# Supplementary material for: Inclusive Composite Interval Mapping of QTL by Environment Interactions in Biparental Populations
Source: PLoS One. 2015 Jul 10;10(7):e0132414. doi: 10.1371/journal.pone.0132414 (PMC4498613; doi:10.1371/journal.pone.0132414)
Supplement: S2 File — (ZIP) [file pone.0132414.s002.zip › F2 population/e=1/run_00027.met]

!**********************Note: lines staring with "!" are remarks and will be ignored in the program********************
!*********************************General Information**********************************
!Assuming F1 = P1 x P2, populations available in QTL IciMapping are: 
!  1, P1BC1F1 = P1 x F1, the first backcrossing where P1 is used as the recurrent parent;
!  2, P2BC1F1 = P2 x F1, the first backcrossing where P2 is used as the recurrent parent;
!  3, F1DH, F1-derived doubled haploids; 
!  4, RIL or F1RIL, recombination inbred lines through the repeated selfing of F1;
!  5, P1BC1RIL, recombination inbred lines through the repeated selfing of P1BC1F1;
!  6, P2BC1RIL, recombination inbred lines through the repeated selfing of P2BC1F1;
!  7, F2, the selfing generation of F1;
!  8, F3, the selfing generation of F2;
!  9, P1BC2F1, the second backcrossing where P1 is used as the recurrent parent; 
! 10, P2BC2F1, the second backcrossing where P2 is used as the recurrent parent;
! 11, P1BC2RIL, recombination inred lines through the repeated selfing of P1BC2F1; 
! 12, P2BC2RIL, recombination inred lines through the repeated selfing of P2BC2F1; 
! 13, P1BC1F2, the selfing generation of P1BC1F1; 
! 14, P2BC1F2, the selfing generation of P2BC1F1; 
! 15, P1BC2F2, the selfing generation of P1BC2F1; 
! 16, P2BC2F2, the selfing generation of P2BC2F1; 
! 17, P1BC1DH, P1BC1F1-derived doubled haploids; 
! 18, P2BC1DH, P2BC1F1-derived doubled haploids; 
! 19, P1BC2DH, P1BC2F1-derived doubled haploids; 
! 20, P2BC2DH, P2BC2F1-derived doubled haploids; 
   7      !Mapping Population (see remarks above)
   2      !Mapping Function (1 for Kosambi; 2 for Haldane; 3 for Morgan)
   2      !Marker Space Type (1 for intervals; 2 for positions)
   1      !Marker Space Unit(1 for centiMorgans; 2 for Morgan)
   6      !Number of Chromosomes (or Linkage Groups)
 200      !Size of the mapping population
   1      !Number of environments
 
!***************************************** Chromosomes and Linkage Maps **********************************************
!Chromosome                 NumMarkers
-CH1                        16
-CH2                        16
-CH3                        16
-CH4                        16
-CH5                        16
-CH6                        16
!Linkage map (Marker name followed by position or the interval length)
 MK-1-1                1     0.000
 MK-1-2                1    10.000
 MK-1-3                1    20.000
 MK-1-4                1    30.000
 MK-1-5                1    40.000
 MK-1-6                1    50.000
 MK-1-7                1    60.000
 MK-1-8                1    70.000
 MK-1-9                1    80.000
 MK-1-10               1    90.000
 MK-1-11               1   100.000
 MK-1-12               1   110.000
 MK-1-13               1   120.000
 MK-1-14               1   130.000
 MK-1-15               1   140.000
 MK-1-16               1   150.000
 MK-2-1                2     0.000
 MK-2-2                2    10.000
 MK-2-3                2    20.000
 MK-2-4                2    30.000
 MK-2-5                2    40.000
 MK-2-6                2    50.000
 MK-2-7                2    60.000
 MK-2-8                2    70.000
 MK-2-9                2    80.000
 MK-2-10               2    90.000
 MK-2-11               2   100.000
 MK-2-12               2   110.000
 MK-2-13               2   120.000
 MK-2-14               2   130.000
 MK-2-15               2   140.000
 MK-2-16               2   150.000
 MK-3-1                3     0.000
 MK-3-2                3    10.000
 MK-3-3                3    20.000
 MK-3-4                3    30.000
 MK-3-5                3    40.000
 MK-3-6                3    50.000
 MK-3-7                3    60.000
 MK-3-8                3    70.000
 MK-3-9                3    80.000
 MK-3-10               3    90.000
 MK-3-11               3   100.000
 MK-3-12               3   110.000
 MK-3-13               3   120.000
 MK-3-14               3   130.000
 MK-3-15               3   140.000
 MK-3-16               3   150.000
 MK-4-1                4     0.000
 MK-4-2                4    10.000
 MK-4-3                4    20.000
 MK-4-4                4    30.000
 MK-4-5                4    40.000
 MK-4-6                4    50.000
 MK-4-7                4    60.000
 MK-4-8                4    70.000
 MK-4-9                4    80.000
 MK-4-10               4    90.000
 MK-4-11               4   100.000
 MK-4-12               4   110.000
 MK-4-13               4   120.000
 MK-4-14               4   130.000
 MK-4-15               4   140.000
 MK-4-16               4   150.000
 MK-5-1                5     0.000
 MK-5-2                5    10.000
 MK-5-3                5    20.000
 MK-5-4                5    30.000
 MK-5-5                5    40.000
 MK-5-6                5    50.000
 MK-5-7                5    60.000
 MK-5-8                5    70.000
 MK-5-9                5    80.000
 MK-5-10               5    90.000
 MK-5-11               5   100.000
 MK-5-12               5   110.000
 MK-5-13               5   120.000
 MK-5-14               5   130.000
 MK-5-15               5   140.000
 MK-5-16               5   150.000
 MK-6-1                6     0.000
 MK-6-2                6    10.000
 MK-6-3                6    20.000
 MK-6-4                6    30.000
 MK-6-5                6    40.000
 MK-6-6                6    50.000
 MK-6-7                6    60.000
 MK-6-8                6    70.000
 MK-6-9                6    80.000
 MK-6-10               6    90.000
 MK-6-11               6   100.000
 MK-6-12               6   110.000
 MK-6-13               6   120.000
 MK-6-14               6   130.000
 MK-6-15               6   140.000
 MK-6-16               6   150.000
!*********************************** Marker Types ********************************************************************
!Co-dominant marker: When heterozygote F1 is present, P1 is coded as 2, F1 is coded as 1, and P2 is coded as 0; Otherwise, P1 is coded as 2, and P2 is coded as 0. 
!Dominant marker: When heterozygote F1 is present, P1 and F1 are coded as 12, and P2 is coded as 0; Otherwise, P1 is coded as 2, and P2 is coded as 0.  
!Recessive markers: When heterozygote F1 is present, P1 is coded as 2, and F1 and P2 are coded as 10; Otherwise, P1 is coded as 2, and P2 is coded as 0. 
!Missing marker is coded as -1. 
 MK-1-1                 0   1   1   1   1   2   1   1   1   1   1   1   1   1   2   1   1   0   2   1   1   0   0   1   1   2   1   1   2   1   1   1   0   0   0   2   2   1   0   1   1   0   2   2   1   1   1   2   2   1   1   1   2   0   2   2   2   1   2   1   0   1   2   0   1   1   0   1   1   1   1   2   2   2   0   2   1   0   1   1   1   1   1   2   0   2   1   1   2   0   1   2   0   1   0   2   1   0   1   2   1   1   1   1   1   1   1   1   1   1   1   1   2   0   1   2   1   1   0   1   1   1   0   1   0   1   2   2   0   2   0   1   1   0   1   1   1   1   0   1   1   1   1   2   2   1   2   0   0   2   0   0   1   1   0   1   2   1   1   1   2   0   1   2   1   1   1   2   2   1   1   0   1   1   0   2   1   0   1   2   2   2   1   2   0   1   0   1   1   0   2   1   1   0   0   0   1   1   0   2
 MK-1-2                 0   1   1   1   1   2   1   1   1   1   1   1   1   1   2   1   1   0   2   0   1   0   0   1   1   1   1   0   2   1   1   1   0   0   0   2   2   1   0   1   1   0   2   1   1   1   1   1   2   1   1   1   2   0   2   2   2   1   1   1   1   0   2   0   2   0   0   1   1   1   0   2   1   2   0   2   1   0   2   1   1   1   1   2   0   2   0   1   2   0   1   2   0   1   0   2   1   1   2   1   1   2   2   1   1   0   0   1   1   1   1   1   2   0   1   2   1   1   0   1   1   1   0   1   1   1   2   1   0   2   0   1   0   0   1   0   1   1   0   1   1   1   1   1   2   1   2   0   0   2   0   0   1   1   0   0   2   1   1   1   2   0   1   2   1   1   1   2   2   1   1   0   1   1   0   2   1   0   1   2   2   1   2   1   0   1   0   2   1   0   2   2   1   0   0   0   2   1   0   1
 MK-1-3                 1   1   1   1   1   2   1   1   1   1   2   1   1   1   2   1   1   0   2   0   1   1   0   1   1   0   1   0   2   1   1   1   0   0   0   1   2   1   0   1   0   0   1   1   1   1   1   1   2   1   0   1   2   0   1   2   2   1   1   0   1   0   2   1   2   0   0   1   1   1   0   2   1   2   0   2   1   0   2   0   1   1   1   2   0   2   0   0   2   0   2   2   0   1   1   1   0   1   2   1   0   2   1   1   1   0   1   1   0   1   1   1   2   0   1   2   1   1   0   1   1   1   1   1   1   1   2   1   0   1   0   1   0   0   1   0   1   1   1   1   1   1   1   1   2   1   1   1   1   2   0   0   1   2   0   0   2   1   1   1   2   0   1   1   1   1   0   2   2   1   1   0   1   1   0   2   1   0   1   2   1   1   2   1   0   0   0   2   2   1   2   1   1   1   0   0   2   0   0   1
 MK-1-4                 1   1   1   1   2   2   1   1   1   2   2   1   0   1   2   1   1   1   2   1   0   1   0   1   1   1   1   0   2   1   1   1   0   0   1   1   2   0   1   1   1   0   1   1   1   2   1   1   2   1   1   1   1   1   1   2   1   1   1   0   1   0   2   1   1   0   1   1   1   1   0   2   1   2   0   2   1   0   2   0   1   1   1   2   1   2   0   0   2   0   2   2   1   1   1   2   0   1   2   2   0   2   1   1   1   0   1   1   0   0   1   1   1   0   1   2   1   1   0   1   1   1   0   1   1   1   2   0   0   1   1   1   0   0   0   1   1   1   1   1   1   2   0   1   2   1   1   2   1   2   1   0   1   2   1   0   2   1   1   1   2   0   1   1   1   1   0   2   2   0   2   0   1   1   0   2   1   0   1   2   1   1   2   1   0   0   0   2   2   2   2   1   1   1   0   0   1   0   0   1
 MK-1-5                 1   1   2   1   2   2   1   0   1   2   1   1   0   1   2   1   1   1   2   1   0   1   1   1   1   1   1   0   2   1   1   1   0   0   1   1   2   1   1   1   1   0   2   1   1   2   1   1   2   1   1   1   1   1   1   1   1   1   1   0   0   0   2   1   1   0   1   1   1   1   0   1   1   2   0   2   1   1   2   0   0   1   1   2   2   2   0   0   2   1   2   2   1   1   1   1   0   1   2   2   1   2   1   1   1   2   1   1   0   0   1   0   1   0   1   2   2   1   0   1   1   1   0   0   1   1   1   0   0   2   1   1   1   0   0   1   1   1   1   1   1   2   0   1   2   1   1   1   1   2   1   0   1   2   1   0   2   2   1   1   1   0   1   1   0   1   0   2   1   0   2   0   1   1   0   1   1   0   1   2   1   1   2   1   0   0   2   1   2   2   2   1   1   1   1   0   1   0   0   1
 MK-1-6                 1   0   1   1   2   2   1   0   1   1   1   1   0   1   2   1   1   0   2   1   0   0   2   1   1   1   1   0   2   1   1   2   0   0   1   1   2   1   1   1   1   0   2   1   1   2   1   1   2   1   2   2   1   1   1   0   1   1   1   0   1   0   1   1   0   0   1   0   1   1   0   2   2   2   0   2   1   1   2   0   0   1   1   0   1   2   0   0   2   1   2   2   1   1   2   1   0   0   2   1   1   2   1   1   1   2   1   1   0   0   1   0   1   0   1   2   2   1   0   2   1   1   0   0   1   2   1   1   0   2   1   1   1   0   0   1   1   1   1   1   0   2   1   1   2   1   1   0   1   1   1   1   1   2   1   0   2   2   1   1   1   0   0   1   0   1   0   2   1   0   2   0   2   1   0   2   1   0   1   2   1   1   1   1   0   1   2   1   2   2   2   0   1   2   1   1   1   0   0   1
 MK-1-7                 1   0   1   1   2   2   1   0   1   1   1   1   0   1   2   1   1   0   2   1   1   0   2   1   1   0   1   0   2   1   1   2   0   0   1   1   2   1   1   2   1   0   2   1   1   2   1   1   2   1   2   2   1   2   0   0   1   1   0   0   1   0   1   0   1   0   1   0   1   1   0   2   2   2   0   2   1   1   2   0   0   0   1   0   1   2   1   1   2   2   2   1   1   1   2   2   0   0   2   1   1   1   2   1   1   2   1   1   0   0   1   0   1   0   1   2   2   1   0   2   1   0   0   0   1   2   1   1   1   2   2   1   1   0   0   1   1   1   1   1   0   1   1   1   2   1   1   1   0   1   1   2   1   2   1   0   2   2   1   1   1   0   0   1   0   1   0   2   0   0   2   1   2   1   0   2   1   0   1   2   1   1   1   1   0   0   2   1   2   1   2   0   1   2   1   1   1   0   0   1
 MK-1-8                 1   0   1   1   2   2   0   0   1   1   1   1   0   0   2   1   1   0   2   1   0   0   2   1   1   0   1   1   1   1   1   1   0   0   1   1   2   1   1   2   1   2   2   1   1   2   1   0   1   2   2   2   1   2   0   0   1   1   0   0   1   0   1   1   1   0   1   0   1   1   0   1   2   2   0   2   0   1   2   0   0   0   1   0   1   2   1   1   2   2   2   1   0   1   2   2   0   1   2   1   1   1   2   1   1   2   1   1   0   0   0   0   1   1   2   2   2   1   0   2   0   0   0   0   1   1   1   1   1   2   2   1   1   0   0   1   1   2   0   1   0   1   1   2   2   1   1   1   0   1   1   2   1   2   0   0   2   2   2   1   1   0   0   1   0   2   2   2   0   0   2   1   2   1   0   1   1   0   1   2   1   1   1   1   1   1   2   1   2   1   2   0   2   2   1   2   0   1   1   1
 MK-1-9                 1   0   1   1   1   2   1   0   1   1   1   0   0   0   2   1   1   0   2   1   0   0   2   2   1   0   1   1   1   1   1   1   0   0   1   1   2   1   1   2   1   2   1   0   1   2   1   1   1   2   2   1   1   2   0   0   1   1   0   1   1   0   1   0   2   0   2   0   1   1   0   1   2   2   0   2   0   1   2   1   0   0   1   1   1   2   0   1   2   1   2   1   0   1   2   1   0   1   2   1   1   1   2   0   1   2   2   1   0   0   0   0   1   0   2   1   2   1   0   2   0   0   0   1   1   1   1   1   1   2   1   1   1   0   0   0   1   0   0   1   0   1   1   2   1   1   1   1   0   1   1   2   1   2   0   0   2   2   1   1   1   0   0   2   0   2   1   2   0   0   2   1   2   1   0   1   1   0   1   2   1   1   1   1   1   1   2   1   2   1   2   0   1   2   1   2   0   1   0   1
 MK-1-10                1   0   2   1   1   2   1   0   1   1   1   1   0   0   2   1   1   0   2   1   1   1   2   2   1   0   1   1   1   1   1   1   0   0   1   1   2   1   1   2   1   2   1   0   2   2   1   1   1   1   1   1   0   2   0   0   1   1   0   1   1   0   2   0   1   0   2   0   1   1   0   0   2   1   0   2   0   1   2   1   0   0   1   1   1   1   0   2   2   1   2   1   0   1   2   1   1   1   2   0   1   0   2   0   1   2   2   1   0   0   0   0   1   0   2   1   2   1   0   2   0   0   0   0   1   1   1   1   0   2   1   1   1   0   1   1   2   1   0   2   0   1   2   2   1   1   1   1   0   1   1   2   1   1   0   0   2   2   1   1   1   1   0   2   0   2   1   2   0   0   2   1   1   0   1   1   1   0   0   2   1   2   1   1   0   1   1   2   2   1   2   0   1   2   1   2   1   1   0   1
 MK-1-11                1   0   2   1   1   2   1   0   1   1   1   1   0   0   2   2   0   0   2   1   1   1   2   2   2   0   1   1   1   1   1   1   0   0   1   1   2   1   1   2   1   2   1   0   2   2   1   0   1   2   1   1   0   2   0   0   1   1   0   1   1   1   2   0   1   0   1   0   1   2   0   0   2   1   0   2   0   1   2   1   0   1   2   1   1   1   0   1   2   1   2   0   0   1   1   0   1   2   2   0   2   0   2   1   1   1   2   2   0   0   0   0   1   0   2   2   2   1   0   2   0   0   0   0   1   1   1   1   0   2   1   1   1   0   2   1   2   1   0   2   0   1   2   2   1   1   1   1   1   0   0   2   1   1   0   0   2   2   1   1   1   1   0   2   1   2   1   2   0   0   2   1   1   0   1   1   1   0   0   1   1   2   1   1   0   1   1   2   2   1   2   0   1   2   1   2   0   1   0   2
 MK-1-12                1   0   1   1   1   1   1   1   1   1   1   1   0   0   2   2   2   1   2   1   1   1   2   2   2   0   1   1   1   1   1   1   0   0   1   1   2   2   1   2   1   2   1   1   1   2   0   0   1   2   1   1   0   1   0   0   1   1   0   2   1   2   2   1   1   0   1   0   1   2   0   0   1   1   0   2   0   1   2   0   0   1   2   1   1   1   0   0   2   1   2   1   0   1   1   1   0   2   1   0   2   0   2   1   1   1   2   2   0   0   1   0   2   0   1   2   2   2   1   1   0   0   1   0   0   1   1   1   0   2   1   2   1   0   2   1   2   1   0   1   0   2   2   1   0   1   1   1   1   0   0   2   0   1   2   0   2   1   1   2   1   1   0   2   1   2   1   2   0   0   1   1   1   1   1   1   1   0   0   1   1   2   1   1   1   1   1   2   2   1   2   0   1   2   1   2   1   1   0   1
 MK-1-13                1   0   0   1   1   1   1   0   1   1   0   1   0   1   2   2   2   1   2   1   1   1   2   2   2   0   1   1   0   1   1   1   0   1   1   1   2   2   1   2   1   1   1   0   1   1   0   1   1   2   1   1   0   1   0   1   1   1   0   2   1   2   1   1   1   0   2   0   2   2   0   1   1   1   0   2   0   1   2   1   1   2   2   1   1   1   0   0   2   1   2   1   0   1   0   1   0   2   1   0   2   0   2   1   0   1   1   1   0   1   1   0   2   0   1   2   2   2   2   2   0   0   1   1   0   1   1   2   0   2   2   1   1   1   2   1   2   1   1   1   0   1   1   1   0   1   1   0   1   0   0   2   0   1   2   0   1   1   1   1   1   0   0   2   1   2   1   2   0   1   1   0   1   1   2   1   1   0   0   2   1   2   1   2   1   1   1   2   2   1   2   1   1   2   1   1   1   1   0   1
 MK-1-14                1   0   1   1   1   1   1   0   2   1   0   1   0   1   2   1   2   1   2   1   2   1   2   2   2   0   1   1   0   1   1   0   0   1   1   1   2   2   1   2   0   1   0   1   1   1   0   1   1   2   0   1   0   1   1   1   1   1   0   1   1   1   1   1   1   0   2   0   1   2   0   1   1   1   1   2   2   1   2   1   1   2   2   1   1   1   2   0   2   1   1   1   0   1   0   1   0   2   0   0   2   0   2   1   0   1   1   1   0   1   1   0   2   0   2   2   2   2   2   2   0   0   1   0   0   1   1   1   0   2   2   0   1   1   2   2   2   1   1   1   0   1   1   1   1   0   0   0   1   0   0   2   0   1   2   0   1   1   1   1   2   0   0   2   1   2   1   2   0   1   1   0   0   1   2   2   0   0   0   2   1   1   1   1   2   1   1   1   1   1   2   1   1   2   1   1   1   1   0   1
 MK-1-15                1   0   1   1   2   1   1   0   1   1   0   1   0   0   2   1   2   2   2   1   2   2   2   2   2   1   1   1   1   1   1   0   0   0   1   1   2   2   1   2   0   1   0   1   1   1   0   1   1   2   1   1   1   1   1   1   1   1   1   0   2   1   1   1   1   2   2   1   1   1   0   1   1   1   1   2   2   1   2   1   1   2   2   2   2   2   2   0   2   1   2   1   0   1   0   1   0   2   0   1   2   0   2   1   2   1   1   1   0   2   1   0   1   0   2   1   2   2   2   1   0   0   1   0   1   1   1   1   0   2   2   0   2   1   2   2   2   1   1   1   0   1   1   1   1   0   0   0   1   0   0   2   0   1   2   0   1   1   2   1   1   0   0   2   1   2   1   2   1   1   1   0   0   1   2   2   0   0   0   1   1   1   1   1   2   1   1   1   1   1   2   2   1   2   1   1   1   1   0   1
 MK-1-16                1   0   1   1   2   1   1   0   1   1   0   1   0   0   2   1   1   1   2   1   2   2   2   2   2   1   1   1   1   1   1   0   0   0   1   1   2   0   2   2   0   1   0   1   1   1   0   2   0   2   1   1   1   1   1   1   1   1   1   0   2   1   2   1   0   1   2   0   1   2   0   1   1   1   1   1   2   1   2   1   1   2   2   2   1   2   2   0   1   1   2   0   0   1   0   1   0   2   1   1   2   0   2   1   2   1   1   2   0   2   1   0   1   0   2   1   2   2   2   1   1   0   1   0   1   1   1   2   0   2   2   0   2   1   2   2   2   1   1   1   0   0   1   1   1   0   0   0   1   0   0   2   1   1   2   1   1   1   2   1   1   0   1   2   1   2   1   1   1   1   1   0   1   1   2   2   0   0   0   1   1   1   1   1   2   0   1   1   1   1   2   2   1   2   1   1   1   0   0   1
 MK-2-1                 1   1   1   2   1   1   2   2   1   0   2   1   2   1   1   2   0   1   2   2   1   2   2   0   1   2   2   1   1   1   0   1   1   1   1   0   1   0   1   1   0   2   1   1   2   1   2   2   2   2   0   2   0   1   1   1   1   0   2   2   1   1   0   2   1   1   1   2   1   1   1   1   2   2   0   0   2   1   2   1   2   1   0   2   1   1   1   1   1   2   0   0   1   1   1   2   1   0   1   2   0   2   1   0   2   1   0   0   1   0   1   1   2   1   1   0   2   1   2   2   0   1   1   0   2   2   1   1   0   0   0   0   2   1   1   0   2   2   1   1   2   2   1   1   1   1   1   0   1   2   1   0   2   2   0   1   0   1   0   0   1   0   0   1   1   0   0   1   1   1   1   2   2   0   1   1   0   1   0   1   1   1   0   0   1   2   2   2   1   1   1   1   1   2   2   1   1   2   1   1
 MK-2-2                 1   1   1   1   1   1   2   2   1   0   2   1   2   1   0   1   0   1   2   2   1   2   1   1   1   2   2   1   1   1   0   1   2   1   1   0   1   0   1   2   1   2   1   1   2   1   2   2   2   2   0   2   0   1   1   0   1   0   2   2   1   1   0   2   1   1   2   1   1   2   1   1   2   2   0   1   2   1   1   1   2   1   1   2   1   1   1   2   1   1   0   0   1   1   1   2   1   0   1   2   0   2   1   0   2   2   0   0   2   0   2   1   2   1   1   0   1   1   2   2   0   0   1   0   2   1   1   1   0   0   0   0   2   1   1   0   2   1   0   2   1   2   1   1   2   1   0   0   1   2   1   1   2   2   1   1   0   1   0   1   1   1   0   1   1   0   1   1   1   1   1   2   2   0   1   1   0   2   0   1   1   1   1   0   2   2   2   1   1   1   1   0   1   2   2   1   1   1   1   1
 MK-2-3                 1   1   1   1   2   1   2   2   1   0   1   1   2   1   0   2   1   1   2   2   1   2   1   1   1   2   1   1   2   1   1   1   2   1   1   0   1   0   1   1   1   2   1   1   2   1   2   2   2   2   0   1   0   1   1   0   1   1   2   2   0   1   0   2   1   1   1   1   1   2   1   2   2   2   0   0   1   2   1   0   2   0   2   1   1   1   1   2   1   1   0   1   0   1   1   2   1   0   1   1   0   2   1   1   1   1   0   1   2   0   2   1   1   1   0   0   1   1   2   2   0   0   1   0   2   1   1   1   0   0   0   0   2   1   1   1   2   1   0   1   1   2   1   1   2   1   0   1   1   1   2   1   2   1   1   1   0   1   1   1   1   1   0   2   0   0   1   1   1   1   1   2   2   0   0   1   0   2   1   1   2   1   1   1   2   2   2   1   1   1   1   0   1   2   2   1   1   1   1   1
 MK-2-4                 1   1   1   1   1   1   2   2   1   0   1   0   2   1   0   2   1   1   2   2   0   2   0   1   1   2   1   2   2   1   1   0   2   1   1   1   1   0   2   1   1   2   1   1   2   1   2   2   2   2   1   1   0   1   1   0   1   1   2   1   0   1   0   2   1   1   1   1   1   2   1   2   2   2   0   0   1   2   1   1   2   0   2   1   1   1   1   2   0   1   1   1   0   2   2   1   1   0   1   1   0   2   2   0   1   1   0   1   2   0   2   1   1   1   0   0   1   1   2   2   0   1   1   0   2   1   2   1   0   0   0   0   2   1   1   1   2   1   0   1   1   2   1   0   2   0   0   1   1   1   2   2   2   2   1   1   0   1   1   1   1   1   0   2   1   0   1   1   2   1   1   2   2   0   0   1   1   1   1   1   1   1   1   1   2   2   1   1   1   1   1   0   1   2   2   2   1   1   1   1
 MK-2-5                 1   1   1   0   1   1   2   2   1   0   1   0   2   2   0   2   1   1   2   1   0   2   0   0   1   2   1   2   2   1   1   0   2   1   1   1   1   1   2   1   1   2   1   1   2   1   2   2   2   1   1   0   1   1   0   0   1   1   2   2   0   1   0   2   1   0   1   1   1   2   0   2   1   2   0   0   1   2   1   1   2   0   2   1   0   1   1   1   0   1   1   1   0   2   2   1   1   0   1   2   0   2   1   0   1   1   0   2   2   0   2   1   0   1   0   0   1   1   2   2   0   1   1   0   1   1   1   1   0   0   1   1   2   1   1   1   2   0   0   1   1   2   1   0   2   0   0   1   1   1   2   2   1   1   1   1   0   1   2   0   0   1   0   2   0   0   1   1   2   1   1   2   2   0   0   1   1   1   1   1   0   2   2   1   2   2   1   0   1   1   1   0   1   2   1   2   1   2   1   2
 MK-2-6                 0   1   1   0   1   1   2   1   1   0   1   0   2   2   0   2   1   1   1   2   0   2   0   0   2   2   1   2   2   1   1   0   2   1   2   0   1   1   2   1   1   2   1   1   2   1   2   2   1   0   1   0   1   1   0   0   1   1   2   2   1   1   0   2   1   0   1   1   1   2   1   2   1   2   0   0   1   2   1   1   1   1   2   1   1   1   1   1   0   0   1   1   0   1   2   1   2   0   1   1   0   2   1   0   1   1   0   1   2   0   2   1   0   1   0   0   1   1   2   1   0   1   1   1   1   1   1   1   0   0   1   1   2   1   1   1   2   0   0   1   1   2   1   0   2   0   1   0   1   1   2   1   1   1   1   1   0   1   1   0   1   1   0   2   0   0   0   1   2   1   2   2   2   0   0   1   1   1   1   1   0   1   2   1   2   2   1   0   1   2   1   0   1   2   1   2   1   1   1   2
 MK-2-7                 0   1   1   1   1   1   2   1   1   0   1   0   2   2   0   2   0   0   1   2   0   2   0   0   2   2   1   2   2   1   1   0   2   1   2   1   1   1   2   1   1   2   0   0   2   1   1   1   1   0   1   0   1   1   0   0   1   1   2   2   1   1   0   2   1   1   2   0   1   2   1   2   1   2   1   0   1   2   1   1   1   1   2   1   1   1   1   1   0   0   1   1   0   1   2   1   1   0   1   1   0   2   1   0   0   1   1   1   2   0   2   1   0   1   0   0   1   1   2   1   0   2   1   1   1   0   1   0   0   0   1   1   2   1   1   1   2   1   0   1   1   2   1   0   2   1   1   0   1   1   2   1   1   1   1   0   1   1   1   0   1   1   0   0   0   0   0   1   1   1   1   2   2   0   1   1   1   2   1   0   0   1   2   1   2   1   1   0   0   2   1   0   1   2   1   2   1   1   1   2
 MK-2-8                 0   2   1   1   1   1   2   1   1   0   1   0   2   2   0   2   0   0   1   1   1   2   1   1   2   2   1   2   2   1   1   0   2   1   1   1   1   0   2   2   1   2   1   0   2   1   1   1   1   0   1   0   1   1   1   0   2   2   2   2   1   2   0   2   1   2   2   0   1   2   1   2   2   2   1   0   1   2   2   1   1   1   2   1   2   1   2   1   1   0   1   1   1   2   2   1   1   0   1   0   0   2   1   0   0   2   1   1   2   0   2   2   0   1   0   0   1   1   2   1   0   2   1   1   1   0   1   0   0   0   1   1   1   1   1   1   2   2   0   1   1   2   1   1   2   1   1   0   1   0   2   1   1   1   1   0   2   1   1   0   1   1   0   0   0   0   0   1   2   2   0   1   2   0   1   2   1   2   1   0   0   1   2   1   1   2   1   0   0   1   1   0   1   1   1   2   1   1   0   2
 MK-2-9                 0   2   1   1   1   1   2   1   1   0   1   0   2   2   1   2   0   0   1   0   2   2   2   1   1   2   2   2   1   1   1   0   2   0   1   1   2   0   1   2   1   2   1   1   2   1   1   1   1   0   2   0   2   1   2   1   2   2   2   2   1   2   0   2   1   2   2   0   0   2   1   1   2   2   1   1   1   2   2   1   1   1   1   1   2   1   2   1   1   0   1   1   1   2   2   1   1   1   1   0   0   2   1   0   1   2   0   1   2   1   1   2   0   1   0   0   0   1   2   0   1   2   1   1   1   1   1   0   0   0   2   1   1   1   2   1   2   2   1   2   1   2   1   1   1   2   1   0   1   0   2   1   1   1   1   0   1   1   1   0   1   1   0   0   0   0   1   1   2   2   0   1   0   0   0   1   1   2   1   0   0   1   2   1   2   2   1   1   0   1   1   0   0   1   1   2   1   1   0   1
 MK-2-10                1   2   0   1   2   1   2   1   1   0   1   0   2   1   1   2   0   0   1   0   2   2   2   1   1   1   1   2   1   1   1   0   2   0   0   1   2   1   1   2   1   2   1   1   2   1   1   1   1   0   2   0   2   1   2   1   2   2   2   2   1   2   0   2   1   1   2   0   1   2   1   2   2   2   1   1   1   1   2   1   2   1   1   1   2   1   2   0   1   1   1   1   0   2   2   0   1   2   0   0   0   2   1   0   1   2   1   1   2   1   1   1   0   2   0   1   0   1   2   0   1   2   1   1   1   1   1   0   0   0   2   1   1   1   2   2   2   1   1   2   1   2   1   1   1   2   1   0   1   0   1   0   1   1   1   1   1   1   1   0   1   1   0   0   0   0   0   1   1   2   0   0   0   0   0   1   1   2   1   0   1   1   1   1   1   2   1   1   0   1   1   0   0   1   1   2   1   1   0   1
 MK-2-11                1   1   0   1   1   1   2   1   1   0   1   0   2   1   1   2   0   0   1   0   2   2   2   1   1   1   1   2   2   1   1   0   2   0   0   1   2   1   1   2   0   2   1   1   2   1   1   0   1   0   2   0   1   2   2   1   1   1   2   1   1   2   0   1   1   2   2   0   0   2   1   1   2   2   1   1   1   1   1   1   2   2   1   1   2   2   2   0   2   1   0   1   0   2   1   0   1   2   1   0   0   1   1   0   1   1   1   0   2   1   1   1   0   1   0   1   0   1   2   0   2   2   1   1   1   1   1   1   0   0   2   1   1   1   2   2   2   1   1   2   1   1   1   2   2   2   1   1   1   0   1   1   1   1   0   1   0   1   1   1   2   1   0   0   1   0   0   0   1   2   0   1   0   0   0   1   1   2   1   0   1   1   2   1   1   1   1   1   0   1   1   1   0   2   1   1   0   0   0   2
 MK-2-12                1   1   0   1   1   2   2   0   1   0   1   0   2   1   1   2   0   0   1   0   2   1   2   1   1   1   1   2   2   1   1   0   2   0   0   1   1   0   1   2   0   2   1   1   2   1   1   0   1   0   2   0   1   2   1   1   1   1   1   1   1   2   1   1   1   1   2   1   0   2   1   1   2   2   1   1   1   2   0   1   2   2   1   1   2   1   2   0   2   1   0   1   0   1   2   0   1   2   1   0   1   1   2   0   1   1   1   0   1   1   1   1   0   1   1   2   0   1   2   0   2   2   2   1   1   1   1   1   0   0   2   1   1   1   2   2   2   2   1   2   1   1   1   1   2   2   1   1   1   0   0   1   1   1   1   1   0   1   1   1   2   1   0   0   1   0   0   0   0   2   0   0   0   0   0   1   1   2   0   0   2   1   2   1   1   1   1   1   0   1   1   1   0   2   1   1   0   0   0   2
 MK-2-13                0   0   0   0   1   2   2   0   1   0   1   0   2   1   1   2   0   0   1   0   2   1   2   1   1   1   1   1   2   1   1   0   2   1   0   1   1   0   1   2   0   1   1   2   2   1   1   0   1   0   2   0   1   1   1   1   1   1   1   1   1   2   1   1   2   0   2   1   0   2   1   1   2   2   1   1   1   2   0   1   2   2   0   1   2   1   2   0   2   1   0   1   0   1   1   0   1   2   1   1   0   1   2   0   1   1   1   0   1   1   1   0   1   1   1   1   0   1   1   0   2   2   2   2   1   1   1   1   0   0   2   1   1   1   2   2   2   2   1   2   1   1   1   0   1   2   1   1   2   0   0   0   1   1   1   1   0   1   1   0   2   1   0   0   1   0   0   0   0   2   0   0   1   0   0   1   1   1   0   0   2   1   2   1   1   2   1   1   0   1   1   1   0   2   1   1   0   0   0   1
 MK-2-14                1   0   0   0   0   2   2   0   0   0   1   0   2   1   1   2   0   0   2   0   2   1   2   1   1   1   1   1   1   1   1   0   2   1   0   1   1   0   1   2   0   1   1   2   2   0   1   0   1   1   2   0   1   1   1   1   1   1   1   1   1   2   1   1   2   0   2   1   1   1   0   1   1   2   0   1   1   2   0   1   2   0   0   1   2   1   2   1   2   1   1   1   1   0   1   0   1   2   1   1   1   1   2   0   1   1   1   0   2   1   1   0   1   1   0   1   0   1   1   0   2   1   2   2   1   1   1   0   0   0   2   0   1   1   2   2   2   2   1   1   1   1   1   1   1   1   1   0   2   0   0   0   1   1   1   1   0   1   1   0   2   1   0   0   1   0   1   0   1   1   0   0   1   1   0   1   1   1   0   0   1   1   2   0   1   2   0   0   0   1   0   1   0   2   1   1   0   0   0   1
 MK-2-15                1   0   0   0   0   2   2   0   0   0   1   0   2   1   1   1   1   0   2   0   2   1   2   1   1   1   1   1   2   1   1   1   1   1   0   1   1   0   1   2   1   1   1   2   2   0   1   0   0   1   2   2   1   1   1   2   1   1   1   2   1   2   1   1   2   0   2   1   1   1   0   1   1   2   0   1   1   2   0   1   2   0   0   1   2   1   2   1   2   1   0   2   2   0   1   0   1   2   1   1   1   1   2   0   1   1   1   0   2   1   1   0   1   1   0   1   0   1   1   0   2   1   2   1   1   1   1   1   0   2   2   0   2   0   2   2   2   2   1   1   1   2   2   1   1   0   1   0   2   0   0   0   1   1   1   1   0   1   1   0   2   1   0   1   1   0   1   0   1   1   0   0   0   2   0   1   1   1   0   0   1   1   2   0   2   2   0   0   0   1   0   1   0   2   2   1   0   1   0   1
 MK-2-16                1   0   0   0   0   2   2   0   0   0   1   0   1   1   1   1   1   0   2   0   1   1   2   1   2   1   1   1   2   1   1   1   1   1   0   1   1   0   1   2   1   1   1   2   2   0   1   0   0   1   2   2   1   0   1   2   1   0   1   2   1   2   1   1   2   1   2   1   1   1   0   1   1   1   0   1   1   2   2   0   2   0   0   1   1   1   2   1   2   1   0   2   2   0   1   0   0   2   1   2   2   1   2   0   1   0   0   0   2   1   1   0   1   0   0   1   1   0   1   0   1   1   2   1   1   1   1   1   0   2   2   0   2   1   2   2   2   1   1   1   2   2   2   1   1   0   1   1   2   0   0   1   1   1   1   1   0   2   1   0   2   1   0   1   1   0   1   0   0   1   0   0   0   2   0   2   1   1   0   0   1   1   2   0   2   2   0   0   0   1   0   1   0   2   2   1   0   1   0   1
 MK-3-1                 0   1   1   1   0   1   1   1   2   2   0   1   1   2   2   1   1   1   1   1   1   1   0   0   0   0   2   1   1   2   0   0   2   1   1   0   1   2   1   1   2   2   1   1   1   2   0   0   1   0   1   1   0   0   0   0   1   0   1   0   1   1   1   2   0   0   0   1   2   1   1   2   0   0   2   0   0   1   0   0   1   1   2   0   1   2   1   1   2   0   2   1   0   2   0   1   0   1   2   0   0   2   0   1   1   1   1   2   1   1   1   1   0   2   2   1   0   1   2   1   2   1   1   1   2   1   1   1   2   0   0   0   0   2   0   0   0   2   0   1   0   2   0   1   1   2   0   1   1   1   0   0   1   0   1   1   1   2   1   1   2   1   1   1   1   0   2   2   1   1   2   0   2   2   1   2   2   2   0   1   0   1   1   0   1   0   1   1   1   1   1   0   0   2   1   0   2   1   2   1
 MK-3-2                 0   1   1   1   1   1   1   1   1   1   0   1   0   2   2   1   1   1   1   1   1   0   0   0   0   0   2   2   1   2   0   0   2   1   0   0   0   2   1   1   2   2   1   1   1   2   0   1   1   0   1   1   0   0   0   0   1   1   1   0   1   1   1   2   0   0   0   1   2   1   1   2   1   0   2   0   0   1   0   1   1   1   2   0   1   2   1   1   0   0   2   1   0   2   0   0   0   1   2   0   0   2   1   0   1   1   1   1   1   1   1   1   1   2   2   1   1   1   1   0   2   1   1   1   2   2   1   1   1   0   0   0   0   1   0   0   1   2   0   1   0   2   1   1   1   2   0   1   1   1   0   0   1   1   1   1   1   2   1   1   2   2   1   1   1   0   2   2   1   0   2   0   2   2   1   2   2   1   0   1   0   1   1   0   1   0   1   1   1   1   1   0   0   2   1   1   1   1   1   1
 MK-3-3                 1   0   1   2   1   1   1   1   1   1   0   0   0   2   2   1   1   2   1   1   1   0   0   0   1   0   2   2   1   2   0   0   2   1   0   0   0   1   1   1   2   1   1   0   1   2   0   2   1   0   1   1   0   0   0   0   0   1   1   0   1   1   1   2   0   0   0   1   2   1   1   2   1   0   2   0   0   1   0   1   0   1   2   0   1   1   1   1   0   1   2   1   0   2   0   0   0   1   2   0   0   2   1   0   1   1   1   1   1   1   1   1   1   2   2   1   2   0   1   0   2   1   1   0   2   2   1   1   1   0   0   0   1   1   1   0   1   2   0   1   0   2   1   1   1   2   0   1   1   1   1   0   1   1   1   0   0   2   1   1   2   2   1   1   1   0   2   2   1   1   2   2   2   2   1   1   2   1   0   0   0   1   1   0   1   0   1   1   1   1   1   0   0   1   2   1   1   2   1   1
 MK-3-4                 1   0   1   2   0   1   1   1   1   1   0   0   0   2   0   1   1   2   1   1   1   0   0   1   1   1   2   1   1   2   0   1   2   1   0   0   0   1   1   1   2   1   1   0   1   2   0   2   1   0   0   1   0   0   1   0   0   1   1   0   1   1   1   2   0   0   0   1   2   1   1   2   1   0   2   1   0   1   0   1   0   1   2   0   1   1   1   1   0   0   2   1   1   2   0   0   0   1   2   0   0   1   0   0   1   1   1   1   1   1   1   1   1   2   2   1   2   0   1   0   2   1   1   1   2   1   1   1   1   0   0   0   1   1   1   0   1   2   0   1   0   2   1   0   1   2   0   1   1   1   1   0   1   1   1   1   0   1   1   1   2   2   1   1   1   0   2   2   1   1   2   1   1   1   1   1   2   1   0   0   1   1   1   0   0   0   1   0   1   1   1   0   1   0   1   1   1   1   1   1
 MK-3-5                 1   0   1   2   0   1   1   1   1   1   1   0   0   1   0   1   1   2   2   1   1   0   1   1   1   0   2   1   1   2   0   1   2   1   0   0   1   1   1   1   2   2   2   0   1   2   1   2   1   1   1   1   0   0   1   0   0   1   1   0   1   1   1   1   0   0   0   0   2   1   1   2   1   0   1   2   0   1   0   0   0   1   2   0   1   1   1   1   0   1   2   1   1   2   0   0   0   1   1   1   0   1   0   0   0   1   1   1   1   1   1   1   1   2   2   1   2   1   2   0   2   1   1   1   2   1   1   1   1   0   0   0   1   0   1   1   2   2   0   1   0   2   1   0   1   2   0   1   1   1   1   0   1   1   1   1   0   1   1   1   2   2   2   1   1   1   2   1   1   1   2   1   2   1   1   0   2   1   2   0   0   2   1   0   0   0   1   0   1   1   1   0   1   0   1   1   1   1   2   1
 MK-3-6                 2   0   1   2   0   1   1   1   1   1   1   0   1   0   0   2   1   2   2   1   1   0   1   1   1   0   2   1   1   1   0   2   1   1   0   0   1   2   1   1   1   0   1   0   1   2   1   1   1   1   1   1   1   0   1   1   0   1   1   1   1   2   1   1   0   0   1   0   2   1   1   2   1   0   1   1   0   1   0   0   0   1   2   0   1   1   2   1   0   0   1   2   1   2   0   0   0   1   1   1   0   1   0   0   0   1   1   0   1   1   1   0   1   2   2   1   2   1   2   1   2   1   1   1   2   1   1   2   1   0   0   0   1   0   1   1   2   2   0   1   0   2   1   0   1   2   0   1   2   1   1   0   1   2   1   1   1   0   1   1   2   2   1   2   0   1   2   2   1   1   2   1   2   1   1   1   2   2   2   1   0   2   1   0   1   0   1   1   1   1   1   0   1   0   1   0   1   0   1   1
 MK-3-7                 1   0   1   2   1   1   0   1   0   1   1   0   1   0   1   2   0   2   2   1   1   0   1   1   1   0   2   1   1   1   0   2   1   1   0   1   1   2   1   1   1   0   1   0   1   2   1   1   0   1   1   2   1   0   1   1   0   2   1   1   1   2   1   1   0   0   1   0   2   1   1   2   1   0   0   1   0   1   0   0   0   1   2   0   1   1   2   0   0   0   2   1   2   2   0   0   1   2   2   1   0   1   0   0   0   1   1   1   1   1   1   0   1   2   2   1   2   1   2   1   2   1   1   1   1   1   1   1   1   0   0   0   1   0   1   1   2   2   0   2   0   2   1   0   1   1   0   1   1   1   1   0   1   1   1   1   1   0   1   1   2   2   1   2   0   1   2   2   1   1   2   1   2   1   1   2   2   2   2   1   0   1   1   0   1   0   1   1   1   1   1   0   1   1   1   0   1   0   1   1
 MK-3-8                 2   0   1   2   2   0   0   1   1   1   1   1   1   0   0   1   1   2   1   0   1   0   2   1   1   0   1   1   1   1   0   2   1   1   0   0   1   2   1   1   1   0   1   0   1   1   1   1   1   1   0   2   1   0   1   1   0   2   1   2   1   2   1   1   0   0   2   0   2   1   1   2   1   0   0   1   0   1   0   1   0   1   2   0   2   1   2   0   1   0   2   1   2   2   0   1   1   2   2   1   0   1   0   0   0   1   1   2   1   1   1   1   1   2   1   0   2   1   2   1   2   1   0   1   1   1   2   1   1   0   1   0   1   0   1   1   1   2   0   1   1   2   1   0   1   1   1   1   1   1   1   0   1   1   1   0   1   1   1   1   2   2   2   2   1   1   1   2   1   1   2   1   2   2   1   2   2   2   2   1   0   1   1   0   1   0   1   1   1   1   1   0   1   1   1   0   1   0   1   1
 MK-3-9                 2   0   1   2   1   1   0   2   1   1   1   1   1   0   0   1   1   2   1   0   1   0   2   0   1   1   1   1   1   1   1   1   1   1   0   0   1   1   1   1   1   0   1   0   1   1   1   1   2   1   0   2   1   0   1   1   0   2   1   1   1   1   1   1   1   0   2   0   2   1   1   2   1   1   0   1   0   1   0   1   0   1   2   1   2   1   2   0   1   1   2   1   1   2   0   1   0   2   2   1   1   1   0   0   0   1   1   2   1   1   1   1   1   2   1   0   2   0   2   1   2   1   0   2   1   1   2   1   1   1   1   0   1   0   1   1   1   2   0   1   0   2   0   1   1   1   1   2   0   1   1   0   1   1   1   1   2   0   1   2   1   1   2   2   0   1   1   2   0   1   2   0   2   2   1   2   2   1   1   2   0   1   1   0   1   0   1   0   1   1   2   1   2   1   1   0   1   0   1   1
 MK-3-10                1   0   1   2   1   2   0   2   1   1   1   1   0   0   0   1   1   2   1   0   2   0   2   1   2   1   1   1   2   1   1   1   2   1   0   0   1   1   1   1   2   0   1   0   1   1   1   1   1   1   0   2   1   2   1   1   1   2   1   1   1   1   1   1   1   0   2   0   0   1   0   2   0   2   0   1   0   1   0   1   0   1   2   1   1   1   1   1   1   1   2   1   0   2   2   1   1   2   2   0   1   1   0   0   0   0   1   2   1   1   1   1   1   2   1   0   2   1   2   1   2   1   0   2   1   1   2   1   2   2   1   0   1   0   1   2   1   2   0   2   0   2   0   0   1   1   1   2   0   1   1   1   1   1   1   1   2   1   1   2   1   1   2   2   0   1   0   2   0   1   2   0   2   2   1   2   1   1   1   2   0   1   1   1   1   1   1   1   1   2   2   1   2   1   1   0   1   0   1   1
 MK-3-11                1   0   1   2   1   2   0   2   1   1   0   0   0   0   0   1   1   1   1   1   1   0   2   1   1   1   1   1   2   1   0   1   2   1   0   1   0   1   1   1   2   0   2   0   1   1   1   1   2   1   0   1   1   1   1   1   1   2   1   1   2   1   1   1   1   0   1   0   0   1   0   2   1   1   1   1   0   2   1   0   0   1   2   1   1   1   1   2   2   1   1   0   1   2   2   1   1   2   1   1   1   1   0   0   0   0   1   2   1   1   1   1   1   2   1   0   2   1   2   0   2   1   1   2   2   1   2   1   2   1   1   0   1   0   1   2   1   2   1   1   1   2   0   0   1   1   2   2   0   1   1   1   1   1   2   1   2   1   1   2   1   1   2   2   0   1   1   2   1   1   2   1   2   2   1   2   1   1   1   2   0   1   1   2   1   1   1   1   1   2   2   1   2   0   1   0   1   0   1   2
 MK-3-12                2   0   1   2   1   2   0   2   1   2   0   0   0   0   0   1   1   1   1   1   1   1   1   1   1   1   1   1   2   1   0   1   2   0   0   1   0   1   1   1   2   0   1   1   1   1   1   1   2   1   0   1   1   1   1   1   2   2   1   1   2   2   1   1   1   0   1   0   1   1   1   1   1   1   1   1   0   2   1   0   0   1   2   1   1   1   1   2   1   1   1   0   2   2   2   1   2   2   0   1   0   1   0   0   0   0   1   1   1   1   1   1   1   1   1   0   2   1   2   0   2   2   1   0   2   2   2   1   2   1   1   0   0   0   1   2   1   2   1   1   1   2   0   0   1   2   2   2   0   1   2   1   1   1   1   1   1   1   1   2   1   1   2   2   0   1   1   2   2   1   2   1   1   2   1   2   1   1   1   1   0   1   1   2   1   0   1   0   1   2   2   1   2   0   1   0   1   0   2   2
 MK-3-13                2   0   0   2   0   2   1   2   1   2   1   0   0   0   0   1   1   1   1   1   1   1   1   1   1   1   1   1   2   2   0   2   2   0   0   1   0   1   1   1   2   0   1   1   1   1   2   1   2   0   0   1   2   1   1   1   2   2   1   1   2   2   1   1   1   0   1   0   1   1   1   1   1   1   1   2   0   2   1   0   0   1   2   1   1   1   1   2   1   1   1   0   2   2   2   1   2   1   0   1   1   1   0   0   0   0   1   1   1   0   1   1   1   1   1   0   2   1   2   0   2   1   1   0   2   2   2   1   2   1   1   0   0   0   0   2   1   2   1   1   1   2   0   0   2   2   2   1   0   1   2   1   1   1   1   0   1   1   1   2   1   1   1   2   0   1   1   2   2   1   2   1   0   2   1   2   1   1   1   1   0   1   1   2   2   0   1   0   2   1   2   2   2   0   1   0   1   0   2   1
 MK-3-14                2   0   1   1   1   2   1   2   1   2   2   0   1   0   0   1   0   1   1   1   1   0   1   1   1   1   1   1   2   2   0   2   2   0   1   1   0   1   1   1   0   0   1   2   0   1   2   1   1   1   0   0   2   1   1   1   2   2   0   1   2   2   1   1   1   0   0   0   0   1   1   0   1   2   1   2   0   2   1   1   1   1   1   1   1   2   1   1   1   1   1   0   2   2   2   1   2   1   0   1   0   1   0   0   0   0   1   1   1   0   1   1   2   1   1   0   2   0   2   0   2   1   1   0   2   2   2   1   2   0   1   1   0   1   0   2   1   2   1   1   1   1   0   1   1   2   2   1   0   1   2   1   1   1   0   0   1   1   1   1   1   1   1   2   0   0   1   2   2   1   2   1   0   2   2   2   1   0   1   1   0   1   1   2   1   1   2   0   2   0   2   2   1   0   0   0   1   0   1   1
 MK-3-15                2   0   1   1   1   2   1   1   1   2   1   0   1   0   0   1   0   1   1   1   1   0   1   1   1   1   1   1   1   2   1   2   2   0   0   1   0   1   1   1   0   1   1   2   0   1   2   1   1   2   0   0   2   1   2   1   1   1   0   1   2   2   0   1   1   1   0   0   0   1   1   0   1   2   1   2   0   1   1   1   1   1   1   1   1   1   2   1   1   1   1   0   1   1   2   0   2   1   0   1   0   1   0   1   0   0   2   2   1   0   1   1   2   1   1   0   2   0   2   0   1   1   1   0   2   2   2   1   2   0   1   0   0   1   0   1   1   2   1   1   2   1   0   1   1   2   1   1   0   1   2   2   1   1   0   0   2   1   1   1   1   1   1   2   0   0   1   2   2   1   2   1   1   2   1   2   1   0   1   1   0   1   1   2   0   1   2   0   2   0   2   2   1   0   1   0   1   0   1   0
 MK-3-16                2   0   1   1   1   2   0   1   1   2   1   0   1   0   0   1   1   1   1   1   1   0   1   1   1   1   1   1   1   2   1   2   2   0   0   1   0   1   1   1   0   1   1   2   0   1   2   1   1   2   1   0   2   1   2   1   2   1   0   1   1   2   0   0   1   1   0   0   0   1   1   0   1   2   1   2   0   0   2   1   1   0   1   1   1   2   2   1   1   0   2   0   1   1   2   0   2   1   1   0   0   1   0   1   2   1   2   1   1   0   1   1   2   1   0   0   2   0   2   0   1   1   1   0   2   2   2   1   2   0   1   0   0   1   1   1   1   2   0   1   2   1   0   1   1   2   1   1   0   1   2   2   2   1   0   0   1   1   1   1   0   1   1   1   0   1   2   2   2   1   2   1   1   2   2   2   1   0   1   1   0   1   1   2   0   1   2   0   2   0   2   2   1   0   1   0   1   0   2   0
 MK-4-1                 1   1   1   1   2   0   0   1   2   1   2   1   0   1   1   1   1   0   2   1   1   1   1   0   0   1   0   2   1   1   1   1   1   2   1   1   1   0   1   1   1   2   2   0   0   1   2   1   2   2   1   1   0   0   0   0   0   1   0   1   2   1   2   0   1   1   1   1   2   1   2   0   0   2   1   1   2   1   2   1   1   0   0   0   1   1   1   0   1   0   2   1   1   1   1   0   0   1   2   1   1   2   1   1   1   0   1   2   2   2   2   1   1   2   1   2   1   2   1   0   1   0   2   1   1   2   2   1   2   1   1   0   1   0   2   1   0   2   1   1   1   0   1   1   2   1   0   1   1   1   0   0   0   1   0   1   2   1   0   1   1   2   2   2   2   1   2   1   1   1   0   1   2   2   2   1   2   2   1   1   1   0   1   1   2   0   1   1   0   1   0   1   2   2   0   2   1   2   2   2
 MK-4-2                 1   1   0   1   1   1   0   1   2   0   2   1   0   1   1   1   1   0   2   1   1   1   1   0   0   1   0   1   1   1   0   1   1   2   2   1   1   2   1   1   1   2   2   1   1   1   2   1   2   2   1   1   0   0   1   0   0   1   0   1   2   1   2   0   1   1   1   1   2   0   2   0   0   2   1   1   2   1   2   1   1   0   0   0   1   1   0   0   1   0   2   1   1   1   1   0   0   1   2   0   1   1   1   1   1   0   1   2   2   1   2   1   1   1   1   1   1   2   1   0   1   0   2   1   1   2   2   1   2   2   1   0   1   0   2   1   0   2   1   1   2   0   1   1   1   1   0   0   0   0   1   0   0   1   0   1   2   1   1   1   1   1   2   1   2   0   2   1   1   1   0   1   2   1   2   1   2   2   1   1   0   0   1   1   2   0   1   1   0   1   1   1   2   1   0   1   1   2   2   2
 MK-4-3                 1   1   0   1   1   1   0   1   2   0   1   1   1   1   1   1   0   0   2   1   1   1   2   0   0   1   0   1   1   2   0   1   1   2   2   1   1   2   1   1   1   2   2   1   1   1   2   1   2   2   0   1   0   0   1   0   1   1   0   1   2   1   2   1   1   1   1   0   2   0   2   0   0   2   1   1   2   1   2   1   1   0   0   0   1   1   0   0   1   0   2   1   1   1   1   0   0   1   2   1   1   0   1   1   1   0   1   2   2   0   2   0   1   0   1   1   1   1   1   0   1   0   2   1   1   2   2   1   2   2   1   0   1   0   2   1   0   2   1   2   2   0   1   1   1   1   0   0   0   0   1   0   0   1   1   1   1   0   1   1   1   1   2   1   2   0   2   2   1   1   0   1   2   1   1   1   2   2   1   1   0   1   1   1   2   0   1   1   1   1   1   1   1   1   0   1   1   2   2   2
 MK-4-4                 1   1   0   1   1   1   0   1   2   0   1   1   1   2   1   1   1   1   2   1   1   1   2   0   1   1   0   2   1   1   0   1   1   2   2   1   1   2   1   1   1   2   2   1   1   1   2   1   2   2   0   0   0   1   1   0   2   1   0   0   1   1   2   1   2   1   1   0   2   0   1   0   0   2   0   1   2   1   2   1   1   0   0   0   1   1   0   0   1   0   2   0   1   2   1   0   0   1   2   1   1   0   1   1   1   0   1   2   2   0   2   1   1   0   0   1   1   1   1   0   1   0   2   1   1   2   2   2   2   2   1   1   1   0   2   1   0   2   2   2   1   0   1   1   2   1   1   0   0   0   1   0   0   1   0   1   1   0   1   0   2   1   2   1   2   0   2   2   1   1   1   1   1   0   1   1   2   2   1   1   0   1   1   1   2   0   1   1   1   1   1   1   1   1   1   1   1   2   2   1
 MK-4-5                 0   1   0   1   1   1   0   1   1   0   1   1   1   2   1   1   2   1   2   1   2   1   2   0   1   1   1   1   1   1   0   1   1   2   2   2   1   2   1   1   0   2   2   0   1   1   2   2   2   2   2   0   1   1   2   0   2   1   1   1   0   1   1   1   2   1   1   1   1   0   1   0   1   2   0   1   2   1   2   1   1   0   0   0   1   1   0   0   1   0   2   0   1   2   2   0   1   1   2   1   2   0   1   0   1   0   1   2   2   0   1   1   1   0   0   2   1   1   1   0   1   0   2   1   1   1   1   2   2   2   1   1   1   0   2   0   1   2   1   2   1   0   0   1   2   1   1   1   1   0   1   0   0   1   0   1   1   0   0   0   2   1   2   1   1   0   2   2   1   1   1   1   1   0   1   1   2   2   0   1   0   1   0   1   2   0   1   1   1   1   1   1   2   1   1   0   1   2   2   1
 MK-4-6                 1   1   0   1   1   1   0   1   1   0   1   1   1   2   2   1   2   1   2   1   2   1   2   1   0   1   1   1   1   2   0   1   1   2   2   2   1   2   1   1   0   2   2   0   1   1   2   2   2   2   2   0   1   1   2   0   2   1   1   1   0   1   1   0   1   1   0   1   1   0   1   0   1   0   0   1   1   1   2   1   1   1   1   0   1   1   0   1   1   1   2   0   0   2   2   0   1   1   2   2   2   0   1   0   1   0   1   2   1   0   0   1   1   0   1   2   1   1   1   0   0   0   0   2   1   0   1   1   2   2   2   1   1   0   2   0   1   2   1   2   1   0   0   1   2   1   1   1   1   1   1   1   0   1   0   1   1   1   0   0   2   1   1   0   1   0   1   2   2   1   1   1   1   0   1   1   1   2   0   1   0   1   0   1   2   0   1   1   1   1   1   1   2   1   1   1   2   2   2   2
 MK-4-7                 0   1   0   0   1   1   1   1   1   0   1   1   1   2   1   1   2   1   1   1   2   1   2   1   0   1   2   1   1   2   1   1   1   2   2   2   1   2   1   2   0   2   2   1   1   1   2   2   2   2   2   0   1   1   2   0   2   0   1   1   0   1   1   0   2   1   0   1   1   0   1   0   1   1   0   1   1   0   1   1   1   1   2   0   1   1   0   1   1   1   2   0   1   2   2   0   1   1   2   2   2   1   2   0   1   0   1   2   1   0   0   0   1   0   1   2   1   0   1   0   0   0   0   2   1   0   1   1   2   2   2   1   0   0   2   1   1   2   1   2   1   0   0   2   2   0   1   1   1   1   1   1   1   1   0   1   2   1   0   0   1   1   1   0   1   1   2   2   2   2   1   1   0   0   1   1   1   2   0   1   0   1   0   1   2   0   1   1   1   1   2   1   2   1   1   2   2   2   2   2
 MK-4-8                 0   1   0   0   1   1   1   1   1   1   0   1   2   2   1   1   2   1   1   1   2   1   2   1   1   0   2   1   1   2   1   1   1   2   2   2   0   1   1   2   1   2   2   1   1   1   2   2   2   2   2   0   1   1   2   1   2   1   0   1   0   1   2   0   2   1   0   1   1   1   1   0   1   1   0   1   2   0   0   1   1   2   1   0   1   1   1   1   1   1   2   1   1   2   1   0   1   1   1   2   2   1   2   0   1   0   1   2   1   0   0   0   1   0   1   2   1   1   1   0   0   0   0   2   1   1   1   1   2   1   2   0   0   0   1   2   1   1   2   2   1   1   0   2   2   0   1   1   0   1   1   2   1   0   0   1   2   1   0   0   1   1   1   1   1   1   2   2   1   2   1   1   0   0   1   1   1   2   0   2   0   1   1   1   2   0   1   1   1   1   2   1   1   1   1   2   2   2   2   2
 MK-4-9                 1   1   1   0   1   1   1   1   1   1   0   1   2   1   1   0   2   2   1   1   2   1   2   0   1   1   1   1   2   2   1   1   1   2   1   2   1   1   1   2   1   2   2   1   1   1   2   2   2   2   1   0   1   1   2   2   2   1   0   1   0   0   1   0   1   1   0   1   1   0   0   0   1   1   0   2   2   0   0   1   1   2   1   0   1   1   1   1   1   1   2   1   0   2   1   1   1   1   1   2   2   0   2   0   2   0   2   2   1   0   0   0   1   0   2   2   0   1   1   1   0   1   0   1   1   1   1   1   2   2   2   1   0   1   0   2   2   1   2   1   1   1   1   2   1   0   1   1   0   1   1   2   1   1   0   0   1   1   0   0   1   0   0   1   1   1   2   2   2   0   1   2   0   0   1   1   1   2   0   1   0   1   1   2   2   0   1   1   0   1   2   1   1   1   1   2   2   2   2   2
 MK-4-10                1   1   1   0   1   1   1   2   1   1   1   1   2   1   1   1   0   2   1   1   2   2   2   0   1   1   1   1   2   1   2   1   1   2   1   2   1   1   1   2   1   2   2   1   1   1   2   2   2   1   1   0   1   1   2   1   2   1   0   0   1   0   1   0   1   1   0   1   1   1   1   0   1   1   0   2   2   1   0   1   1   2   1   0   1   1   1   1   1   2   2   0   0   2   1   1   0   1   1   1   2   0   1   0   2   1   2   2   1   0   0   0   1   0   2   1   0   1   1   1   0   1   0   1   1   1   1   1   1   2   2   1   0   1   0   2   1   1   2   1   0   1   1   1   1   1   1   0   0   2   1   1   1   1   0   0   1   0   0   0   1   0   0   1   1   1   1   1   2   0   1   2   0   0   1   1   1   2   1   1   1   0   1   2   2   0   1   0   1   1   1   1   1   2   1   2   2   2   2   2
 MK-4-11                1   1   1   0   1   1   1   1   1   1   1   1   2   1   2   1   0   2   1   1   2   2   2   0   1   1   1   1   1   1   2   1   1   2   1   2   1   1   1   2   1   2   2   1   1   1   2   2   2   2   1   0   0   1   2   1   2   1   0   0   1   0   1   0   2   1   0   1   1   1   1   2   2   1   1   1   1   1   0   1   1   2   1   1   1   1   1   0   1   2   2   0   0   2   1   2   0   1   1   1   2   0   1   0   2   2   2   2   2   0   0   0   2   0   2   1   0   1   1   1   0   1   1   1   1   1   1   1   1   1   2   1   0   0   0   0   0   1   2   1   0   1   1   1   1   1   1   0   0   2   1   1   1   1   0   0   1   0   0   0   0   0   0   1   1   2   1   1   0   0   0   2   0   0   1   1   0   2   2   1   1   0   2   2   2   0   1   0   1   1   1   1   1   2   1   2   1   2   1   2
 MK-4-12                2   1   1   0   1   0   1   1   1   1   1   1   2   1   2   1   0   2   2   2   2   2   1   0   2   1   1   2   1   1   2   1   0   2   1   2   1   1   1   1   1   2   2   1   1   1   2   2   2   2   1   0   1   1   1   1   1   1   0   0   1   0   1   1   2   1   0   1   1   1   1   2   2   1   1   1   1   1   0   1   1   1   1   1   1   0   1   0   1   2   2   0   0   1   1   2   0   1   1   1   2   0   1   0   2   2   2   1   1   1   0   0   2   0   2   1   0   1   1   1   1   1   1   1   1   1   1   1   1   2   2   1   0   0   0   0   0   1   2   1   0   2   1   2   1   0   1   0   0   2   1   2   1   1   0   0   0   0   0   0   0   0   0   2   1   2   1   1   0   1   1   2   0   0   1   1   0   2   2   1   1   0   2   2   2   0   1   0   1   1   0   2   1   2   0   2   1   2   1   2
 MK-4-13                2   1   1   0   1   1   1   1   1   1   2   1   1   1   2   1   0   2   2   2   2   2   1   1   2   2   0   2   1   1   2   1   0   2   1   2   2   1   1   1   1   2   2   2   1   1   2   2   2   1   1   0   2   1   1   1   1   1   0   0   1   0   1   1   2   1   0   1   1   1   1   2   2   1   1   1   2   1   0   1   1   1   1   1   1   1   1   0   1   2   1   0   0   1   1   2   0   1   0   1   2   1   1   1   1   2   2   0   0   1   0   0   2   0   2   1   0   1   1   1   1   1   0   1   1   1   1   1   1   2   2   0   0   0   0   0   0   1   2   1   0   2   1   2   1   0   1   0   0   2   1   2   1   2   0   0   0   0   0   0   0   1   0   2   0   2   2   1   0   1   1   2   0   0   1   1   0   2   2   1   1   0   2   1   2   0   1   0   1   1   0   2   1   1   0   2   1   2   1   2
 MK-4-14                1   1   1   0   1   1   2   1   1   1   2   1   1   0   2   1   0   2   2   1   2   2   1   0   1   2   0   2   1   1   2   0   1   2   1   2   2   1   1   1   1   2   2   2   1   2   2   2   2   1   2   0   2   1   1   0   0   1   1   1   1   1   1   1   2   1   0   1   0   1   1   2   2   1   0   1   2   0   0   1   1   1   1   2   1   1   1   0   1   2   1   0   1   1   1   2   1   1   0   0   1   1   2   0   1   1   2   0   0   1   1   0   2   0   2   1   0   1   2   1   1   1   0   1   1   1   1   1   1   2   2   1   1   0   1   0   1   1   2   1   0   2   1   2   1   0   1   0   0   2   2   2   1   2   0   0   0   0   0   0   1   1   0   1   0   2   2   1   1   1   1   2   1   0   1   0   0   2   1   1   1   1   2   1   2   0   1   0   1   1   0   2   0   1   0   2   0   2   0   2
 MK-4-15                0   1   1   1   1   1   2   2   1   1   2   2   1   0   2   1   1   2   2   0   2   2   1   1   1   2   0   2   0   1   2   0   1   2   0   1   1   1   1   1   0   2   2   2   0   2   2   2   2   1   1   0   2   2   1   0   0   1   1   1   1   1   1   1   2   1   0   2   0   1   1   2   2   1   1   1   2   0   0   1   1   1   1   2   1   1   1   0   1   0   1   0   1   1   1   2   1   1   0   0   1   1   2   0   1   1   2   0   0   1   1   0   2   0   2   1   1   1   2   1   1   1   2   1   1   1   1   1   1   2   1   1   1   0   1   0   2   0   2   2   1   2   1   2   2   0   0   0   0   2   2   1   1   2   0   0   0   0   0   0   0   0   0   0   0   2   2   1   1   1   1   2   1   1   1   1   0   2   2   1   1   0   1   1   2   0   1   1   1   1   0   2   1   1   1   2   0   2   0   2
 MK-4-16                0   1   1   1   1   1   1   2   1   1   2   2   1   0   2   1   1   2   2   0   2   2   1   0   1   2   0   1   0   1   1   0   2   2   0   1   1   1   1   1   0   2   2   2   0   2   1   2   2   1   1   0   2   2   1   0   0   1   1   1   1   1   1   1   2   1   1   2   0   1   1   2   2   1   1   1   2   1   0   1   1   1   1   2   1   1   2   0   1   0   1   0   1   1   1   2   2   0   0   0   1   2   2   0   0   1   2   0   0   1   1   0   2   0   2   1   1   1   2   1   1   0   2   1   1   1   1   1   1   1   1   1   1   0   1   2   2   0   2   2   1   2   1   2   2   0   0   1   0   2   2   2   1   2   0   1   1   0   0   1   0   1   1   0   1   2   1   1   1   1   1   2   0   1   1   1   0   2   2   0   2   0   1   1   1   0   1   1   1   2   1   2   1   1   1   2   0   2   0   2
 MK-5-1                 0   1   1   0   1   1   1   0   1   2   1   2   2   1   2   1   1   1   1   2   2   0   1   2   0   2   1   2   2   1   1   1   1   1   0   2   0   1   1   1   1   0   0   2   0   2   1   1   2   2   2   0   1   0   1   0   0   2   1   1   2   2   0   1   1   1   2   1   0   1   0   1   0   2   2   1   2   1   1   0   2   1   1   2   1   2   1   2   2   1   0   1   1   2   1   1   0   1   0   1   0   1   1   0   0   2   2   0   0   1   0   0   1   0   0   2   1   2   2   0   1   0   2   0   2   0   1   2   2   2   1   1   1   1   2   2   0   1   1   0   2   1   1   2   1   2   0   0   0   1   1   0   2   1   1   1   0   1   1   0   2   1   1   2   0   1   1   0   0   0   2   2   2   0   2   2   2   1   2   0   0   1   0   1   0   1   1   2   2   1   1   1   2   1   1   2   1   0   2   1
 MK-5-2                 0   1   1   0   1   1   2   0   1   2   1   2   2   1   2   1   1   0   1   2   2   0   1   2   0   2   1   2   2   1   1   1   1   1   0   2   0   1   1   1   1   0   0   2   0   2   1   1   2   1   2   1   1   0   1   1   0   2   1   1   2   2   0   1   1   1   2   1   0   0   0   1   0   2   1   2   2   1   1   0   2   1   1   2   1   2   0   2   1   1   0   1   1   2   0   0   0   1   1   1   0   1   1   0   0   2   2   0   0   1   0   0   1   1   0   1   0   1   2   0   1   0   2   0   2   0   2   1   2   2   1   1   1   0   2   1   0   1   1   1   2   0   1   2   1   1   0   0   0   1   1   0   2   1   1   1   1   2   1   0   2   1   1   2   0   0   1   0   0   0   2   2   2   0   2   2   2   1   2   0   0   1   0   1   1   1   2   2   2   2   1   1   2   1   1   2   1   0   2   1
 MK-5-3                 0   1   1   0   1   1   2   0   1   2   1   2   2   1   2   1   1   0   2   2   2   0   1   2   1   2   1   2   1   1   1   1   2   1   0   2   0   1   1   2   1   0   0   0   0   2   1   1   2   1   2   1   1   0   1   2   0   2   1   1   2   2   0   2   1   1   2   1   1   0   1   1   1   2   1   1   2   1   1   1   2   1   1   1   1   2   0   1   2   1   0   1   1   2   0   0   0   1   1   1   0   1   1   0   0   2   2   0   1   1   0   1   0   1   0   1   0   1   2   0   1   0   2   1   1   0   2   1   2   2   1   1   1   0   2   1   1   2   1   1   1   0   0   1   1   1   0   0   1   1   1   1   2   2   1   1   1   2   1   1   2   1   1   2   0   1   1   2   0   1   2   1   2   1   2   2   2   1   2   0   0   1   0   1   1   1   2   2   2   1   1   0   2   1   1   2   1   0   2   1
 MK-5-4                 0   1   1   0   1   1   2   0   0   2   1   2   1   0   2   1   1   0   2   2   2   0   1   1   0   2   1   2   1   1   1   1   1   1   0   2   1   1   2   1   1   0   0   0   0   1   1   1   2   1   2   1   1   0   1   1   0   2   1   1   2   2   0   1   1   1   2   1   1   0   1   1   1   2   1   0   2   1   0   2   2   2   1   2   1   2   0   1   2   1   0   1   1   2   0   0   0   1   1   1   1   1   1   0   0   2   2   0   1   1   0   1   0   1   0   1   0   0   2   0   1   0   2   1   1   0   2   1   2   2   1   1   0   0   2   1   1   2   1   0   1   0   0   1   1   0   0   0   1   1   1   1   1   2   1   1   1   2   1   1   2   1   1   2   0   1   1   2   0   1   2   2   1   1   2   2   2   1   2   0   0   1   1   1   1   1   2   2   1   1   1   0   2   1   2   1   1   0   1   1
 MK-5-5                 0   2   1   0   1   1   2   0   0   2   1   2   1   0   2   1   1   0   1   2   2   0   1   1   0   2   1   2   1   1   1   1   1   1   1   2   1   2   2   1   1   0   0   0   0   1   1   1   2   1   2   1   1   0   1   1   0   2   1   1   2   2   0   1   1   1   1   1   1   0   1   1   2   1   1   2   2   1   0   1   2   1   1   2   1   2   0   1   2   1   0   1   1   2   1   0   0   1   2   1   1   1   1   0   0   2   2   0   1   1   0   1   0   1   1   1   1   1   2   1   1   0   2   2   1   0   1   1   2   1   1   1   0   0   2   1   1   2   1   1   1   0   0   1   1   0   0   0   1   1   0   1   1   1   1   2   1   2   1   0   1   1   1   1   0   2   1   2   0   1   2   2   1   1   2   2   2   1   2   0   0   0   0   1   1   1   1   2   1   1   2   0   2   0   2   1   1   0   1   1
 MK-5-6                 0   2   1   0   1   1   2   0   0   2   1   2   1   0   2   1   1   0   1   2   2   0   1   1   0   2   1   2   1   1   1   1   1   0   0   2   1   2   2   1   1   0   0   0   1   1   1   2   2   1   2   1   1   1   1   1   0   2   2   1   2   2   0   0   1   1   1   1   1   0   1   1   2   1   1   2   2   2   0   2   2   2   1   2   1   2   0   1   2   1   0   1   1   2   1   0   0   1   1   1   1   1   1   0   0   2   1   0   0   1   0   1   0   1   1   1   1   1   2   1   1   0   2   2   1   0   1   1   2   1   1   1   0   0   1   1   1   2   1   2   1   0   0   1   1   0   0   1   1   1   0   1   1   1   1   2   1   2   1   0   1   1   1   1   0   2   1   2   0   1   2   2   1   1   1   2   1   1   2   0   0   1   0   1   1   1   1   2   1   1   2   0   2   0   2   1   1   0   1   1
 MK-5-7                 1   2   1   0   1   2   2   0   0   2   1   2   0   0   2   1   1   0   1   2   2   0   1   1   0   2   1   2   1   1   1   1   1   0   0   2   1   1   2   1   1   0   0   0   1   2   1   2   2   1   2   1   1   1   1   1   0   2   2   1   2   2   0   0   1   1   1   2   1   0   1   1   2   1   1   2   2   2   0   2   2   1   2   2   1   1   0   1   2   1   0   2   0   2   1   0   0   1   1   1   1   1   2   0   0   2   1   1   0   1   0   1   0   2   1   1   1   0   2   1   2   0   0   2   1   0   1   1   2   0   1   1   0   0   1   1   1   1   0   2   1   0   0   0   1   0   0   1   0   1   1   2   1   0   1   2   1   2   2   0   1   1   1   2   0   2   1   1   0   1   1   1   1   1   1   2   0   1   2   0   0   1   1   1   1   1   1   1   1   2   1   1   2   0   2   1   1   0   1   1
 MK-5-8                 1   1   1   0   1   2   2   0   1   2   1   2   1   0   2   1   1   0   1   2   2   1   1   2   0   2   1   2   1   0   1   1   2   0   0   1   1   1   1   0   1   0   1   0   1   2   2   2   2   0   1   1   2   1   2   1   0   1   1   1   2   2   0   0   1   1   1   2   1   0   1   1   2   1   1   2   2   2   0   2   2   1   2   2   1   1   0   1   2   1   1   2   0   2   1   0   1   1   1   1   1   1   2   0   0   2   1   1   0   1   0   1   0   2   1   1   1   0   2   1   2   0   0   1   1   0   1   1   2   1   1   2   0   0   1   1   1   1   0   2   1   0   1   0   1   0   0   2   0   1   1   2   1   0   1   2   1   1   2   0   1   0   1   2   0   2   0   1   1   1   1   1   1   1   1   2   0   1   2   0   0   1   1   1   1   2   2   0   1   2   1   1   2   0   2   1   1   0   1   1
 MK-5-9                 1   1   1   1   2   2   2   0   1   2   1   1   2   1   2   2   2   0   1   1   2   1   1   2   0   2   1   2   1   0   1   1   1   0   0   2   0   1   1   0   1   0   1   0   1   1   2   1   1   1   1   1   1   1   2   1   0   1   1   1   1   1   0   0   2   1   1   2   1   1   1   1   2   1   0   2   1   1   0   2   2   1   2   1   1   1   0   2   1   1   1   2   0   2   1   0   1   1   1   1   1   1   2   0   0   2   1   2   1   2   1   1   0   2   0   2   1   1   1   0   2   0   0   1   1   1   1   1   2   1   1   2   0   0   2   0   0   1   0   2   1   0   1   1   1   1   0   2   0   1   1   2   1   1   1   2   1   1   2   0   1   0   1   1   0   2   0   1   1   1   1   2   0   1   1   2   0   1   2   0   0   1   0   1   1   2   2   0   1   2   1   1   1   1   2   1   1   0   1   1
 MK-5-10                2   1   1   1   2   2   2   0   1   2   1   1   2   1   2   2   2   0   1   1   2   1   1   2   0   2   1   1   1   0   0   1   1   0   0   2   0   1   2   1   1   0   1   1   1   1   2   1   1   1   1   1   1   1   2   1   0   1   0   0   1   2   1   0   2   1   1   1   1   1   2   1   2   2   0   2   1   2   1   2   2   1   2   1   2   1   0   2   0   1   1   2   0   2   1   0   1   1   1   1   2   1   2   0   1   2   1   2   2   2   1   1   0   2   0   2   1   1   1   1   2   0   0   2   1   1   1   0   2   1   2   2   0   0   2   0   0   1   1   2   1   0   1   1   1   1   0   2   0   1   1   2   0   1   1   1   2   1   2   0   1   0   1   1   2   2   0   1   1   1   1   2   0   1   2   2   0   1   2   0   1   1   0   1   0   2   2   0   1   2   0   1   1   1   2   1   0   0   1   0
 MK-5-11                2   1   1   0   1   2   2   0   1   1   1   0   2   1   2   2   2   0   1   1   1   1   1   2   0   2   1   1   1   1   0   1   1   0   0   2   1   1   2   1   1   1   1   1   1   1   2   1   1   1   1   1   1   1   2   1   0   2   1   0   1   1   1   0   2   1   1   1   1   0   2   1   1   2   0   2   1   2   0   2   2   1   2   1   2   2   0   2   0   1   2   1   0   2   1   0   1   1   1   0   2   1   2   0   1   2   1   2   2   2   1   1   0   2   1   2   1   1   2   1   2   0   0   2   0   1   0   1   2   1   2   2   0   0   2   0   0   1   1   2   1   0   1   0   2   1   0   2   0   1   1   2   0   1   1   1   2   1   2   0   2   1   1   1   2   2   0   1   1   1   1   2   0   1   2   1   0   1   2   0   1   1   0   1   1   2   2   0   2   2   0   1   1   0   2   1   0   0   1   0
 MK-5-12                2   1   1   0   1   2   1   0   2   1   1   1   2   1   2   2   2   0   0   2   1   0   1   2   0   2   1   1   1   1   0   1   1   1   1   1   1   1   2   1   1   1   1   1   1   1   2   1   1   1   1   1   1   1   2   1   0   1   1   0   1   1   0   0   2   1   1   1   1   0   2   1   1   2   0   1   1   2   1   2   2   1   2   0   2   2   0   2   0   1   2   1   0   1   1   0   1   2   1   0   2   1   2   1   1   1   1   2   2   2   2   2   0   2   1   2   1   1   2   1   2   0   0   2   0   1   0   1   2   1   2   2   0   0   2   0   0   1   0   2   1   0   1   0   2   1   1   2   0   1   1   1   0   1   1   1   2   1   2   0   2   0   1   2   1   2   1   1   1   1   1   2   0   0   2   1   0   1   2   0   1   1   0   0   1   2   2   0   2   1   0   1   1   0   2   2   0   0   1   0
 MK-5-13                2   1   1   0   1   2   1   0   2   1   1   1   1   1   2   2   2   1   0   2   1   1   1   2   0   2   1   1   1   1   0   0   1   1   1   1   1   1   1   1   1   1   1   1   1   1   2   2   1   1   1   2   1   2   2   0   0   1   2   0   1   1   1   0   1   2   1   1   1   0   2   1   1   2   0   1   1   2   2   2   2   1   1   0   2   2   0   2   0   1   2   0   0   1   1   0   1   2   1   0   2   1   2   1   1   1   1   2   2   2   2   2   0   2   1   1   1   0   2   1   1   0   0   2   1   1   0   2   2   1   1   2   0   0   1   1   0   2   0   2   0   0   1   0   2   1   1   2   0   1   1   1   0   1   1   2   1   1   1   1   2   0   1   1   1   2   1   1   1   1   1   1   0   0   2   1   1   0   2   0   0   1   0   0   1   1   2   0   2   1   0   1   1   0   2   2   0   0   1   1
 MK-5-14                2   1   1   2   1   2   0   0   2   1   1   1   1   1   2   2   2   1   0   2   1   1   1   2   0   2   1   1   1   1   0   1   1   1   1   1   1   1   1   1   1   1   1   1   2   1   2   2   1   1   1   2   1   1   1   0   0   1   2   1   1   1   1   0   2   2   1   1   1   0   2   1   1   2   0   1   1   2   2   2   1   1   1   0   2   2   1   2   0   1   2   0   0   1   0   0   1   2   0   0   2   1   2   1   1   1   1   2   2   2   2   2   0   1   0   1   0   0   2   1   1   0   0   2   2   1   0   2   1   1   2   2   0   0   1   1   1   2   0   2   0   0   1   0   2   1   2   2   0   1   1   1   0   1   1   2   1   1   1   1   1   1   1   2   1   2   1   1   1   1   1   1   0   0   2   1   1   0   2   0   0   1   0   0   1   1   2   0   2   1   0   2   1   0   2   2   0   1   1   1
 MK-5-15                2   1   0   2   2   2   0   1   2   0   2   1   1   2   2   2   2   1   0   2   1   1   1   2   0   2   1   1   1   1   0   1   1   1   1   1   1   1   1   1   0   1   1   1   2   1   2   2   1   1   1   2   1   1   1   1   0   1   2   1   1   1   2   0   2   2   2   1   1   0   2   1   1   2   0   1   1   2   2   2   1   0   1   0   2   2   1   2   0   1   2   0   0   1   1   0   2   2   0   0   2   1   2   1   1   1   1   2   1   2   2   2   1   1   0   1   1   0   2   1   1   0   0   2   2   1   0   2   1   1   1   2   0   0   1   1   1   2   1   2   1   0   1   0   2   1   2   2   0   1   1   1   0   1   2   2   1   1   1   1   1   1   1   2   0   2   1   1   1   1   1   0   0   0   0   1   0   0   2   0   0   1   0   1   1   1   2   1   2   1   0   2   2   0   2   2   0   1   1   0
 MK-5-16                2   1   0   2   2   2   1   1   2   0   2   1   1   2   2   2   2   1   0   1   1   1   1   2   1   2   1   1   1   1   0   1   1   0   1   2   1   1   2   1   1   1   1   1   2   1   2   2   1   1   1   1   2   1   1   1   0   1   2   0   0   1   2   0   2   2   2   1   2   0   2   1   2   2   0   1   0   2   1   2   1   1   1   0   2   2   1   1   0   2   2   0   1   1   1   0   2   2   0   1   1   1   2   1   1   1   1   2   2   2   2   2   1   2   0   2   1   0   2   1   2   0   1   2   2   2   0   2   1   1   2   2   0   0   1   0   0   1   1   2   1   0   1   0   2   1   2   1   0   1   1   1   1   1   2   2   1   1   1   1   1   1   1   2   0   1   1   1   1   1   1   0   0   0   0   1   0   0   1   0   0   1   0   1   0   1   2   1   2   1   1   2   2   1   2   2   0   1   1   0
 MK-6-1                 1   2   0   1   2   1   1   2   1   0   0   2   1   1   2   1   2   0   1   2   0   1   1   1   1   0   1   1   2   0   0   1   1   2   2   1   2   2   1   1   1   0   1   1   0   0   1   0   1   2   1   1   2   1   0   1   0   1   1   1   1   1   1   0   1   1   1   1   2   1   1   1   1   2   1   1   2   1   1   1   1   1   1   1   0   1   1   1   1   2   1   1   0   2   2   1   1   2   1   1   0   0   2   2   0   1   0   2   0   2   0   0   1   2   1   1   1   0   1   0   2   2   1   1   1   2   1   0   1   1   0   1   1   0   1   1   2   1   2   1   2   1   0   1   0   2   2   2   1   2   1   0   1   0   1   1   2   2   0   2   1   2   2   1   1   1   1   1   2   1   0   2   0   0   1   1   0   0   1   1   2   1   1   0   1   1   2   1   2   1   1   2   2   0   0   1   1   0   1   0
 MK-6-2                 1   1   0   1   2   1   1   2   1   0   0   1   1   1   1   1   2   0   1   2   0   1   0   0   2   0   1   1   2   0   0   1   1   2   2   1   2   2   1   1   0   0   1   2   1   0   1   1   1   2   1   1   1   1   0   1   0   1   1   0   1   1   1   0   1   1   1   1   2   1   1   1   0   2   0   1   0   1   1   2   1   1   1   0   1   2   1   2   0   2   1   1   0   2   1   1   1   1   0   1   0   0   2   2   1   1   0   2   0   1   0   1   2   2   0   1   1   0   1   0   2   2   1   1   1   2   1   1   1   1   0   1   1   0   1   1   2   1   2   1   1   1   0   1   0   2   2   2   1   1   1   0   1   0   1   1   2   2   0   1   0   2   2   1   1   1   2   2   2   1   0   2   0   0   1   1   0   0   1   2   1   1   1   0   1   1   2   2   2   1   1   2   1   0   0   1   1   0   0   0
 MK-6-3                 1   1   1   1   2   2   0   2   0   0   1   1   1   2   1   1   2   1   1   2   0   1   1   0   2   0   0   1   2   0   0   1   2   2   1   1   2   2   1   1   0   0   1   1   1   0   1   1   1   2   1   1   1   1   0   1   1   2   1   1   1   1   1   0   1   1   1   1   1   1   1   1   0   2   0   1   0   1   1   2   0   1   0   1   1   2   2   2   0   2   1   1   0   2   1   1   2   1   1   0   0   0   2   2   1   1   1   2   0   1   0   1   2   2   0   1   1   0   1   0   2   2   1   1   1   1   1   1   1   1   0   1   1   0   1   1   2   1   2   1   1   1   0   2   0   2   2   2   0   1   1   1   2   0   1   1   2   1   0   1   0   2   2   1   1   1   2   2   1   1   0   2   0   1   1   1   1   1   1   2   1   1   0   0   1   1   2   0   2   1   1   2   1   0   0   1   1   0   0   0
 MK-6-4                 0   1   1   1   2   2   0   2   0   0   1   1   0   2   1   1   2   1   0   1   0   1   1   0   2   0   0   1   2   1   0   1   1   2   0   1   2   2   1   0   0   0   1   1   1   1   1   1   1   2   1   1   1   1   0   0   0   2   1   0   1   1   1   0   1   1   1   1   0   1   1   1   0   2   0   1   0   1   1   1   0   1   0   1   2   2   2   1   0   2   1   1   0   2   0   1   2   1   1   0   0   0   2   2   1   1   2   2   0   1   0   1   2   2   0   1   1   0   1   0   2   2   1   1   1   1   1   1   1   1   0   1   1   0   1   0   1   1   2   1   1   1   0   1   0   1   2   2   0   2   1   1   2   0   1   1   2   1   0   1   0   2   2   1   1   1   2   2   1   0   0   2   0   1   1   1   1   1   0   2   2   1   0   0   2   1   2   0   1   1   2   2   1   0   0   0   1   1   0   1
 MK-6-5                 0   2   1   1   2   2   0   2   0   0   1   1   0   0   1   1   2   1   0   0   1   1   1   0   2   0   0   1   2   1   0   1   1   2   0   1   1   2   0   0   1   0   1   2   1   1   1   1   1   2   1   1   0   1   0   0   0   2   1   0   1   0   1   0   1   2   1   1   0   1   1   1   0   2   0   1   0   1   0   1   0   2   1   1   2   2   2   0   0   2   1   1   0   2   0   0   2   1   1   0   0   0   2   2   2   1   2   2   1   1   1   2   2   2   0   1   1   0   1   0   2   2   1   1   1   2   1   1   1   1   1   2   1   0   1   0   1   1   2   1   1   1   0   1   0   1   2   1   0   2   1   1   2   0   1   1   2   1   0   1   0   2   1   1   2   1   2   2   1   0   0   2   1   1   1   1   0   1   0   2   2   1   0   0   2   1   2   0   1   1   2   1   1   0   0   0   1   0   0   0
 MK-6-6                 0   2   1   1   2   2   1   2   0   0   1   1   0   1   1   1   2   0   1   0   1   1   1   0   2   0   0   1   2   2   0   1   0   1   0   1   0   2   2   0   1   0   1   2   1   1   1   0   1   1   1   1   0   2   0   1   0   1   0   0   1   0   1   0   1   2   1   1   0   1   1   1   0   1   0   1   1   1   0   0   0   2   1   1   2   2   2   1   0   2   1   1   0   1   0   0   2   1   1   0   0   0   2   2   1   1   2   1   1   1   1   2   2   2   0   1   1   0   1   0   2   2   0   1   1   2   1   1   1   1   1   2   0   0   1   0   1   1   2   1   1   0   1   1   1   1   2   2   0   2   1   1   2   0   1   1   2   1   0   1   0   2   1   1   2   1   2   2   1   0   0   2   1   1   1   1   0   0   0   2   2   1   0   0   2   1   2   0   1   1   2   0   1   0   0   0   1   0   1   0
 MK-6-7                 1   2   1   1   2   2   1   2   0   0   1   1   0   1   1   1   2   0   1   0   1   1   1   0   2   1   0   1   2   1   0   1   1   1   0   2   0   1   2   0   1   0   1   2   2   1   1   0   2   1   1   0   0   2   0   1   0   2   0   0   1   0   1   0   1   2   0   1   0   1   1   1   0   1   0   1   1   1   0   0   0   2   1   1   2   2   1   1   0   2   1   1   0   1   1   1   2   1   1   0   0   0   1   2   1   1   2   0   2   1   1   2   2   2   0   1   1   0   1   0   2   2   1   2   1   1   2   1   1   2   1   2   0   1   1   0   1   1   2   1   1   0   1   1   1   1   1   1   0   2   1   1   2   0   1   1   2   0   0   1   0   2   2   1   2   1   2   1   1   0   0   2   0   1   1   1   0   0   0   2   2   1   0   0   2   1   2   1   2   1   2   0   1   0   0   0   1   0   1   1
 MK-6-8                 1   2   2   1   2   2   1   1   0   0   1   0   0   1   1   1   2   1   1   0   1   1   0   1   2   1   1   1   1   1   0   2   1   1   0   2   0   1   2   0   0   1   1   2   2   1   1   0   2   1   1   0   0   2   0   1   0   2   0   0   0   0   1   0   1   2   0   0   1   0   1   1   1   1   1   2   0   1   0   1   1   2   1   1   2   2   1   2   0   2   1   1   1   1   1   1   2   1   2   0   0   0   1   2   0   1   1   0   2   1   2   2   2   2   0   1   1   0   1   1   1   2   1   1   1   1   2   1   1   2   1   1   1   1   1   0   0   1   1   1   1   0   0   1   1   1   1   1   0   2   0   1   1   1   1   2   2   0   0   1   0   2   2   1   2   1   2   1   0   0   0   2   0   2   2   1   0   0   0   2   0   1   0   0   0   1   2   1   2   2   2   0   1   0   0   0   1   0   1   0
 MK-6-9                 1   2   1   1   2   1   0   1   0   0   1   0   0   1   1   0   1   1   1   1   1   1   0   1   1   1   1   1   1   1   1   1   2   1   0   1   0   1   2   0   0   2   2   2   2   1   1   0   2   1   2   1   0   2   1   2   1   2   0   0   0   0   1   0   1   2   0   0   1   0   1   1   1   1   1   2   0   1   0   1   1   2   1   1   2   2   1   1   1   2   1   1   1   0   1   1   2   1   2   0   0   0   1   1   0   1   1   0   2   1   2   2   2   2   0   1   1   0   1   1   1   1   1   1   1   1   1   1   1   2   1   1   1   1   1   0   1   1   1   1   1   0   1   1   1   1   1   1   0   2   0   1   1   1   1   2   2   0   0   0   0   2   1   1   2   1   2   1   0   0   0   2   0   2   2   1   0   0   0   2   0   1   1   0   0   1   1   1   1   1   2   0   1   0   0   0   1   0   1   0
 MK-6-10                1   2   1   1   2   2   0   1   1   0   1   0   0   1   1   0   1   1   1   1   1   1   0   1   1   1   1   2   1   2   1   1   2   1   0   1   0   1   1   0   1   1   2   2   1   1   0   0   2   1   2   0   1   2   1   2   1   2   1   0   0   0   1   0   1   1   0   0   1   1   1   1   1   1   2   2   0   0   0   2   1   2   1   1   2   2   1   2   1   2   1   1   0   1   2   1   2   1   2   0   0   0   1   1   0   2   1   0   2   1   1   2   2   2   0   1   1   0   1   1   1   1   1   1   0   1   1   1   1   2   1   1   2   0   1   0   1   1   1   1   1   0   1   1   1   0   1   0   0   2   0   1   1   2   1   2   2   0   0   0   0   2   1   1   2   1   1   1   0   0   1   2   0   2   1   0   0   0   0   2   0   1   1   0   1   1   1   1   2   1   2   1   1   0   0   1   1   0   1   0
 MK-6-11                2   2   1   0   2   2   0   1   1   0   1   1   0   1   2   1   1   1   0   1   1   1   0   1   1   1   1   2   2   2   1   1   2   1   0   1   0   1   1   0   1   1   2   2   1   1   0   0   2   1   2   0   1   1   1   2   1   2   1   0   0   0   2   1   1   1   0   0   1   1   1   1   0   1   1   2   1   1   0   2   1   2   1   1   2   2   1   1   1   2   1   1   0   1   2   1   2   0   2   0   0   0   1   1   0   2   1   1   2   1   1   1   2   2   0   1   1   0   1   1   1   0   0   1   0   1   1   1   1   2   2   1   2   0   1   0   1   1   0   1   1   0   1   1   2   1   1   0   0   2   0   2   0   2   1   2   2   1   1   0   1   2   1   1   2   1   1   1   0   0   1   2   0   2   1   0   0   0   0   2   0   0   1   0   1   1   1   1   2   1   2   0   1   0   1   1   1   0   1   0
 MK-6-12                2   2   2   0   1   2   0   1   2   1   1   1   0   2   2   1   1   1   0   1   1   1   0   1   1   1   2   2   2   2   1   1   1   1   0   0   0   1   1   0   1   1   2   2   1   1   0   0   1   2   2   0   1   1   1   2   1   2   1   1   1   0   2   1   1   1   0   0   1   1   1   1   0   1   1   2   1   1   0   1   0   2   1   1   2   2   1   1   1   2   1   1   0   1   2   1   2   0   2   0   0   0   2   1   0   2   1   1   2   1   1   0   2   1   0   1   1   0   1   1   1   0   0   2   0   1   1   1   1   2   2   2   2   0   2   0   1   1   0   0   1   0   1   1   2   1   1   0   0   1   0   2   1   2   1   2   2   1   1   0   1   2   1   1   2   1   1   1   0   2   1   2   0   2   1   0   0   0   0   2   0   1   1   1   0   1   1   0   2   1   2   0   1   0   1   1   1   0   1   0
 MK-6-13                1   2   2   0   1   2   0   1   2   1   0   1   0   1   1   1   1   0   1   1   2   1   0   1   2   1   2   2   2   1   1   1   1   1   1   0   0   1   1   0   1   1   2   2   1   2   0   0   2   2   2   0   1   0   1   2   1   2   1   0   1   0   2   1   1   1   0   0   1   1   1   1   0   1   1   2   1   1   0   1   0   1   2   2   2   2   1   1   2   2   1   1   0   1   2   1   2   0   2   0   0   0   2   1   0   1   1   1   2   1   1   0   2   1   0   1   1   0   1   1   1   0   0   2   0   1   0   1   1   2   1   2   2   0   2   0   1   1   0   0   1   0   1   1   2   0   1   0   1   1   0   2   1   2   1   1   1   1   1   0   0   1   1   1   1   1   1   1   0   2   1   2   0   1   1   0   0   0   0   2   0   1   0   1   0   1   1   1   2   1   2   0   1   0   1   1   1   0   1   0
 MK-6-14                1   2   2   0   1   2   0   1   0   1   0   1   1   1   1   1   1   0   1   1   2   1   0   1   2   2   2   2   1   2   1   1   1   1   1   0   0   1   1   0   1   1   2   2   1   2   0   1   2   2   2   1   1   0   1   2   1   2   1   0   1   0   2   1   1   1   1   0   1   1   0   1   1   1   1   2   1   1   0   1   1   1   2   2   2   2   1   1   2   2   1   1   0   2   2   1   2   0   1   1   1   0   2   1   0   1   1   1   2   1   1   0   2   1   0   1   1   0   1   1   1   0   0   2   0   1   1   1   1   2   1   2   1   0   2   0   1   1   0   0   1   0   2   1   1   0   1   0   1   1   0   2   1   2   1   1   0   1   1   1   0   1   1   1   1   1   1   1   0   2   1   2   0   2   2   1   0   0   0   2   1   2   0   2   0   1   1   1   2   1   2   0   1   1   0   1   1   0   1   0
 MK-6-15                1   2   2   0   2   1   1   1   0   1   0   1   1   1   1   0   1   0   1   1   2   1   0   0   2   2   2   2   1   1   0   1   1   0   1   0   1   1   1   0   1   1   2   2   1   2   0   1   2   2   2   1   1   0   1   2   1   2   2   0   1   0   2   1   1   1   1   0   0   1   1   1   1   0   1   2   1   1   0   0   0   0   1   2   2   2   1   1   2   2   1   1   0   1   2   1   2   0   1   1   1   1   2   1   1   1   0   1   2   1   1   0   2   1   0   1   1   0   1   1   1   0   0   2   1   1   1   1   0   2   1   2   1   0   2   0   1   1   0   1   1   1   1   1   1   0   1   0   1   1   0   2   1   2   1   1   0   1   1   1   0   1   1   2   1   1   1   1   0   2   1   2   1   1   2   1   0   0   0   2   1   2   0   2   0   1   1   2   2   1   1   0   1   1   0   1   1   1   0   0
 MK-6-16                1   2   2   0   2   2   1   1   0   1   1   1   1   1   1   1   1   0   1   1   2   1   0   0   2   2   2   1   1   1   0   1   1   1   1   0   1   1   1   1   2   1   1   2   1   2   0   1   2   2   1   0   1   0   1   1   1   2   1   0   2   0   2   2   1   1   1   0   1   1   1   1   1   0   1   2   1   2   1   0   0   0   1   2   2   2   1   2   2   2   1   1   0   1   2   2   2   0   2   1   2   1   2   1   2   1   0   2   2   1   1   0   2   0   0   0   1   0   2   0   1   0   0   2   1   1   0   1   0   2   1   2   1   0   2   0   1   1   0   1   1   1   1   1   0   1   0   0   1   2   0   2   1   2   1   2   0   1   1   1   0   1   1   2   1   1   1   1   0   2   1   2   1   1   2   1   0   0   0   2   1   2   0   2   1   1   1   2   2   1   1   0   1   1   0   1   2   1   0   0
 
!****************************************** Phenotypic Data **********************************************************
!-100.0 is resevred for missing phenotype
SimulatedTrait1         9.4368    7.6608    9.7160    6.7364    9.9191    9.5771   11.0073   11.0356   10.8590    9.1007   11.4900   10.1868   11.6025   10.8806   10.4435   10.3540   11.7542    9.4558   10.7591   11.0618    8.2782    8.7624    9.6819   10.9124   10.2468    9.8917    9.7837   11.0616   11.3811   10.3698    9.2606   10.2107    8.9986   10.6039   10.9178   10.5012   10.5323   10.0464   10.2971    9.6327   10.7273   10.8054   10.5173   10.4234   10.1070    9.6059   10.4302   10.1785    7.7137   10.5582   10.6476   10.9996   10.2516   11.9749    8.0622   10.0339    9.7336   10.0157   10.7277    9.2336    8.7232    9.3760    9.2432   11.0627   10.3804   10.3196   10.2692    9.6431   10.6629   10.2149    9.9323   10.5244    9.7566    9.8774   11.3148   11.5195    8.9824    8.5163    8.8386    9.7311   10.0789   10.2947    8.7835    9.3894    9.9658    9.4843   11.2809    8.9207    9.3788    8.7048    9.5984    9.1243    9.8204    9.9281   10.9009   10.6273   10.2402    9.7401   10.7009    9.5088    9.9481   10.1239    8.5719    9.3653    8.9670   10.7079   10.6008   10.0957    9.4995   10.6390    9.1893    8.6620    9.4634    9.6420    8.6695    9.7071   10.8411    8.8337   10.6665   10.7652    8.6081    9.2153    9.0740   10.6713   11.2245    9.6728    7.9621    8.1962    9.0339    9.5740   11.9846   12.3342   10.5466   10.3047    9.5337   10.4169   11.2105    8.1025    8.2672   10.1983    9.5766    9.5213   10.2340   10.3623   10.8595   11.3749    9.5085    9.3527    9.8284   10.6041    7.8281    8.9375   10.3494    9.9099    9.9425    9.4887   10.5802    9.1627   11.4348   10.1172    9.4822   10.3295    8.9602    9.6519   10.6478    9.6403    9.1139   10.2700   10.4081   11.1797    9.8967    7.3823   11.0194    8.1458   10.8447    9.3984   10.5173    9.8579    9.3892   10.0290   10.5672   10.4110    8.6918    9.2208    9.6871    9.8869    8.8608    9.0904    9.0405    8.5209    9.4273    9.5432   10.3640    8.5041    8.8968   10.0453   10.9630    9.8054   13.5407    8.9339
 
