# Supplementary material for: Inclusive Composite Interval Mapping of QTL by Environment Interactions in Biparental Populations
Source: PLoS One. 2015 Jul 10;10(7):e0132414. doi: 10.1371/journal.pone.0132414 (PMC4498613; doi:10.1371/journal.pone.0132414)
Supplement: S2 File — (ZIP) [file pone.0132414.s002.zip › F2 population/e=1/run_00028.met]

!**********************Note: lines staring with "!" are remarks and will be ignored in the program********************
!*********************************General Information**********************************
!Assuming F1 = P1 x P2, populations available in QTL IciMapping are: 
!  1, P1BC1F1 = P1 x F1, the first backcrossing where P1 is used as the recurrent parent;
!  2, P2BC1F1 = P2 x F1, the first backcrossing where P2 is used as the recurrent parent;
!  3, F1DH, F1-derived doubled haploids; 
!  4, RIL or F1RIL, recombination inbred lines through the repeated selfing of F1;
!  5, P1BC1RIL, recombination inbred lines through the repeated selfing of P1BC1F1;
!  6, P2BC1RIL, recombination inbred lines through the repeated selfing of P2BC1F1;
!  7, F2, the selfing generation of F1;
!  8, F3, the selfing generation of F2;
!  9, P1BC2F1, the second backcrossing where P1 is used as the recurrent parent; 
! 10, P2BC2F1, the second backcrossing where P2 is used as the recurrent parent;
! 11, P1BC2RIL, recombination inred lines through the repeated selfing of P1BC2F1; 
! 12, P2BC2RIL, recombination inred lines through the repeated selfing of P2BC2F1; 
! 13, P1BC1F2, the selfing generation of P1BC1F1; 
! 14, P2BC1F2, the selfing generation of P2BC1F1; 
! 15, P1BC2F2, the selfing generation of P1BC2F1; 
! 16, P2BC2F2, the selfing generation of P2BC2F1; 
! 17, P1BC1DH, P1BC1F1-derived doubled haploids; 
! 18, P2BC1DH, P2BC1F1-derived doubled haploids; 
! 19, P1BC2DH, P1BC2F1-derived doubled haploids; 
! 20, P2BC2DH, P2BC2F1-derived doubled haploids; 
   7      !Mapping Population (see remarks above)
   2      !Mapping Function (1 for Kosambi; 2 for Haldane; 3 for Morgan)
   2      !Marker Space Type (1 for intervals; 2 for positions)
   1      !Marker Space Unit(1 for centiMorgans; 2 for Morgan)
   6      !Number of Chromosomes (or Linkage Groups)
 200      !Size of the mapping population
   1      !Number of environments
 
!***************************************** Chromosomes and Linkage Maps **********************************************
!Chromosome                 NumMarkers
-CH1                        16
-CH2                        16
-CH3                        16
-CH4                        16
-CH5                        16
-CH6                        16
!Linkage map (Marker name followed by position or the interval length)
 MK-1-1                1     0.000
 MK-1-2                1    10.000
 MK-1-3                1    20.000
 MK-1-4                1    30.000
 MK-1-5                1    40.000
 MK-1-6                1    50.000
 MK-1-7                1    60.000
 MK-1-8                1    70.000
 MK-1-9                1    80.000
 MK-1-10               1    90.000
 MK-1-11               1   100.000
 MK-1-12               1   110.000
 MK-1-13               1   120.000
 MK-1-14               1   130.000
 MK-1-15               1   140.000
 MK-1-16               1   150.000
 MK-2-1                2     0.000
 MK-2-2                2    10.000
 MK-2-3                2    20.000
 MK-2-4                2    30.000
 MK-2-5                2    40.000
 MK-2-6                2    50.000
 MK-2-7                2    60.000
 MK-2-8                2    70.000
 MK-2-9                2    80.000
 MK-2-10               2    90.000
 MK-2-11               2   100.000
 MK-2-12               2   110.000
 MK-2-13               2   120.000
 MK-2-14               2   130.000
 MK-2-15               2   140.000
 MK-2-16               2   150.000
 MK-3-1                3     0.000
 MK-3-2                3    10.000
 MK-3-3                3    20.000
 MK-3-4                3    30.000
 MK-3-5                3    40.000
 MK-3-6                3    50.000
 MK-3-7                3    60.000
 MK-3-8                3    70.000
 MK-3-9                3    80.000
 MK-3-10               3    90.000
 MK-3-11               3   100.000
 MK-3-12               3   110.000
 MK-3-13               3   120.000
 MK-3-14               3   130.000
 MK-3-15               3   140.000
 MK-3-16               3   150.000
 MK-4-1                4     0.000
 MK-4-2                4    10.000
 MK-4-3                4    20.000
 MK-4-4                4    30.000
 MK-4-5                4    40.000
 MK-4-6                4    50.000
 MK-4-7                4    60.000
 MK-4-8                4    70.000
 MK-4-9                4    80.000
 MK-4-10               4    90.000
 MK-4-11               4   100.000
 MK-4-12               4   110.000
 MK-4-13               4   120.000
 MK-4-14               4   130.000
 MK-4-15               4   140.000
 MK-4-16               4   150.000
 MK-5-1                5     0.000
 MK-5-2                5    10.000
 MK-5-3                5    20.000
 MK-5-4                5    30.000
 MK-5-5                5    40.000
 MK-5-6                5    50.000
 MK-5-7                5    60.000
 MK-5-8                5    70.000
 MK-5-9                5    80.000
 MK-5-10               5    90.000
 MK-5-11               5   100.000
 MK-5-12               5   110.000
 MK-5-13               5   120.000
 MK-5-14               5   130.000
 MK-5-15               5   140.000
 MK-5-16               5   150.000
 MK-6-1                6     0.000
 MK-6-2                6    10.000
 MK-6-3                6    20.000
 MK-6-4                6    30.000
 MK-6-5                6    40.000
 MK-6-6                6    50.000
 MK-6-7                6    60.000
 MK-6-8                6    70.000
 MK-6-9                6    80.000
 MK-6-10               6    90.000
 MK-6-11               6   100.000
 MK-6-12               6   110.000
 MK-6-13               6   120.000
 MK-6-14               6   130.000
 MK-6-15               6   140.000
 MK-6-16               6   150.000
!*********************************** Marker Types ********************************************************************
!Co-dominant marker: When heterozygote F1 is present, P1 is coded as 2, F1 is coded as 1, and P2 is coded as 0; Otherwise, P1 is coded as 2, and P2 is coded as 0. 
!Dominant marker: When heterozygote F1 is present, P1 and F1 are coded as 12, and P2 is coded as 0; Otherwise, P1 is coded as 2, and P2 is coded as 0.  
!Recessive markers: When heterozygote F1 is present, P1 is coded as 2, and F1 and P2 are coded as 10; Otherwise, P1 is coded as 2, and P2 is coded as 0. 
!Missing marker is coded as -1. 
 MK-1-1                 2   0   2   1   2   1   0   1   0   0   1   1   1   0   1   0   1   0   1   1   2   1   1   2   2   1   1   1   2   1   1   0   0   1   0   1   0   1   1   1   0   1   1   1   2   2   1   1   2   1   2   1   1   0   1   0   1   1   2   0   2   0   1   0   1   2   1   1   0   1   2   1   1   1   1   1   2   1   0   1   1   1   2   1   2   2   2   0   1   1   0   1   1   1   1   1   0   2   1   0   1   1   2   2   2   1   2   2   2   0   2   0   1   0   2   1   1   1   2   1   1   0   1   1   1   2   1   0   1   2   2   1   1   1   2   0   2   0   0   2   1   1   0   1   1   1   1   2   1   1   1   2   0   1   1   1   2   1   1   2   2   2   1   1   1   1   2   1   1   0   2   1   0   2   1   1   0   1   2   0   1   2   0   0   1   1   0   1   1   2   1   2   2   2   1   0   1   2   2   2
 MK-1-2                 2   0   2   2   2   1   0   1   0   1   0   1   1   0   1   1   2   0   1   1   2   1   1   2   2   1   1   1   2   1   1   1   0   1   0   1   0   1   1   0   0   1   1   1   2   2   1   1   2   1   2   1   0   0   1   0   1   1   2   0   2   1   1   0   1   2   1   1   0   0   2   0   1   1   1   1   2   1   0   1   1   1   2   1   2   1   1   0   1   0   0   0   2   2   1   1   0   2   1   0   1   1   2   2   2   1   2   2   2   0   2   1   0   1   2   1   1   1   1   1   1   0   1   0   1   2   1   0   1   2   2   0   1   1   1   0   2   0   0   2   1   1   0   1   1   1   1   2   1   1   1   2   0   1   1   1   1   2   1   2   2   2   1   1   1   1   2   1   2   0   2   1   1   1   1   1   0   1   2   0   1   2   1   0   1   1   0   1   1   2   0   2   2   1   1   1   2   2   2   2
 MK-1-3                 2   0   1   1   2   1   1   0   1   1   0   1   1   0   1   2   2   0   1   1   1   1   0   0   2   1   1   0   2   1   1   1   0   1   0   1   0   1   1   0   0   1   2   1   2   2   1   1   2   1   2   1   0   0   1   0   1   2   2   1   2   1   0   0   1   1   1   1   0   0   2   0   1   1   1   1   2   1   2   2   1   1   2   1   2   1   1   0   1   1   0   0   1   2   1   1   0   1   1   1   1   1   2   2   2   1   1   2   2   0   2   0   1   1   2   1   1   1   1   1   1   1   1   0   0   2   1   1   1   1   2   0   2   1   2   0   2   0   0   2   0   1   0   2   1   1   1   2   1   1   0   2   0   1   1   1   1   2   1   1   2   2   1   1   1   1   2   1   2   0   2   2   1   1   1   1   0   0   2   0   0   2   1   0   1   1   0   1   1   2   0   2   2   1   1   1   2   2   2   2
 MK-1-4                 2   0   0   1   2   1   1   0   1   2   0   1   1   0   1   2   2   0   1   1   0   1   1   0   2   1   1   0   2   1   1   1   1   1   0   1   0   2   1   0   0   1   2   1   1   1   1   1   2   1   2   2   0   0   1   0   1   2   2   0   2   1   0   0   1   1   1   0   1   1   2   1   1   1   1   1   1   1   2   2   1   1   2   1   2   1   1   1   1   1   0   0   1   2   1   0   0   1   2   1   1   0   2   2   2   1   1   2   2   0   2   0   1   1   1   1   1   1   1   1   1   1   1   1   0   2   2   1   1   1   2   0   1   1   2   0   1   0   1   2   0   1   0   2   1   1   1   2   1   0   0   2   1   1   1   2   1   2   1   1   2   2   1   1   1   1   2   1   2   0   2   2   1   1   1   1   0   0   2   0   0   1   1   0   1   1   0   2   1   2   0   2   2   1   1   1   2   1   2   2
 MK-1-5                 2   0   0   1   1   1   1   0   1   0   0   1   1   0   1   2   2   0   1   1   0   1   1   0   1   1   1   0   1   1   2   1   1   1   0   1   1   2   1   0   0   1   1   1   1   1   0   1   2   1   2   2   0   0   1   0   1   1   2   0   1   1   0   1   1   1   0   0   1   1   2   1   1   1   1   2   1   1   2   2   1   1   2   1   1   1   1   1   1   1   0   0   1   2   1   0   0   1   2   1   1   0   2   2   2   1   1   2   2   0   2   0   1   1   1   0   1   1   1   0   1   1   1   1   0   2   2   1   1   1   2   1   1   1   2   0   1   0   1   2   1   1   0   2   1   1   1   2   1   0   0   2   1   1   1   1   1   2   1   1   2   2   1   1   1   1   2   1   2   0   2   2   1   1   1   1   0   0   2   0   0   1   0   0   2   1   0   1   1   2   0   2   2   1   2   1   2   1   2   1
 MK-1-6                 2   0   0   1   2   1   2   0   1   0   0   1   1   0   1   2   2   0   2   1   0   1   1   0   2   1   1   0   1   1   2   1   2   0   0   2   0   2   1   1   0   1   2   1   1   1   1   1   2   1   2   2   1   1   1   0   1   1   2   0   0   0   0   1   1   1   0   1   1   1   2   0   1   1   1   2   1   1   2   2   2   1   2   1   1   1   1   1   1   1   0   0   2   1   1   0   0   1   1   0   1   1   2   2   2   1   1   2   2   0   2   0   1   1   1   0   1   2   1   0   2   1   1   1   0   2   2   1   1   1   2   1   1   1   2   0   1   0   1   2   2   1   0   2   1   1   1   2   1   0   0   2   2   1   1   1   1   2   1   1   1   2   1   1   1   1   1   1   2   0   2   2   1   1   1   2   0   1   2   1   0   1   0   1   2   1   0   1   1   1   0   2   2   1   2   1   2   1   2   1
 MK-1-7                 1   0   1   1   2   1   2   1   0   0   1   1   1   0   1   2   2   0   2   0   0   1   1   0   2   1   1   0   1   1   2   1   2   0   0   1   0   1   1   1   0   1   2   1   1   1   0   1   2   1   2   2   1   1   1   0   1   1   2   0   0   0   0   1   2   1   1   0   1   1   2   1   1   1   1   2   1   2   2   2   2   2   2   1   1   1   1   1   1   1   0   1   2   2   1   0   1   0   1   0   1   1   2   2   1   1   1   2   2   1   2   1   0   1   1   0   1   2   1   1   2   1   1   1   0   2   2   0   1   1   2   1   1   1   2   1   1   0   0   1   2   1   0   2   1   1   1   2   1   0   1   1   2   1   1   1   1   2   1   1   1   2   1   1   1   1   1   1   2   1   2   2   2   1   0   1   0   1   2   2   0   1   2   1   2   1   0   1   1   1   0   2   2   1   2   1   2   1   2   1
 MK-1-8                 1   0   1   1   1   1   1   1   0   0   1   1   1   0   1   2   1   0   2   0   0   1   1   0   2   0   1   0   2   1   2   1   2   0   0   1   1   2   1   2   0   1   2   1   1   1   0   1   2   2   2   2   1   1   1   0   2   1   1   1   1   2   0   2   2   1   1   1   1   1   2   1   1   0   2   1   1   2   2   2   1   2   2   1   1   1   1   1   1   1   0   1   2   2   0   0   1   0   1   0   1   2   2   2   2   1   1   2   1   1   2   1   0   0   1   0   1   2   1   0   2   1   1   1   0   2   1   1   1   1   2   1   1   1   2   1   1   0   0   1   2   1   0   2   0   1   1   2   1   0   0   1   2   0   1   1   1   1   1   1   1   2   1   1   1   1   1   1   2   1   2   2   2   1   1   1   0   1   2   2   0   1   2   1   1   1   0   0   1   1   0   1   2   1   1   1   2   0   2   1
 MK-1-9                 1   0   1   1   1   1   1   1   0   0   1   1   1   0   1   2   1   1   2   0   1   1   1   0   2   0   2   0   1   1   2   1   2   0   1   1   1   2   1   2   0   0   2   1   1   1   1   1   2   2   2   1   1   1   1   0   1   1   1   1   2   2   0   2   2   0   1   1   1   1   2   1   1   0   2   1   1   2   1   2   1   2   2   1   1   1   1   0   1   2   0   1   2   1   0   0   1   0   1   0   1   1   2   2   2   1   1   2   1   1   2   1   1   1   1   0   1   2   1   0   2   1   1   1   0   2   2   1   1   1   2   1   1   1   2   1   1   0   0   1   2   2   0   2   0   1   0   2   1   1   0   1   2   0   1   1   1   0   1   1   1   2   1   1   1   0   0   0   2   1   1   1   2   1   1   1   0   1   2   2   0   1   2   1   1   1   0   0   1   1   0   1   0   1   1   1   1   0   2   1
 MK-1-10                1   0   1   1   2   1   1   1   0   0   1   0   2   0   1   2   1   1   2   0   1   1   1   1   2   0   1   0   1   1   1   2   2   0   1   1   1   2   1   1   0   0   1   1   1   1   1   2   2   1   0   1   1   1   2   0   1   1   1   1   2   1   0   1   2   0   1   1   1   1   2   2   1   0   1   1   1   1   1   2   1   2   2   1   1   1   1   0   1   1   1   2   2   1   1   0   1   1   1   0   1   0   2   2   1   1   1   2   1   1   2   1   1   1   0   0   1   2   1   1   2   1   1   1   0   2   2   1   1   1   1   1   1   1   2   1   1   1   0   1   2   2   0   1   0   1   0   2   1   1   0   0   2   0   2   1   1   0   0   0   1   2   1   1   1   2   0   0   2   1   1   1   2   1   1   0   0   1   2   2   0   0   2   1   1   1   0   1   1   1   0   1   0   2   1   1   2   1   2   1
 MK-1-11                0   0   0   1   2   1   0   1   1   0   1   0   2   0   1   2   1   1   2   0   1   0   1   1   2   0   1   0   1   2   2   2   2   0   1   1   1   2   1   1   0   0   1   1   1   1   1   1   2   1   0   1   1   1   2   0   0   2   2   1   1   1   0   1   2   0   1   1   1   1   2   2   1   0   0   1   1   1   1   2   1   2   2   1   1   2   1   1   1   1   1   2   2   2   1   0   1   1   1   0   0   0   2   2   1   1   1   2   1   1   1   2   1   1   0   2   1   2   1   1   2   2   1   0   0   2   2   1   1   1   1   1   2   1   1   1   1   1   0   1   2   2   0   1   0   1   1   2   1   1   0   0   2   1   2   2   2   0   1   1   1   2   1   1   1   2   0   0   2   1   2   1   2   1   1   0   0   1   2   2   0   0   2   2   1   1   0   1   2   1   2   0   0   2   2   1   1   0   2   1
 MK-1-12                0   0   0   1   2   2   0   1   1   0   1   0   2   0   1   2   1   1   2   0   1   1   1   1   2   0   1   1   1   1   2   2   2   0   1   1   1   2   1   1   0   0   1   0   1   1   1   2   2   2   0   1   1   1   2   0   0   2   2   2   1   1   0   1   2   1   1   0   1   1   2   2   2   1   0   2   1   1   1   2   1   2   2   0   0   2   1   1   1   1   1   2   2   2   1   0   1   1   1   0   0   1   2   2   1   1   1   2   1   1   1   2   1   1   0   2   1   2   1   1   2   2   1   0   0   2   2   1   1   1   1   1   2   1   0   1   1   1   0   1   2   1   0   1   1   1   1   2   1   0   1   0   1   0   2   2   2   0   2   1   1   2   1   1   1   2   0   0   2   1   2   1   2   1   1   0   0   1   2   2   0   0   1   2   1   1   0   1   2   2   2   0   1   2   1   2   1   0   2   1
 MK-1-13                0   0   0   1   2   2   0   1   1   0   1   0   2   1   1   2   1   1   1   0   1   1   1   1   2   0   1   1   1   1   2   1   2   0   1   2   1   2   1   1   1   0   1   0   0   1   1   2   2   2   1   0   2   1   2   1   0   2   1   2   1   1   0   1   2   1   2   0   1   1   2   2   2   1   0   2   1   1   0   2   1   1   2   0   0   2   0   1   1   1   1   2   2   2   1   2   1   1   1   0   0   1   2   2   1   1   1   1   1   1   1   2   0   1   0   2   1   1   1   1   2   2   1   0   0   2   1   2   1   1   1   0   2   1   0   0   0   1   0   1   2   1   0   1   1   1   1   2   1   0   1   0   1   0   2   1   2   0   1   1   1   2   1   1   1   2   0   0   2   1   2   1   2   1   1   0   0   1   2   1   0   1   1   2   2   1   0   0   2   2   2   0   1   2   1   2   1   0   2   1
 MK-1-14                0   1   0   1   1   2   0   1   1   0   2   0   2   1   1   2   2   1   1   1   1   2   1   1   2   0   1   1   1   1   1   1   2   0   1   2   1   2   1   1   2   0   1   0   0   1   1   2   0   2   1   0   2   0   2   0   0   2   1   2   1   1   2   1   2   1   2   1   1   2   2   2   2   1   0   1   0   1   0   2   1   1   1   0   1   1   0   1   1   1   1   2   2   2   1   2   1   1   1   0   0   1   2   2   1   1   2   0   1   1   1   2   0   2   0   2   1   1   1   1   2   2   1   0   1   2   1   2   1   0   1   0   2   1   0   0   0   1   0   1   2   1   0   1   1   2   1   0   1   0   0   0   1   0   2   1   2   0   1   1   1   2   1   1   1   2   1   0   2   2   2   1   1   1   1   0   0   1   2   1   1   1   0   2   2   1   1   1   2   2   2   0   1   2   1   2   1   0   2   2
 MK-1-15                1   1   0   1   1   2   0   1   2   0   2   0   1   1   1   2   2   1   1   1   1   1   1   2   1   0   2   1   1   1   1   1   2   1   1   2   1   1   1   1   2   0   1   1   1   1   1   2   0   2   1   1   2   0   1   0   0   2   2   2   1   1   2   1   2   1   2   1   1   1   2   2   2   1   0   0   0   1   0   2   1   1   1   0   1   1   1   0   1   1   1   2   2   2   1   2   1   1   1   2   0   1   2   2   1   1   2   1   0   1   1   2   0   2   0   1   1   0   1   1   2   2   1   1   1   2   1   1   1   0   1   0   2   1   0   0   0   1   0   1   2   1   0   1   1   2   1   0   2   0   0   0   0   0   2   1   2   0   1   2   1   2   1   2   1   2   0   2   2   2   2   1   1   1   1   0   0   0   2   1   2   1   1   1   1   1   0   1   2   1   1   0   1   2   1   2   1   0   1   2
 MK-1-16                1   2   0   1   1   2   0   1   1   0   1   0   1   1   1   2   2   2   0   1   1   2   2   2   1   1   2   1   1   1   1   1   1   1   1   1   1   1   1   2   2   0   1   1   1   1   1   2   1   1   1   1   2   0   1   1   0   1   2   2   1   1   2   1   2   1   1   1   1   1   2   2   2   1   1   0   0   1   0   2   1   1   1   0   1   1   1   0   1   1   1   2   2   1   1   2   1   1   1   1   1   1   2   2   1   0   2   2   0   1   1   2   0   1   0   1   1   0   1   1   2   2   1   1   1   2   0   1   1   0   1   0   2   2   0   0   0   1   0   1   2   1   0   1   1   1   1   0   2   0   1   0   0   1   1   1   2   0   1   2   1   2   1   2   1   2   0   2   2   2   2   0   1   1   1   0   1   0   2   1   2   1   1   1   1   1   0   1   2   1   1   0   1   2   1   1   1   0   1   2
 MK-2-1                 1   1   0   0   2   1   0   1   1   0   1   0   0   0   1   2   0   0   1   2   0   1   2   2   0   1   1   2   1   0   2   1   0   1   2   1   1   1   2   2   0   1   2   2   0   1   1   1   0   1   1   0   1   0   2   2   2   1   1   2   0   2   1   2   1   1   1   2   1   2   2   2   1   2   1   2   2   0   1   2   1   1   1   0   0   2   1   1   1   1   1   0   1   0   0   1   1   1   1   1   1   0   1   2   0   2   2   1   1   1   1   2   1   0   2   1   1   1   2   1   1   1   1   2   0   1   2   1   1   1   1   0   1   1   0   2   1   1   1   0   2   1   0   2   1   0   0   1   1   0   1   0   1   1   0   1   0   1   0   0   0   1   1   0   2   1   0   1   2   1   2   1   2   1   1   2   1   0   1   0   1   1   1   1   1   1   2   1   2   1   0   1   1   0   1   0   1   2   1   0
 MK-2-2                 1   2   0   0   2   1   1   1   1   0   1   0   0   0   1   2   0   0   1   2   0   1   2   2   0   1   2   2   1   0   2   1   0   1   2   1   1   1   2   2   0   1   2   1   0   1   1   1   0   1   2   0   1   1   2   2   2   1   1   2   0   2   0   2   1   1   1   2   0   1   2   2   2   2   1   2   2   1   1   2   1   1   2   1   0   2   1   1   1   1   1   0   1   0   0   1   1   1   2   0   0   0   1   2   0   2   1   1   1   1   1   2   0   0   2   1   1   0   2   1   1   2   1   2   0   1   2   0   1   1   1   1   1   2   0   2   1   1   1   0   2   1   1   2   2   0   0   1   2   0   1   0   1   1   0   1   0   1   0   0   0   1   1   0   2   1   0   1   2   1   2   2   2   1   1   2   1   0   1   0   0   1   1   1   1   1   2   1   0   1   1   1   1   0   1   1   1   1   0   0
 MK-2-3                 1   2   0   0   1   1   1   1   1   0   1   0   0   0   1   1   0   1   1   2   0   1   2   2   1   0   2   2   2   0   2   1   0   1   2   2   1   0   2   2   0   1   2   1   0   1   1   1   0   1   2   0   1   1   2   2   2   0   2   2   0   2   0   2   1   2   1   1   1   1   2   2   2   2   1   2   2   1   1   2   1   1   2   1   0   2   1   1   2   1   2   0   1   1   0   1   1   1   2   1   0   0   2   2   0   1   1   1   1   1   1   2   0   0   2   2   0   0   2   2   1   2   1   2   0   1   2   1   1   2   1   1   1   1   0   2   1   1   1   0   2   1   1   2   2   0   0   1   2   0   1   0   1   1   0   1   2   1   1   0   1   1   1   0   2   1   0   1   2   1   2   2   2   0   1   2   1   0   1   0   0   1   1   2   1   1   2   1   0   1   1   1   1   0   2   1   1   1   0   0
 MK-2-4                 1   2   0   0   1   0   1   2   1   0   1   0   0   0   1   1   0   1   2   1   0   1   2   2   1   1   2   2   2   0   1   1   0   1   2   2   1   1   1   2   0   1   2   1   0   1   1   2   0   1   2   1   1   1   2   2   2   0   0   2   1   1   0   2   1   2   1   1   0   1   1   2   2   2   1   2   2   1   1   2   1   1   2   1   0   2   1   1   1   1   2   0   1   1   0   1   1   2   2   1   0   0   2   1   0   2   1   0   2   1   1   1   0   0   2   2   0   0   2   2   0   2   1   2   0   1   2   0   1   2   2   1   1   0   0   2   1   1   1   1   2   1   1   2   2   0   0   1   2   0   1   0   2   1   0   1   2   1   1   0   1   2   0   0   2   1   0   1   2   1   2   2   2   0   1   2   1   0   1   1   0   1   0   2   1   1   2   2   0   1   1   1   2   0   2   1   1   1   0   1
 MK-2-5                 1   2   0   0   1   1   1   2   0   0   1   0   0   1   1   0   0   2   1   1   1   1   2   2   1   0   1   2   1   0   1   1   1   1   2   2   1   0   1   2   0   2   0   1   0   1   0   2   0   1   1   1   1   1   2   2   1   0   0   1   1   1   0   2   0   2   1   1   1   1   1   1   2   2   1   2   2   1   1   2   1   1   2   1   0   2   2   1   1   1   2   0   1   1   0   0   1   2   2   1   0   1   1   1   1   2   1   0   2   1   1   0   0   0   1   2   0   1   2   2   0   2   1   2   0   1   2   0   0   2   2   1   1   0   0   2   1   1   1   1   2   1   1   2   2   1   0   1   2   1   1   0   2   0   0   1   2   1   1   0   1   2   0   0   2   1   0   1   2   1   0   2   1   0   0   2   1   1   1   1   0   1   0   2   1   1   2   2   1   1   1   1   1   0   2   1   0   1   0   1
 MK-2-6                 1   2   0   1   1   1   1   2   0   0   1   0   0   1   1   0   0   2   1   1   1   1   2   2   1   0   1   2   1   0   1   1   1   1   1   2   1   2   1   2   0   2   0   1   0   1   1   2   0   0   1   1   1   1   2   2   1   0   0   1   1   1   0   2   0   2   0   1   1   1   1   1   2   2   1   2   2   1   1   2   1   1   1   1   0   1   2   1   2   1   2   0   1   0   1   0   1   2   2   2   1   2   1   1   1   2   1   0   2   1   1   0   0   0   1   2   1   1   2   2   0   2   1   2   0   1   2   0   0   2   2   1   1   1   0   2   1   1   1   1   2   1   1   1   1   1   0   1   2   1   1   1   2   1   0   0   2   1   1   0   1   2   1   0   2   1   0   0   2   1   0   2   1   0   0   2   0   0   1   1   0   1   0   2   1   1   1   2   1   1   1   1   1   0   2   2   0   1   0   1
 MK-2-7                 1   2   0   1   0   1   1   2   0   1   1   0   0   1   1   0   1   2   1   1   2   1   2   2   1   0   1   1   1   0   0   1   1   1   1   2   0   2   1   1   0   2   0   0   0   1   1   2   0   0   1   1   1   1   2   2   1   1   0   1   1   1   0   2   0   1   1   1   0   1   1   1   2   2   1   2   2   0   1   2   1   1   1   1   0   1   2   2   2   1   2   0   0   1   1   1   0   1   2   2   1   1   0   1   1   2   0   0   2   1   1   0   1   0   1   2   1   0   2   2   0   2   1   2   1   2   2   2   0   2   2   1   1   2   0   2   1   1   1   1   2   2   1   1   1   0   1   0   2   1   1   1   2   2   0   0   1   0   1   0   1   2   1   0   2   1   0   0   2   1   0   1   1   0   1   2   0   0   1   1   0   1   0   2   1   1   1   2   1   1   1   1   1   0   1   2   0   1   0   1
 MK-2-8                 1   2   0   1   1   1   2   2   0   1   0   0   1   1   1   0   2   2   1   1   1   1   2   1   1   0   0   1   1   0   0   1   1   1   1   2   0   2   1   1   0   2   0   0   0   2   1   1   1   0   1   1   0   1   2   2   1   0   0   1   1   1   1   2   0   0   1   1   0   2   1   1   2   2   2   2   2   0   2   2   1   1   1   0   0   1   2   1   2   1   2   0   0   1   1   1   1   1   1   2   1   1   0   1   1   2   0   0   2   1   1   0   1   1   1   2   1   0   2   2   1   2   2   2   1   2   1   2   0   2   2   1   1   1   0   1   0   1   1   1   2   2   2   1   2   0   1   0   1   0   1   1   2   2   0   0   1   0   0   0   1   2   1   0   1   1   0   0   2   1   1   1   0   0   1   2   1   0   1   1   0   1   0   2   2   0   1   2   1   1   1   1   1   0   1   2   0   1   0   1
 MK-2-9                 2   2   0   1   1   1   2   2   1   2   0   0   1   1   0   1   2   2   1   1   1   1   2   1   1   0   0   1   1   0   0   2   1   0   1   2   0   1   1   1   0   2   0   0   0   2   0   1   1   0   1   1   0   1   2   2   1   0   0   2   1   1   1   2   0   0   1   1   1   1   2   0   2   2   2   2   1   0   2   2   1   1   1   0   0   1   2   2   2   0   2   1   0   1   1   1   1   2   2   2   2   1   0   1   1   2   0   0   2   1   1   0   1   1   1   2   1   0   1   2   1   1   2   2   1   2   1   2   0   2   1   1   2   1   0   1   0   1   1   1   2   1   2   1   2   1   1   0   1   0   1   1   2   2   0   0   1   0   0   0   1   2   1   0   1   1   1   0   2   1   1   1   0   1   0   1   1   0   1   1   0   1   0   2   2   0   1   2   1   1   2   1   1   0   1   2   0   1   0   1
 MK-2-10                2   2   0   1   1   1   2   2   1   2   0   1   1   1   0   1   2   1   1   1   1   1   1   2   1   0   0   0   2   0   0   1   1   0   1   2   0   2   1   1   1   1   0   1   0   2   0   1   1   0   2   1   1   1   2   2   1   0   1   1   1   1   1   2   0   0   1   0   1   1   2   0   2   1   2   2   1   0   2   2   1   2   1   0   1   1   2   2   2   0   2   1   0   1   1   2   1   2   2   1   2   1   0   1   1   2   1   0   2   1   0   0   1   1   1   2   0   0   1   2   1   1   2   2   1   2   1   2   0   2   2   2   2   2   0   1   0   1   1   2   2   2   2   1   2   1   1   0   1   0   2   1   2   1   0   0   1   0   0   0   2   2   1   0   1   1   1   0   2   1   1   0   0   1   0   1   1   0   1   2   0   1   0   2   2   0   1   2   1   1   2   1   1   1   1   2   0   1   0   1
 MK-2-11                2   2   1   1   1   2   2   2   1   2   0   1   1   1   0   1   2   2   1   1   1   1   1   2   0   1   1   0   0   0   1   1   1   0   1   2   1   2   1   1   1   0   0   1   1   2   0   1   1   0   2   1   1   1   1   2   1   0   1   2   1   0   1   1   0   0   1   0   1   1   2   0   2   1   2   2   1   0   2   2   1   2   1   0   1   1   2   1   2   0   2   2   1   1   1   2   1   2   2   0   2   1   0   1   1   2   1   0   2   0   0   0   1   1   1   2   0   0   1   2   1   1   2   2   0   2   1   2   0   2   2   2   2   1   0   1   0   1   1   2   2   1   2   1   2   2   1   1   1   0   2   1   1   1   1   0   1   0   0   1   2   1   1   0   1   1   1   0   2   1   1   0   0   2   0   1   1   1   1   2   0   1   2   2   2   0   1   2   0   1   2   0   1   2   0   2   0   1   0   2
 MK-2-12                2   2   1   1   1   0   2   2   1   2   0   1   1   1   1   1   2   2   1   1   1   1   1   2   1   2   1   0   0   0   1   1   1   0   1   2   1   2   2   1   0   0   0   1   1   2   0   1   1   0   2   0   1   1   1   2   1   0   1   2   1   0   1   1   1   0   1   0   2   1   2   0   2   1   1   0   1   1   2   2   1   2   2   0   1   1   2   1   2   0   2   1   1   1   2   2   1   2   2   0   2   1   0   1   1   2   0   0   2   0   0   0   1   1   1   2   0   0   1   2   1   1   2   2   0   1   2   2   0   2   2   2   2   1   0   1   0   1   1   2   2   1   1   1   2   2   1   0   1   0   2   2   0   1   1   1   1   0   0   1   2   0   1   0   1   1   1   2   2   1   1   0   0   2   1   1   1   2   2   2   0   1   2   2   2   0   1   2   0   1   2   1   1   2   0   2   0   1   0   2
 MK-2-13                2   2   1   1   1   0   2   2   1   2   1   1   1   1   1   1   2   2   1   1   1   0   1   2   2   2   1   0   0   0   1   1   1   0   0   1   1   2   2   1   0   1   0   1   1   2   0   0   1   0   2   0   1   0   1   2   1   1   1   1   1   0   1   2   1   1   1   0   2   1   2   1   2   2   0   0   1   1   2   2   1   1   2   1   1   1   2   0   2   0   2   1   1   0   2   2   1   2   2   0   2   0   0   1   1   2   0   0   2   0   0   0   2   1   1   1   0   1   0   2   1   1   2   2   1   0   1   0   0   1   2   2   2   1   0   1   0   2   1   2   2   1   1   1   2   2   2   0   1   2   2   1   0   1   2   1   1   0   0   1   2   1   1   0   0   1   1   1   2   1   1   0   1   2   1   0   2   1   1   2   0   1   2   2   1   0   1   2   1   2   1   1   1   2   0   2   0   0   0   1
 MK-2-14                2   2   0   1   1   0   2   2   1   2   2   1   0   1   1   1   2   2   1   0   1   0   1   2   2   2   1   1   1   0   1   1   1   0   1   1   2   2   2   1   0   0   0   1   1   1   0   0   1   0   2   0   1   0   1   2   1   2   1   1   1   0   1   2   1   1   1   1   1   2   2   2   2   2   0   0   1   1   2   1   1   1   2   1   1   1   2   1   2   0   2   1   1   0   2   2   1   2   2   0   2   1   0   1   0   2   0   0   2   1   0   1   2   1   1   1   0   1   0   2   1   1   1   2   1   0   1   0   0   1   2   2   2   1   0   1   0   2   1   2   2   1   0   1   2   2   0   0   1   2   2   1   0   1   2   2   1   0   0   1   1   1   1   0   0   1   2   1   2   1   0   0   1   2   1   0   2   1   1   1   1   1   2   2   1   0   2   2   1   2   1   1   1   2   1   2   0   0   0   1
 MK-2-15                2   2   0   1   1   0   2   2   1   2   2   1   0   0   1   1   2   2   1   0   1   0   1   2   2   1   1   1   1   0   1   1   1   0   1   1   2   2   2   1   0   0   0   1   1   1   0   0   1   0   2   0   1   0   1   2   1   2   1   2   1   0   1   2   1   2   1   1   1   1   2   0   2   2   0   0   1   1   2   1   1   1   2   1   1   1   2   1   2   0   2   1   1   0   1   2   2   2   1   0   2   1   0   1   0   2   0   1   2   1   1   0   2   1   0   2   0   1   0   2   1   2   1   2   1   0   1   1   1   1   2   2   2   1   0   1   0   2   1   2   2   0   0   1   2   2   0   0   1   2   2   1   0   1   2   2   1   0   0   2   1   1   1   0   0   1   2   1   2   1   0   0   1   1   1   0   2   1   1   1   1   1   2   2   2   0   2   1   1   2   1   1   0   2   1   2   1   0   0   1
 MK-2-16                2   2   0   1   0   0   2   2   2   2   2   1   0   1   1   1   1   1   2   0   1   1   1   2   2   0   2   1   1   0   1   1   1   0   1   1   2   2   2   1   0   0   0   1   1   1   1   1   0   0   2   0   1   0   1   2   1   2   1   2   1   0   0   2   2   2   1   1   1   1   1   0   2   2   0   0   1   1   2   1   1   2   2   1   1   1   2   1   2   0   2   2   1   0   2   2   1   2   2   0   2   1   0   1   0   2   0   0   2   1   1   0   2   1   0   1   0   2   0   2   2   2   1   2   1   0   1   1   1   1   1   2   2   1   0   1   0   2   1   1   2   1   0   0   2   2   0   0   1   2   2   1   0   2   2   1   1   1   0   2   2   2   1   1   1   1   2   1   2   1   0   0   1   1   1   0   1   1   1   1   1   1   2   2   2   0   2   1   1   2   1   1   0   2   1   2   1   0   0   1
 MK-3-1                 1   1   2   2   1   0   2   0   1   1   0   1   1   2   0   1   2   1   1   2   0   0   2   0   2   2   1   2   0   0   1   1   1   2   2   1   0   1   1   1   1   2   2   1   0   1   2   2   1   2   1   1   1   0   1   1   0   1   2   0   1   1   1   0   0   2   1   0   1   2   1   2   1   0   0   2   1   0   1   1   1   0   2   0   1   2   2   1   1   0   1   1   0   1   1   1   1   1   1   2   1   2   1   2   1   0   1   1   0   1   2   1   1   2   1   0   0   2   1   1   1   0   1   1   1   2   0   1   2   2   1   1   1   2   1   1   0   1   0   1   0   2   0   1   1   1   0   0   2   1   0   2   0   1   2   1   0   1   1   1   2   0   2   0   2   1   1   1   2   0   2   2   2   1   1   1   1   0   1   1   0   1   0   1   2   1   1   0   0   2   1   1   1   0   2   2   0   2   1   1
 MK-3-2                 1   1   1   2   1   0   2   0   1   2   0   1   1   2   0   1   1   1   1   2   0   0   2   0   1   2   1   2   1   0   1   1   1   2   2   1   0   1   0   1   1   2   2   1   0   1   2   2   0   2   1   1   1   0   1   1   0   1   2   0   1   1   1   1   0   2   1   0   0   2   2   2   0   0   0   1   1   1   1   1   1   1   2   0   1   2   2   1   1   1   1   1   0   1   1   1   1   0   1   2   1   2   1   2   1   0   1   1   1   1   1   1   1   2   1   0   0   2   0   1   1   0   1   1   1   2   0   1   2   2   1   1   1   2   1   1   1   1   0   1   1   2   0   1   1   1   0   1   2   1   1   1   0   1   2   1   0   1   1   1   1   0   2   0   2   1   1   1   2   0   2   2   2   1   1   0   1   0   1   1   0   1   0   1   2   1   1   0   0   2   1   1   1   0   2   2   0   1   1   1
 MK-3-3                 1   1   1   2   2   0   2   0   2   2   0   1   1   2   0   1   1   1   1   2   0   0   2   0   0   2   1   1   1   0   1   1   1   2   2   1   0   1   0   0   2   1   2   1   0   1   2   2   0   2   1   0   1   0   1   1   1   1   1   0   1   1   1   1   0   2   1   0   0   2   2   2   0   0   0   1   1   2   2   0   1   1   2   0   1   2   2   1   1   1   1   1   1   1   1   1   1   0   1   2   1   2   1   2   1   0   0   1   1   1   1   1   1   2   2   0   0   2   1   1   0   1   0   1   2   2   0   1   2   2   2   1   2   2   1   2   1   1   0   1   1   2   0   0   2   1   1   0   1   1   2   1   0   1   1   1   0   2   0   1   1   0   2   0   2   1   1   1   2   1   1   2   2   1   1   0   2   0   1   0   0   1   1   1   0   1   2   0   1   2   1   1   1   1   1   1   0   1   1   1
 MK-3-4                 2   2   1   2   1   0   2   0   1   1   0   2   1   2   0   1   1   1   1   2   0   1   2   0   0   2   1   0   0   0   2   2   1   1   2   2   0   1   0   1   2   1   2   1   0   1   2   2   0   1   1   0   1   0   1   2   1   1   1   0   1   1   2   1   0   2   1   0   0   2   1   2   0   0   0   1   1   2   2   0   1   1   2   0   1   2   1   1   1   0   1   2   0   1   1   1   2   0   2   2   1   2   2   1   1   0   0   1   1   1   1   1   1   2   2   0   1   2   1   1   0   1   0   1   2   2   0   1   2   2   2   1   2   2   1   1   1   1   1   0   1   2   0   1   2   0   1   0   1   1   2   1   1   2   1   1   0   1   0   2   1   0   2   0   2   1   1   2   2   1   1   2   2   1   1   0   2   0   2   0   0   2   1   1   0   1   1   0   1   2   1   1   1   1   1   1   0   1   1   1
 MK-3-5                 2   1   1   2   1   0   2   1   1   2   0   1   1   2   0   1   1   1   1   1   0   1   2   0   0   2   1   0   0   0   2   2   2   1   1   2   0   0   0   1   2   0   2   1   0   1   2   2   0   1   0   0   1   0   1   2   1   1   0   1   1   1   2   1   0   2   1   0   0   1   1   2   0   0   0   1   1   2   2   0   1   1   2   0   1   2   1   1   1   0   1   2   0   1   1   1   2   0   2   2   1   2   2   1   1   0   0   1   0   1   1   1   1   2   1   0   1   1   2   1   1   1   0   2   1   2   0   1   2   2   1   1   2   2   1   1   1   2   1   1   0   2   0   1   2   1   1   0   1   0   2   1   1   2   1   1   1   1   0   1   1   0   2   0   2   1   1   2   2   1   1   2   2   1   1   0   2   0   2   0   0   2   1   1   0   1   1   0   1   2   2   1   1   1   2   1   0   1   1   1
 MK-3-6                 1   1   2   2   1   0   2   1   2   2   0   1   1   2   1   1   2   0   1   1   1   1   1   0   0   2   1   0   0   0   2   2   2   0   1   2   0   0   0   0   2   0   2   2   1   0   2   2   0   1   0   0   1   1   2   2   1   1   0   1   1   1   2   1   0   2   1   0   0   1   1   1   0   0   0   1   1   1   2   1   1   1   2   0   1   2   1   1   1   0   1   1   0   0   1   1   2   0   2   2   1   2   2   1   1   1   0   1   0   1   1   1   1   2   1   0   1   1   2   1   1   2   0   2   2   1   0   1   2   2   1   1   1   2   1   2   1   2   1   1   0   2   1   1   2   1   2   1   1   0   2   2   1   2   2   1   1   1   0   1   1   1   1   0   2   1   1   2   2   1   1   2   2   1   2   0   2   0   2   0   0   2   0   1   0   1   1   0   1   1   2   0   1   1   2   1   0   1   1   1
 MK-3-7                 1   1   2   1   2   0   1   1   2   2   0   1   1   2   2   0   1   1   0   1   1   1   1   0   0   2   1   0   0   0   2   2   1   0   1   2   0   0   0   0   2   0   2   2   1   0   2   1   0   1   0   0   2   1   2   2   0   1   1   1   0   1   2   1   0   2   1   0   0   1   1   1   0   0   0   1   1   1   1   1   1   1   2   0   1   2   1   1   1   0   1   1   0   0   1   1   2   1   2   2   1   2   2   1   1   1   0   1   0   2   1   1   1   1   1   2   1   1   2   1   1   2   0   2   2   1   0   2   2   2   2   1   1   2   1   2   1   2   1   1   0   1   1   2   2   1   2   1   1   0   1   1   1   2   2   1   0   1   0   2   1   0   1   0   2   1   1   2   2   0   1   2   2   2   2   0   1   0   2   0   1   2   1   1   0   2   2   0   1   1   2   0   1   1   2   1   0   0   1   1
 MK-3-8                 0   2   2   1   2   1   1   2   2   2   0   1   1   2   2   1   1   1   0   1   1   0   1   0   0   1   1   0   0   0   2   1   1   0   1   1   0   0   0   0   2   0   2   1   2   0   2   1   0   1   0   0   2   1   2   1   0   1   1   1   0   2   2   0   0   2   1   2   0   0   1   1   0   0   0   1   1   2   1   1   1   1   2   0   1   2   1   1   1   0   1   1   0   0   1   1   2   0   2   2   1   2   2   2   1   1   0   1   0   1   1   1   1   2   1   2   1   1   1   1   1   2   0   2   2   1   0   2   2   2   2   1   2   2   1   2   1   2   1   1   0   1   1   2   2   1   2   1   1   0   1   1   1   2   2   1   0   1   0   1   1   0   1   0   2   2   1   2   2   0   1   2   1   2   2   0   1   0   2   0   1   1   1   1   0   2   2   0   1   1   2   0   1   1   2   1   0   0   1   1
 MK-3-9                 1   2   1   2   2   1   1   2   2   2   0   1   1   1   2   1   1   1   1   1   1   0   1   0   0   1   1   0   1   0   2   1   0   0   1   1   0   0   1   0   2   0   2   1   2   0   2   2   0   1   0   0   1   1   2   0   0   0   1   2   0   2   1   0   1   2   1   2   0   0   1   0   1   0   0   1   1   2   1   1   1   1   2   0   1   2   1   1   1   0   1   1   0   0   1   1   1   0   2   1   1   2   2   2   1   1   0   1   0   1   1   1   1   2   1   2   1   1   1   0   1   1   1   2   2   1   0   2   2   2   0   1   2   2   1   1   1   2   1   1   2   1   2   2   2   1   2   2   1   0   1   1   1   0   2   1   0   1   0   1   1   0   2   2   2   1   1   2   2   0   1   2   0   2   2   0   1   0   2   1   1   1   1   1   0   2   2   0   1   1   1   1   1   0   2   1   0   0   2   1
 MK-3-10                1   2   1   2   2   0   1   2   2   2   1   1   2   1   2   1   1   1   1   1   1   0   1   0   0   1   1   1   1   0   2   1   0   0   1   1   0   0   1   1   2   0   1   1   1   0   2   1   0   1   0   0   1   1   1   0   0   0   1   2   1   2   1   0   1   2   1   2   0   0   1   0   1   1   0   1   0   2   1   1   0   1   2   0   1   2   2   1   0   0   1   1   0   0   1   1   1   0   2   1   1   2   2   2   1   1   0   0   0   1   0   2   1   2   1   1   1   1   1   1   1   1   0   1   2   1   0   2   2   2   0   1   1   2   1   0   1   2   1   1   2   1   2   2   2   2   2   2   1   1   1   1   0   0   2   1   0   1   0   1   1   0   2   2   2   1   1   1   2   0   1   2   0   2   2   0   1   1   2   1   1   1   1   2   0   2   2   0   1   1   1   1   1   1   2   1   0   1   1   1
 MK-3-11                1   2   1   2   2   0   1   2   2   2   1   1   1   2   2   2   1   1   1   1   0   0   1   0   0   1   0   1   1   1   1   1   0   0   2   1   0   0   1   1   2   0   1   2   1   0   2   1   1   1   0   0   1   1   1   0   0   0   1   2   1   1   1   0   1   2   2   2   0   1   0   0   1   1   0   1   0   2   1   1   0   1   2   0   0   2   2   2   0   0   1   2   0   0   1   1   1   0   2   1   1   2   1   2   1   1   0   1   1   1   0   2   1   2   1   1   1   1   1   2   1   1   0   1   2   2   0   2   2   2   1   1   1   2   1   0   1   2   1   1   2   1   2   2   2   1   2   2   1   1   1   1   0   0   2   1   0   1   0   1   1   1   2   2   2   1   1   1   2   0   1   2   1   2   0   0   1   1   1   1   2   1   0   2   1   2   2   0   1   0   1   1   1   1   2   1   0   1   0   0
 MK-3-12                1   2   0   2   2   0   1   2   2   2   1   1   2   2   1   2   1   1   1   1   0   0   1   0   0   0   0   1   1   1   1   1   1   0   2   1   1   0   0   1   2   1   1   2   1   0   2   1   1   1   0   0   1   1   1   0   0   0   1   1   1   1   1   1   1   1   2   2   0   1   0   1   1   1   0   1   0   2   1   2   1   1   2   0   0   2   2   2   0   0   0   2   0   1   1   1   1   1   2   1   1   2   1   2   2   1   0   1   1   1   0   2   0   2   1   1   0   1   1   0   1   1   0   1   1   2   0   2   2   2   1   1   0   1   2   0   1   2   1   1   1   1   2   2   2   1   2   2   1   2   1   1   0   0   2   1   0   1   0   1   1   1   2   2   2   1   1   2   2   0   1   1   1   2   0   2   1   1   1   0   2   1   0   2   1   2   2   0   1   0   1   2   1   1   2   1   0   1   0   0
 MK-3-13                1   2   0   2   2   0   1   2   2   2   1   1   2   2   1   2   2   1   1   1   0   0   1   0   0   0   0   1   1   1   1   1   1   0   2   1   1   0   0   0   2   1   1   2   1   0   2   1   1   2   0   1   2   1   1   0   0   0   1   1   1   1   1   0   1   1   1   2   0   1   0   1   0   0   0   1   1   2   1   1   1   1   2   0   1   2   2   2   0   0   0   2   0   2   1   1   1   1   1   2   1   1   1   2   2   1   0   1   1   1   0   2   0   2   1   1   0   1   1   0   1   1   0   1   1   2   0   1   2   2   1   1   0   0   2   1   1   2   1   1   1   2   2   2   2   1   2   2   1   2   1   1   0   0   2   1   0   1   0   1   1   1   2   2   2   1   1   2   2   0   0   1   1   1   0   2   0   1   1   2   2   1   0   2   1   2   2   0   1   1   2   2   1   1   2   1   0   1   1   1
 MK-3-14                1   1   0   2   2   0   1   2   2   2   1   1   0   2   1   2   2   0   1   1   0   1   1   0   0   0   0   1   0   1   1   1   1   0   2   1   1   0   0   0   1   1   1   2   1   0   1   1   1   1   0   1   2   2   1   1   1   0   1   1   1   1   2   0   1   1   1   1   0   1   0   1   0   0   0   1   1   2   0   1   1   1   2   2   1   2   2   1   0   1   0   1   2   2   2   1   1   2   1   2   1   0   1   1   2   1   0   0   1   1   1   1   0   2   1   2   0   1   1   0   1   1   0   1   1   2   0   1   2   2   1   1   0   0   2   1   1   2   1   1   1   2   1   2   2   1   2   2   0   2   1   1   0   0   2   1   0   1   0   1   1   1   1   2   2   1   1   2   2   0   0   1   0   1   0   2   0   1   1   2   2   1   0   2   1   1   2   0   1   1   1   2   1   1   1   1   0   1   1   1
 MK-3-15                1   1   1   2   2   0   1   2   2   2   1   1   1   1   1   2   2   0   1   1   0   1   1   0   0   0   0   1   0   1   1   1   1   0   2   1   1   0   0   0   1   1   1   2   1   0   1   2   1   1   0   2   2   2   1   1   0   0   1   1   1   1   2   1   1   1   1   0   0   1   0   1   0   0   0   1   2   2   1   0   1   1   1   1   1   2   1   1   0   1   1   1   2   2   1   1   1   2   1   2   1   0   1   0   2   1   0   1   1   1   1   1   0   2   1   2   0   1   1   0   1   1   0   1   1   2   1   1   1   1   1   1   0   0   1   2   1   2   1   0   1   2   1   2   2   2   2   2   0   2   1   1   0   0   2   1   1   1   0   2   1   1   0   2   2   1   1   1   2   0   0   0   0   0   0   2   0   2   1   2   1   1   0   2   2   1   2   0   1   1   1   2   1   1   1   1   0   1   1   1
 MK-3-16                1   1   1   2   2   0   1   2   2   1   1   1   1   1   1   2   2   0   1   1   0   1   1   0   0   0   0   1   0   1   1   1   1   0   1   1   2   0   0   0   2   1   1   2   1   1   1   1   1   1   0   2   2   1   1   1   0   0   1   1   1   1   1   1   0   1   2   0   1   1   0   1   0   0   0   1   2   2   1   0   1   1   1   1   1   2   0   1   0   1   1   1   2   2   2   1   0   2   1   2   1   0   1   0   2   1   0   1   1   1   2   1   0   2   1   2   0   1   1   0   2   0   0   1   1   2   1   1   1   1   1   1   0   1   1   2   1   2   0   0   1   2   1   2   2   2   2   2   0   2   1   1   0   0   2   1   1   1   1   1   1   1   0   2   2   1   1   1   1   1   0   0   0   0   0   1   0   2   1   2   1   1   1   2   1   1   2   1   1   1   1   2   1   1   1   1   0   2   1   1
 MK-4-1                 0   2   1   2   1   2   2   0   0   2   0   1   0   1   1   1   1   1   1   1   1   2   2   1   2   0   1   2   2   0   0   0   2   1   2   0   0   2   0   1   1   1   0   1   0   1   1   1   1   1   0   2   1   2   1   1   1   0   2   2   1   0   1   0   0   1   1   1   0   0   1   1   2   1   1   0   1   1   0   1   1   2   2   2   1   1   0   0   1   1   1   1   1   2   0   1   2   0   1   0   1   1   1   0   1   2   0   1   2   1   1   2   0   2   2   1   0   1   1   0   2   1   0   2   1   1   1   1   2   1   0   0   0   1   2   1   0   0   0   1   1   1   1   1   1   1   0   1   2   2   1   2   1   0   1   1   1   2   2   0   0   1   2   0   1   1   1   1   1   1   1   1   2   1   2   2   1   0   1   2   2   1   2   1   0   1   1   0   1   1   1   1   1   1   0   1   2   1   0   2
 MK-4-2                 0   2   1   2   1   2   2   0   0   2   0   1   0   1   1   1   1   1   1   0   1   2   2   1   2   0   1   2   2   1   0   1   1   1   2   0   1   2   0   1   1   1   0   1   0   1   1   1   1   1   0   2   0   2   1   1   1   0   2   2   1   0   1   0   0   1   1   1   0   0   1   1   1   1   1   0   1   1   1   1   1   2   2   2   1   1   0   0   1   0   1   0   1   1   0   1   2   0   1   0   1   1   1   0   1   2   0   1   2   1   1   2   0   2   2   1   0   1   0   1   1   1   1   2   1   1   1   1   1   1   0   0   0   1   2   1   0   0   0   1   0   1   1   2   1   1   0   1   2   2   1   2   1   0   1   1   1   1   1   0   0   1   2   1   1   1   0   1   1   1   1   1   2   1   2   2   1   0   1   2   2   1   2   1   0   1   2   0   1   1   1   1   1   0   0   1   2   1   1   2
 MK-4-3                 0   2   1   1   1   2   2   0   1   2   0   1   0   1   1   0   1   1   1   0   1   2   2   1   2   0   0   1   2   1   0   1   1   0   2   0   0   2   1   1   1   2   1   1   0   0   2   1   1   1   1   2   0   2   1   1   1   0   2   2   2   1   1   0   0   1   2   1   0   0   1   1   2   1   1   1   0   1   1   1   0   2   1   2   1   2   0   0   1   0   1   0   1   1   0   1   2   0   1   0   1   0   2   0   1   2   0   0   2   1   2   2   0   2   2   0   0   1   0   2   1   1   1   2   1   1   1   1   2   1   0   0   0   1   2   1   0   0   0   2   0   1   1   2   0   1   0   1   2   2   1   2   1   1   1   1   1   1   0   1   0   1   2   1   1   1   0   1   0   1   2   1   2   1   2   2   0   0   1   2   2   1   2   1   1   2   2   0   1   1   1   1   1   1   0   1   1   1   1   2
 MK-4-4                 1   2   1   1   1   2   2   0   1   0   0   1   0   1   1   1   1   2   2   0   1   0   2   1   2   0   0   0   2   1   1   1   1   0   2   0   0   1   1   1   1   2   1   1   1   0   2   1   1   1   1   1   0   1   1   1   0   0   2   2   2   1   1   0   0   1   2   1   2   0   1   1   1   0   1   1   0   1   1   1   0   2   1   2   1   1   0   0   1   0   1   0   1   1   0   0   2   0   1   0   1   0   2   0   0   2   0   0   2   1   2   2   0   2   2   0   1   1   0   1   1   1   1   2   1   1   1   1   2   1   0   0   0   1   2   2   0   0   0   2   1   2   1   2   0   2   0   1   2   1   1   2   1   1   1   1   1   1   0   1   0   1   2   1   1   1   0   1   0   1   2   1   2   1   2   2   0   0   1   2   2   1   1   1   0   1   2   0   1   1   1   1   1   1   0   2   1   1   1   2
 MK-4-5                 1   2   1   1   1   2   1   1   1   1   0   1   0   1   1   1   1   2   2   2   1   1   2   1   1   0   0   0   2   1   1   1   1   0   2   0   0   1   1   2   1   2   1   1   1   1   2   1   1   1   1   1   1   2   1   1   1   0   2   2   2   1   1   0   0   2   2   1   2   0   1   1   1   0   2   1   0   1   1   1   0   2   1   2   0   2   0   0   1   0   1   0   1   1   0   1   2   1   2   0   1   0   1   0   0   2   0   0   2   1   2   2   0   2   2   0   1   1   1   1   1   1   2   2   1   1   1   1   2   1   1   0   0   1   1   2   1   1   0   2   1   2   2   2   0   2   0   1   1   1   1   2   2   1   1   1   1   1   0   1   0   1   2   1   0   1   0   1   0   1   2   0   2   0   1   2   0   1   1   2   2   1   1   1   0   1   2   0   1   1   2   1   1   0   0   2   1   1   1   2
 MK-4-6                 1   2   1   1   0   2   1   1   1   1   0   1   0   1   1   1   2   2   2   2   1   1   2   1   1   0   1   0   2   1   1   0   2   0   2   0   0   1   0   1   1   2   1   1   1   1   1   1   2   1   1   1   1   2   1   1   1   0   2   2   2   1   1   0   1   1   2   1   2   0   1   1   1   0   2   1   0   1   1   1   0   2   1   2   1   2   0   1   1   0   1   0   1   1   0   1   2   1   2   1   1   1   1   0   0   2   1   0   2   1   2   1   0   2   2   0   2   1   1   2   1   0   2   2   0   1   1   1   2   1   1   0   0   2   1   2   1   1   0   2   1   1   2   2   0   2   0   1   0   1   1   1   2   1   0   1   1   1   1   1   0   1   2   1   0   1   0   1   0   0   2   0   2   0   1   2   1   2   1   2   2   0   1   2   0   2   1   0   1   1   2   2   1   1   0   2   2   1   0   2
 MK-4-7                 0   2   1   1   0   2   1   1   1   1   0   2   0   1   1   1   2   0   2   2   1   1   2   1   1   0   1   1   2   1   1   1   1   0   2   0   0   1   0   1   1   2   1   0   1   1   1   1   2   1   0   1   1   2   1   1   1   0   2   1   1   1   1   0   1   1   2   1   2   0   1   1   1   0   2   1   0   1   1   1   0   2   2   2   1   2   0   1   0   0   1   1   1   1   0   1   2   1   1   1   1   0   1   0   0   2   2   0   2   1   2   1   0   2   2   0   2   1   0   2   1   0   2   0   0   1   1   2   2   1   1   0   0   2   2   2   1   1   0   2   1   0   2   1   0   2   0   1   0   2   1   0   2   1   1   2   2   1   1   1   0   0   2   1   0   1   0   1   0   0   2   0   2   0   2   1   1   2   1   1   1   0   1   1   0   1   0   0   1   1   2   2   1   1   0   2   2   1   0   1
 MK-4-8                 0   2   2   2   1   2   1   1   1   1   0   2   0   1   1   1   2   0   2   1   1   1   2   1   1   0   1   1   2   1   1   1   1   0   2   0   0   2   0   1   1   1   1   0   1   1   1   1   2   1   0   1   0   2   1   1   1   0   2   1   1   1   1   0   2   1   2   1   2   0   1   1   1   0   2   1   0   1   1   1   0   2   2   1   1   2   0   1   0   0   1   1   1   1   0   1   2   1   1   1   0   1   1   1   0   1   2   1   2   1   2   1   0   2   2   0   2   1   0   2   1   0   2   1   0   1   1   2   1   1   1   0   0   1   2   1   1   1   0   2   0   1   2   1   0   2   0   1   1   2   1   0   2   1   1   2   2   1   1   1   0   0   2   1   1   1   0   2   0   0   2   1   2   0   2   1   2   2   1   1   1   1   1   1   0   0   0   1   1   1   1   2   1   1   0   2   2   1   0   1
 MK-4-9                 1   2   2   2   1   2   1   1   2   1   0   2   1   1   1   1   2   0   1   1   1   0   0   1   1   1   1   1   2   1   2   1   2   0   2   0   0   2   0   1   1   1   1   0   1   1   1   2   1   2   0   1   0   2   2   1   1   0   2   1   0   1   1   0   2   2   2   1   2   0   0   1   1   0   2   1   0   1   1   1   0   2   2   1   1   2   0   1   0   0   1   1   1   2   0   1   2   1   1   1   0   1   1   1   0   1   2   1   2   1   2   1   0   2   1   0   2   1   0   2   1   0   2   1   0   1   1   1   1   1   1   0   1   1   2   1   1   1   0   2   1   1   2   2   1   2   0   1   2   2   1   0   2   1   1   2   2   1   1   1   0   0   2   1   0   1   0   2   0   0   1   1   2   0   2   1   1   1   1   1   1   1   1   1   0   0   0   1   0   2   1   2   1   1   0   2   2   1   0   1
 MK-4-10                1   2   2   1   1   2   1   1   2   1   1   2   1   1   1   1   2   0   2   1   1   0   0   1   0   1   1   1   2   2   2   1   2   0   2   0   0   1   1   1   1   1   1   0   1   1   1   2   1   2   0   1   1   1   2   1   1   0   2   2   0   1   1   1   2   2   2   0   2   0   0   1   1   1   2   1   0   1   1   1   0   1   2   0   1   2   1   1   0   0   1   0   1   2   0   1   2   1   1   1   0   1   1   1   0   1   2   1   1   1   2   1   0   2   1   0   2   1   0   2   1   0   2   0   1   1   1   1   1   2   1   0   1   1   2   1   1   1   0   2   1   1   2   2   0   2   1   1   2   2   2   0   2   1   1   2   2   1   2   1   0   0   2   1   1   1   0   2   0   0   1   0   2   0   2   1   1   1   1   1   1   1   1   1   0   0   0   1   0   1   1   1   1   1   0   2   1   0   0   1
 MK-4-11                1   2   2   1   1   2   1   1   2   1   1   1   1   1   1   1   2   0   2   1   1   0   0   1   0   1   1   1   2   2   2   2   2   0   2   1   0   0   2   1   1   1   1   0   1   1   1   2   1   2   0   1   1   1   2   1   1   1   2   2   0   1   1   1   2   2   0   0   2   0   0   2   1   1   1   1   0   2   1   1   0   1   2   0   1   2   1   2   0   0   0   0   1   2   0   1   2   2   1   1   0   1   1   1   0   1   2   1   1   1   1   1   0   1   1   0   2   1   0   1   1   0   2   1   1   1   1   1   1   2   1   0   1   1   1   1   0   1   0   2   2   1   2   2   0   2   2   1   2   1   2   0   2   1   0   2   2   2   2   1   0   0   0   1   1   2   0   2   1   0   2   0   2   0   0   1   1   2   1   1   0   1   2   1   0   0   1   1   0   1   1   1   1   1   1   2   1   0   1   1
 MK-4-12                1   2   2   1   1   2   1   1   2   2   1   1   1   1   1   1   2   0   1   1   1   0   0   1   0   1   2   1   2   2   2   2   2   0   2   1   0   0   2   0   1   1   1   0   1   1   1   1   1   2   0   1   1   2   2   1   1   1   2   1   0   2   1   1   1   2   0   1   2   0   0   2   1   1   1   0   0   2   1   1   0   1   2   0   1   2   1   2   1   0   0   0   1   2   0   1   2   2   1   1   0   2   1   1   0   1   2   1   1   0   0   1   0   0   1   0   1   1   0   0   0   0   2   1   1   1   1   0   1   2   1   0   1   1   2   1   0   1   0   2   2   1   2   2   0   2   1   1   2   1   1   0   2   0   0   2   2   2   1   1   1   0   0   1   1   2   0   1   0   0   2   0   0   0   0   1   1   2   1   1   0   1   1   2   0   0   2   1   0   1   0   1   1   1   1   2   1   0   1   1
 MK-4-13                1   2   1   1   1   2   1   1   1   2   1   1   2   1   0   1   2   0   1   1   1   0   0   0   0   0   2   1   2   2   2   2   2   2   2   1   0   0   2   0   0   1   1   0   1   1   1   1   0   2   0   1   1   2   2   0   1   1   2   1   0   1   1   1   1   1   1   1   2   0   1   2   1   1   1   0   1   2   0   1   0   0   2   0   1   2   1   1   1   0   0   0   1   2   0   1   1   2   2   2   0   2   1   1   0   1   2   1   1   1   0   1   0   0   1   0   1   1   1   0   1   0   2   1   1   1   1   1   1   2   1   0   1   1   2   1   0   1   0   2   1   1   2   2   0   2   1   2   2   1   1   0   2   0   0   0   2   2   1   1   1   1   0   1   2   2   0   1   0   0   2   0   0   0   0   0   2   2   1   1   0   1   1   1   0   0   2   1   0   1   2   1   0   1   0   1   2   0   1   1
 MK-4-14                1   2   0   1   1   2   1   1   1   2   0   2   2   1   0   1   2   0   0   1   2   0   1   0   0   0   2   1   2   1   2   1   2   2   2   1   0   0   2   0   0   0   1   0   2   0   1   1   0   2   0   1   1   2   1   0   2   1   2   1   0   1   0   1   1   1   1   1   2   0   0   2   1   0   1   0   2   2   0   1   2   0   2   0   1   1   1   1   1   0   0   1   1   1   0   1   1   1   2   1   0   2   2   1   0   2   1   1   1   1   0   0   0   0   1   1   1   1   2   0   1   0   2   1   1   1   1   1   1   2   1   0   1   1   2   1   0   1   1   2   1   1   2   2   0   2   1   1   2   0   0   0   1   1   0   0   2   2   2   1   1   1   0   1   2   2   0   0   1   0   2   0   0   0   2   0   2   2   1   1   0   1   1   1   0   0   2   1   0   1   1   1   0   0   0   1   2   0   1   1
 MK-4-15                1   2   0   1   0   2   1   1   1   2   1   2   2   0   0   0   1   0   0   1   2   0   1   0   0   0   2   1   1   1   2   1   2   2   1   2   0   0   1   0   0   1   1   0   1   0   1   1   0   2   0   0   1   2   2   0   2   1   1   1   0   0   0   1   1   0   1   1   2   0   1   2   1   0   1   0   1   2   0   1   2   0   2   0   0   0   1   1   1   0   0   0   2   1   0   1   1   1   2   1   0   2   2   1   0   2   1   1   0   1   0   0   0   1   1   1   1   1   1   0   2   0   2   1   1   1   1   1   1   2   1   2   1   2   2   1   0   1   1   2   1   1   2   2   0   1   1   1   2   0   0   0   1   2   0   0   2   1   2   1   1   1   1   1   2   2   1   0   1   0   2   0   0   0   2   0   2   2   1   1   0   1   1   2   0   0   2   1   0   1   2   1   0   0   0   1   2   1   1   1
 MK-4-16                1   2   0   1   0   2   0   1   1   2   0   2   2   0   0   0   1   0   0   1   2   0   1   0   0   0   2   1   1   1   2   1   2   2   1   2   0   0   1   0   0   1   1   0   1   0   1   1   1   2   1   1   1   0   2   0   2   2   1   1   0   0   0   1   1   0   1   1   2   0   1   2   1   0   2   0   1   2   1   1   2   0   2   0   0   0   1   0   1   0   0   0   2   1   1   1   1   1   2   2   0   1   2   1   0   2   1   1   1   0   0   1   0   1   1   1   1   1   1   0   1   1   1   2   1   1   1   1   1   2   1   2   1   2   2   1   0   1   1   1   1   1   2   2   1   1   1   1   2   1   1   0   1   2   0   0   2   1   2   1   1   1   0   1   1   2   1   0   1   0   1   0   0   0   2   0   2   2   1   1   0   1   1   2   0   0   2   1   0   1   2   1   0   0   0   1   2   1   1   1
 MK-5-1                 1   1   1   1   1   0   2   2   1   0   2   1   0   0   1   2   1   2   1   2   2   2   1   2   0   1   2   1   1   1   2   0   1   1   0   1   1   2   1   1   1   0   1   2   2   0   2   2   2   0   1   2   1   1   2   2   1   2   0   1   1   2   1   0   2   2   2   2   1   0   0   0   2   2   1   1   0   2   0   1   0   1   1   1   2   1   1   2   1   0   1   0   1   2   2   0   2   2   1   1   2   0   0   0   0   2   1   1   0   1   1   2   0   1   0   1   0   2   1   1   1   1   1   2   2   1   1   1   1   1   1   2   1   0   2   2   1   0   0   0   1   1   1   1   0   0   0   1   1   1   1   1   2   1   0   1   2   1   0   1   2   2   1   1   0   2   0   2   2   2   1   0   0   2   2   2   2   2   1   1   1   2   1   1   1   1   2   1   0   0   2   0   2   0   2   1   2   1   1   0
 MK-5-2                 0   1   1   1   1   0   1   1   2   0   1   2   1   0   2   2   1   2   2   2   2   2   0   2   0   1   2   2   1   1   1   0   1   1   0   1   1   2   1   1   1   0   1   2   2   0   2   2   2   0   2   2   1   1   2   2   1   2   0   1   1   1   1   0   2   2   2   2   1   0   0   0   2   2   1   1   0   2   2   1   0   1   1   1   1   1   1   2   1   0   1   0   1   2   2   0   2   1   1   1   2   1   0   1   1   2   1   1   0   1   1   2   1   1   1   1   0   2   1   1   1   1   1   2   1   1   1   1   1   1   1   2   1   1   2   2   1   0   0   0   1   1   1   1   0   0   0   1   1   0   1   0   2   0   1   1   2   1   1   1   2   2   1   1   0   2   0   2   2   2   1   0   0   1   2   2   2   2   1   1   1   1   1   0   1   1   2   1   0   1   1   0   2   1   2   1   2   0   1   0
 MK-5-3                 0   1   0   2   1   0   1   1   2   1   1   2   1   0   2   1   1   1   2   2   2   2   0   2   0   1   2   2   1   0   0   0   1   1   1   1   1   1   2   1   1   0   1   2   2   0   2   2   2   0   2   2   1   1   2   2   1   1   0   0   1   1   1   0   2   2   2   2   2   1   0   1   2   2   1   1   0   2   2   1   0   1   1   1   1   0   0   2   2   1   1   0   1   2   2   0   2   1   1   1   2   1   0   1   1   2   1   1   0   1   1   2   1   1   1   1   0   1   1   1   1   1   0   2   0   1   1   1   1   1   2   2   1   1   2   2   1   0   0   1   1   1   1   0   0   0   0   1   1   0   1   0   2   0   1   1   2   1   1   1   1   2   1   1   0   2   0   2   1   2   1   0   0   0   2   2   2   2   1   1   1   1   1   0   1   1   2   1   1   0   1   0   1   1   2   1   2   0   1   0
 MK-5-4                 0   0   0   2   1   0   1   1   2   1   1   2   1   0   2   1   1   1   2   1   2   1   1   1   1   1   0   2   1   0   0   0   1   1   2   1   1   1   2   2   1   0   2   2   1   0   2   1   2   0   2   2   1   1   2   2   1   1   0   0   1   1   1   0   1   2   2   2   2   1   1   1   2   2   1   1   0   2   2   2   0   1   1   2   1   0   0   2   2   2   2   0   1   1   2   0   2   1   1   1   1   1   0   1   1   2   1   1   0   1   1   2   1   1   1   1   0   1   1   2   1   1   0   2   0   1   1   1   1   1   2   2   1   1   1   2   0   0   0   1   1   1   2   0   0   0   0   1   1   0   1   0   2   0   1   1   2   1   1   1   1   1   1   1   1   2   0   2   1   2   1   0   0   1   2   2   2   2   1   1   1   1   2   0   1   1   2   1   2   0   2   0   1   1   2   0   2   1   2   0
 MK-5-5                 0   1   0   2   1   0   1   1   2   2   0   2   1   0   2   1   1   1   1   1   2   1   1   1   1   1   0   2   0   0   1   0   1   2   2   1   1   1   2   2   1   0   2   2   1   1   2   1   2   0   2   2   1   1   2   2   2   1   1   0   1   1   1   0   0   2   2   2   2   1   2   0   2   2   1   1   0   2   2   2   0   1   0   2   1   0   0   2   2   2   2   0   1   1   2   0   2   1   1   1   1   1   0   1   1   2   1   1   0   0   1   1   1   1   1   0   0   0   1   2   1   1   0   2   0   1   1   1   1   0   2   2   0   2   1   2   0   0   1   1   1   1   2   1   0   0   1   1   1   0   0   1   2   0   1   1   2   1   1   1   1   1   1   1   1   2   0   2   1   2   1   0   0   1   2   1   2   2   1   1   0   1   2   0   1   1   2   1   2   0   2   0   1   0   2   0   2   1   2   0
 MK-5-6                 0   1   0   2   1   0   1   1   2   2   0   2   1   0   1   1   1   1   1   1   2   0   1   1   1   1   0   1   1   0   1   1   2   2   2   1   1   1   2   2   1   0   2   1   1   1   2   1   2   0   1   2   1   1   2   2   2   2   1   0   1   1   1   0   2   2   2   2   2   1   2   0   2   0   1   1   0   2   2   2   0   1   0   2   1   0   0   2   2   1   2   0   1   2   2   0   2   1   1   1   1   1   0   1   1   2   1   1   0   2   1   1   1   1   0   0   0   0   0   2   1   1   0   2   1   1   1   1   1   0   2   2   0   1   1   2   0   0   1   2   1   1   2   1   1   0   0   1   1   0   0   2   2   0   1   1   2   2   1   0   1   1   1   1   0   1   0   2   2   2   1   0   0   0   2   1   2   2   1   1   1   2   2   0   1   1   2   1   2   0   2   0   2   0   2   0   2   1   2   0
 MK-5-7                 0   2   0   2   1   0   1   1   2   2   0   2   1   0   1   1   0   1   1   1   2   0   1   1   1   1   0   1   1   0   1   1   1   2   2   1   1   1   2   2   1   0   2   2   1   1   2   1   2   1   1   2   1   1   2   2   2   2   1   0   1   1   1   0   2   2   2   2   2   1   2   0   2   0   0   1   0   2   2   2   0   1   0   2   1   0   0   1   2   1   2   1   1   1   1   0   1   1   1   1   1   0   0   1   1   1   1   1   0   2   2   1   1   1   1   0   0   0   0   2   1   1   0   2   1   1   1   1   1   0   2   2   0   1   1   2   0   2   1   2   1   1   2   1   1   0   0   1   1   0   0   2   2   0   1   1   2   2   1   0   0   1   1   1   0   1   0   2   2   2   1   0   0   1   1   1   2   2   1   1   1   2   1   0   1   1   2   1   1   0   2   1   2   0   1   1   2   1   2   0
 MK-5-8                 0   2   0   2   1   0   1   1   1   2   0   1   1   0   1   2   0   1   1   1   1   0   1   0   0   2   0   1   2   0   1   1   1   2   1   1   2   1   2   2   1   0   2   2   1   1   2   1   2   0   1   2   1   1   2   2   2   1   1   0   1   1   1   0   2   2   2   2   2   1   2   0   2   0   0   1   0   1   2   2   0   1   0   2   1   0   0   1   2   1   1   0   0   1   1   1   1   1   1   1   1   0   0   1   1   1   1   1   0   2   1   1   1   1   1   0   0   1   0   2   1   1   1   2   1   1   1   0   1   1   2   1   0   1   1   2   1   1   1   2   0   1   2   1   1   0   0   1   2   0   0   2   2   0   1   1   2   1   1   0   1   1   1   1   0   1   0   1   2   2   1   0   1   2   2   1   2   2   0   1   1   2   1   0   1   1   2   1   1   0   2   1   2   0   0   0   2   1   2   0
 MK-5-9                 0   2   0   2   0   0   1   1   0   2   0   0   1   0   2   2   1   2   1   1   0   0   1   0   1   2   1   1   2   1   1   1   1   2   1   1   1   1   2   2   0   0   1   2   2   1   2   1   2   0   1   1   1   1   1   2   2   1   1   0   1   1   1   0   2   2   2   2   1   1   1   0   2   0   0   1   0   1   2   2   0   1   0   2   1   0   0   1   2   1   1   0   0   2   1   1   1   1   2   1   1   0   1   1   1   1   1   2   0   2   1   1   1   1   1   1   0   1   0   1   2   1   2   2   1   2   1   0   1   1   2   2   1   1   1   2   1   1   1   2   0   1   2   1   1   0   1   1   2   0   0   2   2   1   0   1   2   1   1   0   1   2   1   1   0   1   0   1   1   1   2   0   1   2   1   1   2   2   0   1   1   2   1   0   1   1   1   1   1   0   2   1   2   0   0   0   2   1   1   1
 MK-5-10                0   2   0   2   1   0   1   1   0   2   0   0   1   0   1   2   0   2   1   1   0   0   1   0   1   2   0   1   2   1   0   2   1   1   1   0   1   1   2   2   0   0   1   2   2   1   2   1   2   0   1   1   1   1   1   1   2   1   1   1   1   1   0   1   2   2   2   2   2   1   1   0   1   1   0   1   0   1   0   2   0   0   0   2   1   0   0   1   1   1   1   0   0   2   1   1   1   0   2   1   0   0   2   2   1   1   0   2   0   2   1   1   1   2   1   1   0   1   0   1   2   1   2   2   1   2   1   0   1   1   1   2   0   1   1   1   1   1   1   1   0   1   2   1   1   1   1   2   0   0   0   2   2   2   0   1   1   1   1   0   1   2   0   1   0   1   0   1   1   1   2   1   1   2   1   1   2   2   0   1   1   2   1   0   1   1   2   1   1   1   2   1   2   0   0   0   2   1   1   1
 MK-5-11                0   2   0   2   2   0   1   2   1   1   0   2   1   0   1   2   0   2   1   1   0   0   1   0   1   1   0   1   2   1   0   2   1   1   1   0   1   0   2   1   1   0   1   2   2   1   2   1   2   0   1   1   0   1   1   1   2   1   1   1   1   1   0   1   2   2   1   2   1   2   1   0   1   0   0   1   0   1   0   2   0   0   1   2   1   0   1   1   1   1   1   0   0   2   1   1   2   1   2   1   1   0   2   2   2   2   1   2   0   2   1   1   2   2   1   1   1   1   0   1   2   1   2   2   1   1   1   0   1   1   1   1   0   1   2   1   0   1   1   1   0   1   2   1   2   1   0   2   0   0   0   2   2   2   0   1   1   1   1   0   1   1   0   1   0   1   0   1   1   1   1   1   1   2   1   1   2   2   1   1   1   2   1   0   2   1   2   1   1   1   2   2   2   0   0   1   1   1   1   1
 MK-5-12                1   2   0   2   2   0   2   2   1   1   1   1   1   0   0   1   0   2   1   1   0   0   1   0   1   1   0   1   2   1   0   2   1   1   1   0   1   0   2   1   1   0   2   2   2   1   2   0   2   0   2   1   0   1   1   1   2   1   1   1   1   1   0   1   2   2   1   1   1   2   1   1   1   1   0   1   0   1   0   2   0   0   1   2   1   1   1   1   1   1   2   0   0   2   1   1   2   1   2   1   2   0   1   2   2   1   1   2   0   1   1   1   1   1   0   1   1   1   1   2   2   1   1   2   1   1   1   0   1   1   1   1   0   1   2   1   0   1   1   1   0   1   2   1   1   1   1   2   0   0   1   2   2   1   0   1   1   1   1   0   2   1   1   1   1   1   0   1   1   1   1   2   1   2   1   1   2   2   1   1   1   2   1   0   2   1   1   1   2   1   2   1   2   0   0   1   1   1   1   1
 MK-5-13                2   2   1   2   2   0   2   2   1   1   1   1   0   0   0   1   0   2   1   1   0   0   1   1   1   1   0   1   2   1   0   2   1   1   1   0   1   0   1   1   1   0   1   2   2   1   1   2   2   0   2   1   1   0   1   1   2   1   1   1   1   1   1   1   2   2   1   1   2   1   1   1   1   1   0   1   0   1   1   2   0   0   0   2   2   1   1   1   1   1   2   0   1   2   1   1   2   2   2   2   2   0   1   1   2   1   1   2   1   1   1   1   0   1   1   1   1   1   1   2   2   1   1   2   2   1   1   0   1   1   1   1   0   1   2   1   0   1   1   1   1   1   2   2   1   1   1   2   0   1   0   2   0   1   0   1   0   1   1   0   2   1   2   2   1   1   1   1   2   1   2   2   1   2   1   1   1   2   1   1   1   2   1   0   2   1   1   1   2   1   2   1   2   0   0   1   1   1   1   1
 MK-5-14                2   1   2   2   2   0   2   2   1   1   0   1   0   0   0   1   0   2   1   1   0   1   1   2   1   0   0   1   2   1   1   1   1   1   1   0   1   0   2   1   1   1   1   2   2   1   1   2   2   0   2   1   1   0   1   1   2   0   1   1   1   1   1   1   2   2   2   1   2   1   1   2   1   1   1   1   0   1   1   2   2   0   0   2   2   1   1   1   1   1   2   0   1   2   1   1   2   2   2   2   2   0   1   1   2   1   1   2   1   1   1   0   0   1   1   1   1   1   1   2   1   1   1   1   2   1   1   0   2   1   1   1   0   1   1   1   0   1   1   1   1   1   1   2   0   1   1   2   0   1   0   1   0   1   0   1   0   1   1   1   2   1   2   2   1   1   1   1   2   1   1   2   1   2   2   1   1   2   1   1   1   2   1   0   2   1   1   1   2   2   2   1   2   1   1   1   2   0   1   1
 MK-5-15                1   1   1   2   2   0   2   1   0   1   0   1   0   0   0   1   0   2   1   1   1   1   1   2   1   0   0   1   1   0   1   1   1   1   1   0   1   0   2   1   1   1   1   1   2   1   1   2   1   0   2   1   1   0   1   2   2   1   1   1   1   1   0   1   2   2   2   1   2   1   1   2   0   1   1   1   1   1   1   1   2   0   1   2   2   2   1   2   2   1   2   0   1   2   1   1   2   1   2   2   2   0   1   1   2   1   1   2   1   1   1   0   0   1   0   1   1   1   1   1   2   0   1   1   1   1   0   0   2   1   1   1   0   2   0   1   0   1   1   1   1   1   1   2   2   1   1   2   0   1   0   1   0   1   0   0   1   1   1   1   2   1   2   2   1   1   2   1   2   1   1   2   2   2   2   1   1   2   1   1   1   1   2   0   2   1   1   1   2   2   2   1   2   1   1   1   2   0   1   0
 MK-5-16                1   0   1   2   2   0   2   1   0   2   1   1   0   1   1   1   0   2   1   1   1   1   1   2   2   1   0   1   0   0   0   2   1   1   1   0   1   1   2   1   1   1   1   1   2   1   1   2   0   0   1   1   1   0   1   2   1   1   1   1   1   1   0   1   2   2   2   1   2   2   1   2   0   1   1   1   1   1   1   1   1   0   1   1   2   2   0   2   1   1   2   0   1   2   2   1   2   1   2   2   2   0   1   1   2   1   0   2   1   1   1   0   0   1   0   1   1   1   1   1   2   0   1   1   1   1   0   0   2   1   1   1   0   2   0   0   0   1   1   1   1   1   1   2   2   1   1   2   0   1   0   1   1   1   0   0   2   1   1   1   2   1   1   0   1   0   2   1   2   1   1   2   2   0   2   1   1   2   1   1   1   1   2   0   1   1   1   1   2   2   2   1   2   0   1   1   2   0   1   0
 MK-6-1                 1   1   1   1   1   1   1   1   0   0   2   1   1   1   1   2   1   2   1   0   1   1   1   0   1   1   1   1   0   1   1   0   1   0   0   1   1   1   1   2   1   1   2   0   1   2   2   1   1   1   1   2   1   0   1   1   1   1   1   2   1   1   2   1   1   1   0   1   2   2   2   0   0   0   0   1   0   1   0   2   2   1   0   0   2   1   1   0   1   0   0   0   2   1   0   1   2   1   2   2   0   1   0   1   2   2   1   0   1   1   2   2   2   2   2   1   2   2   1   1   1   2   2   1   1   2   1   0   2   1   1   0   0   1   1   1   1   2   1   0   1   0   2   0   2   2   1   1   1   1   1   1   1   2   1   1   0   1   1   1   0   1   1   1   2   2   1   1   1   1   2   2   0   1   2   0   0   0   2   0   2   1   1   0   1   1   0   0   2   1   2   1   2   2   1   1   1   0   2   2
 MK-6-2                 1   1   1   1   1   1   0   0   0   1   2   1   1   1   2   2   1   2   1   0   1   1   1   0   1   1   1   1   1   1   1   0   1   0   0   1   1   1   1   2   1   1   1   0   1   2   2   1   0   1   1   2   1   0   1   1   1   1   1   2   0   1   2   1   1   1   1   1   2   2   2   0   0   0   0   2   0   1   0   2   2   2   0   1   2   1   1   0   1   0   0   0   2   1   0   1   2   1   2   2   0   1   0   1   2   2   1   0   1   1   2   2   1   2   2   1   2   2   2   1   1   2   2   1   2   2   1   0   2   1   1   0   0   1   1   1   2   2   1   0   1   0   2   0   2   2   1   1   1   1   1   1   0   2   0   1   0   1   1   1   0   1   1   1   2   2   1   1   2   2   2   2   0   1   1   0   1   1   2   0   2   1   1   1   0   1   1   0   2   1   1   1   1   2   1   1   1   0   1   1
 MK-6-3                 2   1   1   1   1   1   0   0   0   1   1   1   1   0   2   1   1   2   1   0   1   1   2   0   1   2   1   1   1   2   1   0   2   0   0   1   1   1   2   2   2   1   1   1   1   2   2   1   0   1   1   2   1   0   1   1   1   1   1   2   1   1   2   1   1   1   1   1   2   1   2   0   1   1   0   1   0   1   0   2   2   2   1   0   1   1   1   1   1   0   0   0   2   1   0   1   2   1   2   1   0   1   0   0   2   2   0   0   1   1   2   2   1   2   2   1   2   2   1   1   1   1   2   1   2   2   1   1   2   1   1   0   0   1   1   2   2   2   1   0   1   1   1   0   2   2   1   1   1   1   1   1   0   1   0   1   2   1   2   2   0   1   1   1   2   2   1   2   2   2   2   2   0   1   2   0   2   1   2   1   2   1   1   1   0   1   1   0   2   1   0   1   2   1   1   1   1   0   1   1
 MK-6-4                 2   1   1   1   1   1   0   0   0   2   1   2   0   0   2   1   1   2   0   1   1   1   2   0   1   2   1   1   1   2   1   0   2   0   1   2   1   1   2   2   2   1   1   1   1   2   2   2   1   1   1   2   1   1   1   1   1   1   1   2   1   1   2   1   1   1   1   1   2   1   2   0   1   1   0   2   0   1   0   2   2   2   1   0   1   1   1   1   1   0   0   0   1   1   0   2   1   1   1   1   1   1   0   1   2   2   0   0   1   1   2   2   0   2   2   1   1   2   1   1   1   1   2   0   2   2   1   1   2   1   2   1   0   1   1   2   2   2   1   0   1   2   0   0   2   2   1   1   0   0   1   0   0   1   0   1   2   1   1   2   0   1   1   1   2   2   1   2   2   2   1   2   0   2   2   1   2   0   2   1   2   1   1   1   0   1   1   1   2   1   0   1   2   1   1   1   1   0   1   1
 MK-6-5                 2   2   1   1   1   1   1   0   0   2   1   2   0   1   2   1   0   1   1   1   2   1   2   0   1   2   1   1   0   2   1   0   2   0   1   2   1   1   2   2   2   1   2   1   2   2   2   2   1   1   1   2   0   1   1   1   1   0   1   2   1   1   2   1   1   1   1   1   2   1   2   0   1   1   0   2   0   1   0   2   2   2   1   0   2   1   1   1   1   0   0   0   1   1   0   2   1   1   1   1   1   1   0   1   2   1   0   1   1   1   2   2   0   0   2   1   1   2   1   1   1   0   2   0   2   1   1   1   1   1   2   1   0   1   2   2   2   2   1   0   2   2   0   0   1   2   1   1   0   0   1   0   0   1   0   1   2   1   1   2   0   1   1   1   2   1   1   2   1   2   1   2   0   2   2   1   1   0   2   1   2   1   1   1   2   1   1   0   1   1   0   1   2   1   1   1   2   0   1   2
 MK-6-6                 2   2   1   1   1   1   1   0   0   2   1   2   0   1   2   1   0   0   1   1   2   1   2   1   1   2   1   1   1   2   1   0   2   0   2   2   2   2   2   1   2   1   2   1   2   2   2   1   1   1   1   2   0   1   2   1   1   1   1   2   1   2   2   1   1   1   1   0   1   1   2   2   1   1   1   1   0   1   0   2   1   2   1   0   2   1   1   1   0   0   0   0   1   1   0   2   1   1   2   1   1   1   0   0   2   1   0   1   1   1   2   2   0   0   2   1   1   1   1   1   1   0   2   0   2   1   1   1   0   0   2   1   0   1   2   2   2   2   1   0   2   2   0   0   1   2   1   1   0   0   1   0   0   1   0   1   2   1   1   2   0   1   1   0   2   1   1   1   1   2   1   2   0   2   2   1   0   0   2   1   2   1   1   2   0   1   1   0   0   1   0   1   2   1   1   0   2   1   1   1
 MK-6-7                 2   2   1   1   1   1   1   0   1   2   1   2   0   2   0   1   0   0   1   1   1   1   1   1   1   2   1   2   1   2   0   1   2   0   2   1   2   2   2   1   2   1   2   1   2   1   2   1   1   0   1   2   0   1   2   1   1   1   1   2   1   2   2   1   1   1   1   0   1   1   2   2   0   1   1   1   0   1   0   2   1   2   1   0   2   1   1   1   0   0   0   0   1   1   0   2   1   1   2   0   0   0   0   0   2   1   0   1   1   0   2   2   0   0   2   1   2   1   1   2   0   0   2   1   0   1   1   0   0   1   2   2   0   1   2   2   2   1   1   0   2   2   1   1   1   2   0   1   1   0   1   0   1   0   1   2   2   1   1   2   1   1   1   0   2   1   1   1   1   2   1   2   1   2   2   1   1   0   2   0   2   1   1   2   0   1   0   0   0   1   1   1   2   1   1   0   2   0   1   1
 MK-6-8                 0   2   1   0   1   1   1   0   1   1   1   2   0   2   0   1   0   0   1   1   1   1   1   1   1   2   1   2   1   2   1   1   2   1   2   1   2   2   2   1   2   1   2   1   1   1   2   1   1   0   1   2   0   0   2   1   1   2   1   2   1   2   2   2   0   2   1   0   1   1   2   2   0   1   1   1   0   1   0   2   1   0   1   0   2   1   1   1   0   0   1   0   1   1   0   2   0   1   2   0   0   0   0   1   1   1   0   0   1   1   2   1   0   0   1   1   1   1   1   2   0   0   2   1   0   1   1   0   0   1   2   1   0   1   2   2   2   1   1   0   2   2   1   1   1   2   0   1   1   0   1   0   2   1   1   1   2   0   1   2   1   1   0   0   2   1   1   1   1   2   1   1   2   2   2   2   1   0   2   0   2   1   1   2   0   1   0   0   0   1   1   0   2   0   1   0   1   0   1   1
 MK-6-9                 0   1   1   0   1   1   1   0   0   1   1   2   0   2   0   2   0   1   1   1   0   1   1   0   1   2   1   2   1   1   1   1   2   1   2   1   2   2   2   1   1   1   2   1   1   1   2   1   0   1   1   2   0   0   2   1   1   2   1   2   1   2   2   2   0   2   1   0   1   1   2   2   0   1   1   1   0   1   0   2   1   0   0   0   2   1   1   1   0   1   1   0   2   1   0   2   0   1   2   0   2   0   0   1   2   1   0   0   1   2   1   1   0   0   1   2   1   1   1   2   0   0   2   1   0   1   1   0   1   0   2   1   0   2   2   2   2   2   0   0   2   2   1   0   2   2   0   1   1   0   1   0   1   1   1   1   2   1   1   1   1   0   0   1   2   1   1   1   1   2   2   2   2   2   2   2   1   0   2   0   1   1   1   2   0   1   1   0   0   0   2   0   1   0   1   1   1   1   1   1
 MK-6-10                0   1   1   1   1   1   2   0   0   1   1   2   0   2   0   2   0   1   1   1   0   1   1   0   1   2   1   2   1   1   1   1   1   1   1   1   2   1   2   1   1   1   2   1   1   1   1   1   0   1   1   2   0   0   2   1   1   1   1   2   2   2   2   2   0   2   1   0   1   1   2   2   0   1   1   1   1   1   0   2   1   0   0   0   2   1   1   2   0   1   1   0   2   0   0   1   0   1   1   1   1   0   0   1   1   1   0   0   1   2   1   1   0   0   1   2   1   1   1   2   0   1   2   1   1   1   1   0   1   0   2   0   0   1   2   2   2   1   1   0   2   2   1   1   2   1   0   1   1   1   1   0   1   1   1   1   2   0   1   1   1   1   0   2   2   1   1   1   1   2   2   1   2   2   1   1   1   0   2   0   2   1   1   2   0   1   1   0   0   0   2   0   1   0   1   1   1   1   1   1
 MK-6-11                0   1   1   1   1   1   2   0   0   1   1   1   0   2   1   2   0   1   0   1   1   1   1   0   0   2   1   2   2   1   1   1   1   1   1   2   1   1   2   1   0   1   2   1   0   1   2   1   0   2   1   2   1   0   2   1   1   1   1   1   2   2   2   2   0   2   0   0   2   1   2   2   0   1   1   1   1   1   0   2   0   0   0   0   1   1   1   2   0   1   1   0   1   0   0   1   1   1   1   1   1   1   0   1   1   1   0   1   1   1   1   0   0   0   1   2   0   1   1   2   1   1   1   1   1   1   1   0   0   0   2   0   1   1   2   2   2   1   0   1   2   2   2   0   2   1   0   1   1   1   1   0   1   1   1   1   2   0   1   2   1   1   0   2   2   1   2   1   1   2   1   1   2   2   1   1   1   0   2   0   2   1   2   2   0   1   1   0   0   1   1   0   1   0   1   1   1   1   1   1
 MK-6-12                1   1   1   2   1   1   2   1   0   1   1   1   0   2   1   2   0   1   0   1   1   1   1   1   0   1   1   2   2   1   1   1   1   2   1   2   1   1   2   1   0   0   2   1   0   1   1   1   0   2   1   2   1   0   1   1   1   1   1   1   1   2   2   1   0   2   0   0   1   1   2   2   0   1   2   1   0   0   0   1   0   0   0   0   1   1   1   2   0   1   1   1   0   0   0   1   1   1   1   0   1   1   0   1   1   1   1   1   1   1   1   1   0   0   2   1   0   1   1   2   1   1   0   1   1   1   1   0   1   0   2   1   1   1   2   2   1   1   0   0   1   1   2   1   2   1   0   1   1   1   1   0   1   1   1   1   2   0   1   2   1   1   1   2   2   1   2   1   1   2   1   1   2   1   1   1   1   0   2   0   1   1   2   1   0   1   1   1   0   2   1   1   1   0   1   0   1   1   0   1
 MK-6-13                1   1   1   2   1   2   1   1   0   2   1   1   0   1   1   2   0   0   0   1   1   1   2   1   1   1   1   1   2   1   2   1   1   2   1   2   1   2   2   1   0   0   2   1   1   1   1   1   0   2   1   2   1   0   1   1   0   1   1   1   1   2   2   2   0   2   0   1   1   1   1   2   1   0   2   1   1   0   1   1   0   0   0   0   1   1   1   2   0   1   1   1   1   0   0   1   1   1   1   0   1   1   0   1   1   1   1   1   1   1   0   1   0   0   2   1   0   1   1   2   2   1   0   1   1   1   0   0   1   0   2   1   1   1   1   1   1   1   0   0   1   1   2   1   1   1   0   1   1   1   1   0   1   1   1   0   2   0   2   2   1   1   1   2   2   1   2   1   1   2   1   1   2   1   1   1   1   0   2   0   1   1   2   0   0   1   1   1   1   2   1   0   1   0   2   1   1   0   0   1
 MK-6-14                1   1   1   2   0   1   1   0   0   2   1   1   0   1   1   2   0   0   0   0   1   1   2   2   2   1   0   1   1   1   2   1   1   2   1   2   0   2   1   0   1   0   2   1   1   1   1   1   0   2   0   2   1   0   1   1   1   1   1   1   1   1   2   2   0   2   0   1   1   1   0   2   1   0   1   0   1   0   1   1   1   0   0   0   1   1   1   2   1   1   1   1   1   0   0   1   2   1   1   0   1   1   0   1   1   1   1   1   1   1   0   2   0   1   2   1   0   0   1   2   2   1   0   1   0   0   1   0   1   0   2   1   1   1   1   1   1   1   1   1   1   1   2   1   1   1   0   1   1   1   1   0   0   1   1   1   2   1   2   2   1   1   1   2   2   1   2   0   1   2   1   1   0   1   1   2   0   1   2   0   1   1   1   0   1   2   1   1   1   2   1   0   1   0   1   1   1   1   0   0
 MK-6-15                1   1   2   2   0   1   1   0   0   2   2   1   0   1   2   2   0   0   0   0   1   1   1   2   2   2   1   1   1   1   2   1   1   2   1   2   0   2   1   0   2   0   2   1   1   1   1   1   0   2   0   2   1   0   2   1   1   1   1   1   2   1   2   2   0   1   0   1   1   1   0   2   1   0   1   1   1   2   1   1   1   0   0   1   1   2   1   2   1   1   0   1   1   0   1   1   2   1   1   0   1   1   0   1   1   1   1   1   1   1   0   2   0   1   2   1   0   0   2   2   2   2   1   0   0   0   1   0   1   0   2   1   1   1   1   1   1   1   1   0   1   1   2   1   1   1   0   1   1   1   1   1   0   1   1   1   2   2   2   1   1   1   1   2   1   1   2   0   1   1   1   1   0   1   1   2   0   1   2   1   1   0   1   0   1   2   0   1   2   2   1   0   1   0   0   0   1   1   1   0
 MK-6-16                2   2   2   2   0   1   1   0   0   2   2   1   0   1   2   2   0   0   0   0   1   1   1   2   2   2   1   1   1   1   2   0   1   2   1   2   1   2   1   0   2   1   2   1   1   1   1   0   0   2   0   1   1   0   2   1   1   1   1   1   0   1   2   2   0   1   1   1   1   1   1   1   1   1   1   1   1   2   1   1   1   0   0   1   1   2   1   2   1   1   0   1   1   1   1   1   2   1   1   0   1   1   0   1   1   1   1   2   1   1   0   2   1   1   2   1   1   0   2   1   1   2   1   0   0   0   1   0   1   0   2   1   1   1   1   1   1   1   1   0   2   1   2   1   1   1   0   1   1   1   1   1   0   1   1   1   2   2   2   1   1   2   1   2   1   1   2   0   1   1   1   1   0   0   1   2   0   0   2   1   1   0   1   0   0   2   0   1   2   2   1   0   1   1   1   0   1   1   0   0
 
!****************************************** Phenotypic Data **********************************************************
!-100.0 is resevred for missing phenotype
SimulatedTrait1        11.6198    8.3321   11.3709    9.5385    9.6931    9.5891    9.4725    9.2752    9.1575    8.8534   10.6780   11.7133   10.6218   10.2845   10.4065    9.8663    9.2012    9.9538   10.6758    9.7084    9.5346    9.7480   10.6785    9.3899   10.7667    7.8212   11.3467    9.2841    8.9310    9.7210   11.4972   10.5044   10.4241   10.0286    9.0742    9.4490    8.4922   11.1298   11.1906   10.2660    9.5068    9.6899   10.8180    9.8284   11.1189    9.4991   10.8901    9.3345   10.8445   11.2188   10.0697   10.1357    8.5338    8.2351    8.0990    9.4748    9.9135   11.9752    8.3650    9.1181    9.9794   12.0193   10.9776   10.7459   10.8138   11.8194    9.8488   10.6840    9.6502   11.5292   10.1939    8.4172    8.8781   10.3370    9.6909   10.4667    8.4211   10.3742    8.3879    9.5999   10.5019   10.7846   10.9476   10.4012   10.9096   10.1701    9.4845    9.4476    9.1079    9.7079   10.9870    9.2394    8.1433   11.2737    9.3486    9.9861   11.1019   10.1927   10.0603    9.5760    9.5575    9.2245    7.8743   12.9409    9.6628   10.3900   10.8957    9.9686    9.1599    8.8870    8.1380   11.2042   10.2936   11.1008   11.0872    8.6975   10.5201    9.1215   11.1904    8.1714   10.8279    7.8001   10.6735    9.8036    8.2118   11.1093   11.0652   11.8268   10.9177    9.1125    9.3407   10.6033    9.2551   10.8971    9.6490   10.4816   10.8943   10.2150   10.0690    9.9341   10.5282   10.1816    9.5251    9.2766    9.9550   10.5824   10.3269   10.0708    9.4203    8.9530    8.7363   10.6303   12.0322   10.0171   10.3693    9.1421   10.1222   10.6811    9.7293   11.1817   11.7312    9.3569    8.6303   10.0455    9.9173   11.6102   10.4936   11.3245   10.6564    9.7100   11.2908   10.4929   11.8264   11.4549    9.2183    9.9672   11.2336    8.9850    8.6753   10.2972    9.7897   10.7098   10.2001   11.0111    7.8644    8.9451   10.1374   10.5744   11.0902    8.8928    7.9197    9.9664   10.6657    9.7157   10.8107   10.4262    9.2243   10.6965    9.9222    9.4739
 
