# Supplementary material for: Inclusive Composite Interval Mapping of QTL by Environment Interactions in Biparental Populations
Source: PLoS One. 2015 Jul 10;10(7):e0132414. doi: 10.1371/journal.pone.0132414 (PMC4498613; doi:10.1371/journal.pone.0132414)
Supplement: S2 File — (ZIP) [file pone.0132414.s002.zip › F2 population/e=1/run_00029.met]

!**********************Note: lines staring with "!" are remarks and will be ignored in the program********************
!*********************************General Information**********************************
!Assuming F1 = P1 x P2, populations available in QTL IciMapping are: 
!  1, P1BC1F1 = P1 x F1, the first backcrossing where P1 is used as the recurrent parent;
!  2, P2BC1F1 = P2 x F1, the first backcrossing where P2 is used as the recurrent parent;
!  3, F1DH, F1-derived doubled haploids; 
!  4, RIL or F1RIL, recombination inbred lines through the repeated selfing of F1;
!  5, P1BC1RIL, recombination inbred lines through the repeated selfing of P1BC1F1;
!  6, P2BC1RIL, recombination inbred lines through the repeated selfing of P2BC1F1;
!  7, F2, the selfing generation of F1;
!  8, F3, the selfing generation of F2;
!  9, P1BC2F1, the second backcrossing where P1 is used as the recurrent parent; 
! 10, P2BC2F1, the second backcrossing where P2 is used as the recurrent parent;
! 11, P1BC2RIL, recombination inred lines through the repeated selfing of P1BC2F1; 
! 12, P2BC2RIL, recombination inred lines through the repeated selfing of P2BC2F1; 
! 13, P1BC1F2, the selfing generation of P1BC1F1; 
! 14, P2BC1F2, the selfing generation of P2BC1F1; 
! 15, P1BC2F2, the selfing generation of P1BC2F1; 
! 16, P2BC2F2, the selfing generation of P2BC2F1; 
! 17, P1BC1DH, P1BC1F1-derived doubled haploids; 
! 18, P2BC1DH, P2BC1F1-derived doubled haploids; 
! 19, P1BC2DH, P1BC2F1-derived doubled haploids; 
! 20, P2BC2DH, P2BC2F1-derived doubled haploids; 
   7      !Mapping Population (see remarks above)
   2      !Mapping Function (1 for Kosambi; 2 for Haldane; 3 for Morgan)
   2      !Marker Space Type (1 for intervals; 2 for positions)
   1      !Marker Space Unit(1 for centiMorgans; 2 for Morgan)
   6      !Number of Chromosomes (or Linkage Groups)
 200      !Size of the mapping population
   1      !Number of environments
 
!***************************************** Chromosomes and Linkage Maps **********************************************
!Chromosome                 NumMarkers
-CH1                        16
-CH2                        16
-CH3                        16
-CH4                        16
-CH5                        16
-CH6                        16
!Linkage map (Marker name followed by position or the interval length)
 MK-1-1                1     0.000
 MK-1-2                1    10.000
 MK-1-3                1    20.000
 MK-1-4                1    30.000
 MK-1-5                1    40.000
 MK-1-6                1    50.000
 MK-1-7                1    60.000
 MK-1-8                1    70.000
 MK-1-9                1    80.000
 MK-1-10               1    90.000
 MK-1-11               1   100.000
 MK-1-12               1   110.000
 MK-1-13               1   120.000
 MK-1-14               1   130.000
 MK-1-15               1   140.000
 MK-1-16               1   150.000
 MK-2-1                2     0.000
 MK-2-2                2    10.000
 MK-2-3                2    20.000
 MK-2-4                2    30.000
 MK-2-5                2    40.000
 MK-2-6                2    50.000
 MK-2-7                2    60.000
 MK-2-8                2    70.000
 MK-2-9                2    80.000
 MK-2-10               2    90.000
 MK-2-11               2   100.000
 MK-2-12               2   110.000
 MK-2-13               2   120.000
 MK-2-14               2   130.000
 MK-2-15               2   140.000
 MK-2-16               2   150.000
 MK-3-1                3     0.000
 MK-3-2                3    10.000
 MK-3-3                3    20.000
 MK-3-4                3    30.000
 MK-3-5                3    40.000
 MK-3-6                3    50.000
 MK-3-7                3    60.000
 MK-3-8                3    70.000
 MK-3-9                3    80.000
 MK-3-10               3    90.000
 MK-3-11               3   100.000
 MK-3-12               3   110.000
 MK-3-13               3   120.000
 MK-3-14               3   130.000
 MK-3-15               3   140.000
 MK-3-16               3   150.000
 MK-4-1                4     0.000
 MK-4-2                4    10.000
 MK-4-3                4    20.000
 MK-4-4                4    30.000
 MK-4-5                4    40.000
 MK-4-6                4    50.000
 MK-4-7                4    60.000
 MK-4-8                4    70.000
 MK-4-9                4    80.000
 MK-4-10               4    90.000
 MK-4-11               4   100.000
 MK-4-12               4   110.000
 MK-4-13               4   120.000
 MK-4-14               4   130.000
 MK-4-15               4   140.000
 MK-4-16               4   150.000
 MK-5-1                5     0.000
 MK-5-2                5    10.000
 MK-5-3                5    20.000
 MK-5-4                5    30.000
 MK-5-5                5    40.000
 MK-5-6                5    50.000
 MK-5-7                5    60.000
 MK-5-8                5    70.000
 MK-5-9                5    80.000
 MK-5-10               5    90.000
 MK-5-11               5   100.000
 MK-5-12               5   110.000
 MK-5-13               5   120.000
 MK-5-14               5   130.000
 MK-5-15               5   140.000
 MK-5-16               5   150.000
 MK-6-1                6     0.000
 MK-6-2                6    10.000
 MK-6-3                6    20.000
 MK-6-4                6    30.000
 MK-6-5                6    40.000
 MK-6-6                6    50.000
 MK-6-7                6    60.000
 MK-6-8                6    70.000
 MK-6-9                6    80.000
 MK-6-10               6    90.000
 MK-6-11               6   100.000
 MK-6-12               6   110.000
 MK-6-13               6   120.000
 MK-6-14               6   130.000
 MK-6-15               6   140.000
 MK-6-16               6   150.000
!*********************************** Marker Types ********************************************************************
!Co-dominant marker: When heterozygote F1 is present, P1 is coded as 2, F1 is coded as 1, and P2 is coded as 0; Otherwise, P1 is coded as 2, and P2 is coded as 0. 
!Dominant marker: When heterozygote F1 is present, P1 and F1 are coded as 12, and P2 is coded as 0; Otherwise, P1 is coded as 2, and P2 is coded as 0.  
!Recessive markers: When heterozygote F1 is present, P1 is coded as 2, and F1 and P2 are coded as 10; Otherwise, P1 is coded as 2, and P2 is coded as 0. 
!Missing marker is coded as -1. 
 MK-1-1                 0   0   1   2   1   1   0   1   2   1   2   0   1   2   1   0   1   1   0   2   1   2   2   1   1   2   1   0   1   1   1   1   1   1   0   0   2   0   1   1   1   0   1   2   0   1   0   1   0   2   0   1   1   1   1   1   1   2   1   2   1   2   1   1   1   0   2   0   1   2   1   1   1   0   0   2   0   2   1   1   0   1   1   2   2   1   0   2   1   1   1   1   1   1   1   1   0   1   1   1   1   1   0   1   0   0   1   0   2   1   2   1   1   0   0   0   1   1   1   1   1   0   1   0   1   0   2   0   1   1   1   1   2   0   1   2   0   1   0   2   2   1   0   1   1   1   2   1   1   2   1   1   0   2   0   1   1   0   1   1   2   2   2   0   1   1   1   0   1   2   1   0   1   2   0   1   1   0   1   0   2   1   1   1   1   1   1   1   0   1   0   0   1   2   0   1   2   1   1   2
 MK-1-2                 1   1   1   2   1   1   2   0   2   1   2   0   1   2   1   0   1   1   1   2   1   2   2   1   1   2   0   1   1   1   1   1   1   1   0   0   2   0   1   1   1   0   0   2   0   1   0   1   0   2   0   0   1   2   1   1   1   2   1   2   1   2   2   1   1   1   2   0   1   2   1   1   2   0   0   2   0   1   0   2   0   1   1   2   2   0   1   2   1   0   1   1   0   1   1   1   0   1   1   1   0   1   0   1   0   0   1   0   0   1   1   1   1   0   0   0   1   1   0   1   1   0   1   1   1   0   1   0   1   1   1   1   2   0   1   2   1   1   1   1   2   0   0   0   0   1   2   1   1   2   1   1   0   2   0   1   0   0   1   1   2   2   2   0   1   1   1   0   1   2   2   0   0   2   0   1   1   1   1   0   2   1   1   1   1   1   0   1   0   0   0   0   1   2   0   1   2   1   1   2
 MK-1-3                 1   1   1   2   1   1   2   0   1   1   2   0   1   1   1   0   1   1   1   2   1   1   2   0   1   2   0   0   1   1   2   2   1   1   0   0   2   0   1   1   1   0   0   2   0   1   1   1   0   2   0   0   1   2   1   1   1   2   1   1   1   2   2   1   1   1   2   1   1   2   1   0   2   0   0   2   0   1   0   2   0   1   0   2   1   0   1   2   1   1   1   1   0   1   1   1   0   1   1   1   0   1   1   1   1   0   1   0   0   1   1   1   1   0   0   1   1   1   0   1   1   0   1   1   1   0   1   1   2   1   1   1   2   0   0   2   1   1   1   1   2   0   0   0   0   1   2   1   2   2   1   2   0   2   0   1   0   1   1   1   2   2   2   0   1   1   1   0   1   2   1   0   0   2   1   1   0   1   1   0   2   1   1   0   1   1   1   1   0   1   0   0   1   2   0   2   1   1   1   2
 MK-1-4                 1   1   1   1   1   1   1   0   1   1   2   0   1   1   1   0   1   1   1   2   1   1   2   1   1   2   0   0   1   1   2   2   1   1   0   0   2   0   1   1   0   0   0   1   1   1   1   1   2   2   0   1   2   2   1   1   1   2   0   1   1   2   2   1   0   1   2   1   1   2   1   0   2   0   0   2   0   1   0   2   0   1   0   1   1   0   1   2   0   1   1   1   0   0   1   1   0   1   0   1   0   1   1   1   1   0   1   0   0   1   1   0   1   0   0   1   1   1   0   1   1   0   1   1   1   0   1   1   2   1   1   0   2   0   0   2   1   1   0   1   2   0   0   0   1   2   2   1   2   1   1   2   0   2   0   1   0   2   1   1   1   2   2   0   1   1   2   0   1   2   1   0   1   2   1   1   0   1   1   1   2   1   1   0   1   2   1   1   1   1   0   0   1   1   0   2   1   1   1   2
 MK-1-5                 1   0   1   1   1   1   2   0   1   0   2   0   1   1   1   0   1   1   1   2   2   1   1   1   1   2   0   0   1   2   2   2   2   1   0   0   1   0   1   1   0   0   0   1   1   1   1   1   1   2   1   0   2   2   1   1   1   2   0   1   1   2   1   1   0   1   2   1   1   2   0   0   2   0   1   2   0   1   1   2   0   1   0   0   1   1   1   2   0   1   1   1   0   0   1   2   0   0   0   1   0   2   1   1   1   0   1   0   0   1   1   0   1   0   0   1   1   1   0   1   1   0   1   1   2   0   1   1   2   1   1   0   2   0   0   2   1   1   0   1   2   0   0   0   1   2   2   1   1   1   1   2   0   2   0   1   0   2   1   2   0   2   2   0   1   1   2   0   1   2   1   0   1   2   1   1   0   1   1   1   2   1   1   0   1   2   1   1   1   1   1   0   1   1   0   1   1   1   1   2
 MK-1-6                 0   0   1   1   1   1   2   0   1   0   2   0   1   1   1   0   1   1   2   2   1   1   1   0   1   2   0   1   1   2   1   2   2   1   0   0   1   0   2   1   1   0   0   1   1   1   1   1   1   2   1   0   2   2   1   0   1   2   0   1   1   2   2   1   0   1   2   1   1   2   0   0   2   0   1   1   0   1   0   2   0   1   0   0   1   1   0   2   0   1   1   1   1   1   1   1   0   0   0   1   1   2   1   1   1   0   1   0   0   1   1   0   1   0   0   1   1   1   0   1   1   0   1   0   2   0   2   1   2   1   1   0   2   0   0   2   1   1   0   1   2   0   1   1   1   2   2   1   1   1   1   1   0   2   0   1   0   2   1   2   0   2   1   0   1   1   1   0   1   2   1   1   1   2   1   1   0   0   0   1   2   1   1   1   1   2   1   1   2   1   1   0   2   1   0   1   1   1   1   2
 MK-1-7                 0   0   1   1   1   1   2   0   1   0   2   0   1   1   1   0   1   1   2   2   1   1   1   0   1   1   0   1   1   2   1   2   2   1   0   0   1   0   2   1   2   0   0   0   0   1   1   1   0   2   1   0   2   2   1   0   1   2   0   1   1   2   2   1   0   1   2   1   1   1   0   0   2   0   1   2   0   1   1   2   1   1   0   0   2   2   0   2   0   1   1   1   2   1   1   1   1   0   0   1   1   2   1   1   1   0   1   1   0   1   1   0   1   0   0   1   1   1   1   1   1   0   1   0   1   0   2   1   2   1   0   1   1   0   0   2   1   1   1   1   2   0   1   1   1   2   2   1   1   1   1   1   2   2   1   1   0   2   1   1   0   1   1   1   2   0   1   1   1   0   1   1   2   2   1   1   2   1   0   1   2   1   1   1   2   2   1   2   2   1   1   1   2   1   0   1   2   1   1   2
 MK-1-8                 0   0   1   1   1   1   2   0   2   0   2   0   1   1   1   1   1   1   2   2   1   1   1   0   1   1   1   1   0   2   1   2   2   1   0   0   1   0   2   1   2   0   1   0   0   1   1   1   1   1   1   1   2   1   1   0   2   1   0   1   1   2   2   1   0   2   2   1   1   1   0   0   2   0   1   2   0   2   1   2   1   1   0   1   2   2   0   2   0   2   1   0   2   1   1   1   1   1   0   1   0   2   1   1   1   0   1   1   0   1   1   0   1   1   0   1   0   1   1   1   1   0   1   1   1   1   2   1   1   1   0   2   1   0   0   2   1   1   1   1   2   0   1   0   1   2   2   1   0   1   2   1   1   2   1   1   0   2   1   1   1   1   1   1   2   0   1   1   1   0   1   1   2   2   1   1   2   1   1   1   2   1   1   1   2   2   1   2   2   1   1   1   2   1   0   1   1   2   1   2
 MK-1-9                 0   0   1   1   1   1   2   0   1   0   2   0   1   1   1   1   1   1   2   2   0   2   1   0   1   1   1   1   0   2   1   2   2   1   0   1   1   0   1   1   2   0   1   0   0   2   1   1   1   1   1   1   2   1   1   0   2   1   0   1   1   1   2   1   0   2   2   1   1   1   0   0   2   1   1   1   0   2   1   1   2   1   0   1   2   2   1   2   0   2   1   1   2   2   1   1   1   1   0   1   1   1   1   2   1   0   1   1   0   1   1   0   0   1   0   1   0   1   1   1   1   0   1   1   1   2   2   1   2   1   0   2   1   0   0   1   2   1   1   1   2   0   1   0   1   1   2   1   0   1   2   1   1   2   1   1   0   1   1   1   1   1   1   1   2   0   1   0   1   0   1   2   2   2   1   1   2   1   1   2   2   1   0   1   2   2   1   1   2   1   1   1   2   1   0   1   0   2   1   1
 MK-1-10                0   0   1   0   1   1   2   0   1   0   2   1   1   1   2   1   1   1   2   1   0   1   1   1   1   1   1   0   0   2   1   2   1   2   0   1   2   0   1   1   1   0   1   0   0   2   1   1   1   1   1   1   2   1   1   0   2   1   0   2   0   1   2   1   0   2   2   1   1   1   0   0   2   1   1   1   0   2   1   1   2   1   0   1   2   2   1   1   0   2   1   0   2   2   0   2   1   1   0   1   1   1   1   2   1   0   1   1   0   1   1   1   1   1   0   1   0   1   1   1   2   0   1   0   1   2   2   1   2   1   0   2   1   0   0   1   2   1   1   1   2   0   1   0   1   1   2   1   1   1   1   1   0   2   1   1   0   1   1   1   1   1   1   1   1   0   1   0   0   1   1   1   1   2   1   1   2   2   1   2   2   0   0   1   2   2   1   1   2   1   1   1   2   1   0   1   0   2   1   1
 MK-1-11                0   0   1   0   1   1   2   0   1   0   1   1   1   1   2   1   1   1   2   1   0   1   1   1   1   1   2   1   0   2   1   2   1   2   1   1   2   0   1   1   1   1   1   0   0   2   1   1   1   1   1   1   2   1   1   0   2   1   1   1   0   1   1   1   0   2   1   1   0   1   0   0   2   1   2   1   2   2   1   1   2   1   0   1   2   1   1   1   1   2   1   0   2   2   0   2   2   1   0   1   1   1   1   2   2   1   1   1   0   2   1   1   1   1   0   1   0   1   1   1   2   0   1   0   1   2   1   1   2   1   1   2   0   0   1   1   2   0   1   0   2   0   1   0   0   1   2   2   2   1   1   2   0   2   1   1   0   0   0   1   1   1   0   1   1   1   1   1   0   0   1   1   2   1   1   2   2   2   2   2   2   0   0   0   2   2   1   1   2   1   2   1   2   1   0   1   0   2   1   0
 MK-1-12                0   0   1   0   0   1   1   0   2   1   1   0   1   1   2   1   1   1   2   1   0   1   2   1   1   1   2   1   0   1   1   2   1   2   0   1   2   0   0   1   1   1   1   1   0   1   2   1   1   0   1   1   1   1   1   1   2   1   1   1   0   1   1   1   1   2   1   1   0   1   0   0   2   0   2   1   2   2   1   1   2   1   0   1   2   1   1   1   1   2   1   1   2   1   0   2   2   2   0   1   1   1   1   2   2   1   1   2   1   2   1   2   1   1   0   1   1   2   1   1   2   0   2   0   1   2   1   1   2   1   1   2   0   0   1   1   2   0   1   0   2   0   2   0   1   1   1   2   1   1   1   2   0   2   1   1   0   0   0   1   0   1   0   0   1   1   1   1   0   0   1   1   2   1   1   2   2   2   2   1   2   0   0   0   2   2   1   1   2   1   1   1   2   1   1   2   0   2   1   0
 MK-1-13                0   0   1   1   0   1   1   0   2   2   1   0   1   1   2   1   1   1   2   1   1   1   2   1   1   1   1   2   0   1   1   1   1   1   1   1   2   0   0   1   1   1   2   2   0   1   1   1   0   0   1   1   1   2   1   1   1   1   1   1   0   1   1   1   1   2   1   1   0   1   1   0   1   0   2   1   2   2   1   1   2   1   0   0   1   1   1   1   1   2   1   0   2   1   0   2   1   2   0   0   2   1   1   1   2   1   1   2   2   2   1   1   1   1   0   1   1   2   1   1   2   1   2   1   1   2   1   1   2   1   1   0   1   0   1   1   1   0   1   0   2   0   2   0   1   1   2   2   1   1   1   2   0   2   1   1   1   0   0   1   0   1   0   0   1   1   1   1   0   0   1   1   0   1   1   2   2   2   2   1   2   0   0   0   2   2   1   1   2   1   1   1   2   1   1   2   0   2   1   0
 MK-1-14                0   0   1   2   0   2   1   0   2   2   1   1   0   1   1   1   1   1   2   1   1   1   2   1   1   2   1   2   0   1   1   1   1   1   1   1   2   0   1   1   1   1   2   2   0   2   1   1   1   0   1   1   1   2   1   1   1   1   1   1   0   1   1   2   1   2   1   1   0   2   1   0   1   0   2   1   1   2   1   1   2   1   0   0   1   1   0   1   1   2   1   0   1   1   0   2   1   2   0   0   2   1   1   1   2   1   1   2   1   2   0   1   1   1   0   1   1   2   2   1   2   1   2   0   1   2   2   1   2   1   1   0   1   0   1   1   1   0   1   0   1   0   1   1   0   0   2   2   1   2   1   2   1   2   1   1   1   0   1   1   0   1   0   0   2   1   1   1   1   0   1   1   0   1   1   2   2   2   2   1   2   0   0   0   2   2   1   1   2   1   1   1   2   1   1   2   0   1   1   0
 MK-1-15                0   0   1   2   0   2   1   0   2   2   1   1   0   1   2   1   1   1   2   1   1   2   2   1   0   2   1   2   1   1   1   0   1   1   1   0   2   0   1   1   1   1   1   1   0   2   1   1   1   0   1   1   1   2   1   1   1   1   2   1   0   1   1   2   1   2   0   1   0   2   1   0   1   0   2   1   1   1   1   1   2   1   0   0   1   1   1   1   1   2   1   0   1   1   1   2   1   1   0   1   1   1   1   1   2   1   1   2   1   2   1   1   1   1   0   1   2   2   2   1   1   1   2   1   1   2   2   1   2   1   1   0   2   0   0   1   1   0   1   0   1   0   1   1   0   0   1   1   1   2   1   2   1   2   1   1   1   0   1   1   0   1   0   0   2   1   1   1   1   1   1   1   0   0   1   2   2   2   2   1   2   0   0   0   2   2   1   1   1   1   1   1   2   1   1   1   0   1   1   0
 MK-1-16                0   0   1   2   0   2   1   1   2   2   1   1   1   1   1   2   1   1   1   1   1   2   2   1   0   2   1   2   1   1   1   1   1   1   1   0   2   0   1   1   1   2   1   1   1   2   1   1   1   0   0   1   1   2   1   1   1   2   2   1   0   1   1   2   1   1   0   0   0   2   1   0   1   1   2   0   1   1   1   1   2   1   0   0   1   1   1   1   1   1   1   0   0   1   2   2   1   1   1   2   2   1   1   1   2   1   1   1   1   2   1   1   1   1   0   1   1   2   1   1   1   1   2   2   1   2   2   1   2   1   1   1   2   0   0   1   1   0   1   0   0   1   1   1   1   0   1   2   1   2   1   1   1   2   1   1   1   0   1   1   0   1   0   1   2   0   2   1   1   1   1   1   0   0   2   2   2   2   1   1   2   0   0   0   2   2   1   1   1   1   1   1   2   1   1   1   0   1   1   0
 MK-2-1                 2   0   1   1   2   0   2   1   1   2   2   2   1   1   1   2   2   1   2   1   2   1   1   0   0   2   1   1   2   0   1   1   2   1   1   0   2   1   0   1   0   0   2   0   1   2   1   1   2   1   1   1   1   2   0   1   0   0   2   2   2   2   1   0   1   2   1   1   2   1   2   2   2   2   2   1   1   1   2   0   2   0   0   1   1   1   1   0   1   1   2   1   1   1   2   1   2   1   1   0   0   0   1   1   1   1   2   1   1   2   1   1   0   0   1   2   0   2   2   1   2   2   1   2   1   1   1   2   1   1   2   2   2   2   2   0   1   2   2   1   1   0   2   1   1   0   0   0   1   0   0   0   2   0   1   2   2   1   1   1   2   1   1   1   2   1   1   1   1   1   1   0   0   1   2   2   1   2   2   1   2   1   1   1   2   2   1   1   2   2   1   1   0   1   1   1   1   0   1   1
 MK-2-2                 2   0   2   1   2   1   2   1   1   1   2   2   1   1   1   2   1   1   2   1   2   1   1   1   0   2   1   1   2   0   0   1   2   1   1   0   2   1   0   1   0   0   2   0   1   2   1   1   2   2   1   1   1   2   0   1   0   0   2   2   2   2   0   0   1   1   1   1   0   1   1   2   2   2   2   1   1   1   1   0   2   0   0   1   1   1   1   0   1   1   2   1   2   1   2   1   1   1   1   0   0   0   1   1   1   1   2   2   1   2   1   2   0   0   1   2   0   2   2   1   2   2   1   2   0   2   1   2   1   1   2   1   2   2   2   0   1   2   2   1   1   0   2   1   1   0   1   0   0   0   1   0   2   0   1   2   2   1   1   0   1   0   1   1   2   2   1   1   1   2   1   0   0   0   2   1   1   2   2   1   1   1   1   1   2   2   2   1   2   2   1   1   0   2   1   1   1   0   1   0
 MK-2-3                 2   0   2   1   2   1   2   2   0   1   2   2   1   1   1   2   0   1   2   1   2   1   1   1   1   2   1   1   2   0   0   1   2   1   1   0   2   1   0   2   0   0   2   0   1   2   1   2   2   2   0   0   1   2   0   1   1   0   2   2   1   1   0   0   1   1   1   0   0   1   1   2   2   2   2   0   1   1   1   0   2   0   0   1   1   1   1   1   1   1   2   1   1   2   2   1   1   1   1   0   0   0   1   1   1   0   2   2   1   2   1   2   1   0   1   2   0   1   2   1   2   2   1   2   0   2   1   2   1   1   1   1   2   1   2   0   1   2   2   1   1   0   1   1   1   0   1   0   0   0   0   0   2   1   1   2   1   1   1   0   1   0   1   0   2   2   1   1   1   2   2   0   0   0   1   1   1   2   2   1   1   1   1   1   2   2   0   1   2   2   1   1   0   2   1   1   0   0   1   1
 MK-2-4                 2   0   2   2   2   1   2   2   0   1   2   1   1   1   1   2   0   1   2   1   2   0   1   1   1   2   1   1   2   1   0   0   2   1   0   0   2   2   0   2   0   0   1   0   2   2   0   2   1   2   0   0   1   2   0   1   1   0   2   2   1   1   0   0   1   1   0   0   0   1   1   2   2   2   0   0   1   1   1   0   2   0   0   1   1   1   1   1   1   1   2   1   1   2   2   0   1   1   1   0   0   0   1   1   1   0   2   2   2   2   1   2   1   0   1   1   0   2   2   1   1   2   1   2   0   1   1   2   1   1   1   1   1   1   2   0   1   2   2   0   1   0   2   1   1   0   0   0   0   1   0   1   2   1   1   2   1   1   1   0   1   1   1   0   2   2   1   1   1   2   2   0   0   1   1   1   1   2   2   1   1   2   1   0   1   2   0   1   2   1   1   1   0   2   1   1   0   0   0   1
 MK-2-5                 2   0   2   2   2   1   2   1   0   1   2   2   1   1   1   1   0   1   2   1   1   0   2   1   1   2   2   1   2   1   1   0   2   1   0   1   2   1   0   2   1   0   1   0   2   2   0   2   1   2   0   0   1   2   0   1   1   1   2   2   1   1   0   0   1   1   1   0   0   1   1   2   2   2   2   1   1   1   1   0   2   0   0   1   1   1   0   0   1   1   2   1   2   2   2   0   1   1   1   0   1   0   1   0   1   0   2   2   2   2   0   2   1   0   1   1   1   2   2   1   1   2   1   2   0   1   2   2   1   1   1   1   1   1   2   1   1   2   2   0   2   1   2   1   2   0   0   0   2   0   0   1   2   1   0   2   1   1   1   0   0   1   1   0   2   2   1   1   0   2   2   0   0   1   1   1   1   2   2   1   1   2   1   0   1   1   0   2   1   1   1   1   0   1   1   1   1   0   0   2
 MK-2-6                 2   1   2   2   1   2   1   1   0   1   2   2   1   1   1   1   0   1   2   1   1   0   2   1   1   2   1   1   2   0   1   1   1   0   0   1   2   1   0   2   1   0   2   0   2   2   0   2   1   1   0   0   1   2   1   1   1   2   2   2   1   1   0   1   1   1   1   0   1   1   1   2   2   2   2   1   1   1   1   0   2   0   0   1   1   1   0   0   1   1   2   1   2   2   2   0   1   1   1   0   0   0   2   0   1   0   1   2   2   2   0   2   1   0   1   1   1   2   2   1   1   0   1   2   0   1   2   2   1   1   1   1   1   1   2   1   1   2   2   1   2   1   2   1   2   0   0   1   1   0   0   1   1   1   1   1   0   1   1   0   0   1   2   0   0   2   1   1   0   2   2   0   0   1   1   1   0   2   2   1   1   2   1   1   1   2   0   1   1   1   1   1   0   2   1   1   1   0   0   1
 MK-2-7                 2   1   2   2   1   2   1   1   0   1   2   2   1   1   2   1   0   1   1   1   1   0   1   1   1   1   1   1   1   0   1   1   1   0   0   1   2   1   1   2   1   0   1   0   2   2   0   2   1   1   0   0   1   2   1   1   2   2   2   2   1   2   0   1   1   2   1   0   1   1   1   2   2   1   1   1   1   1   2   0   2   0   0   0   1   2   0   1   1   1   2   1   2   2   2   0   2   1   0   0   0   0   2   0   1   0   0   2   2   2   0   2   1   0   1   1   0   2   2   1   1   0   0   2   0   0   2   1   1   1   1   1   1   1   2   1   2   2   2   1   2   2   2   1   2   0   0   1   1   0   0   1   2   1   0   1   1   1   1   0   1   1   1   0   0   2   2   1   0   2   2   0   0   1   1   1   0   2   2   1   1   2   2   2   2   2   0   1   1   1   1   1   0   1   1   1   2   0   1   1
 MK-2-8                 2   1   1   2   1   1   1   1   0   1   2   2   1   0   2   0   0   1   1   1   1   0   1   1   1   1   1   1   1   0   1   1   1   0   0   1   2   0   1   2   1   0   2   0   2   1   0   2   0   0   0   0   1   0   1   1   2   1   1   2   1   2   0   1   1   2   1   0   1   1   1   2   2   1   1   2   1   2   2   0   2   0   0   0   1   2   0   1   1   1   2   1   2   2   2   0   1   1   0   1   0   0   2   0   1   0   0   2   2   2   0   2   1   0   1   1   0   1   2   1   2   0   0   2   0   0   2   1   0   1   1   1   1   1   2   1   2   2   2   2   2   1   1   1   2   1   1   0   1   0   0   2   2   1   0   0   1   1   1   1   1   1   1   0   0   2   1   1   0   2   2   0   0   1   1   1   0   2   2   1   1   2   2   1   2   1   0   1   1   1   2   1   1   1   1   2   2   0   0   1
 MK-2-9                 2   1   1   2   1   2   2   1   0   2   2   2   1   0   2   0   0   1   1   1   1   0   1   1   1   1   1   1   1   0   1   1   1   0   0   1   2   0   1   1   1   0   2   0   2   1   0   2   0   0   0   0   1   0   1   1   1   1   1   2   1   2   0   1   1   2   1   1   1   1   1   2   2   1   0   2   1   2   2   1   1   0   0   0   1   1   0   1   1   1   2   1   2   2   2   0   1   1   0   1   0   1   2   1   2   0   0   2   2   2   0   2   1   1   1   2   0   1   1   1   1   0   0   2   0   1   2   1   0   1   1   0   2   1   1   1   2   2   1   2   2   1   1   1   2   1   1   0   1   0   0   2   2   0   1   0   1   1   1   1   1   1   1   0   0   2   0   1   0   1   2   1   0   1   0   1   0   1   2   1   1   2   2   1   2   1   0   2   1   1   2   2   1   1   1   2   2   0   0   2
 MK-2-10                2   1   1   1   1   2   2   1   0   2   2   2   1   0   1   0   0   1   1   1   1   1   1   1   0   1   1   1   1   0   1   2   0   1   0   2   2   0   1   1   1   0   2   0   2   1   1   2   0   0   0   1   2   0   0   1   1   1   2   2   1   2   0   1   1   1   0   0   1   1   1   2   2   0   0   2   1   1   2   1   1   0   0   0   1   1   0   1   1   1   2   2   1   2   2   1   1   1   0   1   0   1   2   1   2   0   0   2   1   2   0   2   2   1   1   2   0   1   1   1   1   0   0   2   0   1   2   1   0   1   2   0   2   1   1   1   2   2   1   2   2   1   1   0   2   1   2   0   1   1   1   2   2   0   0   0   2   1   1   0   2   1   0   1   0   1   0   1   0   1   2   0   0   1   0   1   0   1   2   0   1   2   2   1   2   0   0   2   1   1   0   2   1   1   1   2   1   0   0   2
 MK-2-11                2   1   1   1   1   0   2   1   1   2   1   2   1   0   1   1   0   0   1   1   1   1   1   1   0   1   1   1   1   0   1   2   1   1   0   2   2   1   1   1   1   0   2   0   2   1   2   2   0   0   0   1   1   0   0   1   1   1   2   2   1   2   1   1   1   1   0   0   2   1   0   2   2   1   0   2   1   1   2   1   1   0   0   0   1   1   1   1   1   1   2   2   1   2   2   1   1   0   0   1   0   2   2   1   2   0   0   2   1   2   0   2   2   1   1   2   0   1   1   0   2   0   1   2   1   0   1   1   0   1   1   0   2   1   1   1   2   2   1   2   2   1   1   0   2   2   2   0   1   1   1   2   2   0   0   1   2   1   1   0   1   2   0   1   0   1   2   1   0   2   2   0   0   2   0   1   0   1   2   0   1   2   2   0   2   0   1   2   0   1   0   2   1   1   0   2   1   0   0   2
 MK-2-12                2   0   0   1   2   0   2   1   1   2   1   1   1   0   1   1   0   1   1   1   1   2   0   1   0   1   1   1   1   0   1   2   1   1   0   2   2   0   1   1   1   0   1   0   2   1   2   1   0   0   0   1   1   0   0   1   1   2   2   2   1   1   1   1   1   1   1   0   2   1   0   2   2   1   0   0   1   1   2   1   1   0   0   0   1   1   1   2   1   1   0   2   1   2   0   1   1   0   1   1   0   2   2   1   2   0   0   2   1   2   0   2   0   1   1   2   0   1   0   0   2   0   1   2   1   0   1   1   0   2   0   0   2   1   1   1   2   2   1   2   2   1   1   0   1   2   2   0   1   0   1   2   2   0   0   1   2   1   2   0   2   1   0   1   0   1   2   1   0   2   2   0   0   2   0   1   0   1   2   0   1   2   1   0   2   0   1   2   0   1   0   1   1   1   0   1   1   0   0   2
 MK-2-13                2   0   1   1   2   0   2   1   2   2   1   1   0   0   0   1   0   1   1   1   1   2   0   1   0   1   1   1   1   0   1   2   2   1   0   2   2   0   0   1   1   0   1   0   2   1   2   1   1   0   0   1   1   0   0   1   1   2   2   2   1   1   1   0   1   1   1   0   2   1   1   2   2   1   0   0   1   1   2   1   1   1   0   1   1   1   1   2   1   1   0   2   1   2   0   2   1   1   1   2   0   2   2   1   2   0   0   2   1   2   0   2   0   1   1   2   0   1   1   0   2   0   0   1   1   0   1   1   1   2   0   0   2   0   1   0   2   2   1   2   2   1   1   0   1   2   2   0   1   0   1   2   2   0   1   1   2   1   1   0   2   1   1   1   0   1   1   1   0   1   2   0   0   2   0   1   0   1   2   0   1   2   1   0   1   0   0   2   0   1   0   1   1   2   0   2   1   0   0   2
 MK-2-14                2   0   1   1   2   0   1   0   1   2   1   2   0   0   0   1   1   1   1   1   1   2   0   1   1   1   1   1   1   0   1   2   2   1   0   2   2   0   0   1   1   0   1   0   2   1   2   2   1   0   0   1   1   0   0   1   1   2   2   1   1   0   1   1   2   1   1   0   2   1   2   2   2   1   0   0   1   1   2   1   1   1   0   1   1   0   1   2   1   1   0   2   1   2   0   2   1   1   1   2   1   2   2   1   2   1   0   1   1   2   1   2   0   1   1   2   0   1   1   1   2   0   1   1   0   0   1   1   1   2   0   0   2   0   1   1   2   2   1   1   2   2   1   1   1   2   2   0   1   1   1   2   2   1   0   1   2   1   1   1   2   1   1   1   0   0   0   1   0   1   2   0   1   2   0   1   0   1   2   0   1   2   1   1   1   1   1   1   0   1   1   1   1   2   0   2   1   0   0   1
 MK-2-15                2   0   1   1   2   0   1   0   1   2   1   2   0   0   0   2   1   1   1   1   1   2   0   1   1   0   1   1   1   0   1   2   2   1   0   2   2   0   1   1   0   0   1   0   1   0   2   2   1   0   1   1   1   1   0   1   1   1   2   1   1   0   1   1   2   1   2   0   2   1   2   1   2   1   1   1   1   0   2   1   1   1   1   1   1   0   2   1   0   1   1   2   1   2   0   2   1   2   1   2   1   2   1   1   2   1   0   1   1   2   1   2   0   1   1   2   0   1   1   1   2   0   1   1   0   2   1   1   1   2   0   1   1   0   1   1   2   2   1   1   2   2   1   1   1   2   2   0   1   1   1   1   2   0   0   1   2   1   1   1   2   1   2   1   0   0   0   1   0   1   2   0   1   2   0   1   0   1   1   0   1   2   1   1   1   1   1   1   0   1   1   1   1   2   0   2   1   0   0   1
 MK-2-16                1   0   1   1   2   0   1   0   0   1   1   2   0   0   1   2   1   1   1   1   1   2   0   1   1   0   2   2   1   0   1   2   1   1   0   2   2   1   0   1   0   0   0   0   1   0   2   2   1   0   1   0   1   1   0   1   1   1   1   1   1   0   1   1   2   1   2   1   2   1   2   1   2   1   1   1   0   0   2   1   1   1   1   1   0   0   2   1   0   1   1   2   1   2   0   2   1   2   1   1   1   2   1   1   2   1   0   1   1   2   1   2   0   2   1   2   0   1   1   1   2   0   1   1   0   2   1   1   1   2   1   1   2   0   1   1   2   2   1   1   2   2   1   1   1   1   2   0   1   1   1   1   2   0   0   1   2   1   1   1   2   1   2   0   0   1   0   2   1   1   2   0   1   2   0   1   0   1   1   1   1   2   1   1   2   2   1   1   0   1   1   1   1   2   1   2   1   2   0   1
 MK-3-1                 2   1   0   0   1   1   1   1   2   2   1   1   0   1   0   1   1   0   0   2   0   1   1   1   0   1   0   1   1   1   1   1   0   1   0   1   1   1   1   1   2   1   1   1   1   2   0   2   2   1   0   1   2   1   0   1   2   1   2   1   1   1   1   0   1   1   0   2   1   0   2   1   2   0   1   0   0   1   1   1   1   1   0   1   1   0   1   2   2   0   2   1   1   2   1   2   1   1   0   2   2   1   0   1   1   1   1   0   1   0   1   1   2   1   0   0   2   1   1   1   0   1   1   0   2   1   1   2   0   1   1   0   0   1   1   2   1   1   0   0   1   1   2   1   1   0   0   1   1   1   1   1   1   2   0   2   0   1   2   1   2   2   0   1   0   1   1   1   0   2   2   0   1   2   0   0   1   2   2   2   2   2   0   0   2   0   1   1   0   0   0   1   2   1   1   0   0   2   1   2
 MK-3-2                 2   0   0   1   1   1   1   1   2   1   1   1   0   1   0   1   1   0   0   2   0   1   1   1   0   1   0   1   1   0   0   1   0   1   0   1   1   1   1   1   1   1   0   1   1   2   0   2   2   1   0   0   2   1   0   1   2   2   1   1   1   1   1   0   1   1   0   2   1   0   1   1   2   0   1   0   1   2   1   1   1   1   0   1   1   0   1   2   2   0   2   1   1   2   1   2   1   1   0   1   2   1   0   1   0   2   1   0   1   0   1   1   2   1   0   1   1   2   2   1   0   1   2   0   2   1   1   2   0   1   1   0   1   1   1   2   1   1   0   0   1   0   2   1   1   1   0   1   1   1   1   1   1   2   0   2   0   1   2   1   2   2   1   1   0   1   1   1   0   1   2   0   1   2   0   1   1   2   1   2   2   2   0   0   1   0   1   1   0   0   0   1   2   1   1   0   0   2   1   2
 MK-3-3                 2   1   0   1   1   1   0   1   2   1   1   2   0   1   0   1   1   0   0   2   0   1   1   1   1   2   0   1   1   2   0   1   0   1   0   1   1   1   1   1   1   1   0   1   1   1   0   2   2   1   0   0   2   1   0   1   2   2   0   2   1   1   2   0   2   0   0   2   1   1   1   1   2   1   2   0   1   2   0   1   0   1   0   1   1   1   1   2   1   0   2   1   1   2   1   2   1   1   1   1   2   1   0   1   0   2   1   0   1   0   1   1   2   1   0   1   1   2   2   1   0   1   2   0   1   1   1   2   0   0   1   0   1   1   1   2   1   1   0   0   1   0   1   1   1   1   0   1   2   1   1   1   1   2   1   2   0   1   2   1   1   2   1   1   0   1   1   1   0   1   2   0   0   2   0   1   1   2   1   2   2   2   0   0   1   0   1   0   0   1   0   1   1   0   1   0   0   2   1   2
 MK-3-4                 2   1   0   1   0   1   0   1   1   1   2   2   0   0   0   1   2   0   0   2   0   1   2   2   1   2   0   1   1   2   0   1   0   1   0   1   1   1   1   1   1   2   0   1   1   1   0   2   2   1   0   1   2   1   0   2   2   1   0   2   1   1   2   1   2   0   0   2   0   0   1   1   2   0   2   0   1   1   0   0   1   1   0   1   2   1   1   2   1   0   2   1   1   2   0   2   1   2   1   1   2   1   0   0   0   2   1   0   1   0   1   0   2   1   0   1   1   2   2   1   1   1   1   0   1   1   2   2   1   1   1   0   0   1   1   2   1   2   0   0   1   0   2   1   1   1   0   1   2   0   1   1   1   2   1   2   0   1   2   1   1   2   2   1   0   1   1   1   0   1   2   1   0   2   0   2   1   2   1   2   2   2   0   0   1   0   0   0   0   1   1   1   1   0   1   0   0   1   1   1
 MK-3-5                 2   1   0   1   0   1   0   1   1   0   2   2   0   0   0   1   2   0   0   1   0   1   2   2   0   2   0   1   1   2   1   1   1   1   0   1   2   1   1   2   1   1   0   1   2   1   0   2   2   1   0   1   1   1   1   2   2   1   1   2   1   1   2   2   2   0   0   2   0   0   1   1   2   0   2   0   1   1   1   0   1   1   1   1   2   1   1   2   1   0   2   1   1   1   0   2   1   1   2   1   2   1   0   0   0   1   1   0   1   0   1   0   2   1   0   2   1   2   2   1   1   1   1   0   1   1   1   2   1   2   2   0   0   1   1   1   2   2   0   0   1   0   2   1   1   1   0   1   2   0   2   1   1   2   1   2   0   1   2   1   1   1   2   1   0   1   1   1   0   1   1   1   0   2   2   2   0   2   1   2   1   2   1   0   1   0   0   0   1   1   1   1   1   0   1   0   1   1   1   1
 MK-3-6                 2   1   0   1   0   0   0   1   1   0   2   1   0   0   0   2   2   0   0   1   1   1   2   2   1   2   0   1   1   2   1   1   2   0   1   1   2   1   1   2   1   1   0   1   2   1   0   2   2   0   0   1   1   1   1   1   2   1   0   2   1   1   2   2   2   0   1   2   1   0   0   0   2   0   2   0   1   1   1   0   0   1   1   1   1   1   1   2   1   0   2   0   0   1   0   2   1   1   2   1   2   1   0   0   0   0   1   0   1   0   1   1   1   0   0   2   2   2   2   1   1   0   1   1   1   1   1   2   1   2   2   0   0   1   1   1   1   0   0   0   1   0   2   1   1   0   0   2   1   0   2   1   1   2   1   2   0   1   2   1   0   1   2   1   0   1   1   1   0   1   1   1   0   2   1   2   0   2   1   2   2   2   1   0   1   0   0   0   2   1   1   1   1   0   1   0   1   1   1   1
 MK-3-7                 2   1   0   1   2   0   0   1   1   0   1   2   0   0   1   2   2   1   0   1   1   1   2   2   1   2   0   1   1   2   1   1   2   0   1   1   2   1   2   2   1   1   0   1   2   1   0   2   1   0   0   1   1   2   1   1   2   1   0   2   1   1   2   2   1   0   0   1   2   0   0   0   2   0   1   0   2   1   1   0   0   1   1   1   1   1   1   2   1   0   2   1   1   1   0   2   1   1   2   1   1   1   0   0   0   0   1   0   1   0   1   1   1   0   0   2   1   1   2   1   2   0   1   1   2   1   1   2   0   1   1   0   1   2   0   1   1   0   0   0   1   0   2   1   1   0   0   2   1   0   2   1   1   2   1   1   0   1   2   0   2   1   2   1   1   1   1   1   0   1   2   1   0   2   0   2   1   2   1   2   2   2   1   1   1   0   0   0   2   2   1   1   2   0   1   0   2   1   1   1
 MK-3-8                 2   1   0   1   2   0   1   1   1   0   2   2   0   1   0   2   2   1   0   1   1   1   2   2   1   2   0   1   2   2   1   1   2   0   1   1   2   0   2   2   1   1   0   1   2   1   0   2   1   0   0   1   1   2   1   1   2   0   0   2   2   1   2   2   1   1   1   1   2   0   0   0   2   0   1   0   2   1   1   0   0   1   1   1   1   1   1   2   1   0   2   2   1   1   0   2   1   1   2   1   1   2   0   0   0   0   1   1   1   0   1   1   2   0   0   1   1   1   2   1   2   1   1   1   2   1   1   2   1   1   1   0   1   1   1   1   1   1   0   0   2   0   1   1   1   0   0   2   1   0   2   1   1   2   0   1   0   1   1   0   2   1   2   1   1   1   1   1   0   0   2   1   0   1   0   2   1   1   1   2   2   2   1   1   1   0   1   0   2   1   1   2   2   1   1   0   2   1   1   2
 MK-3-9                 2   1   1   1   2   0   1   1   1   0   2   2   0   1   0   2   1   1   0   1   0   1   2   1   0   2   0   1   2   1   1   1   2   0   1   1   2   0   2   1   1   1   0   2   2   0   0   2   1   0   0   1   1   2   1   1   1   0   0   2   2   1   2   2   1   1   1   1   2   0   0   0   2   0   1   0   2   1   1   0   1   0   1   1   1   1   1   2   1   0   2   2   1   1   0   2   1   1   2   1   1   2   0   1   0   0   1   1   1   0   1   1   2   0   0   2   0   1   2   1   2   1   1   1   2   1   1   2   1   1   1   0   1   1   1   1   2   1   0   0   2   0   1   1   1   0   1   2   1   0   2   2   1   1   1   1   0   1   1   0   2   1   2   1   1   2   1   1   0   0   2   1   0   1   0   2   1   1   1   2   2   2   1   1   1   0   1   0   2   1   0   2   2   1   1   0   2   1   2   2
 MK-3-10                1   1   0   1   2   0   1   1   2   0   2   2   0   1   0   1   2   1   0   1   1   1   2   1   0   2   0   1   2   1   1   1   1   0   1   1   2   0   2   1   1   2   0   2   2   0   0   1   1   0   0   1   1   2   1   1   1   0   0   2   2   1   2   2   1   1   0   1   1   0   0   0   2   0   2   0   2   2   1   1   1   0   1   1   1   1   1   2   1   0   2   2   1   1   0   2   1   1   0   1   1   2   0   2   0   0   1   1   1   0   1   2   2   0   1   2   1   1   2   1   2   1   1   1   2   1   0   1   1   1   1   1   1   1   1   2   2   1   0   0   2   0   1   1   1   0   1   2   1   1   2   2   1   1   0   1   0   1   2   0   2   1   2   1   1   2   0   1   0   1   2   1   0   1   2   2   1   1   1   2   2   2   1   1   1   0   1   0   2   1   1   2   2   1   1   0   2   1   2   2
 MK-3-11                1   1   1   0   2   0   1   1   2   0   2   2   0   1   0   1   1   1   0   1   1   1   2   1   1   2   0   1   2   0   1   1   1   1   1   0   2   1   2   1   1   2   0   2   2   0   0   1   1   0   0   1   1   2   1   1   1   0   1   2   1   1   1   2   1   1   0   1   1   0   0   0   2   0   2   0   2   2   1   1   1   0   1   1   1   1   1   2   1   0   2   2   1   1   0   2   1   1   0   1   1   2   0   2   0   0   1   1   1   0   2   2   2   0   0   2   1   1   2   1   2   1   1   1   2   1   0   1   1   1   1   1   1   1   1   2   2   1   0   0   2   0   1   1   1   0   1   2   1   1   2   1   1   1   1   1   0   2   2   0   1   1   2   1   1   2   0   1   0   1   2   1   0   1   2   2   1   1   1   2   2   2   1   1   1   0   1   0   1   1   1   2   2   1   1   0   2   1   1   2
 MK-3-12                1   0   1   0   1   0   1   1   2   0   1   2   0   1   0   1   1   1   0   1   1   1   2   1   1   2   0   1   2   0   1   1   1   1   1   0   1   1   2   1   1   2   0   2   2   0   0   2   1   0   0   1   2   2   1   1   0   0   1   2   1   1   1   2   1   1   1   1   1   0   0   0   2   0   2   0   2   2   0   1   1   0   2   2   1   1   1   2   1   0   2   2   1   1   0   2   1   1   1   1   2   1   1   1   0   1   1   1   1   0   2   2   2   0   1   2   1   1   2   1   2   1   2   1   1   1   0   1   1   0   1   1   1   1   0   1   2   1   0   0   2   0   0   1   1   0   1   2   2   2   2   1   1   1   1   1   0   2   2   0   1   1   2   1   1   2   1   1   0   1   2   1   0   1   2   2   1   1   0   2   2   2   0   0   1   0   1   0   1   1   0   2   2   0   1   0   2   1   1   2
 MK-3-13                1   0   1   0   1   0   1   1   2   0   1   2   0   1   0   1   1   2   0   1   1   1   1   1   0   2   0   1   0   1   2   1   1   1   1   0   1   1   1   1   1   1   0   2   2   0   0   2   1   0   0   1   2   2   1   1   0   0   1   1   1   2   1   2   1   1   1   1   1   0   0   0   2   0   2   0   2   2   0   2   1   0   2   2   1   0   1   2   1   0   1   2   1   1   0   2   1   1   1   1   2   1   1   1   1   1   1   1   1   1   2   2   2   0   0   2   1   1   1   1   2   2   2   1   2   1   0   1   2   0   1   1   1   1   0   1   2   1   0   1   1   0   0   0   1   0   1   1   2   2   2   2   1   1   1   0   0   1   2   0   2   1   1   2   1   2   0   1   0   1   2   1   0   1   2   2   1   1   0   2   2   2   0   0   2   1   1   0   1   1   0   2   2   0   1   0   2   0   1   2
 MK-3-14                2   0   1   0   1   1   1   1   1   2   1   2   0   0   0   1   1   2   0   1   1   2   1   2   0   2   0   1   0   1   2   1   1   1   1   0   1   1   1   1   1   1   0   2   2   0   2   2   1   0   1   0   2   2   1   1   0   0   1   0   1   2   1   2   1   1   1   1   1   0   0   1   2   0   2   0   2   2   0   2   1   0   2   2   0   0   1   2   2   0   1   2   1   1   0   2   1   1   1   1   2   2   1   1   1   0   1   1   1   1   2   2   1   1   0   2   1   1   1   1   1   2   2   1   1   2   1   1   1   1   1   1   1   1   1   1   2   1   1   1   1   2   0   0   1   0   1   1   2   2   2   2   1   1   1   0   0   1   1   0   2   1   1   2   1   2   0   1   0   1   2   1   0   1   2   2   1   1   0   2   2   2   0   0   2   0   1   0   1   1   1   1   2   1   0   0   1   0   1   2
 MK-3-15                1   0   2   0   1   0   1   1   1   2   1   2   0   1   0   1   1   2   0   1   1   2   1   2   1   0   1   1   0   1   2   1   1   1   1   0   1   1   1   1   1   1   0   2   2   0   2   2   1   0   1   0   2   2   1   1   0   0   1   0   1   0   1   2   1   1   1   1   1   1   0   1   2   0   2   0   2   2   0   2   1   0   2   2   1   0   1   1   1   1   1   2   1   1   0   2   1   1   1   1   1   2   1   2   2   0   1   1   1   1   1   1   1   1   0   1   1   2   0   1   1   1   2   0   1   2   1   1   1   1   1   1   1   1   2   1   1   1   1   0   1   2   1   0   1   0   1   1   1   2   2   2   1   1   2   0   0   1   1   0   2   1   1   2   1   2   0   1   0   0   2   1   1   1   2   2   1   1   0   1   1   2   1   0   2   1   1   1   1   2   0   1   2   1   0   0   1   0   1   2
 MK-3-16                1   0   2   0   1   0   1   1   1   2   1   2   0   1   0   1   1   2   0   1   1   2   1   2   1   0   1   1   0   1   2   1   1   1   1   0   2   1   1   1   1   1   0   2   2   0   1   2   1   0   1   0   2   2   1   1   0   0   0   0   0   0   1   2   1   1   0   2   0   1   0   1   1   1   2   0   2   2   2   2   2   0   2   2   1   0   1   1   1   1   1   2   1   1   0   2   0   1   1   1   1   2   1   1   2   0   1   1   1   2   0   1   1   1   0   1   1   2   0   0   1   1   2   0   1   2   1   1   1   1   1   1   1   1   1   1   0   1   1   0   1   2   1   0   1   0   1   1   1   2   2   2   0   1   2   0   0   0   1   0   2   1   2   1   1   2   0   1   0   0   2   1   1   1   1   2   1   1   0   1   2   1   1   1   2   1   1   2   1   2   0   1   2   0   1   0   1   1   1   2
 MK-4-1                 0   2   0   0   1   2   1   1   1   1   2   2   2   1   1   1   2   0   2   1   0   0   2   2   1   1   1   0   1   2   2   2   1   2   0   2   0   2   0   1   2   0   0   2   1   1   0   0   0   1   1   0   2   2   0   0   1   0   1   2   2   1   0   2   2   2   1   2   2   0   2   1   2   1   1   1   1   2   1   1   2   0   1   2   2   0   2   2   1   0   1   0   1   1   1   2   0   2   1   0   0   1   0   2   2   1   1   2   2   2   1   0   0   1   0   0   1   1   1   1   2   1   2   2   0   0   1   1   1   0   2   2   0   1   0   1   1   1   2   1   1   2   0   1   1   1   0   2   0   2   1   2   0   2   0   0   1   2   1   0   1   1   0   1   2   0   0   1   1   1   1   1   0   2   1   1   0   2   2   1   2   0   2   0   2   2   1   0   1   1   2   0   1   0   1   1   0   0   1   0
 MK-4-2                 1   2   0   0   1   2   1   1   1   0   2   2   2   1   1   1   2   0   1   1   0   0   2   2   1   1   1   0   1   1   2   2   1   2   0   2   0   2   0   1   2   0   0   2   1   1   0   0   0   1   2   0   2   2   0   0   1   0   1   1   2   1   0   2   2   2   1   2   2   0   2   1   2   1   1   1   1   2   1   0   2   1   0   2   2   0   2   2   1   0   1   0   1   1   0   2   0   2   1   1   0   1   0   2   2   1   1   2   2   2   1   0   1   1   0   0   2   1   1   1   2   1   2   1   0   1   1   1   2   0   1   2   0   1   0   1   1   2   2   1   1   2   0   1   1   1   0   2   0   2   1   1   1   2   0   1   1   2   1   0   0   1   0   1   2   0   0   1   1   2   1   1   0   2   0   1   0   2   2   2   2   0   2   0   2   1   1   0   1   1   2   0   1   1   1   1   1   0   1   0
 MK-4-3                 1   2   0   0   1   2   1   1   1   0   2   2   2   1   1   1   2   1   1   1   0   0   2   1   1   1   1   0   1   1   1   1   1   2   0   1   0   2   0   1   2   0   1   2   1   1   1   0   1   0   1   0   2   2   0   0   1   0   1   1   2   2   0   2   2   2   0   2   2   0   2   1   2   1   0   1   1   2   1   0   2   1   0   1   2   0   1   2   1   1   1   0   1   1   0   2   0   2   1   1   0   1   1   1   1   1   1   2   2   2   1   0   1   1   1   0   2   1   1   1   1   1   2   1   0   1   1   1   2   0   2   2   1   1   0   1   2   2   2   1   1   2   0   1   2   1   0   2   0   1   1   1   1   2   0   1   1   1   1   0   1   2   1   0   2   1   0   1   1   2   1   1   0   2   0   1   0   2   2   2   2   0   1   0   2   0   1   0   1   1   2   0   1   1   1   1   1   0   1   0
 MK-4-4                 2   2   0   0   0   2   1   1   2   0   1   2   2   1   1   1   2   1   1   1   0   0   2   1   1   1   1   0   1   1   1   1   1   2   0   1   0   1   0   1   2   0   1   1   1   1   1   0   1   0   1   0   1   2   0   0   1   1   1   1   2   1   0   1   2   2   0   2   2   0   2   1   2   2   0   1   1   1   1   0   0   1   0   1   2   2   1   1   1   1   1   0   1   1   0   2   0   2   1   1   1   1   1   1   1   1   1   2   2   2   0   1   1   1   1   0   2   1   2   1   1   1   2   2   0   1   1   1   2   0   2   2   2   1   0   1   2   2   2   1   1   2   0   1   2   1   0   1   0   1   1   1   0   1   0   1   2   1   1   0   1   2   0   0   2   1   1   0   1   2   1   1   0   2   0   0   0   2   2   1   1   0   1   0   2   0   1   0   1   1   2   0   1   1   1   1   1   0   0   0
 MK-4-5                 1   2   0   0   0   1   1   1   1   0   1   2   2   1   1   2   2   1   1   1   0   0   2   1   1   1   1   0   2   1   1   1   0   2   0   1   0   1   0   1   2   0   1   0   1   0   1   1   1   0   1   0   1   2   0   0   1   1   1   0   2   1   1   1   2   2   0   2   1   0   2   1   1   2   0   1   1   1   1   0   0   1   1   1   2   2   1   2   1   0   1   0   1   1   0   2   0   2   1   1   1   1   1   1   1   1   1   2   1   2   0   1   2   1   1   0   1   1   1   1   1   1   1   2   1   1   1   1   2   1   1   2   2   0   0   0   1   1   2   1   1   2   0   1   2   1   0   1   0   1   1   1   0   1   0   1   2   1   1   0   1   1   0   0   2   1   1   0   1   1   1   1   0   2   0   1   0   2   2   1   1   1   0   0   2   0   0   0   1   1   2   0   0   1   2   1   1   1   1   0
 MK-4-6                 1   2   0   0   1   1   1   1   1   0   2   2   2   1   1   2   2   2   1   1   0   0   2   1   1   1   1   0   2   1   1   0   0   2   0   1   1   1   0   1   2   1   1   0   1   0   1   1   2   1   2   0   1   2   0   0   1   0   1   0   2   1   1   1   2   2   0   2   1   0   2   1   2   2   0   0   1   1   1   0   0   1   1   1   1   2   1   2   1   0   2   0   1   1   0   2   0   2   1   1   0   1   1   1   1   1   1   2   1   1   0   1   2   1   1   0   0   1   1   1   1   1   0   2   1   1   1   1   1   0   1   2   2   0   0   0   1   1   2   0   1   2   0   2   2   1   0   1   0   1   1   1   1   1   1   0   2   1   1   0   1   1   0   0   1   1   2   0   1   1   1   1   0   2   0   1   0   2   2   1   0   1   0   1   2   1   0   1   1   1   2   0   0   1   2   0   1   1   0   0
 MK-4-7                 1   2   0   0   2   1   1   2   1   0   1   2   1   1   1   2   0   1   1   1   0   0   2   1   1   1   0   0   2   1   1   0   1   1   0   1   1   1   1   2   2   1   1   0   1   0   1   2   2   1   2   0   1   2   0   0   1   1   1   0   1   1   1   1   2   2   0   2   1   1   1   1   1   1   0   1   1   0   1   0   0   1   1   1   1   1   1   2   1   0   1   0   1   2   0   2   0   1   1   1   0   1   1   1   1   1   1   2   0   2   0   1   2   1   1   1   0   1   1   1   0   1   0   2   2   0   1   1   1   1   1   1   2   0   0   0   1   0   1   0   2   2   0   2   2   1   0   1   0   1   1   1   1   1   1   0   2   1   1   0   1   1   0   0   1   1   2   1   1   1   1   1   0   2   0   2   0   2   2   1   0   1   0   1   2   1   0   1   1   1   2   0   0   1   2   0   1   1   0   0
 MK-4-8                 0   2   0   0   2   1   1   2   1   0   2   2   1   1   1   0   0   1   2   1   0   0   2   1   1   1   0   0   2   1   0   0   1   1   0   1   1   0   1   2   2   1   1   0   1   0   1   2   2   2   2   0   1   2   0   0   1   0   0   2   1   1   1   1   2   2   1   2   1   1   1   1   0   1   0   1   1   0   1   0   1   1   1   1   1   1   1   1   1   0   1   0   1   2   0   2   1   1   0   1   1   1   1   1   1   0   0   2   0   2   0   1   2   1   1   1   1   1   1   1   0   1   0   1   1   0   1   1   1   1   1   1   2   0   0   0   1   0   1   0   2   2   0   2   2   1   0   1   1   1   2   1   1   2   0   0   2   1   1   0   0   1   0   0   1   1   2   1   1   1   1   1   0   2   0   2   0   2   2   1   0   1   1   1   2   1   0   0   0   1   1   1   0   0   2   0   1   1   0   0
 MK-4-9                 0   2   0   0   2   1   1   1   2   0   2   2   1   1   1   0   0   0   2   1   0   1   2   1   1   1   0   0   2   1   0   0   1   1   0   1   1   1   1   2   2   1   1   0   1   0   2   2   2   2   1   0   1   2   0   0   1   0   0   2   1   1   1   1   2   2   1   2   2   1   1   1   0   1   0   1   1   1   1   0   2   1   1   1   1   1   1   1   1   0   0   0   1   2   0   2   1   1   0   1   1   1   1   1   1   1   0   2   1   2   0   1   2   2   1   1   1   1   0   1   1   1   0   0   1   1   1   1   1   1   1   2   2   0   0   0   1   1   1   0   1   2   0   2   2   1   1   1   1   1   2   1   1   1   0   0   2   1   1   0   0   1   0   0   1   1   2   1   1   1   1   1   0   1   0   2   0   2   2   1   0   1   1   1   2   1   1   0   0   0   1   1   0   0   2   0   0   1   0   0
 MK-4-10                0   2   1   0   1   1   1   1   2   0   1   2   1   1   1   0   0   0   1   1   0   1   2   0   2   1   0   1   2   1   0   0   1   1   0   1   1   1   1   2   2   1   1   0   1   1   2   2   2   2   1   0   1   2   0   0   1   0   0   2   1   1   1   1   1   2   0   2   2   1   1   0   0   1   1   1   1   1   1   0   1   0   0   1   1   1   1   1   1   1   0   0   1   2   1   2   2   1   0   1   1   1   1   1   1   1   0   2   2   1   0   2   2   2   1   1   1   1   1   1   0   1   0   0   1   1   2   1   1   1   1   2   2   0   0   0   1   1   1   0   1   2   0   0   2   1   1   1   1   1   2   1   1   1   0   0   2   1   1   1   0   1   1   0   1   2   2   1   2   1   0   1   0   1   0   2   0   2   2   2   0   1   1   1   2   1   1   0   0   1   1   1   0   1   2   0   0   1   0   0
 MK-4-11                0   2   1   0   1   2   1   1   2   1   1   2   0   1   1   1   1   0   1   1   0   1   2   1   2   1   0   0   2   1   0   0   1   1   0   1   1   1   2   2   2   1   2   0   1   0   2   2   2   2   1   0   2   2   0   0   1   0   0   2   0   1   1   1   1   2   0   2   2   1   1   0   1   1   1   1   1   1   1   0   1   1   0   1   1   1   1   1   0   1   0   0   1   2   1   2   2   0   0   2   1   1   1   2   1   1   0   2   1   1   0   1   2   2   1   1   1   1   1   1   0   1   0   0   2   1   2   1   1   1   1   2   2   0   0   0   1   1   1   0   1   2   0   0   2   1   2   0   1   1   2   1   1   1   1   0   2   2   1   1   0   1   1   0   1   2   1   1   2   1   0   1   1   0   1   1   1   2   1   2   0   1   1   1   2   0   1   1   0   1   1   1   0   1   2   1   0   1   0   0
 MK-4-12                0   2   1   0   1   1   1   1   2   1   1   2   1   1   0   1   1   1   1   1   0   0   2   1   2   1   0   0   2   1   0   1   1   1   0   1   1   1   1   2   2   0   2   0   1   0   2   2   2   2   1   0   1   2   0   0   1   1   0   2   0   1   1   1   0   2   0   2   2   1   1   0   1   1   1   1   0   1   0   0   1   0   0   1   1   2   1   1   0   1   0   0   0   2   1   2   2   0   1   2   1   1   2   2   1   1   0   2   1   1   1   1   1   2   1   1   1   1   1   1   0   1   0   1   1   2   2   1   1   1   1   2   2   1   0   0   2   1   1   0   1   2   0   1   2   1   2   0   1   1   2   0   1   1   0   0   2   1   1   2   0   1   1   1   2   2   2   1   2   1   0   1   1   0   1   2   1   2   1   2   0   0   2   0   2   0   1   1   0   1   1   1   0   0   2   1   0   2   2   0
 MK-4-13                0   1   1   0   1   1   1   1   2   1   1   2   1   1   0   1   1   1   0   1   0   0   1   1   2   0   0   1   2   0   0   1   1   1   0   1   1   1   1   1   2   0   1   0   1   0   2   2   2   2   2   0   0   1   1   0   0   1   0   1   0   1   1   1   0   2   0   1   2   1   0   0   1   1   1   2   0   1   1   0   1   0   0   1   1   1   1   0   1   0   0   1   0   1   2   2   2   0   1   1   1   1   2   2   0   1   0   2   0   1   1   1   1   2   1   1   1   1   1   1   0   1   0   1   0   1   2   1   1   1   1   2   2   1   1   0   2   1   1   0   1   2   1   1   2   1   2   0   1   0   2   0   1   2   0   0   1   2   1   2   0   1   1   1   2   2   2   1   2   1   0   0   0   0   0   2   1   2   1   2   0   0   2   0   2   0   1   2   0   1   1   1   0   0   2   1   0   2   2   1
 MK-4-14                0   1   1   0   1   1   0   1   2   2   1   2   1   1   1   1   1   1   1   1   0   0   1   1   1   1   0   1   1   1   0   1   1   1   0   1   0   1   1   1   2   0   1   1   1   1   2   2   2   2   1   0   1   0   0   1   0   1   0   1   0   1   1   1   0   1   0   2   2   1   0   0   2   1   0   2   1   2   1   1   1   0   0   1   1   1   1   0   2   1   0   1   0   1   2   2   2   0   1   1   1   1   1   2   0   0   0   2   0   1   0   1   0   1   1   1   1   0   1   2   0   1   1   1   0   1   2   1   1   1   1   2   1   1   1   0   1   2   1   0   1   2   1   1   2   0   2   0   1   0   2   0   0   1   0   0   1   2   1   2   0   1   1   1   1   1   2   1   2   1   0   0   0   0   1   2   1   2   1   2   0   0   2   0   2   0   2   2   0   1   1   2   1   0   2   1   0   2   2   2
 MK-4-15                0   1   1   2   2   1   0   0   2   2   1   2   1   1   1   1   1   1   1   1   0   0   1   1   1   0   0   1   1   1   1   1   1   1   0   0   0   1   1   2   2   0   1   1   1   1   1   2   2   2   1   0   1   1   0   1   0   1   0   1   0   1   1   1   0   1   0   2   2   1   0   1   2   1   0   2   1   2   1   0   1   0   0   1   1   1   1   0   2   1   0   2   0   0   2   2   2   0   1   2   1   2   0   2   0   0   0   2   0   0   0   1   0   1   1   1   1   0   1   0   1   1   1   1   1   0   2   1   1   1   1   2   1   0   1   0   1   1   1   0   0   2   1   1   1   0   2   0   1   0   2   0   0   2   1   0   0   2   1   2   0   1   1   1   1   1   2   1   1   0   0   0   0   1   1   2   1   1   1   1   0   0   2   0   2   0   2   1   0   1   1   2   1   0   2   1   0   1   2   2
 MK-4-16                0   1   1   2   2   1   0   0   2   2   1   2   1   2   1   1   0   1   1   1   0   0   0   1   1   1   0   1   1   1   1   1   1   1   0   1   0   1   1   2   2   1   0   1   1   1   2   1   2   2   1   0   1   2   0   1   0   0   0   1   1   1   1   1   1   1   0   2   2   1   0   1   1   1   0   2   1   2   1   0   1   0   0   1   1   1   1   0   2   1   0   2   0   1   2   2   2   0   1   2   1   2   0   2   0   0   0   1   0   1   0   1   0   1   1   1   1   0   1   0   0   1   1   1   1   0   2   0   1   1   1   2   1   0   1   0   1   1   1   2   0   2   1   1   1   0   2   0   1   0   2   0   0   2   2   0   0   2   1   2   0   1   1   1   1   1   2   2   2   0   0   1   0   1   1   2   1   1   1   1   0   0   1   1   2   0   2   1   1   0   1   2   1   0   2   1   0   0   2   1
 MK-5-1                 2   1   1   1   0   1   2   0   2   1   1   1   0   1   1   2   1   2   2   0   0   2   1   1   1   1   0   0   1   1   1   1   2   2   0   1   1   1   2   0   1   2   1   0   1   1   2   0   1   1   0   0   1   1   0   2   1   2   1   1   2   2   1   1   0   1   0   1   0   1   2   1   1   1   1   2   1   1   1   1   1   2   1   2   2   1   2   0   1   1   2   2   1   2   2   0   0   1   0   1   2   0   1   1   0   1   0   0   0   1   0   1   1   1   2   2   1   1   0   0   1   0   1   0   1   1   1   1   2   2   1   0   2   1   0   2   1   1   1   0   0   1   0   0   1   2   2   1   0   1   1   1   0   0   2   2   0   1   1   0   1   1   2   2   1   2   0   1   2   0   0   0   1   0   0   1   0   1   1   1   0   1   1   2   1   1   0   2   1   0   1   1   1   2   1   0   2   1   0   1
 MK-5-2                 2   2   1   1   0   1   2   1   2   2   1   1   0   1   2   2   1   2   2   0   0   2   1   1   1   1   0   1   1   1   1   1   1   2   1   1   1   1   2   0   1   2   0   0   1   1   2   0   1   1   0   1   1   1   0   2   1   2   1   1   2   1   1   1   0   2   0   1   0   1   2   1   1   1   0   2   0   1   1   1   1   2   1   2   2   1   2   0   1   1   1   2   0   2   2   0   0   1   0   2   1   1   0   1   0   1   1   0   0   1   0   1   1   1   2   2   1   1   0   1   1   1   1   0   1   1   1   1   2   2   1   0   2   0   0   2   1   1   2   0   0   1   0   1   1   2   2   1   0   0   1   1   1   0   2   2   0   1   1   0   1   1   2   2   1   2   0   1   2   0   1   0   1   0   0   1   0   1   1   1   0   1   2   2   1   1   0   2   1   0   1   1   1   2   2   0   2   1   0   1
 MK-5-3                 2   1   1   1   0   0   1   1   1   1   1   1   0   1   2   2   1   2   2   1   0   2   1   1   1   1   0   1   1   1   1   1   1   2   2   1   1   1   2   0   1   2   0   0   1   1   2   0   1   1   0   1   1   1   0   2   1   2   1   1   2   2   0   1   0   2   0   1   0   2   2   2   1   0   0   2   0   1   1   1   1   2   1   1   1   1   2   1   1   1   0   1   0   2   2   0   0   1   1   2   1   1   0   1   0   1   2   0   0   1   0   1   1   1   2   2   1   1   0   0   1   1   1   0   1   0   1   2   2   2   1   0   2   0   0   2   1   1   2   0   0   1   0   1   1   2   2   1   0   1   1   2   1   0   1   2   0   1   1   0   1   0   1   2   2   2   0   1   2   0   1   0   1   1   0   1   1   1   2   2   0   1   2   2   0   1   0   2   2   1   1   2   1   2   2   0   2   2   0   1
 MK-5-4                 2   1   1   1   0   0   1   1   1   1   2   1   0   1   2   2   1   2   1   1   0   2   1   1   1   1   0   1   1   0   1   1   1   1   2   1   1   1   2   0   1   2   1   0   1   1   2   0   1   1   0   1   1   2   0   2   0   2   1   1   2   1   0   1   1   2   1   1   0   2   2   2   1   0   0   2   0   1   1   1   1   1   1   1   1   1   1   0   1   1   1   1   0   2   1   0   0   1   2   2   1   1   1   1   0   1   2   0   0   2   1   1   1   1   2   1   1   1   0   0   1   1   1   0   2   0   1   2   2   1   1   0   2   0   1   2   1   1   2   0   0   0   0   0   1   2   2   0   0   1   1   2   1   0   0   2   1   1   1   0   2   0   1   1   2   2   1   1   1   0   1   0   1   1   1   1   1   1   1   1   0   2   2   2   0   1   0   2   2   1   1   1   1   2   2   0   2   2   0   1
 MK-5-5                 2   1   1   1   0   0   1   1   2   0   2   1   1   1   2   2   1   2   2   1   0   2   1   1   0   1   2   1   1   0   1   1   1   1   2   0   1   1   0   0   2   2   1   0   1   1   2   0   1   2   0   1   1   0   0   2   0   2   1   2   0   1   0   1   1   2   1   2   1   2   2   2   1   0   0   2   0   2   1   0   1   2   1   1   1   1   1   1   1   1   1   1   0   2   0   0   0   1   2   2   1   1   1   1   0   1   2   1   0   2   1   2   1   1   1   1   1   1   0   0   1   1   1   0   1   0   1   2   2   1   1   0   1   0   1   2   1   1   2   1   0   0   0   0   1   2   1   1   0   2   1   2   0   0   1   2   1   1   1   1   1   0   1   1   2   1   1   1   1   0   1   0   1   1   1   1   1   2   0   1   0   0   2   2   1   1   0   2   1   1   1   1   1   2   2   0   0   2   1   1
 MK-5-6                 2   1   1   1   1   0   1   1   2   0   1   1   0   1   2   1   1   1   2   1   0   2   1   2   0   1   2   2   0   0   1   1   1   1   2   0   1   1   1   2   2   2   1   0   1   2   1   0   1   2   0   1   1   0   1   1   0   1   1   2   1   1   0   1   1   1   1   2   1   2   1   1   1   0   0   2   0   2   0   0   0   2   1   1   1   1   1   1   0   0   1   1   1   2   0   0   0   0   2   2   1   1   1   1   0   1   2   1   0   2   1   2   1   1   1   2   1   2   0   0   1   1   1   0   0   0   1   2   2   0   1   0   0   0   1   1   1   1   2   1   0   0   0   0   1   2   1   1   0   2   1   2   0   1   1   2   1   1   1   2   1   0   1   1   1   2   1   1   1   0   1   0   0   1   1   1   1   1   0   2   0   0   2   2   1   1   0   1   1   1   1   1   1   2   2   0   0   2   1   2
 MK-5-7                 1   1   1   1   1   0   0   2   2   1   1   1   0   1   1   1   1   0   2   1   0   2   1   2   0   1   2   2   0   0   1   1   1   1   2   0   1   1   1   2   2   1   0   0   2   2   1   0   1   2   0   0   2   0   1   1   0   2   0   2   1   1   0   1   1   1   1   2   1   2   1   1   1   0   0   2   0   2   0   0   0   2   0   1   1   1   1   1   0   0   1   1   1   2   0   0   0   2   2   1   1   1   1   0   0   1   2   0   0   2   1   2   1   1   1   2   1   2   0   0   1   0   1   0   0   0   1   2   2   0   0   1   0   0   0   1   1   1   2   1   0   0   0   0   1   2   1   1   0   2   1   2   0   1   1   2   0   1   2   2   1   0   1   1   1   2   1   1   1   0   1   0   0   2   1   1   1   1   0   2   0   0   2   1   1   1   1   1   1   2   1   0   1   2   2   0   0   1   1   2
 MK-5-8                 1   1   1   1   1   0   0   2   2   1   1   2   0   1   1   1   1   0   2   0   1   2   1   2   0   1   2   2   0   1   1   0   2   1   2   0   1   2   1   2   2   1   1   0   1   2   1   0   1   2   1   0   1   0   1   2   0   2   0   2   2   1   1   1   1   0   1   2   1   1   0   1   2   0   0   1   0   1   0   0   0   2   0   1   1   1   1   1   0   0   1   1   1   0   0   0   0   2   2   1   1   2   2   0   0   1   2   0   0   2   1   2   1   1   1   1   1   2   0   0   1   0   1   1   0   0   1   2   2   0   0   1   0   0   0   2   1   2   1   1   0   1   0   0   1   1   1   1   1   2   1   2   0   1   1   2   0   1   2   2   1   0   1   1   1   2   1   1   1   0   1   0   0   2   1   1   1   1   0   2   0   0   2   1   1   1   2   1   2   2   2   0   1   2   2   0   0   1   0   2
 MK-5-9                 1   1   1   1   1   1   0   2   2   1   1   2   0   1   1   1   1   0   2   0   1   2   1   2   2   1   2   2   0   0   1   0   2   1   2   0   0   2   1   1   2   1   1   0   1   2   1   0   1   2   1   0   1   0   1   2   0   1   1   2   2   0   1   2   1   0   1   2   1   1   0   1   2   1   0   1   0   1   0   1   0   2   0   1   1   1   0   1   0   0   1   2   1   0   0   1   0   2   2   1   1   2   2   0   0   1   2   2   0   2   1   2   0   2   1   2   1   2   1   0   1   0   1   1   0   0   1   2   2   0   1   1   0   0   0   2   1   2   2   1   0   2   0   0   1   1   0   0   1   1   0   2   0   1   2   1   1   1   2   2   1   0   1   1   0   1   1   1   1   1   1   0   0   2   1   1   1   1   0   2   0   0   2   1   1   1   2   1   2   2   2   0   1   1   2   0   0   1   1   2
 MK-5-10                1   1   1   1   1   1   0   2   2   1   1   2   0   1   1   1   1   0   2   0   1   1   1   2   2   1   2   2   0   0   1   0   2   1   2   0   0   2   1   1   2   1   0   1   1   2   1   0   1   2   1   0   1   0   1   2   0   1   1   2   2   0   2   2   1   0   1   2   0   1   0   1   2   1   0   1   0   1   1   0   0   2   0   1   1   1   1   1   0   0   1   2   1   0   0   1   0   2   2   1   1   1   2   0   1   1   2   2   1   2   1   2   0   2   1   2   1   2   1   0   1   1   1   1   0   0   1   2   2   0   1   1   0   0   1   2   1   2   2   0   0   2   0   0   1   1   0   1   1   1   0   2   0   1   2   1   1   1   2   2   1   0   1   1   1   2   1   1   1   1   1   0   0   2   0   1   2   1   1   2   0   0   2   0   2   1   2   1   2   2   1   0   1   1   2   0   0   1   1   1
 MK-5-11                1   2   1   1   0   2   0   2   2   1   1   2   0   1   1   1   1   0   2   0   2   1   1   2   2   1   2   2   0   1   0   0   2   1   2   0   0   2   1   1   2   1   1   1   1   2   1   1   1   2   2   0   1   1   1   2   0   1   1   2   2   0   2   2   2   1   0   2   1   1   0   1   2   1   0   1   0   0   1   1   0   2   0   1   1   1   1   0   0   0   1   2   1   1   0   1   0   2   2   0   1   1   2   0   1   1   1   2   1   2   1   1   0   2   1   2   1   2   1   0   2   0   0   1   1   0   1   2   1   0   1   1   0   0   1   2   1   2   2   0   0   2   0   0   1   1   1   1   1   1   0   2   0   1   2   1   1   1   1   2   2   0   2   2   1   2   1   1   1   1   1   0   1   2   0   1   1   1   1   2   1   0   1   0   2   1   1   0   2   2   1   0   1   1   1   0   0   1   1   1
 MK-5-12                1   2   1   1   0   2   0   2   2   1   1   2   0   1   1   1   1   0   1   0   2   1   1   2   2   1   2   2   0   1   1   1   2   2   1   0   0   2   1   1   2   1   1   1   1   2   1   1   1   1   2   0   1   0   0   2   0   1   1   2   2   0   2   2   2   1   0   2   1   1   0   1   2   1   0   1   0   0   1   1   0   1   1   2   1   1   1   0   0   1   1   2   1   1   0   1   0   2   2   0   1   2   2   0   1   1   2   2   1   1   1   2   0   2   1   2   1   1   0   0   1   0   0   1   1   0   1   1   1   0   1   1   0   1   1   2   1   2   2   1   0   2   0   0   1   1   1   1   0   1   0   2   0   1   2   1   1   1   1   1   2   0   2   2   1   1   1   1   2   0   1   0   1   2   0   1   1   2   1   2   0   0   1   0   2   1   1   0   2   2   1   0   1   0   1   0   0   1   1   1
 MK-5-13                1   2   1   1   0   2   0   2   2   1   1   2   0   1   1   1   1   0   2   0   2   1   1   2   2   1   2   2   0   1   1   1   2   2   1   0   0   2   1   2   1   1   1   1   1   2   1   0   1   1   2   1   1   0   0   2   0   0   1   2   2   0   2   2   2   0   0   2   1   0   0   1   2   1   0   2   0   0   1   2   0   1   0   1   0   0   1   1   0   1   1   2   1   0   0   2   0   0   2   0   1   2   2   0   1   1   2   2   1   1   1   2   0   2   1   1   1   2   0   0   0   0   0   1   1   1   1   1   1   0   1   1   0   1   1   2   1   1   2   1   0   2   0   0   1   1   1   1   0   1   1   1   0   1   1   1   1   1   1   1   2   0   2   2   1   1   1   1   2   0   1   0   1   2   0   1   1   1   0   2   0   0   1   0   2   2   1   0   2   2   1   0   2   0   1   1   0   0   1   1
 MK-5-14                1   2   1   1   0   2   1   2   2   2   1   2   0   1   1   2   2   0   1   0   2   1   2   2   2   1   2   2   0   0   1   1   2   1   1   0   0   2   1   2   1   1   1   1   2   2   1   0   1   1   2   1   1   0   1   2   0   0   1   2   2   1   1   2   2   0   0   2   1   1   0   1   2   1   0   2   1   0   1   2   0   1   0   1   0   0   1   1   0   1   1   2   1   0   0   2   1   0   2   1   1   1   2   0   1   2   1   1   1   1   1   1   0   2   1   1   1   2   0   0   0   0   0   1   1   2   2   1   1   0   1   1   0   1   1   2   1   2   2   1   0   2   0   0   2   0   1   1   1   1   1   1   0   2   1   1   0   1   1   1   2   1   2   2   2   1   1   1   1   0   1   1   1   2   0   1   2   1   1   2   1   1   1   0   1   1   1   0   2   2   1   0   2   0   1   1   0   0   1   1
 MK-5-15                1   2   0   1   0   2   1   2   2   2   1   2   0   1   2   2   2   0   1   0   2   1   2   2   2   1   2   1   0   0   1   1   2   1   1   0   0   2   1   2   1   1   1   1   2   2   2   0   1   1   2   2   1   0   1   2   0   0   1   2   1   1   0   1   1   1   1   2   0   1   1   1   2   1   0   2   0   0   2   2   0   1   0   1   0   0   0   1   0   1   1   2   2   1   0   2   1   0   2   1   1   0   2   1   1   1   0   2   1   1   1   2   0   2   1   1   1   2   1   1   0   0   0   1   1   1   2   1   2   0   1   1   0   1   1   2   1   2   2   1   0   2   0   0   2   0   1   1   0   1   1   1   1   2   1   1   0   1   1   1   2   2   2   2   2   1   1   1   1   0   1   1   1   2   0   1   2   1   1   2   2   1   1   0   1   1   1   0   2   2   1   1   2   0   1   1   0   0   1   1
 MK-5-16                1   2   0   1   0   1   1   2   2   2   1   2   0   1   2   2   2   0   1   0   1   1   2   1   2   1   2   1   1   1   0   1   2   1   1   0   0   2   1   2   1   1   2   1   2   2   2   1   1   1   2   2   2   0   1   2   0   0   2   2   1   1   0   1   2   1   1   1   0   1   1   1   2   1   0   2   0   0   2   2   0   1   0   1   1   0   1   1   0   1   1   2   2   0   0   2   0   0   1   2   1   0   1   1   1   1   0   2   0   2   1   2   0   2   2   1   1   2   0   1   0   1   0   1   1   1   2   1   2   0   1   1   0   1   1   2   1   2   1   1   0   2   0   0   2   1   1   2   0   1   1   1   1   2   1   1   0   1   1   1   2   1   2   2   2   1   1   1   1   0   2   1   1   2   0   1   2   1   1   2   2   0   2   1   1   1   1   0   1   2   1   1   2   1   1   1   0   0   1   1
 MK-6-1                 1   1   0   2   0   1   2   1   2   0   0   2   1   0   2   0   1   2   1   1   1   1   0   1   1   2   2   1   1   2   1   2   1   0   1   1   1   1   1   2   1   0   0   1   1   0   0   0   1   1   1   0   2   1   1   0   1   1   1   2   1   2   2   0   1   1   1   0   0   1   1   2   1   1   1   0   0   1   1   1   1   0   1   1   1   1   1   2   1   1   2   2   1   1   1   0   0   2   2   1   2   1   1   1   1   1   1   1   1   0   1   2   2   1   2   2   0   1   1   1   0   1   2   2   2   1   2   2   1   0   2   0   1   2   0   0   1   1   0   0   2   0   0   1   0   1   1   1   1   1   1   2   1   1   2   0   2   1   1   1   0   2   1   0   0   1   1   2   0   2   1   0   2   0   0   1   2   1   2   1   0   1   2   2   1   1   2   1   0   1   2   1   2   1   1   2   1   2   1   1
 MK-6-2                 1   1   0   2   0   1   2   1   2   0   0   2   1   0   2   1   1   2   1   1   1   1   0   1   1   2   2   0   1   2   1   2   1   1   1   1   1   1   1   1   1   0   0   1   1   0   1   0   1   1   1   0   1   1   1   1   0   1   2   2   1   1   2   0   1   1   1   0   0   1   1   2   1   1   1   0   0   1   1   0   1   0   0   2   1   1   1   2   1   1   1   2   1   0   1   0   0   2   2   1   2   1   1   0   1   1   1   2   1   1   1   2   2   1   2   2   0   1   1   1   0   1   2   2   2   1   2   2   1   0   1   0   2   1   0   0   1   1   0   1   2   1   0   1   1   0   1   1   1   1   1   1   1   1   2   0   1   0   1   1   1   1   1   0   0   1   2   2   0   2   2   0   2   0   0   1   1   1   1   1   0   0   2   2   0   1   1   2   0   1   2   1   2   1   1   2   2   2   1   1
 MK-6-3                 1   1   0   2   0   1   1   1   2   0   0   2   1   0   2   1   1   2   1   1   1   1   1   1   1   2   2   0   2   2   1   2   1   1   1   1   1   1   1   1   1   0   1   1   1   0   1   0   1   1   1   0   1   1   1   1   0   1   2   1   1   0   2   0   2   1   1   0   0   1   1   2   2   1   1   1   0   1   1   0   1   1   0   1   1   1   1   2   1   0   1   2   1   0   1   0   0   2   2   1   2   2   1   0   1   1   1   2   1   0   1   2   2   1   2   1   0   1   1   2   0   2   1   2   2   1   2   2   1   1   1   1   1   1   0   1   1   1   0   1   1   1   0   1   1   0   1   1   1   2   1   1   1   0   2   0   1   0   1   1   1   1   1   0   1   1   2   2   1   2   2   0   2   0   0   1   1   1   1   1   0   0   2   2   0   2   1   2   0   1   2   1   2   1   0   2   2   1   1   1
 MK-6-4                 1   1   1   1   0   1   1   1   2   0   0   2   1   0   2   1   2   2   1   1   1   1   1   1   1   2   0   0   2   2   1   0   1   1   0   1   1   1   1   1   1   0   1   1   1   0   1   0   1   1   1   0   1   0   2   1   0   1   2   1   1   1   2   0   1   1   1   0   0   2   1   1   2   1   1   1   0   1   1   1   1   0   0   1   1   1   1   2   1   0   1   2   1   0   1   0   0   2   2   1   2   2   1   0   0   0   0   0   1   0   1   2   2   1   2   2   0   1   1   2   0   2   1   2   2   1   2   2   2   1   1   0   1   1   0   2   1   1   0   2   2   1   1   1   1   0   1   1   1   1   1   2   1   0   1   1   2   1   1   1   1   1   1   0   1   1   2   2   0   2   2   0   1   0   0   1   0   1   1   1   0   0   1   2   1   2   2   2   0   1   2   1   2   1   0   2   1   1   1   1
 MK-6-5                 0   1   1   1   0   1   1   1   2   0   1   1   1   0   1   2   1   2   1   1   2   1   2   1   1   2   0   0   2   2   1   1   1   1   0   1   1   1   1   1   2   0   1   1   1   0   1   0   1   1   1   1   1   0   2   1   0   1   2   1   0   1   2   1   1   1   1   0   0   2   1   1   1   1   2   1   0   1   2   2   1   0   0   1   1   1   1   2   0   0   1   2   0   1   1   0   0   1   2   1   2   2   1   0   1   0   0   0   1   0   1   2   2   1   2   2   0   1   1   2   1   2   1   2   2   1   1   1   2   1   0   0   1   1   1   2   1   2   0   1   2   2   1   1   1   1   1   1   1   1   1   2   1   0   1   1   2   1   1   0   1   1   1   0   1   2   2   2   0   2   2   1   1   0   0   1   1   1   1   1   0   0   1   2   1   2   2   2   0   1   2   1   2   1   0   2   1   0   1   2
 MK-6-6                 0   1   0   1   0   1   1   1   2   0   1   1   1   0   1   2   1   2   1   1   2   1   2   1   1   2   0   1   2   2   1   1   1   1   0   1   1   1   1   1   1   0   1   1   1   0   1   0   2   1   1   1   1   0   2   1   0   1   1   1   0   1   2   1   1   1   1   1   0   2   2   1   2   1   2   1   0   1   1   1   1   0   0   1   1   0   1   2   0   0   1   2   0   1   1   0   0   1   2   0   1   2   1   0   1   0   0   0   1   1   1   2   2   1   2   2   0   1   1   2   1   2   1   2   2   1   1   1   1   2   0   0   1   1   1   2   1   1   1   1   2   2   1   0   1   1   1   1   1   1   1   2   1   1   1   1   2   1   1   1   1   1   1   1   1   2   2   2   0   2   2   1   1   0   0   1   1   1   1   1   0   0   1   2   1   2   2   2   0   1   2   1   1   1   1   2   2   0   1   2
 MK-6-7                 0   1   0   0   0   1   1   1   1   0   1   1   1   0   2   2   1   2   1   1   2   1   2   1   1   2   0   1   1   2   1   1   1   1   1   0   0   1   1   1   1   0   1   1   1   0   0   0   2   1   0   1   1   0   2   2   0   1   1   2   0   1   2   1   1   1   1   1   0   2   2   1   2   1   1   1   0   0   1   1   1   0   0   0   1   0   1   2   0   0   1   2   0   1   1   0   0   0   2   0   1   2   1   0   2   0   0   0   1   1   1   2   2   1   2   2   0   1   1   2   0   2   1   2   2   1   2   1   2   1   0   0   1   2   1   2   1   1   1   1   2   1   1   0   1   0   1   2   1   1   0   2   1   1   1   1   2   1   1   2   1   2   1   1   0   2   2   2   0   2   2   1   1   1   0   1   1   1   1   1   0   0   1   2   1   2   2   2   0   1   1   1   1   1   1   2   2   0   1   2
 MK-6-8                 1   1   0   0   0   1   1   2   1   0   2   1   1   0   1   2   2   2   1   1   1   1   1   1   0   1   0   1   1   2   1   1   1   0   1   0   0   1   1   1   1   0   1   1   1   0   0   0   2   1   0   0   1   0   2   2   0   0   1   2   0   1   2   1   1   1   1   1   0   2   2   1   2   1   1   1   0   1   1   1   1   0   0   0   1   0   1   1   0   0   1   2   0   1   1   0   0   0   1   1   0   2   1   0   2   0   0   0   1   1   1   2   2   1   2   2   0   1   1   2   0   2   1   2   2   1   2   0   1   1   0   1   1   2   1   2   1   0   1   1   2   1   2   0   1   0   1   2   1   1   0   2   2   1   2   1   0   1   1   2   1   2   1   1   0   2   2   2   0   2   1   1   1   1   0   1   1   1   1   1   0   1   1   2   1   2   2   2   1   1   1   0   1   1   1   2   2   0   1   2
 MK-6-9                 2   0   1   0   0   1   1   2   1   1   2   1   1   0   1   0   2   2   1   1   1   1   1   0   0   2   0   1   1   2   1   2   1   0   1   0   0   1   1   2   0   0   1   1   1   0   0   0   1   1   0   0   1   1   2   2   0   0   1   2   0   1   2   1   1   1   1   1   0   1   2   1   2   2   2   1   0   1   1   1   1   0   1   0   2   0   1   1   0   0   1   2   0   1   1   0   0   1   1   1   0   1   1   0   1   0   0   0   1   1   1   2   1   1   2   1   0   1   1   2   0   2   1   2   2   1   1   1   1   1   0   1   1   2   1   2   1   0   1   1   1   2   2   0   1   0   1   2   1   1   1   2   2   2   2   1   0   1   1   2   1   2   1   1   0   2   2   1   0   2   1   1   1   1   0   1   1   1   1   0   0   1   1   2   2   2   2   2   1   2   1   0   1   1   1   2   2   0   1   2
 MK-6-10                1   0   1   0   0   0   1   2   1   1   2   1   1   0   1   0   2   2   1   1   1   1   1   0   0   2   0   1   1   1   1   2   1   1   1   0   1   1   1   2   0   0   1   1   1   0   0   0   1   1   0   0   2   1   2   2   1   0   1   2   0   1   1   1   1   1   2   1   1   1   2   1   1   2   0   1   0   1   1   2   1   0   1   1   2   0   1   0   0   0   1   2   1   1   2   1   0   1   1   2   0   1   1   0   1   0   0   0   1   1   1   2   1   1   2   0   0   1   1   1   1   2   0   2   2   1   1   1   1   1   1   1   2   2   0   1   1   0   1   1   1   1   2   0   1   0   1   2   1   0   1   2   2   2   1   1   0   1   1   2   2   2   1   1   1   1   2   1   0   2   1   1   0   1   0   2   1   1   1   0   0   1   1   1   2   2   2   2   1   2   1   0   1   1   1   2   1   0   2   2
 MK-6-11                1   0   1   1   0   0   1   1   1   1   2   1   1   0   1   0   2   2   2   1   1   1   1   1   0   2   1   1   1   1   1   2   1   1   1   0   1   1   1   2   0   1   0   1   1   0   0   1   1   1   0   0   2   1   2   2   2   0   1   1   0   0   0   1   1   1   2   1   1   1   2   1   1   2   0   2   0   1   0   2   1   0   1   1   2   0   1   1   0   0   1   1   1   1   2   1   0   0   1   1   1   1   1   0   1   0   0   0   1   1   1   2   1   1   2   2   1   1   1   1   1   2   0   2   1   1   1   1   1   1   0   1   2   2   0   1   1   0   1   1   1   1   2   0   1   1   1   2   0   0   1   2   2   1   0   0   0   1   1   2   2   2   1   1   0   1   1   1   0   2   1   2   0   1   0   2   2   2   1   0   0   1   1   1   2   2   2   2   1   2   1   0   1   1   1   2   1   0   1   2
 MK-6-12                1   0   1   1   0   0   0   1   1   1   2   1   1   0   1   0   2   2   1   1   2   1   0   1   0   2   1   2   1   1   1   2   1   1   1   0   0   1   1   2   0   0   0   1   1   0   0   1   2   1   0   0   2   1   2   1   2   0   1   2   0   0   0   0   1   1   2   1   1   1   2   1   2   2   0   2   0   1   0   1   1   0   1   1   2   0   2   1   0   0   1   1   2   1   2   1   0   0   1   1   1   1   1   0   2   0   0   0   1   1   2   2   1   1   2   2   1   2   1   1   1   2   1   2   1   1   1   1   1   1   0   0   2   1   0   1   1   0   1   1   1   0   2   0   1   1   1   2   0   0   1   0   2   1   0   0   0   2   1   2   2   2   1   0   0   1   0   1   1   2   1   2   0   0   0   2   2   1   1   0   0   0   1   1   2   2   2   2   2   2   1   0   1   1   1   1   1   0   1   2
 MK-6-13                1   0   1   2   0   1   0   1   1   1   2   1   1   0   1   0   2   2   1   1   2   1   1   1   0   2   2   2   1   1   1   2   1   1   1   0   0   2   1   2   0   0   0   0   1   0   0   1   2   1   0   0   1   1   2   1   1   1   0   2   0   0   1   1   1   1   2   1   1   1   2   1   2   2   0   2   0   1   0   1   1   2   1   1   2   1   2   1   0   0   1   1   1   1   2   1   0   0   1   1   1   1   1   0   2   0   0   0   1   1   1   2   1   2   2   2   1   2   1   2   1   2   1   2   1   1   1   1   1   1   0   0   2   1   0   1   1   0   1   1   1   0   2   0   1   1   1   2   0   0   1   0   2   1   0   0   0   1   1   2   2   2   1   1   1   2   0   2   1   1   1   2   0   0   0   1   2   1   1   1   0   0   1   2   2   2   1   1   2   2   1   1   1   1   1   1   1   0   1   2
 MK-6-14                1   0   1   2   0   1   0   1   1   1   2   1   0   0   1   0   2   2   2   1   1   1   1   1   0   2   2   2   1   1   1   1   1   1   1   1   0   2   0   2   0   0   1   0   1   1   0   1   2   1   1   0   2   2   2   1   1   1   0   2   0   0   1   1   0   1   1   1   1   2   2   1   2   2   0   2   1   0   1   1   0   2   1   1   2   1   1   1   0   0   1   1   0   2   2   1   2   2   1   1   2   1   1   0   2   0   0   0   1   1   2   1   1   2   2   2   1   1   1   2   1   2   1   2   1   1   1   1   1   1   0   0   1   1   0   2   1   0   1   1   1   0   2   0   1   1   1   2   0   0   1   1   2   1   0   1   1   1   1   2   2   2   1   1   1   1   0   2   1   1   1   2   0   1   0   2   2   1   1   1   1   0   1   2   2   1   1   1   2   1   1   2   1   1   2   1   1   0   1   1
 MK-6-15                1   0   1   2   0   1   0   1   1   2   2   1   0   0   1   0   2   2   2   1   0   1   1   1   0   2   2   2   1   1   1   1   1   1   1   1   0   2   0   2   1   1   1   0   1   0   1   1   1   1   1   0   2   2   2   1   1   1   0   2   0   0   1   1   0   1   0   1   1   2   1   2   2   2   0   2   0   0   1   2   0   2   1   1   2   1   1   1   0   0   1   2   0   2   2   1   2   2   1   1   2   1   0   2   1   0   0   0   1   1   2   2   1   2   2   2   1   1   1   2   2   2   2   1   1   1   1   0   1   1   0   0   1   2   0   2   1   0   1   2   1   0   2   0   1   1   1   2   0   1   1   0   2   1   0   0   1   1   1   2   2   2   1   1   1   1   0   2   1   1   2   2   1   2   0   2   2   1   1   1   2   0   1   2   2   1   1   1   2   1   1   1   1   1   2   1   1   0   1   1
 MK-6-16                1   1   1   2   0   1   1   2   0   2   1   1   0   0   1   0   2   2   2   1   1   1   2   1   0   2   2   2   1   1   1   1   1   1   1   1   0   2   0   1   1   1   1   0   1   0   1   1   1   1   1   0   1   2   2   1   1   1   0   2   1   0   1   1   0   1   0   1   2   1   1   2   2   2   1   2   0   0   1   2   0   2   1   1   2   1   1   1   0   0   1   1   0   1   2   1   2   2   1   1   2   1   0   2   2   0   0   0   1   1   2   2   1   2   2   2   1   1   1   2   2   1   2   1   2   1   1   0   1   1   1   0   1   1   0   2   1   0   1   2   1   1   2   0   1   1   1   2   0   1   1   1   2   0   0   1   1   1   1   2   2   2   1   0   0   1   0   2   1   2   2   2   1   2   0   1   2   1   1   2   1   1   1   1   2   0   1   1   2   1   1   1   1   1   1   1   1   0   1   1
 
!****************************************** Phenotypic Data **********************************************************
!-100.0 is resevred for missing phenotype
SimulatedTrait1         8.6709    9.8804    9.3395   12.0590   10.3449    9.1476    8.9851   10.4781    9.5894   10.4095   11.1630    9.6911    8.2492   10.5605    9.5446    9.7853    8.9241    9.9606    9.8649    9.5756   11.5336    9.8756    8.8849   11.3662   10.2471   11.0123   10.5143   12.1352    9.8456    8.2885   11.2100    9.9855    9.1940    9.0557   10.5039    9.0138    9.9429    9.5719   10.6960    9.5037   10.6789   10.0894    8.1837   10.3906   11.1904    9.6568    7.2005    9.5605   10.2240    9.8663    8.3491   10.5666   11.3081   10.1494    9.2713    8.9123   10.1311    9.3850    9.3662    9.5516   10.0839   10.0094   11.0702    9.6805    8.5848   10.3028   10.7790    9.2007    8.9768   10.5174   10.0236   10.8049    8.3071    9.4237    9.5662   10.0703   10.3926    9.4610    9.7061   10.5614    8.6904    9.4896   10.8437   11.2380   10.7226   10.4968   10.5829   11.9966   12.3956    9.4859    8.8399   10.4863   11.2790    9.3481   11.0975   10.2975    9.0607    9.3774    8.5787   11.9786    9.5203   11.3128    9.9181   10.7370   10.6924    8.5240    8.2808   12.2812   10.4782   10.8799    9.5459    8.8616   10.0763    9.2255    9.1359    8.5505   10.9001    9.9781    9.8638   10.8021    9.6616   11.0124   10.7247   10.7072   10.4589    9.8926    9.7545    9.8115   11.2179    7.9385   10.1479    8.4665   11.8491   10.6081   10.5342    9.0896    8.3699    9.2861    9.0481   11.4686    9.2370   10.0940    9.0703    8.6914   11.0856   11.1772   11.4390    9.1638   10.1591    7.8065   10.6090    8.0986    8.5011   11.1675   10.1711   10.0526    9.8443    8.5256   10.6548   11.8353   11.4482    9.7359    9.4375   12.0408    9.1944   10.5161   10.3608   10.1672   10.2363    7.5100    9.0972   10.9883   10.4012   10.3095   11.8186    9.5999   10.1134   11.5931    8.9236    9.7919   11.1969    9.4652   10.2822    9.0136    9.9210    7.5386    9.0120    8.4167   10.9912   10.8903   10.3176    9.2100   10.3330   10.9349    8.8444   10.7324    9.9829   10.8449    8.7697    9.2380
 
