# Supplementary material for: Inclusive Composite Interval Mapping of QTL by Environment Interactions in Biparental Populations
Source: PLoS One. 2015 Jul 10;10(7):e0132414. doi: 10.1371/journal.pone.0132414 (PMC4498613; doi:10.1371/journal.pone.0132414)
Supplement: S2 File — (ZIP) [file pone.0132414.s002.zip › F2 population/e=1/run_00030.met]

!**********************Note: lines staring with "!" are remarks and will be ignored in the program********************
!*********************************General Information**********************************
!Assuming F1 = P1 x P2, populations available in QTL IciMapping are: 
!  1, P1BC1F1 = P1 x F1, the first backcrossing where P1 is used as the recurrent parent;
!  2, P2BC1F1 = P2 x F1, the first backcrossing where P2 is used as the recurrent parent;
!  3, F1DH, F1-derived doubled haploids; 
!  4, RIL or F1RIL, recombination inbred lines through the repeated selfing of F1;
!  5, P1BC1RIL, recombination inbred lines through the repeated selfing of P1BC1F1;
!  6, P2BC1RIL, recombination inbred lines through the repeated selfing of P2BC1F1;
!  7, F2, the selfing generation of F1;
!  8, F3, the selfing generation of F2;
!  9, P1BC2F1, the second backcrossing where P1 is used as the recurrent parent; 
! 10, P2BC2F1, the second backcrossing where P2 is used as the recurrent parent;
! 11, P1BC2RIL, recombination inred lines through the repeated selfing of P1BC2F1; 
! 12, P2BC2RIL, recombination inred lines through the repeated selfing of P2BC2F1; 
! 13, P1BC1F2, the selfing generation of P1BC1F1; 
! 14, P2BC1F2, the selfing generation of P2BC1F1; 
! 15, P1BC2F2, the selfing generation of P1BC2F1; 
! 16, P2BC2F2, the selfing generation of P2BC2F1; 
! 17, P1BC1DH, P1BC1F1-derived doubled haploids; 
! 18, P2BC1DH, P2BC1F1-derived doubled haploids; 
! 19, P1BC2DH, P1BC2F1-derived doubled haploids; 
! 20, P2BC2DH, P2BC2F1-derived doubled haploids; 
   7      !Mapping Population (see remarks above)
   2      !Mapping Function (1 for Kosambi; 2 for Haldane; 3 for Morgan)
   2      !Marker Space Type (1 for intervals; 2 for positions)
   1      !Marker Space Unit(1 for centiMorgans; 2 for Morgan)
   6      !Number of Chromosomes (or Linkage Groups)
 200      !Size of the mapping population
   1      !Number of environments
 
!***************************************** Chromosomes and Linkage Maps **********************************************
!Chromosome                 NumMarkers
-CH1                        16
-CH2                        16
-CH3                        16
-CH4                        16
-CH5                        16
-CH6                        16
!Linkage map (Marker name followed by position or the interval length)
 MK-1-1                1     0.000
 MK-1-2                1    10.000
 MK-1-3                1    20.000
 MK-1-4                1    30.000
 MK-1-5                1    40.000
 MK-1-6                1    50.000
 MK-1-7                1    60.000
 MK-1-8                1    70.000
 MK-1-9                1    80.000
 MK-1-10               1    90.000
 MK-1-11               1   100.000
 MK-1-12               1   110.000
 MK-1-13               1   120.000
 MK-1-14               1   130.000
 MK-1-15               1   140.000
 MK-1-16               1   150.000
 MK-2-1                2     0.000
 MK-2-2                2    10.000
 MK-2-3                2    20.000
 MK-2-4                2    30.000
 MK-2-5                2    40.000
 MK-2-6                2    50.000
 MK-2-7                2    60.000
 MK-2-8                2    70.000
 MK-2-9                2    80.000
 MK-2-10               2    90.000
 MK-2-11               2   100.000
 MK-2-12               2   110.000
 MK-2-13               2   120.000
 MK-2-14               2   130.000
 MK-2-15               2   140.000
 MK-2-16               2   150.000
 MK-3-1                3     0.000
 MK-3-2                3    10.000
 MK-3-3                3    20.000
 MK-3-4                3    30.000
 MK-3-5                3    40.000
 MK-3-6                3    50.000
 MK-3-7                3    60.000
 MK-3-8                3    70.000
 MK-3-9                3    80.000
 MK-3-10               3    90.000
 MK-3-11               3   100.000
 MK-3-12               3   110.000
 MK-3-13               3   120.000
 MK-3-14               3   130.000
 MK-3-15               3   140.000
 MK-3-16               3   150.000
 MK-4-1                4     0.000
 MK-4-2                4    10.000
 MK-4-3                4    20.000
 MK-4-4                4    30.000
 MK-4-5                4    40.000
 MK-4-6                4    50.000
 MK-4-7                4    60.000
 MK-4-8                4    70.000
 MK-4-9                4    80.000
 MK-4-10               4    90.000
 MK-4-11               4   100.000
 MK-4-12               4   110.000
 MK-4-13               4   120.000
 MK-4-14               4   130.000
 MK-4-15               4   140.000
 MK-4-16               4   150.000
 MK-5-1                5     0.000
 MK-5-2                5    10.000
 MK-5-3                5    20.000
 MK-5-4                5    30.000
 MK-5-5                5    40.000
 MK-5-6                5    50.000
 MK-5-7                5    60.000
 MK-5-8                5    70.000
 MK-5-9                5    80.000
 MK-5-10               5    90.000
 MK-5-11               5   100.000
 MK-5-12               5   110.000
 MK-5-13               5   120.000
 MK-5-14               5   130.000
 MK-5-15               5   140.000
 MK-5-16               5   150.000
 MK-6-1                6     0.000
 MK-6-2                6    10.000
 MK-6-3                6    20.000
 MK-6-4                6    30.000
 MK-6-5                6    40.000
 MK-6-6                6    50.000
 MK-6-7                6    60.000
 MK-6-8                6    70.000
 MK-6-9                6    80.000
 MK-6-10               6    90.000
 MK-6-11               6   100.000
 MK-6-12               6   110.000
 MK-6-13               6   120.000
 MK-6-14               6   130.000
 MK-6-15               6   140.000
 MK-6-16               6   150.000
!*********************************** Marker Types ********************************************************************
!Co-dominant marker: When heterozygote F1 is present, P1 is coded as 2, F1 is coded as 1, and P2 is coded as 0; Otherwise, P1 is coded as 2, and P2 is coded as 0. 
!Dominant marker: When heterozygote F1 is present, P1 and F1 are coded as 12, and P2 is coded as 0; Otherwise, P1 is coded as 2, and P2 is coded as 0.  
!Recessive markers: When heterozygote F1 is present, P1 is coded as 2, and F1 and P2 are coded as 10; Otherwise, P1 is coded as 2, and P2 is coded as 0. 
!Missing marker is coded as -1. 
 MK-1-1                 1   0   0   0   2   0   0   0   0   1   0   2   1   2   2   1   1   2   2   0   0   2   2   1   0   1   1   2   0   0   1   1   0   0   2   2   1   0   1   2   2   1   0   1   1   0   0   0   2   1   1   2   1   1   0   1   1   1   2   0   1   1   2   1   1   0   1   1   2   1   0   2   0   1   1   1   1   2   2   1   0   1   0   1   1   1   2   1   1   1   1   2   2   2   0   2   0   1   2   1   1   1   2   1   1   0   2   0   1   1   2   2   1   1   2   1   1   0   2   1   2   0   1   0   1   0   2   2   2   0   2   0   0   2   0   0   0   0   0   1   1   0   1   1   2   1   1   0   0   0   1   1   1   1   1   0   1   0   0   2   0   1   1   1   1   1   0   1   0   1   0   1   0   0   0   1   1   0   0   0   2   2   0   1   0   2   1   0   0   1   1   2   1   2   1   0   0   0   0   2
 MK-1-2                 1   0   1   0   2   0   0   0   0   1   0   2   1   2   0   1   1   2   2   0   1   2   2   1   0   1   1   2   0   0   1   1   0   0   2   2   1   1   0   2   0   1   1   0   1   0   1   0   2   1   1   2   0   1   0   1   1   1   2   0   1   1   2   1   1   0   1   1   2   1   0   2   0   1   1   1   1   2   1   1   1   1   0   0   1   1   2   1   1   1   1   2   1   1   0   2   1   1   2   0   1   2   2   1   1   0   2   0   1   1   1   2   1   1   2   1   1   0   1   1   2   0   1   0   1   1   2   2   2   0   2   0   0   1   0   0   0   1   0   1   1   0   1   1   2   1   1   1   1   0   0   2   1   1   1   0   1   0   1   2   0   1   1   1   0   1   1   1   0   0   0   2   1   1   0   1   1   0   0   0   2   1   0   1   0   2   1   0   0   1   1   2   1   2   0   1   0   0   0   2
 MK-1-3                 1   0   1   0   2   0   0   0   0   1   0   2   1   2   0   1   1   2   2   0   1   1   2   1   0   2   1   2   0   0   2   1   1   0   2   2   1   1   1   2   0   1   1   0   1   0   1   0   2   0   1   2   0   1   0   1   1   1   1   0   1   1   2   2   1   0   0   1   2   1   0   2   0   1   1   1   1   2   1   1   1   2   0   0   0   1   2   1   1   0   1   2   1   1   0   2   0   1   2   0   1   2   2   1   1   1   2   0   1   1   1   2   2   1   2   2   2   0   1   0   2   0   1   0   1   1   2   2   1   0   2   1   1   1   0   1   0   1   0   1   0   0   1   1   2   1   1   0   2   0   0   2   1   1   1   0   0   0   1   2   1   1   1   1   0   1   0   1   0   0   0   2   1   1   0   2   1   0   0   1   2   1   0   1   0   2   1   0   0   1   1   2   1   2   0   1   1   0   0   2
 MK-1-4                 1   0   1   0   2   0   0   0   0   1   0   2   1   2   0   1   1   2   2   0   1   1   2   1   0   2   2   2   0   0   2   1   1   0   2   2   1   1   1   2   1   0   1   0   1   0   1   0   2   0   0   2   0   1   1   1   1   1   1   2   0   1   2   2   1   0   0   1   2   1   1   2   0   1   1   1   1   2   0   1   0   1   0   0   0   1   2   1   1   0   1   2   1   1   0   2   0   1   1   0   0   2   2   1   1   2   2   0   1   1   1   1   2   1   1   2   2   0   1   1   2   0   1   0   2   1   2   2   1   1   2   2   1   2   0   1   0   1   0   0   0   0   1   1   2   1   1   0   2   0   0   2   2   1   2   0   0   0   1   1   1   1   1   1   0   1   0   1   0   0   0   2   2   0   0   2   1   1   1   1   2   1   0   1   0   1   1   0   0   1   1   2   1   2   0   1   2   0   0   2
 MK-1-5                 1   0   1   0   2   0   0   0   0   1   0   2   1   2   0   1   1   2   2   0   1   1   2   1   0   2   2   2   0   0   2   1   0   0   1   2   1   1   1   1   1   0   1   0   1   0   0   0   2   0   0   1   0   1   1   1   1   1   1   2   0   1   2   2   1   1   0   1   2   1   2   2   0   1   1   1   1   2   1   1   1   2   0   0   0   1   2   2   1   0   1   1   1   1   1   2   0   1   2   0   1   2   2   1   2   2   2   0   1   0   2   1   2   1   1   1   2   0   1   1   2   1   1   0   2   1   2   2   1   1   2   2   1   1   0   1   0   1   0   0   0   0   1   1   2   0   1   0   2   1   0   2   2   1   2   1   1   0   0   1   0   1   0   1   0   1   0   1   0   0   1   2   2   0   0   2   1   1   1   1   2   1   0   1   1   1   1   1   0   0   1   2   1   2   0   0   2   0   1   2
 MK-1-6                 1   1   0   0   2   0   0   0   0   1   0   1   1   2   0   0   0   2   2   0   1   1   2   1   0   2   2   1   0   0   2   1   0   0   1   2   1   1   2   1   1   0   0   0   2   2   0   0   2   0   0   1   0   1   1   0   0   1   1   2   0   1   2   2   1   1   0   1   2   1   2   2   0   1   1   1   1   2   1   1   1   2   0   0   0   1   1   2   1   0   1   1   1   1   1   2   1   1   2   0   1   2   1   2   2   1   2   0   1   0   2   2   2   1   1   1   2   0   1   1   2   1   2   0   2   1   2   1   1   0   2   1   1   1   0   1   0   0   0   0   0   0   1   1   2   1   1   0   2   1   2   1   2   1   1   1   1   1   0   1   0   1   0   1   0   1   0   1   0   0   1   2   2   0   0   2   1   1   1   1   2   0   0   1   1   1   1   1   0   0   1   2   1   2   1   1   1   1   1   2
 MK-1-7                 1   0   0   0   1   0   0   0   1   1   0   1   1   1   0   0   0   1   1   0   1   1   2   1   0   2   2   1   0   0   2   0   0   0   1   2   0   1   2   1   1   0   0   1   2   1   0   0   2   0   0   1   0   2   0   0   0   0   1   1   0   0   1   1   1   1   0   1   2   1   2   2   0   1   1   1   1   2   1   1   1   2   0   0   0   1   1   2   1   0   1   0   1   1   1   2   1   1   2   1   1   1   1   2   2   1   2   0   1   0   2   2   2   1   1   1   2   0   1   1   2   1   2   0   2   1   2   1   1   0   2   1   1   1   0   2   1   0   0   0   0   1   2   1   2   1   1   0   2   1   2   1   2   1   1   1   1   1   0   1   0   1   0   1   0   1   0   1   0   0   1   2   2   0   0   2   1   1   1   1   1   0   0   1   1   1   1   1   0   0   1   2   1   2   1   1   1   1   1   1
 MK-1-8                 1   0   0   1   1   0   0   0   1   2   0   1   1   0   0   1   0   1   0   0   1   1   2   0   0   2   2   1   0   0   1   0   0   1   1   2   0   1   2   1   1   1   0   1   1   1   1   0   2   0   0   2   0   2   0   1   0   0   1   0   0   0   2   1   2   1   0   1   2   1   2   1   0   1   1   0   1   1   1   1   2   2   0   0   0   1   2   2   1   0   1   0   1   1   1   2   1   2   2   1   1   1   1   2   2   1   2   0   2   0   2   2   2   0   1   1   2   0   1   1   2   1   2   0   2   1   1   1   1   0   1   0   1   0   0   2   1   0   0   0   0   1   2   1   2   1   1   0   2   1   1   2   2   1   1   1   0   1   0   0   0   1   0   1   0   1   0   1   1   0   1   2   2   0   0   1   1   1   1   1   1   1   0   1   1   2   2   1   0   1   1   2   1   2   1   1   1   0   2   1
 MK-1-9                 1   1   0   1   1   0   1   0   1   2   0   1   1   1   0   1   0   1   0   0   1   1   2   0   1   2   2   2   0   0   1   0   0   1   1   2   0   1   2   1   2   2   0   1   1   2   1   0   2   1   1   2   0   2   0   0   1   0   1   0   1   0   2   1   1   1   1   1   2   1   2   1   0   1   1   0   1   1   1   1   1   2   0   1   0   1   2   2   1   0   0   1   0   1   1   2   1   2   2   0   1   1   1   1   2   2   2   1   2   0   2   2   2   0   1   1   1   0   1   1   2   1   2   0   1   1   1   1   0   0   2   0   1   0   1   2   1   0   0   0   0   1   2   1   1   1   1   0   2   1   1   2   2   1   1   1   0   1   0   0   0   1   0   1   0   1   0   1   1   0   1   2   2   0   0   2   1   1   0   1   1   1   0   1   1   2   2   1   1   1   0   2   1   2   1   1   1   0   2   1
 MK-1-10                0   1   2   0   1   0   1   0   1   2   0   2   1   1   0   1   0   1   0   0   2   1   2   0   1   2   1   2   0   0   1   0   0   1   1   2   0   0   2   2   2   2   1   1   1   2   1   0   2   1   1   2   0   2   0   0   1   0   1   0   1   1   2   1   1   1   1   1   2   1   2   2   0   1   1   0   0   1   1   2   1   2   0   1   0   1   2   2   1   0   0   1   0   1   1   2   1   2   2   0   1   1   1   1   1   2   2   1   2   0   2   2   2   0   1   1   0   1   1   1   2   1   0   0   1   1   1   1   1   0   1   0   1   0   1   2   1   0   0   0   0   0   2   1   1   1   1   0   2   1   1   1   2   1   1   0   0   0   1   0   0   1   0   1   0   1   1   2   1   0   1   1   2   0   0   2   1   1   0   2   1   1   0   1   1   2   2   1   1   2   0   2   1   2   1   1   2   0   2   1
 MK-1-11                0   1   2   0   1   0   1   0   0   2   0   2   1   1   0   1   0   1   0   0   2   1   2   0   1   2   2   1   1   0   1   0   1   1   1   2   0   0   2   2   2   2   1   1   1   2   1   0   2   1   1   1   0   1   0   0   1   0   1   1   1   1   2   1   1   1   1   0   1   1   2   2   0   1   1   0   0   1   1   2   1   2   0   1   0   1   2   2   1   0   0   1   0   1   1   2   1   2   2   0   1   1   1   1   1   2   2   2   1   2   2   1   2   0   1   1   1   1   1   1   2   1   0   0   2   1   1   1   1   0   0   0   1   1   1   2   0   0   0   1   0   0   2   2   1   1   1   0   2   2   1   1   2   0   1   0   0   0   1   0   0   0   0   1   0   2   1   2   1   0   1   1   2   0   0   2   2   1   0   2   1   1   0   1   1   2   2   1   1   2   0   2   1   1   1   2   2   0   2   1
 MK-1-12                0   1   2   0   0   0   1   0   0   2   0   2   1   1   0   1   0   1   1   0   2   1   2   0   1   2   2   1   1   0   1   0   0   1   1   2   0   0   2   2   2   2   1   1   1   2   2   0   2   1   1   1   0   1   0   0   1   0   1   1   2   1   2   0   1   1   1   1   1   1   2   2   0   1   1   0   0   1   1   2   1   1   0   1   1   1   2   2   1   1   1   2   0   1   1   2   1   2   2   0   1   1   2   1   1   2   2   1   1   2   1   1   2   0   1   1   1   1   1   1   2   1   0   0   2   1   1   2   0   0   1   0   2   0   1   1   0   0   0   1   1   0   2   2   1   1   1   0   2   2   1   1   2   1   1   0   0   0   1   0   0   1   0   1   0   2   1   2   1   0   1   1   2   0   0   2   2   1   0   2   1   1   1   1   1   2   1   1   1   2   0   2   0   1   1   2   2   0   2   1
 MK-1-13                1   1   2   1   0   0   1   1   0   2   0   2   1   1   0   1   0   0   1   0   1   1   2   0   1   2   2   1   1   0   1   0   0   1   1   2   0   0   2   2   2   2   1   1   1   1   2   1   2   1   1   1   0   1   0   0   1   1   1   1   2   1   2   1   0   1   1   1   1   1   2   1   0   1   1   1   0   2   1   2   2   1   1   1   1   2   2   2   1   1   1   2   0   1   1   2   1   2   1   0   1   2   2   1   1   2   2   2   1   2   0   1   2   0   1   1   1   1   1   1   2   1   1   0   2   1   0   2   0   0   1   0   2   0   1   1   0   0   0   1   1   0   2   2   1   1   1   0   2   2   1   1   2   0   1   0   0   0   1   0   2   1   0   1   0   1   1   2   1   0   1   1   2   0   1   2   2   1   0   2   2   1   1   1   1   2   1   1   1   1   0   1   0   0   1   2   2   0   2   1
 MK-1-14                1   1   2   1   0   0   1   1   0   2   0   2   1   1   0   1   0   0   1   0   1   2   2   0   1   2   1   1   1   1   1   0   0   1   1   2   1   0   2   2   2   1   1   1   1   1   2   1   2   0   2   1   0   1   0   0   1   1   1   1   2   1   2   1   0   1   1   1   1   1   1   1   0   1   1   0   0   2   0   2   2   1   1   1   1   2   1   2   1   2   1   2   0   1   1   2   1   1   1   0   1   2   1   1   0   0   2   2   1   2   0   1   2   0   1   1   1   1   1   1   2   1   1   0   2   0   1   2   1   1   1   0   2   0   1   1   1   0   0   1   1   0   2   2   1   1   1   0   2   2   1   1   2   0   0   0   0   0   2   0   1   1   1   1   0   1   1   2   1   1   1   1   2   0   0   2   1   1   1   2   1   1   1   1   1   2   1   1   2   2   0   1   0   1   1   1   2   0   2   1
 MK-1-15                1   1   2   1   0   0   1   2   0   2   0   1   1   1   1   1   0   0   1   0   1   2   2   1   1   2   2   2   1   1   1   0   0   1   1   2   1   0   1   2   1   1   1   0   1   1   2   2   2   0   2   1   0   1   0   0   1   0   1   1   2   1   2   1   0   1   1   1   1   1   1   2   0   1   1   0   0   2   1   1   2   2   1   1   1   2   1   2   1   1   1   1   0   1   1   2   1   1   1   0   1   2   1   1   0   0   1   1   1   2   0   1   2   0   1   1   2   1   1   1   2   1   1   0   2   0   1   1   1   2   1   1   2   1   1   1   1   0   0   2   1   0   2   1   1   1   1   0   2   2   1   0   2   0   0   0   0   0   2   0   1   1   1   2   0   1   1   2   1   1   1   1   2   0   0   2   1   1   2   1   1   1   1   1   1   1   1   1   1   2   0   2   1   1   2   1   2   0   1   2
 MK-1-16                1   1   2   0   0   1   1   1   0   2   0   1   1   1   1   1   1   1   1   0   1   2   2   1   1   2   2   2   1   1   1   1   2   1   1   2   1   0   1   1   1   1   1   1   1   1   2   2   2   0   2   1   1   1   0   0   1   0   1   2   2   1   2   1   0   1   1   0   1   1   1   2   0   2   1   1   0   1   1   1   2   1   1   1   1   2   1   2   1   1   1   1   0   1   2   1   1   1   1   0   1   1   1   1   0   0   1   1   1   2   0   0   2   0   1   2   2   1   1   1   2   1   1   0   2   0   1   1   1   2   1   1   2   1   1   1   1   0   0   1   1   0   2   1   1   1   1   0   2   1   1   0   2   1   0   0   1   0   2   0   2   2   1   2   2   1   1   2   1   2   1   1   2   0   1   1   1   1   2   1   0   1   1   1   1   1   1   1   0   2   0   2   1   1   2   1   2   0   1   2
 MK-2-1                 1   1   2   1   0   1   1   1   1   1   1   2   2   1   0   1   1   0   1   1   1   0   1   1   2   0   1   2   2   0   1   1   1   0   1   0   1   0   2   0   1   1   2   1   1   0   1   1   0   1   1   2   1   0   2   0   1   1   1   0   1   2   0   2   2   2   1   0   1   2   0   2   0   0   0   1   2   2   0   0   1   0   2   0   1   2   1   1   0   1   1   1   0   2   2   1   1   1   1   0   1   2   1   0   2   1   1   2   1   2   2   1   2   2   1   1   2   0   1   0   0   1   0   0   0   1   2   0   1   0   1   0   2   0   1   1   1   0   2   2   1   1   1   1   1   2   0   0   1   1   1   1   0   1   1   2   1   0   1   1   0   0   2   0   1   0   1   1   2   1   2   2   1   1   0   1   1   2   2   2   1   2   1   1   1   1   0   2   0   1   2   1   1   1   0   2   1   0   1   1
 MK-2-2                 1   1   2   1   0   1   2   1   1   1   1   1   2   1   1   1   2   0   1   0   1   0   1   1   2   0   1   1   1   0   2   1   1   0   1   0   1   1   2   0   1   1   2   1   1   0   1   1   0   1   1   1   1   0   2   0   1   1   1   0   1   2   0   2   2   2   1   1   0   1   0   2   0   0   1   1   2   1   1   1   1   0   2   0   1   1   1   1   0   1   1   1   0   2   1   1   1   1   1   2   1   2   1   0   2   1   1   2   1   2   2   1   2   2   1   1   2   0   0   0   1   1   0   1   0   0   2   0   2   0   1   0   2   1   1   1   1   0   1   1   1   1   1   1   2   2   0   0   1   1   1   1   0   1   0   2   1   1   1   1   0   0   2   0   1   0   0   1   2   1   1   2   1   1   0   1   1   2   2   2   1   1   1   1   1   1   0   1   0   1   2   1   1   1   1   2   2   0   1   1
 MK-2-3                 1   1   2   1   0   1   2   1   1   1   1   1   2   1   1   1   1   1   1   0   1   0   1   1   2   1   1   0   1   0   2   1   0   0   1   0   1   1   2   0   1   1   2   1   1   1   1   1   0   1   1   1   1   0   1   0   1   1   1   0   1   2   1   2   2   1   1   1   0   1   0   1   0   0   1   1   2   1   1   1   0   0   2   0   1   0   1   1   0   1   1   1   0   2   1   0   1   1   1   1   1   2   0   0   2   1   1   2   2   2   2   1   2   2   1   1   2   1   1   0   1   1   1   1   0   0   2   0   2   0   1   0   2   1   1   1   1   0   1   1   1   1   2   1   2   2   0   0   1   1   1   0   0   0   0   2   1   1   1   1   0   1   2   0   1   0   0   0   2   1   1   2   0   1   1   1   1   2   2   2   1   1   1   1   1   1   0   2   0   1   1   1   1   1   1   2   2   0   2   1
 MK-2-4                 2   1   1   1   0   1   2   1   1   1   0   2   2   1   1   1   1   1   1   0   1   0   1   1   2   1   1   0   2   0   2   0   0   0   1   0   1   1   2   0   1   1   2   1   1   1   1   2   0   1   1   1   1   0   1   0   1   1   1   1   1   2   1   2   1   1   1   2   0   0   0   1   0   0   1   1   2   1   1   1   1   0   2   1   1   1   1   1   0   1   1   2   0   2   1   1   0   1   1   0   1   2   0   0   1   0   1   2   1   2   2   2   2   2   1   1   2   1   1   0   1   1   1   0   0   0   1   0   2   1   1   0   2   1   1   1   1   0   2   1   1   1   2   1   2   2   1   1   1   1   1   0   0   0   1   2   1   0   1   2   0   1   2   0   1   0   0   2   1   1   1   2   0   1   1   1   1   2   2   1   1   1   2   2   0   1   0   2   0   2   1   1   1   1   1   2   1   0   1   1
 MK-2-5                 1   1   1   2   0   1   2   1   1   1   1   1   2   1   1   1   1   1   1   0   1   0   2   1   1   1   1   0   1   1   2   0   0   0   1   0   0   1   2   0   1   1   2   0   1   2   1   2   1   1   1   2   1   1   1   1   1   0   1   1   1   2   1   2   1   1   1   2   0   0   0   1   1   0   1   1   2   1   1   1   1   0   2   1   1   1   1   1   0   1   1   1   0   2   1   1   0   1   0   0   1   2   1   0   1   0   2   2   1   2   2   2   2   1   1   1   1   1   1   0   2   2   1   0   0   0   1   0   2   1   1   0   2   1   1   1   1   1   2   1   0   1   2   1   2   2   1   1   1   1   1   0   0   0   1   2   1   0   0   2   1   1   2   0   0   0   0   1   1   1   1   2   0   1   1   1   1   1   2   1   0   1   2   2   0   1   0   2   0   2   0   1   2   1   1   2   1   1   1   1
 MK-2-6                 1   1   2   2   0   2   2   1   1   1   1   2   2   1   1   1   1   2   1   1   1   0   1   0   0   1   1   0   1   1   2   0   0   0   1   0   1   1   1   0   1   1   2   0   1   2   1   1   1   1   1   2   1   1   0   1   1   0   1   1   1   2   1   1   1   1   1   2   0   0   1   1   1   0   0   1   2   1   1   1   2   0   2   1   0   2   1   2   0   1   2   1   0   2   1   2   0   1   0   0   1   1   1   0   1   0   2   2   1   1   2   2   2   1   1   1   1   1   1   0   2   1   1   0   0   0   1   0   2   1   1   0   2   1   1   1   1   1   2   1   0   2   2   1   2   1   1   1   1   1   1   0   0   0   1   2   1   0   0   2   1   1   2   0   1   0   0   1   0   1   1   1   0   1   1   1   1   2   2   1   0   1   2   2   1   1   0   2   0   1   0   1   1   1   1   2   1   1   1   1
 MK-2-7                 1   1   1   2   0   2   2   1   1   1   1   2   2   1   0   1   1   2   1   1   1   1   1   0   0   1   1   0   2   1   2   0   0   0   1   0   1   1   0   0   1   1   2   0   0   2   1   2   1   1   1   0   1   1   0   2   1   1   1   1   1   2   2   0   1   1   1   2   0   0   2   1   1   1   1   1   2   1   1   1   2   0   2   1   1   2   1   1   1   1   2   1   0   2   1   2   0   2   1   0   1   1   0   0   1   0   2   2   1   1   2   2   2   1   1   1   1   1   1   0   2   1   2   0   0   0   1   0   2   1   1   0   2   1   0   1   1   1   1   1   0   2   2   1   2   1   1   1   1   1   1   0   0   0   1   2   1   0   0   2   1   1   2   0   1   0   0   0   0   2   1   1   0   1   1   2   1   1   1   1   0   1   2   2   1   1   0   1   0   1   0   1   0   1   0   2   1   1   1   1
 MK-2-8                 1   1   2   2   0   2   2   2   1   1   1   2   2   1   1   0   1   2   1   1   1   0   1   0   0   1   1   0   2   2   2   0   0   0   0   0   1   1   0   0   1   1   1   0   0   2   1   2   1   1   1   0   1   1   0   2   1   1   1   1   1   1   2   0   1   1   1   2   0   0   2   1   1   1   2   1   2   2   1   1   2   0   2   1   1   2   1   1   1   1   2   2   0   2   1   2   1   2   0   0   2   1   0   0   1   0   2   2   1   1   2   2   2   1   1   1   1   1   1   0   2   1   2   0   0   1   1   0   2   1   1   0   2   1   1   1   1   0   1   1   0   2   1   1   2   1   1   1   1   0   0   1   0   1   0   2   1   0   0   2   1   1   2   0   1   0   1   0   0   2   1   1   0   1   1   1   1   1   1   1   0   1   2   2   1   1   0   1   0   2   0   1   0   1   0   2   0   2   1   1
 MK-2-9                 1   1   2   2   0   2   2   2   1   1   1   2   2   1   1   0   1   2   1   0   1   0   1   0   0   1   1   0   1   2   2   1   0   0   0   0   0   0   0   0   2   0   2   0   0   1   1   2   1   1   1   0   2   1   0   2   1   1   0   1   1   1   0   0   1   1   2   2   1   0   2   1   1   1   2   1   2   2   1   1   2   0   2   1   1   2   0   1   1   2   2   2   1   2   1   2   1   2   0   0   2   1   0   0   1   0   2   2   1   1   2   2   2   1   1   1   1   2   1   0   2   0   2   0   0   1   0   0   2   1   1   0   2   1   1   1   1   0   1   1   0   2   0   1   2   1   1   1   1   0   0   1   0   1   0   2   1   0   0   2   1   1   2   0   1   0   1   0   0   2   2   1   1   1   1   0   1   1   1   1   0   0   2   2   1   1   0   1   1   2   0   1   1   1   0   2   0   2   0   1
 MK-2-10                1   2   2   2   0   2   2   2   1   0   1   2   2   1   1   0   1   2   1   0   0   0   1   0   0   1   2   0   1   2   2   1   0   0   0   0   0   0   1   0   1   0   1   0   0   1   1   2   1   1   1   0   2   1   0   2   1   1   1   1   1   1   0   0   1   1   1   2   1   0   2   1   1   0   2   1   1   2   1   2   2   0   2   2   2   2   0   1   0   2   2   1   1   2   1   2   1   2   0   0   1   1   0   0   1   0   2   2   1   1   2   2   2   1   1   1   1   2   1   0   2   0   2   1   1   1   1   0   2   1   0   0   2   1   1   1   1   0   1   1   1   2   2   2   2   1   1   1   1   0   1   2   0   1   0   2   1   0   0   2   1   1   2   0   1   0   1   0   0   2   1   1   1   1   2   1   1   1   1   1   0   0   2   2   1   1   0   1   1   2   0   1   1   1   1   2   0   2   1   1
 MK-2-11                0   2   2   1   0   1   2   2   1   0   2   2   1   1   1   0   1   2   2   0   0   1   1   0   0   1   2   0   1   2   2   1   0   0   1   0   0   1   1   0   1   0   1   0   0   1   1   2   1   1   1   0   0   1   1   2   1   1   1   1   1   1   0   0   1   0   1   2   1   0   2   1   0   0   2   0   1   2   1   2   2   0   2   2   2   2   0   1   0   1   1   1   1   2   1   2   0   2   0   0   1   1   0   0   1   0   2   2   1   1   2   2   2   1   1   1   1   2   1   0   2   0   2   1   1   1   1   0   2   1   0   0   2   1   1   1   1   0   1   1   1   2   2   2   2   1   1   1   1   0   1   1   0   1   0   2   1   0   0   0   1   1   1   0   1   0   0   0   0   2   1   1   1   1   1   1   2   2   2   1   0   0   2   2   2   1   0   1   1   2   0   1   1   1   1   1   0   2   1   1
 MK-2-12                0   2   2   1   1   1   1   2   0   0   2   2   1   1   1   0   1   2   2   0   0   0   1   2   0   2   2   0   1   1   2   1   0   1   1   0   0   1   0   0   1   1   1   0   0   1   1   1   1   2   1   0   0   1   1   2   1   1   1   1   1   1   0   0   1   1   1   1   1   0   2   1   0   0   2   0   1   2   1   2   2   0   2   1   1   2   0   1   0   1   1   1   1   2   1   2   1   2   1   0   1   1   0   1   1   0   1   2   1   1   2   2   2   1   1   2   1   1   1   0   0   0   2   2   1   1   1   0   2   1   0   0   2   1   1   0   1   0   1   2   1   2   2   2   2   1   1   1   2   0   1   1   1   1   0   1   1   0   0   0   1   1   1   0   1   0   0   0   0   2   1   1   1   1   1   1   2   2   2   1   0   0   2   2   2   1   0   1   1   2   0   1   1   1   1   1   0   2   1   1
 MK-2-13                1   2   2   1   1   1   2   2   0   0   1   2   1   1   1   0   1   2   2   0   0   0   1   2   0   2   2   1   1   0   2   1   0   1   1   0   0   1   0   0   1   1   1   0   0   1   1   1   1   1   1   0   0   1   0   2   1   1   0   1   1   0   0   0   1   1   1   1   1   0   2   1   0   0   2   0   1   2   1   2   2   0   2   1   2   2   0   1   0   1   1   1   1   2   1   2   1   1   1   0   1   0   0   1   2   0   1   1   1   1   2   2   2   1   1   2   1   1   1   0   0   0   2   2   1   1   1   0   2   1   1   0   2   1   1   1   1   0   1   2   1   2   2   1   1   1   0   1   2   0   1   1   1   1   0   1   1   0   0   0   1   1   1   0   2   0   0   0   0   2   1   1   1   0   2   1   2   2   2   0   1   0   2   2   2   1   1   1   1   2   0   1   1   2   0   1   0   2   1   1
 MK-2-14                1   2   2   1   1   1   2   2   1   0   0   2   1   1   1   0   2   2   2   0   0   1   1   2   1   2   2   1   0   0   2   1   0   1   0   0   1   1   0   0   1   1   1   2   0   1   1   1   1   1   1   0   0   1   0   2   1   1   0   1   1   0   0   0   1   2   1   1   1   0   2   0   0   2   2   0   1   2   2   1   2   0   2   1   2   2   0   2   0   0   1   0   1   2   1   1   1   2   1   1   1   0   1   1   2   0   1   1   2   1   2   2   1   1   1   2   1   1   1   0   0   0   2   1   1   1   1   0   2   1   1   1   2   1   1   1   1   0   1   2   1   2   2   2   1   1   1   1   2   1   1   1   1   2   1   1   1   0   0   0   1   1   1   0   2   0   0   0   0   2   1   1   1   0   2   1   2   2   2   0   1   1   2   2   2   1   1   1   1   2   0   2   1   2   0   1   0   2   1   1
 MK-2-15                1   1   2   1   1   1   1   2   1   0   0   2   1   1   1   1   2   2   2   0   0   1   1   2   1   2   2   1   0   0   2   1   0   0   1   0   0   0   0   0   1   1   1   2   0   1   1   1   1   1   1   0   0   1   0   1   1   1   1   1   0   0   0   0   1   1   1   1   1   0   2   0   0   1   2   0   1   1   2   1   1   2   2   1   2   2   0   2   1   0   1   0   0   1   1   1   2   2   1   1   1   0   1   1   2   0   1   1   2   1   2   2   1   1   1   2   1   1   1   0   0   0   2   1   1   1   1   1   2   1   1   1   2   2   1   2   1   0   1   2   1   2   2   2   1   1   1   1   2   1   1   2   1   2   1   1   0   0   0   0   1   1   1   0   2   0   0   0   0   2   1   1   1   1   2   1   2   2   2   0   1   1   2   2   2   1   1   0   1   2   0   2   1   2   0   1   0   2   1   1
 MK-2-16                1   1   2   1   1   1   1   2   1   0   1   0   1   2   0   1   2   1   2   1   1   1   1   2   1   2   2   1   0   0   2   1   1   0   1   0   0   1   0   0   1   1   1   1   0   1   1   1   1   1   1   0   0   1   0   1   0   2   2   2   0   0   0   0   1   1   1   1   1   1   2   0   0   1   2   0   1   1   2   1   0   2   2   1   2   1   0   2   1   1   1   0   0   1   1   1   2   2   2   2   1   0   1   2   2   0   2   1   1   1   2   2   1   1   0   2   1   1   1   0   0   1   2   1   1   1   0   1   2   0   1   1   2   2   0   2   1   0   1   2   1   2   2   2   1   0   0   1   2   1   2   2   1   0   1   1   0   1   1   0   1   0   1   0   2   0   0   0   0   2   2   1   1   2   1   1   2   2   2   0   1   0   2   2   2   1   2   0   2   2   2   2   1   2   1   0   0   2   1   1
 MK-3-1                 0   1   1   1   0   1   1   1   1   1   1   2   2   0   1   2   0   1   1   1   0   1   2   1   1   1   0   2   2   0   0   1   2   1   2   2   1   2   1   1   1   2   1   1   1   1   1   1   1   0   1   1   1   1   0   2   0   1   2   0   2   2   1   1   1   1   1   1   2   1   1   0   2   0   0   2   1   0   1   1   1   2   1   0   0   0   1   1   1   1   1   2   1   1   1   1   1   2   1   1   1   0   1   0   2   0   1   1   1   2   1   2   0   1   1   1   2   0   1   2   1   0   2   2   1   1   1   0   0   1   0   2   1   0   0   1   1   1   2   1   1   2   0   1   2   1   0   1   1   1   2   2   0   0   2   2   2   0   2   1   1   1   1   2   2   1   1   1   1   1   1   0   1   1   1   0   0   1   1   0   1   0   1   2   1   1   2   0   1   0   1   1   0   1   1   0   2   2   1   1
 MK-3-2                 0   1   2   2   1   2   1   1   1   1   1   2   2   0   1   2   0   1   1   1   0   1   2   1   2   1   0   2   2   0   1   1   1   2   2   1   1   2   1   1   2   2   1   0   0   2   1   1   1   1   1   1   1   1   1   2   0   1   2   0   2   2   0   1   1   1   1   1   2   1   1   0   2   2   0   2   1   0   1   1   0   2   0   0   1   0   1   1   1   1   2   2   1   2   1   1   1   2   1   2   0   0   1   0   2   0   1   1   1   2   1   2   0   2   2   1   2   0   1   2   1   0   2   2   1   1   1   0   1   1   0   2   1   0   0   2   1   1   2   1   1   2   0   1   2   1   0   2   1   1   2   2   0   0   2   2   2   0   2   1   1   1   1   2   2   1   1   1   1   2   1   0   0   1   1   1   1   1   1   0   1   0   1   1   0   1   2   0   0   0   2   1   1   1   1   0   2   2   1   1
 MK-3-3                 0   0   2   2   1   1   0   1   1   1   0   2   2   0   2   2   0   0   1   1   0   1   1   2   2   1   0   1   2   1   1   2   1   2   2   1   0   2   1   1   2   2   1   1   0   2   1   1   1   1   1   1   1   2   1   1   0   0   1   0   1   2   0   1   2   1   1   1   2   1   1   0   2   1   1   2   1   0   1   1   0   1   1   0   0   0   1   2   1   1   1   2   1   2   1   1   1   2   2   1   1   0   1   0   1   0   1   1   1   2   2   2   0   1   2   1   0   0   1   2   1   0   2   2   1   2   1   0   1   1   1   2   0   0   1   2   1   1   2   1   1   2   0   1   2   1   0   1   1   1   2   2   0   0   2   2   2   0   2   1   1   1   1   1   1   1   1   1   1   2   1   0   0   0   1   1   1   1   1   0   2   0   1   0   0   1   1   0   0   0   2   1   1   1   1   0   2   2   1   1
 MK-3-4                 0   0   2   2   2   1   1   1   1   1   0   2   2   0   2   2   0   0   0   1   0   1   1   2   2   1   0   1   2   1   1   2   1   2   2   1   0   2   1   1   2   2   1   1   0   2   1   0   2   1   2   1   2   1   0   0   0   0   1   0   1   2   0   1   2   1   1   1   2   1   1   0   2   1   1   2   1   0   0   1   0   1   1   0   1   0   1   2   1   1   1   2   1   1   1   1   1   2   2   1   1   1   1   0   1   1   1   1   1   2   2   2   0   1   2   1   0   0   0   2   1   0   2   2   1   2   1   0   1   0   1   2   1   0   1   2   1   1   2   1   1   2   0   1   2   1   0   1   1   1   2   1   0   0   2   2   2   0   1   1   1   1   1   1   1   1   1   1   1   1   1   0   0   0   1   1   1   1   1   0   1   0   1   1   0   1   1   0   1   0   1   1   1   1   1   0   2   2   1   1
 MK-3-5                 0   0   1   2   2   0   0   2   0   1   0   2   2   0   2   2   0   0   1   1   1   1   1   2   2   0   0   1   2   1   1   2   1   2   2   0   0   2   1   1   2   2   1   1   0   2   1   0   2   1   2   1   1   1   0   0   0   0   1   1   1   1   0   1   2   1   1   1   1   1   1   0   1   1   1   2   0   0   0   1   1   0   1   1   1   0   1   2   0   1   1   2   1   1   0   0   1   2   2   1   1   1   2   0   1   1   1   1   1   2   2   2   0   1   2   1   0   0   0   1   1   1   2   1   0   2   1   0   0   0   1   0   1   0   1   2   1   1   2   2   1   2   0   1   2   1   0   1   1   1   2   1   0   0   2   2   2   0   1   1   1   1   1   0   1   1   2   1   0   1   1   0   0   1   1   1   1   1   1   0   0   0   1   1   0   2   1   0   1   1   1   1   0   1   1   0   2   2   1   1
 MK-3-6                 1   0   1   2   2   1   0   2   0   0   0   2   2   0   1   2   0   0   1   2   1   1   2   2   1   0   0   1   2   1   1   2   1   2   2   0   0   2   1   1   2   2   1   1   0   1   1   1   2   1   1   1   1   1   0   0   1   0   1   1   1   1   0   1   1   1   1   1   1   1   1   1   2   1   2   2   0   0   0   1   0   1   2   1   1   0   1   1   0   1   1   2   2   2   1   0   1   1   2   1   0   2   2   0   1   1   1   1   1   2   2   2   0   1   2   1   0   0   1   1   1   1   1   1   1   2   0   0   0   0   1   1   1   0   0   2   1   1   1   1   1   2   1   1   2   1   0   1   1   1   2   1   0   0   2   2   2   0   1   1   1   1   1   0   1   2   1   1   0   1   1   0   0   1   1   1   1   1   0   0   0   1   1   1   0   2   1   0   1   1   1   1   1   1   1   0   2   2   1   1
 MK-3-7                 1   0   2   2   2   1   1   2   0   1   0   2   2   1   1   2   1   0   1   2   1   1   2   2   1   0   0   1   1   1   1   2   2   2   2   0   0   2   1   1   2   1   0   1   0   0   1   0   2   1   1   1   1   1   0   0   1   0   1   1   1   1   0   1   1   1   1   1   1   1   1   1   2   1   2   1   1   0   0   1   0   1   2   1   1   0   1   1   0   1   1   2   2   1   0   1   1   0   2   2   1   2   2   0   1   1   2   1   1   1   2   2   0   1   2   1   0   1   1   1   1   1   1   1   1   1   0   1   1   0   1   1   1   0   0   1   1   1   1   1   1   2   2   1   2   2   0   1   1   1   2   0   0   1   2   2   2   0   1   1   0   1   1   0   1   2   1   1   0   1   1   0   0   0   0   0   1   1   0   0   0   1   1   2   0   2   1   0   1   1   1   2   1   1   1   0   2   2   1   1
 MK-3-8                 0   0   2   2   2   1   2   2   0   1   0   2   2   1   1   1   1   1   1   1   1   0   2   2   1   0   1   1   1   1   1   2   2   2   2   0   0   2   1   1   2   1   0   1   1   0   1   0   2   1   1   1   1   1   0   0   1   0   1   1   1   1   0   1   1   1   1   2   1   1   1   1   2   1   2   1   1   0   0   1   0   1   2   2   1   0   2   1   1   1   1   2   2   1   0   1   1   1   2   2   1   2   2   0   1   1   2   1   1   0   1   1   1   1   1   1   0   1   1   1   1   1   1   1   1   1   0   0   1   0   1   1   1   0   0   2   1   0   1   1   1   2   2   1   2   2   0   1   1   1   2   0   0   1   1   2   1   0   1   1   1   1   1   0   0   1   1   1   0   1   1   1   0   0   0   0   1   1   0   0   0   1   1   1   0   1   1   0   1   1   1   2   1   1   1   0   1   2   1   2
 MK-3-9                 0   0   2   2   2   1   2   2   0   1   0   2   2   1   1   1   1   1   1   0   1   0   2   2   2   0   2   1   0   1   1   1   2   2   2   0   0   1   0   1   2   1   0   1   0   1   1   0   2   1   1   1   1   1   0   0   1   0   1   1   1   1   0   1   1   1   1   2   1   0   1   1   2   1   2   1   1   0   0   1   0   1   2   2   1   0   0   1   1   1   1   2   2   1   0   1   2   1   2   2   2   2   2   0   1   1   2   1   1   0   1   1   1   1   2   0   0   1   1   2   1   1   1   1   1   1   0   0   0   0   2   1   2   1   0   2   1   0   2   1   1   2   2   1   2   2   0   1   2   1   2   0   0   1   1   2   1   0   1   1   1   1   1   0   0   1   1   1   1   1   1   1   0   0   1   0   0   0   0   0   0   1   1   1   0   1   1   0   1   1   1   2   1   1   2   0   1   1   1   2
 MK-3-10                0   0   2   2   2   1   2   2   0   1   0   1   2   1   0   2   1   0   2   0   1   0   2   2   2   0   2   0   0   1   1   1   2   2   2   0   0   1   0   1   1   0   0   1   0   0   1   1   2   1   1   1   1   1   0   0   1   0   1   1   1   1   0   1   1   1   1   1   2   0   1   1   2   1   2   1   1   0   0   2   0   1   2   2   1   0   0   1   1   1   1   1   2   1   0   2   2   1   2   2   2   1   2   0   1   1   2   1   1   0   1   1   1   1   2   0   0   0   1   1   2   1   1   1   2   1   1   0   0   0   1   1   2   1   1   1   2   0   2   1   1   2   2   1   2   2   0   1   2   1   2   0   0   1   1   2   1   1   2   2   1   2   1   0   0   1   1   1   0   1   1   1   0   0   1   0   0   1   0   1   0   2   1   1   0   1   1   0   1   1   1   1   0   1   2   0   0   0   2   2
 MK-3-11                1   0   2   2   2   1   2   2   0   1   0   0   2   2   0   1   0   0   0   0   0   0   2   2   2   0   2   0   0   1   2   1   2   2   2   1   0   2   0   1   1   1   1   1   0   0   1   2   2   2   1   1   2   1   0   0   0   1   0   1   1   1   0   0   0   1   1   1   2   1   1   1   1   1   2   0   1   1   0   2   1   1   2   2   1   0   1   1   1   1   0   1   2   1   0   2   2   1   2   2   2   1   2   0   1   1   2   1   1   0   1   1   0   1   1   0   1   0   1   1   2   1   1   0   2   1   1   0   0   0   1   1   2   1   1   1   2   0   1   1   1   2   2   1   2   2   0   1   2   2   2   0   0   1   0   2   2   1   2   2   1   2   0   0   0   1   1   0   0   1   1   2   0   0   1   0   0   1   0   1   0   2   1   1   0   1   1   0   1   1   1   1   0   1   1   0   0   0   2   2
 MK-3-12                1   0   2   2   2   1   2   2   0   1   1   0   2   2   0   1   0   0   1   0   0   0   2   2   2   0   1   0   0   1   2   1   0   1   2   1   0   2   0   1   2   1   1   1   1   0   1   2   2   2   1   1   2   1   0   0   0   0   1   1   1   1   0   0   1   1   2   1   2   1   1   1   1   1   2   0   1   1   0   2   1   1   1   2   1   0   1   2   1   1   0   1   2   1   1   1   2   1   2   2   2   1   2   0   2   1   1   1   1   0   1   1   0   1   1   0   1   0   1   1   2   1   0   0   2   2   1   0   0   0   1   1   2   1   2   1   2   0   2   1   1   0   2   0   2   2   0   1   2   2   2   0   0   1   0   1   2   1   2   2   1   2   0   1   0   1   1   0   0   1   1   2   0   1   1   0   0   1   0   1   0   1   1   1   0   1   1   0   1   1   1   1   1   1   1   0   0   1   2   2
 MK-3-13                1   0   2   2   2   1   1   2   0   1   1   0   2   2   1   0   0   1   2   0   0   0   1   2   2   0   1   0   0   1   2   1   0   1   2   1   0   2   0   1   2   1   1   1   0   0   1   2   1   2   1   1   2   0   1   0   0   0   1   1   1   1   0   0   1   1   2   1   2   0   1   1   2   1   2   0   1   1   0   1   2   1   1   2   1   0   1   2   1   1   0   0   2   1   1   1   2   2   2   2   2   1   0   0   2   1   1   0   2   0   1   1   1   1   1   0   0   0   1   1   2   1   0   0   2   2   1   0   0   1   1   1   2   1   2   1   2   0   2   1   1   1   2   2   2   2   1   1   2   2   2   0   0   1   0   1   2   1   2   2   1   2   0   1   0   1   1   0   0   1   1   2   0   1   1   0   0   1   0   1   0   1   1   1   0   1   1   0   1   0   1   0   1   1   1   0   0   1   2   2
 MK-3-14                2   0   1   2   2   1   2   2   0   1   0   0   2   2   1   1   0   1   2   0   1   0   1   2   2   0   1   0   0   1   2   1   0   0   2   1   0   2   0   1   1   2   1   1   0   0   1   1   2   2   1   1   2   1   1   0   0   0   1   1   1   0   0   0   0   1   1   1   2   0   1   1   2   0   2   0   1   1   0   0   2   1   1   2   1   0   1   2   1   0   0   0   2   1   1   1   2   2   2   2   2   2   0   0   1   1   1   1   2   0   1   1   0   1   1   0   0   1   1   1   2   1   0   0   2   2   1   0   0   2   1   1   2   1   2   1   2   0   1   2   1   1   2   2   2   2   1   1   2   1   2   0   0   1   0   1   2   1   2   2   1   1   1   1   0   1   2   2   0   1   1   2   0   1   1   0   0   1   0   1   0   2   1   1   0   2   1   1   2   0   1   0   1   0   2   0   0   1   2   2
 MK-3-15                2   0   1   2   2   1   2   2   0   1   1   0   2   2   1   1   0   1   2   0   0   0   1   2   2   2   1   0   0   1   2   1   0   0   2   1   0   2   0   1   1   1   1   1   0   0   1   1   2   2   0   2   2   0   1   0   1   0   1   1   1   0   0   0   0   1   1   1   2   0   1   1   2   0   2   0   1   1   0   1   2   1   1   1   1   0   1   2   1   0   0   0   1   1   1   1   2   2   2   1   2   2   0   0   0   1   1   1   2   0   1   1   1   2   1   0   0   0   2   1   2   1   0   0   2   2   1   0   0   2   1   1   2   1   2   1   2   0   1   1   2   1   2   1   1   2   1   1   2   2   1   0   0   1   0   1   2   2   2   2   2   1   2   1   1   1   2   2   0   1   1   2   0   1   0   0   0   1   0   0   0   2   1   1   0   1   1   1   2   0   1   0   1   0   2   0   0   2   2   2
 MK-3-16                2   1   1   2   2   1   2   2   1   0   1   0   2   2   1   0   0   1   2   0   0   0   1   2   1   2   1   0   0   1   2   1   0   0   1   1   0   1   0   1   2   0   1   1   0   0   1   0   1   1   0   2   2   1   1   0   1   0   1   0   1   1   0   0   1   2   2   0   2   0   2   0   2   1   1   0   1   2   0   2   2   1   0   1   1   0   1   2   0   0   1   0   1   0   1   2   0   2   2   2   2   2   0   0   0   1   1   1   2   0   1   2   1   2   1   0   0   0   2   1   2   1   0   0   2   2   1   0   0   0   1   1   2   0   2   1   2   0   1   1   2   1   2   1   1   2   1   1   2   2   1   1   0   1   0   1   2   2   2   2   1   1   2   1   1   1   1   2   0   1   1   1   0   0   0   0   0   1   0   0   0   2   1   1   0   1   1   1   2   0   1   0   1   0   2   1   0   2   2   2
 MK-4-1                 2   2   1   1   1   1   0   2   0   1   0   1   1   2   2   0   2   1   1   1   1   1   0   1   1   1   0   1   0   0   1   0   1   1   2   1   0   1   1   1   1   1   0   2   0   0   1   0   0   1   1   2   1   0   1   1   0   2   2   1   2   0   1   0   1   1   0   0   1   0   1   1   0   0   1   2   1   1   2   0   1   0   1   1   1   1   1   1   1   1   0   1   2   2   1   0   1   1   2   1   0   2   2   2   1   1   1   1   1   1   2   1   1   0   1   0   1   1   0   0   0   0   1   2   1   1   2   2   1   1   2   0   1   1   1   2   0   1   0   1   1   2   1   0   1   2   0   1   0   2   1   1   2   2   1   1   0   0   1   0   1   1   1   2   0   0   0   2   1   1   2   0   1   1   1   1   2   2   1   0   0   1   1   0   1   1   1   2   0   1   0   1   0   1   1   2   1   0   2   1
 MK-4-2                 1   2   1   0   1   1   0   2   0   1   0   1   1   2   2   0   2   1   1   1   1   1   0   0   0   1   0   1   1   1   2   0   2   1   2   1   0   0   1   1   1   1   0   2   1   0   1   0   0   1   1   2   1   0   1   1   0   2   2   1   2   0   1   0   1   1   0   0   1   0   1   1   0   0   0   2   1   1   2   0   1   1   1   1   1   1   1   2   1   1   0   1   2   2   1   0   1   1   2   1   0   2   2   2   1   1   1   1   0   1   2   1   1   0   1   0   0   1   0   0   0   0   1   2   2   1   2   2   1   1   2   0   1   0   1   2   0   1   0   1   1   2   1   0   1   1   0   1   0   2   1   1   2   1   1   1   0   0   2   0   2   1   1   1   0   0   1   2   1   1   2   0   1   1   1   1   2   2   1   0   0   1   1   0   1   1   1   1   0   1   0   1   0   1   1   2   1   0   2   1
 MK-4-3                 1   2   1   1   1   1   0   2   0   1   0   1   1   2   2   1   1   1   2   1   0   1   2   0   0   1   0   1   1   1   2   0   2   1   2   0   0   1   1   1   1   1   0   2   1   0   1   0   0   2   1   2   2   0   1   1   0   2   2   0   2   0   1   0   1   0   0   0   0   0   1   1   0   0   1   2   1   1   2   0   1   1   1   1   1   2   1   2   1   1   0   1   2   2   1   0   1   1   1   1   0   2   2   2   1   1   1   1   1   1   2   1   1   1   2   0   0   1   1   0   1   0   1   2   2   1   2   2   1   1   2   1   0   1   0   2   0   1   0   1   1   1   1   0   1   1   0   1   0   2   1   1   2   1   1   1   0   1   2   0   2   1   1   1   0   0   1   2   1   0   2   0   1   1   0   1   2   2   1   0   0   1   0   0   1   1   1   1   0   1   0   1   0   0   1   1   0   1   2   1
 MK-4-4                 2   2   1   1   1   0   1   2   0   1   0   1   1   2   2   0   1   1   1   1   0   1   2   0   0   0   0   2   2   1   2   0   2   1   1   1   1   1   1   1   1   1   0   2   1   0   2   0   1   1   1   2   1   1   1   1   0   2   2   0   1   0   1   0   1   0   1   0   0   0   1   1   0   0   0   2   1   2   2   0   1   1   1   1   1   2   1   2   1   1   0   1   2   2   1   1   1   1   1   1   0   2   2   2   1   1   1   1   1   1   2   1   1   1   2   0   1   1   1   0   1   0   1   1   2   0   2   2   2   1   2   2   0   0   0   2   1   1   0   1   1   1   1   0   1   1   1   1   0   2   1   1   2   1   1   1   0   1   2   1   2   0   1   0   0   0   2   1   1   0   2   0   1   2   0   1   2   2   1   0   0   1   0   0   2   1   1   1   1   1   0   1   0   0   1   1   0   1   2   1
 MK-4-5                 2   2   1   1   1   0   1   2   0   1   0   1   1   2   1   1   1   1   0   1   0   1   1   0   1   0   0   1   2   1   2   0   1   0   1   2   1   1   1   1   1   1   0   2   1   0   2   0   1   1   2   1   1   1   1   1   0   2   2   0   1   0   0   0   1   0   1   0   1   0   1   1   2   0   0   2   1   2   2   0   1   1   1   1   1   2   1   2   1   1   0   1   2   2   1   1   0   1   0   0   1   2   2   2   1   1   0   1   1   1   1   1   1   1   2   0   1   1   1   0   1   1   0   1   2   0   2   1   2   1   2   2   0   0   0   1   1   1   0   1   1   2   1   1   1   1   1   1   0   2   2   1   1   1   1   1   0   1   1   1   2   0   1   0   0   0   2   1   1   0   2   1   1   2   0   1   2   2   1   0   0   1   0   0   1   1   1   1   1   1   0   1   1   0   1   1   0   1   2   1
 MK-4-6                 2   2   1   1   1   1   1   2   0   1   0   1   1   1   0   1   2   1   0   1   0   1   1   0   1   1   0   1   2   1   1   1   1   0   1   2   1   1   1   1   1   1   0   1   1   0   1   0   1   1   1   0   1   1   1   1   0   2   2   0   1   1   0   1   1   0   1   0   1   0   1   1   2   0   0   1   1   2   2   0   1   1   1   1   1   2   1   2   1   1   0   1   2   2   1   1   0   1   0   0   1   2   2   2   1   0   0   1   2   1   0   0   0   1   2   0   1   1   1   1   1   1   1   2   2   0   1   1   2   1   1   2   0   0   0   1   1   1   0   1   1   2   1   1   1   2   1   1   0   2   2   1   1   1   1   2   0   1   1   1   2   0   1   0   0   1   2   0   0   1   2   0   1   2   0   0   2   1   1   0   1   1   0   0   1   1   1   1   1   2   0   1   2   1   1   1   1   1   2   1
 MK-4-7                 2   1   1   1   1   1   1   2   0   1   0   1   1   1   0   1   2   1   1   1   0   0   1   0   1   1   0   1   2   1   1   1   1   0   1   2   1   1   1   1   1   1   0   1   1   0   1   1   1   1   1   0   1   1   1   1   0   2   2   0   2   1   0   2   1   0   1   0   1   0   0   1   2   0   0   2   1   1   2   0   1   1   1   1   1   2   1   2   1   1   1   1   2   2   0   1   0   1   0   0   2   1   2   2   1   1   0   1   2   1   0   1   0   1   1   0   1   2   1   1   1   1   1   2   2   0   1   1   2   0   1   2   0   0   0   2   1   1   2   1   1   2   1   1   1   2   1   1   0   1   1   1   1   1   2   1   0   1   0   1   2   0   1   0   1   1   2   0   0   1   2   0   1   2   0   0   2   1   1   0   0   1   0   0   1   1   1   1   1   2   0   1   2   2   2   0   1   1   2   1
 MK-4-8                 2   1   1   0   1   0   1   1   0   1   1   1   2   1   0   0   2   1   1   1   0   0   1   0   0   0   1   1   2   1   1   1   1   0   1   2   1   1   1   0   1   1   1   1   1   0   1   1   1   1   0   1   1   0   1   1   0   1   2   0   1   1   1   2   1   0   1   1   1   1   0   1   2   1   0   2   1   2   2   0   1   1   1   1   1   2   1   2   1   1   1   1   1   2   0   1   0   1   0   0   2   1   1   2   1   1   2   1   2   0   0   1   1   1   1   0   1   1   1   1   1   1   0   1   2   0   1   1   2   0   1   1   0   0   0   2   1   1   1   2   1   2   1   1   0   2   0   2   1   1   1   1   1   0   2   1   0   1   1   1   2   0   2   0   1   1   2   1   0   0   2   0   1   2   1   0   2   2   1   0   1   1   0   0   1   1   1   1   1   1   0   0   1   2   2   0   1   1   2   2
 MK-4-9                 1   1   1   0   1   1   0   1   0   1   1   1   2   2   0   0   2   1   1   1   0   1   1   0   0   0   1   1   2   1   1   2   1   0   1   1   1   1   1   0   1   2   2   1   1   1   1   1   1   0   0   0   1   1   0   1   0   1   2   1   1   2   1   2   1   0   1   0   1   1   0   1   2   1   1   2   2   2   2   0   1   1   1   1   1   2   2   2   1   1   1   1   1   0   1   0   0   0   0   1   2   1   1   2   1   1   2   1   2   0   1   1   1   1   1   1   0   1   1   1   1   1   0   2   2   0   1   1   2   0   1   1   0   0   0   2   1   1   1   2   1   2   1   1   0   2   0   2   1   0   1   1   1   1   1   1   0   1   1   1   2   0   2   0   1   1   2   1   0   0   2   0   1   1   1   0   1   2   1   0   1   2   0   1   1   1   1   1   1   1   0   0   1   2   2   1   1   1   2   2
 MK-4-10                1   1   1   0   1   1   0   1   0   1   1   1   1   2   0   0   1   2   1   1   1   0   0   1   0   0   1   1   2   1   1   2   1   0   1   1   1   1   1   0   1   2   2   1   0   1   1   1   1   0   1   1   2   1   0   1   0   1   2   1   1   2   1   2   1   0   1   0   0   1   0   1   2   1   1   1   2   2   2   0   1   2   0   1   1   1   2   2   1   1   1   1   1   0   1   0   0   0   0   1   2   1   1   2   1   2   1   1   2   0   1   1   1   1   1   1   0   1   1   1   2   1   0   1   2   0   1   1   2   0   1   1   0   0   0   2   1   1   1   2   1   2   1   0   0   2   0   2   1   1   1   0   1   1   1   0   0   2   1   1   2   1   2   0   1   1   2   2   0   0   2   1   2   1   1   0   1   2   0   0   1   2   0   1   1   1   1   0   0   1   0   0   1   2   2   1   1   1   2   2
 MK-4-11                1   1   1   0   1   1   0   0   0   1   1   1   1   2   0   0   1   2   1   2   1   0   0   2   0   0   1   1   1   1   1   1   1   1   1   1   1   1   1   1   0   2   2   1   1   1   1   1   1   0   1   2   1   1   1   1   0   1   2   1   1   2   1   2   2   1   1   0   0   2   0   0   1   1   1   0   2   1   2   0   1   2   0   0   1   1   1   1   1   1   1   1   1   1   2   0   0   0   1   2   2   1   1   2   1   2   1   1   1   0   1   1   1   1   1   2   0   1   1   1   2   2   0   0   2   1   0   1   2   1   1   1   0   0   0   2   1   1   1   2   0   2   1   1   1   2   0   2   0   1   1   0   1   1   1   0   0   2   1   1   2   1   2   0   1   1   2   2   0   1   2   1   2   2   1   0   1   2   0   0   1   2   0   1   0   1   0   0   0   0   0   0   1   2   0   1   1   1   2   2
 MK-4-12                1   1   2   0   1   1   0   1   1   1   1   1   1   1   0   0   1   2   1   2   1   0   0   2   0   0   1   1   1   1   1   2   1   1   1   1   1   0   1   1   0   2   2   2   1   1   2   1   1   0   1   2   0   1   1   1   0   1   1   1   1   1   1   1   2   1   1   0   0   2   0   0   1   1   1   1   2   1   2   1   1   2   0   0   1   1   1   0   1   1   1   2   1   1   2   0   0   1   2   2   2   1   1   1   1   2   1   1   1   0   2   0   1   1   1   2   0   1   1   1   2   1   0   1   2   1   0   1   2   1   1   1   0   0   1   2   1   1   0   2   0   2   0   1   1   1   0   2   0   1   2   0   1   1   2   0   0   2   1   1   2   1   2   0   0   1   0   2   0   1   2   1   2   2   1   0   1   2   0   1   1   2   0   1   0   1   1   0   0   0   0   0   1   2   0   1   1   1   2   2
 MK-4-13                0   1   2   0   1   1   0   1   1   1   2   1   1   1   0   1   1   2   1   2   1   0   0   2   0   0   2   0   1   1   1   2   2   0   1   2   1   1   2   1   0   2   2   2   0   1   2   1   1   0   0   1   0   1   1   0   0   2   1   1   1   1   1   1   1   1   1   0   0   2   0   0   0   1   0   1   2   2   2   1   1   2   0   2   0   1   1   0   1   1   1   2   1   1   2   0   0   1   1   2   2   1   1   1   1   2   1   1   1   0   2   0   2   1   1   2   0   1   1   2   1   1   0   1   2   1   0   1   2   1   1   1   0   0   0   2   2   2   0   2   1   2   0   1   1   1   0   1   0   1   2   0   1   1   2   1   0   2   2   1   2   1   2   1   0   1   0   1   0   1   2   1   2   2   1   0   1   2   0   1   1   2   1   1   0   1   1   0   0   0   0   0   1   2   0   1   1   1   1   1
 MK-4-14                0   1   2   0   1   1   0   1   1   1   2   1   1   1   0   1   1   2   2   1   2   0   0   2   0   0   1   0   1   1   1   2   2   0   0   2   1   1   1   1   0   2   2   2   0   2   2   1   1   0   0   1   0   1   1   0   0   2   1   1   1   2   1   1   1   1   1   0   0   2   0   0   0   1   0   1   2   2   2   1   1   2   1   2   0   1   1   1   0   1   1   2   1   1   1   0   0   2   2   2   2   1   0   1   1   2   2   1   1   0   2   0   2   1   1   2   0   1   1   2   1   1   0   1   2   1   0   1   2   1   1   1   1   0   0   2   2   2   0   2   1   2   0   1   1   1   0   1   0   1   2   0   1   1   2   1   0   2   2   1   1   1   2   1   0   2   0   1   0   0   2   1   1   2   1   0   1   2   0   0   1   2   1   1   1   1   1   0   0   1   0   0   1   0   0   1   1   1   2   1
 MK-4-15                0   1   1   0   1   1   0   1   1   2   1   1   0   1   0   1   1   2   2   1   1   0   0   2   0   0   1   0   1   1   1   2   0   0   1   2   1   0   1   1   0   2   2   2   0   2   2   1   1   1   0   1   0   2   1   0   1   2   1   1   1   2   2   1   1   1   1   0   0   1   0   0   1   1   0   2   2   1   1   1   1   2   1   2   0   2   1   1   0   1   1   2   1   0   1   0   0   2   2   2   2   1   0   1   1   2   2   0   1   0   2   0   2   1   1   2   0   2   2   2   1   1   0   1   2   1   0   1   2   1   1   1   0   0   1   1   2   2   1   1   0   2   0   1   1   1   0   1   0   0   2   0   1   0   2   1   1   2   2   1   1   0   2   1   0   2   0   1   0   0   2   1   1   2   1   0   1   1   0   1   1   2   1   1   1   1   1   0   1   1   0   0   1   0   0   1   1   1   2   1
 MK-4-16                1   1   0   0   1   1   0   0   1   2   1   1   0   1   0   1   1   2   2   1   0   0   0   2   1   0   1   0   1   1   1   2   0   0   1   2   1   0   1   1   0   2   2   1   0   1   2   1   2   1   0   1   0   2   1   0   1   2   1   2   0   2   1   1   1   1   1   1   0   2   0   1   1   1   0   1   2   1   1   1   1   1   0   2   0   2   1   1   0   0   2   2   1   0   0   1   0   2   1   2   1   2   1   1   1   1   1   0   1   0   2   0   2   1   1   2   0   2   2   2   0   1   0   1   2   1   0   1   2   1   1   0   0   0   0   1   2   2   1   1   0   2   0   0   1   1   0   2   0   0   2   1   0   0   2   2   1   1   2   1   1   0   2   0   0   2   0   1   0   0   2   1   1   2   1   1   2   1   0   1   1   1   1   1   1   1   1   1   1   1   0   0   1   0   0   0   1   1   2   1
 MK-5-1                 2   1   2   2   1   2   1   1   0   2   1   0   1   0   1   2   1   1   1   1   1   2   2   1   0   1   0   2   1   0   1   2   2   1   1   0   1   1   1   0   1   0   0   1   1   2   1   1   2   2   1   0   0   2   1   0   1   2   2   0   1   1   2   2   1   1   1   1   2   0   1   0   0   1   2   0   2   1   1   1   1   1   1   1   0   1   1   2   1   0   1   2   1   2   0   1   2   0   1   0   2   1   2   0   2   2   1   0   0   0   2   0   1   2   2   2   0   1   2   1   1   2   1   1   1   1   1   1   2   1   2   0   1   2   1   2   1   0   1   0   1   2   1   1   1   0   1   1   0   1   0   2   1   2   2   1   0   1   0   1   1   2   1   0   2   1   0   2   0   1   0   1   1   0   1   0   1   2   1   1   2   1   2   0   2   1   2   0   0   1   0   0   1   2   2   1   0   0   0   2
 MK-5-2                 2   1   2   2   1   2   1   2   0   2   1   0   1   0   1   2   1   1   1   2   1   2   2   0   0   1   0   2   1   0   1   2   2   2   2   0   1   1   1   0   0   1   1   1   1   2   1   1   2   2   1   0   1   1   1   0   1   1   2   0   1   1   2   2   1   1   1   1   2   0   0   0   1   1   1   0   2   1   0   1   1   1   1   2   0   0   1   1   1   0   1   2   1   2   0   1   2   0   1   0   2   2   2   0   2   2   1   0   0   0   2   0   1   2   2   1   0   2   2   1   1   2   1   1   1   1   1   1   2   1   2   0   1   2   1   1   1   0   1   0   1   2   1   1   1   0   1   1   1   1   0   2   2   2   2   0   0   1   0   1   1   2   1   0   2   1   0   2   0   0   0   1   1   1   1   0   1   2   1   1   2   1   2   0   2   1   1   0   0   2   2   1   1   2   1   2   0   0   0   2
 MK-5-3                 2   1   2   2   1   2   1   1   0   2   1   0   1   0   1   2   1   1   1   2   0   2   2   2   0   1   0   2   1   0   0   2   2   2   2   0   2   1   0   0   0   1   1   0   0   2   1   1   1   2   1   0   1   1   2   0   1   2   2   0   1   1   1   2   1   1   2   1   2   1   0   0   1   1   0   0   2   0   0   2   1   1   1   2   0   0   1   0   1   0   1   1   1   2   0   1   2   0   1   0   2   2   2   0   2   2   1   0   0   1   1   0   1   2   1   1   0   2   2   1   1   2   1   1   1   1   1   1   2   1   2   0   1   2   1   0   2   0   1   0   1   1   1   1   1   0   1   1   1   1   0   1   2   2   2   0   0   1   0   1   1   1   2   0   2   1   0   2   0   0   0   1   1   1   1   0   1   2   1   1   2   1   2   0   2   1   1   1   0   2   2   1   2   2   1   2   0   0   0   2
 MK-5-4                 2   1   2   2   2   2   1   1   0   2   1   0   2   0   1   1   0   1   1   1   0   2   1   2   0   2   0   1   1   0   0   2   2   2   2   0   2   1   0   0   1   1   1   0   0   2   1   1   1   1   1   0   1   1   1   0   1   2   2   1   1   1   1   2   0   1   2   1   2   1   0   1   2   1   0   0   2   0   0   2   0   1   1   2   1   0   1   0   1   1   1   2   2   2   0   1   1   0   1   0   0   2   2   0   2   2   1   0   0   1   1   1   1   2   2   1   0   1   2   1   1   2   1   2   1   1   1   2   2   1   2   0   1   1   1   1   2   0   1   0   2   1   1   1   1   0   1   1   1   1   0   1   2   2   2   1   1   1   0   1   2   1   2   0   2   1   0   2   0   0   0   1   1   1   0   0   1   2   1   1   2   0   2   0   2   1   1   1   0   2   2   0   2   2   1   2   0   1   0   2
 MK-5-5                 2   1   2   2   2   2   1   0   1   2   1   0   2   0   0   2   0   1   1   1   0   2   1   1   0   2   0   1   0   0   0   2   2   2   2   0   1   0   0   0   1   1   1   0   0   2   1   1   1   1   1   0   1   1   0   0   0   2   2   1   0   1   2   1   0   1   2   1   2   0   0   1   2   1   0   0   2   0   0   2   0   2   1   2   1   0   1   1   1   1   1   2   2   2   1   1   1   0   1   0   0   2   1   1   1   2   1   0   0   2   1   1   1   2   2   1   0   1   2   1   1   2   1   2   0   1   1   2   2   1   2   0   1   1   2   1   2   0   1   0   2   1   1   1   1   0   1   1   1   0   0   0   2   2   2   1   1   1   0   1   2   1   2   0   2   1   0   2   0   0   0   1   1   1   0   0   1   2   1   0   1   0   2   0   1   1   1   1   0   2   2   0   2   2   1   2   0   1   0   2
 MK-5-6                 2   1   1   2   2   1   1   0   1   2   2   0   2   0   0   2   0   1   1   1   0   2   1   1   1   2   0   2   0   0   0   2   2   2   2   0   1   0   0   1   1   1   0   0   0   2   1   1   0   1   1   0   1   1   1   1   0   2   1   1   0   0   2   1   0   1   2   1   2   0   1   2   1   1   0   1   2   1   0   1   0   1   1   2   1   0   1   1   1   2   1   2   1   2   1   1   1   0   1   0   0   1   1   1   1   2   1   0   0   2   0   0   1   2   2   1   0   1   2   0   1   2   0   1   0   0   1   2   1   1   2   0   1   1   1   0   2   1   1   1   1   1   1   1   1   0   1   1   1   0   0   0   1   2   2   0   1   1   1   1   2   1   2   0   2   1   0   1   0   1   0   1   1   2   1   0   0   1   1   0   1   0   2   0   1   1   0   1   0   2   1   1   2   0   1   2   1   1   0   1
 MK-5-7                 1   1   1   2   2   2   1   0   0   0   2   1   1   0   0   1   0   1   1   2   0   2   2   1   1   1   0   2   0   1   1   2   2   2   1   0   1   0   1   1   1   1   0   0   0   2   1   1   1   0   1   1   1   1   2   1   0   2   1   1   0   0   2   1   0   1   2   1   2   0   1   2   1   1   0   0   2   1   0   1   0   1   1   2   1   0   1   2   1   2   0   2   0   2   1   0   1   0   1   0   0   1   1   1   1   2   1   0   0   2   0   0   0   2   2   1   0   1   2   1   1   2   0   1   0   0   1   2   1   1   2   0   1   1   1   1   2   1   1   2   1   1   1   1   1   0   1   1   1   0   1   1   1   2   2   0   1   1   1   1   1   1   1   1   2   1   0   1   0   1   0   1   1   2   1   0   1   1   1   0   1   0   2   1   1   1   1   1   0   2   1   1   1   0   1   2   2   1   0   1
 MK-5-8                 1   1   1   2   2   2   1   0   0   0   2   0   1   0   1   1   0   1   1   2   0   2   2   0   1   1   0   2   1   2   1   2   2   2   1   0   1   0   1   1   1   1   1   1   0   2   1   2   1   0   1   1   1   1   2   2   0   2   1   1   0   0   2   1   0   1   2   1   2   0   1   2   1   0   1   0   2   1   0   1   0   1   1   2   1   0   1   2   1   2   0   2   0   2   1   0   1   0   1   0   0   1   1   1   2   2   1   0   0   2   0   0   0   2   2   1   0   2   2   1   2   2   0   1   0   1   1   2   0   2   1   0   1   1   0   1   2   1   1   2   1   1   1   2   1   0   1   1   1   0   1   1   1   2   2   1   1   0   1   2   1   2   1   2   2   1   0   1   0   1   2   1   1   2   1   0   1   1   1   0   1   0   2   1   2   2   1   1   1   2   1   1   1   0   1   2   2   1   0   1
 MK-5-9                 1   1   1   2   2   2   0   1   0   1   2   0   1   0   1   1   0   1   1   2   0   2   1   0   2   1   0   1   1   2   1   2   2   2   1   0   1   1   1   1   1   1   1   1   0   1   1   2   1   1   1   1   2   1   2   2   0   2   1   1   0   0   2   1   0   1   2   1   2   0   1   2   1   0   1   0   2   1   1   1   0   1   1   2   1   0   0   2   1   2   0   2   1   2   1   0   2   0   1   0   0   1   1   1   2   2   1   0   0   2   0   0   0   2   2   1   0   1   2   1   2   2   0   1   1   1   1   2   0   2   1   0   1   1   1   1   2   1   1   2   1   1   2   1   1   0   2   1   1   0   1   1   1   2   2   1   2   0   1   1   1   2   1   2   1   1   0   1   0   1   2   1   1   2   2   1   2   1   1   0   1   0   1   1   1   2   1   1   1   2   1   1   1   1   1   2   2   1   1   1
 MK-5-10                1   1   1   1   2   2   0   1   0   1   2   0   1   0   1   1   1   1   1   2   1   2   1   1   2   0   0   1   1   2   1   1   1   2   1   1   2   1   1   1   2   1   1   1   0   1   0   2   1   1   1   1   2   2   2   2   0   2   1   1   0   0   2   1   0   1   2   1   2   1   1   1   2   0   1   1   2   1   1   1   0   1   1   2   1   0   0   2   1   2   0   2   1   2   1   0   2   0   1   0   0   1   1   1   2   2   1   0   0   2   0   0   0   2   2   1   0   0   2   1   2   1   0   1   1   1   1   2   0   1   2   0   1   1   0   1   2   0   1   2   1   1   2   1   1   0   2   1   1   0   1   1   1   2   2   1   2   1   0   0   2   2   1   2   1   1   1   1   0   1   2   1   0   2   2   1   2   1   1   1   1   0   1   1   1   1   1   1   1   2   1   2   1   1   0   2   2   1   1   1
 MK-5-11                1   1   1   1   2   2   0   1   0   1   2   0   1   0   1   1   1   1   1   2   1   2   1   1   2   0   0   0   1   1   1   1   1   1   1   2   2   1   1   1   1   2   1   1   0   1   0   2   0   1   2   1   2   2   1   1   0   2   1   1   1   0   2   1   1   1   2   1   2   1   1   1   1   0   1   1   2   1   1   1   1   1   1   1   1   0   0   1   2   2   1   2   1   1   1   0   2   0   2   0   0   1   1   1   2   2   1   0   0   2   1   0   0   1   2   1   0   0   2   1   2   1   0   1   1   1   1   2   0   1   2   1   1   1   0   0   1   0   2   2   1   1   2   1   1   0   2   1   1   0   2   1   2   1   2   0   2   2   0   0   2   2   1   2   1   1   2   1   0   1   2   1   0   2   2   1   2   1   1   1   1   0   1   0   1   1   1   1   1   2   1   2   0   1   1   2   2   1   1   1
 MK-5-12                1   1   1   1   2   1   0   1   0   1   2   0   1   1   1   0   1   1   2   0   1   2   1   1   1   0   0   0   1   2   1   1   1   1   1   1   2   1   2   0   1   2   1   1   0   1   0   2   0   1   2   1   2   2   1   1   0   2   1   1   1   0   1   1   1   1   1   2   2   1   2   1   1   0   1   1   2   1   1   1   2   2   1   1   1   0   0   0   2   2   1   2   1   1   1   0   2   0   2   0   0   1   1   2   2   2   1   0   0   2   1   0   0   1   1   2   0   0   2   1   2   2   0   1   1   1   1   2   0   1   2   1   1   1   0   0   1   0   2   2   1   1   2   1   1   0   2   1   1   0   2   1   2   2   1   0   2   1   0   0   2   2   1   2   1   1   2   1   0   1   2   1   1   2   2   1   1   1   2   1   1   0   1   0   1   0   1   1   1   0   1   2   0   1   1   2   2   1   1   2
 MK-5-13                1   2   1   2   1   1   0   1   0   1   2   0   2   0   1   0   1   1   2   0   1   2   1   2   1   0   0   0   1   2   1   1   1   1   1   1   2   1   1   0   1   2   1   2   1   1   1   1   1   1   2   1   2   2   1   1   0   2   1   1   1   0   1   1   1   2   1   1   2   1   0   1   1   1   1   2   2   1   1   1   2   2   1   1   1   0   0   0   2   2   1   2   1   1   2   1   2   0   2   0   0   2   2   2   2   2   2   0   1   2   1   0   0   1   1   2   0   0   2   2   2   2   0   1   1   1   1   1   0   1   2   1   1   1   1   0   1   1   2   2   2   1   2   1   1   1   2   1   1   0   2   1   2   2   1   0   0   1   0   0   2   2   2   2   1   1   2   1   0   1   2   1   1   2   2   0   1   1   2   1   1   0   1   0   1   1   1   1   1   0   1   2   0   1   1   1   2   1   2   2
 MK-5-14                1   2   1   2   1   1   1   2   0   1   1   0   2   0   1   1   1   1   2   0   1   2   1   2   1   0   0   0   1   1   1   1   1   0   1   1   2   1   1   0   1   1   1   2   1   1   1   1   1   1   1   1   2   2   1   1   0   2   1   1   1   0   1   2   1   2   1   1   2   1   0   1   1   1   1   2   1   1   1   1   1   2   2   1   2   0   0   0   2   1   1   1   1   0   2   2   2   0   1   2   0   1   2   2   1   1   2   0   1   2   0   0   0   0   1   1   0   0   1   2   2   2   0   1   2   1   0   1   0   1   1   1   1   1   1   0   1   1   1   2   2   1   2   1   1   1   1   1   1   0   1   1   2   1   1   0   0   2   0   0   2   2   2   1   1   1   2   1   0   1   2   1   1   2   1   0   0   1   2   1   1   0   0   0   1   1   1   1   1   0   1   2   0   1   1   1   2   2   2   2
 MK-5-15                1   2   1   1   1   1   1   2   0   1   1   0   2   0   0   1   1   1   2   0   0   2   1   2   1   0   0   0   1   2   1   1   1   0   2   1   2   1   0   0   1   1   1   2   1   1   1   1   1   2   1   2   2   2   0   1   0   2   1   1   1   0   0   1   1   1   2   1   1   1   0   1   1   1   0   2   1   1   1   1   0   2   2   1   2   0   0   1   2   1   1   1   1   1   2   2   2   0   1   2   0   1   2   2   1   1   2   0   1   2   0   0   0   2   1   1   0   0   1   2   2   2   0   1   2   1   0   1   0   1   1   1   1   1   1   0   1   1   2   2   2   2   2   1   2   1   1   1   2   0   1   1   1   1   1   0   1   2   0   0   2   2   2   1   1   2   2   1   0   2   2   1   2   2   1   1   0   1   1   1   0   0   0   0   1   1   1   1   1   0   1   1   0   1   1   1   2   2   2   2
 MK-5-16                2   2   0   1   2   1   1   2   0   1   1   0   2   0   1   1   1   1   2   0   0   2   1   2   2   0   0   0   0   2   1   1   1   0   2   2   1   1   0   0   1   1   1   2   1   1   1   0   1   2   1   2   1   2   0   1   0   2   1   1   1   1   0   0   1   1   1   1   1   0   0   1   2   1   0   2   1   1   1   1   0   1   2   1   1   0   0   1   2   1   1   1   1   1   1   2   2   0   1   2   1   1   1   2   0   1   2   0   1   2   1   0   0   1   1   0   0   0   1   2   1   1   0   1   2   1   0   1   1   0   1   1   1   1   1   0   1   1   1   2   1   2   2   1   2   2   1   0   2   0   2   2   1   1   1   0   1   2   0   0   2   2   2   1   0   1   2   1   0   2   2   1   2   2   1   1   0   1   1   2   0   0   0   1   1   1   1   1   1   0   1   1   0   0   0   1   1   2   2   2
 MK-6-1                 1   1   1   1   0   2   0   1   0   0   2   1   1   2   1   1   1   1   1   1   1   1   0   2   1   2   1   0   0   1   1   2   0   2   0   1   1   2   1   2   0   0   1   1   1   1   1   1   1   1   2   1   1   0   2   1   2   0   2   2   1   1   1   2   2   1   2   2   1   2   1   1   2   0   0   1   1   1   0   0   1   1   0   0   2   1   1   2   0   1   1   1   1   2   0   1   0   2   2   2   1   1   1   2   1   2   1   1   0   1   2   1   2   0   1   2   1   2   2   2   2   1   0   1   2   1   2   1   2   1   0   2   2   1   0   1   1   2   2   0   1   1   0   1   1   1   0   1   1   1   1   1   1   2   2   2   1   1   2   0   2   0   0   0   2   0   1   2   0   1   1   0   0   1   1   1   0   2   2   0   1   0   2   1   1   1   0   2   0   2   1   1   1   2   1   2   0   1   0   1
 MK-6-2                 1   1   1   1   0   2   0   2   0   0   2   1   1   2   1   1   1   1   1   1   1   1   0   2   1   2   1   0   0   1   1   0   0   2   1   1   1   1   1   1   0   0   0   1   1   1   0   1   1   1   1   1   1   0   2   1   2   0   1   1   1   2   1   1   2   1   2   2   1   2   1   1   2   0   0   1   2   2   1   1   1   1   0   0   2   1   1   2   0   1   1   1   1   0   0   1   0   2   2   2   1   1   1   2   1   1   1   2   0   1   2   1   2   0   1   2   2   2   2   2   1   1   2   1   2   1   2   1   1   1   0   2   1   1   0   1   1   2   1   0   2   1   0   1   1   1   1   1   1   0   1   1   1   2   2   2   1   1   2   0   2   0   0   1   2   0   1   1   0   1   2   0   0   1   1   1   0   2   2   1   1   0   0   1   1   1   0   2   0   2   1   1   1   2   0   2   0   1   1   1
 MK-6-3                 1   0   1   1   0   1   0   2   0   0   1   1   1   2   1   1   1   1   1   1   1   2   0   2   1   2   1   0   1   1   1   0   0   0   1   1   1   1   1   1   2   0   0   1   1   0   1   1   1   1   1   1   1   0   1   1   2   0   1   0   1   2   1   1   2   1   2   2   1   2   0   1   2   0   0   1   1   2   2   1   1   1   0   0   2   1   1   2   0   0   1   1   2   0   0   1   1   1   1   1   1   0   1   2   1   1   2   2   1   1   2   1   1   0   0   2   2   2   2   1   1   1   2   0   2   1   2   1   1   1   0   2   1   1   0   0   1   2   1   0   2   1   0   1   0   1   1   1   1   0   1   1   1   1   1   2   1   1   2   0   2   0   0   1   2   0   1   1   0   2   2   0   0   1   1   1   0   2   2   1   1   0   0   1   1   1   0   1   0   2   2   0   2   1   0   2   0   1   1   1
 MK-6-4                 0   0   1   1   0   0   0   2   1   0   1   1   0   1   1   1   1   1   1   1   1   2   0   2   2   2   1   0   1   1   1   0   0   0   2   1   1   1   1   1   2   0   0   1   1   0   1   1   1   1   1   1   1   0   1   2   2   0   1   0   1   2   1   1   2   1   1   0   1   2   0   1   2   0   1   1   1   2   2   0   1   1   0   0   2   1   1   2   0   0   1   0   2   1   0   1   1   1   1   1   1   0   1   2   1   1   1   2   1   2   2   1   1   0   0   2   2   2   2   1   2   2   2   0   2   2   2   1   2   1   0   1   1   1   1   1   1   2   1   0   2   1   0   1   0   1   1   1   1   0   0   1   1   1   1   2   1   0   2   0   2   1   1   1   2   1   1   2   0   2   2   0   0   1   1   1   0   2   2   1   2   1   0   1   1   1   0   1   0   2   2   0   2   1   1   1   0   1   1   1
 MK-6-5                 0   0   1   1   1   0   0   2   2   0   1   1   0   1   1   1   1   1   1   1   1   2   0   1   2   2   1   0   1   2   1   1   1   0   2   1   0   1   1   1   1   0   0   0   0   1   1   1   1   1   1   1   1   0   1   1   2   0   0   0   1   2   0   1   2   1   1   0   1   2   0   1   2   1   1   0   1   1   2   0   1   2   1   0   1   0   1   2   0   0   1   1   2   1   1   1   1   2   1   1   1   0   1   1   1   1   1   2   0   2   2   1   1   0   0   2   2   2   2   1   2   2   2   0   2   1   2   1   2   1   0   1   1   1   1   1   1   1   0   0   1   1   0   1   2   1   1   1   1   0   0   1   1   1   1   2   2   0   2   1   2   1   1   1   1   1   1   2   0   2   2   0   0   1   1   1   1   2   2   1   1   1   0   1   1   1   0   1   0   2   2   0   2   1   1   2   1   1   1   1
 MK-6-6                 0   0   1   1   1   0   0   2   2   1   1   2   0   1   1   1   2   1   1   1   1   2   0   1   2   2   1   0   1   2   1   1   2   0   2   1   0   1   1   2   1   0   0   1   0   2   1   1   1   0   1   2   0   0   1   1   2   0   0   0   1   1   0   1   2   1   2   0   1   2   0   1   2   1   1   0   1   1   2   0   2   1   1   0   1   0   1   2   0   0   1   1   2   1   1   2   1   2   2   1   1   0   1   2   1   1   1   2   0   1   2   1   1   0   0   2   2   2   2   1   2   2   2   0   2   1   2   1   2   1   0   1   1   1   1   1   1   1   0   0   1   1   0   1   1   1   1   1   1   1   0   1   1   1   1   2   2   0   2   0   2   1   1   0   1   1   0   1   1   2   1   0   0   1   1   1   1   2   2   1   1   1   0   1   1   2   0   1   0   2   2   0   2   1   1   1   1   2   1   1
 MK-6-7                 0   0   1   1   1   0   0   2   1   1   1   2   1   1   1   1   2   1   1   1   2   1   1   1   1   2   1   0   2   2   1   2   2   0   2   1   0   1   1   1   2   0   0   1   0   2   1   0   0   0   2   1   0   0   1   1   1   0   0   1   2   1   0   1   2   1   2   0   2   1   0   0   1   2   1   0   1   1   2   0   2   1   1   0   1   0   1   0   0   0   1   1   2   1   1   2   1   1   2   1   0   1   1   2   0   1   1   2   0   1   2   1   1   1   0   2   1   1   2   1   2   2   2   0   2   1   2   1   1   1   0   1   1   1   1   1   1   2   0   1   0   1   0   1   1   1   1   0   1   1   0   1   1   1   1   1   2   0   2   0   2   0   1   0   1   1   0   1   1   2   1   0   0   1   2   2   1   2   2   0   1   1   0   1   1   2   0   1   0   2   2   1   1   1   1   1   1   2   0   1
 MK-6-8                 0   1   1   1   1   0   0   2   0   0   1   2   2   1   1   0   2   1   1   1   2   1   0   1   1   2   1   0   2   2   1   2   2   0   2   1   0   2   1   1   2   1   0   1   0   2   1   0   0   0   2   1   0   0   1   1   1   0   0   1   2   1   0   1   2   2   2   0   2   1   0   0   1   2   1   0   1   0   1   0   2   2   1   0   1   0   1   1   0   0   1   1   2   1   0   2   1   1   2   2   0   1   1   2   0   1   1   1   0   1   2   1   1   1   0   2   1   1   1   1   2   2   2   0   2   1   1   1   2   1   1   1   1   2   1   1   1   2   0   1   0   1   0   1   1   1   1   0   1   1   1   1   1   1   1   1   2   0   2   0   2   0   1   1   1   1   0   1   1   2   1   0   0   1   2   1   1   2   2   0   1   1   0   1   0   2   1   0   0   2   2   1   1   1   1   1   1   2   0   1
 MK-6-9                 0   2   1   1   1   0   0   1   0   1   1   2   2   2   1   0   2   0   1   1   2   1   0   1   1   2   1   1   2   1   1   2   2   0   2   1   0   2   1   1   0   1   0   1   0   1   1   0   0   0   2   1   1   0   1   1   1   0   0   1   2   1   0   1   2   2   2   0   2   1   0   0   1   2   1   0   1   0   1   0   2   2   1   0   1   0   1   1   0   0   1   1   2   1   0   2   1   1   2   2   0   1   1   2   0   0   2   1   0   2   2   1   1   1   1   0   1   1   1   0   2   1   2   1   2   2   1   0   2   1   1   0   1   2   2   2   1   2   0   1   0   1   1   1   1   1   0   0   1   1   0   2   0   1   1   1   2   0   2   1   2   0   1   1   1   1   0   2   1   2   1   0   0   1   2   1   1   2   2   0   1   1   0   1   0   2   2   0   0   2   1   0   0   1   1   1   1   2   1   2
 MK-6-10                1   2   1   1   2   0   0   0   1   1   1   2   2   2   1   0   2   0   1   1   2   2   0   1   1   1   1   1   2   1   1   2   2   0   2   2   1   2   1   2   0   1   0   1   0   1   1   0   0   0   2   1   1   0   1   0   1   0   0   1   2   1   0   1   2   2   2   1   2   1   0   0   1   2   2   0   0   0   2   0   2   2   1   0   1   0   1   1   0   1   1   1   2   1   0   2   1   1   2   2   1   1   1   2   1   0   2   1   0   2   2   1   1   2   0   1   1   1   1   0   2   1   1   1   1   1   1   1   2   1   1   0   1   2   1   2   1   1   0   1   0   1   1   1   1   2   1   0   1   1   0   2   0   1   1   1   2   1   1   1   2   0   1   1   1   1   0   1   1   1   1   1   0   1   1   2   1   2   2   0   1   1   0   2   0   2   2   0   0   2   1   0   0   0   2   1   0   2   1   1
 MK-6-11                1   2   1   1   2   0   0   0   1   1   1   2   2   2   2   1   1   1   1   1   1   2   0   1   1   1   1   1   2   1   1   2   2   0   2   2   1   2   1   2   0   1   0   1   0   1   1   0   1   0   2   0   2   0   1   1   1   0   0   1   2   1   0   2   2   2   2   1   1   2   0   0   0   2   1   0   0   0   2   1   2   2   1   0   1   0   1   1   0   2   1   1   2   2   0   1   1   1   1   2   1   1   1   2   1   0   2   1   0   2   2   0   1   2   0   1   0   2   1   0   2   1   0   1   1   1   1   1   2   1   0   0   1   2   1   2   1   2   1   1   0   1   1   2   0   1   1   0   1   1   0   1   0   1   2   1   1   1   1   1   2   1   1   0   1   1   0   1   1   2   1   1   0   1   1   2   1   1   1   0   1   1   0   2   0   2   2   0   0   2   1   1   0   0   2   1   1   2   1   1
 MK-6-12                0   2   0   1   2   1   0   1   0   1   1   2   2   2   2   0   1   1   1   1   1   1   1   1   1   1   1   1   1   1   1   2   2   0   2   2   1   2   1   2   0   1   0   1   0   1   1   0   1   0   2   0   1   0   0   1   2   0   0   1   1   1   1   2   2   2   2   1   1   1   0   0   0   2   1   0   0   0   2   0   2   1   0   1   1   0   1   1   1   2   1   2   1   2   0   1   1   2   1   2   2   1   1   2   1   0   2   2   0   2   2   1   1   2   0   2   0   2   1   0   2   0   0   1   1   1   1   1   2   1   0   0   1   2   1   2   1   2   2   1   0   1   1   1   0   1   0   0   1   1   0   0   0   1   2   1   1   1   1   1   2   1   1   1   1   1   1   1   1   2   1   1   0   1   1   2   0   1   1   0   1   1   0   2   0   2   2   0   0   2   2   0   0   0   2   1   1   2   0   1
 MK-6-13                0   1   0   1   2   1   0   1   0   1   1   2   2   2   2   1   1   1   1   2   1   1   1   1   1   1   0   1   1   2   1   1   2   0   1   2   1   2   1   1   0   0   0   1   0   1   1   0   1   0   2   0   1   0   1   2   1   1   0   1   1   1   1   2   2   2   2   1   1   2   1   0   0   2   1   0   1   0   2   0   1   1   0   1   1   0   2   1   1   2   1   1   2   2   1   1   1   2   1   2   2   1   1   2   1   0   2   2   0   2   2   1   1   2   0   1   0   2   1   0   2   0   0   1   1   1   2   1   2   1   0   0   1   2   1   2   1   2   1   1   1   2   1   1   0   1   0   0   1   1   0   0   1   1   2   1   1   0   1   1   2   1   1   1   1   1   1   1   1   2   1   1   0   2   1   2   0   2   1   0   1   2   0   2   0   2   2   0   0   2   2   1   0   0   2   1   1   2   0   1
 MK-6-14                1   1   0   1   2   1   0   1   0   1   1   2   2   2   2   1   1   1   1   2   1   1   0   1   0   1   0   1   1   2   1   1   2   1   1   2   1   2   1   1   0   0   0   1   0   1   1   0   1   0   2   0   1   1   1   2   1   1   0   1   1   1   2   2   2   2   2   1   1   2   1   0   0   2   1   0   1   0   1   0   1   1   0   1   1   1   1   1   1   2   1   0   2   1   1   1   1   2   1   2   2   1   2   2   1   0   2   2   0   2   2   1   1   2   0   2   0   2   1   1   1   0   0   1   1   1   2   1   2   1   0   1   1   2   1   2   1   2   1   2   1   2   1   1   0   1   0   1   1   0   0   0   1   1   2   1   1   0   2   1   2   1   1   0   1   1   1   1   1   2   1   1   0   2   1   2   0   2   1   0   2   2   1   2   0   2   1   0   0   2   2   1   0   0   2   1   1   2   0   0
 MK-6-15                1   2   1   1   2   1   1   1   0   1   0   2   1   2   2   1   1   1   1   2   1   1   0   1   0   1   0   1   1   2   2   1   2   1   1   2   1   2   1   2   0   0   1   1   0   1   1   1   1   0   1   0   0   1   0   2   1   1   0   1   1   1   2   2   2   2   2   1   1   2   1   1   0   2   1   0   1   2   1   0   1   1   0   1   0   1   2   1   1   2   1   0   2   1   1   1   0   1   1   2   2   1   2   2   0   0   2   2   0   2   2   1   1   2   0   1   0   2   1   0   1   0   0   1   2   1   2   1   2   1   0   2   1   2   1   2   1   2   2   2   1   2   0   1   0   1   0   1   1   0   0   0   1   1   1   2   1   0   2   0   2   1   1   0   1   1   1   1   1   2   0   0   1   2   1   2   0   2   2   0   2   2   1   2   0   2   1   0   0   1   2   1   0   1   2   0   1   2   0   0
 MK-6-16                1   2   1   0   2   1   1   1   1   1   0   2   1   2   2   1   1   0   2   1   1   1   0   1   1   1   0   1   1   2   2   1   2   1   0   2   1   2   2   1   0   1   0   1   0   1   1   1   1   0   1   0   1   1   0   2   1   1   0   1   1   1   0   2   2   2   2   1   1   2   1   1   0   2   1   0   1   0   1   0   1   1   0   1   1   1   2   1   1   2   1   0   2   1   1   1   0   1   1   1   2   0   2   2   0   0   2   1   0   1   1   1   0   1   0   0   0   2   1   0   1   0   1   1   2   1   2   1   2   1   0   2   1   2   1   2   1   2   2   0   1   2   0   1   0   0   0   1   1   0   0   0   1   1   1   0   1   0   2   0   2   0   2   0   1   1   1   1   1   2   0   0   1   1   1   2   0   1   1   0   2   2   2   1   0   2   1   0   0   1   2   1   0   1   2   0   1   1   0   0
 
!****************************************** Phenotypic Data **********************************************************
!-100.0 is resevred for missing phenotype
SimulatedTrait1         9.0738    6.9135    9.2686    8.2861    9.7947   11.6085    8.5628    9.8081    8.2293   10.1027   10.8541   10.5382   10.4847    9.2426    9.8135    9.3268    9.5035   10.0943    8.2516   10.6143   10.4535    8.9841    8.0038   10.6516    7.9026   10.2250   11.9381   10.3365   11.5367    8.5096    9.3584    9.1152   10.1101   10.3528    8.6987   10.1826    9.3833    9.6060    9.5579   10.5173   11.2963    8.6165   10.6105    9.4256    9.5874    9.1383   10.6999    9.8733   10.6508    9.7928    9.8059    8.6774   10.4194   10.6354    9.6526   10.3398    9.4000    9.8238   10.2208    9.8426    9.8752    9.8722   10.6638   10.9363   10.4827    9.3019    9.2592   10.1105   10.0774    9.6871   11.8295    8.6011   10.5537   10.1080   10.7503   11.7781    9.5160    9.0347    9.3328    9.5184   10.3427   10.4226   10.3987   10.2288    9.2145    9.1282   10.9039    9.5244   10.0096    8.8250   10.7574    9.5073   11.1140    9.2890    7.7855    9.5841    9.3245    9.7670    9.6518    7.8874    9.5161   10.2939    8.7994    8.8162   10.7060   10.1091   10.4387    9.0235    9.1494    9.6528    9.5981   10.3071   10.8291    9.9145   12.5708    8.5039   10.0871   10.0002    9.2682   11.3548    9.8063    9.4236    9.3549    9.4115    8.9679   10.8234    9.5504   10.3389    9.7699    8.9465   11.1198    8.8524    9.9881    7.9139    9.0462   10.6422   10.0834    8.3724    9.7147    9.7026   11.0060    8.4397    9.2826    8.5430    9.6126   10.5433    7.9350   12.3069   10.9025   11.2073    9.7934   10.1329    9.4074   10.1237   10.7638   10.7905   11.9694    8.8492   10.2154   10.5532   11.3562    9.4862   11.8224    9.3331    9.8449    9.9707   11.9743    9.3076   10.4882    9.9519   10.2012    9.2439    9.1715    9.6662    9.7736   10.7913    8.8184    8.6015   10.0063   10.7990   11.0206    9.7642    8.1742   11.9020   10.6500    9.4007    9.6744    8.9060   10.0102    9.2411   10.4418    9.9601    9.1772    8.6355   10.9354    9.4810   11.0995   10.6720    9.8637   10.1474
 
