# Supplementary material for: Inclusive Composite Interval Mapping of QTL by Environment Interactions in Biparental Populations
Source: PLoS One. 2015 Jul 10;10(7):e0132414. doi: 10.1371/journal.pone.0132414 (PMC4498613; doi:10.1371/journal.pone.0132414)
Supplement: S2 File — (ZIP) [file pone.0132414.s002.zip › F2 population/e=1/run_00031.met]

!**********************Note: lines staring with "!" are remarks and will be ignored in the program********************
!*********************************General Information**********************************
!Assuming F1 = P1 x P2, populations available in QTL IciMapping are: 
!  1, P1BC1F1 = P1 x F1, the first backcrossing where P1 is used as the recurrent parent;
!  2, P2BC1F1 = P2 x F1, the first backcrossing where P2 is used as the recurrent parent;
!  3, F1DH, F1-derived doubled haploids; 
!  4, RIL or F1RIL, recombination inbred lines through the repeated selfing of F1;
!  5, P1BC1RIL, recombination inbred lines through the repeated selfing of P1BC1F1;
!  6, P2BC1RIL, recombination inbred lines through the repeated selfing of P2BC1F1;
!  7, F2, the selfing generation of F1;
!  8, F3, the selfing generation of F2;
!  9, P1BC2F1, the second backcrossing where P1 is used as the recurrent parent; 
! 10, P2BC2F1, the second backcrossing where P2 is used as the recurrent parent;
! 11, P1BC2RIL, recombination inred lines through the repeated selfing of P1BC2F1; 
! 12, P2BC2RIL, recombination inred lines through the repeated selfing of P2BC2F1; 
! 13, P1BC1F2, the selfing generation of P1BC1F1; 
! 14, P2BC1F2, the selfing generation of P2BC1F1; 
! 15, P1BC2F2, the selfing generation of P1BC2F1; 
! 16, P2BC2F2, the selfing generation of P2BC2F1; 
! 17, P1BC1DH, P1BC1F1-derived doubled haploids; 
! 18, P2BC1DH, P2BC1F1-derived doubled haploids; 
! 19, P1BC2DH, P1BC2F1-derived doubled haploids; 
! 20, P2BC2DH, P2BC2F1-derived doubled haploids; 
   7      !Mapping Population (see remarks above)
   2      !Mapping Function (1 for Kosambi; 2 for Haldane; 3 for Morgan)
   2      !Marker Space Type (1 for intervals; 2 for positions)
   1      !Marker Space Unit(1 for centiMorgans; 2 for Morgan)
   6      !Number of Chromosomes (or Linkage Groups)
 200      !Size of the mapping population
   1      !Number of environments
 
!***************************************** Chromosomes and Linkage Maps **********************************************
!Chromosome                 NumMarkers
-CH1                        16
-CH2                        16
-CH3                        16
-CH4                        16
-CH5                        16
-CH6                        16
!Linkage map (Marker name followed by position or the interval length)
 MK-1-1                1     0.000
 MK-1-2                1    10.000
 MK-1-3                1    20.000
 MK-1-4                1    30.000
 MK-1-5                1    40.000
 MK-1-6                1    50.000
 MK-1-7                1    60.000
 MK-1-8                1    70.000
 MK-1-9                1    80.000
 MK-1-10               1    90.000
 MK-1-11               1   100.000
 MK-1-12               1   110.000
 MK-1-13               1   120.000
 MK-1-14               1   130.000
 MK-1-15               1   140.000
 MK-1-16               1   150.000
 MK-2-1                2     0.000
 MK-2-2                2    10.000
 MK-2-3                2    20.000
 MK-2-4                2    30.000
 MK-2-5                2    40.000
 MK-2-6                2    50.000
 MK-2-7                2    60.000
 MK-2-8                2    70.000
 MK-2-9                2    80.000
 MK-2-10               2    90.000
 MK-2-11               2   100.000
 MK-2-12               2   110.000
 MK-2-13               2   120.000
 MK-2-14               2   130.000
 MK-2-15               2   140.000
 MK-2-16               2   150.000
 MK-3-1                3     0.000
 MK-3-2                3    10.000
 MK-3-3                3    20.000
 MK-3-4                3    30.000
 MK-3-5                3    40.000
 MK-3-6                3    50.000
 MK-3-7                3    60.000
 MK-3-8                3    70.000
 MK-3-9                3    80.000
 MK-3-10               3    90.000
 MK-3-11               3   100.000
 MK-3-12               3   110.000
 MK-3-13               3   120.000
 MK-3-14               3   130.000
 MK-3-15               3   140.000
 MK-3-16               3   150.000
 MK-4-1                4     0.000
 MK-4-2                4    10.000
 MK-4-3                4    20.000
 MK-4-4                4    30.000
 MK-4-5                4    40.000
 MK-4-6                4    50.000
 MK-4-7                4    60.000
 MK-4-8                4    70.000
 MK-4-9                4    80.000
 MK-4-10               4    90.000
 MK-4-11               4   100.000
 MK-4-12               4   110.000
 MK-4-13               4   120.000
 MK-4-14               4   130.000
 MK-4-15               4   140.000
 MK-4-16               4   150.000
 MK-5-1                5     0.000
 MK-5-2                5    10.000
 MK-5-3                5    20.000
 MK-5-4                5    30.000
 MK-5-5                5    40.000
 MK-5-6                5    50.000
 MK-5-7                5    60.000
 MK-5-8                5    70.000
 MK-5-9                5    80.000
 MK-5-10               5    90.000
 MK-5-11               5   100.000
 MK-5-12               5   110.000
 MK-5-13               5   120.000
 MK-5-14               5   130.000
 MK-5-15               5   140.000
 MK-5-16               5   150.000
 MK-6-1                6     0.000
 MK-6-2                6    10.000
 MK-6-3                6    20.000
 MK-6-4                6    30.000
 MK-6-5                6    40.000
 MK-6-6                6    50.000
 MK-6-7                6    60.000
 MK-6-8                6    70.000
 MK-6-9                6    80.000
 MK-6-10               6    90.000
 MK-6-11               6   100.000
 MK-6-12               6   110.000
 MK-6-13               6   120.000
 MK-6-14               6   130.000
 MK-6-15               6   140.000
 MK-6-16               6   150.000
!*********************************** Marker Types ********************************************************************
!Co-dominant marker: When heterozygote F1 is present, P1 is coded as 2, F1 is coded as 1, and P2 is coded as 0; Otherwise, P1 is coded as 2, and P2 is coded as 0. 
!Dominant marker: When heterozygote F1 is present, P1 and F1 are coded as 12, and P2 is coded as 0; Otherwise, P1 is coded as 2, and P2 is coded as 0.  
!Recessive markers: When heterozygote F1 is present, P1 is coded as 2, and F1 and P2 are coded as 10; Otherwise, P1 is coded as 2, and P2 is coded as 0. 
!Missing marker is coded as -1. 
 MK-1-1                 2   2   2   1   1   0   0   1   2   2   2   1   2   2   0   1   0   0   1   2   1   1   0   0   1   2   2   0   1   0   1   1   1   1   1   0   2   0   2   0   1   2   1   2   2   1   1   1   1   2   2   1   0   2   0   1   2   1   2   1   1   2   1   2   0   1   2   2   1   2   1   1   0   2   2   1   1   0   0   1   1   2   1   1   1   2   2   1   1   1   1   1   0   0   2   0   0   0   0   1   2   1   2   1   0   2   2   1   1   0   0   1   1   0   1   0   1   2   1   0   2   1   1   0   0   2   1   0   0   1   0   1   0   1   0   1   1   2   0   0   1   1   1   2   0   0   0   0   0   1   1   1   0   1   0   1   1   0   2   2   1   1   1   1   1   1   0   2   0   1   1   0   0   1   2   0   0   2   1   0   0   0   0   2   0   1   1   0   1   2   1   1   0   2   1   1   2   2   0   1
 MK-1-2                 2   2   2   1   1   0   0   1   1   2   2   1   2   1   0   1   0   1   1   2   1   1   2   0   1   1   2   0   1   0   0   0   1   1   1   1   2   0   2   0   1   2   1   1   2   0   1   1   1   2   2   1   0   2   0   1   2   1   1   1   1   2   2   2   1   0   0   2   1   2   1   1   1   2   2   1   2   1   0   1   1   2   1   1   0   1   2   0   1   1   1   2   0   0   0   0   0   0   1   1   2   1   2   1   1   2   1   1   1   0   0   1   1   1   1   0   1   2   1   0   2   1   1   0   0   2   1   0   0   1   0   1   0   1   1   1   1   2   0   0   0   1   1   2   0   0   0   0   0   2   1   1   0   2   0   1   1   0   2   2   1   1   1   1   1   1   0   2   0   1   1   0   0   1   2   0   0   2   1   0   0   1   0   2   0   1   1   0   1   2   2   1   0   2   1   1   1   1   0   1
 MK-1-3                 2   2   2   1   1   1   2   1   1   2   2   1   1   1   0   1   0   1   1   2   1   1   1   0   1   1   2   0   0   0   0   1   1   1   1   1   2   0   1   0   0   2   1   1   2   0   1   1   0   2   2   1   0   1   0   1   1   1   1   1   2   2   1   2   1   0   0   1   1   1   1   1   1   2   2   1   2   1   0   1   1   2   1   1   0   1   2   0   1   2   1   2   0   0   0   0   0   0   2   1   2   1   2   1   1   2   1   0   1   0   0   0   1   1   1   0   1   2   1   0   2   1   1   0   0   2   1   0   0   1   0   1   0   1   1   1   1   2   0   0   0   1   1   2   0   0   0   0   0   2   1   1   1   2   0   2   1   0   1   2   1   1   2   1   1   1   0   2   0   1   1   0   0   1   2   0   0   2   1   0   1   1   0   2   0   1   1   0   1   2   2   1   1   2   1   1   1   1   1   2
 MK-1-4                 2   2   2   1   1   1   2   1   1   2   2   0   1   1   0   0   0   1   1   2   1   2   1   0   1   1   2   1   0   1   0   1   0   1   1   1   2   0   1   1   0   2   1   1   2   0   0   1   0   2   2   1   0   1   0   1   1   1   1   1   1   1   1   2   2   0   0   1   1   2   1   1   1   1   2   1   1   1   1   1   2   2   0   1   0   0   2   0   0   2   1   1   0   0   0   0   1   0   1   1   2   1   2   1   1   2   2   0   1   0   0   0   1   1   1   0   1   1   1   0   2   1   1   0   0   2   1   1   0   1   0   1   0   1   0   1   1   2   1   0   0   1   1   2   0   0   0   0   0   2   1   1   1   2   1   2   1   1   0   2   1   1   2   2   1   1   0   2   1   1   1   0   1   1   2   0   0   2   2   0   1   1   0   2   1   1   1   0   1   2   2   1   1   0   0   1   1   1   1   2
 MK-1-5                 2   2   2   1   1   1   2   1   1   2   1   0   1   0   0   0   1   1   1   2   1   2   1   1   1   1   1   1   1   1   0   1   0   1   1   1   2   0   1   1   0   2   1   1   1   0   0   2   0   2   2   1   0   1   0   1   0   1   1   1   1   1   2   1   2   0   0   1   2   2   1   2   1   1   2   0   0   1   1   1   2   2   0   1   0   0   1   1   1   2   1   1   0   1   0   0   0   0   1   1   2   0   2   2   1   2   2   0   1   0   0   0   1   2   1   0   1   1   1   0   2   2   1   0   0   2   1   1   1   1   0   1   0   1   0   0   1   2   2   0   1   1   1   2   0   1   0   0   0   2   1   1   1   2   1   2   1   1   0   2   1   1   2   2   1   1   0   2   1   0   1   0   1   1   2   1   0   2   0   0   1   1   0   2   1   0   1   0   1   2   2   1   0   1   0   1   1   0   1   2
 MK-1-6                 2   2   2   1   1   1   1   1   1   2   1   0   1   0   0   0   1   1   1   2   1   2   1   1   1   1   0   1   0   1   0   1   1   1   1   1   2   1   1   1   0   2   1   2   1   1   0   1   0   2   2   1   1   0   1   1   0   0   1   1   1   1   2   1   2   0   0   1   1   2   1   2   1   1   1   0   1   1   1   1   2   2   1   0   0   0   1   1   1   2   2   1   1   1   0   0   0   0   1   1   2   0   2   2   0   2   2   0   1   0   0   0   2   2   0   0   0   1   0   0   2   2   0   0   1   2   1   1   1   2   0   0   0   1   0   0   1   2   2   0   1   1   1   2   0   0   0   0   1   1   1   1   1   2   2   2   2   0   0   2   1   1   2   2   1   1   0   2   1   1   1   0   1   1   2   1   0   2   0   0   1   1   0   1   1   0   1   0   1   2   1   0   0   1   0   1   1   0   1   2
 MK-1-7                 1   2   2   1   1   1   1   1   1   2   1   1   1   0   0   0   1   1   1   2   1   2   2   1   1   1   0   1   0   1   0   1   1   0   1   1   2   1   1   1   0   2   1   1   1   1   1   2   0   1   2   1   1   0   1   0   0   0   1   1   1   1   1   2   2   0   0   1   0   2   1   2   1   1   1   0   1   1   1   1   2   2   1   0   0   0   1   1   1   2   2   1   1   0   0   0   0   0   1   1   2   0   1   1   0   1   2   0   1   1   1   0   2   2   0   0   0   1   1   0   2   2   0   1   1   2   1   1   1   2   0   1   0   0   0   0   1   2   1   0   2   1   1   2   1   2   0   0   1   0   1   1   1   2   2   2   2   1   1   2   1   1   1   2   1   1   0   2   1   1   2   0   1   1   1   1   0   1   0   1   1   1   0   1   2   0   1   1   1   2   1   0   0   1   0   1   1   0   1   2
 MK-1-8                 1   2   2   1   2   1   1   1   1   2   1   1   1   0   0   0   1   1   1   2   1   2   2   1   0   1   0   1   0   1   0   1   1   0   1   1   2   1   1   1   0   2   1   1   1   1   1   2   0   1   1   1   1   1   1   0   0   0   1   1   1   1   1   2   1   0   1   1   1   2   1   2   2   2   0   1   2   1   1   1   2   1   1   0   0   0   1   1   1   2   2   1   1   0   0   0   0   0   1   1   2   0   1   1   0   1   2   0   2   1   0   0   2   2   0   0   0   1   1   0   2   2   0   1   1   2   1   1   1   2   0   1   0   1   0   0   0   1   1   0   2   1   2   2   1   2   0   1   1   0   1   1   1   2   0   2   2   1   1   2   1   1   0   2   1   1   1   2   2   1   2   0   1   1   1   1   1   1   0   1   1   2   0   1   2   0   1   1   1   2   1   0   1   2   1   1   1   0   1   1
 MK-1-9                 1   2   2   1   2   1   1   1   1   2   1   1   1   0   0   0   1   1   1   2   1   2   2   2   2   1   0   1   0   1   0   1   1   1   2   1   1   1   1   1   0   1   1   2   1   1   2   2   0   1   1   1   1   1   1   0   0   0   1   1   1   1   1   2   1   0   1   0   1   1   1   2   1   2   0   2   2   1   1   1   2   1   2   0   1   0   1   2   1   2   2   1   1   0   0   0   0   0   1   1   2   0   1   1   0   1   2   0   2   1   1   1   2   2   0   0   0   1   1   0   2   2   0   1   1   1   1   1   1   2   0   1   0   1   0   0   0   1   1   0   2   0   1   2   1   2   0   2   1   1   1   1   1   2   1   2   2   1   1   2   1   1   1   2   1   1   1   2   1   1   2   0   1   1   1   1   1   1   0   0   1   2   0   1   2   1   1   1   1   2   1   0   1   2   1   0   0   0   1   2
 MK-1-10                1   2   2   1   2   1   1   2   1   1   1   1   1   0   0   0   1   1   2   2   2   2   2   2   2   0   0   2   0   1   0   1   1   1   2   1   1   1   1   2   0   1   1   2   1   1   2   2   0   1   1   1   0   1   1   0   0   0   1   1   1   1   1   2   1   0   2   0   1   1   1   2   1   2   0   2   2   1   0   1   2   1   2   1   1   0   1   1   2   2   2   1   1   0   0   0   0   0   2   1   2   0   1   1   0   2   2   0   2   1   1   1   0   1   1   0   0   1   2   0   2   2   0   2   1   1   1   1   1   2   0   1   1   1   0   0   0   1   1   0   2   1   1   2   1   2   0   2   1   1   1   1   1   2   1   1   2   1   0   2   1   0   1   2   1   1   1   2   1   1   2   0   0   1   1   1   0   0   1   0   1   1   0   1   2   1   1   1   1   2   1   0   1   2   1   0   0   0   1   2
 MK-1-11                1   1   2   1   2   1   1   2   1   1   1   1   1   0   1   0   1   1   2   2   2   2   2   1   2   0   0   2   0   2   0   1   0   1   2   1   1   1   1   2   0   1   0   2   1   1   2   2   0   1   1   1   0   1   1   1   0   1   1   1   2   1   1   2   1   0   2   0   0   1   1   2   1   2   0   2   2   1   1   1   2   1   2   1   1   0   1   1   2   0   2   1   1   0   0   0   0   0   2   1   2   1   1   1   0   2   2   0   2   1   1   1   0   1   1   1   0   1   2   0   2   2   0   1   1   2   1   1   1   2   1   1   0   1   0   1   0   1   1   1   2   2   1   2   0   2   0   2   2   1   1   1   1   1   1   1   2   2   0   2   1   1   1   2   1   1   1   2   1   0   2   0   1   1   2   1   0   0   0   1   1   1   0   1   2   1   1   0   1   2   1   0   1   2   1   0   0   0   1   2
 MK-1-12                2   1   2   0   1   1   1   2   1   1   0   1   1   0   1   0   1   1   2   2   2   2   2   0   2   0   0   2   0   2   0   1   0   1   1   2   1   1   2   2   0   1   0   2   1   1   2   2   0   1   1   1   1   1   2   1   0   1   1   1   2   1   1   1   1   0   2   0   0   0   1   1   2   2   0   2   1   1   1   1   1   1   2   1   1   0   1   1   2   0   2   2   1   0   0   0   0   0   2   1   1   1   0   0   0   2   1   0   1   2   1   1   1   1   1   1   1   1   2   0   2   2   0   2   1   2   1   0   1   1   1   1   1   1   0   1   0   1   0   1   2   2   1   2   0   2   0   2   2   1   1   2   2   1   1   1   2   2   0   2   1   1   1   1   0   0   0   2   1   0   2   2   1   1   2   1   0   1   0   1   2   1   1   1   2   1   1   0   1   2   1   1   1   2   1   0   0   0   2   2
 MK-1-13                2   1   2   0   1   1   1   2   1   0   0   1   1   0   1   0   0   1   2   2   2   1   2   0   2   0   1   1   0   2   0   0   0   1   0   2   1   0   2   2   0   1   0   2   1   1   2   2   0   1   1   1   1   1   2   1   0   1   1   1   1   1   1   2   1   0   2   0   1   0   1   1   2   2   0   2   1   1   1   0   0   1   2   1   1   0   2   1   2   1   2   2   1   0   0   0   0   0   1   1   1   1   0   0   1   2   0   0   1   2   1   2   2   1   1   1   2   1   2   1   2   1   0   1   1   2   2   0   1   1   1   1   0   1   0   1   0   1   1   0   2   2   1   2   0   1   0   2   2   1   1   2   2   1   1   1   2   2   0   1   1   1   1   1   0   0   0   1   1   0   2   2   0   0   2   1   0   1   1   1   2   1   0   2   2   1   1   1   1   2   1   1   1   2   1   0   0   0   2   2
 MK-1-14                2   1   1   1   1   1   1   2   0   0   0   2   1   0   1   0   1   1   2   1   2   1   2   1   2   2   1   1   0   2   0   1   0   1   0   2   1   0   2   2   0   1   0   2   1   1   2   2   2   1   0   1   1   1   2   2   0   2   1   1   1   1   0   1   1   1   2   1   1   0   1   1   2   2   0   2   1   1   1   0   0   1   2   1   1   0   2   2   2   1   2   2   1   0   0   0   0   0   1   1   1   1   0   0   0   2   0   0   1   2   1   2   2   0   1   1   2   1   2   1   2   1   0   1   2   1   2   1   1   1   1   1   0   2   0   1   0   2   1   0   2   2   1   1   0   0   1   2   2   1   0   1   1   0   1   0   2   2   0   0   1   1   1   1   0   0   1   1   1   0   2   2   1   0   2   2   0   1   1   2   2   1   0   2   1   1   1   1   1   2   1   1   1   2   1   0   0   2   2   2
 MK-1-15                2   1   0   1   1   1   1   1   2   0   1   2   1   0   1   0   1   1   1   1   2   1   2   0   2   2   1   1   0   2   0   1   0   1   0   2   1   0   2   2   0   0   0   2   2   1   2   1   2   1   0   1   1   1   2   2   0   1   1   1   1   1   0   1   1   1   2   1   1   1   1   1   2   2   0   2   1   1   1   0   0   1   2   1   1   0   2   2   2   1   1   1   1   0   0   0   0   1   1   1   1   1   1   0   0   2   0   0   1   1   0   2   2   0   1   1   2   0   2   1   2   1   0   2   2   1   1   1   0   1   1   2   0   2   0   1   0   2   1   1   2   2   1   1   0   0   1   2   2   0   0   1   1   0   1   0   2   2   0   0   1   1   1   1   0   1   1   1   1   0   2   2   1   0   2   2   0   1   1   2   2   1   1   2   1   1   1   1   1   1   1   1   1   2   1   0   0   2   2   2
 MK-1-16                1   1   0   1   1   1   1   1   2   0   1   2   1   0   1   0   1   2   1   1   2   1   2   1   1   2   1   1   0   2   0   1   0   2   1   2   1   1   2   2   0   0   1   2   1   1   2   1   2   1   0   1   1   1   2   2   0   1   1   1   0   1   1   2   1   1   2   1   1   0   1   1   2   2   0   1   1   1   1   1   0   1   2   1   1   0   2   2   2   1   1   0   1   0   0   0   0   1   1   1   1   1   1   1   0   2   0   0   1   1   0   1   2   1   1   1   1   0   2   1   1   1   0   2   2   2   1   1   0   1   1   1   0   2   0   1   0   2   1   1   2   2   1   1   0   1   1   1   2   1   0   1   1   0   1   0   2   2   1   0   1   2   1   1   0   1   1   1   1   0   1   2   1   0   1   2   0   1   1   2   2   1   1   2   2   1   2   0   1   1   1   1   1   2   1   0   0   1   2   1
 MK-2-1                 1   0   1   2   1   2   1   2   0   1   1   1   1   1   1   0   1   2   2   0   0   2   2   2   1   0   0   0   1   1   1   0   2   0   1   0   0   0   1   1   1   0   0   1   1   2   0   1   2   1   1   1   0   0   1   0   2   1   1   1   0   1   1   2   1   0   1   0   2   1   2   0   0   1   1   1   2   2   1   0   1   1   2   2   0   0   0   0   1   0   0   1   2   1   1   0   2   2   1   1   1   1   1   0   1   1   0   1   2   1   2   1   1   0   1   2   2   1   0   1   2   0   1   2   1   0   2   0   1   2   2   1   1   1   1   1   2   1   0   2   2   0   1   1   2   2   1   2   0   0   2   2   2   1   1   1   1   1   2   1   0   1   1   0   0   1   2   1   2   0   1   0   1   2   1   1   0   1   2   1   1   0   1   1   1   1   1   0   1   1   1   1   0   1   1   2   1   1   0   2
 MK-2-2                 1   0   1   2   1   2   1   1   0   1   1   1   1   2   1   0   1   2   2   0   0   2   2   1   1   0   1   0   1   1   2   0   2   0   1   1   0   0   1   1   1   0   0   1   1   2   0   1   2   1   1   1   0   0   2   0   2   1   2   1   0   1   1   1   1   0   0   0   1   1   2   0   0   1   1   1   2   2   1   0   1   1   1   2   0   0   1   0   1   0   0   1   2   1   1   1   2   2   2   1   1   0   1   1   1   1   0   1   1   1   2   1   1   0   1   2   2   1   1   1   1   0   1   2   1   1   1   0   1   1   1   1   1   1   1   1   1   2   0   2   2   0   1   1   2   2   1   2   0   0   2   1   2   0   1   1   1   1   2   1   0   1   0   0   0   1   2   0   2   0   1   0   1   1   1   1   0   2   1   1   1   0   1   0   1   1   1   0   1   1   0   1   1   1   0   2   1   1   0   2
 MK-2-3                 1   0   0   2   1   2   1   1   0   1   1   1   1   2   0   0   1   1   1   0   0   2   2   1   1   0   1   0   1   0   2   0   2   0   1   1   0   0   1   1   1   1   0   1   1   2   0   1   1   1   1   2   0   0   0   0   2   1   2   1   0   1   2   0   1   1   0   0   1   1   2   0   0   1   1   1   2   2   1   1   0   1   1   2   0   0   1   2   0   1   0   1   2   2   1   0   2   2   2   1   1   1   1   1   1   1   0   1   1   1   2   0   1   0   1   1   1   1   1   1   0   0   0   2   1   1   1   0   1   1   1   1   1   1   1   1   1   2   0   2   2   0   1   1   2   2   1   1   0   0   2   1   2   0   1   1   1   1   2   2   0   1   0   1   1   1   1   0   2   0   1   0   1   1   2   1   0   2   1   1   1   0   0   1   1   1   1   0   2   1   1   1   1   1   0   2   1   1   0   1
 MK-2-4                 1   0   0   2   2   2   1   1   0   2   1   0   1   2   1   0   1   1   1   0   0   2   2   2   1   0   1   0   2   0   2   0   2   0   0   1   0   1   1   1   1   1   1   2   1   2   0   0   1   1   1   2   0   0   0   0   2   1   2   1   1   1   2   0   1   1   1   0   1   1   1   0   0   1   1   1   2   2   1   1   1   1   1   2   0   0   2   2   0   1   1   1   2   2   1   0   2   2   2   2   1   1   0   1   1   1   1   1   1   1   1   0   1   0   0   1   2   1   1   0   0   0   1   1   1   2   1   0   1   1   1   1   0   1   1   1   2   2   0   2   2   0   1   1   2   1   1   1   0   0   1   1   2   0   2   1   0   1   2   2   0   1   0   1   1   1   1   1   2   0   1   0   1   1   2   1   1   2   2   1   1   0   0   1   1   1   1   0   1   1   1   1   1   1   0   2   1   1   0   1
 MK-2-5                 1   0   0   1   2   0   1   1   0   2   1   0   0   2   1   1   1   1   1   0   0   2   1   2   2   0   1   0   2   0   2   0   2   1   0   1   0   2   2   0   1   1   1   1   1   2   1   0   1   1   1   1   0   0   0   0   1   1   1   1   1   1   2   0   1   1   1   0   1   1   1   1   0   1   1   1   2   2   1   1   1   1   1   2   0   0   2   2   0   1   1   1   2   2   1   0   2   0   2   2   1   2   0   1   2   2   1   1   0   1   1   0   1   1   1   1   2   1   1   0   0   0   1   1   1   2   1   0   1   2   1   0   0   1   1   1   2   2   1   2   2   1   1   1   0   1   1   0   1   0   1   1   2   0   2   1   0   0   2   2   0   1   1   1   1   1   1   1   2   0   1   0   1   1   2   1   1   2   1   2   1   0   0   1   0   1   1   0   0   1   1   1   1   1   0   2   1   2   0   1
 MK-2-6                 1   1   0   1   2   1   1   1   0   2   1   1   0   2   1   2   1   1   1   0   0   2   0   2   2   0   1   1   2   0   2   0   2   1   0   1   0   2   2   0   2   1   1   1   0   2   1   0   1   1   1   1   0   0   0   1   1   1   1   1   1   1   2   0   1   1   1   0   1   1   1   1   0   0   1   1   2   2   1   1   1   1   0   2   1   0   2   2   0   1   0   1   2   2   1   0   2   0   1   2   2   2   0   1   2   2   0   1   0   1   1   0   1   1   1   1   2   1   1   0   1   0   1   1   0   2   1   1   1   2   1   0   0   1   1   1   2   2   1   1   2   1   1   0   0   1   2   0   0   0   1   1   2   0   2   1   0   0   2   1   1   1   0   1   1   1   0   1   2   1   1   0   1   1   2   1   1   2   1   2   1   0   0   1   0   1   2   0   0   1   1   1   1   1   0   2   1   2   0   1
 MK-2-7                 1   1   0   1   2   1   1   1   0   2   1   1   0   0   1   2   1   1   1   0   1   2   0   2   2   1   1   2   2   0   2   0   1   1   1   0   0   1   1   0   2   1   1   0   0   2   1   0   1   1   1   2   0   0   0   1   1   1   0   1   1   1   2   0   2   1   2   0   2   1   1   1   0   0   1   1   2   2   1   1   1   1   0   2   1   1   2   2   0   1   0   1   1   2   1   0   2   0   1   2   2   2   0   1   2   2   1   1   1   1   1   0   1   1   2   1   2   1   1   1   1   0   1   1   0   1   1   1   1   2   1   0   0   1   1   1   2   2   0   1   2   1   1   0   0   1   2   0   0   0   1   1   2   0   2   1   0   0   2   1   1   1   2   1   1   0   0   1   2   1   1   0   1   1   2   2   1   2   1   2   1   0   0   1   0   1   1   1   1   1   1   1   1   1   1   1   2   2   0   1
 MK-2-8                 0   1   0   1   2   1   1   1   1   2   1   1   0   0   1   2   0   1   1   0   1   2   1   2   2   2   1   2   2   0   2   0   1   1   1   0   0   1   1   0   1   1   1   1   0   2   1   0   2   1   0   2   0   0   0   1   1   1   0   1   2   1   2   0   2   1   2   1   2   1   1   1   0   0   1   1   2   1   1   1   1   1   1   2   1   1   1   2   0   1   0   1   1   2   1   1   2   1   1   1   2   2   0   1   2   2   1   1   1   1   1   0   1   1   2   1   2   1   1   1   1   0   1   1   0   1   1   1   1   2   1   0   0   1   1   0   2   2   0   1   2   1   1   0   0   2   2   0   0   0   0   1   2   1   2   2   0   0   2   1   1   1   1   1   1   0   0   1   2   2   1   0   1   1   2   2   1   1   1   1   1   0   0   1   1   1   1   1   1   2   1   1   1   1   1   1   2   2   0   1
 MK-2-9                 0   0   0   1   2   1   1   1   1   2   1   1   1   1   1   2   0   0   1   0   1   2   1   2   2   1   2   1   1   0   2   0   1   1   2   0   0   1   1   1   1   1   2   1   0   2   1   0   2   1   0   2   0   0   1   1   1   1   0   0   1   1   2   0   2   1   2   1   2   0   1   1   1   0   1   1   2   1   2   1   1   0   1   2   1   2   1   1   0   1   0   1   1   1   1   1   2   1   1   2   2   2   0   2   2   2   1   1   1   1   1   0   1   2   2   1   2   0   1   1   1   0   1   0   0   1   1   1   1   2   1   0   0   1   1   0   2   2   0   1   2   2   1   1   0   2   2   0   0   1   0   1   1   1   2   2   1   0   2   1   0   1   1   1   1   1   0   1   2   2   1   0   2   1   2   2   1   1   1   1   1   0   0   1   2   1   1   1   1   2   1   1   1   1   1   1   2   1   0   1
 MK-2-10                0   2   0   0   2   1   1   1   1   2   2   1   1   2   1   2   0   0   1   0   2   1   1   2   2   1   2   1   2   0   2   0   1   1   2   0   0   1   1   1   1   2   2   1   0   2   1   0   1   1   0   2   0   0   1   1   1   1   0   0   1   1   2   0   2   1   2   1   2   1   1   1   1   0   1   1   2   2   2   1   1   0   1   1   1   2   1   1   0   1   0   1   1   1   1   2   2   2   1   2   2   2   0   2   2   2   1   1   1   1   1   0   1   2   2   1   2   0   1   2   2   1   1   1   0   0   1   1   1   2   2   0   0   1   0   0   0   2   0   1   2   2   1   1   1   2   2   0   0   1   0   1   1   0   1   2   1   0   2   0   0   1   1   1   1   1   0   1   2   1   1   0   2   1   2   2   1   1   1   1   1   1   0   1   1   1   1   1   1   2   1   1   1   1   2   1   2   1   0   1
 MK-2-11                1   2   0   0   2   1   1   1   1   2   2   1   1   2   1   2   0   1   1   0   2   1   1   2   2   1   2   1   2   0   2   1   2   0   1   0   0   1   1   1   1   2   2   1   0   2   1   0   1   1   0   2   1   0   1   1   1   2   0   0   1   2   1   0   2   1   1   2   2   1   1   1   1   0   1   1   2   2   1   2   1   0   1   1   1   2   1   1   0   1   0   1   1   0   1   2   2   2   0   2   2   2   0   2   2   2   1   1   1   1   1   0   1   2   2   1   1   1   1   2   2   1   1   1   1   1   1   1   2   2   2   0   0   1   0   0   0   2   0   1   1   2   1   2   1   2   1   0   0   1   0   1   1   1   1   1   1   0   2   0   0   1   1   1   1   1   1   1   2   1   1   0   2   1   2   1   1   1   1   1   1   1   0   1   2   2   1   1   1   2   0   1   1   1   2   1   2   1   1   1
 MK-2-12                1   2   0   0   2   1   2   1   0   1   2   1   1   2   1   1   0   1   1   0   2   2   1   1   2   1   2   1   2   0   2   1   2   0   1   0   0   1   1   1   1   2   2   1   0   1   1   0   0   1   0   2   1   0   1   1   1   2   1   0   1   2   1   1   2   1   2   2   2   1   1   1   2   0   1   2   2   2   1   2   1   0   1   1   1   2   1   0   0   1   0   2   1   0   1   2   2   2   0   2   2   2   1   2   2   2   1   1   0   1   1   0   2   2   2   1   1   1   2   1   2   1   0   1   1   1   1   1   2   2   1   0   0   1   0   0   0   2   0   1   1   1   1   1   0   1   2   0   0   1   0   1   0   2   1   1   1   1   2   0   1   1   1   1   1   1   2   1   1   1   1   0   2   1   1   1   1   1   1   1   1   1   1   1   2   2   1   1   1   1   0   1   1   1   2   1   2   1   1   0
 MK-2-13                1   2   0   0   2   1   2   0   0   1   2   1   1   2   1   1   0   1   1   0   1   2   1   1   1   1   1   1   2   0   0   2   2   0   1   0   0   0   1   1   1   2   2   1   0   2   1   0   0   1   0   2   1   0   1   1   1   2   1   0   0   1   2   1   2   1   2   2   2   1   1   1   1   0   0   2   2   2   1   2   1   1   1   1   1   2   1   0   0   1   0   2   1   0   1   1   2   2   0   2   1   2   1   1   2   2   1   1   0   1   1   0   2   2   2   1   1   1   1   1   2   1   1   1   1   1   1   0   2   2   1   0   1   1   0   1   0   2   0   1   2   1   1   2   0   1   2   0   0   1   0   1   0   1   2   1   1   1   2   0   1   0   1   1   0   1   2   1   1   1   1   1   2   1   0   1   1   1   1   1   1   1   1   1   1   1   2   1   1   1   0   0   1   0   2   1   2   1   1   0
 MK-2-14                2   2   0   0   2   1   2   0   0   1   2   1   1   2   1   1   0   1   1   0   0   1   1   1   1   1   1   1   2   0   0   2   2   0   1   0   0   0   1   1   1   2   2   1   0   2   1   0   0   1   0   2   1   0   2   1   2   2   0   0   0   1   1   1   1   1   1   1   2   1   0   1   1   0   0   2   2   2   1   2   1   0   0   1   1   2   1   0   0   1   0   2   1   0   1   1   2   2   0   2   0   2   1   1   1   2   1   0   0   1   1   0   2   2   2   1   1   2   1   1   2   1   1   1   1   1   0   0   2   2   1   0   1   2   1   1   0   2   0   1   2   1   0   2   0   1   2   0   0   0   0   0   0   2   2   1   1   1   2   0   0   1   0   1   0   1   2   1   1   1   1   1   2   1   0   1   1   1   1   1   1   1   1   1   0   1   2   2   1   1   0   0   1   0   2   1   2   2   1   0
 MK-2-15                2   1   0   0   2   1   2   0   0   1   1   1   1   2   1   1   0   1   1   1   1   1   1   1   1   1   1   1   1   1   0   2   1   0   1   0   0   0   1   2   1   2   1   0   0   2   1   0   0   1   0   2   1   0   2   1   1   1   0   1   0   1   0   1   2   1   1   1   1   2   0   1   1   1   0   2   2   2   2   1   2   0   0   1   1   2   1   0   0   1   1   2   1   0   1   1   1   2   1   1   0   2   1   1   2   2   1   1   0   1   1   0   2   2   1   1   1   2   0   1   2   1   1   1   1   1   0   0   2   2   1   0   1   2   1   1   0   2   0   1   1   1   0   1   0   1   2   0   0   0   0   0   0   2   2   2   1   1   2   0   1   1   0   1   0   1   1   1   1   1   1   1   2   1   0   0   1   1   1   1   1   1   1   1   0   1   2   1   1   1   1   0   1   0   1   1   2   2   1   0
 MK-2-16                1   1   1   0   2   1   2   0   0   1   1   1   1   2   1   1   0   1   2   1   1   1   1   1   1   1   1   1   1   1   0   2   1   0   1   0   0   0   2   2   1   2   2   0   1   0   1   0   1   1   0   2   1   0   2   1   1   1   0   1   1   1   0   1   2   0   1   1   1   2   0   1   1   1   0   1   2   1   2   0   2   0   0   0   1   2   1   0   0   1   1   2   0   1   2   1   1   1   0   1   0   2   1   0   1   2   1   1   0   1   1   1   2   2   2   1   1   2   0   1   2   2   1   1   1   1   0   0   1   2   1   0   2   2   1   1   1   1   0   1   1   1   0   0   0   1   2   1   0   0   0   0   0   1   2   2   1   1   2   0   0   1   0   0   0   1   1   1   1   1   1   1   2   1   0   1   1   2   1   2   1   1   1   1   0   1   2   1   0   2   1   0   1   0   1   1   2   2   1   0
 MK-3-1                 1   0   2   2   2   2   0   1   1   1   1   0   1   1   2   1   0   1   2   1   1   2   0   2   2   2   1   2   0   0   1   1   0   0   2   1   1   1   0   2   2   1   0   1   1   2   2   1   1   1   0   1   2   0   1   2   1   1   1   0   2   2   2   2   1   2   1   2   0   2   1   1   2   1   2   1   1   1   1   2   1   2   1   1   0   0   1   0   1   1   1   2   1   1   2   1   2   2   0   0   1   1   0   1   2   1   0   1   1   2   0   2   2   0   1   0   0   1   0   1   1   0   0   1   0   1   2   1   1   1   0   2   2   1   0   0   1   1   0   1   1   0   2   0   0   1   0   1   0   0   1   1   1   1   1   2   2   2   1   2   0   1   2   1   1   1   1   2   0   0   2   1   1   1   0   0   1   1   0   1   1   1   1   2   1   1   1   2   2   1   0   1   1   2   2   1   0   0   0   0
 MK-3-2                 1   1   1   2   2   2   1   1   1   1   1   0   1   1   2   1   0   1   1   1   1   2   0   2   1   2   1   2   0   0   1   1   1   0   2   1   1   1   0   2   2   1   0   1   1   1   2   1   1   1   0   1   0   0   1   2   1   1   1   1   2   2   2   2   1   2   1   2   0   2   1   1   2   1   2   1   1   1   1   2   0   2   1   0   0   0   1   0   1   1   1   2   1   1   2   0   2   2   0   0   0   1   0   0   2   1   0   1   1   2   0   2   2   2   1   0   0   1   0   1   1   0   0   1   0   1   2   2   0   1   1   2   2   1   0   0   2   2   1   1   1   1   2   0   0   1   1   2   0   0   1   1   1   1   1   2   2   2   1   2   0   1   1   0   1   1   2   0   0   0   2   1   1   1   0   0   1   1   1   1   1   1   1   1   2   1   1   1   2   0   0   1   1   2   2   2   0   0   0   0
 MK-3-3                 1   1   1   2   1   2   1   1   1   1   2   0   1   0   2   1   0   1   1   1   1   2   0   2   1   2   1   2   0   0   1   1   1   0   2   1   1   0   1   2   2   1   0   1   1   1   2   1   1   1   0   1   0   1   1   2   1   1   1   1   1   2   2   2   1   2   1   2   0   2   1   1   2   1   2   2   1   1   1   2   1   2   1   0   0   0   1   0   1   1   2   2   1   1   2   0   2   2   0   1   0   1   0   0   2   2   0   0   1   2   0   2   2   2   1   0   1   1   0   1   1   0   0   1   0   1   2   2   0   1   2   2   2   1   0   0   2   2   1   1   1   1   2   0   1   1   1   2   0   0   1   1   1   1   1   0   2   2   1   0   0   1   1   0   1   1   2   0   0   0   2   1   1   1   0   0   1   1   1   1   1   0   2   1   2   2   1   1   1   0   0   1   1   1   2   2   0   0   1   0
 MK-3-4                 1   1   1   2   1   2   1   1   1   1   1   0   2   0   2   1   0   0   1   0   1   2   1   2   1   2   1   1   1   0   0   1   1   0   1   1   1   0   1   2   2   1   0   1   1   0   2   1   0   0   1   0   1   1   1   2   1   1   1   1   1   2   1   2   1   2   2   2   1   2   1   1   1   1   2   2   0   1   2   2   1   2   1   0   0   0   1   0   1   0   2   1   1   1   2   0   1   2   0   1   0   1   0   0   2   2   0   0   1   2   0   1   2   2   1   0   1   1   0   1   2   0   0   2   0   1   2   2   0   1   2   2   2   1   0   0   2   2   1   0   1   1   2   0   1   1   2   1   0   0   1   1   1   1   1   0   2   2   1   0   0   1   1   0   1   1   2   1   0   0   2   1   0   1   0   0   1   1   1   1   1   0   2   1   2   2   1   1   2   0   0   1   1   1   2   2   0   0   1   0
 MK-3-5                 1   1   1   2   0   2   2   1   2   2   1   0   2   0   1   1   0   0   1   0   2   2   0   2   1   1   1   1   1   0   0   1   1   0   1   0   1   1   1   2   2   1   0   0   1   1   1   1   0   0   1   1   1   1   1   2   1   1   1   1   1   2   1   2   1   1   2   2   1   2   1   1   0   1   2   2   0   1   2   2   0   2   1   0   0   0   1   0   1   0   2   1   1   1   2   0   1   2   0   2   1   1   0   0   2   2   0   0   1   2   0   1   2   1   0   0   1   1   1   1   1   0   0   2   1   1   2   2   0   0   1   2   2   1   0   0   2   2   1   0   1   1   2   0   2   1   1   1   0   0   1   1   1   1   1   0   2   2   1   0   0   2   1   0   1   1   2   1   0   0   2   1   0   1   0   1   1   1   1   1   1   0   1   1   2   2   0   1   2   0   0   2   1   1   2   2   0   1   1   0
 MK-3-6                 1   1   1   2   0   2   0   0   2   2   1   0   2   0   1   1   0   1   1   0   2   2   0   2   1   1   1   1   1   0   0   1   1   0   1   0   2   1   1   2   2   1   0   0   0   1   1   1   0   1   1   1   0   1   1   2   1   2   1   1   0   2   1   1   1   1   1   2   1   2   1   1   0   1   2   2   0   1   2   2   1   2   1   2   0   0   1   0   1   1   2   0   1   1   2   1   1   2   0   2   1   1   1   0   2   2   0   0   1   2   0   1   2   1   0   0   1   1   1   1   0   0   0   2   1   1   2   2   0   0   1   1   2   1   0   0   2   2   0   0   1   1   2   0   2   1   1   1   0   0   1   1   1   1   1   0   2   2   1   0   0   2   1   1   1   1   2   2   0   0   2   1   0   1   0   1   0   1   1   1   1   0   2   0   2   2   0   1   2   0   0   2   1   1   1   2   1   1   1   0
 MK-3-7                 1   1   1   2   0   2   1   0   2   2   1   0   2   1   1   2   0   1   1   0   1   2   0   2   1   1   0   1   1   1   0   1   2   1   1   0   2   1   2   2   1   1   0   0   0   1   1   1   0   1   2   1   0   0   1   2   1   2   1   1   0   2   1   1   1   1   1   2   1   2   1   1   0   1   2   2   0   1   1   2   1   2   1   2   0   0   1   0   1   1   2   0   1   1   1   1   1   2   0   2   2   1   1   0   1   2   0   1   1   2   0   1   2   1   0   0   1   2   0   1   0   0   0   2   0   1   2   2   0   0   1   1   1   1   0   0   2   2   0   0   1   0   2   0   2   0   1   1   0   0   2   0   1   1   1   0   2   2   1   1   0   2   1   1   1   1   2   2   0   0   2   1   0   0   1   1   0   1   1   1   1   0   2   0   2   2   0   1   2   0   0   2   1   1   1   2   2   1   1   0
 MK-3-8                 1   0   1   2   0   2   1   1   2   2   1   0   2   1   1   1   0   1   1   0   1   2   0   1   1   0   0   1   2   1   0   1   2   1   1   1   2   1   2   2   1   1   0   0   0   2   1   1   0   1   2   1   0   0   1   1   1   2   0   1   0   2   1   1   1   1   1   2   1   1   1   1   0   1   2   2   0   1   1   2   1   2   0   2   0   0   1   0   1   1   1   0   1   1   1   1   0   2   0   2   2   2   2   0   1   2   0   1   1   1   0   1   1   1   0   0   0   2   0   1   0   0   0   2   0   1   2   2   0   0   1   1   2   1   0   0   2   2   1   0   1   1   1   0   2   0   1   0   0   0   2   0   1   1   1   0   1   2   1   1   0   1   0   0   1   1   1   2   0   0   2   1   0   1   1   1   1   1   1   1   1   0   2   0   1   2   0   1   2   0   0   2   1   1   1   1   1   1   1   0
 MK-3-9                 1   0   1   1   0   2   1   1   1   2   1   0   2   1   1   1   0   1   1   0   1   2   1   1   1   0   0   1   2   1   0   2   2   1   0   1   2   1   2   2   1   2   0   0   0   2   0   1   0   1   2   1   0   0   1   1   1   2   0   2   1   1   1   1   1   1   1   2   0   1   0   2   0   1   2   2   0   1   1   2   1   2   0   2   0   0   1   0   1   1   1   0   1   1   1   1   0   2   0   2   2   2   2   1   1   2   0   1   1   1   1   1   1   1   0   1   0   2   0   2   0   0   0   2   0   1   2   1   0   0   1   0   2   1   0   0   2   1   1   0   1   1   1   0   1   1   1   0   0   0   2   1   1   1   1   0   1   2   1   1   0   1   0   0   1   1   1   2   0   0   2   1   0   1   1   1   1   1   1   1   1   1   2   0   1   2   1   1   2   0   1   2   1   1   1   2   1   2   1   0
 MK-3-10                1   0   1   1   0   2   0   1   1   2   1   0   2   2   1   2   1   1   1   0   1   2   1   2   1   0   0   1   2   1   0   2   2   2   0   1   2   0   1   2   1   1   0   0   0   2   0   1   0   1   2   1   0   0   1   1   1   2   0   2   1   0   1   2   1   1   2   2   0   1   0   1   0   1   2   1   0   1   1   2   0   2   0   2   0   0   1   1   1   1   1   0   1   1   1   1   0   2   0   2   2   2   1   1   0   2   0   1   0   1   1   1   1   1   0   1   0   2   0   1   0   0   1   2   0   1   2   1   0   0   1   0   1   2   2   0   2   1   1   0   1   1   1   0   0   1   0   0   0   1   2   1   2   1   1   1   1   2   1   1   0   0   0   0   1   1   1   2   0   0   2   1   0   1   1   1   1   1   1   0   1   1   1   0   1   2   2   2   2   0   0   2   1   1   2   2   0   2   1   0
 MK-3-11                2   1   1   1   0   2   0   1   1   2   1   0   2   1   1   2   1   1   2   1   1   2   1   1   1   1   0   1   2   1   0   2   2   2   0   1   2   0   1   1   1   1   0   0   0   2   0   1   0   1   2   1   0   0   1   1   1   2   0   2   1   0   1   2   2   2   2   2   0   1   1   1   0   1   2   1   1   1   1   2   0   2   0   2   0   0   1   1   1   1   0   0   1   2   1   1   0   2   0   2   2   2   1   1   0   2   1   1   1   1   1   0   1   1   0   1   0   2   1   1   0   0   1   1   0   1   2   1   0   0   1   0   1   2   2   0   2   1   1   0   0   1   1   0   0   1   0   0   1   1   2   1   2   1   1   2   2   1   1   0   0   0   0   0   1   1   2   1   0   0   1   0   0   1   1   1   1   1   1   0   1   1   1   0   1   2   2   2   2   0   0   2   1   2   0   2   0   2   1   0
 MK-3-12                2   1   1   1   0   2   1   1   2   2   1   0   2   1   1   2   1   1   1   1   1   2   1   1   2   1   1   1   2   1   0   2   1   2   0   1   2   1   1   1   1   2   0   0   0   1   0   1   0   0   2   1   0   0   1   1   1   1   0   2   0   0   1   1   2   2   2   2   0   1   1   0   0   1   1   1   1   1   1   2   0   2   0   2   1   0   1   1   2   1   0   0   1   2   2   1   1   2   0   2   2   2   1   1   1   2   1   1   1   1   1   0   1   1   0   1   0   1   1   1   2   1   1   1   1   1   2   1   0   1   1   0   1   2   1   0   2   1   0   0   0   1   1   0   0   1   0   0   1   1   2   1   1   1   1   2   1   1   1   0   0   0   0   0   2   1   1   1   0   0   1   0   1   1   1   1   1   1   1   0   1   1   1   1   1   2   1   2   2   0   1   2   1   1   1   2   0   2   0   0
 MK-3-13                2   1   1   1   0   2   1   0   2   2   1   0   1   1   1   2   1   1   1   1   1   2   1   1   2   1   1   1   2   1   0   1   1   2   0   1   2   1   1   0   1   2   0   0   0   1   0   1   0   0   1   1   0   0   2   2   1   1   0   2   1   0   2   1   2   2   2   2   0   1   1   0   0   1   1   1   1   1   1   2   1   2   1   2   1   1   1   1   1   0   0   1   1   2   2   1   1   2   1   1   2   2   1   2   0   1   2   1   1   2   1   0   1   1   0   2   0   1   1   0   1   1   1   1   2   1   2   1   0   1   1   0   0   1   1   0   2   1   0   0   1   1   2   0   0   1   0   1   1   1   2   1   1   1   1   2   1   1   0   0   0   0   0   0   2   1   1   1   0   0   1   0   1   1   1   0   1   1   1   0   1   1   1   1   2   2   1   2   2   0   1   2   1   1   2   1   1   2   0   0
 MK-3-14                2   1   2   1   0   2   1   1   2   2   1   0   1   1   1   2   1   1   1   0   0   2   1   1   2   1   1   1   2   1   1   1   1   2   1   1   2   1   1   1   1   2   0   2   0   1   0   1   0   0   1   1   0   0   2   2   0   0   1   2   1   0   2   1   2   2   2   2   1   2   1   0   0   1   1   1   1   1   1   2   1   2   1   2   1   1   1   1   1   0   0   1   2   2   2   1   1   2   1   1   2   2   1   2   0   2   2   1   1   1   1   0   1   1   1   2   0   1   1   0   1   1   1   2   2   2   2   1   0   1   2   0   0   1   2   0   2   1   0   0   1   1   2   1   0   1   0   1   1   1   2   1   1   1   1   2   1   0   0   0   0   1   0   0   2   1   1   1   0   0   1   1   0   1   1   0   0   1   1   0   1   1   1   1   2   2   2   2   2   1   1   1   1   1   2   2   1   2   1   0
 MK-3-15                2   1   1   1   0   0   1   1   2   2   1   0   2   1   1   2   1   1   1   0   0   2   1   2   2   1   1   1   2   0   1   1   1   1   1   1   1   2   1   1   2   2   0   2   0   1   0   1   1   0   1   1   0   0   2   2   0   1   1   2   1   0   1   2   2   2   2   2   2   2   1   0   1   2   1   1   1   1   1   2   1   2   1   2   1   1   1   1   1   0   0   1   2   2   2   1   1   2   1   2   2   2   1   2   0   2   1   1   2   1   0   2   1   0   0   2   0   0   1   0   1   1   1   1   2   2   2   1   0   2   2   0   0   1   2   0   2   1   0   0   1   0   2   0   0   1   0   1   1   1   2   1   1   1   0   2   1   0   0   0   0   0   0   0   2   1   1   1   0   0   1   1   0   1   1   0   0   1   1   0   1   1   1   1   2   2   2   1   2   1   1   1   1   1   2   2   0   1   1   0
 MK-3-16                2   1   1   1   0   0   1   1   2   1   1   1   1   1   1   2   1   1   1   0   0   2   1   1   2   0   1   0   2   0   1   1   1   1   1   1   1   1   1   1   2   2   0   2   0   0   0   1   1   0   1   1   0   1   2   2   0   1   1   2   1   0   1   1   2   2   2   2   1   1   0   0   1   2   1   1   1   0   2   2   1   2   1   2   1   1   1   1   1   0   0   1   1   2   2   1   1   1   1   2   2   1   1   1   0   2   1   1   2   1   0   1   1   0   0   2   0   0   2   0   1   1   1   1   2   2   2   1   0   2   2   0   0   1   2   1   2   1   1   1   1   0   2   0   0   1   0   1   1   1   2   1   1   1   0   2   1   0   1   0   0   0   0   0   1   1   1   1   0   0   1   1   0   2   1   0   1   1   1   1   1   0   1   1   2   2   0   1   1   1   1   1   1   1   1   2   0   1   1   0
 MK-4-1                 2   2   2   1   1   1   0   1   0   1   2   0   1   0   1   0   0   2   1   0   2   1   2   1   2   1   1   2   1   1   2   1   0   2   1   0   2   1   1   2   2   1   1   1   1   1   1   1   1   1   0   2   1   2   2   0   0   0   2   0   0   2   1   0   1   0   1   2   1   2   0   2   2   1   2   0   1   1   1   2   1   1   1   0   2   1   1   1   1   1   2   0   1   2   1   2   2   0   1   1   1   1   1   2   2   2   2   1   1   2   1   1   1   2   1   2   1   0   2   2   1   0   0   2   0   1   1   0   2   1   1   1   2   1   1   1   0   1   1   0   2   0   0   2   2   1   0   1   2   1   1   2   0   1   0   0   0   0   2   0   1   0   1   1   2   1   2   2   2   2   0   0   1   0   2   2   0   1   2   1   1   1   0   1   1   1   0   1   1   1   1   1   2   1   2   1   2   1   1   1
 MK-4-2                 2   2   2   1   2   0   0   1   0   1   2   1   1   0   1   1   1   2   1   0   1   1   1   1   1   0   1   2   1   2   2   1   0   2   1   0   1   1   1   2   2   1   1   0   1   1   1   0   1   1   0   2   1   1   2   0   0   0   2   0   0   2   1   0   0   0   1   2   2   2   0   2   2   1   2   0   1   1   0   2   1   1   0   0   2   1   2   1   2   1   2   0   2   2   1   2   2   0   0   0   1   1   1   1   2   2   1   1   2   2   1   1   1   2   2   2   1   0   2   2   0   0   0   2   0   2   1   0   2   1   1   1   2   1   1   1   0   1   1   0   1   1   1   2   2   1   0   1   2   1   0   2   1   1   1   0   0   0   1   0   1   0   0   1   2   1   1   2   2   1   0   0   1   0   2   1   0   2   2   1   1   1   0   0   1   1   0   1   1   0   1   1   2   0   2   1   1   1   1   1
 MK-4-3                 2   2   2   1   2   0   0   1   2   1   1   1   1   0   1   1   1   2   1   0   1   1   1   1   1   0   2   1   1   1   2   2   0   2   1   0   1   1   1   2   2   1   1   1   1   1   1   1   2   1   0   2   1   1   2   0   0   0   1   0   0   2   1   1   0   0   1   2   2   2   1   2   2   1   2   0   1   2   1   2   1   1   0   0   2   1   2   1   2   2   1   2   1   2   2   2   2   0   0   0   1   1   0   1   1   2   1   1   2   2   1   1   1   2   2   2   0   1   2   2   0   0   0   1   1   2   1   0   2   1   1   1   2   1   1   1   0   1   1   0   1   1   1   2   2   1   0   1   2   1   0   2   1   1   1   0   0   0   1   1   1   0   0   1   2   1   1   2   2   1   0   0   1   1   1   0   0   2   2   1   1   1   0   0   1   1   1   1   1   0   1   1   2   0   2   1   1   1   1   1
 MK-4-4                 1   2   2   1   2   0   0   1   2   1   1   1   1   0   1   1   1   2   1   0   1   1   1   1   1   0   2   1   1   1   2   2   0   2   2   0   1   1   1   2   1   1   1   0   1   1   1   0   2   1   0   2   1   1   1   1   0   0   1   1   1   2   1   0   0   0   1   2   2   2   1   2   2   1   2   1   1   2   1   2   1   1   1   1   2   1   2   1   2   1   1   2   0   1   2   2   1   0   0   0   1   1   0   1   1   2   1   1   2   2   1   1   1   2   2   2   0   1   2   2   0   0   0   1   1   2   1   0   2   0   1   1   2   1   1   1   0   1   1   1   1   1   0   2   2   0   0   1   2   1   0   2   1   1   1   0   1   0   1   0   1   0   0   1   2   1   1   2   2   1   0   1   1   1   1   0   0   2   2   1   1   2   0   0   1   1   1   1   1   0   0   1   1   1   2   1   1   0   1   2
 MK-4-5                 2   2   1   0   2   1   1   1   1   1   2   1   1   0   0   1   2   2   1   0   1   1   2   1   2   0   2   1   2   1   1   1   0   2   2   1   1   1   1   2   1   1   1   1   1   1   1   0   2   2   0   2   1   2   1   1   0   0   2   1   1   2   1   0   1   0   2   2   2   2   1   2   2   1   2   1   1   2   2   2   0   1   1   1   2   1   2   1   2   1   1   2   0   1   2   1   1   0   1   0   1   1   0   1   1   1   1   0   2   2   1   1   1   2   2   1   1   1   2   1   0   0   0   1   1   2   2   0   2   0   1   1   1   0   1   1   0   1   0   1   1   1   0   2   1   1   0   1   2   1   0   2   1   1   1   1   1   0   1   0   1   0   1   1   1   1   1   2   2   1   0   1   1   1   1   0   0   2   2   1   1   2   2   0   1   2   1   1   1   0   2   1   1   1   2   1   1   0   1   2
 MK-4-6                 2   2   1   0   2   1   1   1   1   2   2   1   1   0   0   1   2   1   2   0   1   1   2   2   2   0   2   1   2   0   1   1   0   2   2   1   1   1   1   2   1   1   1   0   1   1   1   0   2   2   0   2   1   1   1   1   0   0   2   0   1   1   1   1   1   0   2   1   2   2   1   2   1   1   1   1   1   2   2   2   0   1   0   1   2   1   2   1   2   2   2   2   0   2   1   1   1   1   1   0   2   1   0   2   2   1   1   0   2   2   1   2   1   2   1   1   1   2   2   1   0   0   0   1   1   2   0   0   2   1   1   2   2   0   1   1   0   1   0   1   2   1   0   2   1   1   1   1   1   1   1   2   1   2   1   1   0   1   1   1   1   0   1   2   0   1   1   2   2   0   0   1   0   1   1   0   1   2   2   0   1   2   2   0   1   2   1   1   1   0   1   1   1   1   2   1   0   0   2   2
 MK-4-7                 2   2   1   0   2   1   1   1   1   1   1   1   1   0   0   1   2   1   2   0   1   2   2   2   2   0   2   1   2   0   1   2   0   2   1   1   1   1   1   2   1   1   1   0   1   1   1   0   2   2   0   2   1   0   1   1   0   0   2   0   1   1   1   1   1   0   2   1   2   2   1   2   0   1   1   0   2   2   1   2   0   1   0   1   2   1   2   1   0   2   1   2   0   2   1   2   1   1   1   0   2   1   0   2   1   1   2   1   2   2   1   2   1   2   1   2   1   2   2   1   0   1   0   1   1   2   0   1   2   1   1   2   2   0   1   1   0   1   0   2   2   1   1   1   1   1   1   1   1   1   1   2   1   2   1   1   0   1   1   2   1   1   2   2   0   0   1   2   1   0   1   2   1   2   1   1   1   2   2   0   1   2   2   0   1   2   0   1   1   0   1   1   0   1   1   0   1   0   2   2
 MK-4-8                 2   2   1   0   2   1   1   1   2   1   1   0   1   1   0   1   1   1   2   1   0   2   2   2   2   1   2   2   2   0   1   2   0   2   1   1   1   1   1   1   1   1   1   1   1   1   1   0   2   2   0   2   1   0   1   1   0   1   2   0   1   1   1   1   1   0   2   1   1   1   0   0   0   1   0   0   2   2   1   2   0   1   0   1   2   1   2   1   0   2   1   1   0   2   0   2   1   1   1   0   2   2   0   2   1   1   2   1   2   2   1   2   1   2   2   2   1   2   1   1   1   1   1   1   1   2   1   1   2   1   1   1   2   1   1   1   0   1   0   2   2   1   1   1   1   1   1   1   1   1   1   2   1   2   1   1   0   1   1   2   1   1   2   2   0   0   2   2   1   0   1   1   1   2   1   1   1   2   2   0   1   2   2   1   1   2   0   1   2   1   2   1   0   1   1   0   1   0   2   2
 MK-4-9                 2   1   1   1   2   1   1   0   2   1   1   0   0   1   0   1   1   0   1   1   0   1   0   2   2   1   1   2   2   0   1   2   0   2   1   2   1   1   1   1   1   1   1   1   1   1   1   0   2   2   0   2   1   0   1   2   0   1   2   0   0   1   1   1   1   0   2   1   1   1   0   1   0   1   0   0   2   2   1   2   1   1   0   1   2   1   2   1   1   1   1   1   0   2   0   2   1   1   1   0   2   2   0   2   1   0   2   1   2   2   2   2   1   2   2   2   1   2   1   0   1   1   0   1   0   1   1   1   2   1   1   1   1   1   1   1   0   1   1   2   2   1   1   1   1   0   1   1   1   1   1   2   1   2   1   1   1   2   0   2   1   1   2   2   0   1   1   2   1   0   1   1   1   2   0   1   1   2   2   0   1   2   2   1   1   2   1   1   1   1   2   1   1   1   1   0   1   0   2   2
 MK-4-10                2   1   1   1   1   1   1   0   2   0   0   0   0   1   1   2   0   0   1   1   1   2   1   2   2   2   1   2   2   0   1   1   1   2   2   2   0   1   1   1   1   1   1   1   1   1   1   0   2   2   0   2   0   0   0   2   2   1   2   0   0   1   1   2   1   0   2   1   1   1   0   1   0   1   0   0   2   1   1   2   1   1   0   1   2   1   2   1   1   1   0   1   0   2   1   1   1   1   1   0   2   2   0   1   1   0   2   1   2   2   1   2   1   2   1   2   1   2   1   0   1   1   0   1   0   1   1   1   1   1   1   1   1   1   1   1   0   0   2   2   2   1   2   1   1   0   1   1   1   1   1   2   1   2   1   1   2   2   0   2   1   1   2   2   0   1   1   2   1   0   1   1   1   2   0   1   1   1   1   0   1   2   2   1   0   1   2   2   1   1   1   1   1   1   1   0   1   0   1   2
 MK-4-11                2   1   1   1   1   1   1   1   1   0   0   1   0   1   1   2   0   0   1   1   1   2   1   2   2   2   1   2   2   0   1   1   1   0   2   1   0   1   1   0   0   1   1   1   1   1   1   0   2   1   0   2   0   0   0   2   1   1   2   0   1   1   1   1   1   0   2   1   1   1   0   0   0   1   0   0   2   1   1   2   2   0   0   1   2   1   2   1   0   1   0   1   0   2   2   1   1   1   1   0   2   2   0   2   1   0   2   1   2   1   1   0   1   2   1   2   2   2   1   0   1   1   0   1   1   1   1   2   0   1   1   1   1   1   2   1   1   1   2   2   2   1   2   1   0   0   0   1   1   1   1   2   1   2   1   1   1   2   0   2   1   1   1   2   0   1   1   1   1   0   1   1   1   2   0   2   1   1   1   1   1   2   2   1   1   1   2   2   1   1   1   1   1   1   1   0   0   1   1   2
 MK-4-12                2   1   2   2   1   1   1   1   1   1   0   0   0   1   1   2   0   0   1   1   1   2   1   2   2   2   1   2   1   0   1   1   1   0   2   1   0   1   1   0   0   1   1   1   1   1   1   1   2   1   1   2   0   0   0   2   1   1   2   1   1   1   1   1   0   0   2   1   1   1   0   0   0   1   0   0   2   1   1   2   2   0   0   1   2   1   1   1   0   1   0   1   0   2   1   1   0   1   1   1   2   2   0   2   1   2   2   1   2   1   1   0   1   2   1   2   2   2   0   1   1   1   0   1   1   1   0   2   0   1   1   2   1   1   2   1   0   1   2   2   2   1   1   1   0   0   1   1   1   1   1   2   1   2   1   1   1   1   0   2   1   1   1   1   0   1   2   1   1   0   1   0   1   2   0   1   1   1   2   1   0   1   2   0   1   1   1   2   1   2   1   1   1   1   1   0   0   1   1   2
 MK-4-13                2   1   1   2   1   1   1   1   2   1   0   0   0   2   1   2   0   0   1   1   1   1   1   2   1   1   1   2   2   0   1   0   1   1   2   2   0   1   1   0   1   1   1   1   1   1   1   1   2   1   1   2   0   1   0   2   1   0   2   1   1   0   1   1   0   0   2   1   1   1   0   0   0   1   0   0   2   1   1   2   2   0   0   1   2   2   0   0   1   2   0   1   0   2   1   1   1   0   1   1   2   2   0   2   1   2   2   1   2   1   1   0   1   2   1   2   2   2   1   1   2   1   0   1   2   1   1   2   0   1   1   2   1   1   2   1   0   1   2   2   2   1   1   1   0   0   1   1   1   1   0   2   1   2   1   1   2   1   0   2   1   1   1   1   0   2   2   1   1   0   1   0   1   2   0   0   2   1   2   1   0   1   2   1   1   2   1   2   1   2   1   1   1   1   1   0   0   1   1   2
 MK-4-14                1   1   1   2   1   1   1   1   2   2   0   0   0   2   0   2   0   0   1   1   1   1   1   2   1   1   1   1   2   0   1   2   1   1   1   2   0   1   2   0   1   1   1   1   1   1   1   0   2   1   1   2   0   1   0   1   1   0   2   1   1   0   1   1   0   0   2   1   1   1   0   1   0   1   1   0   2   1   1   2   2   0   0   0   2   2   0   0   1   2   0   1   0   2   1   1   0   1   1   1   2   1   0   2   0   2   2   2   1   0   0   0   1   1   1   2   2   2   0   1   2   1   0   0   2   1   0   2   0   0   1   2   1   2   2   1   1   1   2   2   1   2   1   1   0   0   1   1   1   1   0   2   1   2   1   1   2   1   0   2   1   1   1   0   0   2   2   1   1   0   1   0   1   2   1   0   2   1   1   0   0   2   2   1   1   2   1   2   1   2   2   1   1   0   1   1   0   1   0   1
 MK-4-15                1   1   1   2   1   1   1   1   2   2   0   1   0   2   0   2   1   0   1   1   1   1   1   2   1   1   1   1   1   0   1   2   1   1   1   2   0   1   2   0   1   0   1   2   1   1   1   0   2   1   1   2   0   0   0   1   0   0   2   1   2   0   1   1   0   0   2   1   1   1   1   1   0   1   1   0   2   1   1   2   1   0   0   1   2   2   0   0   1   2   0   1   0   2   1   0   0   1   1   1   2   1   1   2   0   2   2   2   1   0   0   0   1   1   1   2   2   1   0   1   2   1   0   0   0   1   0   2   0   0   1   2   1   2   2   1   1   1   2   2   1   2   1   1   0   0   1   1   1   1   0   1   0   2   1   1   2   0   0   2   1   1   1   0   0   2   2   1   1   1   1   0   0   2   1   0   2   1   1   0   0   2   2   1   0   1   1   2   1   2   2   2   1   0   1   1   1   1   0   1
 MK-4-16                1   1   1   2   1   1   0   1   2   2   0   1   1   2   0   2   1   0   1   1   1   2   1   2   1   1   1   1   1   1   0   2   1   1   1   2   0   1   2   0   1   0   2   2   1   0   1   1   1   1   2   2   0   1   0   1   0   0   2   1   2   0   1   1   0   1   2   0   1   1   1   1   0   1   1   1   2   1   1   2   1   0   0   1   0   1   1   0   1   2   0   1   0   2   1   0   0   1   1   1   2   1   1   2   1   2   1   2   1   0   0   0   1   1   2   2   2   1   0   1   2   1   0   0   0   1   0   2   0   0   1   2   1   1   2   1   1   1   2   2   1   2   1   1   0   1   1   1   1   1   0   1   0   2   1   1   2   0   1   2   1   2   0   0   0   1   2   1   0   1   1   1   0   2   2   0   1   1   1   1   0   2   2   1   0   1   1   2   1   1   2   2   1   0   1   1   1   1   0   1
 MK-5-1                 1   0   2   0   1   1   0   0   0   1   2   2   1   1   2   2   2   1   1   0   1   1   2   1   1   0   0   1   1   2   1   2   1   2   1   2   1   1   2   1   2   0   1   1   1   1   1   2   1   2   1   1   0   1   1   2   2   2   0   1   2   2   1   1   1   1   1   1   1   2   2   1   0   1   0   0   1   2   0   1   0   2   1   2   1   0   0   1   2   0   1   2   0   0   1   1   1   1   1   0   1   0   0   0   0   1   0   1   2   2   1   1   1   1   2   0   2   2   0   1   0   2   2   1   1   1   1   1   0   1   1   1   1   1   1   2   2   1   0   1   1   0   2   2   0   1   1   2   2   1   1   1   1   1   2   2   0   1   1   2   2   0   0   2   0   2   1   1   1   2   0   0   0   1   2   1   1   1   1   2   0   0   1   1   1   0   1   0   1   2   0   2   1   2   1   2   1   2   0   2
 MK-5-2                 1   0   2   0   1   0   0   0   1   1   2   2   2   1   2   2   2   2   1   0   1   0   2   1   2   0   0   0   1   2   1   1   1   2   1   2   1   1   2   1   2   1   0   1   1   1   1   2   1   2   1   1   0   1   0   2   2   2   0   1   2   2   1   2   1   1   1   1   1   2   2   1   0   1   0   0   1   2   0   1   0   2   1   2   1   1   0   0   2   1   1   2   2   0   1   0   1   1   1   1   1   0   0   0   0   1   0   0   2   2   1   2   1   0   2   1   2   2   0   1   0   2   2   1   1   1   1   1   0   1   1   1   1   1   1   2   2   1   0   1   1   0   1   2   0   1   1   2   2   1   1   1   1   1   2   2   0   1   1   2   1   0   0   2   0   2   0   1   1   2   0   0   1   1   2   1   1   1   1   2   0   0   1   1   1   0   1   2   1   2   0   2   1   1   1   2   1   2   0   1
 MK-5-3                 1   0   2   0   0   1   1   0   1   1   2   2   2   1   2   2   2   2   2   0   1   0   1   2   2   0   0   2   2   2   1   1   1   0   0   2   1   1   2   2   2   1   0   1   1   1   1   2   2   2   1   1   0   1   0   1   2   2   0   1   2   2   2   2   1   1   1   0   1   1   2   1   1   1   0   0   1   0   1   1   0   2   1   2   1   1   1   1   2   1   2   2   2   0   1   0   1   1   1   1   1   0   1   0   1   1   1   1   2   2   1   2   2   0   2   1   2   2   0   1   0   2   2   2   1   1   0   2   0   1   1   1   1   1   1   2   2   1   0   1   1   0   1   2   0   1   1   2   2   2   1   1   1   1   2   2   1   1   1   2   1   0   0   1   0   2   0   1   1   2   0   0   1   1   2   1   1   1   1   2   0   0   1   1   1   1   1   2   1   2   0   1   1   1   1   2   1   2   0   1
 MK-5-4                 1   1   2   0   0   1   1   0   1   0   1   2   2   2   2   2   2   2   2   1   1   0   1   2   2   1   0   2   2   2   1   1   0   0   0   1   1   2   2   2   2   0   0   0   1   0   2   2   2   2   1   1   0   1   1   1   2   2   0   1   2   1   2   2   0   1   1   1   1   0   2   1   1   1   0   0   1   0   1   1   1   2   1   2   1   1   1   1   1   1   2   2   1   1   1   0   1   1   1   1   1   1   1   0   0   1   1   1   2   2   1   2   2   0   2   1   2   1   1   1   1   2   2   2   1   1   0   2   1   1   1   0   1   1   1   1   2   1   0   1   1   0   2   2   1   1   1   2   2   2   1   1   1   1   2   2   1   1   0   2   1   0   1   1   0   2   0   1   0   1   0   0   1   1   2   1   1   1   1   1   1   1   1   1   1   1   1   2   1   0   0   1   1   1   0   2   1   2   0   1
 MK-5-5                 1   1   2   0   0   1   2   0   1   0   1   2   2   2   2   2   1   2   2   0   1   0   1   2   2   1   0   2   2   2   1   1   0   0   0   1   1   2   2   2   2   0   0   0   1   0   2   1   2   2   1   0   0   1   1   1   2   2   0   0   2   1   2   2   0   2   1   1   1   0   2   1   1   1   1   0   1   0   1   1   1   2   1   2   2   1   2   1   1   2   2   1   1   1   1   0   1   1   1   1   0   1   1   0   0   1   2   1   2   2   1   2   2   0   2   1   2   1   1   1   1   2   2   2   1   1   0   2   1   0   1   0   1   1   1   1   2   1   0   1   1   0   2   2   1   1   1   2   2   2   0   1   1   1   2   2   1   1   1   2   1   0   1   1   1   2   0   2   1   1   0   1   1   1   2   1   1   1   1   1   1   1   2   1   1   2   1   2   0   0   1   1   1   1   0   2   1   2   0   1
 MK-5-6                 1   1   1   1   1   1   2   0   1   0   1   2   2   2   2   2   1   0   2   0   1   0   1   2   2   1   0   2   2   2   1   1   0   0   0   1   1   0   2   2   1   0   0   0   1   0   2   1   2   2   1   0   0   1   1   1   2   2   0   0   2   1   2   2   1   2   1   1   1   0   2   1   1   1   1   0   1   0   1   1   1   2   1   2   2   1   2   1   0   2   1   1   2   1   1   0   1   1   1   1   0   1   1   0   1   1   2   0   2   2   1   2   1   0   2   2   1   1   2   1   1   2   2   2   0   1   0   2   1   0   1   0   1   1   1   0   2   1   0   1   1   0   2   2   1   1   1   2   2   2   0   0   1   1   2   2   1   1   1   2   1   0   1   1   1   2   1   2   1   1   0   1   2   1   2   2   1   2   1   1   1   1   2   1   1   2   1   2   0   0   1   1   1   1   0   1   1   2   0   1
 MK-5-7                 1   1   1   1   2   1   1   0   1   0   1   2   2   2   2   2   1   0   2   0   1   0   1   2   2   1   1   2   2   2   1   1   0   0   0   1   2   0   2   1   0   0   1   1   1   1   0   1   2   2   1   0   0   1   1   0   2   2   0   1   1   1   2   2   1   2   1   1   1   0   2   1   0   2   1   0   1   0   1   1   1   2   1   2   2   1   1   1   1   1   1   1   2   1   1   0   1   2   1   1   0   1   1   0   1   1   2   0   2   1   1   2   1   0   1   2   1   1   2   1   1   2   2   2   1   1   0   2   1   0   0   0   1   1   1   0   2   1   0   1   1   0   2   2   1   1   1   2   1   2   0   0   1   1   2   1   1   1   1   2   1   0   1   1   1   1   1   2   1   1   0   1   2   0   2   2   2   2   0   1   1   1   2   2   1   2   1   2   0   0   1   2   1   2   1   1   1   2   0   1
 MK-5-8                 0   1   1   1   1   1   1   0   1   1   2   2   2   2   2   2   1   0   2   0   1   0   1   2   2   1   1   2   1   2   1   0   0   0   0   1   2   0   2   1   0   0   1   0   1   1   0   1   1   2   1   0   0   1   0   0   2   2   1   1   1   1   1   0   1   1   0   1   2   0   1   1   0   2   1   0   1   0   1   2   1   2   1   2   2   2   0   1   0   1   1   1   1   2   1   1   2   1   0   1   0   1   1   0   1   1   1   0   2   1   2   2   1   0   1   2   1   1   2   1   1   2   2   2   1   1   0   1   2   1   1   1   1   2   1   0   2   0   0   0   1   0   2   1   1   1   1   2   1   2   0   0   2   1   2   0   1   1   1   2   1   0   1   2   1   0   0   2   1   1   0   1   2   0   2   2   2   2   0   1   1   1   1   2   1   1   1   2   0   1   1   2   1   2   1   1   1   2   1   1
 MK-5-9                 1   2   1   1   1   2   1   0   1   1   2   2   2   2   2   1   2   0   1   0   1   0   1   2   2   2   1   2   1   1   2   0   0   0   0   1   2   0   2   1   0   0   1   1   1   0   0   1   0   2   1   0   0   1   0   0   2   2   1   1   1   1   1   1   1   1   0   1   2   0   1   1   0   2   1   0   1   0   1   2   1   2   0   2   2   1   0   2   0   1   1   1   1   2   1   1   2   0   0   1   1   2   1   0   1   1   1   0   1   1   1   2   1   0   1   2   0   1   2   1   1   2   2   2   1   1   0   1   2   1   1   1   1   2   1   1   1   0   0   0   1   0   2   1   1   0   0   1   1   1   1   1   2   1   2   0   1   1   1   2   1   0   2   2   1   0   0   2   1   1   0   1   2   1   2   1   2   2   1   1   1   1   1   2   1   2   1   1   0   1   1   2   1   2   1   1   1   2   1   1
 MK-5-10                1   2   1   1   1   2   0   0   1   1   2   2   2   2   2   1   2   0   1   0   1   0   1   2   2   2   1   2   0   1   2   0   0   1   1   1   2   0   2   1   0   1   0   1   1   0   1   1   0   1   0   1   0   1   0   0   2   2   1   2   1   1   0   0   1   2   0   0   2   0   1   1   0   2   1   0   0   0   1   2   2   2   0   2   2   1   0   2   0   2   1   1   1   2   1   1   2   0   0   1   1   2   1   0   1   2   1   0   0   2   1   2   1   0   1   2   0   1   2   1   1   2   2   2   1   1   0   1   2   1   1   1   2   2   1   1   2   0   0   0   1   0   2   1   1   0   0   1   1   0   1   2   1   1   2   0   1   1   1   2   0   0   2   1   1   1   0   2   1   1   1   1   2   1   2   1   1   2   1   1   1   1   2   2   1   2   1   1   0   1   1   2   1   2   1   0   1   1   1   2
 MK-5-11                1   1   1   1   1   2   0   0   1   1   2   2   1   2   2   1   2   1   2   0   1   0   1   1   2   2   1   2   0   1   2   0   0   1   2   1   2   0   1   1   0   1   0   1   1   0   1   1   0   1   0   1   1   1   1   0   2   2   1   2   1   1   0   0   1   2   0   0   2   0   1   1   0   2   1   0   0   0   1   2   2   2   0   2   2   1   0   1   0   2   1   1   1   2   1   1   2   0   0   1   1   2   1   0   1   2   1   1   0   2   1   2   1   0   1   2   0   0   2   1   1   2   2   2   1   1   0   1   2   1   1   1   2   2   1   1   0   0   0   0   1   1   2   1   1   0   0   1   1   0   1   2   1   1   2   0   1   1   0   2   0   1   2   1   1   1   0   1   1   0   1   1   2   2   2   1   1   1   1   1   1   1   2   2   1   2   0   1   0   1   0   2   1   2   1   0   1   2   0   2
 MK-5-12                1   1   0   1   1   2   1   0   1   1   2   2   1   1   2   1   2   1   2   1   1   0   1   1   2   2   1   2   0   1   2   1   1   1   2   1   2   1   1   2   0   1   0   1   1   0   2   1   0   1   0   1   1   1   1   0   2   2   1   2   1   1   0   0   1   2   0   0   2   0   2   1   0   2   1   0   0   1   1   2   2   2   0   2   1   1   1   1   0   2   1   1   0   1   1   1   2   0   1   1   1   1   1   0   1   2   0   1   0   2   1   2   1   0   1   2   1   0   2   0   2   2   2   2   1   1   0   1   2   1   1   1   2   2   1   1   0   0   0   0   0   2   2   1   0   0   0   1   1   0   1   2   0   1   2   1   1   2   0   2   0   1   2   1   1   1   1   1   1   0   1   1   1   2   1   0   1   2   1   1   1   1   2   2   1   2   1   1   1   1   0   1   1   2   1   0   1   2   0   2
 MK-5-13                1   1   0   1   1   2   1   0   1   1   1   2   2   1   2   0   1   1   2   1   1   0   1   1   1   2   1   1   0   1   2   1   0   0   2   1   2   0   1   2   0   1   0   1   1   0   2   1   0   1   0   1   1   2   1   0   2   2   1   1   1   1   1   0   1   2   1   0   2   0   2   1   0   2   1   1   0   1   2   2   2   2   0   2   1   1   1   1   0   2   1   1   0   1   1   0   2   1   1   1   0   1   1   1   2   2   0   1   0   2   1   2   1   0   2   2   1   0   2   0   0   2   2   2   1   1   1   1   2   1   1   1   2   2   1   1   0   1   1   0   0   2   2   1   0   0   0   1   1   0   2   2   0   2   2   1   1   2   0   2   0   1   2   0   1   1   1   1   2   0   1   1   1   2   1   0   2   1   1   1   2   2   2   2   1   2   1   1   1   1   0   2   1   2   1   0   2   1   0   2
 MK-5-14                0   1   1   2   1   2   1   0   1   1   1   1   1   1   0   0   1   1   1   0   1   0   1   1   1   2   1   0   0   1   2   1   0   0   2   1   1   0   1   2   0   1   0   2   1   0   2   1   0   1   0   0   1   2   1   0   2   2   1   1   1   0   1   0   0   2   1   0   1   0   2   1   0   2   1   1   0   1   2   1   1   2   1   2   1   2   0   1   0   2   0   1   0   1   1   0   2   1   1   1   1   1   1   0   2   2   1   1   0   2   1   2   1   2   2   2   1   1   2   0   0   2   2   2   1   1   1   1   1   1   0   0   0   2   1   1   0   1   1   0   0   2   2   1   0   0   0   1   1   0   2   2   0   1   2   1   1   2   0   2   0   1   2   0   0   1   2   1   2   1   0   1   1   2   1   0   0   1   1   1   2   2   2   1   1   2   1   1   1   1   0   2   1   2   1   0   2   1   0   2
 MK-5-15                0   2   0   2   1   2   1   0   1   1   0   1   1   1   0   0   1   2   1   0   1   0   0   1   1   2   1   0   0   1   2   1   0   0   2   1   1   0   1   2   0   1   0   2   1   0   2   1   0   1   0   0   1   2   1   0   2   2   1   1   0   0   1   0   0   2   1   1   2   0   2   2   1   2   0   1   0   0   2   1   1   2   1   2   1   2   0   1   1   2   0   1   1   1   1   0   2   1   0   1   1   1   2   1   2   2   1   1   0   2   0   2   1   2   2   1   2   1   2   0   0   2   2   1   1   1   0   1   1   1   0   0   0   1   1   1   0   1   1   0   0   2   2   1   0   0   0   1   1   1   2   2   0   1   2   1   0   2   0   2   0   1   2   0   1   1   2   1   2   1   1   1   1   2   1   1   0   1   1   1   2   2   1   1   1   2   1   1   1   1   0   2   1   2   1   0   2   1   0   2
 MK-5-16                0   2   0   1   1   1   1   0   1   1   0   0   1   2   0   0   2   2   1   2   2   1   0   0   1   1   0   0   1   1   2   0   1   0   2   1   0   1   1   2   0   1   0   2   0   0   2   1   0   1   0   0   1   2   1   1   2   2   2   1   0   0   1   0   0   2   1   1   2   0   2   1   1   2   1   1   0   0   2   1   1   2   1   2   1   2   1   1   0   2   1   1   1   1   0   0   2   1   1   1   1   1   2   1   2   1   1   1   0   2   0   2   1   2   2   1   2   1   2   0   0   2   2   1   0   1   0   1   1   1   0   0   0   1   1   1   0   1   1   0   0   2   2   1   1   1   0   2   1   0   2   2   0   1   2   1   1   2   0   2   0   1   2   0   1   1   2   1   2   1   1   1   2   2   1   1   0   1   1   1   2   1   1   1   1   2   2   1   1   1   0   2   1   2   1   0   1   0   0   1
 MK-6-1                 1   2   2   0   1   0   1   2   1   2   1   1   0   0   1   1   1   1   1   1   1   1   0   2   2   1   2   1   1   0   1   1   2   2   1   1   0   2   2   1   0   0   2   0   0   1   1   1   0   2   2   1   1   1   0   0   2   2   1   1   0   2   1   1   1   1   1   0   1   1   0   1   1   0   0   0   1   0   1   0   1   0   1   2   0   2   2   1   0   0   0   1   1   1   1   0   2   1   0   1   1   1   1   2   2   2   2   0   1   2   1   1   1   1   2   0   1   2   1   1   1   1   0   0   2   1   2   1   1   1   2   2   2   1   1   1   1   0   1   1   2   0   2   2   2   1   2   0   1   0   2   1   1   0   1   1   1   1   2   2   1   1   2   1   1   1   1   2   2   2   0   1   1   1   2   1   1   2   1   0   1   0   0   1   1   1   2   0   1   2   0   0   0   1   2   1   2   2   1   0
 MK-6-2                 1   2   2   0   1   0   1   1   1   2   1   1   1   0   1   1   1   1   1   1   1   1   0   2   2   1   2   1   1   0   1   1   2   2   1   1   0   1   2   1   0   0   2   1   0   1   1   1   0   2   2   1   1   1   0   0   1   2   1   1   1   2   1   1   1   0   1   0   1   0   0   1   1   1   0   0   1   0   1   0   1   0   1   2   0   2   2   1   0   0   1   1   2   2   1   1   2   1   0   1   1   1   1   2   2   2   2   0   1   2   1   1   1   1   1   1   1   2   1   0   1   1   0   0   2   1   2   1   2   1   2   1   2   1   1   1   1   0   1   1   2   0   2   1   1   1   2   0   1   0   2   0   1   1   1   1   0   1   0   2   1   1   1   1   1   1   1   2   2   2   0   1   1   1   2   1   1   2   1   0   1   1   0   1   2   1   2   0   1   2   0   0   0   1   2   0   2   2   1   1
 MK-6-3                 1   2   2   0   1   1   0   1   1   2   0   1   1   0   1   1   2   1   1   1   1   1   0   2   2   2   2   1   1   0   1   0   2   2   1   2   1   1   2   1   0   0   2   1   0   1   1   1   0   2   2   1   2   1   0   0   1   1   0   1   1   1   1   1   1   0   2   0   2   0   0   1   0   1   0   0   1   0   1   0   1   0   1   2   0   2   2   1   1   0   1   1   2   2   1   1   2   1   0   1   1   0   1   1   1   1   2   0   1   2   1   1   1   1   1   1   1   2   1   0   1   1   0   0   1   1   1   1   2   1   2   1   2   1   1   1   1   0   1   1   2   0   2   1   1   1   2   0   1   0   2   0   1   1   1   1   0   1   0   1   1   1   1   0   2   1   2   2   2   2   0   1   2   1   2   1   1   2   1   0   1   2   0   1   1   2   2   0   0   2   1   0   0   1   2   1   1   2   1   1
 MK-6-4                 1   2   1   0   1   1   1   0   1   2   0   1   2   0   1   1   2   1   1   1   1   1   0   2   2   2   2   1   2   0   1   0   2   2   1   1   1   1   2   0   1   1   1   1   0   1   1   1   0   2   2   0   1   2   0   0   1   1   0   1   1   1   1   0   1   0   2   0   2   0   0   1   1   2   0   0   1   0   1   1   1   0   1   2   0   2   2   1   1   0   1   1   2   2   1   2   2   1   0   2   1   0   1   1   1   1   2   0   1   2   1   1   1   1   1   1   2   1   1   0   1   1   1   1   1   1   1   1   2   1   2   1   2   1   1   1   1   1   0   1   2   0   2   0   1   1   2   0   1   0   2   0   1   1   1   1   0   1   0   1   1   1   1   0   2   1   2   1   2   2   1   1   2   1   2   1   1   2   1   0   1   2   0   2   2   1   2   0   0   2   1   0   0   1   2   1   2   2   1   1
 MK-6-5                 1   2   1   0   1   1   1   0   1   2   0   1   2   0   1   1   2   1   1   1   1   1   1   2   2   2   2   1   2   1   1   0   2   2   1   1   1   2   2   2   0   1   1   2   0   1   2   0   0   2   2   0   1   2   0   0   2   1   0   1   1   1   0   0   2   0   2   2   2   0   0   1   1   2   0   1   1   1   1   1   1   0   0   2   0   2   2   2   1   0   2   1   2   2   1   2   2   1   0   2   1   1   1   1   0   1   1   0   1   2   1   1   1   1   1   1   1   1   1   0   1   1   1   1   1   1   1   1   1   1   2   1   1   1   1   1   1   1   1   2   2   0   2   0   2   1   1   0   1   0   2   0   1   1   1   2   0   1   0   1   1   1   1   0   1   1   2   1   2   2   1   1   2   1   2   1   1   2   1   0   1   1   0   2   2   1   2   0   1   2   1   1   0   1   2   1   2   2   1   1
 MK-6-6                 1   1   2   0   1   1   1   0   1   2   0   0   2   1   2   1   2   1   1   0   2   1   1   1   1   1   2   1   2   1   1   1   2   2   1   1   1   2   2   2   0   1   1   2   0   1   2   0   0   1   1   0   2   2   0   0   2   1   0   1   1   1   0   1   2   0   2   2   2   0   1   1   1   1   0   1   1   1   1   1   2   0   0   2   0   2   2   2   1   0   1   1   1   2   1   1   2   1   0   2   1   1   1   1   0   1   1   0   1   1   1   1   1   1   1   1   1   1   1   0   1   1   1   1   1   1   1   1   1   0   2   1   1   1   0   1   1   1   1   2   1   0   1   0   2   1   0   0   0   0   2   0   1   1   2   1   1   2   0   1   1   1   0   0   1   1   2   1   2   2   1   2   2   1   2   2   1   1   1   1   1   1   0   2   1   1   2   0   1   2   1   1   0   1   1   1   2   2   1   0
 MK-6-7                 0   1   2   0   1   1   1   0   1   2   0   0   1   2   2   1   2   2   1   0   2   1   1   1   0   1   2   1   1   1   1   1   1   1   2   1   1   0   2   1   0   1   1   2   0   0   2   2   1   1   1   0   2   2   0   0   2   0   1   1   0   1   0   1   2   0   2   2   2   1   1   0   1   2   0   1   1   1   1   1   2   0   1   2   0   2   2   2   1   0   1   1   0   2   1   1   2   1   1   2   1   1   1   1   0   0   1   0   1   1   1   1   1   1   0   1   1   1   1   0   1   1   1   1   1   1   2   1   1   0   2   0   1   0   0   1   1   1   1   2   0   0   1   0   2   1   1   0   0   0   2   0   1   1   2   1   1   2   0   1   0   1   0   0   1   1   1   1   2   1   2   2   2   1   2   2   1   2   0   1   1   1   0   1   0   1   1   1   1   2   1   1   0   1   1   0   2   2   1   0
 MK-6-8                 1   1   2   0   1   0   1   0   0   2   0   1   1   2   2   1   2   2   1   1   0   1   1   1   0   1   2   1   1   1   1   1   1   1   2   1   1   0   2   1   1   1   1   2   0   0   2   2   1   2   0   0   2   2   0   0   2   0   2   2   0   1   0   1   2   0   2   2   1   1   1   0   1   1   0   1   1   1   1   1   2   0   1   2   0   2   2   2   2   0   0   1   0   1   1   1   2   1   1   1   2   1   1   1   1   0   0   0   1   1   1   1   1   0   0   1   1   0   0   0   1   1   0   1   1   1   2   1   1   0   2   0   1   2   1   2   0   1   1   1   0   0   1   0   2   1   1   0   1   0   2   0   1   1   2   1   1   2   1   1   0   1   0   0   1   1   1   2   2   1   1   2   2   1   2   2   1   2   0   1   1   1   0   1   0   1   1   1   1   2   1   1   0   1   1   0   2   2   1   0
 MK-6-9                 1   0   2   0   2   0   1   0   0   2   0   1   1   2   2   1   2   2   1   1   0   1   1   1   0   1   2   1   1   0   1   2   1   2   2   1   0   1   1   1   1   1   1   2   0   0   2   2   2   2   0   1   0   2   0   0   2   0   2   2   0   1   1   1   2   0   2   2   1   1   1   0   1   1   0   1   1   1   1   1   2   0   2   2   0   2   2   2   2   0   0   1   0   0   1   1   2   0   2   1   2   1   1   1   2   0   0   0   2   1   0   1   0   1   0   1   1   0   0   0   1   0   0   1   1   2   2   1   1   0   2   0   1   2   1   2   0   1   1   1   0   0   1   0   2   1   1   0   2   1   2   0   1   1   2   1   1   2   1   1   0   1   0   1   1   1   1   2   2   1   1   2   2   1   2   1   1   2   1   1   1   1   0   1   0   1   0   1   1   2   1   2   0   1   1   0   2   2   2   0
 MK-6-10                1   0   2   0   2   0   2   1   0   2   0   1   1   2   2   1   1   2   1   1   1   1   1   0   0   1   2   1   1   0   1   2   1   2   1   1   0   1   1   1   1   0   2   2   0   0   2   2   2   2   0   1   0   2   1   0   2   0   2   2   0   0   1   1   2   0   2   2   1   1   1   1   1   1   0   1   1   1   1   1   2   1   2   2   0   2   2   2   2   0   0   1   0   1   1   1   2   0   2   1   1   2   1   1   2   0   0   0   2   1   0   0   0   1   0   1   1   0   0   0   1   1   0   2   2   2   2   1   1   0   2   0   1   2   0   2   0   1   1   1   0   0   1   0   2   0   1   0   2   2   2   0   2   1   2   1   1   2   2   1   1   1   1   1   1   1   1   2   1   1   1   2   1   1   2   1   0   2   1   0   1   0   0   1   0   1   0   1   1   2   1   2   0   1   2   0   1   2   2   0
 MK-6-11                1   0   2   0   2   0   2   1   0   2   0   1   1   2   2   1   1   1   2   1   1   1   1   1   0   1   2   1   0   0   1   2   1   2   1   2   1   1   1   2   0   0   2   2   1   0   2   1   2   1   0   1   0   2   1   0   2   0   2   2   0   0   0   1   2   0   2   2   1   0   1   1   1   1   0   1   1   1   1   1   1   1   2   2   0   2   2   1   2   0   0   1   0   1   1   1   2   0   2   1   1   2   0   2   2   1   0   0   2   1   0   0   0   2   0   1   1   0   0   0   1   1   0   2   2   2   2   0   1   1   2   1   2   2   0   2   0   1   1   1   0   1   1   1   2   0   1   0   2   2   2   1   2   1   2   1   1   2   2   1   1   1   1   1   1   1   1   2   1   2   1   2   1   1   1   1   0   1   1   0   0   0   0   1   0   1   0   1   1   2   2   2   0   1   2   0   1   1   2   0
 MK-6-12                1   0   2   0   1   0   1   1   0   1   0   1   0   2   2   1   0   1   2   1   0   1   0   1   1   1   2   1   0   0   0   2   1   2   1   2   0   1   2   2   0   0   2   2   1   0   2   1   2   0   0   1   0   1   1   0   2   0   1   2   0   0   0   1   2   2   2   1   0   0   1   0   0   1   0   1   0   2   1   1   1   1   2   2   0   2   2   1   2   0   0   1   0   1   1   1   2   0   1   1   1   2   0   2   2   1   0   0   2   1   0   0   0   2   0   1   1   0   2   0   1   1   0   2   2   2   2   0   0   1   2   1   1   2   0   2   1   1   1   1   1   1   1   1   2   1   1   1   1   2   2   1   2   1   2   1   1   2   2   1   1   1   1   1   1   1   1   2   1   1   1   2   1   1   1   1   0   1   1   1   0   0   0   1   0   1   0   1   0   2   2   2   0   1   2   0   1   1   2   1
 MK-6-13                0   0   2   0   0   0   0   1   0   1   0   1   0   2   2   1   1   1   2   1   0   1   0   1   1   1   2   1   1   0   0   2   1   2   1   2   0   1   2   2   0   0   2   2   0   0   2   1   2   0   0   1   1   1   1   1   2   0   2   1   0   0   0   1   2   2   2   1   0   0   0   0   0   1   0   1   0   2   1   0   1   0   2   2   0   2   1   1   2   0   1   1   0   1   1   1   2   1   1   1   1   1   0   2   2   1   1   0   2   2   1   0   0   1   0   1   1   0   2   0   1   1   0   2   2   2   1   0   0   1   1   1   1   2   0   2   1   1   1   2   1   1   1   1   1   1   1   1   1   2   2   0   2   1   2   1   1   2   2   0   1   1   0   1   2   1   0   2   1   1   1   2   1   1   1   1   1   1   1   1   0   0   0   1   0   1   0   1   0   1   2   2   0   1   2   0   1   1   2   1
 MK-6-14                0   1   2   0   0   0   0   0   0   2   0   1   0   2   2   1   1   1   2   0   0   1   0   1   0   0   2   1   1   0   0   1   1   2   1   2   0   1   2   2   0   0   2   1   0   0   2   1   2   0   1   1   2   1   1   2   2   0   2   1   0   1   0   1   2   2   1   1   0   0   0   0   0   1   0   1   0   2   1   0   1   0   2   2   0   2   1   1   2   0   1   1   0   1   1   1   2   0   1   1   1   1   0   2   2   2   2   0   2   2   1   0   1   1   0   1   1   0   0   0   1   1   0   2   1   2   1   0   0   1   2   2   1   2   1   2   0   1   1   2   1   1   1   1   1   1   1   1   0   1   2   0   2   1   2   1   1   2   1   0   1   1   1   1   2   1   1   1   1   2   2   2   1   1   1   1   1   1   1   1   0   0   1   1   0   1   0   1   1   0   2   2   0   1   2   0   1   2   1   0
 MK-6-15                0   1   1   0   1   0   0   1   0   2   0   1   1   2   2   1   1   1   2   0   0   1   0   0   0   0   2   1   1   0   0   2   1   1   1   1   0   1   2   2   0   0   2   1   0   0   2   1   2   1   1   1   2   1   1   2   2   0   1   2   0   0   0   1   2   2   2   1   0   0   0   0   1   1   0   1   1   1   1   0   0   1   2   2   0   2   1   1   2   0   1   1   0   1   1   1   2   0   1   1   1   1   0   2   2   2   2   0   2   1   1   1   1   0   0   1   1   1   0   1   1   1   0   1   1   1   1   0   0   1   2   2   1   2   1   2   0   1   0   2   1   1   1   1   1   2   0   2   0   1   2   0   1   1   2   1   1   1   2   0   2   2   2   1   2   1   0   1   1   2   2   1   1   1   1   1   1   1   1   1   0   0   1   1   0   1   0   1   1   0   2   1   0   1   2   0   1   1   2   0
 MK-6-16                0   1   1   0   1   0   0   1   0   2   0   1   1   2   1   1   1   1   2   0   0   1   0   2   1   0   2   1   1   1   0   2   1   2   0   1   0   1   2   2   0   0   2   1   0   0   2   2   2   1   1   1   2   1   1   2   2   0   1   2   1   1   0   1   2   2   1   1   0   0   1   0   2   1   1   1   1   2   1   0   0   1   2   2   0   2   1   1   1   0   1   1   0   1   1   1   2   0   1   1   1   2   0   2   2   2   2   0   2   1   1   1   1   0   0   1   2   1   0   1   1   1   0   1   2   1   1   0   0   1   2   2   1   2   1   2   0   0   0   1   1   1   1   1   1   2   0   2   0   1   2   0   1   1   1   0   1   1   1   2   2   2   2   1   2   1   0   1   1   2   2   1   2   1   1   2   1   2   1   1   0   0   1   2   0   1   0   1   1   0   2   1   0   1   2   0   1   1   2   0
 
!****************************************** Phenotypic Data **********************************************************
!-100.0 is resevred for missing phenotype
SimulatedTrait1        10.2455   10.5129   10.2410   10.6402    9.7928   11.5367    9.7659    9.2151    9.5884   10.0324   11.2923    9.8943    9.9322    7.7925   10.7704   10.0357   10.3426   10.0622    8.5358    8.9731   11.3983    9.7696   10.5073   10.3347    9.9585   10.5566    9.2332   11.1429   10.0094   11.9561    8.5405   11.0393    9.0705    9.4728    9.3883   10.3991    8.3506    9.1886   13.0237   10.3858   10.2759    9.9737   10.2306   10.3418   10.6315   10.6265   10.3847   11.5711    9.7320   10.8219    9.5384   10.8482    9.6279   10.6734   10.1982   10.6748    9.5715    8.7308   10.7148    9.0747    9.3377   11.0527   10.2135   11.0417    8.9267   10.8772   11.3929    9.7170    9.3481    9.8170   12.9768   11.0939   11.6941    9.3677    9.6232    9.5377   10.8392   12.9965    8.8011   10.8507    8.9079    9.4527    9.3024    9.7395    9.7681    9.7275   10.1132   10.6263   10.0412    9.5778   10.8464    9.5071   11.7302    9.6554   12.2773   10.7429   10.8127   10.5821   10.2502   10.1595    9.7738    9.2688    7.9609    9.9152    9.8964    9.3958    9.6094    9.6867   10.5678   11.3913   10.8433    8.3418    9.7054    9.4260    9.9269    8.9752   10.1537   10.8843   13.0847    9.9721    9.1579    9.7744    8.5966   10.2009   10.7796    9.3735    9.0520    8.1442    8.7675    9.0840   11.6290    9.7504    9.6135    8.7268   10.2429   11.1450   10.7632   10.3742   11.0596    9.0791   12.5741   11.5123   11.7512   11.8742   11.3676   10.8195   11.6591    8.4675    8.5439    9.4343   12.2399    9.6511   10.7510    9.6552   11.0326   10.8371   10.6550   10.4696   10.7765    8.8629   11.4423    7.3724   10.9052   10.0394   10.0269    9.7191   10.4845   10.4787    9.1787   10.9632   11.2750   10.8059    9.3446   10.7661   10.0263    9.2730    9.4402    7.1487   11.4814    9.5573    8.8466   10.3625    9.3733    9.7418    8.0124    9.7061   10.5068    9.4976   10.6052    8.8492   10.3041   11.1076    8.9620   10.3592   10.0417    8.8864   11.9388   11.0148   11.2164   10.8222
 
