# Supplementary material for: Inclusive Composite Interval Mapping of QTL by Environment Interactions in Biparental Populations
Source: PLoS One. 2015 Jul 10;10(7):e0132414. doi: 10.1371/journal.pone.0132414 (PMC4498613; doi:10.1371/journal.pone.0132414)
Supplement: S2 File — (ZIP) [file pone.0132414.s002.zip › F2 population/e=1/run_00032.met]

!**********************Note: lines staring with "!" are remarks and will be ignored in the program********************
!*********************************General Information**********************************
!Assuming F1 = P1 x P2, populations available in QTL IciMapping are: 
!  1, P1BC1F1 = P1 x F1, the first backcrossing where P1 is used as the recurrent parent;
!  2, P2BC1F1 = P2 x F1, the first backcrossing where P2 is used as the recurrent parent;
!  3, F1DH, F1-derived doubled haploids; 
!  4, RIL or F1RIL, recombination inbred lines through the repeated selfing of F1;
!  5, P1BC1RIL, recombination inbred lines through the repeated selfing of P1BC1F1;
!  6, P2BC1RIL, recombination inbred lines through the repeated selfing of P2BC1F1;
!  7, F2, the selfing generation of F1;
!  8, F3, the selfing generation of F2;
!  9, P1BC2F1, the second backcrossing where P1 is used as the recurrent parent; 
! 10, P2BC2F1, the second backcrossing where P2 is used as the recurrent parent;
! 11, P1BC2RIL, recombination inred lines through the repeated selfing of P1BC2F1; 
! 12, P2BC2RIL, recombination inred lines through the repeated selfing of P2BC2F1; 
! 13, P1BC1F2, the selfing generation of P1BC1F1; 
! 14, P2BC1F2, the selfing generation of P2BC1F1; 
! 15, P1BC2F2, the selfing generation of P1BC2F1; 
! 16, P2BC2F2, the selfing generation of P2BC2F1; 
! 17, P1BC1DH, P1BC1F1-derived doubled haploids; 
! 18, P2BC1DH, P2BC1F1-derived doubled haploids; 
! 19, P1BC2DH, P1BC2F1-derived doubled haploids; 
! 20, P2BC2DH, P2BC2F1-derived doubled haploids; 
   7      !Mapping Population (see remarks above)
   2      !Mapping Function (1 for Kosambi; 2 for Haldane; 3 for Morgan)
   2      !Marker Space Type (1 for intervals; 2 for positions)
   1      !Marker Space Unit(1 for centiMorgans; 2 for Morgan)
   6      !Number of Chromosomes (or Linkage Groups)
 200      !Size of the mapping population
   1      !Number of environments
 
!***************************************** Chromosomes and Linkage Maps **********************************************
!Chromosome                 NumMarkers
-CH1                        16
-CH2                        16
-CH3                        16
-CH4                        16
-CH5                        16
-CH6                        16
!Linkage map (Marker name followed by position or the interval length)
 MK-1-1                1     0.000
 MK-1-2                1    10.000
 MK-1-3                1    20.000
 MK-1-4                1    30.000
 MK-1-5                1    40.000
 MK-1-6                1    50.000
 MK-1-7                1    60.000
 MK-1-8                1    70.000
 MK-1-9                1    80.000
 MK-1-10               1    90.000
 MK-1-11               1   100.000
 MK-1-12               1   110.000
 MK-1-13               1   120.000
 MK-1-14               1   130.000
 MK-1-15               1   140.000
 MK-1-16               1   150.000
 MK-2-1                2     0.000
 MK-2-2                2    10.000
 MK-2-3                2    20.000
 MK-2-4                2    30.000
 MK-2-5                2    40.000
 MK-2-6                2    50.000
 MK-2-7                2    60.000
 MK-2-8                2    70.000
 MK-2-9                2    80.000
 MK-2-10               2    90.000
 MK-2-11               2   100.000
 MK-2-12               2   110.000
 MK-2-13               2   120.000
 MK-2-14               2   130.000
 MK-2-15               2   140.000
 MK-2-16               2   150.000
 MK-3-1                3     0.000
 MK-3-2                3    10.000
 MK-3-3                3    20.000
 MK-3-4                3    30.000
 MK-3-5                3    40.000
 MK-3-6                3    50.000
 MK-3-7                3    60.000
 MK-3-8                3    70.000
 MK-3-9                3    80.000
 MK-3-10               3    90.000
 MK-3-11               3   100.000
 MK-3-12               3   110.000
 MK-3-13               3   120.000
 MK-3-14               3   130.000
 MK-3-15               3   140.000
 MK-3-16               3   150.000
 MK-4-1                4     0.000
 MK-4-2                4    10.000
 MK-4-3                4    20.000
 MK-4-4                4    30.000
 MK-4-5                4    40.000
 MK-4-6                4    50.000
 MK-4-7                4    60.000
 MK-4-8                4    70.000
 MK-4-9                4    80.000
 MK-4-10               4    90.000
 MK-4-11               4   100.000
 MK-4-12               4   110.000
 MK-4-13               4   120.000
 MK-4-14               4   130.000
 MK-4-15               4   140.000
 MK-4-16               4   150.000
 MK-5-1                5     0.000
 MK-5-2                5    10.000
 MK-5-3                5    20.000
 MK-5-4                5    30.000
 MK-5-5                5    40.000
 MK-5-6                5    50.000
 MK-5-7                5    60.000
 MK-5-8                5    70.000
 MK-5-9                5    80.000
 MK-5-10               5    90.000
 MK-5-11               5   100.000
 MK-5-12               5   110.000
 MK-5-13               5   120.000
 MK-5-14               5   130.000
 MK-5-15               5   140.000
 MK-5-16               5   150.000
 MK-6-1                6     0.000
 MK-6-2                6    10.000
 MK-6-3                6    20.000
 MK-6-4                6    30.000
 MK-6-5                6    40.000
 MK-6-6                6    50.000
 MK-6-7                6    60.000
 MK-6-8                6    70.000
 MK-6-9                6    80.000
 MK-6-10               6    90.000
 MK-6-11               6   100.000
 MK-6-12               6   110.000
 MK-6-13               6   120.000
 MK-6-14               6   130.000
 MK-6-15               6   140.000
 MK-6-16               6   150.000
!*********************************** Marker Types ********************************************************************
!Co-dominant marker: When heterozygote F1 is present, P1 is coded as 2, F1 is coded as 1, and P2 is coded as 0; Otherwise, P1 is coded as 2, and P2 is coded as 0. 
!Dominant marker: When heterozygote F1 is present, P1 and F1 are coded as 12, and P2 is coded as 0; Otherwise, P1 is coded as 2, and P2 is coded as 0.  
!Recessive markers: When heterozygote F1 is present, P1 is coded as 2, and F1 and P2 are coded as 10; Otherwise, P1 is coded as 2, and P2 is coded as 0. 
!Missing marker is coded as -1. 
 MK-1-1                 0   1   1   1   1   1   1   1   0   2   1   1   1   1   1   2   1   1   0   1   1   2   0   1   1   0   1   2   1   1   2   2   1   1   1   1   1   0   1   0   2   2   2   1   1   1   1   0   0   2   2   1   1   1   1   0   0   2   0   1   1   1   1   0   1   0   1   2   0   1   1   2   0   1   1   1   0   2   2   2   1   2   1   0   2   2   0   2   2   1   2   0   2   1   0   2   1   2   2   1   1   0   0   0   1   2   2   2   1   2   2   1   1   1   2   0   0   2   1   0   1   2   1   1   2   1   1   1   1   2   1   1   2   1   0   1   0   1   1   0   0   1   1   1   1   1   0   1   1   2   0   2   1   1   0   0   0   0   1   2   1   1   1   2   2   2   2   0   1   1   1   1   2   2   0   1   0   0   2   2   1   1   1   0   1   2   1   0   1   0   0   1   0   0   1   0   0   2   1   0
 MK-1-2                 0   1   1   1   1   1   1   1   0   2   1   1   1   1   1   2   0   1   0   1   1   1   0   2   1   0   1   1   1   1   2   2   1   1   1   1   1   1   1   1   2   2   2   1   2   1   1   0   1   2   2   1   1   2   1   0   0   2   0   1   1   1   1   1   1   0   1   0   0   1   1   2   1   1   1   1   0   2   2   2   1   2   1   0   2   2   0   1   2   2   2   0   2   1   0   2   1   2   2   1   1   0   0   0   1   2   2   1   0   2   2   1   1   1   2   0   0   2   1   0   1   1   1   2   2   1   1   1   1   2   1   1   2   2   0   1   0   1   1   0   0   0   2   1   0   1   1   2   1   2   0   2   2   1   0   0   0   1   1   2   0   1   1   2   2   1   2   0   1   1   0   1   2   2   0   1   0   0   2   2   1   1   1   0   1   2   1   0   2   0   0   1   0   0   1   0   0   2   1   0
 MK-1-3                 0   1   1   1   2   1   1   1   0   2   1   1   2   2   1   2   0   1   0   1   1   1   1   2   0   0   1   1   0   1   2   2   1   2   1   1   1   1   1   1   0   2   2   1   2   1   1   0   1   2   2   1   1   2   1   1   0   1   0   0   1   1   1   1   1   0   1   0   1   1   1   2   1   1   2   1   1   2   2   2   1   2   1   1   2   2   1   1   2   2   1   0   2   1   0   2   1   1   2   1   1   0   0   0   1   2   2   1   0   2   1   1   1   1   1   0   0   2   1   0   1   1   1   2   2   1   1   1   1   2   1   2   1   2   0   1   0   1   1   0   0   0   2   1   0   1   1   1   1   2   1   2   2   2   0   1   1   2   2   1   0   1   1   2   2   1   2   0   2   2   0   1   2   1   0   1   0   0   2   2   2   0   2   0   1   2   0   1   2   1   1   1   0   0   1   0   0   1   1   1
 MK-1-4                 0   1   1   1   2   0   1   1   0   2   1   1   2   2   0   2   0   1   0   0   1   1   1   2   0   0   1   0   0   1   1   2   0   2   1   1   1   2   0   0   0   2   2   1   1   1   1   0   1   2   2   1   1   2   1   1   0   1   0   0   1   1   1   1   2   1   1   1   1   1   1   2   1   1   2   1   1   2   2   2   1   2   1   1   2   2   2   1   2   2   1   0   2   1   2   2   0   1   1   1   1   0   0   0   1   2   2   1   0   2   2   1   0   1   1   0   0   2   1   0   1   1   1   2   2   1   1   1   1   2   1   2   1   2   0   1   1   1   1   1   0   0   2   0   0   1   1   2   1   2   1   1   1   2   1   1   1   2   2   1   1   1   1   2   1   2   2   1   2   2   0   0   2   1   0   1   0   0   2   2   1   0   2   1   0   1   0   1   2   1   1   0   0   0   1   0   1   1   1   1
 MK-1-5                 0   1   1   2   2   0   1   1   0   1   1   0   2   1   0   2   0   1   0   0   2   2   0   1   0   0   1   0   0   2   1   1   2   2   1   1   1   2   0   0   0   2   2   0   1   1   1   0   1   2   2   1   2   2   1   1   0   1   1   0   0   1   1   1   1   1   1   1   1   1   1   2   1   1   2   1   1   2   2   2   1   2   1   1   2   2   2   1   2   2   1   0   2   0   2   2   1   2   1   1   1   1   0   0   1   2   2   1   0   2   1   1   0   1   1   0   0   2   1   0   1   1   1   2   2   0   1   1   1   2   2   2   1   2   1   1   1   1   1   1   0   0   2   0   0   1   1   2   1   2   1   1   1   1   2   1   1   2   2   2   1   1   1   1   1   2   2   1   2   1   0   1   2   1   0   0   0   0   2   2   1   0   2   0   0   1   0   1   2   1   2   0   0   0   1   0   1   1   1   1
 MK-1-6                 0   1   0   2   2   1   1   2   1   2   1   1   2   1   0   2   0   1   0   1   2   2   0   2   0   0   0   0   0   2   1   2   2   2   1   1   1   2   0   0   0   2   2   1   1   1   1   0   1   2   2   0   2   2   1   0   1   1   1   1   1   0   1   1   1   1   0   1   1   1   1   2   0   0   2   1   2   2   1   2   1   2   1   1   2   1   2   1   1   2   1   0   2   0   2   2   2   2   1   1   1   1   0   1   2   2   2   1   0   2   2   0   0   1   1   0   0   2   1   1   1   1   1   2   2   1   1   2   1   1   2   2   1   2   2   0   1   1   1   1   0   0   2   0   0   1   1   2   1   2   1   1   1   1   2   1   1   2   2   2   1   1   1   1   1   2   1   1   2   0   0   1   2   1   1   0   0   0   2   2   1   0   2   0   0   2   0   2   2   1   2   0   0   0   1   0   1   0   1   1
 MK-1-7                 0   1   0   2   1   1   0   2   1   1   1   1   2   1   0   1   0   1   0   2   2   2   0   1   0   0   1   0   0   2   2   2   2   2   1   1   1   2   0   0   0   1   2   1   1   1   1   0   1   2   2   0   2   1   1   0   1   1   1   1   2   0   1   1   1   2   0   0   1   1   1   2   0   0   1   1   2   2   1   1   1   2   1   2   2   1   2   1   1   2   1   0   2   0   2   2   2   1   1   1   1   1   0   1   2   2   2   1   2   2   2   0   0   1   1   0   0   2   1   2   1   1   0   2   2   1   1   2   1   1   2   1   1   2   2   0   1   0   2   1   0   0   2   1   0   0   1   1   1   2   1   1   1   1   2   1   0   2   2   2   1   0   1   1   1   2   1   1   2   0   0   1   2   1   1   0   1   0   2   2   1   0   2   1   0   1   1   2   2   1   2   0   1   0   1   0   0   0   1   1
 MK-1-8                 0   1   0   2   2   1   0   1   1   1   0   1   2   1   1   1   0   0   0   2   2   2   0   1   1   0   1   0   1   2   2   2   2   2   1   1   0   2   1   0   0   1   2   1   1   1   1   0   1   1   2   0   2   2   1   0   1   0   1   1   1   0   1   1   1   2   0   0   0   1   1   2   0   0   1   1   2   2   2   1   1   2   1   2   1   1   2   1   1   2   1   0   2   0   2   2   2   1   1   1   1   1   0   0   1   2   2   1   0   2   0   0   0   1   1   0   0   1   1   2   2   1   0   2   1   1   1   2   1   1   2   1   1   2   1   0   2   0   2   1   0   0   2   1   0   0   2   1   1   2   1   1   1   1   2   1   0   1   2   2   2   0   1   0   1   2   2   1   2   2   0   1   2   1   1   0   1   0   1   2   1   0   2   1   0   1   2   2   2   1   1   0   1   1   1   0   0   0   1   1
 MK-1-9                 0   1   0   2   2   1   0   0   1   1   0   1   2   1   1   1   0   1   0   2   2   1   0   0   1   0   1   0   1   2   2   2   1   2   1   2   0   2   1   0   0   0   2   2   0   1   1   1   1   1   2   1   2   2   1   0   2   0   1   0   1   0   1   1   0   1   0   0   1   1   1   2   0   0   1   1   2   2   1   1   1   2   1   2   2   1   1   1   1   2   1   1   2   0   2   2   1   1   1   1   0   1   0   0   1   2   2   1   0   2   0   0   0   1   1   1   0   1   0   2   2   1   0   2   2   1   1   2   2   1   2   0   1   1   1   0   2   0   2   1   0   0   2   1   0   0   2   0   1   2   2   0   1   1   2   1   0   1   2   2   2   1   2   0   1   2   2   1   2   1   0   1   1   1   1   0   1   0   1   1   1   1   1   2   0   1   2   2   2   1   0   1   1   1   1   0   0   0   1   1
 MK-1-10                2   1   0   2   1   1   0   0   1   2   0   1   2   2   1   0   0   1   0   2   2   1   0   0   1   0   1   1   1   1   2   2   2   2   1   2   0   2   2   0   1   0   2   2   0   1   1   1   1   0   2   1   1   2   1   0   2   0   1   0   1   1   2   1   1   1   0   0   1   1   0   2   0   0   1   1   1   2   1   1   1   2   1   2   2   2   1   1   1   2   2   1   2   0   2   2   1   1   1   1   0   1   0   1   1   2   2   1   0   2   0   0   0   1   1   1   0   1   0   2   2   1   0   2   2   1   2   2   2   1   2   1   1   1   2   0   2   0   2   1   0   0   2   1   0   2   2   0   1   2   2   0   1   1   2   1   0   1   2   2   1   1   2   0   1   1   2   1   2   1   0   1   1   1   0   0   1   0   1   1   0   1   1   2   1   1   1   2   1   1   0   1   1   1   1   0   0   0   0   1
 MK-1-11                2   1   1   2   1   1   1   0   1   2   0   0   2   1   1   0   0   2   0   1   2   1   0   1   1   0   1   1   1   1   2   2   1   2   1   2   0   2   2   0   2   0   2   2   0   0   1   1   1   0   2   1   1   2   2   0   2   0   1   0   1   1   2   1   1   1   0   0   1   1   0   2   1   0   1   1   0   2   1   1   1   2   1   2   2   2   1   1   1   2   1   1   2   0   2   2   1   1   1   2   0   1   0   1   1   2   2   1   1   2   1   0   0   1   1   1   0   1   0   2   2   1   0   2   2   1   2   2   1   1   2   2   1   1   2   0   2   1   2   1   0   0   2   1   0   2   2   0   1   1   2   0   1   1   2   1   0   1   2   1   1   2   2   0   1   2   2   1   2   1   0   1   1   0   0   0   1   2   1   1   0   1   1   2   1   1   1   2   1   1   1   1   0   1   0   0   0   0   0   1
 MK-1-12                2   0   0   2   1   1   1   0   1   1   0   0   2   1   1   0   0   2   0   1   2   1   0   1   1   0   0   1   1   2   2   2   2   2   2   1   1   2   2   0   2   0   2   2   0   0   1   1   1   0   2   1   1   2   1   0   2   0   2   1   1   1   2   1   1   1   0   0   1   1   0   2   1   0   1   1   0   2   1   1   2   1   1   2   2   2   1   1   1   1   1   1   2   0   1   1   1   1   2   2   0   1   0   1   1   2   2   1   0   1   2   2   0   1   1   2   1   0   0   2   2   1   0   2   2   0   2   1   1   1   1   2   0   1   2   0   1   1   2   1   0   0   1   1   0   1   1   0   1   1   2   0   1   1   2   1   0   1   2   1   2   1   2   1   1   2   2   1   2   1   0   0   1   0   1   0   2   2   2   1   1   1   1   2   1   0   1   2   1   1   1   1   0   1   0   0   0   0   0   1
 MK-1-13                2   0   0   2   0   1   1   0   1   1   0   0   2   1   1   0   0   2   0   1   2   1   1   1   1   0   0   0   1   2   2   1   2   1   2   1   1   2   2   0   2   0   2   2   0   0   1   1   1   0   2   1   1   2   1   0   2   0   2   1   1   1   1   1   1   1   0   0   1   2   0   2   1   0   1   1   1   2   1   1   2   1   1   2   2   2   1   1   1   1   1   1   2   0   0   1   1   1   2   2   0   0   0   1   1   2   2   1   1   0   2   2   0   1   1   2   1   0   0   1   2   1   0   2   2   0   0   1   1   1   2   2   0   0   2   0   1   1   2   1   0   0   1   0   0   1   1   0   1   1   2   0   1   1   2   1   0   1   2   1   2   1   2   1   1   2   2   1   2   1   0   0   1   0   0   0   2   2   2   1   1   1   1   2   1   0   1   2   1   1   1   1   0   1   0   2   0   2   1   0
 MK-1-14                2   0   0   2   0   2   1   0   1   0   0   1   2   2   1   0   0   2   0   1   2   1   2   1   1   0   0   0   1   1   2   1   2   1   1   2   1   2   1   0   2   1   2   1   1   1   1   1   1   0   2   2   1   2   1   0   2   0   2   1   1   1   1   1   1   0   0   0   2   2   0   2   1   1   0   1   1   1   1   1   1   1   1   2   2   2   1   1   1   1   1   1   2   0   0   1   0   1   2   2   0   0   0   2   1   2   2   1   1   1   1   2   1   1   1   2   1   0   0   1   2   0   0   2   2   0   0   1   1   1   2   2   0   0   1   0   1   1   2   1   1   0   1   0   0   1   1   0   1   2   1   0   0   2   2   1   0   1   2   1   2   0   2   0   1   2   2   1   2   1   0   0   1   0   1   0   2   2   2   1   2   0   1   2   1   0   0   2   1   1   1   0   1   0   0   2   0   2   1   0
 MK-1-15                2   1   1   2   0   2   1   0   1   0   1   1   2   1   1   0   0   2   0   1   2   2   2   1   1   1   1   0   0   1   2   1   2   1   1   2   1   2   1   0   1   1   2   1   1   1   1   1   1   0   2   2   1   2   1   1   1   0   2   1   1   1   1   1   1   1   1   0   2   2   1   2   2   1   0   1   0   1   1   1   1   1   1   1   2   2   1   2   1   0   1   1   2   1   0   1   0   0   2   2   0   0   0   2   1   2   2   1   1   1   1   2   1   1   2   1   0   0   0   1   1   0   0   2   2   0   0   1   1   1   1   2   0   0   2   0   1   2   1   1   1   1   1   0   1   1   1   1   1   2   1   0   0   2   1   1   0   1   1   1   2   0   2   0   2   2   2   1   2   1   1   0   1   0   1   0   2   2   2   1   2   0   1   1   1   0   0   1   1   1   1   0   1   0   0   2   0   2   1   0
 MK-1-16                1   1   1   2   0   2   1   0   1   1   1   1   2   1   1   1   0   2   1   1   1   2   2   1   1   1   1   0   0   1   2   1   2   1   1   2   1   2   1   0   1   1   2   1   1   1   1   1   1   0   1   1   0   2   1   1   2   0   1   1   1   1   1   1   2   1   1   2   2   2   1   2   2   2   1   1   0   1   1   1   1   1   1   1   1   2   1   2   1   0   1   1   2   1   0   1   0   0   2   2   0   0   0   2   2   1   2   1   1   1   1   2   1   1   1   1   0   1   0   1   1   0   0   1   2   0   0   1   1   1   0   0   0   0   2   0   1   2   0   1   1   2   1   1   1   1   1   1   2   2   1   0   0   2   1   0   0   1   1   2   1   0   2   0   2   2   1   1   2   1   1   0   1   0   1   0   2   2   2   0   2   0   1   2   1   0   1   1   1   1   1   0   1   0   0   2   0   2   1   0
 MK-2-1                 1   1   2   2   2   0   2   0   1   1   1   2   1   2   1   1   1   0   2   1   2   1   2   1   1   0   0   2   1   1   1   2   2   1   2   0   1   2   2   1   0   1   2   1   1   1   1   1   2   1   2   0   0   0   1   1   0   1   0   1   1   0   2   1   2   1   1   0   1   1   0   0   1   2   0   1   0   2   2   2   2   0   1   2   0   1   1   1   1   2   1   1   1   1   2   2   2   1   2   2   0   2   2   1   0   0   1   2   0   2   1   1   2   1   0   2   0   0   2   2   1   2   2   1   1   1   1   0   1   1   0   2   0   1   1   1   2   1   0   1   1   1   2   1   2   1   1   2   0   1   1   2   1   1   1   0   2   0   2   2   2   1   0   2   1   0   0   1   1   0   1   0   1   1   1   2   1   1   0   0   1   0   1   1   0   1   1   1   1   1   1   2   2   0   1   1   1   1   1   0
 MK-2-2                 1   1   2   2   2   0   2   1   1   1   1   2   1   1   1   1   1   0   2   2   2   1   2   1   1   0   0   2   1   1   1   2   2   1   2   0   2   2   2   1   0   1   2   1   1   1   1   1   2   1   2   0   1   0   1   1   0   1   0   1   1   0   1   2   1   1   1   0   1   1   0   1   2   2   0   1   1   1   1   2   2   0   1   2   0   0   1   1   1   2   2   1   0   1   1   2   2   0   2   2   0   2   2   1   0   0   1   2   0   2   1   1   2   1   1   2   0   0   2   1   1   2   2   1   1   1   1   0   2   1   1   2   0   2   2   1   2   1   0   1   1   1   2   1   1   2   1   2   0   1   1   2   0   1   0   0   2   0   1   2   2   1   0   2   1   0   0   1   1   0   1   0   1   1   1   1   1   1   0   0   2   0   1   1   0   0   1   1   2   1   1   1   2   1   1   1   1   1   1   0
 MK-2-3                 0   1   2   1   2   0   2   1   1   1   1   2   1   1   1   1   2   1   2   1   2   1   2   1   1   1   0   2   1   1   1   2   2   2   2   0   2   1   1   1   0   1   2   2   1   1   1   2   2   1   2   0   1   0   1   0   1   1   0   2   1   1   1   1   1   0   1   1   2   2   0   2   2   2   0   1   1   1   1   2   2   0   1   2   0   0   1   1   1   2   1   1   0   0   1   2   1   0   2   2   0   2   2   0   1   1   1   2   1   2   1   1   2   1   1   1   0   0   1   2   0   2   2   1   1   1   1   0   2   0   1   1   0   1   2   1   2   1   1   1   1   1   1   1   1   1   1   2   0   1   1   2   2   1   0   0   2   0   1   2   2   1   0   2   1   0   0   1   1   0   1   0   0   1   1   1   1   1   0   0   2   0   2   1   0   0   0   1   2   1   1   1   2   1   1   1   1   1   1   0
 MK-2-4                 0   1   1   2   1   0   2   1   0   1   1   2   1   1   1   1   2   1   2   1   2   1   2   1   1   1   0   2   1   2   1   2   2   1   2   1   2   1   1   1   0   1   2   2   1   1   1   1   2   1   2   0   1   0   2   0   1   1   0   2   1   1   1   2   1   0   2   1   2   2   0   2   2   2   1   1   1   1   1   2   2   1   1   2   1   0   0   1   1   2   1   1   0   0   0   2   1   0   2   2   0   2   2   0   1   1   1   2   1   0   1   1   2   1   1   1   1   0   1   2   0   2   2   1   2   1   2   0   2   0   1   1   0   1   2   2   1   1   1   1   1   1   1   1   1   1   1   2   0   0   1   2   2   0   0   1   2   0   1   2   1   1   0   2   1   1   0   1   1   0   1   0   0   1   1   1   1   1   1   1   2   0   2   1   0   0   1   1   2   1   2   1   1   1   1   1   1   1   1   0
 MK-2-5                 0   1   1   2   2   1   2   1   1   1   1   2   1   1   1   1   2   0   2   1   2   1   2   2   2   1   0   2   1   2   1   2   1   1   2   1   2   1   1   0   0   1   1   2   1   1   0   1   1   1   1   1   1   1   1   0   1   1   0   2   1   1   1   2   0   0   2   1   2   2   1   2   2   2   1   1   0   1   2   2   2   1   1   2   1   0   0   1   1   2   1   1   1   0   1   1   1   0   2   2   0   2   0   0   1   1   1   2   2   0   1   1   2   1   1   0   0   0   1   2   0   2   2   1   2   1   2   0   1   1   1   1   1   1   1   2   1   1   1   2   1   1   1   1   1   1   1   2   1   0   1   2   2   0   0   1   2   0   1   2   1   1   1   1   2   1   0   1   1   1   1   0   0   0   1   1   1   1   1   1   2   0   2   1   0   1   0   1   2   1   2   1   1   1   1   0   1   1   1   0
 MK-2-6                 0   1   1   2   2   1   2   0   1   1   2   2   1   1   1   0   2   0   2   2   2   1   2   2   2   1   0   2   1   2   1   1   2   1   2   2   2   1   1   0   0   1   1   2   1   1   0   1   1   1   1   1   1   1   1   1   1   1   0   2   2   1   1   2   0   0   2   1   2   2   1   2   2   2   1   2   1   1   2   2   2   1   1   2   1   0   0   1   1   1   1   1   1   0   1   1   1   0   2   2   0   2   0   0   1   1   2   2   1   0   1   1   2   1   2   0   0   0   1   1   0   2   2   0   1   1   2   0   2   1   1   1   1   1   1   2   2   1   1   2   2   1   0   1   1   1   1   1   1   0   1   2   2   0   1   1   2   0   1   1   2   1   1   1   2   1   0   1   1   1   1   0   0   0   1   1   1   1   1   2   2   0   1   1   0   1   0   1   0   1   2   1   1   1   1   1   1   1   1   0
 MK-2-7                 0   1   0   1   2   1   2   2   1   1   2   2   1   1   1   1   1   1   2   2   2   1   2   2   1   1   0   2   1   2   1   1   2   1   2   2   2   1   1   0   0   1   1   2   1   1   0   1   2   1   1   1   1   1   1   1   0   1   0   2   2   1   1   2   0   0   2   1   1   2   1   2   2   1   1   2   1   0   1   2   2   1   1   2   1   0   0   1   1   1   1   1   1   0   1   0   1   0   2   2   0   2   0   0   1   1   2   2   1   1   1   1   1   1   2   1   0   1   0   1   0   2   2   0   2   1   2   0   0   1   1   1   1   1   1   2   2   2   1   1   1   0   0   1   1   1   1   1   1   0   1   2   2   0   1   1   2   0   1   0   2   2   1   1   2   1   0   1   1   2   1   1   0   0   1   1   1   1   1   1   2   0   1   0   1   1   0   1   0   1   2   1   1   1   1   1   1   1   1   1
 MK-2-8                 0   1   0   1   2   1   2   2   1   1   2   2   2   1   1   2   1   2   2   2   2   1   2   2   1   1   1   2   0   2   1   1   2   1   2   2   2   1   1   0   0   1   1   2   1   1   0   1   2   1   1   1   1   0   1   1   1   1   0   1   2   1   1   2   0   0   2   1   1   1   2   2   2   1   1   1   2   0   1   2   2   1   1   1   1   1   0   1   2   1   1   1   1   0   1   0   1   0   2   1   0   2   0   0   1   1   2   2   1   0   1   1   1   2   2   1   0   1   0   2   0   2   2   0   2   1   2   1   0   1   1   1   1   1   1   2   0   2   1   1   1   1   0   1   1   1   1   1   1   0   2   2   2   0   1   1   2   0   2   1   2   2   1   1   2   1   0   1   2   2   1   0   0   0   1   1   0   1   1   1   2   0   1   1   0   1   1   1   0   1   2   1   2   1   1   1   0   1   1   1
 MK-2-9                 1   1   0   1   1   1   2   2   1   1   2   2   1   1   1   2   1   2   2   2   2   2   2   2   1   1   1   2   0   2   1   1   1   1   1   2   2   1   1   0   0   1   0   1   2   0   0   0   1   1   1   0   1   0   2   1   1   1   0   1   2   1   1   2   0   0   2   1   1   1   2   1   2   1   1   1   2   0   0   2   2   1   1   0   1   1   0   1   2   1   2   1   1   1   1   1   1   0   2   1   0   2   0   0   1   1   2   2   2   0   1   1   1   2   2   1   0   1   0   2   0   2   2   0   2   1   2   1   0   1   1   1   1   1   1   2   0   2   1   1   0   1   0   1   1   1   1   1   1   0   1   2   2   0   2   2   2   1   2   1   2   1   1   1   1   1   0   1   2   2   1   0   0   0   1   0   1   0   1   1   2   0   1   1   0   1   1   1   0   1   2   1   2   1   0   1   0   1   1   1
 MK-2-10                1   1   0   1   1   1   2   1   1   0   2   2   1   1   1   2   1   2   2   2   2   2   2   2   0   0   0   2   0   2   1   1   1   1   1   2   2   1   0   0   0   1   0   2   2   0   0   0   0   1   1   0   1   0   2   2   1   1   0   2   2   1   2   2   0   0   1   1   1   1   1   1   2   0   1   1   2   1   0   2   2   1   1   0   1   1   0   1   2   1   1   1   1   1   1   1   1   0   1   0   0   2   0   1   2   1   2   2   2   0   1   1   1   2   2   1   0   1   1   1   0   1   2   0   2   1   2   1   0   1   1   1   0   1   1   2   0   2   1   1   1   1   0   1   2   2   1   1   1   1   1   2   1   0   2   2   2   1   1   1   2   1   1   1   1   1   0   1   2   2   1   0   0   0   1   0   1   1   1   1   1   1   1   1   0   1   1   1   0   2   2   1   2   1   0   2   0   0   1   1
 MK-2-11                1   1   0   1   1   1   2   1   1   0   2   2   1   0   2   2   1   2   2   2   2   2   1   2   0   0   0   2   0   2   1   1   1   1   2   2   2   2   0   1   0   1   0   2   2   1   0   0   0   1   1   0   1   0   2   2   1   0   0   1   2   1   2   2   1   0   1   1   1   1   1   1   2   0   1   1   2   1   0   2   2   1   1   0   1   1   0   1   2   0   1   2   1   1   1   1   1   1   1   0   0   2   1   1   2   1   2   2   2   0   1   1   2   1   2   1   1   2   1   0   0   1   2   0   2   1   2   1   0   1   1   1   0   2   1   2   0   2   1   1   1   1   0   1   2   2   1   1   1   1   1   2   1   0   2   2   1   0   1   2   2   1   1   2   1   1   1   1   1   2   2   0   0   0   1   1   0   1   1   1   1   1   1   1   0   2   1   2   0   2   2   1   2   1   0   2   0   0   1   1
 MK-2-12                1   1   1   2   1   2   2   1   2   0   2   2   2   0   2   1   2   2   2   2   1   1   1   2   1   0   0   2   0   1   1   1   1   1   2   2   2   2   0   1   0   1   0   2   2   1   1   0   1   1   1   0   1   0   2   2   0   1   0   2   2   1   2   1   1   0   1   1   1   1   1   1   2   1   1   1   2   1   0   1   2   1   1   0   2   1   0   1   2   0   1   2   1   1   1   0   1   1   1   0   1   2   1   1   2   1   2   2   2   0   0   1   2   1   2   1   1   1   1   0   0   1   2   0   2   1   2   1   0   1   1   1   1   1   1   2   0   1   2   1   1   1   0   1   2   2   1   1   1   1   1   2   1   0   2   2   2   1   1   2   2   1   1   2   1   1   0   2   1   2   2   0   0   0   1   1   2   1   1   1   1   0   1   1   0   2   1   2   0   2   2   1   2   0   0   2   0   0   1   1
 MK-2-13                1   1   1   2   1   2   2   1   2   0   2   2   1   0   2   1   2   2   2   2   1   2   1   1   1   0   0   2   0   0   2   1   0   1   2   2   2   2   0   1   0   0   0   2   2   1   1   1   1   1   1   0   2   0   2   2   0   1   0   2   2   1   2   0   2   0   1   1   1   1   1   1   2   1   2   1   1   1   1   1   2   1   1   0   2   1   0   1   2   0   1   2   1   0   1   0   2   0   1   1   1   2   1   1   2   1   1   2   2   0   0   1   2   1   2   1   1   1   1   1   0   0   1   0   2   1   2   0   0   1   1   2   0   1   1   2   0   1   2   2   2   0   0   1   2   2   1   1   1   2   1   2   1   0   2   2   2   1   1   2   2   1   1   2   1   1   0   2   1   2   2   0   1   0   1   1   2   1   1   1   1   0   1   1   0   0   1   2   0   2   2   1   1   1   0   1   0   0   1   1
 MK-2-14                1   1   1   2   1   2   2   1   2   0   1   2   1   0   2   1   2   2   2   2   1   2   1   1   1   0   0   2   1   0   2   0   0   1   2   1   2   2   0   1   0   0   1   2   2   1   1   0   1   1   2   0   2   1   2   1   1   1   0   2   2   1   2   0   2   0   1   1   1   1   1   1   2   1   1   1   1   1   1   1   1   1   1   1   2   1   0   1   2   2   1   2   1   0   0   1   2   0   1   1   1   2   2   1   1   1   1   2   2   0   0   1   2   1   2   1   1   1   1   1   0   1   1   1   2   1   2   0   0   1   1   2   0   1   1   2   1   1   2   2   1   0   0   1   2   2   1   2   2   2   1   1   1   0   2   2   2   1   1   2   2   1   1   2   2   1   0   2   1   2   2   0   1   0   1   2   2   1   1   2   1   0   1   1   1   0   1   1   0   2   1   1   1   1   0   1   0   0   1   1
 MK-2-15                1   2   0   1   1   2   2   1   1   0   1   2   1   0   2   0   2   1   2   2   1   2   1   1   1   0   0   2   1   1   2   0   0   1   2   1   2   2   0   2   0   1   1   2   2   1   1   0   1   1   2   0   2   2   2   1   1   1   0   2   2   1   2   0   2   0   1   0   1   1   0   1   2   2   1   1   1   1   1   1   1   1   1   1   2   1   0   1   2   1   2   2   1   0   0   1   2   1   0   1   1   1   2   1   1   1   1   2   2   0   0   1   2   0   2   1   1   1   1   1   0   1   1   1   2   1   2   1   0   1   1   1   0   1   1   1   1   1   2   2   1   0   0   1   2   2   1   2   2   2   1   1   1   0   2   2   2   1   1   2   2   1   1   1   2   1   1   2   1   2   2   0   1   0   1   2   2   1   2   2   1   0   2   1   1   0   1   1   0   1   1   1   1   0   0   1   1   0   0   1
 MK-2-16                1   2   0   1   2   2   1   1   1   0   1   2   0   0   2   0   2   1   2   0   1   2   1   1   0   1   0   2   1   0   2   1   0   1   2   1   2   2   0   2   0   1   1   0   1   1   1   0   1   1   2   0   2   2   1   1   1   1   0   2   2   1   2   0   0   0   1   1   1   1   1   1   2   2   1   2   1   1   1   1   1   1   1   1   1   1   0   1   2   1   2   1   0   0   1   1   1   1   0   1   1   1   2   0   1   1   1   1   2   0   0   2   2   0   2   1   1   1   1   1   0   1   1   1   2   1   2   1   0   1   1   1   0   1   1   1   1   1   2   1   1   1   2   1   2   1   1   2   2   2   1   1   1   1   1   2   2   1   1   1   2   1   1   1   1   1   1   2   1   2   2   0   1   0   1   2   0   1   2   1   1   0   2   1   1   0   0   2   0   1   1   1   1   0   0   1   1   0   0   0
 MK-3-1                 2   0   0   1   0   2   1   2   1   0   1   1   1   2   0   1   1   2   0   0   2   1   2   1   2   0   1   1   1   1   0   1   1   0   0   0   0   0   1   0   1   1   1   2   0   2   2   1   1   2   1   0   2   0   1   1   1   2   2   1   1   0   0   1   1   0   1   0   0   0   2   1   2   1   1   2   2   2   1   1   2   2   0   2   0   0   0   1   0   0   0   0   2   1   1   2   2   2   2   1   1   1   0   2   2   0   0   0   1   0   0   1   1   1   1   1   0   1   2   1   1   1   1   1   2   1   1   0   2   0   1   0   1   2   2   1   2   1   1   1   2   0   2   2   1   2   1   1   0   0   2   2   0   1   0   1   1   0   0   1   1   1   0   2   2   1   0   0   0   2   1   0   2   0   0   0   2   1   1   1   0   0   2   1   1   1   0   1   0   2   2   1   1   2   1   2   0   2   0   1
 MK-3-2                 2   1   0   1   0   2   1   2   0   0   1   1   2   2   1   1   1   0   0   0   2   1   2   1   2   0   1   1   1   1   0   1   1   0   0   1   1   1   1   0   1   1   0   2   0   1   2   1   1   2   1   0   1   0   1   1   1   2   2   1   1   0   0   1   1   0   1   0   0   0   2   1   2   1   1   1   2   2   1   1   2   1   1   0   0   0   1   1   2   0   0   0   1   1   1   2   2   2   2   1   2   1   0   2   2   0   0   0   1   0   0   1   1   1   1   2   1   2   1   2   0   2   2   1   2   1   1   1   2   0   1   0   0   2   2   1   1   1   1   1   2   0   2   2   1   2   1   1   0   0   2   2   0   1   1   2   1   0   0   1   1   1   0   2   2   1   0   1   1   2   1   0   2   0   1   0   2   1   1   1   0   0   2   1   1   0   0   1   1   2   2   0   1   1   0   2   0   2   0   2
 MK-3-3                 2   1   1   1   0   2   1   2   0   1   1   1   2   2   1   1   2   0   0   1   2   1   2   1   1   0   1   1   1   2   0   1   1   0   0   0   1   1   1   0   1   1   0   1   0   2   2   1   1   2   1   0   1   0   1   1   1   2   2   1   1   0   0   1   1   0   1   1   0   0   2   1   2   1   1   1   2   1   1   2   2   1   1   0   0   0   1   1   2   0   0   0   1   1   1   2   2   2   2   1   2   1   0   2   2   0   0   0   1   1   0   1   2   1   1   2   2   2   1   2   0   1   2   1   2   1   1   1   2   1   1   0   0   2   2   1   1   1   1   1   2   0   2   2   1   2   1   1   0   1   2   2   0   1   1   2   1   0   0   1   1   1   1   2   2   1   1   1   1   2   1   0   1   0   0   0   2   1   1   1   0   0   2   1   1   0   0   1   1   2   2   0   1   1   0   2   0   1   0   2
 MK-3-4                 2   1   1   1   0   2   1   1   0   2   1   0   1   2   1   1   2   0   0   2   2   1   2   1   2   1   1   0   1   2   0   1   2   1   0   0   1   1   1   1   1   0   0   1   0   2   2   1   1   1   1   1   1   0   1   1   1   2   2   1   1   0   1   1   1   1   1   2   0   0   2   1   2   1   1   2   2   1   1   2   1   1   1   0   0   0   1   1   2   0   0   0   1   1   1   1   1   2   2   0   2   1   0   2   2   0   0   0   1   1   0   1   2   1   1   2   2   2   1   2   0   1   2   1   2   1   1   1   2   1   1   0   0   1   2   1   0   1   1   2   2   0   2   2   1   2   1   1   0   1   2   2   0   1   1   2   0   0   1   1   2   1   1   2   2   1   1   0   1   2   1   0   1   0   0   0   2   1   1   1   0   0   1   1   0   1   0   1   1   2   2   0   1   1   0   2   0   2   0   2
 MK-3-5                 2   1   1   1   0   2   0   1   0   2   1   0   1   2   1   1   1   0   0   2   2   1   2   1   2   1   1   0   0   2   0   1   2   0   0   0   1   1   1   1   1   1   0   1   0   2   2   1   1   1   1   1   1   0   2   2   0   2   1   0   1   0   1   1   1   1   1   2   0   0   2   1   1   1   1   2   2   1   1   2   1   1   1   1   0   1   1   1   2   0   0   0   1   0   1   1   1   1   2   0   2   1   1   1   2   0   0   0   1   1   0   1   2   0   0   2   2   1   1   2   1   1   1   0   1   1   1   1   2   1   1   0   1   1   2   1   0   1   0   2   2   0   2   2   1   2   1   1   0   1   2   1   0   1   0   2   0   0   2   1   2   1   1   2   2   1   1   0   1   2   1   0   1   1   0   1   1   1   1   1   0   0   1   1   0   1   0   1   1   2   2   0   1   1   0   2   0   1   0   2
 MK-3-6                 2   1   1   1   0   2   0   1   0   2   0   0   1   2   1   1   2   1   0   2   2   1   2   1   2   1   1   1   1   2   0   1   2   0   1   0   0   1   2   1   2   1   0   1   0   2   2   1   2   2   1   1   2   1   1   2   0   2   1   0   0   1   2   1   0   1   1   2   0   0   2   1   1   1   1   2   2   1   1   2   1   1   1   2   0   1   1   2   2   0   0   0   1   0   1   1   1   1   1   0   2   1   0   1   2   0   0   0   1   1   0   1   2   0   0   2   2   1   1   2   1   1   1   0   0   2   1   1   2   1   1   1   1   1   2   0   0   1   0   2   2   0   2   2   1   2   1   1   0   1   2   1   0   1   0   2   0   0   2   1   2   1   1   2   2   2   1   1   1   2   1   1   2   0   0   1   1   1   1   1   1   1   1   0   0   1   0   1   1   2   2   0   1   1   0   2   1   1   0   2
 MK-3-7                 1   0   1   1   0   2   0   1   0   2   0   0   1   2   2   1   2   2   1   2   2   1   2   1   2   1   1   1   1   2   0   1   2   0   1   1   0   1   2   1   2   1   0   2   0   2   2   1   2   2   1   1   2   1   1   2   0   2   1   1   0   1   2   1   0   1   1   2   0   0   2   0   1   1   1   2   2   1   0   1   1   0   1   1   0   1   1   2   2   0   0   0   0   0   1   2   1   0   1   0   2   1   0   1   2   1   0   1   1   1   1   1   2   1   1   2   2   1   1   2   1   1   0   0   0   2   1   2   1   0   1   1   1   0   2   0   1   1   0   2   2   0   2   2   1   1   1   1   0   2   2   1   0   1   0   2   0   1   2   1   2   0   1   2   2   1   1   1   1   2   1   1   1   1   0   1   1   1   1   1   1   1   1   0   1   1   0   1   1   2   2   0   1   2   0   2   0   1   0   2
 MK-3-8                 1   0   1   1   0   1   0   1   0   1   0   0   2   2   2   2   2   1   1   2   2   1   2   1   2   1   1   1   1   2   1   1   0   0   1   1   2   1   2   0   2   1   0   1   0   0   2   1   2   2   2   1   2   1   1   1   0   2   0   1   0   1   2   1   0   0   1   2   0   0   2   0   1   1   2   2   2   1   0   1   2   0   1   0   0   1   2   2   2   0   0   0   0   0   2   2   1   0   1   0   2   1   0   1   2   1   0   1   1   1   1   1   2   1   1   2   2   1   1   2   1   1   0   0   0   2   2   2   1   0   1   1   1   1   2   0   2   0   0   2   1   1   2   2   0   1   1   1   0   2   2   1   0   0   0   2   1   1   2   1   2   0   2   2   2   1   1   1   2   2   1   1   1   1   0   1   2   1   1   1   1   2   1   0   1   1   0   1   1   2   2   0   1   2   0   2   0   1   0   2
 MK-3-9                 1   0   1   1   1   1   1   2   1   1   0   0   1   2   1   2   2   1   1   2   2   1   2   2   2   1   0   1   1   1   1   1   0   0   1   1   2   1   2   1   2   1   0   1   0   0   2   1   2   0   2   1   2   1   1   1   0   2   0   1   0   1   2   1   0   0   1   2   0   0   2   0   1   2   2   1   2   1   0   1   2   0   1   0   0   1   2   1   2   1   0   0   0   0   2   1   1   0   2   1   2   0   1   1   2   1   0   1   1   1   2   0   1   1   1   2   2   1   1   2   1   1   0   0   0   1   2   1   0   0   1   1   2   1   2   1   2   0   1   2   1   0   2   2   0   1   1   1   0   2   2   1   0   1   0   2   1   1   2   1   2   0   2   2   2   1   1   1   2   1   1   1   1   1   0   1   2   1   1   2   1   1   1   0   1   1   1   1   1   2   2   0   1   2   0   2   0   1   1   2
 MK-3-10                1   0   1   1   1   1   1   2   1   1   0   0   1   2   1   1   1   1   1   2   2   1   2   2   2   1   0   1   1   1   1   1   0   0   1   1   2   1   1   1   2   1   0   1   1   1   2   1   2   0   2   1   2   1   1   1   0   2   0   1   1   1   2   1   1   0   1   2   0   0   2   0   0   2   2   2   2   1   1   1   1   0   2   1   0   1   2   1   2   1   0   0   0   0   1   1   1   0   2   1   2   0   1   1   2   1   1   1   1   1   2   0   1   1   1   2   2   1   1   2   1   1   0   0   0   1   2   1   0   0   1   1   1   1   2   1   1   0   1   2   1   0   2   2   0   1   1   0   1   2   1   0   0   1   0   2   1   1   2   0   2   0   2   2   2   1   1   1   2   1   1   1   1   1   0   0   2   1   1   2   1   1   1   0   1   1   1   1   1   2   2   0   1   2   0   2   0   1   1   2
 MK-3-11                1   0   2   2   1   1   1   2   1   1   0   0   1   2   1   1   1   1   2   2   2   2   2   2   2   0   0   1   0   1   1   1   1   0   1   1   2   1   1   1   2   1   0   1   0   0   1   2   2   0   2   1   2   1   1   1   0   2   0   1   1   1   2   1   1   0   1   2   0   0   2   0   0   2   2   1   2   1   1   2   2   0   2   1   0   1   2   1   2   0   0   0   0   1   1   1   1   0   2   1   2   0   1   2   2   1   1   1   1   1   2   0   1   1   1   2   2   1   1   2   1   1   0   0   0   1   2   1   0   0   1   1   1   0   1   1   1   1   1   1   1   1   1   2   1   1   1   0   1   2   2   1   0   1   0   2   1   1   2   0   2   0   1   2   2   1   1   1   2   2   1   1   2   0   0   0   1   1   1   2   1   1   2   0   1   1   1   1   1   2   2   0   1   2   1   2   1   2   1   2
 MK-3-12                1   0   2   2   2   1   1   2   1   1   1   0   1   2   1   1   1   1   2   2   1   2   2   2   2   0   0   1   0   1   1   1   1   0   1   0   2   1   1   0   2   1   0   1   1   0   1   1   2   0   1   0   2   1   1   1   1   2   0   2   2   1   2   2   2   0   1   2   0   0   2   0   0   2   2   1   2   1   1   2   2   0   2   1   1   1   2   2   2   0   0   0   0   0   1   1   1   0   1   1   2   0   2   2   2   1   1   1   1   1   2   0   0   1   1   2   2   1   1   2   1   1   0   0   0   1   2   1   0   0   1   1   1   0   1   0   1   1   1   1   1   1   1   2   1   1   1   0   1   2   2   2   0   1   0   2   1   1   1   0   2   0   1   2   1   1   1   1   1   2   2   0   2   0   1   0   0   0   1   2   1   1   2   0   1   1   1   1   1   2   2   0   1   2   0   2   1   2   2   2
 MK-3-13                1   0   2   2   2   1   1   2   2   1   1   0   1   2   1   0   1   2   2   2   1   2   2   2   2   0   0   1   0   0   1   1   1   0   1   1   2   1   1   1   2   1   1   1   1   0   1   1   2   0   1   0   2   1   1   1   1   2   0   2   2   2   2   2   1   0   1   2   0   0   1   0   0   2   2   1   2   1   1   2   1   0   2   1   1   1   2   1   1   0   0   0   0   0   1   1   1   0   1   0   2   0   2   2   2   0   1   1   1   1   2   0   0   1   1   2   2   1   1   2   1   1   0   0   0   1   2   1   0   0   2   2   2   0   1   0   1   1   1   1   1   1   1   2   1   1   0   0   0   1   2   1   0   1   0   2   1   1   1   0   1   1   1   2   1   2   1   0   1   1   2   0   2   0   1   0   1   1   1   1   1   1   2   0   2   1   1   0   1   1   2   1   1   1   0   2   1   1   2   1
 MK-3-14                1   0   2   2   2   1   1   2   2   1   0   0   1   2   1   2   1   2   2   2   1   2   2   2   2   0   0   1   0   0   1   1   1   1   1   1   2   1   1   1   1   1   1   1   1   0   1   2   2   0   1   0   2   1   1   1   1   2   0   2   2   2   2   2   1   0   1   2   0   0   1   0   1   1   2   1   2   0   1   2   1   0   2   1   1   1   2   1   2   0   0   0   2   0   1   2   1   0   1   1   2   0   2   2   2   0   0   1   1   1   1   0   0   1   1   2   2   1   1   2   1   1   0   0   1   1   2   1   1   0   2   2   2   0   1   0   1   2   0   1   1   1   1   2   0   1   1   0   0   0   2   0   0   0   1   2   1   1   0   1   1   1   1   2   1   2   1   0   1   1   2   0   2   0   2   0   2   1   1   1   1   1   2   0   2   1   0   1   2   0   2   0   1   1   0   2   1   1   2   1
 MK-3-15                0   0   2   2   2   1   1   2   1   0   0   1   1   2   1   2   1   2   1   2   1   2   2   2   2   1   0   1   0   0   2   1   1   1   1   1   2   1   1   0   1   1   1   0   2   0   1   2   1   0   1   0   2   0   1   1   1   2   1   2   2   2   2   2   2   0   1   2   0   0   1   1   1   1   2   0   2   0   1   2   1   0   2   0   1   1   2   1   2   0   0   0   2   1   1   2   1   0   1   1   1   0   2   1   2   0   0   1   1   1   1   0   1   1   1   2   2   1   1   2   1   1   0   0   1   1   2   1   1   0   2   2   2   0   0   1   1   2   1   2   1   1   1   2   0   1   1   1   0   0   2   0   0   1   1   2   1   1   0   1   0   0   1   2   1   2   1   1   1   1   2   0   2   0   2   0   2   1   1   0   1   1   2   0   2   1   0   1   2   0   2   0   1   1   0   2   1   1   2   2
 MK-3-16                0   0   2   1   2   1   1   2   1   0   1   1   1   2   0   1   1   1   1   1   1   2   1   2   2   1   0   1   0   1   1   0   1   0   1   2   2   1   1   0   1   0   1   0   2   1   1   2   2   0   1   0   2   0   0   1   1   2   1   2   2   2   2   2   2   0   1   2   0   0   2   0   1   1   2   0   2   0   1   1   1   0   2   0   1   1   2   1   2   0   0   1   2   1   1   2   1   0   1   1   1   0   2   1   2   0   1   1   1   0   1   0   1   1   1   2   2   1   1   2   1   1   0   0   2   1   2   1   1   0   2   2   2   0   0   1   2   2   2   2   1   1   1   1   0   1   1   1   1   0   2   0   0   1   2   1   2   1   1   1   0   0   1   2   1   2   1   1   1   1   2   0   2   0   2   0   2   0   1   0   1   1   2   1   2   1   0   2   2   0   2   0   1   1   0   2   1   1   2   2
 MK-4-1                 0   0   1   1   1   2   2   1   1   1   2   1   1   1   0   0   0   1   2   1   2   2   0   1   0   2   1   2   1   2   1   1   2   0   1   0   0   2   1   0   2   1   0   1   0   0   0   2   2   1   1   0   0   0   1   1   0   1   1   1   2   1   0   2   0   0   1   1   0   1   1   1   1   0   2   2   1   1   0   1   2   1   1   2   0   0   0   1   1   1   1   1   1   1   0   0   1   1   1   1   0   1   1   1   1   2   1   2   0   2   2   1   2   2   1   1   0   1   1   2   0   0   1   2   0   1   2   1   0   1   1   1   1   0   2   2   0   2   1   1   2   1   1   2   1   1   0   1   1   1   1   1   2   0   0   1   2   1   1   0   2   1   0   0   2   2   1   1   0   0   2   2   2   1   1   0   0   0   0   0   2   0   1   2   0   2   2   2   2   0   1   1   0   0   1   2   1   1   1   1
 MK-4-2                 0   1   1   1   1   1   2   1   2   1   1   1   0   2   0   0   0   1   2   1   2   2   0   1   0   2   1   0   0   2   1   1   2   1   1   0   0   2   1   1   1   0   0   1   0   0   0   2   2   1   0   0   0   0   1   2   0   0   1   1   2   1   1   2   1   0   0   1   1   1   1   0   1   0   2   2   1   1   0   1   2   1   1   2   0   1   0   1   1   1   0   1   1   0   0   0   1   1   1   1   0   1   1   1   1   2   1   2   0   1   2   1   2   1   0   0   0   1   1   2   0   0   0   2   0   0   2   1   0   1   1   0   1   0   2   2   1   2   1   1   2   1   1   2   1   1   0   1   1   1   1   1   2   0   0   1   2   1   1   0   2   1   0   0   2   2   2   1   0   0   2   2   2   1   1   0   1   1   0   0   2   0   1   2   0   2   2   2   2   0   1   1   0   0   1   1   1   0   0   1
 MK-4-3                 0   1   0   2   1   1   2   1   2   1   1   1   1   1   1   0   0   1   2   2   2   2   1   1   0   2   0   0   0   2   1   0   2   1   1   0   0   2   1   1   1   0   0   1   0   0   1   2   2   0   0   0   0   1   1   2   0   0   1   1   1   0   1   2   0   1   1   1   1   1   1   0   0   0   2   1   1   1   0   1   2   1   1   2   0   1   1   1   1   1   0   1   1   0   0   0   1   1   1   1   1   1   1   1   0   2   1   2   0   1   2   1   1   1   0   0   0   0   2   2   0   0   1   2   0   0   2   0   0   1   1   0   1   0   2   2   1   2   1   1   2   1   2   2   1   1   0   1   0   1   2   2   2   0   0   1   1   1   1   0   2   1   0   0   2   1   2   1   0   0   1   2   2   1   1   1   0   1   0   0   2   0   0   2   0   2   2   2   2   0   1   1   0   0   1   1   2   0   0   2
 MK-4-4                 0   1   0   2   1   0   1   2   1   1   1   1   2   2   1   1   0   1   2   1   2   1   1   0   1   2   0   0   0   2   1   0   2   1   1   0   0   2   1   1   1   0   0   1   0   0   1   2   2   0   0   1   0   1   1   2   0   0   1   0   0   0   1   2   0   1   2   1   1   1   1   1   0   0   2   1   2   1   1   1   1   1   1   2   0   1   1   1   1   1   0   1   0   0   0   0   1   0   1   1   0   1   1   1   0   2   1   2   0   1   2   2   1   1   0   0   0   0   2   2   0   0   1   2   1   1   1   0   0   1   1   0   2   0   1   1   2   2   1   1   2   1   2   2   0   1   0   1   1   1   2   2   2   0   1   1   0   1   2   0   1   1   0   0   2   1   2   1   0   0   1   2   2   1   1   1   0   1   1   1   2   0   0   2   0   2   1   2   2   0   1   0   0   0   1   2   2   0   0   2
 MK-4-5                 0   1   0   1   1   0   1   2   1   1   1   1   2   2   1   1   0   1   2   1   2   1   1   0   1   1   0   1   0   2   2   0   2   1   1   0   0   2   1   1   1   0   0   2   0   0   1   2   2   0   0   1   0   1   1   1   0   0   1   0   0   0   1   2   0   1   2   1   1   2   1   1   0   0   2   1   2   1   1   0   1   1   1   2   0   1   1   0   1   1   0   1   0   0   0   0   1   0   1   1   0   1   1   2   0   2   1   2   0   1   2   2   0   2   0   0   0   0   2   1   1   0   1   2   1   1   1   0   0   1   1   0   2   0   2   1   2   2   1   1   2   1   2   2   0   1   0   1   1   1   2   2   2   0   1   1   0   1   1   0   1   1   0   0   2   1   2   2   0   0   1   2   2   0   1   1   0   1   2   1   2   0   0   1   0   2   1   2   2   0   1   0   0   1   1   2   2   0   0   2
 MK-4-6                 0   1   0   1   2   1   1   2   1   1   1   1   2   1   1   1   1   1   2   1   2   1   1   0   0   2   0   0   0   1   2   0   1   2   2   0   1   2   1   1   0   0   0   2   1   0   1   2   2   0   0   1   0   1   0   1   0   0   1   0   0   0   1   2   0   1   2   1   1   2   1   1   1   0   2   1   2   2   2   0   1   1   1   1   0   1   1   0   1   1   0   1   0   0   0   0   2   0   2   1   0   1   2   2   0   2   1   2   0   1   2   1   1   2   0   0   0   0   2   1   1   0   1   2   1   1   1   0   0   1   1   0   2   1   2   1   1   1   1   1   1   1   2   2   0   1   0   1   1   1   2   2   1   0   1   0   0   1   2   0   2   1   0   0   2   1   1   2   0   0   1   2   2   0   1   1   0   1   2   1   2   0   0   1   1   2   1   2   2   0   2   1   0   1   2   2   2   0   0   2
 MK-4-7                 0   1   0   1   2   1   1   2   1   1   0   0   2   1   1   2   1   1   2   1   2   2   0   0   0   2   0   0   0   1   2   0   1   2   1   0   1   2   1   1   0   1   0   2   1   0   0   2   2   0   0   1   0   1   0   1   0   0   1   0   0   0   1   2   0   1   2   1   1   1   1   1   1   0   2   1   2   2   2   0   1   1   2   1   0   1   1   0   1   1   0   1   0   0   0   0   1   1   2   0   0   1   2   1   0   0   1   0   0   1   2   1   1   2   0   0   0   0   2   2   0   0   1   1   1   1   1   0   0   1   1   0   2   1   2   1   1   2   1   1   1   1   1   2   0   1   0   1   1   1   2   1   1   0   1   0   0   1   1   0   2   1   0   0   2   1   2   1   0   0   1   2   2   0   1   1   0   1   2   1   2   0   0   1   1   1   0   2   2   0   2   2   1   0   2   1   2   1   0   2
 MK-4-8                 0   2   0   1   1   2   1   2   1   1   0   1   1   1   0   1   1   1   1   1   2   1   0   0   1   2   0   0   0   2   2   0   1   1   1   1   1   2   0   1   0   1   0   2   1   0   0   2   2   0   0   1   1   1   1   1   0   0   1   0   1   0   1   1   0   1   2   1   1   1   0   1   1   1   2   1   2   2   2   0   2   1   1   1   0   1   0   0   2   0   0   1   1   0   0   0   1   1   2   0   0   1   1   2   0   0   0   1   0   1   2   1   1   2   0   0   0   0   2   2   0   0   1   1   1   1   1   0   0   1   1   0   2   1   2   2   1   2   1   1   1   1   2   2   0   1   0   1   1   1   2   1   1   0   1   0   0   1   1   0   2   1   1   0   2   1   2   1   0   0   0   2   1   0   1   1   0   1   2   1   2   0   0   1   1   1   0   2   2   0   2   2   2   0   1   1   2   1   0   2
 MK-4-9                 0   2   0   0   1   2   1   2   1   1   0   1   1   1   0   1   1   1   2   1   2   1   0   0   1   2   1   0   0   2   2   0   0   1   1   1   1   2   0   1   0   2   0   2   1   0   0   2   2   0   1   2   1   1   0   1   1   0   1   0   1   0   1   1   1   2   2   1   1   1   0   0   1   1   2   1   2   1   2   0   1   1   1   1   0   1   0   0   2   1   0   1   1   0   0   0   1   1   2   0   0   1   0   2   0   0   0   1   1   1   2   1   1   2   0   1   0   1   2   2   0   0   1   1   1   1   1   1   0   1   1   0   2   1   2   2   1   2   1   1   1   1   2   2   1   1   1   1   1   1   1   1   1   0   1   0   0   1   1   0   2   1   1   0   2   1   1   1   0   1   1   2   1   0   1   1   0   1   2   1   1   0   0   2   1   1   0   2   1   0   2   1   2   0   1   2   1   1   0   2
 MK-4-10                0   2   0   0   1   2   1   2   1   1   0   1   0   1   0   1   1   0   2   1   2   1   1   0   1   1   1   0   0   2   2   0   0   1   1   1   1   2   0   1   0   1   0   2   1   0   0   2   2   0   1   1   0   1   0   1   1   0   1   0   1   1   1   1   1   2   2   1   1   1   1   0   1   0   2   1   2   1   2   0   1   1   1   1   0   1   0   0   2   2   0   2   2   0   0   1   1   1   2   0   0   2   0   2   0   0   0   2   1   1   2   1   1   2   0   2   0   1   2   2   0   0   1   1   1   1   1   1   0   1   1   0   2   1   2   2   1   1   1   1   2   0   2   2   1   1   1   1   1   1   1   1   0   0   1   1   0   0   1   0   2   1   1   0   2   1   1   1   1   1   1   2   1   0   1   2   0   1   2   1   1   0   1   2   1   1   0   2   1   0   2   1   2   0   2   2   1   1   1   2
 MK-4-11                0   2   0   0   0   2   1   1   1   1   0   2   0   1   0   1   0   0   0   1   1   1   1   1   1   1   0   0   1   2   2   0   0   1   1   1   1   2   0   1   1   1   0   2   1   1   0   2   2   0   1   1   0   1   0   1   1   0   1   2   1   1   1   1   1   2   2   1   1   1   1   0   1   0   0   1   2   1   2   0   2   1   1   2   0   1   0   0   2   2   0   2   2   0   0   2   1   1   2   0   0   2   0   2   0   0   0   2   1   1   2   1   1   2   0   2   0   1   2   2   0   0   2   1   1   1   0   1   0   1   1   0   2   1   2   2   0   1   0   0   2   0   2   1   1   1   1   2   1   1   1   1   0   0   1   1   0   1   1   0   1   2   1   0   2   1   1   1   1   1   1   1   1   1   1   2   0   0   2   1   1   0   1   2   1   1   1   2   2   0   2   1   2   0   2   2   1   1   1   2
 MK-4-12                1   2   0   2   0   1   1   1   1   1   0   2   0   1   0   1   1   0   0   0   1   2   1   1   2   1   0   0   1   2   2   0   0   1   1   1   1   2   1   1   1   1   0   2   0   1   0   2   2   0   0   1   0   0   0   0   1   0   1   2   1   1   1   0   1   2   1   0   1   1   1   0   1   0   1   1   2   1   0   0   1   1   1   2   0   1   1   1   1   2   0   2   2   0   0   1   1   1   2   0   1   2   1   2   0   0   1   2   1   1   2   0   1   1   1   2   0   1   2   2   0   0   2   1   1   1   0   1   1   1   1   0   2   1   2   2   0   1   0   0   1   0   1   0   0   1   1   2   1   1   1   1   0   1   1   1   0   1   1   0   1   2   1   0   2   1   1   1   2   1   0   0   1   1   1   1   0   0   2   0   1   0   1   2   1   1   1   1   1   0   2   1   2   0   2   1   1   1   1   1
 MK-4-13                1   2   0   2   0   1   1   1   1   1   0   2   0   1   0   1   1   0   0   1   1   2   1   1   2   1   0   1   1   1   1   1   1   1   1   1   1   2   1   1   0   1   1   2   0   1   0   2   2   0   0   1   0   1   0   0   1   0   1   2   1   1   1   0   0   2   1   0   0   1   1   0   2   0   1   0   2   1   0   0   1   2   2   2   0   1   1   1   1   2   1   2   2   0   0   0   0   1   1   0   1   1   1   2   0   0   1   2   1   1   2   0   1   1   1   2   0   1   2   2   0   0   2   1   1   1   1   1   1   1   1   0   2   1   2   2   0   2   0   0   1   0   1   0   1   1   0   2   1   1   1   0   1   2   1   1   0   0   1   0   1   2   1   0   2   1   1   1   2   1   0   0   1   1   1   1   0   0   2   0   2   0   1   2   0   1   2   1   1   0   2   2   2   0   1   1   1   1   2   2
 MK-4-14                2   2   1   2   0   1   1   1   1   1   0   2   1   1   0   1   1   1   0   1   1   2   1   0   2   1   0   2   1   1   1   1   1   0   1   1   1   2   0   1   0   1   1   1   0   1   0   2   1   0   0   1   0   1   0   0   1   0   1   2   1   1   1   0   0   2   1   0   0   1   1   0   2   0   1   0   2   1   1   0   1   2   2   2   0   2   1   2   1   2   1   1   2   0   1   0   0   1   1   0   1   1   1   2   0   0   1   2   1   1   1   0   1   1   1   1   0   1   2   2   0   0   2   1   1   1   1   1   1   1   1   0   2   1   2   2   1   2   1   0   1   0   1   2   1   1   0   2   0   1   1   2   1   2   0   1   0   0   1   0   1   2   2   0   2   0   1   1   2   2   0   0   2   1   1   1   0   0   1   0   2   0   1   2   0   2   2   1   1   0   2   1   2   1   1   1   1   1   2   2
 MK-4-15                2   2   1   2   0   1   1   1   1   1   0   2   1   1   0   1   1   1   0   1   2   2   1   0   2   1   1   2   1   1   1   0   1   0   1   1   1   2   0   1   0   1   1   1   1   1   2   2   1   0   0   1   0   1   0   0   1   0   1   2   1   0   1   0   0   2   1   0   0   1   0   0   0   1   1   0   2   1   1   0   1   2   2   1   1   1   1   1   1   2   1   2   2   0   1   1   0   1   1   0   1   1   1   1   0   0   1   1   2   1   2   0   1   1   1   1   0   1   2   1   0   0   1   1   1   1   1   2   1   1   1   0   2   1   2   2   1   2   0   0   2   0   1   2   1   1   0   2   0   1   1   2   1   1   0   1   0   0   1   0   1   2   2   0   2   0   1   1   2   2   0   0   2   2   1   1   0   0   1   0   1   1   0   1   0   2   2   1   1   0   2   2   2   1   1   1   1   1   2   2
 MK-4-16                2   1   1   2   0   1   1   1   1   1   0   2   1   1   1   0   1   1   1   1   2   2   1   0   1   1   2   2   1   1   1   0   1   2   1   1   1   2   0   1   0   1   1   1   1   1   2   2   1   0   0   1   0   1   0   0   1   0   1   2   2   1   1   0   0   2   0   0   1   1   1   0   0   1   1   0   2   1   1   0   1   1   2   1   1   1   0   1   1   2   1   2   2   0   1   1   0   0   1   0   1   1   2   1   1   0   1   2   2   2   2   0   1   1   0   1   0   1   2   1   0   0   1   1   1   2   1   2   1   1   1   0   0   1   2   1   1   2   0   0   2   1   1   2   1   1   0   2   0   1   1   2   1   1   0   2   0   1   1   0   1   2   1   0   2   0   1   1   1   2   0   0   2   1   1   2   0   0   1   0   1   1   0   1   1   2   2   1   1   0   2   1   2   0   1   1   1   1   2   2
 MK-5-1                 2   1   2   1   0   2   1   2   2   2   1   1   1   0   1   2   1   1   2   1   0   1   1   1   1   2   1   1   0   0   1   0   2   1   0   1   0   0   0   0   2   0   1   0   2   0   0   1   0   1   1   1   2   2   1   1   1   0   1   2   1   1   0   1   1   2   1   1   1   2   1   2   0   0   2   1   2   2   1   1   0   1   1   1   1   1   1   1   2   0   1   0   0   0   2   1   2   2   1   2   1   2   1   2   1   1   1   2   2   1   1   2   0   1   0   1   0   0   1   2   1   1   1   1   2   1   1   1   1   2   0   2   1   1   2   1   2   1   1   1   1   1   0   1   2   0   1   1   1   1   2   1   0   1   0   1   1   1   0   1   1   1   2   1   1   1   0   1   1   1   1   1   1   2   2   2   1   2   0   1   2   1   0   1   1   0   0   2   2   0   2   1   1   1   0   1   1   0   2   0
 MK-5-2                 2   1   2   1   0   2   1   2   2   2   1   0   1   0   1   2   2   1   2   1   0   1   1   1   1   2   1   1   0   0   1   1   2   1   0   1   0   0   0   0   1   0   1   0   2   0   0   2   0   1   1   1   2   2   1   1   1   0   1   2   1   1   0   2   1   2   1   0   1   2   1   2   0   0   2   1   1   2   2   0   1   1   1   1   1   1   1   1   2   1   0   0   0   0   2   1   2   2   1   2   1   2   1   2   1   1   1   2   2   1   1   2   0   1   0   1   0   1   1   2   1   1   1   0   2   1   1   1   1   2   1   2   2   1   1   1   2   2   1   1   1   1   0   1   2   1   2   1   1   1   2   1   0   1   0   1   1   1   0   1   1   2   2   1   1   1   0   0   1   1   1   0   1   2   1   2   1   2   0   1   1   1   0   1   1   0   1   2   1   0   2   1   1   1   0   1   1   0   2   0
 MK-5-3                 2   1   2   1   0   2   1   2   2   2   2   0   1   0   1   2   2   1   1   1   0   1   1   2   1   2   1   1   0   0   1   1   2   1   0   1   0   1   0   0   1   0   1   0   1   0   0   2   0   1   1   1   2   2   2   1   1   0   1   2   1   1   0   2   1   1   1   0   1   2   0   2   0   1   2   1   1   1   2   1   1   1   1   2   1   2   1   1   2   1   1   0   0   0   2   1   2   2   0   1   1   2   1   2   1   1   1   1   2   1   1   2   0   1   1   1   0   1   1   2   1   1   1   0   2   1   1   1   1   2   1   2   2   2   2   1   2   1   1   1   1   1   0   1   2   1   2   1   1   0   2   1   0   1   0   1   1   1   1   1   1   2   2   1   1   1   0   0   1   1   1   0   0   2   1   2   1   2   0   1   1   1   0   1   1   0   1   2   1   0   2   1   1   1   0   1   1   0   2   0
 MK-5-4                 2   1   2   1   0   2   1   2   2   2   2   0   1   1   1   2   2   1   1   2   1   1   1   2   1   2   1   1   0   0   1   1   2   1   0   1   0   1   0   1   1   0   1   0   1   1   0   2   0   0   1   1   2   2   2   1   1   0   1   2   0   1   0   2   1   0   1   0   1   1   0   2   0   1   2   1   1   1   2   1   1   1   1   2   1   2   1   1   1   1   1   1   0   0   2   1   2   2   0   1   2   2   1   2   1   1   1   1   2   2   1   2   0   1   1   1   0   1   1   2   1   1   1   0   2   1   1   1   1   2   1   1   2   1   2   2   2   1   1   1   1   1   0   1   2   1   2   1   1   0   2   1   0   1   0   1   1   0   1   1   1   2   1   1   0   1   1   0   1   1   2   1   0   2   2   2   1   2   0   1   1   1   0   1   1   1   1   2   2   0   2   1   2   1   0   1   1   0   2   0
 MK-5-5                 1   1   2   1   0   2   1   1   2   2   2   1   1   1   1   1   2   1   1   2   1   0   1   2   1   1   1   1   2   0   0   1   2   1   1   1   0   0   1   1   2   0   1   0   1   1   0   0   0   0   0   0   2   2   2   1   1   0   2   2   0   1   1   2   2   1   1   0   1   2   0   2   1   1   2   1   1   2   1   1   0   1   1   2   1   2   1   1   0   1   0   2   0   0   2   1   1   1   0   1   2   2   2   2   1   1   2   1   2   2   0   1   0   1   1   1   0   1   1   2   1   1   1   1   2   2   1   1   1   2   1   1   2   1   2   2   2   1   1   1   2   1   0   1   1   1   1   0   1   1   2   1   0   1   0   1   1   0   1   1   1   2   1   1   0   1   1   0   1   1   2   2   0   2   2   2   1   2   0   1   1   1   0   2   1   1   2   2   2   0   2   1   2   0   0   1   1   0   2   1
 MK-5-6                 1   1   2   1   0   2   1   1   2   1   2   1   2   1   0   1   1   1   0   2   1   0   0   2   1   1   1   1   2   0   0   1   2   1   1   1   0   1   1   1   0   0   1   0   1   1   0   0   0   1   0   0   2   2   2   1   1   0   2   1   0   1   1   2   1   1   1   0   1   2   0   1   0   1   2   2   1   2   1   1   0   1   1   2   1   2   1   1   0   1   0   2   0   0   2   1   1   0   0   1   2   2   2   2   1   0   2   1   2   2   0   1   0   1   1   1   0   0   1   1   1   0   1   1   2   2   1   1   1   2   2   1   1   1   1   1   2   1   1   2   2   0   1   1   1   1   1   0   2   1   1   1   1   1   0   1   1   0   1   1   0   1   1   1   0   1   1   0   1   1   2   1   1   2   2   1   1   2   0   1   2   1   1   2   2   2   2   2   1   0   2   1   2   1   1   0   2   0   2   2
 MK-5-7                 1   1   2   1   1   2   1   1   2   0   1   1   2   1   0   2   1   1   0   2   1   0   0   2   1   1   1   1   2   0   0   1   2   2   0   0   0   1   1   1   0   0   1   0   1   1   0   0   0   2   0   0   2   2   2   0   1   0   2   1   0   1   2   2   1   1   1   2   0   1   0   1   1   1   2   2   1   2   1   1   0   1   1   2   0   1   1   1   0   1   0   2   0   0   2   1   1   0   1   2   1   2   2   2   1   0   2   1   2   2   0   1   0   1   1   1   1   0   1   1   1   0   1   1   1   2   1   0   1   2   2   0   1   1   1   1   1   0   1   2   2   1   0   1   0   1   1   0   2   1   1   1   1   1   0   1   2   0   1   0   0   1   0   1   0   1   1   0   1   1   2   1   1   1   2   1   1   2   0   1   2   1   1   2   2   2   2   2   1   0   1   1   1   1   1   0   2   0   2   2
 MK-5-8                 1   1   2   1   1   2   1   1   2   0   1   1   2   1   0   2   2   1   0   2   0   1   0   2   0   2   2   1   2   0   0   1   2   2   0   0   0   1   1   1   0   0   1   0   1   1   0   0   0   2   1   0   2   2   2   0   1   0   2   1   1   1   2   2   1   1   1   2   0   1   0   1   1   1   2   2   1   2   1   1   0   1   1   2   0   1   2   1   0   1   0   2   0   1   2   1   1   0   1   2   1   2   2   1   1   1   1   1   1   2   0   1   0   1   1   1   1   0   1   1   1   0   1   1   1   2   1   0   1   2   2   0   1   1   1   1   1   0   1   2   2   0   0   1   0   2   1   0   2   2   1   1   1   1   0   1   2   0   1   0   0   1   0   1   0   1   1   0   1   1   2   2   1   1   2   1   1   2   0   1   2   0   1   2   2   2   1   2   1   0   1   1   1   0   1   0   1   0   2   2
 MK-5-9                 2   1   2   1   1   1   1   1   2   0   1   1   2   1   0   2   2   1   0   2   0   1   0   2   1   2   1   1   2   0   0   1   2   2   0   0   1   1   1   1   0   0   1   0   2   1   0   0   0   2   1   0   2   2   2   0   1   0   2   1   1   1   1   2   1   1   2   2   0   1   0   1   1   1   2   2   1   2   1   0   0   2   1   2   1   1   2   1   0   1   0   0   1   1   2   2   1   0   1   2   1   2   1   1   0   1   1   1   2   0   0   1   0   0   1   1   1   0   1   1   1   0   0   2   1   2   1   1   1   2   1   1   1   1   1   1   1   0   1   2   2   0   0   1   0   2   1   1   2   2   0   1   0   1   0   1   2   1   1   0   0   1   1   1   0   2   1   1   1   1   2   2   2   1   2   1   1   2   0   1   2   0   2   2   2   2   1   2   1   0   1   1   1   0   1   0   1   0   2   1
 MK-5-10                2   1   2   1   1   2   1   1   2   0   1   1   2   1   0   2   2   1   0   2   0   1   0   2   1   2   1   1   2   0   1   1   2   2   1   0   1   1   1   1   0   0   0   0   2   1   0   0   0   1   1   0   2   2   2   0   1   0   2   1   2   0   1   1   1   0   1   2   1   1   1   1   1   1   2   2   1   2   1   0   1   2   1   2   1   1   2   1   1   1   0   0   2   0   2   2   2   0   1   2   1   1   1   0   0   1   1   1   2   0   1   1   0   0   1   0   1   0   1   1   1   0   1   2   2   2   1   1   1   2   1   1   1   1   1   1   1   1   1   1   2   0   0   1   0   2   1   1   2   2   0   1   0   1   1   1   2   0   1   0   0   1   1   1   0   2   1   1   1   1   1   2   2   2   1   0   1   2   0   1   2   0   2   2   2   1   1   2   2   0   1   1   1   0   0   0   1   0   2   1
 MK-5-11                2   1   2   1   1   1   1   0   2   0   1   2   2   1   0   1   2   0   1   0   0   1   1   2   2   2   1   0   2   0   1   0   2   2   1   0   1   1   1   1   0   1   0   0   2   1   0   0   0   2   0   0   2   2   2   1   1   0   1   1   2   0   1   1   1   0   1   2   0   1   1   1   1   1   2   1   1   2   1   0   1   2   1   2   1   1   2   1   0   1   0   0   2   0   2   1   2   0   1   2   1   2   1   1   0   1   1   1   2   0   1   1   0   0   1   0   1   0   2   1   2   0   1   1   2   2   1   1   0   2   1   1   1   1   1   2   1   1   1   1   2   1   0   0   0   2   1   1   2   2   0   1   0   1   1   0   2   1   1   0   0   1   1   1   0   2   1   1   1   1   1   2   2   2   1   0   1   2   0   1   2   1   2   2   2   2   1   2   2   0   1   1   1   0   1   0   1   0   2   1
 MK-5-12                2   1   2   2   2   1   1   0   1   0   1   2   1   1   0   1   1   0   1   0   0   1   1   1   2   2   1   0   2   1   1   0   2   2   1   1   1   1   1   1   0   1   0   0   2   1   0   0   0   2   1   0   2   2   2   1   1   0   1   1   2   0   1   0   1   0   1   2   0   1   1   1   1   1   1   2   1   2   1   0   1   2   2   1   1   1   2   1   1   2   0   0   2   1   2   1   2   0   1   2   1   2   1   1   0   2   1   1   2   0   1   1   0   0   1   0   1   0   2   1   2   1   1   1   1   2   0   1   1   2   1   1   1   1   1   1   1   1   1   1   2   1   0   1   1   2   1   2   2   2   0   1   0   1   1   0   2   1   1   1   0   1   1   1   0   2   2   1   1   1   1   2   2   2   1   0   0   1   0   2   2   1   1   2   1   1   1   2   2   0   1   1   0   0   1   0   1   1   2   1
 MK-5-13                2   1   2   2   2   2   1   0   1   0   2   2   1   1   0   1   1   0   0   1   0   1   1   1   2   2   1   1   2   1   1   0   2   2   1   2   1   1   0   1   0   2   0   1   2   1   0   0   0   2   0   0   2   1   2   1   1   0   1   1   2   0   1   0   1   0   1   2   0   1   1   1   1   1   1   2   1   2   1   1   1   2   2   1   1   1   2   1   1   2   0   0   2   1   1   1   2   0   1   2   1   2   1   1   0   2   1   1   2   0   1   1   0   0   0   0   1   0   2   0   2   1   1   1   1   2   0   1   0   2   1   1   1   1   1   1   1   1   1   1   0   1   0   2   1   2   1   1   2   2   0   1   0   1   1   0   2   1   2   1   0   1   2   0   0   2   2   1   1   1   2   2   2   2   1   0   1   1   1   2   1   2   2   2   0   1   1   2   2   0   1   1   1   0   1   1   1   1   2   1
 MK-5-14                2   1   1   2   2   2   0   0   0   0   2   2   1   1   0   1   1   0   1   1   0   1   1   1   2   2   1   1   2   1   1   0   2   2   1   1   1   0   0   1   0   2   0   1   2   1   0   1   0   1   0   0   2   0   2   1   0   0   1   1   2   1   1   0   0   0   2   2   0   1   1   1   1   1   1   1   1   2   1   0   0   2   2   1   1   1   2   1   2   2   0   2   2   1   1   1   2   0   1   2   1   2   1   1   1   2   1   1   2   0   1   1   0   1   1   1   1   0   2   0   2   1   1   1   0   2   0   1   1   2   1   1   0   1   1   1   1   1   0   1   0   1   0   2   1   2   1   1   2   2   1   1   1   1   1   0   2   1   2   1   0   1   1   0   0   1   2   0   1   1   2   2   2   1   2   0   0   1   1   2   0   1   2   2   1   1   1   1   2   1   1   1   0   0   1   1   1   1   2   2
 MK-5-15                2   2   1   2   2   2   1   1   0   0   2   2   1   1   0   1   1   0   2   1   0   1   1   1   2   2   1   1   2   1   1   0   2   2   1   1   2   0   1   1   0   2   0   1   2   0   0   1   1   0   0   1   2   1   2   1   0   0   1   1   2   1   1   0   0   0   2   2   0   1   2   1   1   1   2   1   1   2   0   1   0   2   2   1   1   1   2   1   2   2   0   2   1   1   1   1   2   1   0   2   1   2   1   2   1   1   1   1   2   0   1   1   1   1   1   2   1   1   2   0   1   1   1   1   0   2   0   1   1   2   1   1   0   1   1   1   1   1   0   0   0   1   0   2   0   2   1   1   2   2   1   1   1   0   1   0   2   1   2   1   1   1   1   0   1   1   2   0   1   1   2   1   2   1   2   0   0   1   1   2   0   0   2   1   1   1   1   1   2   1   1   1   0   0   1   1   1   1   2   2
 MK-5-16                2   2   1   1   2   2   0   1   0   0   2   2   1   1   0   1   1   0   2   1   0   1   1   1   2   1   1   1   2   1   1   0   2   2   1   1   2   0   1   1   0   2   1   1   2   0   0   1   1   0   0   1   2   1   1   1   0   0   1   1   1   1   1   0   0   0   2   2   0   1   1   1   1   1   2   1   1   2   1   2   0   2   2   1   1   0   2   1   2   2   0   2   1   1   1   1   2   1   0   2   1   1   0   1   1   1   1   2   2   0   1   1   2   1   1   2   1   1   2   0   1   0   1   1   0   2   1   1   1   2   1   1   0   1   1   1   1   1   0   0   1   1   0   2   0   1   0   1   2   2   1   1   1   0   0   0   2   1   2   1   1   1   0   1   1   1   1   0   1   1   2   1   2   1   2   0   0   1   2   2   0   0   2   1   1   1   1   1   2   1   1   1   0   0   1   0   2   1   2   2
 MK-6-1                 1   1   2   1   0   0   1   1   1   2   1   2   2   1   1   1   1   1   2   1   2   1   1   2   0   0   0   0   1   1   2   1   1   1   0   2   1   0   1   1   0   1   0   2   1   2   0   0   1   0   0   0   1   1   1   0   1   0   2   2   1   1   0   2   2   1   2   0   1   0   1   0   1   1   0   2   2   1   0   1   1   0   1   0   1   0   1   0   2   0   0   1   1   0   1   1   1   1   1   1   2   1   1   1   2   1   1   1   1   2   1   2   0   1   1   1   2   1   2   2   2   1   1   2   1   1   1   1   2   1   0   2   2   1   1   0   0   1   1   2   2   0   0   0   1   0   0   1   2   1   1   2   0   1   0   1   1   1   0   2   2   1   2   1   0   1   1   1   2   1   1   1   2   0   2   1   1   2   1   0   2   1   1   2   1   1   1   1   0   1   1   1   0   1   1   2   1   2   0   1
 MK-6-2                 2   1   2   1   0   1   1   1   1   2   2   2   1   1   1   1   1   1   2   2   2   0   1   2   0   0   0   0   1   1   2   1   1   1   0   2   1   0   1   1   0   0   0   2   0   2   0   0   1   0   0   0   1   1   1   0   1   1   2   2   1   1   0   1   1   1   2   0   1   0   2   1   1   1   0   2   2   2   0   1   1   0   1   0   1   0   0   0   2   0   0   1   1   0   1   1   0   0   1   2   1   2   1   1   2   1   1   1   1   2   1   1   0   1   1   1   2   1   2   2   2   1   1   1   1   1   1   1   2   2   1   2   2   1   1   0   0   1   2   2   1   0   0   0   1   0   0   0   2   1   0   2   0   0   0   1   1   2   0   1   1   1   2   1   0   1   1   1   2   1   1   1   2   1   1   1   1   2   1   0   2   1   1   2   1   1   1   1   0   1   0   0   0   1   1   2   1   2   0   1
 MK-6-3                 2   1   2   1   1   1   1   1   0   2   2   2   1   1   1   1   1   1   2   2   2   0   1   2   1   0   0   0   2   1   2   2   1   1   0   2   1   0   1   1   0   0   0   2   0   2   0   1   2   0   0   1   1   1   1   0   1   1   2   2   1   1   0   0   1   1   2   0   1   0   2   1   1   1   0   2   2   2   0   1   1   0   1   0   2   0   0   0   2   0   0   1   1   0   1   1   0   0   1   2   0   2   1   1   2   1   2   1   1   2   1   1   1   1   1   1   2   1   2   2   2   1   2   1   0   1   1   1   2   2   1   1   2   1   1   0   0   1   2   2   1   0   0   0   1   0   0   0   1   2   0   1   0   0   0   1   1   2   0   1   1   1   2   2   0   1   1   1   2   1   1   1   2   1   2   0   1   0   1   0   2   1   1   2   1   1   1   1   0   1   0   0   0   1   1   2   1   1   1   1
 MK-6-4                 2   1   2   1   1   1   2   0   0   2   1   2   1   1   1   1   1   1   1   2   2   0   1   2   2   0   1   0   2   1   2   2   1   1   0   1   1   0   1   1   0   0   0   2   0   1   0   1   2   1   0   1   1   1   2   0   2   1   1   1   1   1   0   0   2   1   2   0   1   0   2   1   1   1   0   2   2   2   1   1   1   0   1   0   2   1   0   0   2   0   0   1   1   1   1   1   0   1   1   2   0   1   1   1   1   1   2   1   1   2   0   1   1   1   1   1   2   1   2   2   2   1   2   1   0   1   1   1   2   2   1   1   2   1   1   0   0   1   2   2   1   0   1   0   1   0   1   0   1   1   1   0   1   0   0   1   1   2   0   1   0   1   2   2   0   1   1   1   2   1   1   0   2   1   2   0   1   0   1   0   1   1   1   2   1   0   1   1   0   1   0   0   0   1   1   2   1   1   1   1
 MK-6-5                 2   1   2   1   1   1   2   0   0   2   1   2   1   0   1   1   1   1   1   1   2   0   1   2   2   0   1   0   1   1   2   1   1   1   0   1   1   0   0   0   0   0   0   2   0   1   1   1   1   1   0   1   2   1   2   1   2   1   1   0   1   1   0   0   2   1   2   0   1   1   2   1   1   1   1   2   2   2   1   1   1   0   2   0   2   1   0   0   2   0   0   1   2   1   1   1   0   1   1   2   0   1   1   1   1   1   2   2   1   2   0   1   0   2   1   1   2   0   2   0   2   1   2   1   1   1   1   1   2   2   1   1   2   1   1   0   0   1   2   2   1   0   1   0   1   0   1   0   1   1   0   2   1   0   1   1   1   2   0   1   0   1   2   2   0   1   1   1   2   1   1   0   2   1   2   0   1   0   0   0   1   1   0   2   1   0   2   1   1   1   1   0   0   1   1   1   1   0   1   1
 MK-6-6                 2   1   2   1   1   0   2   0   0   1   1   2   1   0   1   1   1   1   1   1   1   1   1   2   2   0   1   1   1   1   2   1   1   1   0   1   1   1   0   0   1   0   1   1   0   1   1   1   2   1   0   1   0   2   2   1   2   1   2   0   1   1   0   0   2   1   2   0   1   1   2   1   1   1   0   1   2   2   1   1   2   0   2   0   2   2   0   0   2   0   0   1   2   1   1   1   0   2   1   2   0   1   1   1   1   1   1   2   0   2   1   0   0   2   1   1   1   0   2   1   2   1   2   1   2   0   1   2   2   2   1   1   2   1   1   0   0   0   2   1   0   0   1   0   1   0   1   1   0   1   0   2   1   0   2   1   1   2   0   1   1   2   2   2   0   1   1   1   2   2   1   0   2   1   2   0   1   0   0   1   1   1   0   2   1   0   2   1   1   1   1   0   0   1   1   1   1   0   1   1
 MK-6-7                 1   1   2   2   1   0   2   0   0   1   1   2   1   0   1   1   1   1   1   1   1   1   1   1   1   0   1   1   1   1   2   1   1   2   0   0   1   1   0   0   1   0   1   1   1   1   1   1   1   1   0   1   0   2   0   1   1   1   2   0   1   1   1   1   1   1   2   1   1   1   2   1   1   1   0   1   2   2   1   1   2   0   2   1   2   2   1   0   2   0   0   1   2   1   2   1   1   2   2   2   0   1   2   1   1   1   1   2   1   2   2   0   0   2   1   1   1   0   2   1   2   1   2   1   2   1   1   2   2   2   1   1   2   1   1   1   1   0   1   1   0   1   2   0   1   0   1   1   0   1   0   2   1   0   2   1   1   2   0   1   1   2   2   2   0   1   2   1   2   2   1   0   2   1   2   0   1   0   0   1   1   1   0   2   0   0   2   0   1   1   1   0   1   1   0   1   1   0   1   0
 MK-6-8                 1   1   2   2   1   0   2   0   0   1   0   2   1   1   1   2   1   1   1   1   1   1   1   1   1   1   1   1   1   0   2   1   1   2   0   0   1   1   0   1   1   0   1   1   1   1   1   1   1   1   0   0   1   1   0   1   1   1   2   0   0   1   1   1   1   1   2   1   2   1   2   1   0   1   0   1   2   2   1   1   2   0   2   1   2   2   1   1   1   0   0   1   2   1   2   2   1   2   2   2   0   0   2   1   1   1   2   2   1   1   2   0   0   2   1   1   1   0   2   2   1   1   1   1   1   1   1   2   1   2   1   1   1   1   1   1   0   0   1   0   0   1   1   0   1   0   1   2   0   1   0   2   0   0   2   1   0   2   0   1   1   2   2   2   0   1   2   1   2   2   1   0   2   1   1   0   2   0   0   1   1   1   0   2   0   0   2   0   1   1   1   0   1   1   1   2   1   0   1   0
 MK-6-9                 1   1   2   2   1   1   2   0   0   1   0   2   1   1   1   2   1   1   1   1   2   1   1   1   0   1   1   1   1   0   2   1   1   2   0   0   1   2   0   0   1   0   1   1   1   0   0   1   1   1   0   0   1   1   0   2   2   1   2   0   0   1   1   2   1   1   2   1   2   0   2   1   0   1   0   1   2   2   1   1   1   0   2   1   2   2   1   1   1   0   0   1   2   1   1   2   1   2   2   2   0   0   2   1   1   1   1   2   1   1   2   0   1   2   1   1   1   0   2   2   1   2   1   1   1   1   1   1   1   2   0   1   1   1   1   1   0   0   1   0   0   1   1   0   1   0   1   2   0   1   0   2   0   0   2   1   0   2   0   1   1   1   1   0   0   1   2   1   2   2   1   0   1   1   1   1   2   0   0   1   2   1   0   1   0   1   2   0   1   1   1   0   0   1   1   2   0   0   1   1
 MK-6-10                2   1   2   2   0   1   2   1   0   1   0   2   1   1   1   1   2   1   1   2   2   1   1   1   0   1   1   1   1   0   1   1   1   2   0   2   1   1   0   0   1   0   1   1   1   0   0   1   1   0   0   0   1   1   0   2   2   1   2   0   0   1   1   2   1   1   2   0   2   0   2   1   0   1   0   1   2   2   1   1   1   0   2   0   1   2   2   1   1   0   0   1   1   1   2   1   1   2   2   1   0   0   1   1   1   1   2   2   1   1   2   0   1   2   0   1   1   0   2   2   0   2   1   1   1   1   1   1   1   2   0   1   1   1   1   0   0   0   1   0   0   2   1   0   1   0   1   2   0   1   1   2   1   0   2   1   0   2   0   1   2   1   1   0   1   1   2   1   2   1   1   0   1   1   1   1   2   0   0   1   2   1   0   1   0   1   2   0   1   1   0   0   1   1   1   2   0   0   1   1
 MK-6-11                2   1   2   2   0   1   2   1   0   1   0   2   0   0   1   1   2   1   1   1   2   1   1   1   0   1   1   0   1   0   1   1   1   2   0   2   1   1   0   0   1   0   0   1   1   0   0   0   1   0   0   0   2   1   0   2   2   1   2   1   0   2   2   2   1   1   2   1   2   0   2   1   1   1   0   1   1   2   1   1   1   0   2   1   1   2   2   1   1   0   2   1   0   0   1   1   1   2   2   1   0   1   1   2   1   0   2   2   1   1   2   0   0   2   0   1   1   0   2   2   0   2   1   1   1   1   1   1   0   2   0   1   1   1   1   0   0   0   2   0   0   2   1   1   1   0   1   2   0   0   1   1   1   0   2   1   0   2   0   1   2   1   0   0   2   1   2   1   2   2   1   0   1   1   1   1   1   0   0   1   1   1   0   1   0   1   2   0   2   2   0   0   1   1   1   2   0   0   1   2
 MK-6-12                2   1   2   2   0   1   2   0   0   2   0   2   0   0   1   1   2   1   1   1   1   1   0   0   1   1   1   0   1   1   0   2   1   1   0   2   1   1   0   0   0   0   0   1   0   0   0   0   1   0   0   0   2   2   0   1   2   1   2   1   0   2   1   1   1   1   2   1   2   0   2   1   1   1   0   0   1   2   1   1   1   0   2   1   1   2   2   1   1   0   2   1   0   1   0   1   1   2   2   1   0   1   1   2   1   0   2   2   1   1   2   1   0   2   0   1   1   0   2   2   0   2   1   0   1   1   1   1   0   2   1   1   1   1   1   0   1   1   2   0   0   2   1   0   1   0   2   2   0   0   1   0   1   0   2   1   1   2   0   1   2   0   0   0   2   0   2   1   2   2   1   0   2   2   2   1   1   0   1   0   1   1   0   1   1   0   1   0   1   2   0   0   1   1   1   2   0   1   1   2
 MK-6-13                2   2   2   2   0   1   1   0   0   2   1   2   0   0   1   1   2   1   2   1   1   1   0   0   1   1   0   0   1   2   0   2   1   1   0   2   1   1   1   0   0   0   0   0   0   0   1   0   1   0   0   0   1   2   0   1   2   1   2   0   0   2   2   1   1   1   2   1   2   1   2   1   0   1   0   0   1   2   1   1   1   1   1   1   1   2   2   1   0   1   2   1   0   1   1   1   1   2   2   1   1   0   1   1   1   0   2   2   1   1   2   0   0   1   0   1   1   1   2   2   0   2   1   0   1   2   1   0   0   2   1   1   1   0   1   0   1   1   2   1   0   2   1   0   1   0   1   2   1   0   1   0   1   1   2   1   1   2   1   1   2   1   0   1   2   0   2   1   0   1   1   0   2   2   1   1   1   1   2   0   1   0   0   1   1   0   1   0   1   2   1   0   1   0   1   2   0   1   1   1
 MK-6-14                2   2   2   1   0   1   1   1   0   2   1   2   0   1   1   1   2   1   2   1   1   2   1   0   1   1   0   0   1   2   0   2   1   1   0   2   0   1   1   0   2   1   0   0   0   1   1   0   1   0   0   0   1   2   0   1   2   1   1   0   0   2   2   1   1   2   2   2   2   1   2   0   0   1   0   0   1   2   1   2   1   1   0   1   1   2   2   1   0   1   2   0   0   1   1   1   1   1   2   1   0   0   1   1   1   0   2   2   1   0   2   1   0   1   0   1   1   1   2   2   1   2   1   0   1   2   1   0   1   1   1   1   1   0   1   0   1   2   2   1   0   2   0   0   1   0   1   2   1   0   1   0   1   1   2   1   1   2   2   1   2   1   0   1   2   0   2   1   0   1   1   0   1   2   1   1   1   1   2   0   1   0   0   1   1   0   1   0   1   2   1   1   1   0   1   2   1   1   1   1
 MK-6-15                2   1   2   1   0   1   1   1   0   2   1   2   0   1   1   1   2   1   1   1   1   1   2   0   1   2   0   0   1   2   1   2   1   1   0   2   0   1   1   0   2   1   0   0   0   2   1   0   1   0   0   0   1   2   0   1   2   1   1   0   0   1   2   1   1   1   2   1   2   1   2   0   0   1   0   0   1   2   1   2   2   0   1   1   0   1   1   1   0   1   2   0   0   1   0   0   1   1   2   1   0   0   1   1   1   1   2   2   2   0   2   1   1   1   0   0   1   1   1   1   1   2   1   0   1   2   1   1   1   1   1   1   1   0   1   0   1   2   2   1   0   2   0   0   1   0   1   2   2   0   1   0   1   1   2   1   1   2   1   1   2   1   0   2   2   0   1   1   0   0   1   0   0   2   1   1   2   1   2   1   1   0   1   1   1   0   1   0   1   2   1   1   1   0   1   2   1   1   1   1
 MK-6-16                2   1   2   1   0   1   1   1   0   1   1   2   0   1   1   1   2   1   1   0   1   0   2   0   1   2   0   0   0   2   1   2   0   1   0   2   0   1   1   0   2   1   0   0   0   2   1   1   1   0   0   2   1   2   0   1   2   0   1   0   0   1   2   0   1   1   2   1   2   1   2   0   0   1   0   0   1   2   1   2   1   0   1   1   0   1   1   1   1   1   2   0   1   0   0   0   1   1   2   1   0   0   0   1   1   1   2   1   2   0   2   1   1   1   0   0   1   1   1   1   1   2   1   0   1   2   1   0   1   1   1   1   1   0   1   1   1   2   2   1   0   2   0   0   1   0   1   2   2   0   1   0   1   1   2   1   1   2   1   1   2   1   0   2   2   1   1   1   1   0   1   0   0   1   1   1   1   2   2   1   1   1   1   1   1   1   1   0   1   2   1   1   1   0   1   2   1   1   1   1
 
!****************************************** Phenotypic Data **********************************************************
!-100.0 is resevred for missing phenotype
SimulatedTrait1        11.2016   11.4227   10.5955    9.6229   10.0446    9.8000   10.9759    9.4643    9.6690    9.5167    8.0731    9.4697   10.4154   11.3966    9.8232   10.4947    9.0545    9.8422    8.7953   10.7180   10.6349    9.2245    8.5765    9.9511    9.3035    8.9058   10.0889   10.4443    9.7276    8.5646    9.8795    8.3866    9.6830    9.0483    9.1458   10.2983    9.6131   10.5496    9.9368    9.6975   11.4624    8.3464   10.6927   10.7360   10.3447   10.1959   10.3521   10.6153    8.7018    9.8620    9.9841   11.1893   11.4071   10.9534    9.8889    9.1716    9.4578    9.2794    9.0530    8.6501    9.2726   11.3992    9.2670   10.1829   11.2022   10.4365    8.2885    9.7643    9.3759   10.2076    9.6639   10.2944   11.7539    9.1072   10.4815   10.3637   10.4637    9.0594   11.5486   11.0629    8.8202   11.7161    7.4602    8.2343    8.4487    9.8064   10.3138    9.8936   10.6064    9.7303    8.4995   10.4357   10.7178   10.0366    9.5096   10.4289    7.2620    8.9534    9.9117    9.9238    9.8203    7.7398   10.2918   11.8047    9.4793   10.9384    9.7211    9.6851    9.3122    9.0809   10.2346    8.9034   10.1200    9.9441   10.3552    9.3361   11.4986   10.7792   11.5248    8.6549    9.0194    8.4584   11.2890    8.9205    9.9230   10.5741    9.3102    8.5227   10.5220    9.2517    8.6104    9.0458   10.8178    9.4398    8.8712    8.5779    9.6932    8.7215    8.8902    8.6300    9.1541    9.4409    9.8110    9.5824   10.8234    8.4961   10.0042   10.6297   11.2799    9.9170   10.4081    9.0645   10.3973   10.4140   12.1616    9.7143    8.8954   10.5666   10.8571   10.1583   10.0471   10.1076   10.8456    9.3863    7.9547   10.2186   10.2655    9.2161    8.4746    9.4068    8.3475   11.3698    9.1913   10.1841    9.0384    9.9099    9.2137    9.3043    9.5823   10.1670    8.9410   10.5065   11.2686   10.1252    9.6314   10.1946   11.6529    9.5843    9.4330   11.1098   10.1568   10.8494   11.3673   10.7150    9.0799   10.5487    8.7254   10.0427   12.5051    8.5762
 
