# Supplementary material for: Inclusive Composite Interval Mapping of QTL by Environment Interactions in Biparental Populations
Source: PLoS One. 2015 Jul 10;10(7):e0132414. doi: 10.1371/journal.pone.0132414 (PMC4498613; doi:10.1371/journal.pone.0132414)
Supplement: S2 File — (ZIP) [file pone.0132414.s002.zip › F2 population/e=1/run_00033.met]

!**********************Note: lines staring with "!" are remarks and will be ignored in the program********************
!*********************************General Information**********************************
!Assuming F1 = P1 x P2, populations available in QTL IciMapping are: 
!  1, P1BC1F1 = P1 x F1, the first backcrossing where P1 is used as the recurrent parent;
!  2, P2BC1F1 = P2 x F1, the first backcrossing where P2 is used as the recurrent parent;
!  3, F1DH, F1-derived doubled haploids; 
!  4, RIL or F1RIL, recombination inbred lines through the repeated selfing of F1;
!  5, P1BC1RIL, recombination inbred lines through the repeated selfing of P1BC1F1;
!  6, P2BC1RIL, recombination inbred lines through the repeated selfing of P2BC1F1;
!  7, F2, the selfing generation of F1;
!  8, F3, the selfing generation of F2;
!  9, P1BC2F1, the second backcrossing where P1 is used as the recurrent parent; 
! 10, P2BC2F1, the second backcrossing where P2 is used as the recurrent parent;
! 11, P1BC2RIL, recombination inred lines through the repeated selfing of P1BC2F1; 
! 12, P2BC2RIL, recombination inred lines through the repeated selfing of P2BC2F1; 
! 13, P1BC1F2, the selfing generation of P1BC1F1; 
! 14, P2BC1F2, the selfing generation of P2BC1F1; 
! 15, P1BC2F2, the selfing generation of P1BC2F1; 
! 16, P2BC2F2, the selfing generation of P2BC2F1; 
! 17, P1BC1DH, P1BC1F1-derived doubled haploids; 
! 18, P2BC1DH, P2BC1F1-derived doubled haploids; 
! 19, P1BC2DH, P1BC2F1-derived doubled haploids; 
! 20, P2BC2DH, P2BC2F1-derived doubled haploids; 
   7      !Mapping Population (see remarks above)
   2      !Mapping Function (1 for Kosambi; 2 for Haldane; 3 for Morgan)
   2      !Marker Space Type (1 for intervals; 2 for positions)
   1      !Marker Space Unit(1 for centiMorgans; 2 for Morgan)
   6      !Number of Chromosomes (or Linkage Groups)
 200      !Size of the mapping population
   1      !Number of environments
 
!***************************************** Chromosomes and Linkage Maps **********************************************
!Chromosome                 NumMarkers
-CH1                        16
-CH2                        16
-CH3                        16
-CH4                        16
-CH5                        16
-CH6                        16
!Linkage map (Marker name followed by position or the interval length)
 MK-1-1                1     0.000
 MK-1-2                1    10.000
 MK-1-3                1    20.000
 MK-1-4                1    30.000
 MK-1-5                1    40.000
 MK-1-6                1    50.000
 MK-1-7                1    60.000
 MK-1-8                1    70.000
 MK-1-9                1    80.000
 MK-1-10               1    90.000
 MK-1-11               1   100.000
 MK-1-12               1   110.000
 MK-1-13               1   120.000
 MK-1-14               1   130.000
 MK-1-15               1   140.000
 MK-1-16               1   150.000
 MK-2-1                2     0.000
 MK-2-2                2    10.000
 MK-2-3                2    20.000
 MK-2-4                2    30.000
 MK-2-5                2    40.000
 MK-2-6                2    50.000
 MK-2-7                2    60.000
 MK-2-8                2    70.000
 MK-2-9                2    80.000
 MK-2-10               2    90.000
 MK-2-11               2   100.000
 MK-2-12               2   110.000
 MK-2-13               2   120.000
 MK-2-14               2   130.000
 MK-2-15               2   140.000
 MK-2-16               2   150.000
 MK-3-1                3     0.000
 MK-3-2                3    10.000
 MK-3-3                3    20.000
 MK-3-4                3    30.000
 MK-3-5                3    40.000
 MK-3-6                3    50.000
 MK-3-7                3    60.000
 MK-3-8                3    70.000
 MK-3-9                3    80.000
 MK-3-10               3    90.000
 MK-3-11               3   100.000
 MK-3-12               3   110.000
 MK-3-13               3   120.000
 MK-3-14               3   130.000
 MK-3-15               3   140.000
 MK-3-16               3   150.000
 MK-4-1                4     0.000
 MK-4-2                4    10.000
 MK-4-3                4    20.000
 MK-4-4                4    30.000
 MK-4-5                4    40.000
 MK-4-6                4    50.000
 MK-4-7                4    60.000
 MK-4-8                4    70.000
 MK-4-9                4    80.000
 MK-4-10               4    90.000
 MK-4-11               4   100.000
 MK-4-12               4   110.000
 MK-4-13               4   120.000
 MK-4-14               4   130.000
 MK-4-15               4   140.000
 MK-4-16               4   150.000
 MK-5-1                5     0.000
 MK-5-2                5    10.000
 MK-5-3                5    20.000
 MK-5-4                5    30.000
 MK-5-5                5    40.000
 MK-5-6                5    50.000
 MK-5-7                5    60.000
 MK-5-8                5    70.000
 MK-5-9                5    80.000
 MK-5-10               5    90.000
 MK-5-11               5   100.000
 MK-5-12               5   110.000
 MK-5-13               5   120.000
 MK-5-14               5   130.000
 MK-5-15               5   140.000
 MK-5-16               5   150.000
 MK-6-1                6     0.000
 MK-6-2                6    10.000
 MK-6-3                6    20.000
 MK-6-4                6    30.000
 MK-6-5                6    40.000
 MK-6-6                6    50.000
 MK-6-7                6    60.000
 MK-6-8                6    70.000
 MK-6-9                6    80.000
 MK-6-10               6    90.000
 MK-6-11               6   100.000
 MK-6-12               6   110.000
 MK-6-13               6   120.000
 MK-6-14               6   130.000
 MK-6-15               6   140.000
 MK-6-16               6   150.000
!*********************************** Marker Types ********************************************************************
!Co-dominant marker: When heterozygote F1 is present, P1 is coded as 2, F1 is coded as 1, and P2 is coded as 0; Otherwise, P1 is coded as 2, and P2 is coded as 0. 
!Dominant marker: When heterozygote F1 is present, P1 and F1 are coded as 12, and P2 is coded as 0; Otherwise, P1 is coded as 2, and P2 is coded as 0.  
!Recessive markers: When heterozygote F1 is present, P1 is coded as 2, and F1 and P2 are coded as 10; Otherwise, P1 is coded as 2, and P2 is coded as 0. 
!Missing marker is coded as -1. 
 MK-1-1                 1   2   0   1   2   1   1   1   1   2   1   1   1   1   0   2   1   2   1   2   0   1   1   2   2   0   1   2   1   1   2   2   2   0   1   1   2   2   0   0   0   1   2   1   1   0   1   0   1   0   0   1   1   2   1   2   0   2   0   2   1   2   1   1   0   2   1   0   2   1   1   2   1   0   0   1   2   2   1   1   1   0   1   2   2   1   0   0   1   2   2   2   2   1   1   1   2   1   1   0   2   1   1   0   2   1   1   0   1   1   2   2   1   1   2   1   1   1   2   0   2   0   0   0   1   1   0   2   1   0   0   1   1   2   0   0   2   2   1   2   0   2   1   1   0   0   1   2   1   1   1   1   1   1   1   2   2   1   1   1   1   1   1   2   0   2   2   0   1   0   0   2   2   1   0   0   0   0   1   2   1   2   1   0   0   1   1   1   0   2   2   0   1   0   1   0   0   1   1   1
 MK-1-2                 1   2   0   0   2   1   1   1   1   2   1   1   1   1   1   2   1   1   1   2   0   1   0   0   1   0   1   2   1   1   2   2   1   0   1   1   2   2   0   0   0   0   2   1   2   0   0   0   2   0   0   1   1   2   1   1   1   2   0   2   2   1   1   1   0   2   1   0   2   0   0   2   1   0   1   1   2   2   1   1   1   0   2   1   2   1   0   0   1   2   2   2   2   1   2   0   2   1   1   0   2   2   1   1   2   1   0   0   1   1   2   2   1   1   2   2   1   1   2   0   2   0   1   0   1   0   1   2   2   0   0   1   1   2   0   0   2   2   1   2   0   1   0   1   0   0   0   2   1   1   1   1   1   1   1   2   2   1   1   1   1   1   1   2   0   2   2   0   1   0   1   2   2   1   0   0   1   0   1   2   0   2   1   0   0   1   1   1   0   1   1   0   1   1   1   0   0   1   1   1
 MK-1-3                 2   1   0   0   1   1   1   2   1   2   0   1   1   2   1   2   2   1   1   2   1   1   1   0   1   0   1   2   1   1   2   2   1   1   0   1   2   2   0   0   0   0   2   0   2   0   0   0   2   0   0   1   1   2   1   1   1   2   0   2   2   1   1   1   0   2   2   0   2   0   0   1   1   0   2   1   2   2   1   1   1   0   2   0   2   1   0   0   1   2   1   1   2   1   1   0   2   1   1   0   2   2   0   1   1   1   0   0   1   1   1   2   1   0   2   2   1   1   2   1   2   0   1   0   0   0   1   1   2   0   0   1   1   2   0   1   1   2   1   2   0   1   0   1   0   0   0   2   1   0   1   1   1   2   1   2   2   1   1   1   2   2   1   2   0   2   1   0   1   0   1   2   1   1   0   0   2   0   1   2   1   2   1   0   1   1   1   1   1   1   1   1   1   1   1   1   0   1   1   1
 MK-1-4                 0   1   0   0   1   2   1   2   1   2   1   1   1   1   1   2   2   1   0   2   0   2   1   0   1   0   1   2   1   1   2   2   1   1   1   1   2   1   0   0   0   0   2   1   2   0   1   0   2   1   1   1   1   2   1   1   1   2   1   2   1   1   1   2   1   2   2   0   2   0   0   0   1   1   2   1   2   1   1   1   1   0   2   0   2   1   0   0   1   2   1   1   2   1   1   0   2   1   1   0   2   2   0   1   1   1   0   0   1   1   1   2   2   0   2   2   1   1   2   2   0   0   1   0   0   1   0   1   2   0   1   0   1   2   0   1   1   2   1   1   0   1   0   1   1   0   0   1   2   0   1   1   1   2   1   2   2   1   1   1   2   2   1   2   0   1   1   0   1   0   1   2   2   1   0   0   2   0   1   2   1   2   1   0   1   2   0   1   1   1   1   1   0   2   1   1   1   1   1   1
 MK-1-5                 0   1   1   0   1   2   1   2   1   1   1   1   1   1   1   1   2   1   0   2   0   2   1   0   1   0   2   1   1   1   2   2   1   1   1   1   2   1   0   0   0   1   2   1   2   1   2   0   2   1   1   1   1   2   1   1   1   2   0   1   2   1   1   2   1   1   2   0   2   0   0   0   1   1   2   1   2   2   1   1   1   0   2   0   2   1   0   1   1   2   1   0   1   1   2   0   2   1   1   1   2   2   0   1   0   2   0   0   2   0   1   2   2   0   1   2   1   0   2   1   1   0   1   0   0   1   0   1   2   0   1   0   1   2   0   1   1   2   1   1   0   2   0   2   1   1   0   1   2   0   1   1   0   2   1   2   2   1   1   1   2   1   1   2   0   1   1   0   1   1   2   2   2   1   0   0   2   0   1   2   1   2   1   0   0   1   0   1   1   1   1   1   0   2   1   2   1   0   1   1
 MK-1-6                 0   1   1   0   1   2   1   2   1   1   2   1   1   0   1   1   1   1   0   2   0   2   1   1   1   0   2   1   1   1   2   1   0   1   1   1   2   1   0   0   1   0   2   1   2   1   1   0   2   1   1   1   1   1   1   1   1   1   0   1   2   1   1   2   1   1   2   0   2   0   0   0   1   0   2   0   2   2   1   1   1   0   2   0   2   1   0   1   1   1   1   0   1   1   2   1   1   1   1   1   2   1   0   1   0   2   0   0   2   0   1   2   2   1   0   2   1   1   2   1   1   0   1   1   0   1   1   1   2   0   1   0   1   2   0   1   1   2   1   1   1   2   0   0   1   1   0   1   2   1   1   1   0   1   2   2   2   1   1   2   2   1   1   2   0   1   0   0   1   1   2   2   2   0   0   1   2   0   1   2   0   1   0   0   0   1   0   1   1   1   0   1   0   2   1   2   1   1   1   2
 MK-1-7                 0   1   0   0   1   2   1   2   2   0   1   1   1   0   1   1   1   1   0   2   0   2   1   1   1   0   2   1   1   2   2   1   0   1   1   2   2   2   1   0   1   0   1   1   2   1   1   0   2   1   1   1   0   1   1   0   2   1   0   1   2   1   1   2   1   1   2   0   2   0   0   0   1   0   2   1   2   1   1   2   2   0   2   0   2   0   0   1   1   1   1   0   1   1   2   1   1   1   1   1   1   1   0   1   0   2   1   0   2   0   1   2   2   1   1   1   1   1   2   1   1   0   1   1   0   1   1   1   2   1   1   0   1   2   0   1   1   1   1   1   1   2   1   0   0   1   0   1   2   1   1   1   0   1   2   2   2   1   1   2   2   1   1   1   1   1   0   0   1   1   2   1   2   0   1   1   2   0   1   2   1   1   0   1   0   1   1   1   1   1   0   1   1   1   1   2   1   1   1   2
 MK-1-8                 0   2   1   1   1   2   1   2   1   0   1   1   1   0   1   1   1   2   0   1   0   2   1   1   0   0   2   2   1   2   2   2   0   1   2   2   2   2   0   0   1   0   1   1   2   1   1   1   2   1   1   1   0   1   1   1   2   1   0   1   2   1   1   2   2   1   2   0   2   0   0   1   0   1   2   1   2   1   1   2   2   0   2   0   2   1   0   1   1   0   1   0   1   1   2   1   1   1   1   1   1   1   0   1   0   2   1   1   1   0   1   2   2   1   0   0   2   1   2   1   1   1   1   1   1   1   1   1   2   1   1   0   1   2   0   0   0   1   1   1   1   1   1   0   0   0   0   1   2   1   1   1   0   1   2   2   2   1   1   2   2   2   1   1   1   1   0   0   1   1   2   1   2   0   0   0   2   0   1   2   1   1   0   1   0   0   1   1   1   1   0   1   1   1   1   2   1   1   1   2
 MK-1-9                 0   2   1   1   1   2   1   2   1   0   1   1   1   0   0   1   0   2   0   1   1   2   1   1   0   1   2   2   1   2   2   2   0   2   2   2   2   2   1   0   2   1   0   1   2   1   1   1   2   1   1   1   0   1   1   1   2   1   0   2   2   1   2   1   2   1   2   0   2   0   1   1   0   0   2   1   0   1   1   1   2   1   2   0   2   1   0   1   2   1   1   0   1   1   2   1   1   2   1   0   1   1   0   1   0   2   1   1   1   0   1   2   2   1   0   0   2   1   2   2   1   1   1   1   1   1   1   1   2   1   0   0   2   1   0   0   0   1   1   1   1   1   1   0   1   0   0   1   1   1   1   1   0   1   1   2   2   1   1   2   1   2   1   0   1   2   0   0   1   1   2   2   2   0   0   0   2   0   1   2   1   1   0   1   1   0   1   1   1   1   0   1   1   1   2   2   1   2   1   2
 MK-1-10                1   2   1   1   1   2   1   2   2   0   1   1   1   1   0   1   0   2   0   1   2   2   1   1   0   1   2   2   1   2   2   2   1   2   2   2   2   2   1   1   1   1   1   1   2   1   1   1   2   1   1   1   0   1   1   0   1   1   0   2   2   1   2   1   2   1   1   0   2   0   1   1   0   0   1   1   0   1   2   2   2   1   2   1   2   1   1   1   2   1   0   0   1   1   1   1   1   2   1   0   0   1   0   1   0   2   1   1   1   0   1   2   2   1   0   0   2   1   2   2   0   1   1   1   1   1   1   1   2   1   0   0   2   1   0   0   1   1   1   1   1   1   1   0   1   0   0   1   1   1   1   1   0   1   1   1   2   1   1   2   1   2   1   0   1   2   0   1   1   1   2   2   1   0   0   0   2   0   1   2   0   1   0   1   1   1   1   1   1   1   0   1   1   1   2   2   0   2   1   2
 MK-1-11                1   2   1   0   1   1   1   2   1   0   1   1   1   0   0   1   0   2   0   1   2   2   1   1   0   0   2   2   1   2   2   2   1   2   1   2   2   2   1   1   1   1   1   1   2   1   1   1   2   1   1   1   0   1   1   0   1   1   0   2   2   1   0   1   2   1   1   0   1   0   0   2   0   0   1   1   0   1   2   2   2   1   1   1   2   1   1   2   2   1   0   1   1   1   2   0   2   2   0   0   0   1   0   1   1   2   2   1   1   1   1   2   1   1   0   1   2   1   2   2   0   0   1   1   2   1   1   1   2   1   0   0   2   1   0   0   1   0   1   1   1   1   1   0   1   0   0   1   1   1   1   1   1   1   1   1   2   1   1   2   2   1   1   0   0   2   0   1   1   1   2   1   1   0   0   0   2   0   1   2   0   1   0   1   1   1   2   1   0   1   0   1   1   1   2   2   1   2   1   2
 MK-1-12                1   1   1   0   1   1   1   2   1   0   1   1   1   0   0   1   0   2   0   1   2   2   1   1   1   1   2   2   1   2   2   2   0   2   1   2   2   2   1   1   1   2   0   1   2   2   1   0   1   1   1   1   0   1   2   0   1   1   0   2   1   1   0   1   2   1   0   0   0   1   0   2   0   0   0   1   0   1   1   2   2   1   1   0   2   1   1   2   2   1   0   1   1   1   2   0   2   1   0   0   0   1   0   1   1   2   2   1   0   1   1   2   1   2   0   1   2   1   1   2   1   0   1   1   2   1   1   1   2   2   0   0   2   1   0   0   2   0   1   1   1   1   2   1   1   1   2   1   1   2   1   1   1   1   1   1   1   1   1   2   2   1   1   0   1   1   0   1   1   1   2   1   1   0   0   1   2   0   1   2   0   1   0   2   1   1   2   1   0   1   1   1   1   1   2   2   1   1   1   2
 MK-1-13                1   1   1   0   1   1   1   2   0   0   0   1   1   0   0   1   0   2   0   1   2   2   1   1   1   1   2   2   1   2   2   2   0   2   0   2   2   2   1   1   1   1   0   1   2   2   1   0   2   1   1   1   0   1   2   1   1   1   0   2   1   1   0   1   2   1   0   1   2   1   1   2   1   0   0   1   1   1   2   2   2   1   1   0   2   1   1   2   1   1   0   1   1   2   2   0   2   1   0   0   0   1   0   1   1   2   2   1   0   1   1   2   0   2   0   1   2   2   2   2   1   0   1   1   2   1   1   0   2   2   0   0   2   1   0   0   2   0   1   1   1   1   2   2   1   1   1   1   1   2   1   1   1   1   1   1   1   0   1   2   2   0   1   1   1   0   0   1   1   1   2   1   2   0   1   1   2   0   1   2   0   1   0   2   1   1   1   1   0   0   1   1   0   1   2   1   1   1   1   2
 MK-1-14                1   1   1   0   1   2   1   2   0   0   0   1   1   0   1   1   0   2   0   1   2   2   0   1   1   1   2   2   2   2   2   2   0   2   0   1   2   2   1   2   2   1   0   1   2   2   0   0   1   1   1   1   0   1   2   1   1   1   0   2   1   1   0   1   2   1   0   1   1   1   1   2   1   0   0   1   1   1   2   2   2   1   1   0   2   1   1   1   1   0   0   1   2   2   2   0   2   1   1   0   0   0   0   1   1   1   2   1   0   1   2   1   0   2   2   1   2   1   2   2   1   0   0   1   2   2   1   0   2   2   0   0   1   1   0   0   2   2   2   1   1   0   2   2   1   0   1   1   0   2   1   1   1   1   1   1   1   0   1   1   2   0   1   1   1   0   0   1   1   1   2   2   2   0   2   1   2   0   1   2   0   1   0   2   0   1   1   1   0   0   1   1   1   1   2   1   1   0   0   2
 MK-1-15                1   1   1   0   1   1   1   2   0   0   1   0   1   0   1   1   0   2   0   1   1   2   0   1   1   1   2   2   2   2   2   1   0   2   0   1   2   2   1   2   1   1   0   1   1   2   0   0   1   1   1   1   0   1   2   1   2   0   0   2   1   1   0   1   2   1   0   1   1   1   1   2   1   0   0   1   1   1   2   2   2   1   1   0   2   0   1   1   1   0   1   1   2   2   2   0   2   0   1   0   0   1   0   2   1   2   2   1   0   1   1   1   0   1   2   0   2   0   2   2   1   0   1   1   2   2   1   0   1   2   0   1   1   1   0   0   2   2   2   1   1   1   1   2   1   0   1   1   0   1   1   1   1   1   0   1   1   0   1   1   2   0   1   1   1   0   0   1   1   1   2   2   2   0   2   1   2   0   1   2   0   1   0   2   0   1   1   1   0   0   1   1   1   1   2   1   1   0   0   2
 MK-1-16                2   1   1   0   1   1   1   2   0   1   1   0   1   0   0   1   0   2   0   1   1   2   1   1   1   1   1   2   1   2   2   1   0   2   0   0   2   2   1   2   1   1   0   1   1   2   0   1   0   0   1   1   0   2   2   1   2   0   0   2   1   2   1   1   2   1   1   1   1   1   1   2   1   1   0   2   1   1   2   2   2   1   0   1   2   0   2   1   0   0   1   1   2   1   2   0   2   0   0   0   1   1   1   2   1   2   2   1   1   1   1   1   0   1   2   0   2   0   2   2   1   1   1   1   2   1   1   1   1   2   0   1   1   1   0   0   1   2   1   1   1   0   1   1   1   0   1   1   0   1   1   1   1   2   0   1   1   0   1   1   1   0   1   1   1   0   0   2   1   1   2   2   2   0   2   0   2   0   1   2   0   1   0   2   0   1   1   2   0   1   1   1   1   1   2   1   1   0   1   2
 MK-2-1                 1   0   1   1   1   2   0   1   1   1   2   1   1   1   2   1   1   1   0   0   0   1   2   1   2   1   1   1   1   0   1   1   2   0   1   1   1   0   0   1   2   2   2   2   1   2   2   1   0   1   2   2   0   1   2   2   1   1   2   1   0   1   1   0   0   0   0   1   0   1   2   1   1   1   1   2   1   1   1   1   1   0   1   1   2   1   1   2   1   1   0   0   2   1   1   1   2   0   1   0   0   1   1   1   1   0   2   1   1   2   1   1   1   1   1   2   1   0   0   0   1   0   0   1   2   0   1   1   1   2   1   1   0   0   2   0   1   1   1   2   1   2   0   1   0   1   1   1   2   2   2   2   0   1   1   2   1   1   2   0   2   1   1   1   2   1   2   2   0   2   0   0   1   1   0   2   1   2   2   1   0   1   1   1   1   1   0   0   2   1   2   1   2   1   1   2   1   1   1   1
 MK-2-2                 1   1   1   1   1   2   0   1   1   2   2   1   1   1   2   1   1   1   0   0   0   1   2   1   2   1   1   1   1   1   1   1   2   0   1   0   1   1   0   2   2   2   2   2   1   2   2   1   0   2   2   2   0   1   2   1   1   1   2   1   0   1   2   0   0   1   0   1   0   1   2   1   2   1   1   2   1   2   2   1   1   0   1   1   2   1   1   2   1   1   0   0   2   1   1   1   2   1   2   0   0   1   1   1   1   0   2   1   1   1   1   1   1   2   1   1   1   0   0   0   1   0   0   2   2   0   0   1   1   2   1   1   0   0   2   0   1   1   1   2   1   2   1   1   0   1   1   2   2   2   1   2   1   1   2   2   1   1   2   0   2   0   1   1   2   2   2   2   0   2   1   0   1   1   0   2   1   2   2   1   1   1   0   2   1   1   0   0   2   1   1   1   2   1   1   1   1   2   1   1
 MK-2-3                 1   1   1   1   1   2   0   1   2   2   2   1   1   1   2   1   1   0   0   0   0   0   2   1   2   0   1   1   1   1   1   1   2   0   1   0   1   1   1   2   2   1   2   2   2   2   2   1   0   2   2   1   1   1   2   1   1   0   2   1   0   1   2   1   0   1   1   0   0   1   2   2   2   1   1   2   0   2   1   1   1   0   1   2   2   1   1   2   1   1   0   1   2   1   1   1   1   1   2   0   1   1   1   1   1   0   1   1   1   1   1   1   1   2   1   1   0   1   0   0   1   1   1   2   1   0   0   1   2   2   1   1   1   0   2   0   1   0   1   2   1   2   1   0   0   1   1   2   2   2   1   2   1   1   1   1   1   1   2   0   1   1   1   0   2   2   2   2   0   2   1   0   1   0   0   2   1   2   2   2   1   1   0   2   1   1   0   0   2   2   1   2   2   1   1   2   1   2   1   1
 MK-2-4                 1   1   1   1   1   1   0   1   2   1   2   1   1   1   2   0   1   0   0   0   0   0   2   1   2   0   1   0   1   1   1   1   2   0   1   0   0   1   1   2   2   1   2   1   2   2   2   1   0   2   2   1   1   1   1   1   0   0   2   1   0   1   2   1   0   1   1   0   0   1   2   1   2   1   2   2   0   2   1   1   1   0   1   2   1   1   1   2   1   1   1   1   2   1   1   1   1   1   1   0   1   0   1   1   1   0   1   1   0   1   1   1   2   2   1   1   1   1   0   0   1   2   1   1   1   1   1   1   2   2   1   1   1   0   2   0   1   0   2   2   1   2   1   0   0   1   0   2   1   2   1   2   2   1   1   1   2   1   2   0   1   1   1   0   2   1   2   2   0   2   1   0   1   0   1   2   1   2   2   2   1   1   1   2   1   0   0   1   2   1   0   2   1   2   2   2   1   2   1   1
 MK-2-5                 1   1   1   1   1   1   0   1   2   1   2   1   1   1   2   1   1   1   0   0   0   0   2   1   2   0   1   0   1   1   1   1   2   0   1   0   0   1   1   2   2   0   2   1   2   2   2   1   0   2   1   1   1   1   1   1   0   0   2   1   0   1   2   1   0   1   1   0   0   1   2   1   2   0   2   2   0   1   1   1   1   0   1   2   1   1   1   2   1   1   1   1   2   2   1   1   0   1   1   2   1   1   1   1   1   0   1   1   0   1   1   1   2   2   0   1   0   1   0   0   1   2   1   1   2   1   1   0   2   2   1   1   1   0   2   0   1   0   2   2   1   2   1   1   0   1   0   2   1   2   1   2   2   1   1   1   0   1   2   0   1   1   1   0   2   1   2   2   0   2   1   0   1   1   1   2   1   2   1   1   1   1   1   2   1   1   0   1   2   0   0   2   1   2   2   1   1   2   0   1
 MK-2-6                 2   1   1   1   1   1   0   0   2   1   2   1   1   1   2   1   1   1   1   0   0   0   2   0   2   1   0   0   0   1   1   1   2   0   2   0   0   1   1   2   2   0   2   2   2   1   1   1   0   2   1   1   1   1   2   0   0   0   2   0   0   2   2   0   0   1   1   0   0   1   2   1   2   0   2   2   0   1   1   2   1   0   1   2   1   1   1   2   1   1   1   1   2   2   1   1   0   1   1   2   1   0   1   1   1   0   1   1   0   1   1   1   2   2   0   2   0   1   0   0   1   2   1   2   2   1   1   0   2   2   1   1   1   0   2   1   1   1   1   1   0   1   1   1   0   0   0   2   1   2   1   2   1   1   0   1   0   1   2   0   0   1   2   0   2   1   2   2   0   2   1   0   1   1   1   2   1   1   0   1   0   1   1   2   1   1   0   0   2   0   1   2   1   2   2   1   1   2   0   1
 MK-2-7                 2   1   1   1   1   1   0   0   2   2   2   1   1   1   2   1   1   1   1   1   0   0   0   0   2   1   0   0   0   1   1   1   1   0   2   0   0   1   1   2   1   0   1   2   1   1   1   1   0   2   1   1   1   1   2   2   0   0   1   0   1   2   2   0   1   1   0   0   0   1   1   1   2   0   2   2   0   1   1   2   1   0   1   2   1   1   1   1   1   1   1   1   2   2   1   1   1   1   1   2   1   0   1   1   1   0   1   1   1   1   1   1   2   2   1   2   0   1   1   0   1   2   2   2   2   1   1   0   1   2   1   1   1   0   2   1   1   2   0   1   0   1   2   2   1   1   0   2   1   1   1   1   1   1   0   0   0   1   1   0   0   1   2   0   2   1   2   2   0   2   1   0   1   2   1   1   0   1   0   1   0   1   1   2   1   1   0   0   2   0   1   2   2   2   1   1   1   2   1   1
 MK-2-8                 2   1   1   1   1   2   0   0   2   2   2   1   1   1   2   1   1   1   1   2   0   0   1   0   2   1   0   0   1   1   1   1   1   0   2   0   0   1   1   2   0   1   1   1   1   1   1   1   0   2   1   1   1   0   2   2   1   1   1   0   1   2   2   1   1   2   0   0   0   1   1   1   2   0   1   2   1   2   1   1   1   0   1   2   1   1   1   1   1   1   1   1   2   2   1   1   2   1   1   2   1   0   0   1   1   0   2   1   1   1   1   2   2   2   1   2   1   1   1   0   1   1   2   1   2   1   1   1   1   2   1   1   0   0   2   1   1   2   0   2   1   1   2   2   1   1   0   2   1   1   1   1   1   1   0   0   0   1   1   1   0   0   2   0   2   1   2   1   1   2   1   0   1   2   1   1   0   1   0   1   0   1   1   1   1   1   0   0   2   1   1   2   2   1   1   1   1   2   0   1
 MK-2-9                 2   1   0   0   1   2   1   0   2   2   2   1   1   1   2   1   1   2   1   2   0   1   1   0   2   1   0   0   1   1   1   1   1   1   2   0   0   1   1   2   1   1   1   1   0   1   2   1   0   2   1   0   1   0   1   2   1   1   1   0   1   1   2   1   1   2   1   1   0   1   1   1   2   1   1   2   1   2   2   0   1   0   2   2   1   1   1   1   1   1   1   1   2   2   1   1   2   1   1   2   1   0   0   1   1   0   2   1   1   1   1   2   2   2   1   2   0   1   1   0   1   1   2   1   2   1   1   1   1   2   1   1   0   0   2   1   1   2   0   2   1   1   2   1   1   2   0   2   1   1   1   1   1   1   0   0   1   1   1   1   0   0   2   1   2   0   2   1   1   2   1   0   2   1   1   1   0   1   0   0   0   1   1   1   1   1   0   0   2   1   1   2   2   1   1   1   1   2   0   1
 MK-2-10                2   1   0   0   1   1   1   1   2   2   2   1   1   2   2   1   1   2   1   2   0   1   1   1   2   0   0   0   1   1   1   1   1   1   2   0   0   1   1   2   1   1   1   1   0   1   2   2   0   2   1   0   1   0   1   1   1   1   1   0   1   1   2   1   1   2   1   1   1   1   1   0   1   1   2   2   2   2   2   0   1   0   2   2   1   1   1   1   1   2   1   1   2   2   1   1   2   1   1   2   1   1   0   1   1   0   2   1   0   1   1   2   2   2   1   2   0   1   1   1   1   1   1   1   2   1   1   1   1   2   1   1   1   0   2   0   1   2   0   2   1   0   2   2   1   2   0   2   1   1   1   1   1   1   0   0   1   1   1   1   0   0   2   1   1   0   2   1   2   2   1   0   2   1   1   0   0   1   0   1   1   1   1   1   1   1   0   0   2   1   2   2   2   1   1   1   1   1   0   1
 MK-2-11                2   1   0   0   1   1   1   1   1   2   2   1   0   2   2   1   1   0   1   2   1   1   2   1   1   1   1   0   1   2   0   1   1   1   2   0   0   2   0   2   1   1   0   2   0   1   2   2   0   2   1   0   1   0   1   1   1   1   1   0   2   2   0   2   1   2   1   1   1   1   1   0   1   1   2   2   2   2   1   0   1   0   2   2   2   0   2   1   1   2   1   1   2   2   1   1   1   1   2   2   2   1   0   1   1   1   2   1   0   1   1   2   2   2   1   2   0   1   1   2   1   1   0   2   1   1   1   2   1   2   1   1   1   0   2   0   1   2   0   2   0   1   2   2   1   1   0   2   1   2   1   1   1   1   0   1   1   1   1   0   0   1   2   0   1   1   2   1   2   2   1   2   1   1   1   0   0   1   0   2   2   1   2   1   1   1   0   0   2   1   1   2   2   1   1   1   1   1   0   1
 MK-2-12                2   1   0   0   1   1   1   1   1   2   2   1   0   2   2   1   1   0   1   2   1   1   2   1   0   1   1   0   1   2   0   0   2   1   2   0   0   1   0   2   1   1   0   1   0   1   2   2   0   1   1   1   2   0   1   1   1   0   1   0   2   2   0   1   1   2   1   1   1   1   1   1   1   1   2   2   2   2   1   0   1   0   2   2   1   1   1   1   1   2   1   1   1   2   1   1   1   1   2   2   2   1   0   2   1   1   2   1   0   0   1   1   2   2   1   2   0   1   1   2   1   1   0   2   1   1   1   2   1   2   1   1   1   0   1   0   2   2   0   2   0   1   1   2   1   1   0   2   1   2   1   1   1   1   0   1   1   1   1   0   0   1   2   0   1   1   2   1   2   2   1   1   2   0   1   0   1   1   0   2   2   1   2   1   0   1   0   0   2   1   2   2   2   1   1   1   1   1   0   1
 MK-2-13                2   1   0   0   1   1   1   1   1   2   2   1   0   2   1   1   1   0   0   1   2   1   2   2   1   1   1   0   1   2   0   0   1   1   2   0   0   0   0   2   1   1   0   1   0   1   1   2   0   1   1   1   2   1   1   1   1   0   1   1   2   1   0   1   1   2   1   1   2   1   1   1   1   1   2   2   2   1   1   0   1   0   2   2   1   2   1   1   1   1   1   1   1   2   1   1   1   0   2   1   1   1   0   2   1   1   2   1   1   1   1   1   2   2   0   1   1   2   1   2   1   1   1   2   1   1   1   2   0   2   1   1   1   0   1   0   2   2   0   2   0   2   1   2   2   1   0   2   1   2   1   1   1   1   0   1   1   1   1   0   0   1   2   1   1   1   2   2   2   2   1   1   2   1   1   0   1   0   0   2   2   1   2   1   0   1   0   0   2   1   2   2   2   1   1   1   1   1   0   1
 MK-2-14                2   1   0   0   1   1   1   1   1   1   2   1   1   2   1   1   2   0   0   1   2   1   2   1   1   1   0   0   1   1   0   0   1   1   2   0   0   0   0   2   1   1   0   1   0   2   1   2   0   1   1   1   2   1   2   1   1   0   1   1   2   2   0   1   1   2   1   1   2   1   1   1   1   1   0   2   1   1   0   0   1   0   2   2   1   2   0   1   1   1   1   1   1   2   1   1   1   1   2   1   1   1   0   1   1   1   2   0   1   1   2   1   2   2   0   1   1   2   1   2   1   1   1   2   2   1   1   1   0   2   2   1   1   0   1   0   2   2   0   2   0   2   0   2   2   1   0   2   1   2   1   0   1   1   1   1   1   1   0   0   1   1   2   1   2   1   2   2   2   2   0   1   2   1   1   0   0   0   0   2   1   1   2   1   0   1   0   0   2   1   1   2   2   1   1   1   1   1   0   1
 MK-2-15                2   1   1   0   1   1   1   1   0   1   2   1   1   2   1   1   2   0   0   2   2   1   2   1   1   1   0   0   1   1   0   0   1   1   2   1   1   0   1   2   2   1   0   1   0   2   2   2   0   1   2   0   2   1   2   0   1   0   0   1   2   1   0   1   0   2   0   1   2   1   1   0   1   0   0   2   1   1   0   0   2   0   2   1   1   2   0   1   1   1   1   1   1   2   0   1   1   1   1   1   0   1   0   1   1   0   2   0   1   1   2   1   2   2   0   1   1   2   1   2   1   0   1   1   0   1   2   0   1   2   1   1   1   0   1   0   1   2   0   2   0   2   0   2   2   1   0   1   1   2   1   0   1   2   1   1   1   1   0   0   1   1   2   1   2   2   2   1   1   2   0   1   2   1   1   0   0   0   1   2   0   1   2   1   0   1   0   0   2   1   1   2   2   1   1   1   1   0   0   2
 MK-2-16                2   1   1   0   1   0   1   1   0   1   2   1   1   2   1   2   2   0   0   2   1   2   2   1   1   1   0   1   1   0   0   0   1   1   2   1   1   1   1   2   2   0   0   1   0   2   1   2   0   1   2   0   2   1   1   0   0   0   0   1   2   1   0   1   0   2   0   1   2   1   1   1   1   0   0   2   1   1   0   0   2   0   2   2   0   2   1   1   2   1   1   0   1   2   0   1   1   1   2   1   0   1   0   1   1   0   2   1   1   1   2   1   2   2   0   1   1   2   1   2   1   0   1   1   0   1   2   0   1   2   1   1   1   0   1   0   2   2   1   2   1   1   0   2   0   1   0   1   1   2   0   0   1   2   1   0   1   2   1   0   1   1   2   1   2   2   2   2   0   2   0   1   2   0   1   0   1   0   1   2   0   1   2   1   0   1   0   0   1   1   1   2   2   2   1   1   1   0   0   2
 MK-3-1                 2   0   1   2   1   1   1   1   1   2   0   1   0   1   0   1   0   2   0   0   0   0   2   2   0   1   0   1   2   0   1   2   1   1   1   0   1   2   1   0   0   1   2   1   0   0   2   1   2   0   2   2   0   1   1   1   1   2   0   2   1   1   0   2   1   0   0   1   0   1   2   1   2   1   1   1   2   0   1   2   2   1   1   1   2   2   1   0   1   2   1   0   2   1   1   0   1   1   1   1   1   0   0   0   0   1   2   1   2   1   1   2   1   1   1   0   1   1   1   0   0   2   2   2   1   1   1   0   1   1   1   1   0   0   0   2   2   2   2   1   2   2   2   2   1   1   0   2   0   2   1   2   1   2   2   1   1   1   1   2   1   1   1   1   2   0   2   1   2   1   2   2   1   0   0   1   2   2   1   1   2   1   1   1   2   0   2   0   1   0   2   1   2   0   1   1   0   1   0   0
 MK-3-2                 1   0   0   2   0   1   1   1   1   2   0   1   0   0   0   1   0   2   0   0   1   2   1   2   0   1   0   1   2   0   1   1   0   2   1   0   1   1   0   0   0   1   2   1   0   0   2   1   2   0   2   2   0   1   1   1   1   2   1   2   1   1   1   2   1   0   1   1   0   1   2   1   2   2   1   1   2   0   1   2   2   1   1   1   2   1   1   1   0   2   1   1   1   1   0   0   1   1   1   1   1   0   0   0   0   1   2   1   2   2   1   2   1   1   1   0   1   1   1   0   1   2   2   1   1   1   1   0   1   1   1   1   1   0   0   2   2   1   1   1   2   2   2   2   1   1   0   2   0   1   1   1   1   1   2   1   1   1   1   2   1   1   1   1   2   0   2   1   2   1   1   1   1   0   1   1   2   2   1   1   1   1   1   1   1   0   2   0   1   0   1   1   2   0   1   0   0   1   0   0
 MK-3-3                 1   0   0   2   0   1   1   1   1   2   0   1   0   0   0   1   0   2   2   0   2   1   1   2   0   1   1   1   2   0   1   1   0   2   1   0   1   1   0   0   0   1   2   1   0   0   2   1   2   0   2   1   0   2   1   1   1   2   1   2   1   1   1   2   1   0   1   1   0   1   2   1   2   2   1   2   2   0   2   2   2   1   1   1   2   1   1   1   0   1   1   1   1   1   0   0   1   1   1   1   2   0   1   0   0   2   2   1   2   2   1   2   2   0   2   0   1   1   1   0   0   2   2   1   0   1   1   0   1   1   1   1   1   0   0   2   2   1   1   1   2   1   2   2   1   2   0   2   0   1   2   1   0   1   2   1   1   1   1   2   1   1   1   1   2   0   2   1   2   1   1   1   1   0   1   1   2   2   1   1   1   0   1   1   1   0   1   0   1   0   2   2   2   0   1   0   0   1   0   1
 MK-3-4                 1   0   0   2   0   1   1   2   1   2   0   1   0   0   1   1   0   2   1   1   2   1   1   2   0   1   1   0   2   0   1   1   0   2   1   0   1   1   1   0   1   1   2   1   0   0   1   1   1   0   2   2   0   2   0   1   0   2   0   2   1   1   1   2   1   0   1   2   0   1   2   1   1   2   1   2   2   0   2   1   2   1   1   1   2   2   1   1   0   1   1   1   1   1   0   0   1   1   1   1   2   0   1   1   0   2   2   1   2   2   1   2   2   0   2   0   1   1   1   0   0   1   2   1   0   0   1   0   0   1   1   1   2   1   0   1   2   1   0   1   2   1   2   1   1   1   0   2   0   1   2   2   0   1   2   1   1   1   1   1   1   2   2   0   2   0   2   0   2   1   1   1   1   0   1   1   2   2   1   1   1   1   1   1   1   0   1   1   1   0   2   2   1   1   1   1   0   1   0   1
 MK-3-5                 2   0   0   0   0   1   1   2   1   2   1   1   0   1   0   1   0   2   1   1   2   1   1   2   0   1   1   0   2   0   1   1   1   2   1   1   1   1   1   0   1   1   2   1   0   0   1   1   1   0   2   2   0   2   0   1   0   2   0   2   1   1   1   2   1   1   1   1   0   0   2   1   1   2   1   2   1   0   2   2   1   1   1   1   2   2   1   1   0   1   1   1   1   1   0   0   1   0   1   1   2   0   0   1   0   2   2   1   2   2   1   2   2   0   2   0   1   1   1   1   0   1   2   0   0   0   1   1   0   2   1   1   1   1   0   1   2   1   0   0   2   1   2   1   2   1   0   2   0   1   2   1   1   1   2   1   1   1   1   1   1   2   1   0   2   2   2   0   2   2   1   1   0   0   1   1   1   2   1   1   1   1   1   1   1   0   1   1   1   0   2   2   1   2   1   1   0   1   0   1
 MK-3-6                 2   1   0   0   0   2   1   2   1   2   1   1   0   1   1   2   0   1   1   0   2   1   1   2   0   1   1   0   2   0   1   1   1   2   1   1   1   1   1   0   1   1   2   0   0   0   1   1   1   0   2   2   1   2   0   1   0   2   0   2   0   1   1   2   1   1   1   1   0   0   2   1   1   2   1   2   1   0   2   2   0   1   1   1   2   2   1   1   0   1   0   1   1   1   0   0   1   0   1   1   2   0   0   1   0   2   2   1   2   2   1   2   2   1   2   0   1   1   1   1   0   1   2   0   0   0   1   1   0   2   0   2   1   1   0   0   2   1   0   0   2   1   2   1   2   1   0   2   0   1   2   1   1   2   2   1   0   1   1   2   0   2   1   0   1   2   2   0   1   2   1   1   0   0   1   1   1   2   1   1   1   1   1   1   1   0   1   1   2   0   2   2   1   2   1   1   0   0   0   1
 MK-3-7                 2   1   0   0   0   2   1   2   0   2   0   2   0   1   1   2   0   2   1   0   1   1   1   2   0   1   1   1   2   0   2   1   1   2   1   1   1   0   1   0   1   1   2   0   0   0   1   1   1   0   2   2   1   2   0   1   0   2   0   2   0   1   1   2   1   1   1   1   1   0   2   1   1   2   1   2   1   0   2   2   0   1   1   0   2   2   1   1   0   1   0   2   0   1   0   0   0   0   1   1   2   0   0   1   0   2   2   1   2   2   1   1   1   1   1   1   1   1   1   1   0   1   2   0   0   0   1   1   0   2   0   2   0   1   0   0   1   1   1   0   2   1   2   1   2   1   0   2   0   2   2   1   1   2   2   0   0   1   1   2   0   2   1   0   1   2   2   0   1   2   1   1   0   0   0   1   2   2   2   2   1   1   1   1   1   0   1   1   1   0   2   2   1   2   0   1   0   0   0   1
 MK-3-8                 2   1   0   0   0   2   1   2   0   2   1   2   1   1   2   2   0   1   1   1   0   1   1   2   1   1   1   1   2   0   2   2   1   2   1   1   1   0   1   1   1   1   2   0   0   0   1   2   1   0   2   1   1   2   0   1   0   2   0   2   0   0   1   1   1   1   1   2   1   0   2   1   1   2   2   1   1   0   2   2   1   1   1   0   2   1   1   1   0   1   0   1   0   1   0   0   0   0   1   1   2   0   1   1   0   2   2   1   2   2   1   1   1   1   1   1   1   1   1   1   0   2   1   0   0   0   1   1   0   1   0   2   0   1   1   0   1   1   1   0   2   1   2   1   2   1   0   2   0   2   2   1   1   1   1   0   0   1   1   2   1   2   2   1   1   2   2   0   1   2   1   1   1   0   0   1   2   1   2   2   1   0   1   1   1   0   1   1   1   0   2   2   1   2   1   0   0   1   1   2
 MK-3-9                 2   1   0   0   0   1   1   2   0   1   1   2   1   1   2   2   0   1   1   0   1   2   1   2   2   1   2   0   2   0   2   1   1   2   1   1   0   0   1   1   1   0   2   0   1   0   1   2   1   0   2   1   1   2   0   1   0   2   0   2   0   0   1   1   1   1   2   2   1   0   2   1   1   2   0   1   1   0   2   2   1   1   1   0   1   0   0   1   1   2   0   1   0   1   0   0   0   0   1   1   2   0   1   1   0   2   2   1   1   2   1   1   0   2   1   1   1   1   2   1   0   2   1   0   1   0   1   1   1   1   1   2   1   1   1   0   1   1   1   0   2   1   2   1   1   1   0   1   0   2   2   1   1   1   1   1   1   1   1   2   0   2   2   1   2   2   1   1   1   2   1   1   1   1   0   1   2   1   2   2   1   0   1   1   1   1   1   1   2   0   2   2   1   2   1   0   0   1   2   1
 MK-3-10                2   1   1   0   0   1   1   2   1   0   1   1   1   1   2   2   0   1   1   0   1   0   1   1   2   1   2   0   2   0   2   1   2   2   2   1   0   0   1   2   0   1   2   0   2   1   1   0   1   0   2   1   1   2   0   1   0   1   0   2   0   0   1   1   1   2   2   2   1   0   2   1   1   2   0   1   2   0   2   2   0   1   1   0   1   2   0   1   1   1   0   1   0   2   0   0   1   0   0   1   2   1   1   1   0   2   2   2   1   2   0   1   0   2   1   1   1   1   2   1   1   2   0   0   1   0   1   1   0   1   1   2   1   1   1   0   1   1   1   1   2   1   1   1   1   1   0   0   0   2   2   2   1   1   1   0   1   1   1   2   0   2   2   1   2   2   1   2   1   2   1   1   1   2   1   0   2   1   2   2   1   1   1   2   1   1   1   1   2   0   2   2   1   1   1   0   1   1   2   1
 MK-3-11                2   1   1   0   0   1   1   2   1   0   1   1   1   1   2   1   0   1   1   0   1   0   1   1   2   1   2   0   2   1   1   1   2   2   2   1   1   0   1   2   0   0   2   0   2   1   1   1   1   0   2   2   1   2   0   1   0   1   0   2   0   0   0   1   2   2   1   2   1   0   2   1   1   2   0   1   1   0   2   2   2   1   1   0   1   1   0   1   1   1   0   1   0   2   0   1   1   0   0   1   1   2   1   1   1   2   2   2   1   2   0   1   0   1   1   1   1   1   2   0   1   2   0   0   1   0   1   1   0   1   1   2   2   1   1   0   0   1   1   1   2   1   2   1   1   2   0   0   0   2   2   2   1   1   1   0   0   1   1   2   0   2   2   1   2   2   1   2   1   2   1   1   2   2   0   0   2   1   2   1   1   1   2   2   1   1   1   1   2   0   2   2   1   1   1   0   1   1   2   1
 MK-3-12                0   2   1   0   0   0   1   2   1   1   1   1   2   0   2   1   0   1   1   0   1   0   1   1   2   0   2   1   2   1   1   1   2   2   2   1   1   1   1   2   0   0   2   0   2   1   2   1   1   0   2   0   1   2   0   1   1   1   0   1   0   0   0   0   2   2   1   2   2   0   2   1   1   2   1   1   1   0   2   1   2   1   1   0   1   2   0   2   1   1   0   1   0   2   0   1   1   0   0   1   1   2   1   0   1   2   1   2   1   2   1   1   0   0   2   0   1   1   2   1   1   2   0   0   1   0   1   1   0   2   1   2   1   1   1   0   0   1   2   1   2   1   2   1   1   2   0   0   1   2   1   2   1   1   1   0   0   1   1   2   0   2   2   1   2   2   1   1   0   2   1   1   2   2   0   0   2   1   2   1   1   1   2   1   0   1   1   1   2   0   2   2   1   1   1   0   1   1   2   1
 MK-3-13                0   2   1   0   0   1   0   2   1   0   1   1   2   0   2   1   1   1   1   0   1   0   1   1   2   0   2   0   1   1   1   1   2   2   1   1   1   1   1   2   0   1   2   0   2   1   2   1   1   0   1   1   1   2   0   1   1   0   0   1   0   0   1   0   1   2   1   0   2   1   2   1   1   2   1   0   1   0   2   1   2   1   1   0   1   2   1   2   2   0   0   1   0   1   0   1   1   0   0   1   1   2   1   0   1   2   1   2   1   2   1   1   0   0   2   1   1   2   2   1   1   2   0   0   1   0   1   0   0   2   1   2   1   1   1   0   0   1   2   1   2   1   2   1   1   2   0   1   1   2   1   2   1   1   1   0   0   1   1   2   0   1   2   1   2   2   0   1   1   2   1   1   2   2   0   0   2   1   2   1   1   1   2   1   0   1   1   0   2   0   2   2   1   1   1   0   2   1   2   1
 MK-3-14                0   2   1   0   0   1   0   1   1   0   1   1   1   1   2   1   1   1   1   1   1   1   1   1   1   0   2   2   1   1   1   1   2   2   1   1   0   1   2   1   0   1   0   0   2   1   2   1   1   0   1   0   1   2   1   0   1   0   0   1   0   0   1   1   1   2   1   0   2   2   2   1   1   2   0   0   1   0   2   1   2   1   1   1   1   2   1   2   2   0   0   1   0   0   0   1   1   0   0   1   1   2   2   1   1   2   1   2   1   2   1   1   0   0   2   1   1   2   1   0   1   1   0   1   1   0   2   0   0   2   1   2   1   1   1   0   0   1   2   1   1   0   2   1   1   2   1   0   1   2   1   2   0   0   1   0   1   1   1   2   0   1   2   0   1   2   0   2   0   2   1   1   2   2   1   0   2   1   2   1   1   0   2   1   1   1   2   0   2   0   2   2   0   0   1   0   2   1   2   1
 MK-3-15                0   2   1   0   0   0   0   0   1   1   1   1   1   0   2   1   1   1   1   1   2   1   0   1   1   0   2   2   0   1   2   0   2   1   1   1   1   1   2   1   0   1   0   0   2   0   2   1   1   0   0   0   1   2   1   0   1   0   0   1   0   0   1   1   1   1   1   0   2   2   2   1   1   1   0   1   1   0   2   1   1   1   1   1   1   1   1   2   2   0   0   1   1   0   0   1   1   0   1   1   1   2   2   1   2   1   1   2   2   1   1   2   0   1   2   1   1   2   1   0   2   1   0   1   1   0   2   0   1   2   1   2   2   1   1   0   0   1   2   1   1   0   2   1   2   2   1   0   1   2   2   2   0   0   1   0   2   1   2   2   0   1   2   0   1   2   0   1   1   2   1   1   1   1   1   0   2   1   2   1   1   1   2   1   1   1   2   0   2   0   2   2   0   0   1   0   2   1   2   1
 MK-3-16                0   2   1   0   0   1   0   0   1   1   1   1   1   0   2   1   1   1   1   1   2   0   0   1   1   1   2   2   0   1   2   0   2   1   1   1   1   0   2   1   0   0   1   0   2   0   2   1   1   0   0   0   1   2   0   1   1   1   0   2   0   0   1   1   1   0   1   0   1   2   2   1   0   1   0   1   1   1   2   1   1   1   2   2   1   1   1   2   1   0   0   2   2   0   0   2   1   0   1   1   1   1   2   1   2   1   1   2   1   1   1   2   1   1   1   1   1   2   1   0   0   0   0   1   1   1   2   0   2   2   1   2   2   1   0   0   0   0   2   1   1   1   2   1   1   2   1   0   1   2   2   2   0   0   2   0   1   0   2   2   0   1   2   0   1   2   0   1   1   1   1   1   1   1   1   0   2   1   2   1   1   1   2   1   1   0   2   0   2   1   2   1   1   0   1   0   2   1   2   1
 MK-4-1                 1   1   2   0   0   1   2   1   1   1   2   2   0   1   1   0   1   0   1   1   1   1   1   0   1   2   2   1   0   1   2   1   1   1   2   1   1   2   2   1   2   2   1   1   0   1   1   1   0   0   1   1   1   1   1   1   1   0   1   1   1   1   1   1   2   1   1   1   0   1   1   1   0   0   0   1   2   1   0   1   2   1   2   2   2   1   1   1   0   0   1   1   1   1   2   2   1   0   1   0   0   2   0   1   1   1   1   1   0   2   2   1   1   1   2   1   2   2   1   1   2   1   1   0   2   1   1   1   1   1   1   2   1   1   2   2   1   2   1   1   2   2   1   0   2   2   0   0   1   1   1   2   1   2   2   1   0   1   1   2   2   2   1   1   2   0   1   1   2   0   1   2   1   1   1   1   2   2   2   1   2   1   0   1   0   2   1   2   1   1   1   1   1   2   2   2   1   0   1   1
 MK-4-2                 1   1   2   1   0   1   1   1   1   1   2   1   0   1   2   1   2   0   1   1   1   1   1   0   1   2   2   1   0   1   2   1   1   2   1   1   1   2   1   1   2   2   1   1   0   1   1   1   0   0   1   1   1   0   1   1   1   0   2   1   1   1   1   1   1   1   1   1   0   2   1   1   1   0   0   1   2   1   1   1   2   1   2   1   2   1   1   1   0   0   1   1   2   1   2   2   1   0   1   0   0   2   0   1   1   1   1   1   0   2   2   1   1   1   2   1   2   2   1   1   2   0   1   1   2   1   2   1   1   1   0   2   1   1   2   2   1   2   1   1   2   2   1   0   2   2   0   1   1   1   1   2   1   2   1   1   0   1   1   2   2   1   1   1   2   0   1   2   2   0   1   2   0   1   2   0   2   2   1   1   2   1   0   0   2   1   2   2   1   0   2   0   1   2   2   2   1   0   1   1
 MK-4-3                 1   1   2   1   1   1   1   1   1   1   2   1   0   2   2   1   1   1   1   1   1   1   1   0   2   2   2   1   0   1   2   1   1   2   1   2   1   2   1   2   2   2   1   1   0   1   1   1   1   0   1   2   1   1   1   1   1   1   2   1   2   1   1   1   1   2   1   1   0   2   1   2   2   0   0   1   2   1   1   1   1   1   2   1   2   1   1   2   0   0   1   1   2   1   2   1   1   0   1   0   1   2   0   1   1   0   0   1   0   1   2   1   1   1   2   1   2   2   2   1   2   0   1   0   1   1   2   1   1   1   0   2   1   1   2   2   1   2   1   1   2   1   1   0   2   2   0   1   1   1   1   2   1   2   2   1   0   1   1   2   2   1   1   1   2   0   1   2   2   0   1   2   0   0   2   1   2   2   1   1   2   1   0   0   2   1   2   2   2   0   2   0   1   2   2   2   1   1   1   1
 MK-4-4                 1   0   2   1   1   1   2   1   1   1   2   1   0   2   2   1   1   2   1   2   1   1   1   1   2   2   2   1   0   1   2   1   1   2   1   2   2   1   1   2   1   2   1   1   0   1   1   2   1   0   1   2   1   1   2   1   1   1   1   1   2   1   2   1   1   2   1   0   0   2   2   2   2   0   0   1   2   1   1   1   1   0   2   1   1   1   2   2   0   2   1   1   2   1   1   1   0   0   2   0   1   2   0   0   1   0   1   1   0   1   2   1   1   1   2   1   1   2   2   1   2   0   1   0   1   1   2   1   1   0   0   2   1   1   2   2   2   2   1   2   1   1   1   0   2   2   0   1   1   1   1   2   1   2   2   1   0   1   0   2   2   2   1   1   2   1   1   1   1   0   1   2   1   0   2   1   1   2   1   2   2   1   0   0   2   2   2   2   2   0   2   0   2   2   2   2   1   1   1   1
 MK-4-5                 1   0   2   1   1   1   2   1   1   1   1   1   1   2   1   1   1   2   1   1   1   1   1   1   2   2   1   1   0   1   2   1   1   1   2   2   2   1   2   2   1   1   1   1   1   1   1   2   1   0   1   1   1   1   2   1   1   1   1   1   1   1   2   1   0   2   2   0   0   2   2   2   1   0   0   1   1   1   1   0   1   0   2   1   1   2   1   2   0   2   1   1   2   1   1   1   0   0   2   0   1   2   0   0   1   0   1   1   0   1   1   1   0   1   1   0   1   2   2   1   1   0   1   0   1   1   2   1   1   1   0   2   1   1   2   2   2   2   0   1   2   1   1   0   2   2   0   1   1   1   0   2   1   2   2   1   0   1   0   1   2   2   1   1   1   0   1   1   1   0   1   2   1   0   2   0   1   2   1   2   2   1   0   0   2   2   2   2   2   0   2   0   2   2   2   2   1   1   1   1
 MK-4-6                 1   0   2   1   1   1   1   1   1   1   1   1   0   2   1   0   1   2   1   0   1   1   1   2   2   1   1   1   2   1   1   0   1   1   2   2   1   0   2   2   1   1   1   0   1   1   1   2   1   0   1   2   1   1   2   1   0   1   1   1   2   1   2   1   0   2   2   0   1   2   2   2   1   1   0   1   1   1   1   1   1   0   2   1   1   1   1   2   0   2   2   1   2   1   1   1   1   0   2   0   1   1   0   0   1   0   1   1   1   1   1   1   0   1   1   0   1   2   2   1   1   0   1   1   1   1   2   1   1   1   0   2   1   1   1   2   2   2   0   1   2   1   1   0   2   2   0   2   1   1   0   2   1   1   2   1   0   1   0   1   2   2   1   1   1   0   1   1   1   0   2   1   1   0   1   0   1   2   1   2   2   1   1   1   2   2   2   2   2   0   2   0   2   2   2   2   1   1   1   1
 MK-4-7                 0   0   2   2   0   1   1   1   1   1   1   1   0   2   1   2   1   1   1   0   1   1   2   2   2   1   1   1   1   1   1   0   1   1   1   2   1   0   2   1   1   1   1   0   0   1   1   2   1   0   2   2   1   1   2   1   0   1   1   0   2   0   2   0   0   2   2   1   1   2   1   2   1   1   1   1   1   1   1   1   2   0   2   1   1   1   0   2   0   2   2   1   2   2   0   1   1   1   2   0   0   1   0   0   1   0   1   1   1   1   1   1   0   1   2   0   0   2   2   1   1   0   1   1   1   1   2   1   1   1   1   1   1   1   1   2   2   2   1   1   1   1   2   0   1   2   0   1   1   1   0   2   0   1   2   1   0   1   0   1   2   2   1   1   1   0   1   1   0   0   2   1   1   1   1   1   1   2   1   1   2   1   1   1   2   1   2   2   1   0   1   0   1   2   2   1   1   1   2   1
 MK-4-8                 0   0   2   2   0   0   1   1   2   1   1   1   0   1   1   2   1   1   1   0   1   0   2   2   2   1   0   1   1   1   1   0   1   1   1   2   1   0   2   1   1   1   1   0   0   1   1   2   1   0   2   2   1   2   2   1   0   1   1   0   2   0   2   0   0   2   2   1   2   2   1   2   2   1   2   1   1   1   1   1   2   0   2   1   1   1   0   1   0   2   2   1   1   1   0   1   0   1   2   0   0   1   0   0   1   0   1   1   1   1   1   2   0   1   2   0   0   2   2   1   1   0   1   2   1   1   2   1   1   1   1   1   1   1   1   2   2   1   2   1   1   1   2   0   1   2   2   1   2   1   0   2   0   1   1   1   0   1   0   1   2   2   1   1   1   0   1   1   0   0   2   1   1   1   1   1   2   2   1   1   1   1   1   1   1   1   2   2   1   0   1   0   1   2   1   1   1   1   2   1
 MK-4-9                 0   0   2   2   0   0   1   1   2   1   2   1   0   1   1   2   2   1   1   0   1   0   2   2   2   1   0   1   1   2   0   0   2   1   1   2   1   0   1   1   1   1   1   1   0   2   1   1   1   0   2   2   1   2   2   0   0   1   0   0   2   0   2   0   0   2   1   1   1   2   1   2   1   1   2   1   1   1   0   1   1   1   2   1   0   1   0   2   0   2   2   1   1   1   0   1   1   1   2   0   0   1   0   0   1   0   1   1   1   1   2   2   0   1   1   0   0   2   2   1   1   0   1   2   1   1   2   1   1   1   2   1   1   1   1   2   1   1   2   1   1   2   2   0   1   2   2   1   1   1   0   2   1   0   1   1   0   1   0   1   2   2   1   1   2   0   1   1   2   0   2   1   1   1   1   0   2   1   1   1   1   1   1   2   1   1   2   1   1   0   1   0   1   1   1   1   1   0   2   1
 MK-4-10                0   0   1   2   0   0   1   1   2   1   2   1   0   1   1   1   2   1   1   1   1   0   1   2   1   1   1   0   1   1   0   0   2   1   2   2   1   0   1   1   1   1   1   1   0   2   2   1   0   0   1   2   2   2   2   0   0   1   0   0   2   0   2   0   0   2   1   2   1   2   1   2   1   0   2   1   1   1   0   1   1   1   2   1   0   1   0   2   0   2   2   1   0   1   1   1   1   2   2   1   1   1   0   0   1   0   1   0   1   1   1   2   0   0   1   1   0   2   2   1   1   0   1   2   0   1   2   1   1   1   2   1   1   1   1   2   1   1   2   1   0   2   1   0   1   2   2   1   1   1   0   2   1   0   2   2   0   1   0   1   1   2   1   1   2   0   1   1   2   0   2   1   1   1   2   0   2   1   1   1   0   2   1   2   1   1   2   1   0   0   1   0   1   1   1   1   0   0   2   1
 MK-4-11                0   0   1   2   0   0   1   1   1   1   2   1   0   1   1   1   1   1   1   1   1   0   1   2   1   1   1   0   2   1   0   0   2   1   2   2   1   1   1   1   1   1   1   1   0   1   2   0   0   0   1   2   2   2   2   1   0   1   0   0   2   0   2   0   1   2   1   1   1   2   0   2   1   1   2   1   1   1   0   1   1   2   2   1   0   1   0   1   0   2   2   0   0   1   1   1   1   2   2   2   1   1   0   0   1   0   1   0   1   0   1   2   0   1   1   1   0   2   2   1   1   0   1   2   0   1   1   1   1   1   2   1   1   1   1   1   1   1   2   1   0   2   1   0   1   1   2   1   1   0   0   2   0   0   2   2   0   0   0   1   1   2   1   0   2   1   1   1   2   0   2   1   1   1   2   0   2   2   1   1   1   2   1   1   2   1   2   1   0   0   1   0   1   1   1   1   0   0   1   1
 MK-4-12                0   0   1   1   1   0   1   1   2   1   2   1   0   1   2   1   1   1   1   1   2   0   1   2   1   1   0   0   2   0   0   0   2   1   2   2   1   1   1   1   1   1   1   1   0   2   2   1   0   0   1   1   2   2   2   1   0   1   0   0   1   0   1   0   1   2   2   1   1   2   0   1   1   1   2   1   1   1   0   0   0   2   2   2   0   1   0   2   0   2   1   0   0   1   1   1   1   2   2   2   1   1   0   0   1   0   1   0   1   0   1   2   0   1   0   1   1   2   2   1   1   0   1   2   0   1   1   1   1   1   2   2   0   1   1   1   1   1   2   1   0   0   1   0   1   1   1   1   1   0   0   2   0   0   2   2   0   0   0   2   1   2   1   0   2   2   1   1   2   0   2   0   1   0   1   0   2   2   1   1   1   2   1   1   2   1   2   1   0   0   0   1   1   1   1   1   1   0   1   1
 MK-4-13                0   0   1   1   1   0   1   1   2   1   1   1   0   1   2   0   1   1   1   1   2   0   1   2   1   1   0   0   2   0   0   0   2   1   1   2   0   1   2   1   2   1   1   1   0   2   2   0   0   1   1   1   2   2   2   1   0   0   0   0   1   0   1   0   1   2   2   1   1   2   0   1   1   1   2   1   1   1   1   0   0   2   2   2   0   1   1   2   1   2   1   1   0   1   1   1   1   1   2   2   1   1   0   0   1   0   1   0   1   0   1   1   1   1   0   1   1   1   1   1   0   0   1   2   0   1   1   1   1   1   2   2   0   1   0   1   1   1   2   1   1   0   2   0   1   1   1   1   1   0   0   2   0   0   2   1   0   0   0   2   1   2   1   0   1   2   1   1   2   0   1   0   1   0   1   0   2   2   1   1   1   2   1   1   2   1   2   0   1   0   0   1   1   1   0   1   2   0   1   1
 MK-4-14                0   0   1   1   1   0   1   1   2   1   0   1   0   1   1   1   1   1   1   1   2   0   1   2   1   1   0   0   2   1   0   0   2   1   1   1   0   1   2   1   2   1   1   1   1   2   2   1   0   1   1   1   2   1   2   1   0   1   0   0   1   0   1   0   1   1   2   1   1   1   1   1   1   1   2   1   1   1   1   0   0   1   2   2   0   1   1   2   1   2   1   1   0   1   2   1   1   1   2   2   1   1   0   1   1   0   1   0   1   0   1   1   1   1   2   1   1   0   1   1   0   0   1   2   0   1   1   1   1   1   2   2   0   1   0   1   1   1   2   1   1   0   2   0   1   1   1   1   1   0   1   1   0   0   1   0   1   0   0   2   1   2   0   1   1   2   1   1   2   1   1   0   1   1   1   0   2   1   1   0   0   1   1   2   2   1   2   0   1   0   0   0   1   1   0   1   2   0   1   1
 MK-4-15                0   0   1   1   1   0   1   1   2   1   0   1   0   1   1   1   1   0   1   2   2   0   1   2   2   1   1   1   2   1   0   0   2   1   0   1   0   1   0   1   2   1   1   1   1   2   2   1   0   0   1   1   2   1   2   1   0   1   0   0   1   0   1   0   1   1   2   1   1   1   1   1   1   1   2   1   1   1   1   0   0   1   1   2   0   1   1   2   1   1   2   1   1   0   2   1   1   1   2   2   1   0   0   1   1   0   1   0   1   0   1   2   0   1   2   1   0   0   0   1   0   0   1   2   0   1   1   1   1   1   1   1   0   1   0   1   1   1   2   1   1   0   1   0   1   1   1   1   0   0   1   1   0   0   2   1   0   0   1   2   1   1   0   1   1   1   1   1   2   1   1   0   1   0   1   0   2   1   1   0   0   1   1   2   2   1   2   0   1   0   1   0   1   1   1   2   2   0   2   1
 MK-4-16                0   1   1   1   1   0   1   2   2   1   0   1   0   1   1   1   1   0   1   2   2   0   0   2   2   1   0   1   2   0   1   0   2   1   0   1   0   1   2   1   2   1   0   1   1   2   2   2   0   0   1   1   2   1   1   1   0   1   0   0   1   1   2   0   1   1   2   1   1   1   1   1   1   1   2   0   1   1   1   0   0   1   1   2   1   1   0   1   1   1   2   1   0   0   2   1   0   2   2   1   1   0   0   0   1   0   1   0   2   0   1   2   0   2   2   1   0   0   0   1   0   0   1   1   0   1   1   1   1   2   1   1   0   1   0   1   0   0   2   1   1   0   1   1   2   1   1   1   0   0   1   1   0   0   2   1   0   0   1   2   1   1   0   1   1   1   1   1   2   1   1   0   1   0   1   0   2   1   1   0   1   2   0   2   2   1   2   0   1   0   1   0   1   1   1   2   1   0   2   1
 MK-5-1                 0   0   0   2   1   1   2   2   1   2   1   2   0   1   2   2   0   2   1   1   0   1   0   1   1   1   1   1   1   1   1   1   2   1   1   1   1   1   0   1   0   0   1   1   1   0   1   1   1   1   0   0   2   0   0   0   0   0   0   2   1   1   0   2   1   0   1   2   0   2   2   0   2   1   1   0   1   1   0   0   1   0   0   1   1   0   1   1   2   0   1   2   1   2   0   2   2   1   1   0   1   1   2   2   1   0   0   1   2   0   0   0   0   0   1   1   0   1   1   0   2   1   2   0   0   0   1   1   1   0   1   1   1   2   2   0   2   2   1   1   2   2   1   1   2   2   1   1   1   0   0   2   0   0   0   1   1   1   1   2   2   1   2   0   1   0   0   0   1   0   1   2   1   0   1   2   2   1   0   0   0   1   1   1   0   1   1   0   0   1   0   1   1   1   2   1   1   1   1   1
 MK-5-2                 1   0   0   2   1   1   2   2   2   2   1   2   0   1   2   1   0   2   1   1   0   1   0   1   2   1   1   1   0   1   1   1   2   1   2   1   1   1   0   1   0   0   1   1   1   1   1   2   1   1   0   0   2   1   0   1   1   1   0   2   1   1   0   2   1   0   0   2   0   2   2   0   2   1   1   0   1   1   0   1   1   0   0   1   1   0   1   1   2   0   2   0   1   2   0   2   2   1   1   1   2   1   2   2   1   0   1   1   2   1   0   0   0   0   1   2   0   1   1   0   2   2   2   0   0   0   1   1   1   0   0   1   0   2   2   1   2   2   2   1   1   2   0   1   2   2   2   1   0   0   0   2   0   0   0   1   1   1   1   2   2   2   2   0   1   0   1   0   1   0   1   2   1   0   1   2   1   1   1   1   0   2   1   1   0   0   1   0   1   1   0   1   1   1   2   1   1   1   1   0
 MK-5-3                 1   0   1   1   0   1   2   2   2   2   1   2   1   1   2   1   0   2   1   1   1   1   1   1   2   1   1   1   0   1   1   2   2   2   2   1   2   1   0   1   0   0   2   1   1   1   1   2   2   1   0   0   2   1   0   1   1   1   0   2   2   1   0   2   1   0   0   2   0   2   2   0   1   2   2   0   1   0   0   0   0   0   0   1   1   0   1   1   2   1   1   0   1   2   0   2   2   1   0   2   2   1   2   2   2   2   1   1   2   1   0   0   0   0   1   2   0   0   1   1   2   2   1   0   1   0   1   1   1   0   1   1   0   2   2   2   2   2   2   1   1   2   1   2   1   2   2   1   0   0   0   1   0   0   0   1   1   1   1   2   2   2   2   0   1   0   1   0   1   0   0   1   1   0   1   2   1   1   1   1   0   2   1   1   1   0   1   0   1   2   0   1   2   1   2   1   1   1   1   0
 MK-5-4                 1   0   1   0   0   1   1   2   1   2   1   2   1   1   1   1   0   2   1   0   1   1   1   1   2   1   1   1   0   1   1   1   2   1   2   1   2   1   0   1   0   0   2   1   1   1   1   2   2   1   0   1   2   2   0   1   1   1   0   1   2   1   1   2   1   1   0   2   1   2   2   0   2   2   2   0   1   1   0   0   0   0   0   1   2   0   1   1   2   2   1   0   1   2   0   2   2   1   0   2   2   1   2   2   2   1   1   1   1   1   0   1   0   0   1   2   0   0   1   1   2   2   1   0   2   1   1   1   1   0   2   1   0   2   2   2   1   2   2   1   1   1   1   2   1   2   2   1   0   0   0   0   0   1   0   1   1   2   1   1   2   2   2   0   0   0   1   0   0   0   0   1   2   0   1   2   1   1   1   1   0   2   0   2   1   1   1   0   1   2   0   1   2   2   2   1   1   1   1   0
 MK-5-5                 1   0   0   0   0   2   1   2   1   2   1   2   1   1   2   1   0   2   1   1   2   1   1   1   2   1   1   1   0   1   1   1   2   1   2   1   2   1   0   1   0   0   1   1   1   1   1   2   2   1   0   0   2   1   0   1   1   1   0   1   2   2   1   2   1   1   1   2   1   2   2   0   2   2   2   0   1   1   0   2   0   0   0   1   2   0   1   1   2   1   1   1   1   2   0   2   2   1   0   2   2   1   2   2   2   1   1   2   1   1   0   1   0   0   1   2   0   0   1   1   2   1   1   1   2   1   2   1   1   1   2   1   0   2   2   2   1   2   2   1   1   1   1   2   1   2   2   1   0   0   0   0   0   1   0   1   1   2   1   1   2   2   1   0   1   0   0   0   0   0   0   1   2   0   1   1   1   1   1   1   1   2   0   2   1   1   1   0   1   2   0   1   1   2   2   1   2   1   1   0
 MK-5-6                 1   1   0   0   0   1   1   2   1   2   1   2   1   1   2   1   0   2   1   1   2   1   1   1   2   1   1   1   0   1   1   1   2   1   1   2   2   1   0   1   0   0   1   1   1   1   1   2   2   1   0   0   2   1   0   1   1   0   0   0   2   2   1   2   1   1   1   2   0   2   2   1   1   1   2   0   1   1   0   2   0   0   1   1   2   1   2   1   2   2   1   1   1   2   0   1   2   1   0   2   2   1   1   1   2   2   1   2   1   1   0   1   0   0   1   1   0   0   1   1   1   1   1   1   2   1   2   1   0   1   2   1   0   2   2   1   1   2   2   2   1   1   1   2   1   2   1   1   0   0   0   0   0   1   0   1   1   2   1   1   2   2   1   0   1   0   0   0   0   1   1   1   2   0   1   1   1   1   1   1   1   2   0   2   1   1   0   0   1   2   0   1   1   2   2   2   2   1   1   0
 MK-5-7                 0   1   0   0   0   1   2   2   2   1   1   2   1   1   2   1   0   2   1   1   1   1   1   1   2   1   1   1   0   1   1   1   2   2   1   2   2   1   0   1   0   0   1   0   1   1   1   2   2   1   0   0   2   1   0   1   1   0   1   0   1   2   1   2   1   1   1   2   1   2   2   1   1   1   2   0   1   2   0   2   0   1   1   1   2   1   2   1   2   2   1   2   1   2   1   1   2   2   0   2   2   1   1   1   2   2   1   1   1   1   0   1   0   0   1   1   1   0   2   1   1   0   1   0   2   1   2   1   0   1   2   1   1   1   2   1   0   2   2   2   1   1   1   2   0   2   1   1   0   0   0   0   0   1   0   1   1   1   1   1   0   2   0   0   1   0   0   0   0   1   1   1   2   0   1   1   1   1   2   1   1   2   0   1   1   1   0   0   2   2   0   0   1   2   2   1   2   0   1   0
 MK-5-8                 0   1   0   1   0   1   2   2   2   1   1   2   1   1   2   1   0   1   2   0   2   0   1   1   2   1   1   1   0   2   1   1   2   2   1   1   2   1   0   0   0   1   1   1   1   1   1   2   2   0   0   0   2   1   0   1   1   0   1   0   1   2   1   2   1   1   1   2   1   2   2   1   1   1   2   0   1   2   0   2   0   1   1   1   2   1   2   0   1   2   1   2   1   2   1   1   2   2   0   2   1   1   1   1   2   1   1   1   1   1   0   1   0   1   1   1   1   0   2   2   1   0   1   0   2   1   2   1   0   1   2   1   1   1   2   0   0   1   2   1   1   1   1   1   0   2   1   1   0   0   1   0   0   1   0   1   1   1   1   1   0   2   0   0   1   0   0   0   0   0   1   1   2   0   1   1   1   0   2   1   1   2   0   0   1   1   1   0   2   2   0   0   2   2   2   1   2   0   1   0
 MK-5-9                 0   1   1   1   0   1   1   2   2   0   1   2   1   1   2   1   0   1   2   0   2   0   1   1   2   1   1   1   0   2   1   1   2   2   1   1   2   1   0   1   0   1   1   1   1   1   1   1   2   0   0   0   1   2   1   1   1   0   0   1   1   2   1   2   1   1   0   2   0   2   2   1   1   1   2   0   1   2   0   2   0   1   1   1   2   1   2   0   1   2   0   1   1   1   1   1   2   2   0   2   1   0   1   2   2   1   1   1   2   1   1   2   0   1   0   1   1   1   2   1   1   0   2   1   2   2   2   1   0   1   1   1   1   1   2   0   1   1   2   1   1   0   0   2   0   2   0   1   0   0   1   0   0   0   0   1   1   1   0   1   0   2   0   0   0   0   0   0   0   0   1   1   2   0   0   1   1   0   2   0   1   2   0   0   1   1   0   0   2   2   1   0   2   2   2   1   2   0   1   0
 MK-5-10                0   1   1   1   0   1   1   2   2   0   1   2   1   0   1   1   0   1   2   0   2   0   1   1   2   1   0   1   1   1   1   1   2   2   1   1   2   1   0   1   0   1   1   1   1   1   1   1   2   0   0   1   1   2   1   1   1   0   0   1   1   2   1   2   1   0   0   2   0   2   2   1   1   1   2   0   1   2   0   2   1   1   1   1   2   1   2   2   1   2   1   1   1   0   1   1   2   1   1   1   1   0   2   2   2   1   1   1   2   1   1   2   0   1   0   2   1   1   2   1   1   0   2   1   2   2   2   1   0   1   1   2   1   2   2   0   0   0   2   1   0   0   0   2   0   2   0   1   1   0   1   0   0   0   0   1   2   1   0   1   1   2   0   0   1   0   0   0   0   0   1   1   2   0   0   1   1   0   2   0   1   2   0   0   1   1   0   0   2   2   1   0   2   2   1   1   1   0   1   0
 MK-5-11                1   1   1   1   0   1   1   2   1   2   2   2   1   0   1   1   0   1   2   0   1   0   1   1   1   1   1   1   1   1   1   1   1   2   1   1   2   1   1   1   0   1   1   1   1   1   1   1   2   0   0   1   1   2   2   1   0   0   0   1   1   2   1   2   1   1   0   0   0   2   2   1   1   1   1   1   1   2   1   2   1   1   1   1   2   1   2   1   1   2   0   1   1   0   1   0   2   1   1   1   1   0   2   2   2   1   0   1   2   0   2   2   0   1   0   2   1   1   2   1   1   0   2   1   1   2   2   1   0   1   1   2   1   1   2   0   1   0   1   1   0   0   0   2   0   1   1   1   1   0   1   0   0   0   0   1   2   1   0   0   1   2   0   1   1   1   0   0   0   0   1   1   2   0   0   2   1   0   1   0   1   2   0   0   1   1   2   0   1   2   2   0   2   2   1   1   1   0   1   0
 MK-5-12                1   0   1   1   0   1   1   2   1   2   2   2   1   0   1   1   0   1   2   0   1   1   1   1   2   1   1   1   1   1   1   2   1   2   1   1   2   1   1   1   1   1   1   1   1   1   1   1   2   0   0   1   1   1   2   1   0   0   0   1   1   2   1   2   1   2   0   0   0   2   2   2   1   1   1   1   0   2   1   2   1   2   1   1   2   0   2   1   1   2   0   0   1   0   0   0   2   1   1   1   1   0   2   2   2   1   0   0   2   0   2   2   0   1   0   1   1   1   2   1   1   0   2   1   1   2   1   1   0   2   1   2   1   1   2   0   1   1   1   1   0   0   0   2   0   1   0   1   1   0   1   0   0   0   0   1   2   1   0   0   1   2   1   1   1   1   0   0   1   0   1   1   2   0   0   2   1   0   1   0   2   2   1   0   1   1   2   0   0   2   2   0   2   1   1   1   2   0   0   0
 MK-5-13                1   0   1   1   0   0   1   2   1   2   2   2   1   0   1   2   0   1   2   0   1   1   1   1   2   1   1   0   1   1   1   2   1   2   1   1   1   1   2   1   1   1   1   1   1   1   1   1   0   0   0   2   1   1   2   1   0   0   0   1   1   2   1   2   0   2   1   0   0   1   1   2   1   1   0   0   0   2   1   2   2   2   2   0   2   0   2   2   1   2   1   1   1   1   1   0   2   1   0   1   1   0   2   2   1   1   0   0   2   1   2   2   2   1   0   1   1   1   2   1   1   0   2   1   1   2   1   1   0   2   1   2   1   1   2   1   1   1   1   1   1   1   0   2   1   2   0   1   1   0   2   1   0   0   0   2   2   2   0   0   0   2   1   1   1   1   1   0   1   0   1   1   2   0   0   2   1   0   1   0   2   1   0   0   1   1   2   0   0   2   0   0   2   1   1   1   2   0   0   0
 MK-5-14                0   0   1   1   0   0   1   2   1   2   1   1   0   0   1   1   0   0   1   0   1   1   1   2   2   1   1   0   1   1   1   2   1   2   1   1   1   2   1   0   1   1   1   0   1   1   1   1   1   0   0   2   1   1   2   1   0   0   0   1   1   2   1   2   1   2   1   0   0   1   1   2   1   1   0   0   0   2   1   0   2   1   2   0   2   0   2   2   2   2   2   1   0   1   1   0   2   1   0   0   1   0   2   2   0   1   1   0   2   1   2   2   2   1   0   1   1   1   2   1   0   0   2   0   1   2   1   1   2   1   1   2   1   1   2   1   2   1   1   1   1   1   0   2   1   2   0   1   1   0   2   1   0   0   0   2   2   1   0   0   0   2   1   1   2   1   1   0   1   0   1   1   2   0   0   2   1   0   1   0   1   0   0   0   1   1   2   0   0   2   0   0   2   1   1   1   1   0   0   0
 MK-5-15                0   0   2   1   0   0   1   2   1   2   1   0   0   0   1   1   0   1   1   0   0   1   1   1   1   1   0   1   1   1   1   2   1   2   1   1   1   2   1   0   1   1   1   1   1   1   1   0   1   0   0   1   0   1   2   1   0   0   0   2   1   2   1   2   1   2   1   0   0   1   1   2   1   2   0   0   0   2   1   0   2   1   2   0   2   1   1   2   2   2   2   1   0   0   1   0   1   1   0   0   1   0   2   2   1   1   1   0   2   1   2   2   2   1   1   1   1   0   2   1   0   0   2   0   1   1   1   1   2   0   1   2   2   2   2   1   2   1   2   1   1   1   0   2   1   2   0   1   1   1   2   1   0   0   1   1   1   0   0   0   0   2   1   1   2   1   1   0   1   0   1   1   2   0   0   2   1   0   1   0   1   2   0   0   1   1   2   0   0   2   1   0   2   1   1   0   1   0   0   0
 MK-5-16                0   1   2   1   0   1   1   2   1   2   0   0   0   0   2   1   0   1   1   0   0   1   1   1   1   1   1   1   1   1   0   1   0   2   1   0   1   2   2   0   1   1   1   1   1   1   0   0   1   0   0   1   0   1   2   0   0   0   0   2   1   1   0   2   1   2   1   0   1   1   1   2   1   2   0   0   1   2   1   0   2   1   2   1   1   1   1   2   1   2   2   1   0   0   1   0   1   1   0   0   0   0   2   2   1   1   1   0   2   1   2   2   2   1   1   1   2   0   2   1   0   0   2   1   1   1   1   1   1   0   0   2   2   2   2   2   2   1   0   0   1   1   0   2   1   2   0   1   0   1   2   1   0   0   1   1   1   0   1   0   0   1   1   1   2   0   1   0   1   1   1   1   2   0   0   2   1   0   1   0   1   2   0   0   1   1   2   1   0   2   1   0   2   1   0   0   1   0   0   0
 MK-6-1                 0   1   1   2   2   1   2   0   0   1   2   1   0   2   1   2   2   1   2   0   1   0   1   0   1   0   0   0   1   1   1   1   1   1   1   1   2   0   2   0   0   2   1   1   1   0   0   0   1   0   1   2   1   2   1   1   1   1   0   1   2   2   1   0   1   2   2   1   0   1   1   1   0   0   1   0   1   1   1   2   1   1   1   1   1   0   1   2   1   1   1   1   2   1   2   2   1   1   1   1   1   0   0   2   0   1   1   2   1   1   1   0   0   1   1   0   1   1   1   1   1   1   1   0   2   1   2   2   0   1   1   0   1   0   1   1   2   2   1   1   0   2   0   1   2   1   0   1   1   2   0   0   1   0   1   1   1   1   2   2   1   1   0   0   0   2   1   1   2   1   0   0   1   0   1   0   2   1   1   2   2   0   0   1   1   0   0   1   1   2   0   1   2   2   1   0   1   1   2   1
 MK-6-2                 0   2   1   2   2   1   1   0   0   1   2   1   0   2   1   2   2   1   2   0   1   0   1   0   1   0   1   0   1   2   1   1   1   1   1   1   2   0   2   1   0   2   1   2   1   0   0   0   1   0   1   2   1   2   1   2   1   1   1   1   2   2   1   1   1   1   1   1   0   1   1   1   1   0   1   1   1   2   1   2   1   1   1   1   1   0   2   1   1   1   1   1   2   1   2   2   1   2   1   1   1   0   0   1   0   1   0   2   1   1   1   0   0   0   0   0   1   1   1   1   1   1   1   1   2   2   1   2   0   1   1   0   1   0   2   1   2   2   1   1   0   1   0   1   2   1   0   2   1   1   0   0   1   0   0   1   1   1   1   2   1   1   1   1   0   2   1   1   1   1   0   0   0   0   1   2   2   2   1   2   2   1   1   1   1   0   0   1   1   1   0   1   2   2   1   0   1   1   2   1
 MK-6-3                 0   2   1   2   1   1   2   0   0   1   1   1   1   2   1   2   2   1   2   0   1   0   1   0   0   0   1   0   2   2   1   1   1   1   1   1   2   0   2   1   0   2   1   2   1   0   0   0   2   0   1   1   1   2   1   2   1   1   1   1   2   2   1   1   1   2   1   1   0   1   1   1   1   1   1   1   1   2   0   2   1   2   0   1   1   0   2   1   1   1   1   1   2   1   2   2   1   2   1   0   1   1   0   1   0   1   0   2   1   1   1   0   0   1   0   0   0   1   1   1   1   0   1   0   2   2   1   1   0   2   1   1   0   0   2   1   2   2   2   1   1   0   0   1   2   1   1   2   1   1   0   0   1   0   0   1   1   1   1   0   1   1   1   1   0   2   1   0   1   1   2   0   1   0   1   1   2   2   1   2   2   1   1   1   1   1   1   2   1   1   0   1   2   2   2   1   2   1   2   1
 MK-6-4                 1   2   1   1   1   1   2   0   0   1   0   1   1   2   1   2   2   2   1   0   1   0   1   1   0   0   1   0   2   2   1   1   1   1   1   1   2   1   2   1   0   1   1   2   1   0   0   0   2   0   0   1   1   2   1   2   1   1   1   1   2   2   1   1   1   2   2   1   0   1   0   1   1   1   1   1   1   2   0   2   1   2   1   2   1   0   2   1   1   1   1   1   1   2   2   2   1   1   1   0   1   2   0   1   0   1   0   2   1   1   2   0   0   1   1   0   0   1   1   1   1   0   1   0   2   2   1   1   0   2   1   2   0   0   2   1   2   2   2   1   0   0   1   1   2   1   0   2   2   1   0   0   1   1   0   1   1   1   1   0   1   1   0   1   0   2   1   1   1   1   2   0   1   0   1   1   2   2   1   2   2   1   0   2   1   1   1   1   1   1   0   1   2   2   2   1   1   0   2   1
 MK-6-5                 1   2   1   1   1   1   2   0   0   1   0   1   1   2   2   1   1   2   1   0   1   0   1   1   0   1   1   0   2   2   1   1   1   1   0   0   2   1   2   1   0   2   1   2   0   0   0   0   2   0   0   1   0   2   1   2   0   1   2   1   2   2   0   1   1   2   2   1   1   1   0   1   1   1   0   1   1   2   0   2   1   1   2   2   1   0   2   1   1   1   1   1   1   1   2   2   1   1   1   0   2   1   0   2   0   1   0   2   0   1   2   1   0   1   1   0   0   1   1   2   1   0   1   0   2   2   1   1   0   2   1   2   1   1   2   1   2   1   1   1   0   0   1   2   2   1   0   2   2   0   0   0   1   2   0   1   1   1   1   0   1   1   0   0   0   2   1   2   0   1   2   0   1   0   2   1   2   1   1   2   2   1   0   2   1   2   2   1   1   2   0   1   2   2   2   1   0   0   1   1
 MK-6-6                 1   2   1   0   1   1   1   0   0   1   1   1   1   2   2   1   1   2   1   0   1   0   1   1   0   1   1   1   2   2   1   1   1   2   0   0   2   1   2   1   1   2   0   2   0   0   0   0   2   0   0   1   0   2   1   2   0   1   2   1   2   2   1   1   0   2   2   1   1   0   1   1   1   1   1   1   1   2   0   2   1   1   2   2   1   1   1   1   1   1   1   1   1   1   2   2   1   1   1   0   2   1   0   2   0   2   0   2   0   1   2   1   0   1   1   1   0   1   1   2   2   0   2   0   1   2   1   1   0   2   1   2   1   1   2   1   2   1   1   1   0   1   1   2   2   1   0   2   2   0   0   0   1   2   0   1   1   1   1   0   0   1   0   0   0   2   1   2   0   1   1   1   0   0   2   1   2   0   1   0   2   1   0   2   0   2   1   2   1   2   0   1   2   1   1   1   0   1   2   1
 MK-6-7                 1   2   1   1   1   1   1   0   0   1   1   1   1   2   2   1   1   2   1   0   1   0   1   1   0   1   1   1   2   2   1   1   1   2   0   0   2   1   2   1   1   2   0   0   0   0   0   1   2   0   0   1   0   2   1   2   1   1   2   1   2   2   0   1   0   2   2   1   1   0   1   1   1   1   1   1   1   2   1   2   2   0   2   2   1   1   1   0   1   1   1   0   0   1   2   2   1   1   1   0   2   0   0   2   0   2   0   2   0   1   1   1   0   1   1   1   0   1   1   2   2   1   2   1   1   2   2   0   1   1   1   1   1   1   2   1   2   1   1   1   0   1   1   2   1   1   1   2   2   0   0   1   0   2   0   1   1   1   1   1   1   1   0   1   1   1   0   1   1   1   1   0   0   0   1   1   2   0   1   1   2   1   0   2   0   2   1   2   1   2   0   1   1   1   1   1   0   1   2   1
 MK-6-8                 1   1   1   1   1   1   1   0   0   1   1   1   1   1   2   2   1   2   1   0   1   0   1   1   0   1   1   1   1   1   1   1   1   1   0   0   1   1   2   1   1   2   0   0   0   0   0   1   1   1   0   1   1   2   1   2   1   1   2   1   1   2   0   0   2   2   2   1   0   0   1   1   1   1   1   1   1   1   0   2   2   0   2   1   1   1   1   0   1   1   1   1   0   1   2   2   1   1   1   1   2   0   0   2   0   2   1   2   0   1   1   1   0   1   1   1   0   1   1   2   2   1   2   1   1   2   2   0   1   1   1   1   1   1   2   0   1   1   1   0   0   1   0   2   1   1   0   1   2   1   0   1   0   2   0   1   1   2   0   0   1   2   0   1   1   1   0   0   1   1   1   0   0   0   1   1   2   0   1   1   2   1   0   2   0   2   1   2   2   2   1   1   1   1   1   0   0   1   2   2
 MK-6-9                 1   1   1   2   1   1   1   0   1   1   1   1   1   1   1   2   1   2   1   0   1   0   1   1   0   1   1   1   0   1   0   1   1   1   0   0   0   1   2   1   1   1   0   0   0   0   0   1   1   1   1   1   1   2   1   2   1   0   2   1   1   2   0   0   2   2   2   1   0   0   1   2   0   1   1   1   1   1   0   0   1   0   2   1   1   1   1   0   1   1   0   2   0   1   2   2   1   1   0   1   2   0   0   1   0   2   1   1   0   1   1   1   0   1   1   1   0   1   1   2   2   1   2   2   1   2   2   0   1   1   1   1   1   1   2   0   1   1   1   0   0   2   0   2   1   1   1   1   2   1   1   2   2   1   1   2   1   2   0   0   1   2   0   1   1   0   0   0   1   1   2   1   0   1   0   0   1   0   1   2   2   1   0   2   0   2   2   2   2   2   1   2   1   1   1   0   0   1   2   2
 MK-6-10                1   2   2   2   1   2   1   0   1   1   1   1   1   1   1   1   1   2   1   0   1   0   1   1   0   1   1   1   0   1   0   1   1   2   0   0   0   1   2   1   1   1   0   0   1   0   0   0   1   1   1   1   1   2   1   2   1   0   1   2   1   2   1   0   2   2   2   1   0   0   1   2   0   1   1   1   1   1   1   0   1   1   2   2   1   0   1   0   1   1   0   1   0   1   2   1   2   1   0   1   2   0   0   1   0   1   1   1   0   1   1   1   0   1   1   1   1   1   1   1   2   1   2   2   1   2   2   0   1   1   1   1   1   1   1   0   0   2   1   0   1   2   0   2   2   1   0   1   2   2   2   2   2   1   1   2   1   1   0   0   1   2   0   1   0   0   0   1   1   1   2   1   0   1   0   0   2   0   1   2   2   1   0   2   0   2   2   2   2   2   1   2   1   1   1   0   0   1   2   2
 MK-6-11                1   2   2   2   1   2   1   0   1   1   1   1   1   1   2   1   1   1   1   0   1   0   1   1   0   1   1   1   0   1   0   1   1   2   0   0   0   1   2   1   1   1   0   0   1   0   0   0   1   0   1   1   1   2   1   2   1   0   1   2   0   1   1   0   2   1   2   1   0   0   1   2   0   2   0   1   1   1   1   0   1   1   2   2   1   0   1   0   1   1   0   1   1   1   2   1   2   1   1   1   1   0   0   0   0   1   1   1   0   1   0   1   0   1   1   1   1   1   1   0   2   1   2   2   1   2   1   0   1   1   1   1   1   1   1   0   0   2   0   0   1   2   0   2   2   1   0   1   2   2   2   2   2   1   1   2   1   1   0   0   1   2   0   1   0   0   1   1   2   1   1   1   0   1   0   0   2   0   1   2   2   1   1   1   0   2   2   2   2   1   1   2   2   1   1   0   0   1   1   2
 MK-6-12                1   2   2   2   1   2   1   0   2   1   1   0   1   1   2   0   1   0   1   0   1   0   0   1   0   1   1   1   0   1   0   1   0   2   0   0   0   1   2   2   1   0   0   0   1   0   1   0   1   1   2   1   1   2   2   0   1   1   1   1   0   1   1   0   2   2   2   1   0   0   1   2   0   2   1   1   1   2   1   0   1   1   2   2   1   0   1   1   1   2   0   1   1   1   2   1   1   1   1   1   1   0   0   0   0   1   1   1   1   1   1   0   0   1   1   2   1   1   1   0   2   1   2   2   1   2   0   1   1   1   0   1   1   1   1   0   0   2   0   0   2   2   0   2   2   1   0   1   2   2   2   2   2   1   1   2   1   1   0   0   1   2   1   1   0   0   1   1   1   1   1   1   1   0   0   0   2   0   0   1   2   1   2   1   0   2   1   2   2   1   1   2   2   1   1   0   1   1   1   2
 MK-6-13                1   2   2   2   1   2   1   0   2   1   1   0   1   1   2   1   1   0   2   1   1   0   0   1   0   1   1   1   0   1   0   0   0   2   0   1   0   1   2   2   1   0   0   0   1   0   1   0   1   1   1   2   2   2   2   0   0   0   1   0   0   2   1   1   2   2   2   1   0   0   1   2   0   2   1   1   1   2   1   0   2   1   2   2   1   0   1   1   1   2   0   1   1   1   2   1   1   1   1   1   1   0   0   0   0   1   1   2   1   0   0   0   0   1   0   2   2   1   1   0   2   1   2   2   1   1   0   1   2   1   0   1   1   1   1   1   0   1   0   0   2   1   0   1   2   1   0   1   2   2   2   2   2   1   1   2   1   1   0   0   1   1   2   0   0   0   1   1   1   1   1   0   0   1   0   0   1   0   0   2   2   1   2   1   0   2   1   2   2   0   1   2   2   0   1   0   1   1   1   1
 MK-6-14                1   2   2   1   1   2   1   0   2   1   1   0   1   1   1   1   1   0   2   1   1   0   0   1   0   1   1   1   0   1   0   0   0   1   0   1   0   1   2   1   1   1   0   1   1   0   1   0   1   1   1   2   2   2   2   1   0   0   1   0   0   2   2   1   2   2   2   0   0   0   1   2   1   2   1   1   1   2   1   0   2   1   2   2   1   0   1   1   0   2   1   1   1   1   2   1   0   1   2   1   1   1   0   0   0   1   1   2   1   0   0   0   1   2   0   2   2   1   1   0   2   1   2   2   1   1   0   1   2   1   0   2   1   1   1   1   0   1   0   0   2   1   0   1   2   1   0   1   2   2   2   1   2   1   1   2   1   1   0   1   1   1   2   1   0   1   1   2   1   1   0   0   0   1   0   0   2   0   0   2   2   1   2   1   0   2   1   2   2   0   0   2   2   0   1   2   0   1   1   1
 MK-6-15                1   1   2   1   0   1   1   0   2   1   1   0   1   1   1   1   1   0   2   1   1   0   0   1   0   1   1   1   0   2   0   0   0   1   0   0   0   1   2   1   2   1   0   1   1   0   1   1   1   1   1   2   2   2   2   1   0   0   1   2   0   2   2   1   2   2   2   0   0   0   1   2   1   2   1   1   1   1   1   1   2   0   2   1   1   0   0   0   1   2   1   1   1   1   2   0   0   2   2   1   1   1   0   0   0   1   1   2   1   0   0   0   1   2   0   2   2   1   1   1   2   1   2   2   1   1   0   1   1   1   0   2   1   1   1   1   0   1   0   0   2   1   0   1   2   1   0   1   2   2   1   2   2   1   0   1   1   2   0   2   1   1   2   1   0   1   1   2   1   1   1   0   0   1   0   0   2   0   0   1   1   0   1   1   0   2   1   2   2   2   0   2   2   0   1   1   0   1   0   1
 MK-6-16                1   1   2   1   0   1   1   0   2   1   1   0   1   1   1   1   1   0   2   1   1   2   0   2   0   1   2   1   1   2   1   1   0   1   0   0   0   1   1   1   2   1   1   1   1   0   0   1   1   1   1   2   0   2   2   1   1   1   1   2   0   2   1   1   2   2   2   1   0   0   0   2   1   2   1   1   2   1   1   1   1   1   2   1   1   1   0   1   1   2   1   1   1   1   2   0   0   2   1   1   1   0   0   0   0   1   1   2   1   0   1   0   1   2   0   2   2   0   0   1   2   1   2   2   1   2   0   1   1   1   0   2   1   1   1   2   1   0   0   0   1   1   0   1   2   1   0   1   2   2   1   2   1   1   0   1   1   2   0   2   1   0   2   1   0   1   2   2   1   1   1   0   0   1   0   0   2   0   0   1   1   1   1   2   0   2   2   2   2   1   0   2   2   0   1   1   0   1   1   0
 
!****************************************** Phenotypic Data **********************************************************
!-100.0 is resevred for missing phenotype
SimulatedTrait1        11.5194    9.8645   10.3681    9.9050    9.6689    8.6181   10.4569   10.7221    8.0064    9.8179   10.5534    9.6546    9.6640    8.7743    9.2493    8.5514    7.9259    8.4711    8.4267    8.6872   11.7562   10.7096    7.9524   10.9886    8.6086   10.9922   12.3856   10.0281   10.4962   11.1164    7.9294   10.5642   10.0561    8.8667    9.6737   10.6119    8.7584    9.8277   10.8307    8.9362    8.8966    9.6425   10.8533    9.2945    9.8357   10.8107    8.1203   10.1622    9.7713   10.5782    9.3551    8.4043    9.9732    9.1966    9.8354   10.3786   10.6597   10.9692    9.4679    8.9920    8.9459    8.8517   10.3667    9.9374   11.2586   11.7483   11.2689   11.5940   11.0648   10.5828   10.9329   10.6569    9.0926   10.9620   10.5402    8.6511   10.1787    9.4814   10.9854    9.6389   10.7622   10.3829   10.5029    9.4087    9.9447    9.1483    9.1903    8.7546   10.0147   11.9229   10.2537   10.3297   10.8200    9.1656   10.8797   10.2070    8.4122   10.6608   10.5304    9.5011   10.8275   11.2556   11.5298    9.6195   11.6080    9.9780   10.3331   10.4254   10.2082    8.8433   11.4733   10.5006   11.3564    9.2393    9.3731    7.8621    8.3637   12.0328   10.6185    8.6776   11.3289    8.6371    9.5504   10.9586   11.6660   10.1974   10.3063   11.2770    9.0479   10.3962    9.4294   11.2210    9.5216    8.8868    8.3978    8.7711    9.7930    7.7582   11.1231    9.8240    6.8499    9.7894   12.5455    9.9881   10.0331    9.7247   10.1874    7.6210   10.9191    8.4255   10.8245   10.3460    9.9598   10.4569   10.6289    9.9106    9.2032   10.7715   10.2046    9.6087   11.5900   10.5562    8.8844   10.6457    9.0275    9.1722    9.9857   12.5626    9.8489    7.9688    8.6031   10.0724   10.6963    9.8378   10.5429    8.6201    8.0807   11.1397   10.5508    9.6579   10.4938    9.4782    9.8988    7.4522   11.3684   12.1608    8.5671    9.2185    9.1145    9.9996    9.4930    9.1017    8.9325   10.0925   10.8473    9.8484    9.7611    9.5264    8.9242   10.2133
 
