# Supplementary material for: Inclusive Composite Interval Mapping of QTL by Environment Interactions in Biparental Populations
Source: PLoS One. 2015 Jul 10;10(7):e0132414. doi: 10.1371/journal.pone.0132414 (PMC4498613; doi:10.1371/journal.pone.0132414)
Supplement: S2 File — (ZIP) [file pone.0132414.s002.zip › F2 population/e=1/run_00034.met]

!**********************Note: lines staring with "!" are remarks and will be ignored in the program********************
!*********************************General Information**********************************
!Assuming F1 = P1 x P2, populations available in QTL IciMapping are: 
!  1, P1BC1F1 = P1 x F1, the first backcrossing where P1 is used as the recurrent parent;
!  2, P2BC1F1 = P2 x F1, the first backcrossing where P2 is used as the recurrent parent;
!  3, F1DH, F1-derived doubled haploids; 
!  4, RIL or F1RIL, recombination inbred lines through the repeated selfing of F1;
!  5, P1BC1RIL, recombination inbred lines through the repeated selfing of P1BC1F1;
!  6, P2BC1RIL, recombination inbred lines through the repeated selfing of P2BC1F1;
!  7, F2, the selfing generation of F1;
!  8, F3, the selfing generation of F2;
!  9, P1BC2F1, the second backcrossing where P1 is used as the recurrent parent; 
! 10, P2BC2F1, the second backcrossing where P2 is used as the recurrent parent;
! 11, P1BC2RIL, recombination inred lines through the repeated selfing of P1BC2F1; 
! 12, P2BC2RIL, recombination inred lines through the repeated selfing of P2BC2F1; 
! 13, P1BC1F2, the selfing generation of P1BC1F1; 
! 14, P2BC1F2, the selfing generation of P2BC1F1; 
! 15, P1BC2F2, the selfing generation of P1BC2F1; 
! 16, P2BC2F2, the selfing generation of P2BC2F1; 
! 17, P1BC1DH, P1BC1F1-derived doubled haploids; 
! 18, P2BC1DH, P2BC1F1-derived doubled haploids; 
! 19, P1BC2DH, P1BC2F1-derived doubled haploids; 
! 20, P2BC2DH, P2BC2F1-derived doubled haploids; 
   7      !Mapping Population (see remarks above)
   2      !Mapping Function (1 for Kosambi; 2 for Haldane; 3 for Morgan)
   2      !Marker Space Type (1 for intervals; 2 for positions)
   1      !Marker Space Unit(1 for centiMorgans; 2 for Morgan)
   6      !Number of Chromosomes (or Linkage Groups)
 200      !Size of the mapping population
   1      !Number of environments
 
!***************************************** Chromosomes and Linkage Maps **********************************************
!Chromosome                 NumMarkers
-CH1                        16
-CH2                        16
-CH3                        16
-CH4                        16
-CH5                        16
-CH6                        16
!Linkage map (Marker name followed by position or the interval length)
 MK-1-1                1     0.000
 MK-1-2                1    10.000
 MK-1-3                1    20.000
 MK-1-4                1    30.000
 MK-1-5                1    40.000
 MK-1-6                1    50.000
 MK-1-7                1    60.000
 MK-1-8                1    70.000
 MK-1-9                1    80.000
 MK-1-10               1    90.000
 MK-1-11               1   100.000
 MK-1-12               1   110.000
 MK-1-13               1   120.000
 MK-1-14               1   130.000
 MK-1-15               1   140.000
 MK-1-16               1   150.000
 MK-2-1                2     0.000
 MK-2-2                2    10.000
 MK-2-3                2    20.000
 MK-2-4                2    30.000
 MK-2-5                2    40.000
 MK-2-6                2    50.000
 MK-2-7                2    60.000
 MK-2-8                2    70.000
 MK-2-9                2    80.000
 MK-2-10               2    90.000
 MK-2-11               2   100.000
 MK-2-12               2   110.000
 MK-2-13               2   120.000
 MK-2-14               2   130.000
 MK-2-15               2   140.000
 MK-2-16               2   150.000
 MK-3-1                3     0.000
 MK-3-2                3    10.000
 MK-3-3                3    20.000
 MK-3-4                3    30.000
 MK-3-5                3    40.000
 MK-3-6                3    50.000
 MK-3-7                3    60.000
 MK-3-8                3    70.000
 MK-3-9                3    80.000
 MK-3-10               3    90.000
 MK-3-11               3   100.000
 MK-3-12               3   110.000
 MK-3-13               3   120.000
 MK-3-14               3   130.000
 MK-3-15               3   140.000
 MK-3-16               3   150.000
 MK-4-1                4     0.000
 MK-4-2                4    10.000
 MK-4-3                4    20.000
 MK-4-4                4    30.000
 MK-4-5                4    40.000
 MK-4-6                4    50.000
 MK-4-7                4    60.000
 MK-4-8                4    70.000
 MK-4-9                4    80.000
 MK-4-10               4    90.000
 MK-4-11               4   100.000
 MK-4-12               4   110.000
 MK-4-13               4   120.000
 MK-4-14               4   130.000
 MK-4-15               4   140.000
 MK-4-16               4   150.000
 MK-5-1                5     0.000
 MK-5-2                5    10.000
 MK-5-3                5    20.000
 MK-5-4                5    30.000
 MK-5-5                5    40.000
 MK-5-6                5    50.000
 MK-5-7                5    60.000
 MK-5-8                5    70.000
 MK-5-9                5    80.000
 MK-5-10               5    90.000
 MK-5-11               5   100.000
 MK-5-12               5   110.000
 MK-5-13               5   120.000
 MK-5-14               5   130.000
 MK-5-15               5   140.000
 MK-5-16               5   150.000
 MK-6-1                6     0.000
 MK-6-2                6    10.000
 MK-6-3                6    20.000
 MK-6-4                6    30.000
 MK-6-5                6    40.000
 MK-6-6                6    50.000
 MK-6-7                6    60.000
 MK-6-8                6    70.000
 MK-6-9                6    80.000
 MK-6-10               6    90.000
 MK-6-11               6   100.000
 MK-6-12               6   110.000
 MK-6-13               6   120.000
 MK-6-14               6   130.000
 MK-6-15               6   140.000
 MK-6-16               6   150.000
!*********************************** Marker Types ********************************************************************
!Co-dominant marker: When heterozygote F1 is present, P1 is coded as 2, F1 is coded as 1, and P2 is coded as 0; Otherwise, P1 is coded as 2, and P2 is coded as 0. 
!Dominant marker: When heterozygote F1 is present, P1 and F1 are coded as 12, and P2 is coded as 0; Otherwise, P1 is coded as 2, and P2 is coded as 0.  
!Recessive markers: When heterozygote F1 is present, P1 is coded as 2, and F1 and P2 are coded as 10; Otherwise, P1 is coded as 2, and P2 is coded as 0. 
!Missing marker is coded as -1. 
 MK-1-1                 2   1   0   0   0   2   2   0   1   0   1   1   2   0   2   1   2   0   0   1   2   1   2   1   1   2   0   1   1   1   1   1   1   0   1   1   2   0   0   1   2   2   0   1   1   1   1   2   1   1   1   1   2   1   1   1   0   2   1   2   2   1   1   0   2   0   1   2   2   0   2   2   1   2   2   1   2   2   2   2   2   0   1   1   0   1   2   1   1   1   1   2   1   0   2   2   2   0   0   2   1   2   2   1   1   1   1   1   2   2   0   2   1   2   1   0   0   0   1   0   0   1   2   2   1   1   1   2   2   0   1   2   0   1   0   0   2   1   1   1   1   1   1   1   1   1   0   0   1   1   2   2   1   1   1   0   0   1   0   1   1   1   1   1   0   2   2   2   2   2   2   1   0   2   2   1   1   2   1   1   1   1   1   1   1   0   2   1   2   0   1   1   1   0   1   1   1   1   1   1
 MK-1-2                 2   1   0   0   0   2   2   1   1   0   1   1   2   0   1   1   2   0   0   1   1   1   2   1   0   2   0   1   1   1   2   0   1   1   1   1   2   0   1   1   2   2   0   0   2   1   0   2   1   1   1   0   1   0   1   1   0   2   1   2   0   0   1   0   2   1   1   2   2   0   2   2   1   1   2   1   2   2   2   2   1   1   1   1   0   1   2   1   1   1   1   2   1   0   1   1   2   0   0   1   1   2   2   1   1   0   1   2   1   2   1   2   1   1   1   0   0   0   1   0   0   2   2   2   2   1   1   2   2   0   1   2   0   1   0   0   2   1   1   0   1   1   1   1   1   1   0   0   1   1   2   2   1   1   1   1   0   1   0   1   0   1   1   1   1   2   2   2   2   2   2   1   0   2   2   0   1   2   1   0   0   1   1   1   1   0   2   1   1   0   1   0   1   0   1   1   1   1   1   1
 MK-1-3                 2   1   0   1   0   1   2   1   0   0   1   1   1   1   1   1   2   0   0   1   2   1   2   1   0   2   0   1   1   1   2   0   1   1   1   1   2   0   1   1   2   1   0   0   2   1   1   2   1   1   1   0   1   0   1   1   0   1   1   2   0   0   1   0   2   1   2   2   2   1   2   2   2   1   2   2   2   0   1   2   1   1   1   0   0   1   2   1   1   1   2   2   1   0   1   2   2   0   0   2   1   2   2   1   1   0   2   2   1   2   1   2   1   1   1   0   0   1   0   0   1   2   2   2   2   1   1   2   2   0   2   2   0   1   1   0   1   1   1   0   2   1   1   1   0   1   1   0   1   0   1   2   1   1   1   2   0   1   0   1   0   1   2   2   1   2   2   2   2   2   2   1   0   2   1   0   1   2   1   1   0   1   1   1   1   0   2   0   1   0   1   0   1   0   1   1   1   0   2   2
 MK-1-4                 2   1   0   1   0   1   2   1   0   0   0   1   1   1   1   1   2   0   0   2   2   1   2   1   1   2   0   1   1   1   2   0   1   1   0   1   2   0   1   1   2   1   1   0   2   1   1   2   1   1   2   0   2   0   2   1   0   1   1   2   0   0   0   0   1   1   2   2   2   0   2   2   1   1   2   2   2   0   1   1   1   1   1   0   0   0   2   1   1   1   1   2   1   0   1   2   2   0   0   2   2   2   1   1   1   0   1   1   1   2   1   2   1   1   1   0   0   1   0   1   1   2   2   2   2   1   1   2   2   0   2   2   0   1   0   0   1   1   1   0   2   1   1   1   0   2   1   0   1   0   1   1   1   1   1   2   0   1   0   1   0   1   2   2   1   1   2   2   2   2   2   1   0   2   1   0   1   1   1   1   0   1   1   1   1   0   2   1   1   0   1   0   1   0   1   0   2   0   1   2
 MK-1-5                 2   0   0   1   0   1   2   1   0   1   0   1   1   1   1   1   2   0   0   2   2   1   2   1   0   1   0   1   1   1   2   0   1   1   0   1   2   0   1   1   2   1   1   0   2   0   1   1   1   1   2   2   2   0   2   0   0   1   1   2   0   0   1   0   1   1   2   2   2   0   2   1   0   1   2   2   2   0   1   1   1   1   1   0   0   0   2   1   1   1   1   2   1   0   1   2   2   0   0   1   2   2   1   1   1   0   1   1   1   2   1   2   1   1   2   0   0   1   0   1   1   2   2   2   2   1   1   2   2   0   2   2   0   2   0   0   1   1   1   0   2   2   1   1   0   1   1   0   1   1   1   1   1   1   1   2   1   1   1   1   0   2   2   1   1   1   2   2   2   2   2   2   0   2   1   0   1   1   1   1   0   1   0   2   1   1   2   0   1   0   1   0   1   1   1   0   2   0   2   2
 MK-1-6                 2   1   0   1   0   0   2   0   0   1   0   0   1   1   2   0   2   0   0   2   1   2   2   1   0   1   0   1   1   1   1   1   1   1   0   1   2   0   1   1   2   1   1   1   2   0   0   1   1   1   1   2   2   0   2   0   1   1   1   1   0   0   1   0   2   1   2   2   2   0   2   1   0   0   1   2   2   1   1   1   0   1   1   1   0   0   2   1   1   1   1   2   1   1   1   2   1   1   0   1   1   2   1   1   1   1   1   1   1   2   1   2   1   1   0   1   0   1   1   0   1   2   1   1   2   1   1   2   1   0   2   2   0   2   0   1   1   1   2   0   2   2   1   0   0   1   1   0   2   1   2   1   1   2   1   2   1   1   1   1   0   2   2   1   0   1   2   2   2   2   1   2   0   1   1   0   1   1   1   1   1   2   0   0   1   1   2   0   1   0   1   0   1   1   1   0   1   1   2   2
 MK-1-7                 1   0   1   1   0   0   1   0   0   1   0   0   1   0   2   0   2   0   0   2   1   1   2   2   0   1   0   1   1   1   1   1   1   1   0   1   2   1   1   1   2   1   1   1   2   1   0   1   2   2   1   2   2   0   2   0   1   1   1   1   0   0   2   0   1   1   2   2   2   0   1   1   0   1   1   1   2   2   1   1   0   1   1   2   0   0   1   1   1   1   1   2   2   1   1   2   0   1   0   1   1   2   1   1   1   1   1   1   1   1   2   2   1   1   0   1   0   1   1   0   1   2   1   1   2   1   1   0   1   0   2   1   0   2   1   1   1   1   2   0   2   2   1   0   0   1   1   1   2   1   1   1   0   1   1   1   1   1   1   1   0   1   2   2   0   1   2   2   1   2   1   2   0   1   1   0   1   1   1   1   1   2   1   1   1   0   2   0   2   1   1   0   1   1   1   0   1   1   2   1
 MK-1-8                 1   1   1   1   0   0   1   0   0   1   0   0   1   0   2   0   2   0   0   2   1   1   2   2   0   0   0   0   2   1   1   1   1   1   0   1   2   1   0   1   1   1   1   1   2   1   0   0   2   2   1   2   2   1   2   0   1   1   1   1   0   0   1   1   1   1   1   2   2   0   1   1   0   1   1   1   2   2   1   0   0   1   2   1   0   0   1   1   1   1   1   2   2   0   1   2   0   1   0   1   1   2   1   1   1   1   1   1   0   2   2   1   1   1   0   2   0   1   1   0   2   1   1   1   1   1   1   0   1   1   2   1   0   2   1   1   2   1   2   0   2   2   1   0   0   1   1   0   2   1   1   1   0   2   1   1   1   1   1   1   0   1   2   2   0   1   1   2   1   1   1   2   0   1   1   0   1   1   1   1   0   2   1   1   1   0   2   0   2   1   1   0   1   1   1   0   1   1   2   1
 MK-1-9                 1   1   1   1   0   1   1   0   0   1   0   0   0   0   2   0   2   0   0   2   1   1   2   2   0   0   0   0   2   1   1   1   1   0   0   2   2   0   0   0   0   0   2   1   2   1   0   0   2   2   1   2   2   1   2   0   1   1   1   2   0   0   1   1   1   1   2   2   2   1   2   1   0   1   1   1   2   2   1   0   0   1   2   1   0   0   2   1   1   1   1   2   2   0   1   1   1   1   0   1   1   1   0   1   1   1   2   1   1   2   2   1   1   1   0   2   1   0   1   0   2   1   1   1   1   1   1   0   1   1   2   1   0   2   0   1   1   1   2   1   2   2   0   0   0   1   1   0   2   1   0   1   0   2   1   0   1   1   1   1   0   1   2   1   0   2   1   2   0   1   1   2   0   1   0   1   2   1   1   1   0   2   1   1   1   0   1   0   2   0   1   0   1   1   1   0   2   1   2   1
 MK-1-10                1   1   1   0   1   2   1   1   0   1   1   0   0   0   2   0   2   0   0   2   1   1   2   2   0   0   0   0   2   1   1   2   1   0   0   2   2   0   0   0   0   0   1   1   2   2   0   0   2   2   0   2   2   1   2   0   1   2   1   2   0   0   1   1   1   2   1   2   2   1   2   1   0   1   1   1   2   2   1   0   0   1   2   1   0   0   1   1   1   0   1   2   2   0   1   2   1   1   1   1   1   1   0   1   1   1   1   0   1   1   2   1   1   1   0   1   2   0   1   0   2   1   2   1   1   1   1   1   2   1   2   1   0   2   1   1   1   1   0   1   2   2   0   0   1   1   1   0   2   0   0   1   0   1   2   0   1   1   1   1   0   1   1   1   0   2   1   2   0   0   1   2   0   1   0   1   2   1   0   1   0   2   0   1   1   0   0   0   2   0   2   0   1   1   1   0   2   0   2   1
 MK-1-11                1   1   1   0   1   1   1   0   0   1   1   0   1   0   1   0   2   0   0   2   1   1   2   2   0   0   0   0   2   1   1   2   1   1   0   2   2   0   0   0   1   0   1   1   2   2   0   0   2   1   0   2   2   1   2   1   1   2   1   2   0   0   2   1   1   2   1   2   2   1   2   2   0   1   1   1   2   2   1   0   1   1   2   1   1   0   2   1   2   0   2   2   2   0   1   2   1   1   1   0   1   1   0   2   1   1   1   1   1   2   2   1   1   2   0   2   2   0   1   0   2   1   1   1   1   2   1   1   2   0   2   1   0   2   1   1   2   1   0   1   2   2   1   0   1   2   1   0   2   0   0   1   1   1   2   0   1   2   1   1   1   1   1   1   0   2   1   2   0   0   1   2   0   1   0   1   1   1   1   1   0   2   0   1   1   0   0   0   2   1   2   1   1   1   1   0   2   0   2   1
 MK-1-12                1   1   0   0   0   1   1   0   0   1   1   0   1   0   1   0   2   0   0   2   1   1   2   2   0   0   0   0   2   1   1   2   1   1   0   2   2   0   0   0   1   1   1   0   2   2   0   0   2   1   0   2   1   2   2   1   1   2   1   2   0   0   1   1   1   2   1   2   2   1   2   2   1   1   1   1   1   2   1   0   1   1   2   1   1   0   2   1   2   0   1   0   1   0   1   1   1   1   1   0   1   1   0   2   1   1   1   1   1   2   2   1   1   2   1   1   2   0   1   0   2   2   1   1   1   2   1   1   1   0   2   1   0   2   1   0   2   1   0   1   2   2   0   0   1   2   1   0   2   0   0   1   1   1   2   0   1   2   1   0   1   1   2   1   0   2   1   1   0   0   1   1   0   1   1   1   1   1   1   1   0   1   1   1   1   0   0   0   1   1   2   1   1   1   0   0   2   0   2   1
 MK-1-13                1   1   0   0   0   1   1   0   0   2   1   0   1   0   1   0   2   0   0   2   1   2   2   2   0   0   0   0   2   1   1   2   1   0   0   2   1   0   0   0   1   1   1   0   2   2   0   0   2   1   0   2   1   2   2   0   2   2   1   1   0   0   1   1   1   1   1   1   1   2   1   2   1   1   1   1   1   2   2   0   1   1   2   2   1   0   2   1   1   0   1   0   1   1   1   1   1   1   1   1   1   1   0   2   1   0   1   1   0   2   2   1   1   2   1   1   2   0   1   1   2   2   1   1   1   2   1   0   1   1   2   1   0   2   1   0   2   1   0   1   2   2   0   0   1   2   0   0   2   0   0   1   1   1   2   0   0   2   1   1   0   1   2   2   0   1   1   1   0   0   1   2   1   1   1   1   1   1   1   1   1   1   1   1   1   0   0   0   1   2   2   0   1   1   2   0   2   0   2   2
 MK-1-14                1   1   0   1   0   1   1   0   0   1   0   0   1   0   1   0   2   0   0   2   1   2   2   1   0   0   0   1   2   1   1   1   1   0   0   2   1   0   1   0   1   1   1   0   1   1   0   0   2   1   0   2   1   2   2   0   2   2   1   1   0   0   1   1   1   1   1   1   1   2   1   2   1   1   1   1   1   1   2   0   1   1   2   2   1   0   2   1   1   1   1   0   1   1   1   1   1   0   1   1   0   1   0   2   1   0   1   1   0   2   1   1   1   2   1   1   2   0   1   1   2   2   1   1   0   2   1   0   1   1   2   0   0   2   0   1   2   0   0   1   2   2   0   0   1   2   0   0   1   0   0   1   1   2   2   0   0   2   1   1   0   1   2   2   0   1   1   0   0   1   2   2   1   1   0   1   0   1   1   1   1   1   1   1   1   0   0   0   1   2   2   0   1   2   2   0   2   0   1   2
 MK-1-15                2   1   0   1   0   1   1   0   0   1   0   0   1   0   2   0   2   0   0   2   1   1   2   1   1   1   0   1   2   2   1   0   1   0   0   2   1   0   1   0   2   1   1   1   1   1   0   0   1   1   0   2   1   2   2   0   2   2   1   1   0   0   0   1   1   1   1   1   1   2   1   2   1   1   1   1   1   1   2   0   2   1   2   2   1   0   2   1   1   2   0   0   2   1   1   1   1   1   0   1   0   1   0   2   1   0   1   1   1   2   1   1   1   2   1   2   1   0   1   1   2   1   1   0   0   2   2   1   1   1   2   0   0   2   0   1   2   0   0   1   2   2   1   0   1   2   0   0   1   0   0   1   1   2   2   1   0   2   1   1   0   1   2   2   0   2   1   0   0   1   2   1   2   0   0   1   0   1   1   1   1   1   1   1   2   1   0   1   1   1   2   0   0   2   2   0   2   0   1   1
 MK-1-16                1   1   0   1   0   1   1   0   0   1   0   0   1   0   1   0   2   0   0   2   2   1   2   1   1   1   1   1   2   2   1   1   1   1   0   2   1   1   1   0   2   1   1   1   1   1   0   1   2   1   0   1   2   2   2   0   2   2   1   1   0   0   1   1   1   1   0   1   1   2   1   2   1   1   1   1   1   1   1   0   2   2   2   2   2   1   2   1   1   2   0   1   1   1   1   1   0   1   0   1   1   1   0   2   2   0   2   1   1   1   1   1   2   2   1   1   1   0   1   1   2   1   1   1   0   2   2   1   2   1   2   0   0   2   1   1   1   0   0   2   2   2   1   0   1   2   1   1   2   0   0   0   1   2   2   1   0   2   0   1   0   1   2   2   0   2   1   0   0   1   2   1   2   1   0   1   0   1   0   1   1   0   1   1   2   1   0   1   1   2   2   0   0   2   2   0   2   0   2   1
 MK-2-1                 1   1   2   2   2   0   2   1   1   0   1   1   2   1   1   2   1   1   2   2   0   1   2   0   0   0   1   1   1   1   2   0   1   2   2   0   1   2   2   1   0   1   1   2   1   1   1   0   1   0   1   0   2   1   2   1   1   1   1   0   2   0   2   2   2   1   1   1   2   1   1   0   1   1   1   1   1   2   2   2   1   2   1   1   0   0   1   1   1   0   1   2   1   2   1   1   1   1   1   2   2   1   1   2   1   0   0   0   0   1   2   0   0   2   0   2   0   0   0   1   1   2   2   0   1   1   1   1   0   1   0   1   2   2   1   2   2   1   0   2   2   1   0   1   1   0   1   0   0   1   1   1   2   1   0   2   1   2   1   2   1   1   0   1   2   2   0   2   1   0   1   1   1   2   2   0   0   0   1   1   0   1   1   2   1   2   1   1   2   2   1   1   2   0   2   1   0   0   1   0
 MK-2-2                 1   1   2   2   2   0   2   0   1   0   1   0   1   1   1   2   1   1   2   2   0   1   2   1   0   0   1   1   1   2   2   0   1   2   2   0   1   2   2   1   0   1   1   2   1   1   1   1   0   0   1   0   2   1   1   1   1   1   1   0   2   0   2   2   2   1   1   1   2   1   1   0   1   1   1   1   1   2   1   1   1   1   2   2   0   0   1   1   1   1   1   2   1   2   0   1   0   0   1   2   2   1   1   1   2   0   0   1   1   2   2   1   0   1   0   1   2   0   0   1   0   2   2   0   1   1   1   1   0   1   0   0   1   2   1   2   2   1   0   2   2   1   0   1   1   0   1   1   1   1   0   0   1   2   1   1   1   2   1   1   1   1   0   1   2   2   0   2   1   0   1   1   0   2   2   1   0   1   0   1   0   1   1   1   1   1   1   1   2   2   1   2   2   0   2   1   0   0   0   1
 MK-2-3                 2   1   2   1   2   1   1   0   1   1   1   1   1   0   2   2   1   1   2   2   0   1   2   1   0   0   0   1   1   2   2   1   2   2   2   1   2   2   2   1   0   1   1   2   1   1   0   1   1   0   1   0   2   1   1   2   1   1   0   1   2   0   2   2   2   2   0   1   2   1   1   1   2   1   1   1   1   2   1   1   1   1   2   2   0   0   0   2   1   1   1   2   1   2   0   1   0   0   1   2   2   1   0   2   2   0   0   1   0   2   2   1   0   0   2   1   2   0   1   1   0   2   1   0   1   1   1   0   0   1   0   0   1   1   1   2   2   1   0   2   2   1   0   1   0   1   1   2   1   1   0   1   1   2   1   1   0   1   1   1   1   1   0   1   2   2   0   2   1   0   1   1   0   2   1   1   0   1   0   1   0   1   1   1   1   1   1   1   2   2   1   2   2   0   2   0   0   0   0   1
 MK-2-4                 2   1   2   1   2   1   1   1   1   1   1   1   1   0   2   2   1   1   1   1   0   1   2   1   0   0   0   1   1   2   2   1   2   2   2   1   2   2   2   1   0   1   2   2   1   1   0   1   1   0   1   1   2   1   1   2   1   0   0   1   2   0   2   2   2   2   1   1   1   1   1   1   2   1   1   1   1   2   1   1   1   1   2   2   0   0   0   2   1   1   1   2   1   2   0   1   0   0   1   2   2   1   0   2   2   0   0   1   0   2   2   1   0   0   2   2   2   0   1   1   0   2   1   0   1   1   1   0   0   1   0   0   0   1   1   2   1   1   1   2   2   1   0   1   0   1   2   2   1   1   0   1   1   2   1   1   0   1   1   1   1   1   0   0   1   2   0   2   1   0   1   1   0   2   1   0   1   1   0   1   0   0   1   1   1   1   1   1   2   2   1   2   2   0   2   1   0   0   1   1
 MK-2-5                 1   2   2   1   2   1   1   1   2   1   1   0   1   0   1   1   1   2   1   2   1   1   2   1   0   1   0   1   1   2   1   2   2   2   2   1   2   2   2   1   0   1   1   2   1   1   0   1   1   0   1   0   2   1   1   2   1   0   0   1   1   0   2   2   2   2   2   1   1   1   1   1   1   1   1   1   1   2   1   1   1   2   2   1   0   0   0   2   1   1   1   2   1   2   0   1   0   0   1   2   2   1   0   2   1   0   1   0   0   2   2   1   1   0   2   2   2   0   1   1   0   1   1   0   1   1   1   1   0   1   1   0   0   2   1   2   2   1   1   2   1   1   0   1   0   1   2   1   1   1   0   1   2   2   2   2   0   1   1   1   1   1   0   0   1   2   0   2   1   0   1   1   1   2   1   1   1   1   1   1   0   0   1   2   1   1   1   1   2   1   1   1   2   1   2   0   0   0   1   1
 MK-2-6                 1   1   2   2   2   1   1   1   2   1   1   0   1   0   1   1   1   2   1   1   1   1   2   1   0   2   1   0   1   2   1   1   2   2   2   1   1   2   2   2   0   1   1   2   1   1   0   1   0   1   0   0   2   1   1   2   1   0   0   1   1   0   2   2   2   2   2   1   1   0   1   1   1   1   1   1   1   2   1   1   2   2   2   2   0   0   0   1   1   1   1   2   1   2   0   1   0   0   0   2   2   1   0   2   1   0   2   0   0   2   2   0   1   0   2   2   2   0   1   1   0   1   1   0   2   1   1   1   0   1   1   0   1   2   1   2   2   1   1   2   1   1   0   1   0   2   2   1   2   2   0   2   2   2   2   2   0   2   1   1   1   2   0   0   1   2   0   2   1   0   1   0   1   1   1   0   1   1   1   1   1   0   1   2   1   1   2   1   2   0   1   1   2   1   2   0   0   0   1   1
 MK-2-7                 1   1   1   2   2   0   1   1   1   1   1   0   0   0   1   0   1   2   1   1   2   0   1   1   1   2   1   0   1   2   1   1   2   1   2   1   1   2   2   1   0   1   1   2   1   1   0   0   0   1   0   1   2   1   1   2   1   1   0   1   0   0   2   2   1   2   2   2   1   0   1   1   1   2   1   2   1   0   1   1   2   2   2   2   0   1   0   1   1   1   1   1   1   2   0   1   0   0   0   2   2   1   0   2   1   0   2   0   0   2   2   0   1   0   2   2   0   0   1   1   0   0   1   0   2   1   0   1   0   1   1   0   1   2   1   2   2   1   1   2   1   1   0   1   0   2   2   0   2   1   1   2   2   2   2   2   0   2   1   1   1   2   0   0   1   2   0   2   1   0   2   0   1   1   1   0   1   1   1   1   1   0   1   1   1   1   2   1   2   0   1   1   2   1   2   0   1   0   2   1
 MK-2-8                 1   1   1   2   2   0   1   1   1   1   1   0   0   0   1   0   1   2   1   1   2   0   1   1   1   2   1   0   1   1   1   1   1   2   2   2   1   2   2   1   0   1   1   2   1   1   1   0   0   0   0   1   2   1   1   2   1   1   1   2   0   0   2   2   1   2   2   2   1   0   2   1   1   2   1   2   1   0   1   1   2   2   2   2   0   1   0   1   1   1   1   1   1   2   1   1   0   0   0   2   2   0   0   1   1   0   2   0   0   2   2   0   2   0   2   2   0   1   1   1   0   1   1   0   2   0   0   1   0   1   1   0   1   2   1   2   2   1   1   2   1   1   0   1   0   2   2   0   2   1   0   2   2   2   2   2   0   2   1   1   1   2   0   0   1   2   0   2   1   0   2   0   1   1   1   0   2   1   1   1   1   0   1   1   1   1   1   1   1   0   1   1   2   1   2   1   1   0   2   1
 MK-2-9                 0   1   1   2   2   0   1   1   1   1   1   0   0   0   1   0   1   2   1   1   2   0   1   1   1   2   2   0   2   1   1   1   1   1   1   2   2   2   2   1   0   2   1   1   1   1   0   0   0   0   0   1   2   1   1   2   1   1   1   2   0   0   1   1   1   2   1   2   1   0   2   1   1   2   1   2   0   1   1   1   2   2   2   2   0   1   1   1   1   1   1   1   1   2   1   1   0   0   0   2   1   0   0   1   1   1   2   0   0   2   1   0   2   0   2   1   0   1   1   1   1   0   1   0   2   0   0   1   0   1   1   0   1   2   1   2   2   1   2   2   0   1   0   1   0   2   2   0   2   1   0   2   2   2   2   1   0   2   1   1   1   2   0   1   0   2   0   2   1   0   2   1   1   1   1   0   2   0   1   1   1   0   1   1   1   1   1   1   1   0   2   1   2   1   2   1   1   0   2   1
 MK-2-10                1   1   1   2   2   0   1   1   1   1   1   0   0   0   1   0   1   2   1   1   2   0   1   1   1   2   2   1   2   1   1   1   0   1   1   2   2   2   2   2   1   2   1   1   2   1   0   1   0   1   0   1   2   1   1   2   1   0   0   1   0   0   1   1   1   2   1   1   1   1   2   1   1   2   1   2   0   1   1   1   2   2   1   2   0   1   2   1   1   1   1   1   2   2   1   1   0   0   1   2   1   0   0   1   1   0   2   1   0   2   1   0   2   0   2   1   0   1   1   1   1   1   1   0   2   0   0   2   1   1   2   1   1   2   1   2   2   0   2   2   1   0   0   2   0   2   2   1   2   2   0   2   1   2   2   1   0   1   1   1   1   2   0   1   0   2   0   2   1   0   1   1   1   2   1   0   2   0   1   1   0   1   1   2   1   1   1   1   1   0   2   1   2   1   2   1   1   0   2   1
 MK-2-11                1   1   2   2   2   0   1   1   1   1   1   0   0   0   1   0   1   2   1   1   2   0   1   2   1   1   1   1   2   1   1   1   0   1   1   2   2   2   2   1   1   2   1   1   1   1   0   1   1   1   0   1   1   2   1   1   1   0   0   1   0   1   1   1   1   1   1   1   1   1   1   1   1   2   2   2   1   1   1   1   1   2   0   2   1   1   2   1   1   1   1   1   2   2   2   1   0   0   1   2   1   2   1   2   1   1   2   0   0   2   1   0   2   0   1   1   1   1   1   1   1   1   1   1   2   0   0   1   0   2   1   0   1   1   1   2   2   1   1   2   2   0   0   2   0   2   2   1   1   1   0   2   2   2   2   1   0   1   1   1   2   2   0   1   0   2   0   2   2   0   1   0   1   2   2   0   1   0   1   1   0   1   1   1   1   1   2   2   2   0   2   1   2   1   1   0   1   0   2   1
 MK-2-12                1   0   2   2   2   0   1   1   1   1   1   0   0   0   1   0   1   1   1   1   1   0   1   2   2   1   1   1   1   1   1   1   1   1   0   1   2   2   2   1   1   2   1   1   1   1   0   1   1   1   0   1   1   2   1   0   1   1   1   1   0   1   1   1   1   1   1   1   1   1   1   1   1   2   2   2   1   1   1   1   1   2   0   2   2   1   2   1   1   1   1   1   2   1   1   0   0   0   1   2   1   2   1   2   1   0   2   0   0   2   1   0   2   0   1   1   1   1   1   1   1   0   1   1   2   0   0   2   0   2   1   0   1   1   1   2   2   1   1   2   2   0   0   2   0   2   1   1   1   1   0   2   1   2   2   1   0   0   1   1   2   1   1   1   0   2   0   2   1   0   1   0   2   2   2   0   1   1   1   1   0   1   1   1   0   1   2   2   2   0   2   1   2   1   1   1   1   0   2   1
 MK-2-13                0   0   2   2   2   0   0   1   1   1   1   0   0   0   1   0   2   1   1   1   1   0   1   2   1   1   2   1   1   1   1   1   1   1   0   0   2   2   1   0   1   2   1   1   1   1   0   1   1   1   0   1   1   1   1   0   1   1   1   1   0   1   1   1   1   1   1   2   1   1   1   1   1   2   2   2   1   2   1   1   1   2   0   2   2   1   1   2   1   1   2   2   2   1   2   0   0   0   0   2   1   2   1   2   1   0   2   0   1   2   1   0   1   0   1   1   2   1   1   1   1   0   1   0   2   0   0   1   0   2   1   0   1   1   1   1   1   1   1   1   1   0   1   2   0   2   1   1   1   1   1   2   0   1   2   0   1   0   1   1   1   2   1   1   1   2   0   2   1   0   1   1   2   1   2   0   1   1   2   1   0   1   1   1   0   2   2   2   2   0   2   0   2   1   1   1   0   1   2   1
 MK-2-14                0   1   2   2   2   1   1   1   1   1   1   1   0   0   1   0   1   1   1   1   1   0   1   2   0   2   2   1   2   1   1   1   1   1   0   0   2   2   2   0   1   1   1   1   0   1   1   1   1   1   1   1   1   1   1   1   1   1   1   1   1   1   1   1   0   1   1   1   1   1   1   1   1   2   2   2   1   2   1   1   1   2   0   2   2   1   1   2   1   0   1   2   1   2   2   1   0   0   0   2   1   2   1   2   1   0   2   0   1   2   1   0   1   0   1   1   1   1   1   0   1   0   1   0   2   0   1   1   0   2   1   0   1   1   1   1   1   1   1   1   1   0   1   1   0   2   1   1   1   1   1   2   1   0   2   0   2   0   1   2   1   2   1   1   1   2   0   1   1   0   1   1   2   1   1   1   2   1   2   2   0   2   1   1   0   2   2   0   2   0   2   0   2   2   1   1   0   1   2   1
 MK-2-15                1   2   2   2   2   1   1   1   1   1   0   1   0   0   1   0   1   1   0   1   1   1   1   1   0   2   2   1   1   1   1   1   0   1   0   0   2   2   2   0   1   1   1   1   1   1   1   1   1   1   1   2   0   1   1   1   0   1   1   1   1   1   1   2   0   1   1   1   1   1   1   1   1   2   2   2   1   1   1   1   1   2   0   2   2   1   1   2   1   0   1   2   1   2   2   1   1   0   0   2   1   1   1   2   1   0   2   1   1   2   0   0   0   0   1   1   1   1   1   0   1   0   1   0   2   0   1   2   0   2   1   0   1   1   1   1   1   1   1   1   1   1   1   1   0   1   1   1   0   0   1   2   1   1   1   0   2   0   0   2   1   2   1   1   1   2   0   1   1   0   1   1   1   1   1   0   2   1   2   2   0   2   1   1   0   2   2   0   2   0   2   0   2   1   1   1   0   1   2   2
 MK-2-16                1   2   2   1   2   0   1   1   1   1   1   1   0   0   1   0   2   1   1   0   1   1   1   1   0   2   2   1   1   1   1   2   1   1   0   0   2   2   2   0   1   1   1   1   2   1   1   1   1   1   1   2   0   0   1   1   0   1   1   1   1   1   1   2   0   1   1   1   1   2   2   1   1   2   2   2   1   1   1   1   0   2   0   2   2   1   1   2   0   0   2   2   1   2   0   1   1   0   1   2   1   1   1   2   1   0   2   1   1   2   0   1   0   0   1   1   1   1   1   0   1   0   1   0   1   0   1   2   1   2   1   0   1   1   1   2   1   1   1   1   1   1   1   1   0   1   1   1   1   0   1   2   1   1   1   0   2   0   0   1   1   1   1   1   1   2   0   1   1   0   1   1   1   1   1   1   2   1   2   2   0   2   1   1   1   2   2   0   1   0   1   0   2   1   1   1   2   1   2   2
 MK-3-1                 1   2   1   2   1   1   2   1   0   1   2   1   2   2   1   1   1   1   1   0   1   1   2   1   1   0   1   1   1   0   2   1   1   1   1   1   1   2   1   1   1   1   1   1   1   1   1   1   1   1   1   0   1   0   1   2   2   1   0   2   2   2   0   2   0   0   2   1   2   0   1   2   2   1   2   1   0   2   2   0   1   0   2   1   1   0   1   2   1   1   2   0   0   0   2   1   2   1   0   1   2   2   1   1   1   1   0   0   1   1   2   0   0   0   1   2   1   2   2   0   2   1   0   2   0   1   1   1   0   1   2   2   1   2   0   0   1   2   0   0   0   0   0   1   2   2   2   2   1   2   2   1   1   1   1   1   1   2   1   1   1   1   1   0   0   2   1   0   0   2   1   0   1   1   1   0   2   0   1   1   0   0   1   2   0   0   1   1   1   0   1   1   2   1   2   0   0   1   1   1
 MK-3-2                 1   2   1   2   1   1   1   1   0   1   2   1   2   2   2   1   1   1   0   0   1   1   2   1   1   0   1   1   1   0   2   0   1   1   1   0   1   2   0   1   1   1   1   1   1   1   0   1   1   1   1   0   1   0   1   2   1   1   0   2   2   2   0   2   0   1   2   1   1   0   1   2   2   2   1   1   0   2   2   1   1   0   2   1   1   0   1   2   1   1   2   0   0   1   2   1   2   1   1   1   2   0   1   1   0   1   0   0   2   1   2   1   1   0   1   2   1   2   2   0   2   1   0   2   0   1   2   1   0   1   2   2   1   2   0   0   1   2   0   1   0   0   0   1   1   2   2   2   1   2   2   1   1   1   1   1   1   2   1   1   0   1   1   0   0   1   1   1   1   2   1   0   1   1   1   0   2   1   1   1   0   0   1   1   0   0   1   1   1   0   1   1   2   1   2   0   0   1   1   1
 MK-3-3                 1   2   1   2   1   1   2   1   0   1   2   1   2   2   2   1   1   1   0   1   1   2   2   1   1   0   1   1   2   0   2   0   1   1   1   0   1   2   0   1   1   0   1   1   1   1   0   1   1   1   1   1   1   0   1   1   1   1   0   2   2   2   0   1   0   2   2   2   1   0   1   2   2   2   1   1   0   1   2   1   1   0   2   0   2   0   1   2   1   1   1   0   0   1   2   1   2   1   1   0   2   0   1   1   0   0   0   0   1   0   2   1   1   0   1   2   1   2   1   0   2   1   0   2   0   1   1   1   0   1   2   2   1   2   0   0   1   2   0   1   0   1   0   1   1   2   2   1   1   2   2   1   1   0   1   2   1   2   1   1   0   1   1   0   0   1   1   2   1   1   1   0   1   1   1   0   2   1   2   1   0   0   1   1   0   0   1   1   1   0   0   1   2   2   2   0   1   1   1   1
 MK-3-4                 1   2   2   2   1   1   2   2   0   1   2   1   2   1   2   1   1   1   1   1   2   2   2   0   1   1   1   1   2   0   2   0   2   1   2   0   1   2   0   1   0   0   1   1   1   1   0   1   1   2   0   1   1   0   1   1   1   1   0   2   2   2   0   1   0   2   2   1   1   0   1   2   1   2   1   1   0   1   2   1   1   1   2   1   1   0   1   2   1   1   1   0   0   1   2   1   2   1   1   0   2   0   1   1   1   0   0   0   1   0   2   1   1   1   1   2   0   2   0   0   2   1   0   2   0   1   0   2   0   1   2   2   1   2   0   1   1   2   0   1   0   1   0   1   2   2   1   1   1   2   2   1   1   0   1   1   1   2   1   1   0   1   1   0   0   1   1   2   1   1   1   0   1   1   1   0   2   1   2   1   0   1   1   1   0   1   1   1   1   0   0   1   2   2   2   0   1   1   1   1
 MK-3-5                 1   2   2   2   1   1   2   1   2   1   2   1   2   1   2   1   1   1   1   1   1   2   2   0   2   1   1   0   1   1   2   0   2   1   2   1   1   1   1   1   0   0   1   1   1   1   0   1   1   2   0   1   1   1   1   1   1   1   0   2   2   2   0   0   0   2   2   2   0   1   1   1   1   1   1   1   0   1   2   1   1   1   2   1   1   0   1   2   1   1   1   0   0   1   2   1   1   1   1   0   2   0   1   1   1   1   0   0   1   0   2   1   1   1   1   2   0   2   2   0   1   1   0   2   1   1   0   2   1   1   1   2   1   2   0   1   1   2   1   1   0   1   0   1   2   1   0   1   1   2   1   1   1   1   1   1   2   2   2   2   0   1   1   0   0   1   1   2   1   1   1   0   1   1   1   1   2   1   2   1   2   1   1   2   2   1   1   1   1   0   0   1   2   2   2   0   0   1   1   1
 MK-3-6                 1   2   1   1   0   1   2   1   2   1   2   1   2   2   2   2   1   1   1   1   1   2   2   1   2   1   1   0   1   2   2   0   2   1   1   1   1   1   1   1   0   0   1   1   1   1   0   1   1   2   0   1   0   1   1   1   1   1   0   2   2   2   1   0   0   1   1   2   1   1   0   1   1   1   2   1   1   1   2   1   1   1   1   1   1   0   1   2   0   1   0   0   1   1   2   2   1   1   1   0   2   1   1   1   1   1   0   1   2   0   2   1   0   1   1   2   0   2   2   1   1   1   0   2   2   1   0   2   1   1   1   2   1   2   0   1   2   2   1   2   0   1   0   1   2   1   0   1   1   2   1   1   2   1   1   1   1   2   2   2   0   1   1   1   0   1   1   1   0   1   1   1   2   1   1   1   2   1   2   1   2   1   1   2   2   1   1   0   1   0   0   1   2   2   2   0   0   0   1   0
 MK-3-7                 1   2   1   0   0   1   2   1   2   1   2   1   2   2   2   1   1   1   1   2   0   2   2   1   1   1   1   0   1   1   2   0   2   2   1   1   1   1   1   0   0   1   1   1   1   1   0   0   1   2   0   1   0   1   2   1   0   1   0   2   2   2   1   0   0   1   1   2   1   1   0   2   1   1   2   1   1   1   2   1   1   2   1   1   1   0   1   2   0   1   0   0   0   1   2   2   1   1   1   0   2   1   1   1   0   1   0   2   0   0   2   1   0   1   1   2   0   2   2   1   1   1   0   2   2   1   0   2   1   1   1   2   0   2   0   1   2   2   1   2   0   1   0   1   2   1   0   1   1   2   1   1   2   1   1   1   1   2   2   2   0   0   1   1   0   1   1   1   0   1   1   1   1   1   1   1   2   1   2   1   2   1   1   2   2   1   1   1   1   0   1   1   1   2   2   0   0   0   1   0
 MK-3-8                 0   2   1   0   0   1   2   1   2   1   2   1   2   2   2   1   1   1   1   2   0   2   2   1   1   1   1   0   1   2   2   0   2   2   2   1   1   1   1   0   0   1   2   1   2   1   0   0   1   2   0   1   0   1   2   1   0   1   0   2   2   2   1   1   0   1   0   2   1   1   0   2   2   1   2   2   1   1   1   1   1   2   1   1   1   1   1   2   0   1   0   0   1   1   2   1   1   1   0   0   2   1   1   1   0   1   0   2   0   0   2   1   1   1   1   2   0   2   2   1   1   1   1   2   2   2   0   2   2   1   1   1   0   2   0   0   1   2   1   2   0   1   1   1   2   1   0   1   1   2   1   1   2   1   1   1   1   2   2   1   0   1   1   1   0   1   1   1   0   1   0   2   0   1   1   1   1   1   2   1   2   1   1   2   2   0   1   1   1   1   1   1   1   2   2   0   0   0   1   1
 MK-3-9                 1   1   2   0   1   1   2   1   2   1   2   0   2   1   2   0   1   1   1   1   0   2   2   0   1   1   1   0   0   2   2   0   2   2   2   1   1   0   1   1   0   0   2   1   2   1   0   0   1   2   0   1   1   1   2   2   0   1   0   1   2   2   1   1   0   1   0   2   1   1   0   2   2   1   2   2   1   1   1   1   1   2   1   1   1   1   0   2   0   1   0   0   0   1   2   1   1   1   0   0   2   1   1   1   0   1   0   1   0   0   2   1   1   1   2   2   0   2   2   1   1   1   1   2   2   2   1   2   2   1   1   1   0   2   1   0   1   2   1   2   1   1   1   1   2   1   0   1   2   2   1   0   2   1   1   1   1   2   2   1   0   1   1   1   0   1   1   1   0   1   0   2   1   1   1   1   1   1   1   1   1   1   1   2   2   1   1   1   1   1   0   1   1   1   2   0   0   0   1   1
 MK-3-10                1   1   2   1   1   1   2   1   2   1   2   0   2   1   2   0   1   1   1   2   0   2   1   0   1   1   1   0   1   2   2   0   2   2   2   1   0   0   0   1   0   0   2   1   2   0   0   0   2   2   0   1   1   0   2   2   0   1   1   1   2   2   1   2   1   1   0   2   1   1   0   2   2   1   2   2   1   0   0   1   1   1   0   1   1   1   0   2   2   1   0   1   0   1   2   1   1   1   0   0   2   1   0   1   0   2   0   1   1   0   2   1   0   1   2   2   0   2   2   1   1   1   1   2   2   2   1   2   2   1   1   1   0   2   1   0   1   2   1   2   2   1   1   0   2   0   1   1   2   2   1   0   2   1   1   1   1   2   2   1   0   1   1   1   0   1   1   1   1   1   0   1   1   1   1   2   1   1   1   1   2   1   1   2   2   2   1   1   1   1   1   1   1   1   2   0   1   0   0   1
 MK-3-11                1   1   2   2   1   1   2   1   2   1   2   0   2   1   2   0   1   1   1   2   0   2   0   0   1   1   1   0   2   2   2   0   1   2   2   1   2   0   0   0   0   0   2   0   2   1   0   0   2   2   0   1   2   1   2   2   0   2   1   1   2   2   0   2   1   1   0   2   1   1   0   2   2   1   2   1   1   0   0   0   1   1   0   1   0   1   0   1   2   1   0   1   0   1   2   0   1   1   1   0   1   1   0   1   0   2   1   2   1   0   2   1   0   1   2   2   0   2   2   1   1   1   1   1   2   2   1   2   2   1   1   1   0   1   1   0   0   2   1   2   2   1   1   0   2   1   1   1   2   2   1   0   2   1   1   1   1   2   2   1   1   1   1   1   0   1   0   1   1   2   1   1   1   2   1   2   1   1   1   1   2   1   1   2   2   2   1   1   1   1   1   1   1   1   2   1   1   0   0   1
 MK-3-12                1   1   2   2   0   0   2   1   2   1   2   0   1   1   2   0   0   1   0   2   0   2   0   0   0   2   1   0   2   2   2   0   1   1   2   2   1   0   0   0   0   0   2   0   2   1   0   0   2   2   0   1   2   1   2   2   0   2   0   2   2   2   1   2   0   1   0   2   1   2   0   2   2   0   2   1   1   0   0   0   1   1   0   1   0   1   0   1   2   1   0   1   0   1   2   1   1   1   0   0   1   1   1   1   1   2   1   2   2   0   2   2   0   1   2   2   0   1   2   1   1   1   1   1   2   2   1   2   1   2   1   1   0   2   0   0   0   2   1   1   2   1   1   0   2   1   1   1   2   2   1   0   2   2   1   1   0   2   1   1   1   1   1   2   0   1   0   2   0   2   2   1   1   2   1   2   1   1   1   1   2   1   1   2   2   2   1   1   1   1   0   1   1   1   2   1   1   0   0   1
 MK-3-13                1   1   2   0   0   0   1   1   2   1   2   0   1   1   2   0   0   1   0   1   0   2   1   0   0   2   1   0   2   2   2   0   1   0   2   2   1   0   0   0   0   0   2   0   2   1   0   0   2   2   0   1   2   1   2   2   0   2   1   1   1   2   1   2   0   1   0   2   1   1   0   2   2   0   2   1   2   0   0   0   2   1   1   1   1   1   0   1   2   1   1   1   0   1   2   1   1   1   0   0   1   2   1   1   2   2   1   2   2   0   2   2   0   1   2   2   1   1   2   1   1   1   1   1   2   1   1   2   1   1   1   1   0   2   1   1   0   1   1   1   2   1   1   0   1   1   1   1   2   2   1   0   2   2   1   1   0   2   1   1   1   2   1   1   0   1   0   2   0   2   1   1   1   2   2   2   0   1   1   1   2   1   0   2   2   2   1   1   1   1   0   1   1   1   2   1   1   0   0   1
 MK-3-14                1   1   2   0   1   0   1   1   2   1   2   0   1   0   1   0   0   1   0   0   0   2   1   0   0   2   1   0   1   2   1   0   1   0   2   2   1   0   0   0   0   1   2   0   2   1   0   0   2   1   0   1   2   2   2   2   0   2   1   1   1   2   1   2   0   1   0   2   2   1   0   2   2   0   1   1   2   1   0   0   2   1   1   1   1   1   1   1   2   1   1   0   0   1   1   1   1   1   1   1   1   2   1   1   2   2   1   2   2   0   2   2   0   1   1   2   1   1   2   1   1   1   1   0   2   1   0   1   1   1   1   0   0   2   2   1   1   1   1   1   1   1   1   0   1   1   1   1   2   1   1   0   2   2   0   1   0   2   1   1   1   2   1   1   0   1   0   2   0   2   1   0   1   2   2   1   0   1   1   1   2   1   0   2   2   2   1   1   2   0   0   1   0   1   2   1   1   1   0   1
 MK-3-15                1   1   2   2   2   0   1   2   2   1   2   0   1   0   1   0   0   1   0   0   0   2   1   0   1   2   1   0   1   2   1   0   1   1   2   2   1   0   0   0   0   1   2   0   2   1   1   0   2   1   1   0   2   2   2   1   0   2   0   1   1   2   2   2   0   1   0   2   2   1   0   1   2   0   1   1   2   0   0   0   1   1   0   1   1   1   1   1   2   1   2   0   0   1   2   1   1   1   1   1   0   2   2   0   2   2   1   2   2   0   2   2   0   1   0   1   1   1   2   0   1   1   1   0   2   1   0   1   1   1   1   0   0   2   2   1   1   1   1   1   1   1   1   1   1   1   1   1   2   1   1   0   2   1   0   1   0   2   1   1   2   2   2   1   0   1   0   2   0   2   1   1   1   2   2   1   0   0   1   0   1   1   0   2   2   2   1   2   2   1   0   2   0   2   2   1   1   1   0   2
 MK-3-16                2   1   2   2   2   0   1   2   2   1   2   0   0   1   1   0   1   1   0   0   0   1   1   0   1   2   1   0   1   2   1   1   1   1   2   2   1   0   0   0   2   1   2   0   1   1   1   0   2   2   1   0   2   2   2   1   0   2   0   1   1   2   2   2   0   1   0   2   1   2   1   1   2   0   1   0   1   0   0   0   1   1   1   1   1   1   1   1   2   1   2   0   0   1   0   1   1   1   1   1   0   2   2   1   1   2   1   1   2   0   2   2   1   1   1   1   1   1   2   0   1   0   0   0   2   0   0   1   0   1   1   0   1   2   2   0   1   1   2   1   1   1   1   1   0   1   1   1   2   1   1   0   2   1   0   1   0   2   0   1   1   2   2   1   1   1   1   2   0   1   1   1   1   2   2   1   0   0   1   0   1   1   0   2   2   2   1   2   1   1   0   1   0   2   2   1   1   1   0   2
 MK-4-1                 1   0   1   1   0   1   0   1   0   1   1   1   1   0   1   0   2   2   1   0   1   1   1   1   2   2   0   1   2   2   1   2   1   1   1   0   2   1   1   0   2   1   2   1   1   0   1   0   1   1   0   1   1   1   0   2   1   1   2   1   0   2   1   1   2   2   0   2   1   1   1   1   2   2   2   1   2   0   1   0   1   0   0   2   1   2   1   1   2   2   1   1   1   1   2   1   1   1   1   1   1   0   1   0   0   0   2   1   2   1   1   1   2   1   0   1   1   0   0   1   1   1   2   0   1   1   0   1   2   1   2   1   2   1   0   2   2   2   1   0   1   1   0   1   0   1   2   1   1   0   2   0   2   2   2   1   1   2   1   2   2   1   2   0   1   1   0   1   2   1   1   2   1   0   2   0   2   2   1   0   2   0   1   2   0   1   1   1   0   2   2   1   1   1   1   2   1   0   0   1
 MK-4-2                 1   0   1   1   1   1   0   1   0   1   1   1   0   0   1   1   2   2   1   1   1   1   1   1   1   2   0   1   2   2   1   2   1   1   1   0   1   1   0   0   2   1   2   1   1   0   1   0   1   1   0   1   1   1   0   2   1   1   2   1   1   2   1   1   2   2   0   2   1   0   1   1   2   2   2   1   2   0   1   0   2   0   0   2   1   2   1   1   1   1   1   0   1   1   2   1   1   0   1   1   1   0   1   1   0   0   2   1   1   1   0   1   2   1   0   1   1   0   0   1   1   2   2   0   0   1   1   1   2   1   2   1   2   0   0   2   1   2   1   0   1   1   0   2   0   1   2   0   1   0   1   0   1   2   2   1   1   2   1   2   2   0   2   1   2   1   0   1   2   1   1   2   1   0   2   1   2   1   1   0   2   0   1   2   1   0   1   1   0   2   2   1   1   1   1   2   1   0   1   1
 MK-4-3                 1   0   1   1   1   1   0   1   0   1   1   1   0   1   1   1   2   2   1   1   1   1   1   1   0   1   0   1   2   2   1   2   1   1   1   0   0   1   0   0   2   1   2   0   1   0   1   0   1   1   1   1   1   2   0   2   0   1   2   1   1   2   1   0   2   2   0   2   1   0   2   1   2   2   2   1   2   1   1   0   2   0   0   2   1   2   1   1   1   1   1   0   0   1   2   1   1   0   0   1   0   0   1   2   0   0   2   1   1   2   0   1   1   2   0   1   1   0   1   1   1   2   2   0   0   1   1   1   1   0   2   0   2   0   0   2   1   2   1   1   1   0   1   2   0   1   2   0   1   0   1   0   1   2   2   1   1   2   1   1   2   0   2   1   2   1   0   1   2   1   1   2   1   0   2   1   2   0   1   0   2   0   1   2   1   0   1   1   0   2   2   2   1   1   1   2   0   0   1   1
 MK-4-4                 2   1   1   1   1   1   1   1   0   0   1   1   0   1   0   1   2   2   1   1   1   1   1   1   0   1   1   1   2   2   1   2   1   2   1   0   1   2   0   0   2   1   2   1   1   1   0   0   1   0   1   1   1   2   0   2   0   0   2   1   1   2   1   0   2   2   0   2   1   0   2   1   2   2   2   1   2   1   1   1   2   0   0   2   1   2   1   1   1   1   1   0   0   1   2   1   1   1   0   1   0   0   1   2   0   1   2   2   1   2   0   1   1   2   0   1   1   0   1   1   2   2   1   0   0   1   1   0   1   1   2   0   1   0   0   2   1   1   1   1   1   0   1   2   0   1   1   0   1   0   1   0   1   2   2   1   1   2   1   1   2   0   2   2   2   1   0   1   1   1   1   2   1   0   1   1   2   0   1   0   2   0   1   2   1   0   1   1   0   2   2   1   1   1   1   2   0   0   0   1
 MK-4-5                 2   1   1   1   1   0   1   1   0   0   1   2   0   2   1   1   2   2   1   1   1   1   1   1   0   2   1   1   2   2   1   2   1   2   1   0   1   2   0   0   2   0   2   2   1   1   1   0   1   0   1   1   1   0   0   0   1   1   1   1   1   2   1   1   2   2   0   1   1   0   2   1   2   2   2   1   2   1   1   1   2   0   0   2   1   1   1   0   1   1   1   0   0   1   2   2   1   1   1   2   0   0   1   2   0   1   1   1   1   2   1   1   1   2   0   1   1   0   1   2   2   2   1   0   0   1   1   0   1   1   2   1   1   0   1   1   1   1   2   1   1   0   1   2   0   1   0   0   1   0   1   0   1   2   2   1   1   1   1   1   2   0   2   2   1   1   0   1   1   1   1   2   1   0   1   1   2   1   2   0   2   0   1   2   1   0   2   1   0   2   2   1   1   0   2   2   0   0   0   1
 MK-4-6                 2   1   1   1   1   0   1   1   0   0   1   2   0   2   1   1   2   2   2   1   1   0   1   1   0   2   1   0   1   2   1   2   1   2   1   0   1   2   0   0   1   0   1   2   1   1   1   0   2   0   1   1   1   0   0   0   1   1   1   1   1   1   1   1   2   2   1   2   1   0   2   1   1   2   2   1   2   1   1   1   2   0   0   2   1   1   1   0   1   1   0   0   1   1   2   2   1   1   1   1   0   0   0   1   0   1   1   1   2   2   2   1   1   2   0   2   1   0   1   2   2   2   1   0   0   1   1   0   1   1   2   0   1   0   1   1   1   0   2   1   1   0   1   2   0   1   1   0   1   0   0   0   1   2   2   0   1   1   1   1   2   0   1   2   1   1   0   1   1   1   1   2   1   0   1   1   2   0   2   0   2   0   1   2   1   0   2   1   1   2   2   2   1   1   2   2   1   0   0   1
 MK-4-7                 2   0   1   1   0   1   1   1   0   1   2   2   0   2   2   1   2   2   2   1   1   1   1   1   0   2   1   0   1   2   1   2   0   2   1   0   1   1   0   0   1   0   2   2   0   1   1   0   1   1   1   1   1   0   0   0   1   1   1   1   1   1   1   1   2   2   1   2   2   2   2   1   1   2   2   1   2   1   1   1   2   0   0   2   1   1   1   0   1   1   0   0   1   0   1   2   1   1   1   1   0   0   0   1   0   1   1   1   2   2   2   0   0   2   0   2   1   0   1   2   2   2   1   0   0   1   0   0   1   1   1   0   1   1   1   1   1   0   2   0   1   0   1   2   0   1   1   0   1   0   0   0   1   2   2   1   1   1   1   1   2   0   1   2   1   1   0   1   1   1   1   2   1   0   1   1   0   0   2   0   2   1   1   2   0   1   2   1   0   2   2   2   1   1   2   2   1   2   0   1
 MK-4-8                 2   0   1   1   0   0   1   1   0   1   1   2   0   1   2   1   0   2   2   1   2   1   1   1   0   2   1   1   1   1   1   2   0   2   0   0   1   1   0   0   1   0   2   2   0   1   1   0   0   1   1   1   1   0   0   0   2   1   1   1   1   0   1   1   2   2   1   1   1   2   2   1   1   2   2   1   2   1   1   1   1   0   0   2   0   1   1   0   1   1   0   0   1   0   1   2   1   0   1   1   0   1   1   1   0   1   1   1   2   2   2   0   0   2   0   1   1   0   1   2   2   2   1   1   0   2   0   1   1   1   2   1   1   0   1   1   1   1   2   0   1   0   1   2   0   1   1   0   1   0   0   0   1   2   2   1   1   1   1   1   2   0   1   2   0   0   0   1   1   0   1   2   1   0   1   0   0   0   2   0   2   1   1   2   0   1   2   1   0   2   2   2   1   2   2   2   1   2   0   1
 MK-4-9                 2   0   1   1   0   1   1   1   1   1   1   2   0   1   2   1   0   2   2   1   2   2   2   1   1   2   1   1   1   1   1   2   0   2   0   0   0   1   0   0   1   0   2   2   0   0   1   0   0   0   2   0   1   0   1   0   2   1   1   1   1   0   2   1   1   1   1   1   1   2   2   0   1   2   2   1   2   1   1   0   0   0   0   2   0   1   1   0   1   2   0   0   1   0   1   2   1   0   1   1   1   1   1   2   0   1   1   2   2   1   2   0   0   2   0   1   1   0   1   2   2   2   1   1   0   2   0   1   1   1   2   2   1   0   1   1   1   1   2   0   1   0   2   2   0   1   1   0   1   0   0   0   1   2   2   1   1   1   1   1   2   0   1   2   0   0   0   1   1   0   2   1   2   1   0   0   0   0   2   0   2   1   1   0   1   1   2   1   1   2   2   2   1   2   2   2   1   2   0   1
 MK-4-10                2   0   2   1   0   1   1   1   1   1   1   2   0   1   1   1   1   1   2   1   2   2   2   1   0   2   0   1   1   1   2   2   0   2   0   0   0   1   1   0   1   0   2   1   0   0   1   0   0   0   2   0   1   0   1   0   2   1   1   1   1   1   2   0   1   1   1   1   2   2   2   0   1   2   2   1   2   1   1   1   0   0   0   2   0   1   1   0   2   2   0   0   1   0   1   2   2   1   1   1   1   2   1   2   0   1   0   2   1   2   2   0   0   2   0   1   1   0   1   2   2   2   1   0   0   1   0   1   0   1   2   2   1   0   1   0   1   1   2   0   1   0   2   1   0   1   2   1   1   0   1   0   1   2   2   1   1   1   1   1   2   0   1   2   0   1   0   1   1   0   2   1   2   2   0   0   0   0   2   0   2   1   2   0   1   1   2   1   1   2   2   2   1   2   2   2   1   1   0   1
 MK-4-11                2   0   2   1   0   1   1   1   1   2   1   2   0   1   1   1   1   1   2   1   2   2   2   1   0   2   0   0   1   1   2   2   1   2   0   0   0   1   1   0   1   0   2   1   0   0   1   1   0   0   2   0   1   1   1   1   2   1   1   1   1   1   2   1   1   1   1   1   2   2   2   0   1   2   2   0   2   2   1   1   0   0   0   2   0   1   1   0   2   2   0   1   1   0   2   2   2   1   1   1   2   1   2   2   0   0   1   2   1   2   2   0   0   2   0   1   1   0   2   2   1   2   2   0   0   1   0   1   0   1   2   2   1   0   1   0   1   1   2   0   1   0   2   1   1   2   2   1   1   0   1   0   1   2   2   1   2   2   1   1   2   0   1   2   0   1   0   1   1   0   2   2   2   2   0   0   1   0   2   0   2   1   2   0   1   1   2   1   1   2   2   2   1   2   2   2   1   1   1   1
 MK-4-12                2   0   2   1   0   1   0   1   1   2   1   2   0   1   1   1   2   1   2   2   2   2   2   1   0   2   0   0   1   1   1   2   1   2   0   0   0   2   1   1   1   0   2   1   0   0   1   1   0   0   2   0   1   1   2   1   2   1   1   0   1   1   2   1   1   1   1   1   2   2   2   0   1   2   2   1   2   2   1   1   1   0   0   2   0   1   1   0   2   1   1   1   1   1   2   2   2   2   1   0   1   0   1   1   0   0   1   1   1   1   1   1   0   2   0   1   0   0   1   2   1   2   2   1   0   1   0   1   0   1   2   1   1   0   0   0   1   1   2   0   2   0   1   1   1   2   1   0   1   0   1   0   1   2   1   1   2   2   1   0   1   0   1   1   1   1   0   1   1   0   2   2   2   2   1   1   0   0   2   0   2   1   1   1   1   1   2   1   2   1   2   1   1   2   1   2   1   1   1   1
 MK-4-13                2   0   2   1   1   1   0   1   1   2   1   2   0   1   2   2   1   1   2   1   2   2   1   1   0   2   0   1   1   1   1   1   1   2   0   0   0   2   1   2   1   0   2   0   0   0   1   1   0   0   1   0   2   1   2   1   2   1   1   0   2   0   2   0   1   0   1   1   2   2   2   0   1   2   2   1   2   2   1   1   0   0   0   2   0   2   1   0   2   1   1   1   1   2   2   2   2   2   1   1   1   0   1   1   0   0   1   2   1   1   1   1   1   2   1   1   0   0   2   2   1   1   2   0   0   1   0   1   0   1   2   1   2   2   0   0   1   1   2   0   2   0   2   1   1   2   1   0   1   0   1   1   1   2   1   1   1   2   2   0   1   0   1   1   1   1   0   1   1   1   2   0   2   2   1   1   0   0   2   0   2   0   2   1   1   1   2   1   2   1   2   1   1   2   1   1   1   1   1   1
 MK-4-14                2   0   2   1   1   1   1   1   1   2   1   1   0   1   2   2   2   1   2   1   2   2   1   1   0   2   0   1   1   1   1   0   1   2   0   0   0   2   0   2   1   1   2   0   0   0   1   1   0   1   1   0   2   1   2   1   2   1   1   1   2   0   2   1   1   0   1   1   2   2   2   0   1   2   2   1   1   2   1   1   0   0   0   2   0   2   1   0   2   1   1   2   1   2   2   2   2   2   2   1   1   0   1   1   1   0   1   2   1   1   1   2   1   2   1   1   0   0   2   2   1   1   2   0   0   1   1   1   0   1   2   0   2   2   0   0   1   2   1   1   1   0   1   1   1   2   0   0   1   0   1   1   2   1   1   0   1   2   2   0   1   0   1   2   1   1   0   1   1   1   2   0   2   2   1   1   0   0   2   1   2   0   2   1   1   0   2   1   1   1   2   1   1   2   0   0   1   1   1   1
 MK-4-15                2   0   2   2   2   1   1   1   0   2   1   1   0   1   2   2   1   1   2   1   2   1   1   1   0   1   0   1   1   0   1   0   1   2   0   0   0   2   0   2   1   1   1   1   0   1   1   1   0   1   1   0   2   1   2   1   2   1   1   1   2   0   2   1   1   0   1   0   2   2   1   0   1   2   2   1   1   2   0   1   0   0   0   1   0   2   1   1   2   1   1   1   1   2   2   2   2   2   2   2   1   1   1   1   1   0   1   2   1   1   1   2   1   2   1   1   0   0   1   2   1   1   2   0   1   1   2   1   0   1   2   1   2   2   0   0   1   2   1   1   1   0   1   1   2   2   0   0   0   0   0   1   2   1   1   0   1   1   2   0   1   1   1   2   1   1   0   1   1   1   2   0   2   2   1   1   1   0   2   1   2   0   2   1   1   0   2   1   1   1   2   1   1   2   0   0   1   1   1   1
 MK-4-16                2   1   1   2   2   1   1   0   0   2   0   1   0   1   2   1   1   1   1   1   2   1   1   2   0   1   0   1   1   1   1   0   1   2   1   0   1   2   0   2   1   0   1   2   0   2   0   1   0   1   1   1   2   1   2   1   2   2   1   1   2   0   2   1   1   0   0   0   2   2   1   0   1   2   2   1   1   2   0   1   0   1   1   1   1   2   1   1   2   2   1   1   0   2   2   1   2   1   1   2   0   1   1   1   1   0   1   1   1   1   1   2   1   2   1   1   0   0   1   2   1   2   1   0   1   1   2   2   0   0   2   1   2   2   0   0   2   1   1   1   1   0   1   1   2   2   0   0   0   0   0   1   2   1   1   0   1   1   2   0   1   1   1   2   1   1   0   2   1   1   2   0   1   2   1   1   1   0   2   1   2   0   2   2   1   1   2   1   1   0   1   1   1   2   1   0   1   1   1   2
 MK-5-1                 0   1   1   2   1   2   1   1   1   1   1   1   1   2   0   2   1   2   1   0   2   0   1   1   1   1   2   2   2   0   1   0   1   1   2   1   0   2   1   1   1   1   0   1   1   2   2   1   1   1   1   0   1   2   1   1   1   1   1   1   1   1   2   0   1   0   1   1   0   1   1   1   2   1   2   0   1   2   1   1   2   2   0   2   0   0   0   0   1   1   2   2   2   0   1   0   1   2   1   0   1   1   2   1   1   1   0   0   1   2   0   2   1   1   0   0   2   0   1   1   1   0   0   0   0   1   0   2   2   2   1   1   0   0   1   2   2   1   0   0   0   2   2   1   1   1   0   1   1   2   1   2   2   0   2   2   1   1   1   2   2   1   2   1   1   1   1   1   0   2   2   0   2   0   2   0   1   0   0   1   1   0   0   1   1   0   1   0   2   2   1   1   1   0   1   1   1   0   1   0
 MK-5-2                 0   1   1   2   1   2   1   1   1   0   2   1   1   1   0   2   1   2   1   0   2   0   1   1   0   0   2   2   2   0   1   0   1   0   1   1   0   1   1   1   1   1   0   1   1   2   2   0   1   1   1   1   1   2   1   1   1   0   1   1   1   2   2   1   0   0   0   2   0   1   0   2   2   1   2   0   1   1   1   1   2   2   0   2   0   0   0   0   1   1   1   2   2   0   1   0   1   2   1   0   1   1   1   1   1   1   0   0   1   2   0   2   1   1   0   1   2   0   1   1   1   0   1   0   0   1   1   2   1   2   1   1   0   0   1   2   2   0   0   0   0   2   1   1   1   1   0   2   1   2   1   2   2   0   2   2   1   1   0   1   2   1   2   1   1   1   1   1   0   2   2   0   2   0   2   2   0   0   1   0   1   0   0   1   1   1   1   0   2   2   1   1   1   0   1   2   1   0   1   0
 MK-5-3                 0   1   1   1   1   2   1   1   1   0   2   1   1   2   0   2   1   1   1   1   2   0   1   1   0   0   2   1   2   0   1   0   1   0   1   1   0   2   1   1   1   1   0   1   1   2   2   0   1   1   0   1   1   2   1   2   1   0   1   1   1   2   2   1   0   0   0   2   0   1   0   2   1   1   2   0   1   1   1   1   2   2   0   2   0   0   0   0   1   1   1   2   2   0   1   0   1   2   0   0   1   1   1   1   1   1   0   0   1   2   0   2   0   1   1   1   2   0   1   1   1   0   1   1   0   1   1   2   1   1   1   1   0   1   1   2   2   0   1   1   0   2   1   1   1   1   0   1   1   2   1   2   2   0   2   2   0   1   0   2   2   0   2   1   1   1   1   1   0   1   2   0   2   0   2   2   0   0   1   0   1   0   0   1   1   1   1   2   2   2   0   1   0   1   1   2   2   0   2   1
 MK-5-4                 0   1   1   1   2   2   1   1   1   0   2   1   1   1   0   2   0   1   2   1   2   0   1   1   1   0   2   2   2   0   1   0   1   0   1   1   0   2   1   1   1   1   1   1   2   2   2   0   1   1   0   1   1   2   1   2   1   1   1   1   1   2   2   1   1   0   0   2   0   1   0   2   0   1   2   0   1   1   0   1   2   2   0   2   0   0   1   1   1   1   1   2   2   0   1   0   1   2   0   0   1   1   1   1   2   1   0   1   0   2   0   2   0   1   2   1   2   0   1   1   1   0   1   1   0   1   1   2   1   1   1   1   1   1   1   2   1   0   1   1   0   2   1   1   0   0   0   1   1   2   2   2   1   0   2   2   0   1   0   1   1   0   2   1   2   1   1   1   0   1   2   1   2   0   1   2   0   0   1   0   1   0   0   2   1   1   1   2   2   2   0   1   0   1   1   2   2   0   1   1
 MK-5-5                 0   1   2   0   2   1   1   1   1   0   2   1   1   1   0   2   0   1   2   1   2   0   1   1   1   0   2   2   2   1   1   1   1   0   1   1   0   1   1   1   1   1   1   1   2   2   2   0   1   1   0   1   1   2   1   2   1   1   1   1   1   2   2   1   1   1   0   1   0   1   0   1   0   1   2   0   1   1   0   1   2   2   0   0   0   0   1   1   1   1   1   2   2   1   1   0   1   1   0   0   2   2   1   1   2   2   1   0   0   1   0   2   1   1   2   1   2   0   2   1   1   0   1   1   1   1   1   1   1   1   1   1   1   1   1   2   1   1   1   1   0   2   1   1   1   0   0   1   1   2   2   2   1   0   1   2   1   1   1   1   1   0   2   1   2   1   2   2   0   1   1   1   2   0   1   2   0   0   1   2   1   0   0   2   1   1   1   1   1   2   0   1   0   1   1   2   2   0   0   1
 MK-5-6                 0   1   2   0   2   1   1   1   1   0   2   0   1   1   0   2   0   1   2   1   2   0   1   1   0   0   2   2   2   1   1   1   1   1   1   1   0   1   0   2   2   0   0   1   2   2   2   1   1   1   0   0   1   2   0   2   1   1   1   1   1   2   2   1   1   1   0   1   0   2   0   1   0   1   2   0   1   1   0   1   2   2   0   0   0   0   1   1   1   1   1   2   2   0   1   0   0   1   0   0   2   2   1   1   2   2   1   1   0   1   1   2   1   1   2   1   1   0   2   1   1   0   1   1   1   1   1   0   0   1   1   1   1   1   1   2   1   1   1   0   0   2   0   1   1   0   0   1   1   2   2   2   1   0   1   2   2   1   1   1   1   1   2   1   2   1   1   2   0   1   1   1   2   0   1   2   1   0   1   2   1   1   0   2   2   1   1   1   0   2   0   1   0   1   1   2   1   1   0   1
 MK-5-7                 0   1   2   0   1   0   0   1   1   0   2   0   1   0   0   2   0   1   2   1   2   0   2   1   0   0   1   2   2   1   0   1   1   1   1   1   0   1   0   2   2   0   0   1   2   2   2   1   1   1   0   0   1   2   1   2   1   1   1   1   2   1   2   1   1   1   0   1   0   2   0   1   0   1   2   0   0   0   0   1   1   2   1   0   0   0   1   1   2   1   2   2   2   0   1   0   0   2   0   1   1   2   1   1   1   2   1   1   1   1   1   2   0   1   2   1   1   0   1   1   1   0   1   0   1   0   0   1   0   1   1   1   1   1   1   2   2   1   1   0   0   2   0   1   1   0   0   1   2   2   2   2   1   0   1   2   2   1   1   1   1   1   2   1   2   1   1   2   0   1   1   1   2   1   0   2   1   0   2   2   2   1   0   2   2   1   1   1   0   2   1   1   1   1   1   2   1   1   0   1
 MK-5-8                 0   1   2   0   1   0   0   1   1   1   2   0   1   0   0   2   0   1   2   1   1   0   2   1   0   0   1   2   2   0   0   1   2   1   1   2   0   1   0   2   2   0   0   1   2   2   2   1   1   2   0   0   1   2   1   2   1   1   1   1   2   1   2   2   0   1   0   1   0   2   0   0   0   1   2   0   1   1   0   1   1   1   1   0   1   1   1   1   2   1   2   2   2   0   1   0   0   2   0   1   2   2   1   2   1   2   1   1   1   1   2   2   0   1   2   1   1   0   1   1   0   0   2   0   1   0   0   1   0   1   1   1   1   1   1   1   2   1   1   0   0   2   0   1   1   0   0   1   2   2   2   2   2   1   0   2   2   1   1   1   1   1   2   1   2   1   1   2   0   1   1   1   2   1   0   2   1   0   2   2   2   1   0   2   2   1   1   1   0   2   1   1   1   0   1   1   1   1   0   1
 MK-5-9                 0   1   2   1   0   0   1   1   1   1   2   0   1   0   0   2   0   1   2   1   1   0   2   1   0   0   1   2   1   1   0   1   2   1   1   2   0   1   0   1   2   0   0   1   2   2   2   0   0   1   0   0   1   2   1   2   1   1   1   0   2   0   2   2   0   1   0   1   0   2   0   0   0   1   2   0   1   1   0   0   1   2   1   0   1   1   1   1   2   2   2   2   2   0   1   0   0   2   2   2   1   0   2   2   1   2   1   0   1   1   2   2   0   1   1   1   1   0   1   1   0   1   2   0   1   0   0   1   0   1   1   1   0   1   1   1   2   1   0   0   0   2   0   1   1   0   0   1   2   1   2   1   2   1   0   2   2   1   2   0   1   1   1   1   2   1   2   2   0   1   1   1   2   0   0   1   2   0   2   2   1   1   0   2   2   1   1   1   0   2   1   1   2   0   1   1   1   1   0   1
 MK-5-10                0   1   2   1   0   0   1   2   1   2   2   0   1   0   1   1   0   1   2   2   1   0   1   1   0   0   1   2   1   1   0   1   2   1   1   2   0   1   0   1   1   0   0   1   2   2   2   0   0   1   0   0   1   2   2   2   1   1   1   0   2   0   2   1   0   1   0   1   0   2   0   0   1   1   2   0   1   0   0   1   1   2   1   0   0   1   1   2   2   2   1   1   2   1   1   0   0   2   2   2   1   0   2   2   1   2   1   0   1   1   0   2   0   1   1   1   1   0   0   1   0   1   2   0   1   0   0   1   0   2   1   1   0   1   1   1   2   2   0   0   0   2   0   1   2   0   0   1   2   1   1   1   2   1   0   1   2   0   2   0   1   1   1   1   2   1   2   2   2   0   1   1   0   0   0   1   2   1   2   1   2   1   0   1   1   1   2   1   0   2   2   2   2   0   0   1   0   1   0   0
 MK-5-11                0   0   2   1   1   0   1   2   1   2   2   0   1   0   1   1   0   0   2   2   1   0   1   1   1   1   1   2   1   1   0   1   2   1   1   2   0   2   0   1   1   0   1   2   2   2   2   0   0   1   0   0   1   1   2   2   1   1   1   0   2   0   1   1   0   1   0   1   0   1   0   0   1   1   2   0   1   0   0   0   1   2   1   0   0   1   2   2   2   2   1   1   2   1   0   0   0   2   2   2   1   0   2   2   2   1   1   0   2   1   1   2   0   1   1   1   1   0   0   1   0   1   2   0   1   0   0   1   0   2   0   1   0   2   1   0   2   2   0   0   0   2   0   0   2   0   0   1   2   1   1   1   1   1   1   1   2   0   2   0   1   1   1   0   1   1   2   1   2   0   1   1   0   1   0   1   0   1   1   1   2   1   1   1   2   1   0   1   0   2   2   1   2   0   1   1   0   1   0   0
 MK-5-12                0   0   2   1   1   0   2   2   1   2   2   1   1   0   0   2   0   1   2   2   2   0   2   0   1   1   1   2   2   1   0   2   2   1   1   2   0   0   0   1   1   0   1   2   1   2   1   0   1   1   0   0   0   1   2   2   0   1   1   0   2   0   1   1   0   0   0   1   0   1   0   0   1   2   2   0   1   0   0   0   1   2   1   0   0   1   2   2   2   2   1   1   2   1   0   0   0   2   1   2   0   1   2   2   2   2   1   0   1   1   1   2   0   1   1   1   1   0   1   1   0   1   2   0   2   0   0   1   0   2   0   1   0   2   2   0   2   2   0   0   0   2   0   0   2   0   0   1   1   2   1   1   1   1   1   1   2   0   2   0   1   1   1   0   0   1   2   2   2   1   1   1   0   1   0   1   0   2   1   1   2   2   1   1   2   1   0   1   0   2   2   0   2   0   1   0   0   1   1   0
 MK-5-13                0   0   2   1   1   0   2   2   1   1   2   1   1   0   0   0   0   1   2   2   2   1   1   0   1   1   1   2   2   1   0   2   2   1   0   2   0   0   0   1   1   0   1   2   1   2   0   0   0   1   0   0   0   1   2   1   0   0   1   0   2   0   1   1   0   0   0   1   0   1   0   1   1   2   2   0   1   0   0   0   1   2   0   0   1   1   1   2   2   2   1   1   2   0   1   1   0   2   1   1   1   0   2   2   2   2   1   0   1   1   1   2   0   1   1   1   1   0   1   0   0   1   2   0   2   0   0   1   0   2   1   1   0   2   2   0   2   2   0   0   0   2   1   0   1   0   0   1   1   2   1   1   1   1   1   1   2   0   2   0   1   1   2   0   0   0   2   1   2   1   1   1   0   1   0   1   0   2   1   1   1   2   1   1   2   0   0   1   0   2   2   0   2   0   1   0   0   2   1   0
 MK-5-14                0   0   2   1   1   0   2   2   1   1   2   1   1   0   0   0   0   1   2   2   2   1   1   0   1   1   1   1   2   1   0   2   2   1   0   2   0   0   0   1   1   0   1   2   1   2   0   0   0   1   0   0   0   0   2   2   0   0   1   1   2   1   1   1   0   0   0   1   0   1   0   2   0   2   2   1   1   0   0   0   0   2   0   1   1   1   1   2   1   1   1   1   2   0   2   1   0   2   2   1   1   1   2   1   2   2   2   0   1   1   1   2   0   1   1   1   0   0   1   1   0   1   2   1   2   0   1   1   1   2   1   1   0   1   2   0   2   2   1   0   1   2   1   0   1   0   1   1   1   2   1   1   1   1   1   1   1   1   2   0   1   1   2   0   0   0   2   1   1   1   1   1   0   1   0   1   0   2   1   0   0   1   1   0   1   0   0   1   1   2   2   0   2   0   1   0   0   2   1   0
 MK-5-15                0   0   2   1   1   1   2   2   1   1   2   1   1   2   0   0   0   1   2   2   2   1   1   0   1   1   1   1   2   1   0   2   2   1   0   2   0   0   0   1   1   0   2   2   1   1   0   0   0   1   1   0   0   0   2   2   1   0   1   1   1   1   0   1   0   0   0   1   0   1   0   2   0   0   2   1   1   0   0   0   0   2   0   1   1   1   1   2   1   1   1   1   2   1   2   1   0   2   2   1   1   1   2   1   2   1   2   0   1   1   1   2   2   1   1   1   1   0   1   1   0   1   2   1   2   0   1   1   1   2   1   0   0   1   2   0   2   2   1   0   1   2   0   0   2   0   2   1   1   2   0   1   1   1   1   1   1   1   2   0   1   1   2   0   0   0   1   1   1   1   2   1   0   1   0   1   0   2   0   0   0   1   1   0   1   0   0   1   1   2   2   0   1   0   1   0   0   2   1   0
 MK-5-16                0   0   2   2   1   1   2   2   1   1   2   1   1   2   0   0   0   1   1   2   2   1   1   0   1   1   2   1   2   1   0   2   2   1   0   2   0   0   0   1   1   0   2   2   1   1   0   0   0   1   1   0   0   0   2   2   1   0   2   1   1   1   0   1   1   0   0   1   0   2   0   2   1   0   2   2   1   1   0   0   1   1   0   1   1   1   1   1   1   0   1   1   2   1   2   1   0   2   1   1   1   1   2   1   2   1   1   0   1   1   1   2   2   2   1   1   1   0   1   0   0   1   2   1   1   0   1   1   1   2   0   1   0   1   2   0   2   2   1   0   1   1   0   0   2   0   2   1   1   2   0   1   1   1   1   1   0   1   2   1   1   1   2   0   0   0   1   1   0   1   2   1   0   1   0   1   0   2   0   0   0   2   1   0   1   0   1   1   0   2   2   0   1   0   1   0   0   2   1   0
 MK-6-1                 1   2   0   0   2   1   1   1   0   0   2   2   2   2   1   1   0   1   2   2   2   0   1   0   2   2   1   2   2   2   2   1   1   0   1   0   1   1   2   1   2   2   1   2   1   1   1   0   1   0   0   2   2   2   0   0   0   1   1   1   0   1   1   1   1   2   1   0   0   1   2   0   1   2   1   2   1   1   1   2   2   0   0   1   1   1   2   1   0   2   1   1   0   1   1   0   2   2   0   0   2   2   2   0   1   1   1   0   2   1   2   1   1   1   2   1   1   0   1   2   2   1   0   2   1   1   0   1   2   1   1   1   0   2   0   0   0   1   1   1   1   2   2   1   0   0   0   2   1   1   0   0   1   1   0   2   2   2   1   1   0   2   0   1   1   2   2   1   0   1   2   0   1   2   1   2   0   1   0   1   0   2   1   0   2   1   0   1   1   0   1   2   1   0   1   2   1   2   1   1
 MK-6-2                 0   2   0   0   2   1   1   1   0   0   1   2   2   1   1   1   1   1   0   2   2   0   0   0   2   2   1   2   2   2   2   1   1   2   1   0   1   1   1   1   2   2   1   1   1   1   2   0   2   0   0   1   2   2   1   0   0   0   0   1   0   1   1   1   1   2   1   0   0   0   2   0   1   2   0   2   1   1   1   2   2   0   0   1   1   1   1   1   0   2   1   0   0   1   1   0   2   2   0   0   2   2   0   0   1   0   1   0   2   1   2   1   1   1   2   1   2   2   1   1   2   1   0   2   0   1   0   1   1   1   1   1   0   2   0   0   0   2   1   1   1   1   2   1   0   0   0   2   1   1   1   0   1   2   0   2   1   2   1   1   0   2   0   1   1   1   2   1   0   2   2   0   1   2   1   2   0   1   1   1   1   2   1   1   2   1   1   1   2   0   1   2   1   0   1   2   1   1   2   1
 MK-6-3                 0   2   0   0   2   1   2   1   0   0   1   2   2   1   2   1   1   1   0   2   2   0   1   0   2   2   1   2   2   2   2   0   1   2   1   0   1   1   1   2   1   2   1   1   0   1   2   0   2   1   0   1   2   2   1   1   0   1   0   1   0   1   0   1   1   2   1   0   1   0   2   0   1   1   0   2   1   1   1   1   1   0   0   1   1   1   1   1   0   2   1   0   0   1   1   2   1   2   0   0   2   2   0   0   1   0   1   0   2   1   1   1   1   2   2   1   2   2   1   1   2   1   0   2   0   1   0   1   1   0   1   1   1   2   0   0   2   2   1   1   1   1   2   1   0   0   0   2   0   1   2   1   2   2   0   0   0   1   1   1   0   2   0   2   1   0   2   0   0   2   2   1   1   2   1   2   0   1   1   1   1   2   1   1   2   1   2   1   2   0   1   2   2   0   1   2   1   1   1   0
 MK-6-4                 0   2   0   0   2   1   2   0   0   1   1   1   2   1   1   1   1   1   0   2   2   0   1   0   2   2   1   2   1   2   1   1   1   2   1   0   1   1   1   2   1   2   1   1   0   2   2   0   2   1   0   1   2   2   2   0   0   1   0   1   0   1   1   1   1   2   1   0   0   0   2   0   1   1   0   2   2   1   1   1   1   0   0   1   1   1   1   1   0   1   2   0   0   1   1   2   1   2   0   1   2   2   1   1   1   0   1   1   2   1   1   1   1   2   2   1   2   2   1   2   1   1   1   2   0   1   0   1   2   0   1   1   1   2   0   0   1   2   1   1   1   1   2   0   1   0   0   2   0   1   1   1   2   2   0   0   0   1   1   1   1   2   0   2   1   0   2   0   0   2   2   1   1   2   2   2   0   1   1   1   1   1   1   1   2   1   2   0   2   0   1   2   1   0   1   2   2   1   1   0
 MK-6-5                 1   2   1   0   2   1   2   1   1   1   1   1   2   1   1   0   1   1   0   2   1   0   1   1   2   1   1   2   2   2   2   1   1   2   0   0   1   1   1   2   1   2   1   1   0   2   2   0   2   1   1   1   2   2   1   1   0   1   0   1   0   1   1   1   1   2   1   0   1   0   2   0   2   1   0   1   1   1   2   1   1   0   0   1   2   1   1   0   0   2   1   0   0   1   1   2   1   1   1   1   2   0   1   1   1   0   1   1   2   1   1   1   1   2   1   1   2   2   1   2   2   1   1   2   2   2   0   1   2   0   1   1   1   2   1   0   1   2   1   1   1   1   1   0   1   0   1   2   0   1   1   1   0   2   1   0   0   1   1   1   1   2   0   2   1   0   2   0   1   2   1   1   1   2   2   2   0   2   1   0   2   1   1   1   2   0   2   1   2   0   1   2   1   0   1   2   2   1   1   0
 MK-6-6                 0   2   1   0   2   1   2   1   1   2   1   1   2   1   2   0   1   1   0   1   1   0   1   1   2   1   1   2   1   2   0   1   1   2   0   0   1   0   1   2   1   2   1   1   1   2   1   0   2   0   0   2   2   2   1   1   0   1   0   1   0   1   1   2   1   2   1   0   1   0   2   0   2   1   0   1   1   1   2   1   0   1   0   1   2   0   1   0   0   2   1   0   1   1   0   1   1   1   1   1   2   0   0   1   1   0   1   1   2   1   1   1   1   2   1   1   1   2   1   2   2   1   1   2   2   1   0   1   2   0   1   1   2   2   1   0   1   1   1   1   1   1   1   0   1   0   1   1   0   1   1   1   0   2   1   0   0   1   2   1   2   2   0   2   0   0   2   0   1   2   1   1   1   2   2   1   0   2   1   0   2   1   1   2   2   0   2   1   2   0   1   2   1   0   1   1   2   1   1   0
 MK-6-7                 0   2   1   0   2   1   1   1   1   2   2   1   2   1   0   0   1   1   0   1   1   1   1   1   2   1   1   2   1   1   0   1   1   2   0   1   0   1   1   2   1   2   1   1   1   2   1   0   2   0   0   2   1   2   1   1   0   1   1   1   0   1   1   2   1   2   1   0   1   0   2   0   2   1   0   1   2   1   2   1   0   1   0   1   2   0   1   1   0   2   1   0   1   1   0   1   1   1   1   1   1   0   0   1   1   0   1   1   2   1   1   1   2   1   1   1   1   2   1   2   2   0   1   2   2   1   0   1   1   0   2   0   1   2   1   0   1   2   1   1   1   1   1   0   1   0   1   1   0   1   2   0   0   1   1   1   0   1   1   1   2   1   0   2   0   0   1   1   1   2   1   1   0   2   2   1   0   2   1   1   2   2   1   1   2   1   2   1   2   0   2   2   1   0   1   1   2   1   1   0
 MK-6-8                 0   1   1   0   1   1   0   1   1   2   2   1   2   1   0   1   1   2   0   2   1   1   1   1   2   1   1   2   2   1   0   1   1   1   0   1   0   2   1   2   1   2   1   1   0   2   1   0   2   0   0   2   1   1   1   1   0   1   1   1   0   1   1   1   1   2   1   0   1   0   2   0   2   1   0   1   2   1   2   2   1   1   0   1   2   0   1   1   0   2   1   0   1   1   0   2   1   1   1   1   1   0   1   1   2   0   1   1   1   1   1   0   2   1   1   1   1   1   1   2   2   0   1   0   2   1   0   0   1   0   2   0   1   1   1   0   1   2   1   2   0   1   1   0   1   0   1   1   1   1   1   0   0   1   0   1   0   0   1   1   2   0   0   2   0   0   1   2   2   2   2   1   0   2   2   1   0   2   1   1   1   2   1   1   2   1   1   1   2   0   2   1   1   0   1   1   1   1   1   0
 MK-6-9                 0   1   1   0   1   1   0   0   1   2   2   1   2   1   0   0   1   2   0   2   1   2   0   2   1   1   1   2   2   1   0   0   1   1   0   1   0   2   1   2   1   2   2   0   0   2   1   0   1   0   0   2   1   2   1   0   0   2   1   0   0   1   1   1   2   2   1   0   1   0   2   0   2   0   0   1   2   1   2   2   1   0   0   0   2   0   2   1   0   1   1   1   1   1   0   2   1   1   0   1   1   1   1   0   2   1   1   1   1   1   1   0   2   1   1   1   0   1   0   2   2   1   1   0   2   1   0   0   1   0   2   0   1   1   1   0   0   2   1   1   0   2   1   0   1   0   1   0   1   1   1   0   0   1   0   1   1   0   1   1   2   0   0   2   0   1   0   2   2   2   2   1   0   2   1   1   0   2   1   1   0   2   1   1   2   0   1   0   2   0   2   1   1   0   1   0   1   1   0   0
 MK-6-10                0   1   1   0   1   1   0   0   1   2   2   0   2   1   0   1   1   1   0   2   1   2   0   2   1   2   1   1   2   1   1   0   2   1   1   1   0   2   1   2   0   1   2   0   0   2   1   1   1   0   0   2   1   1   1   0   0   2   1   0   0   2   1   1   2   2   0   0   1   0   2   0   2   0   0   1   2   2   1   2   1   0   0   0   1   0   2   1   0   1   1   1   1   1   0   1   2   2   0   1   1   1   2   0   2   1   1   1   1   1   1   0   2   1   1   1   0   1   1   2   2   1   1   0   1   1   0   0   2   0   2   1   1   1   1   0   0   2   1   1   0   1   2   0   1   0   1   1   1   1   1   2   0   1   0   1   1   0   2   1   2   0   0   2   0   1   0   2   2   2   2   1   1   2   1   1   1   1   1   1   0   2   1   1   2   0   1   0   2   0   2   1   1   0   1   0   1   1   1   0
 MK-6-11                0   1   2   1   1   1   0   0   1   2   2   0   2   1   0   1   1   1   0   2   1   1   0   2   1   2   2   1   2   1   2   0   2   1   1   1   1   2   1   2   0   1   2   0   0   1   1   0   1   0   1   2   1   1   1   0   0   2   1   1   0   2   1   1   2   2   0   0   1   0   2   0   2   0   1   1   1   2   1   2   1   0   0   0   1   0   2   1   0   1   1   1   1   1   0   1   2   2   0   1   1   1   1   0   2   1   1   2   1   1   0   0   2   2   1   1   1   1   2   2   2   1   1   0   1   1   0   0   2   0   2   1   1   1   1   0   1   2   1   1   1   1   2   0   1   1   1   2   1   2   1   2   1   1   1   1   1   0   1   1   1   0   0   2   0   1   0   2   2   2   1   2   1   2   1   1   1   1   2   1   0   1   1   1   1   0   1   0   2   0   1   0   1   1   1   1   1   1   1   0
 MK-6-12                0   2   2   1   1   1   1   0   2   2   2   0   2   0   0   1   1   1   0   2   1   1   0   2   1   1   1   1   2   1   2   0   2   2   1   1   2   2   1   2   0   1   1   0   0   0   1   0   0   0   1   2   1   0   1   0   0   1   1   1   0   2   1   1   2   2   0   0   1   0   2   1   2   0   1   0   1   2   1   2   2   1   0   1   2   0   2   2   0   2   2   0   2   1   0   2   2   2   1   1   1   1   1   0   2   2   1   2   1   1   1   0   2   2   1   1   1   1   2   2   2   1   0   0   1   1   0   0   2   0   1   1   1   1   1   0   1   2   1   1   0   1   2   0   1   1   1   1   0   2   1   2   1   1   1   1   1   0   1   1   2   0   0   2   0   1   0   2   2   2   2   2   1   2   1   1   0   1   2   1   0   1   1   2   1   1   1   0   2   0   1   0   1   1   1   1   1   1   1   0
 MK-6-13                1   2   2   1   1   1   1   0   2   2   2   0   2   0   0   1   1   1   0   1   1   1   0   2   1   1   0   1   2   1   2   0   1   2   2   0   2   2   1   2   0   1   1   0   0   0   1   0   0   0   0   1   1   0   1   0   0   1   1   1   0   1   1   1   2   2   1   0   0   0   2   1   2   0   1   0   1   1   1   1   2   1   1   2   2   1   1   2   0   2   2   0   2   1   0   2   1   2   1   1   1   1   1   1   2   2   1   1   1   1   1   1   2   2   0   1   1   1   2   1   2   1   0   0   1   1   0   0   1   0   1   1   1   1   0   0   2   2   1   2   0   1   2   0   1   1   2   1   1   1   0   2   1   1   1   1   1   0   2   1   2   0   0   2   0   1   2   2   2   2   2   2   1   2   1   1   1   1   2   2   0   1   1   2   1   1   1   0   2   0   1   0   1   1   1   1   2   1   1   0
 MK-6-14                2   2   2   1   1   1   1   0   2   2   2   0   2   0   0   1   1   1   0   1   1   1   0   2   1   1   0   1   2   1   2   0   0   2   2   0   1   2   1   2   0   1   1   0   0   1   1   0   0   0   0   1   1   0   1   0   0   1   1   1   0   1   1   2   1   1   1   1   1   0   1   1   2   0   1   0   1   1   1   1   2   2   1   1   2   0   1   2   0   2   2   0   2   1   0   2   1   2   1   1   1   1   1   1   2   2   1   1   1   1   2   1   2   2   0   1   1   2   2   1   2   1   1   1   1   1   0   0   1   0   1   1   1   1   0   0   2   2   1   2   0   0   2   1   1   1   0   2   2   0   0   1   1   1   1   1   1   0   2   1   2   0   0   2   1   0   2   2   2   2   2   2   1   2   1   1   1   1   2   2   0   1   1   2   0   1   1   0   2   0   1   0   0   1   1   0   2   1   1   0
 MK-6-15                2   2   2   2   1   1   1   0   2   1   1   0   2   0   0   1   0   1   0   1   0   1   0   2   1   1   0   1   2   1   2   0   0   1   2   0   1   2   2   2   0   1   0   1   0   1   1   1   0   1   0   1   1   0   1   2   0   1   1   1   0   1   1   2   1   1   1   1   1   0   1   2   2   0   1   0   0   1   1   1   2   2   1   1   2   0   1   2   0   2   2   0   1   1   0   2   1   2   1   2   1   1   1   1   2   2   1   1   1   0   2   1   2   2   0   1   1   2   2   1   2   1   1   1   1   1   1   0   1   1   0   1   1   2   0   0   2   1   1   1   0   0   2   2   1   1   0   2   2   0   0   1   1   1   1   2   0   0   2   2   2   0   0   2   1   0   2   1   2   2   1   1   1   2   1   1   1   1   1   2   0   1   1   2   0   2   2   0   2   0   1   0   1   1   1   1   2   1   1   0
 MK-6-16                1   2   2   2   1   1   2   1   1   1   1   0   2   0   0   2   0   1   2   0   0   1   0   2   1   1   0   1   2   1   2   0   0   0   1   0   1   2   2   2   0   2   1   1   0   1   1   0   0   2   0   2   1   0   1   2   1   1   1   1   2   1   1   2   2   1   1   1   1   0   1   2   2   0   1   0   0   1   1   1   2   2   1   1   2   1   1   2   0   2   2   0   0   1   0   2   0   2   2   2   1   1   1   1   2   2   1   1   1   0   2   1   2   2   0   1   1   2   2   1   2   1   1   1   1   0   0   0   1   1   0   1   0   1   0   0   2   1   1   1   0   1   2   2   0   1   0   2   2   0   0   0   1   1   1   2   0   0   2   2   2   0   1   2   1   0   2   1   1   2   2   2   1   2   2   1   1   1   1   2   1   1   1   2   0   2   2   0   2   0   1   0   1   1   1   1   2   1   1   0
 
!****************************************** Phenotypic Data **********************************************************
!-100.0 is resevred for missing phenotype
SimulatedTrait1        11.0334   10.1760   10.6464   10.2988    9.4762    7.8417    9.5788    9.6120    8.6273   11.2449   10.1205    9.8655   10.4822    8.9663    9.9926   10.8171    9.6753   11.1613   11.0387   11.0943   10.6921   10.4410   11.0546   11.5683   10.2841   11.9789   10.6379    9.4394    9.7706   10.7023   10.6718   10.4514    8.5751   10.4131    9.0671    9.8363   10.5816   10.3065   10.8443   10.0563    8.9960   10.2507    9.5459   11.1053    9.2754   10.5911   11.2854   10.1677    9.9581   11.5340    8.8227   11.5791    8.5904   10.7426    9.6832    9.6824    9.7846   10.4473    7.8433   10.4069   11.5008   10.8414   10.1349    8.5871   11.1220    8.2583    8.4324    8.5712    9.4504   10.7343   11.2044   11.6140    9.7625   10.3569    8.9873    9.7064    9.1972    8.6754    8.4817   10.4998   10.5935    9.6993    7.8871   10.0471    9.4726   11.2129    9.0065    9.6818    9.9738    8.7332    8.4786    9.3280    9.3077    9.3104    9.8856   11.3452   10.4989    9.9343    9.6157   10.9596   10.0156   10.1912   10.6132   12.0236    8.6197    9.4234    9.2014    9.5481   11.9759    8.1118   10.0433    9.4179    9.2214    9.8444    9.4957   10.5573   11.2198   10.0573    9.2564   10.0076   10.6556    9.9179   11.1972   10.6215    9.3756    9.2062   10.8372   11.4477    9.0624   11.1877    9.5722    9.4948    9.2563   10.1302   10.8177   11.0654   10.7808    9.4970   11.7295    9.0791   10.2979    9.0381   10.4737    9.9260    9.7569    9.6725    9.2990   10.6336    9.0726   10.6678    8.3438    8.4121   10.3710   11.6559   11.7446   10.7588    9.8160   11.5225   10.5082   10.2777   10.0618   10.4207    9.4285   10.6401    9.0333    9.2842    9.2515    9.9303   10.0362    8.4969    9.5771    9.5343   10.2078    7.8590   10.6055    9.2457    9.9562    8.7166    8.1865   11.1429    8.8274    9.7797   10.4078   10.6483    9.2756   10.7579    9.9518   11.7107    8.5865    9.2364   10.3908    9.6152    8.3244    9.2981    9.6526   10.4040    8.7584    8.6141    7.4626    8.2937
 
