# Supplementary material for: Inclusive Composite Interval Mapping of QTL by Environment Interactions in Biparental Populations
Source: PLoS One. 2015 Jul 10;10(7):e0132414. doi: 10.1371/journal.pone.0132414 (PMC4498613; doi:10.1371/journal.pone.0132414)
Supplement: S2 File — (ZIP) [file pone.0132414.s002.zip › F2 population/e=1/run_00035.met]

!**********************Note: lines staring with "!" are remarks and will be ignored in the program********************
!*********************************General Information**********************************
!Assuming F1 = P1 x P2, populations available in QTL IciMapping are: 
!  1, P1BC1F1 = P1 x F1, the first backcrossing where P1 is used as the recurrent parent;
!  2, P2BC1F1 = P2 x F1, the first backcrossing where P2 is used as the recurrent parent;
!  3, F1DH, F1-derived doubled haploids; 
!  4, RIL or F1RIL, recombination inbred lines through the repeated selfing of F1;
!  5, P1BC1RIL, recombination inbred lines through the repeated selfing of P1BC1F1;
!  6, P2BC1RIL, recombination inbred lines through the repeated selfing of P2BC1F1;
!  7, F2, the selfing generation of F1;
!  8, F3, the selfing generation of F2;
!  9, P1BC2F1, the second backcrossing where P1 is used as the recurrent parent; 
! 10, P2BC2F1, the second backcrossing where P2 is used as the recurrent parent;
! 11, P1BC2RIL, recombination inred lines through the repeated selfing of P1BC2F1; 
! 12, P2BC2RIL, recombination inred lines through the repeated selfing of P2BC2F1; 
! 13, P1BC1F2, the selfing generation of P1BC1F1; 
! 14, P2BC1F2, the selfing generation of P2BC1F1; 
! 15, P1BC2F2, the selfing generation of P1BC2F1; 
! 16, P2BC2F2, the selfing generation of P2BC2F1; 
! 17, P1BC1DH, P1BC1F1-derived doubled haploids; 
! 18, P2BC1DH, P2BC1F1-derived doubled haploids; 
! 19, P1BC2DH, P1BC2F1-derived doubled haploids; 
! 20, P2BC2DH, P2BC2F1-derived doubled haploids; 
   7      !Mapping Population (see remarks above)
   2      !Mapping Function (1 for Kosambi; 2 for Haldane; 3 for Morgan)
   2      !Marker Space Type (1 for intervals; 2 for positions)
   1      !Marker Space Unit(1 for centiMorgans; 2 for Morgan)
   6      !Number of Chromosomes (or Linkage Groups)
 200      !Size of the mapping population
   1      !Number of environments
 
!***************************************** Chromosomes and Linkage Maps **********************************************
!Chromosome                 NumMarkers
-CH1                        16
-CH2                        16
-CH3                        16
-CH4                        16
-CH5                        16
-CH6                        16
!Linkage map (Marker name followed by position or the interval length)
 MK-1-1                1     0.000
 MK-1-2                1    10.000
 MK-1-3                1    20.000
 MK-1-4                1    30.000
 MK-1-5                1    40.000
 MK-1-6                1    50.000
 MK-1-7                1    60.000
 MK-1-8                1    70.000
 MK-1-9                1    80.000
 MK-1-10               1    90.000
 MK-1-11               1   100.000
 MK-1-12               1   110.000
 MK-1-13               1   120.000
 MK-1-14               1   130.000
 MK-1-15               1   140.000
 MK-1-16               1   150.000
 MK-2-1                2     0.000
 MK-2-2                2    10.000
 MK-2-3                2    20.000
 MK-2-4                2    30.000
 MK-2-5                2    40.000
 MK-2-6                2    50.000
 MK-2-7                2    60.000
 MK-2-8                2    70.000
 MK-2-9                2    80.000
 MK-2-10               2    90.000
 MK-2-11               2   100.000
 MK-2-12               2   110.000
 MK-2-13               2   120.000
 MK-2-14               2   130.000
 MK-2-15               2   140.000
 MK-2-16               2   150.000
 MK-3-1                3     0.000
 MK-3-2                3    10.000
 MK-3-3                3    20.000
 MK-3-4                3    30.000
 MK-3-5                3    40.000
 MK-3-6                3    50.000
 MK-3-7                3    60.000
 MK-3-8                3    70.000
 MK-3-9                3    80.000
 MK-3-10               3    90.000
 MK-3-11               3   100.000
 MK-3-12               3   110.000
 MK-3-13               3   120.000
 MK-3-14               3   130.000
 MK-3-15               3   140.000
 MK-3-16               3   150.000
 MK-4-1                4     0.000
 MK-4-2                4    10.000
 MK-4-3                4    20.000
 MK-4-4                4    30.000
 MK-4-5                4    40.000
 MK-4-6                4    50.000
 MK-4-7                4    60.000
 MK-4-8                4    70.000
 MK-4-9                4    80.000
 MK-4-10               4    90.000
 MK-4-11               4   100.000
 MK-4-12               4   110.000
 MK-4-13               4   120.000
 MK-4-14               4   130.000
 MK-4-15               4   140.000
 MK-4-16               4   150.000
 MK-5-1                5     0.000
 MK-5-2                5    10.000
 MK-5-3                5    20.000
 MK-5-4                5    30.000
 MK-5-5                5    40.000
 MK-5-6                5    50.000
 MK-5-7                5    60.000
 MK-5-8                5    70.000
 MK-5-9                5    80.000
 MK-5-10               5    90.000
 MK-5-11               5   100.000
 MK-5-12               5   110.000
 MK-5-13               5   120.000
 MK-5-14               5   130.000
 MK-5-15               5   140.000
 MK-5-16               5   150.000
 MK-6-1                6     0.000
 MK-6-2                6    10.000
 MK-6-3                6    20.000
 MK-6-4                6    30.000
 MK-6-5                6    40.000
 MK-6-6                6    50.000
 MK-6-7                6    60.000
 MK-6-8                6    70.000
 MK-6-9                6    80.000
 MK-6-10               6    90.000
 MK-6-11               6   100.000
 MK-6-12               6   110.000
 MK-6-13               6   120.000
 MK-6-14               6   130.000
 MK-6-15               6   140.000
 MK-6-16               6   150.000
!*********************************** Marker Types ********************************************************************
!Co-dominant marker: When heterozygote F1 is present, P1 is coded as 2, F1 is coded as 1, and P2 is coded as 0; Otherwise, P1 is coded as 2, and P2 is coded as 0. 
!Dominant marker: When heterozygote F1 is present, P1 and F1 are coded as 12, and P2 is coded as 0; Otherwise, P1 is coded as 2, and P2 is coded as 0.  
!Recessive markers: When heterozygote F1 is present, P1 is coded as 2, and F1 and P2 are coded as 10; Otherwise, P1 is coded as 2, and P2 is coded as 0. 
!Missing marker is coded as -1. 
 MK-1-1                 0   1   2   2   1   1   1   2   2   2   1   0   1   2   2   0   2   1   0   0   1   2   0   2   1   1   0   2   0   2   0   0   0   2   2   2   2   0   1   2   1   2   0   2   2   2   0   1   1   1   0   0   1   1   1   1   2   2   1   2   1   0   1   1   2   1   2   2   2   1   2   1   1   2   1   0   1   1   2   1   0   2   1   2   0   1   2   1   0   0   1   1   0   2   2   2   1   1   2   1   2   1   2   2   2   1   1   1   1   1   0   1   0   0   1   1   1   0   1   0   1   1   1   1   1   1   1   2   1   1   1   2   2   1   2   1   0   0   1   2   1   0   1   1   1   1   2   1   2   2   1   1   0   2   0   2   1   2   1   1   1   1   1   1   0   1   1   0   1   1   0   1   1   0   0   0   2   2   0   0   1   1   0   1   1   2   0   2   0   0   1   2   2   1   0   1   0   1   1   0
 MK-1-2                 0   1   2   1   2   1   1   1   2   2   1   1   1   2   2   1   2   1   0   0   1   2   0   2   1   1   0   2   0   2   0   0   1   2   2   2   2   0   1   2   1   2   0   1   0   2   1   1   1   1   1   1   1   2   1   1   1   2   1   2   1   0   1   0   0   2   1   0   2   1   1   1   1   2   1   0   1   0   2   2   0   2   1   2   0   2   2   1   0   0   1   1   0   1   2   2   1   1   2   1   2   1   2   2   2   1   1   1   1   1   0   1   0   1   1   1   1   0   0   1   1   1   1   1   2   1   1   2   1   1   1   1   2   1   2   1   0   0   0   2   0   0   1   1   1   1   1   1   2   2   1   1   0   2   0   2   1   2   1   1   1   1   1   1   0   1   1   0   1   1   0   1   2   0   0   0   2   2   0   0   1   1   0   1   0   2   0   2   0   0   1   2   2   1   1   0   1   1   2   0
 MK-1-3                 1   1   2   1   2   2   1   1   2   2   1   1   1   2   2   0   2   1   0   0   1   2   0   2   2   1   0   2   0   2   0   0   0   2   2   2   2   0   1   2   1   2   0   1   0   2   1   1   0   1   1   1   1   2   1   1   2   2   1   2   1   0   1   0   0   2   1   0   2   1   1   1   1   2   1   0   1   1   2   2   0   2   1   2   0   2   2   1   0   2   1   1   0   1   2   2   1   1   2   1   2   1   2   2   2   1   1   1   1   1   0   1   0   1   1   1   1   0   0   1   1   1   2   1   1   0   1   1   1   1   1   0   2   1   1   1   0   0   0   2   1   0   1   1   1   1   1   1   2   2   2   1   0   2   0   2   1   2   1   1   1   1   0   1   0   2   1   0   1   1   0   0   2   0   0   1   1   2   0   0   1   1   0   1   0   2   0   2   0   1   2   2   2   1   1   0   1   2   2   0
 MK-1-4                 1   1   2   1   2   2   1   1   2   2   1   0   1   2   2   0   2   1   0   0   1   1   0   2   2   2   0   2   0   2   0   0   1   2   2   2   2   0   2   2   1   2   1   1   0   2   1   0   0   2   0   1   1   2   1   1   2   2   1   1   0   0   0   0   0   2   1   0   2   1   1   1   1   1   1   0   1   1   1   2   1   2   2   2   0   2   2   1   0   1   1   1   1   1   2   2   1   1   2   2   2   1   2   2   2   1   1   1   2   1   0   1   0   1   2   1   1   0   1   1   1   1   2   0   1   0   1   1   1   1   1   0   1   1   1   1   1   0   0   2   1   0   1   1   1   1   1   1   2   2   2   1   0   2   1   2   1   2   1   2   1   1   0   1   0   2   1   0   1   1   0   1   2   0   1   2   1   2   0   1   1   1   0   1   0   2   0   2   1   1   1   2   2   1   1   0   2   2   2   0
 MK-1-5                 1   1   1   1   2   2   2   1   2   2   1   0   1   2   2   1   2   1   0   1   2   1   0   2   2   2   0   2   0   2   0   0   1   2   2   1   2   0   1   2   1   2   1   1   0   2   1   0   0   2   0   1   1   1   1   0   2   1   0   1   0   0   0   1   0   2   1   0   2   1   1   1   1   1   0   0   1   1   1   2   1   1   1   2   0   2   2   1   0   1   1   1   1   1   2   2   1   1   2   1   2   1   2   2   2   1   1   1   2   1   0   1   0   0   2   1   2   0   2   1   1   1   1   0   2   0   1   2   1   1   1   0   0   1   1   1   1   0   0   1   1   1   2   1   1   0   1   1   2   2   2   1   1   2   1   1   1   2   0   1   1   1   0   1   0   2   1   0   1   1   0   1   2   1   1   2   1   2   0   1   1   1   0   1   0   2   0   1   1   0   1   2   2   1   1   0   2   2   2   0
 MK-1-6                 1   1   1   0   2   1   2   1   2   2   1   0   1   2   2   1   2   1   0   1   2   1   0   1   2   2   0   2   0   1   0   0   1   2   2   1   2   0   1   2   1   2   1   1   0   2   1   0   0   2   0   1   1   2   1   0   2   1   2   2   0   1   1   1   0   1   1   0   2   1   1   1   0   0   0   0   1   1   1   2   1   1   1   2   1   2   2   1   1   1   1   1   1   1   2   1   1   1   2   1   2   1   2   2   2   1   1   1   2   0   0   1   1   0   1   1   1   0   1   1   1   1   1   1   2   0   1   2   1   1   1   0   0   1   1   0   1   0   0   1   1   1   2   1   1   0   1   1   1   2   1   1   1   2   1   1   1   2   0   2   1   1   0   1   0   2   0   0   0   1   0   1   2   1   1   2   1   2   0   1   1   1   0   0   0   2   0   1   0   0   1   2   2   1   1   0   2   2   2   0
 MK-1-7                 1   2   1   0   1   1   1   1   2   2   2   0   0   2   1   1   2   1   1   1   2   1   0   1   1   2   0   2   0   1   0   1   1   2   1   1   2   0   1   2   0   2   1   2   0   2   1   0   1   2   0   1   0   1   1   0   2   1   2   2   0   1   1   1   0   1   0   0   1   1   2   1   0   0   0   0   1   1   1   1   1   1   0   2   1   1   2   1   1   1   1   1   0   1   2   0   1   1   2   1   2   1   2   2   2   1   1   1   2   0   0   1   1   0   1   1   0   0   1   1   1   1   1   1   2   0   2   2   2   1   1   0   0   2   1   0   1   0   1   1   1   1   1   1   1   0   1   1   1   2   1   0   1   2   2   1   2   2   0   2   1   1   1   1   0   1   0   0   0   0   0   1   2   1   1   2   2   2   0   2   0   1   0   0   0   2   0   1   0   0   1   2   2   1   1   0   2   2   2   1
 MK-1-8                 1   2   1   0   2   2   1   1   2   2   1   0   0   2   1   1   2   0   1   1   2   1   0   1   1   2   0   1   0   1   0   1   1   1   1   1   2   0   1   2   0   2   1   2   1   2   2   0   1   2   0   1   2   1   1   0   2   1   2   2   1   1   1   2   0   1   0   1   1   1   2   1   0   2   1   0   1   1   1   1   1   1   0   2   1   1   2   1   1   1   1   1   0   2   2   0   1   1   2   1   2   2   2   2   1   1   0   2   2   0   0   1   1   0   1   1   0   0   1   1   1   1   1   1   2   0   2   2   2   2   1   0   0   2   1   0   0   0   1   1   1   1   1   1   1   0   1   1   2   2   1   0   1   2   2   1   2   2   0   2   0   1   2   1   0   1   0   0   0   0   0   0   2   1   1   2   2   2   0   2   0   1   0   0   0   2   0   1   0   0   1   1   2   1   1   1   1   2   2   1
 MK-1-9                 1   2   1   0   2   2   1   0   2   2   1   0   0   2   1   2   2   0   1   0   2   1   0   0   0   2   0   1   1   1   0   1   1   1   1   1   1   0   1   2   0   2   1   2   1   2   2   0   1   2   0   1   2   1   1   0   2   0   2   1   1   1   1   2   0   0   0   1   1   2   2   1   0   2   1   0   1   1   1   1   2   1   0   2   1   2   2   2   2   1   0   1   0   2   2   1   1   1   2   1   2   2   1   2   1   1   0   2   2   0   1   0   1   0   1   1   0   0   2   1   1   1   1   1   2   0   2   1   1   2   1   0   0   2   1   0   0   0   2   1   2   2   1   1   1   1   2   1   2   2   1   1   0   2   1   1   2   2   0   2   0   1   2   1   0   1   0   0   0   0   1   0   2   1   1   2   2   1   2   2   0   1   0   0   1   2   0   1   0   0   1   1   2   1   2   1   1   1   1   1
 MK-1-10                1   2   1   0   2   2   1   0   1   2   2   0   0   2   1   2   2   0   1   0   2   1   0   0   1   2   0   1   1   1   0   1   0   2   1   1   1   1   1   2   0   2   1   2   1   2   1   1   1   2   0   1   2   1   1   0   2   0   2   1   1   0   0   2   0   0   0   1   1   2   2   1   0   1   1   0   0   1   2   1   2   1   0   2   2   1   2   2   2   1   0   1   0   2   2   0   1   1   2   1   2   2   1   1   1   1   0   2   2   0   1   0   0   0   1   1   0   0   2   1   1   1   1   1   2   0   2   1   1   2   1   0   0   2   1   0   0   0   1   1   2   2   1   1   1   1   2   2   2   2   1   1   0   1   0   1   2   2   1   2   2   1   2   1   0   1   0   0   0   0   1   0   2   1   0   2   1   1   1   1   0   1   0   0   1   2   0   1   0   0   1   0   2   1   2   1   1   2   1   1
 MK-1-11                1   2   1   0   2   2   1   0   1   2   1   1   0   2   1   2   2   0   1   0   2   0   0   0   2   2   0   1   1   1   0   1   0   2   1   1   1   1   1   1   0   1   1   2   1   2   1   1   1   1   0   0   2   1   1   0   2   0   2   1   0   2   0   2   0   0   0   1   0   2   2   1   0   1   0   0   0   1   2   1   2   2   1   2   1   1   2   2   2   1   1   1   1   2   2   1   1   1   2   1   1   2   0   1   1   1   0   2   2   0   1   0   0   0   1   1   0   1   2   1   1   0   1   2   2   0   2   1   1   2   2   0   0   2   1   0   0   0   2   1   2   1   1   1   0   1   2   2   2   2   0   1   0   1   0   1   1   2   1   2   2   1   1   1   0   1   0   0   0   0   1   2   2   1   0   2   1   1   0   1   0   1   0   1   1   2   0   2   0   0   0   1   1   1   2   2   1   2   2   1
 MK-1-12                1   2   1   0   2   2   1   0   1   2   1   1   0   2   1   2   1   0   1   0   0   0   0   0   1   2   0   0   0   1   0   1   0   1   1   1   1   1   0   1   0   1   1   2   1   2   1   1   1   1   0   0   2   1   0   1   2   0   2   1   1   2   0   2   0   0   2   1   0   2   2   0   0   1   0   2   0   1   2   1   1   2   1   2   1   1   2   2   1   1   1   1   1   2   2   1   1   1   2   1   1   2   0   1   1   2   0   2   2   1   1   0   0   1   0   1   0   1   2   1   1   0   1   1   2   0   1   1   1   2   1   1   1   1   1   0   0   0   1   1   2   1   1   1   0   1   2   2   2   2   0   1   0   1   0   1   1   2   1   2   2   1   1   1   1   1   1   0   0   0   1   2   0   1   0   2   1   1   0   2   0   1   0   1   1   2   0   2   0   0   0   1   1   1   2   2   1   2   2   1
 MK-1-13                1   2   1   0   2   2   1   0   1   2   1   1   0   2   1   2   0   1   2   2   0   0   0   0   1   2   0   0   0   1   0   1   0   1   1   1   1   1   0   1   0   1   1   2   1   2   1   1   1   1   0   0   1   1   0   0   2   1   2   1   0   1   0   2   0   0   2   1   0   2   2   0   0   2   0   2   0   1   2   1   2   2   1   2   1   2   2   2   0   1   1   1   1   2   1   1   2   1   2   1   1   2   0   1   1   2   0   2   1   1   1   0   0   1   0   1   1   1   2   1   0   0   1   1   2   0   0   1   1   2   1   1   1   1   1   1   0   1   1   0   2   1   1   1   0   2   2   2   0   2   0   2   0   1   1   1   1   2   2   2   2   1   1   1   1   1   1   0   1   1   1   2   0   1   0   2   2   1   0   2   0   1   1   1   1   2   0   1   1   0   0   2   1   1   2   2   1   2   2   1
 MK-1-14                1   1   1   0   2   2   0   1   1   2   1   2   0   2   1   2   0   2   2   2   0   0   0   0   1   2   1   0   0   1   0   1   0   0   1   2   1   1   0   2   0   1   1   2   1   2   2   1   1   2   0   0   2   1   0   0   2   1   1   1   0   1   0   2   0   0   2   1   0   2   2   0   0   2   0   2   0   1   2   1   2   2   1   2   1   1   1   2   0   1   1   1   2   2   1   1   2   1   2   1   1   2   0   1   1   1   2   2   1   1   1   0   0   1   0   2   1   2   2   1   0   0   1   1   2   1   0   1   1   2   1   1   1   1   1   2   0   1   1   0   2   1   0   1   1   0   1   2   0   1   0   2   0   2   1   1   1   1   2   2   2   0   1   1   1   1   1   0   1   1   1   2   0   1   0   2   2   1   0   2   0   1   1   1   1   2   0   1   1   1   0   2   1   1   2   2   0   2   2   0
 MK-1-15                1   2   1   0   1   2   0   1   1   2   1   1   0   0   1   2   1   2   2   2   0   0   1   0   1   2   1   0   0   1   0   1   0   0   2   2   1   1   1   2   0   1   1   2   1   2   2   1   1   2   0   0   2   1   0   0   2   0   2   1   0   1   1   1   0   0   2   0   1   2   1   0   0   2   0   2   0   1   2   1   2   2   1   2   1   1   1   1   0   1   1   2   2   1   0   1   2   1   2   1   1   2   0   1   1   1   2   1   2   1   1   0   0   1   0   1   1   2   1   0   1   0   1   2   2   1   0   1   1   2   0   1   1   1   1   2   0   1   1   0   2   1   2   1   1   0   1   2   0   1   0   2   0   2   1   0   1   1   2   2   2   0   0   1   0   2   1   0   1   2   1   2   0   1   0   1   2   1   0   1   0   1   1   1   1   2   0   1   0   1   0   2   1   1   2   2   0   1   1   0
 MK-1-16                1   2   0   0   1   2   1   1   1   2   1   1   0   1   1   1   0   2   1   1   0   0   0   0   1   2   1   1   1   1   1   0   1   0   2   2   1   0   1   2   1   1   0   2   1   2   2   1   0   2   0   1   2   0   1   0   2   2   2   1   0   1   1   1   0   0   2   0   1   2   1   0   0   2   1   2   0   1   2   1   2   2   1   1   1   1   1   1   0   1   1   2   2   1   0   0   2   1   2   1   0   2   0   1   1   1   2   1   1   1   1   0   0   1   0   1   1   1   2   2   1   1   0   2   2   1   1   1   1   2   1   1   1   1   1   2   0   2   1   1   1   1   2   1   1   0   1   2   0   1   0   2   0   2   2   0   0   1   2   2   2   0   1   1   1   2   1   0   1   2   1   2   0   1   0   1   2   1   0   2   0   1   1   1   1   2   0   2   0   0   1   2   1   0   1   2   0   0   1   0
 MK-2-1                 0   1   2   0   0   0   0   0   2   2   2   0   0   0   2   1   1   2   1   1   1   1   1   2   1   0   1   1   2   2   1   0   1   2   1   1   1   1   0   0   0   1   1   1   2   1   1   1   2   1   1   2   2   0   1   2   1   0   1   2   0   1   1   2   2   0   0   0   1   1   1   0   1   2   1   1   0   1   1   2   0   1   1   1   2   1   2   1   0   1   1   0   2   0   1   2   0   0   1   1   1   1   1   0   1   2   1   0   1   0   2   0   2   0   2   0   0   1   1   2   2   1   2   1   1   2   1   1   1   1   1   1   1   1   1   1   2   1   2   1   1   1   2   0   0   1   0   1   2   2   0   1   1   0   1   1   1   1   1   2   0   2   2   0   1   0   1   1   1   1   1   1   1   2   1   2   0   1   0   1   0   1   1   1   1   0   0   1   0   0   2   1   1   1   1   1   1   1   1   0
 MK-2-2                 0   1   2   0   1   0   0   0   1   2   2   1   0   0   2   1   1   2   1   1   1   0   1   2   1   0   1   1   1   2   1   0   1   2   1   1   0   1   0   0   0   1   1   1   1   1   2   1   1   0   1   1   2   0   0   2   1   0   1   2   0   2   1   2   2   0   0   0   1   1   2   0   1   2   1   1   0   1   1   2   0   1   1   1   2   1   2   1   0   1   1   0   2   0   2   2   0   0   1   1   1   1   1   0   1   2   2   0   1   0   2   0   2   0   1   1   1   1   1   2   2   0   2   1   1   2   1   1   2   1   2   1   1   1   1   1   2   2   2   1   1   1   2   0   1   1   0   1   2   2   0   1   1   1   1   1   1   1   1   2   0   1   2   0   1   0   2   1   1   1   1   1   1   1   1   2   1   1   0   1   0   1   1   1   1   1   1   1   1   1   2   2   1   0   1   1   1   1   0   0
 MK-2-3                 0   0   2   0   0   0   1   0   1   2   2   0   0   1   2   1   1   2   0   1   1   1   1   1   1   0   1   2   0   1   1   0   0   2   1   1   0   1   0   0   0   1   1   1   1   1   2   1   1   0   2   0   1   1   0   2   2   0   1   2   0   2   1   2   2   0   0   0   2   2   2   1   1   1   1   0   0   1   1   2   0   1   0   1   2   1   2   1   0   1   1   0   1   0   2   2   0   0   1   1   1   1   1   0   0   2   2   1   0   0   2   0   1   0   0   1   0   1   1   2   2   0   1   1   1   2   1   1   1   0   2   2   1   1   1   1   2   2   1   1   1   1   2   0   1   1   0   1   2   1   1   0   1   0   1   1   1   1   1   1   0   1   1   0   1   0   2   1   1   0   1   0   1   1   1   1   1   1   0   1   0   2   1   1   1   1   0   1   1   1   2   2   1   0   1   2   1   1   0   0
 MK-2-4                 0   0   2   1   0   1   1   0   1   2   2   0   0   1   2   1   2   2   0   2   1   1   1   1   1   0   1   2   0   1   1   0   0   2   1   1   1   1   0   0   0   1   1   1   1   2   2   1   1   0   2   0   0   1   0   2   2   0   0   2   0   1   1   1   2   0   0   0   1   2   2   1   1   1   0   0   1   0   2   2   0   1   0   1   2   1   2   1   0   1   1   0   1   0   2   2   0   0   1   1   1   1   1   0   0   1   2   1   0   0   1   0   1   1   0   1   0   0   1   1   2   1   1   1   1   2   1   2   1   0   2   2   1   1   1   1   2   2   2   1   1   2   2   0   1   1   0   1   2   1   1   0   1   0   1   1   1   1   1   1   0   1   1   0   1   0   2   1   1   0   1   0   1   1   0   1   2   1   0   2   0   2   1   1   1   1   0   1   1   2   2   2   0   0   1   2   1   1   0   0
 MK-2-5                 0   0   2   2   0   1   1   0   0   2   1   1   0   1   2   1   2   1   0   2   1   1   1   1   1   0   1   2   0   1   1   1   0   2   1   2   1   1   1   0   0   1   1   1   1   2   2   1   1   0   2   0   0   1   0   2   2   0   0   2   0   1   1   0   0   1   0   0   1   2   2   1   1   1   0   0   1   1   2   1   1   1   0   0   1   1   2   1   0   1   1   0   1   0   1   2   0   0   1   1   1   1   2   0   0   2   2   1   0   1   1   0   1   1   0   1   0   0   1   1   2   0   1   1   1   2   1   2   2   0   1   2   1   0   1   2   2   2   2   1   1   2   2   0   1   1   0   1   1   1   1   0   1   0   1   1   2   1   1   1   0   1   1   0   1   0   1   1   1   1   1   0   1   1   1   1   2   1   0   2   0   2   1   1   1   1   0   1   1   2   2   2   0   0   1   1   1   1   0   0
 MK-2-6                 0   0   2   2   0   1   1   0   0   2   1   1   0   1   2   0   1   1   0   2   1   1   0   1   1   0   1   2   0   1   1   1   0   1   1   2   1   0   1   0   0   1   1   1   1   2   2   0   1   0   1   0   1   1   0   2   1   0   0   2   0   1   1   1   0   1   0   0   1   2   2   1   1   1   0   0   1   2   2   1   2   2   0   0   1   1   1   1   0   1   0   0   1   0   1   2   0   1   1   1   1   1   2   0   0   2   2   0   0   2   1   0   2   1   0   1   0   0   1   1   1   1   1   1   1   2   1   2   2   1   1   2   1   0   1   2   2   2   1   1   2   2   2   0   1   1   0   1   2   1   0   0   1   0   1   1   2   1   1   1   0   1   1   0   1   0   1   0   1   2   1   0   2   1   1   1   1   1   1   1   0   2   1   1   2   1   0   1   1   1   2   2   1   0   1   0   1   1   0   0
 MK-2-7                 0   0   2   2   0   1   1   0   0   2   0   1   1   1   2   1   1   1   0   1   1   1   0   1   1   0   2   2   0   1   1   1   0   1   1   2   1   0   1   0   0   1   1   1   0   2   2   0   1   0   1   0   1   1   1   2   0   0   0   1   1   1   1   1   0   1   1   0   1   1   2   1   1   2   0   0   1   1   2   1   1   2   1   1   1   0   1   1   0   1   0   0   1   0   1   2   0   1   1   1   1   1   1   0   0   2   2   0   0   2   1   0   1   1   0   1   0   0   1   1   0   1   1   2   1   1   1   1   2   1   1   2   1   0   1   1   2   2   1   1   2   2   2   1   1   1   0   1   1   1   0   0   1   0   1   1   1   1   1   1   0   1   1   0   1   0   2   0   1   2   1   0   2   1   0   1   1   2   1   1   0   2   2   1   1   0   0   2   1   1   2   2   1   0   1   0   1   0   1   0
 MK-2-8                 0   0   2   2   1   1   1   0   0   2   0   1   1   1   2   1   1   1   0   1   1   1   1   1   1   0   2   1   0   1   1   1   0   2   1   2   2   1   1   0   1   1   1   1   0   2   2   0   1   0   1   0   1   1   1   1   0   0   0   1   1   1   1   0   0   1   1   0   2   1   2   2   1   2   0   0   1   1   2   1   0   2   1   1   1   0   1   1   0   1   0   0   1   0   1   1   0   1   1   1   1   1   1   1   1   2   2   0   1   2   0   0   1   1   0   1   0   0   1   1   0   1   1   2   1   1   1   1   2   1   1   2   1   0   2   1   2   2   1   1   2   2   2   1   2   2   0   1   1   1   1   0   1   0   0   1   1   1   1   1   0   1   1   0   1   0   1   0   1   2   1   0   1   1   0   2   1   2   1   1   0   2   2   1   1   1   0   2   1   1   2   2   1   0   1   0   1   1   1   0
 MK-2-9                 0   0   2   2   1   1   1   1   0   2   1   1   1   1   1   1   1   1   1   2   1   1   1   1   1   0   2   1   0   1   0   1   0   2   1   2   2   1   1   0   1   1   1   1   0   2   2   0   1   0   0   0   1   1   1   1   0   1   0   1   1   2   1   0   0   1   1   0   2   1   1   2   1   2   0   0   0   1   2   1   0   2   1   1   2   0   1   1   0   1   0   1   1   0   1   1   0   0   0   1   1   1   1   1   1   2   2   0   1   2   0   0   1   1   1   1   0   0   1   1   0   1   1   1   1   1   1   1   2   1   1   2   1   1   2   0   1   2   0   2   2   2   2   1   2   2   0   1   1   1   0   0   1   0   0   1   1   1   1   0   1   1   2   0   0   0   1   0   1   2   1   0   1   1   0   2   0   2   2   1   0   2   2   0   1   1   0   2   1   1   1   2   1   0   1   0   1   1   1   0
 MK-2-10                1   0   2   2   1   1   1   1   0   1   1   1   0   0   1   1   2   1   1   1   1   1   1   0   1   0   2   0   0   1   0   1   0   2   1   2   2   1   1   0   0   2   1   1   0   2   2   0   1   0   0   0   1   1   1   0   0   1   0   1   1   2   1   0   0   1   1   1   2   1   1   2   1   1   0   0   0   1   2   0   0   1   1   1   2   0   1   1   1   2   0   1   1   1   1   1   0   0   0   1   1   1   1   1   1   2   1   1   1   2   0   0   1   1   1   1   1   0   1   1   0   2   1   1   1   1   1   1   2   1   1   1   2   1   2   0   1   1   0   2   2   2   2   1   2   1   0   1   1   1   0   0   1   0   0   1   1   1   1   0   1   1   1   0   1   0   1   0   1   1   2   0   1   1   0   1   0   1   2   1   0   2   1   1   0   1   0   2   1   1   1   2   1   0   1   0   1   1   1   0
 MK-2-11                1   0   2   2   1   1   1   1   0   1   1   1   0   0   1   1   2   1   1   1   1   1   1   0   1   0   2   0   0   0   0   1   0   2   1   2   2   1   0   0   0   2   1   1   0   2   1   1   0   0   0   0   1   1   1   0   0   1   0   1   1   2   1   0   0   1   1   1   1   2   1   2   1   1   0   0   0   1   2   0   0   1   1   1   2   0   1   1   1   2   0   1   1   1   0   1   1   0   2   1   1   1   1   1   2   2   1   0   2   2   1   0   1   0   1   1   1   0   1   1   0   2   1   1   2   2   1   1   1   1   1   1   2   1   2   0   1   1   0   2   2   2   2   1   2   2   0   1   1   0   0   0   1   0   0   1   1   1   1   0   1   2   1   0   1   0   1   0   1   1   2   1   1   1   1   1   0   1   2   1   1   2   1   1   0   1   0   1   1   1   1   2   2   0   1   0   1   1   0   0
 MK-2-12                1   0   1   2   1   2   1   1   1   2   1   0   1   1   0   1   1   1   2   1   1   1   1   1   0   0   2   0   0   0   0   1   0   2   0   1   2   1   0   0   0   2   1   2   0   2   2   1   0   0   0   0   1   1   1   0   0   1   0   1   1   2   1   0   0   1   0   1   1   2   2   1   1   1   0   0   0   1   2   0   0   1   1   1   2   0   1   1   1   2   1   1   1   1   0   1   1   0   1   1   1   1   1   1   2   2   2   0   2   2   2   0   1   0   1   1   1   0   1   2   0   2   1   1   2   2   1   1   1   1   1   1   2   1   2   0   1   1   0   2   2   1   2   1   1   1   0   0   1   1   0   0   1   0   0   2   1   1   1   0   1   2   2   0   1   0   1   0   1   1   2   2   1   1   2   1   0   2   2   1   1   2   1   2   0   1   0   1   1   1   1   2   2   0   2   0   1   1   0   0
 MK-2-13                1   0   1   2   1   1   1   1   1   2   2   0   1   1   0   1   1   1   1   1   2   1   1   1   0   0   1   0   0   0   1   1   0   1   0   1   2   1   0   1   0   2   1   2   0   2   2   1   0   1   0   0   1   1   1   1   0   0   0   1   2   1   1   0   1   1   0   1   0   2   2   1   1   1   0   0   1   0   2   0   0   1   1   1   2   0   0   2   0   2   1   1   1   1   0   1   1   0   1   1   1   1   1   1   2   2   2   0   2   2   2   1   1   1   0   2   1   0   1   2   1   2   1   2   2   2   1   1   1   1   1   1   1   0   2   0   1   0   0   2   2   1   2   1   1   2   0   1   1   0   1   0   1   0   0   2   1   1   1   0   1   2   2   0   1   0   0   0   1   1   2   2   0   1   2   1   0   1   2   1   1   1   1   2   0   1   1   1   1   2   1   2   2   1   2   1   1   1   0   0
 MK-2-14                1   0   1   2   1   0   2   1   1   2   2   0   1   1   0   0   1   0   0   1   2   1   1   1   0   0   1   1   0   0   1   0   0   1   0   1   2   1   0   1   0   2   1   2   0   2   2   1   1   1   1   0   1   1   1   1   1   0   0   1   2   1   1   0   1   1   0   1   1   2   2   2   1   1   0   0   1   0   1   0   0   2   1   1   2   0   1   1   0   2   1   1   1   2   0   1   1   0   1   1   1   1   1   1   1   1   1   0   1   1   2   1   1   1   0   1   1   0   1   2   1   2   1   2   2   2   1   1   1   1   1   1   2   0   2   0   1   0   0   2   2   1   2   1   1   2   2   1   1   0   1   0   1   0   0   2   0   1   1   0   1   2   2   1   2   0   0   0   1   2   2   2   0   1   2   1   0   1   2   1   1   1   1   2   0   1   1   1   1   1   0   1   2   1   1   1   1   1   1   1
 MK-2-15                1   0   2   2   1   0   2   1   1   2   2   0   2   1   0   0   1   0   0   1   2   1   1   1   1   0   1   1   0   0   1   0   0   0   0   1   2   1   0   1   1   2   1   2   0   2   2   1   1   2   1   0   1   0   1   1   2   1   0   1   2   2   1   0   1   2   1   2   1   2   1   2   0   1   1   0   1   0   1   0   0   2   1   1   2   0   2   0   0   2   2   1   1   2   0   1   1   0   1   1   1   2   1   1   1   0   1   1   1   1   2   1   1   1   0   2   2   0   1   2   0   1   0   1   2   2   1   2   1   1   1   1   1   0   2   0   1   0   1   2   2   1   2   1   0   2   1   1   1   0   1   0   1   0   0   1   0   1   1   0   0   2   2   1   2   0   0   0   1   2   2   2   0   1   2   0   0   1   2   1   1   1   1   1   0   1   1   1   1   1   0   1   2   1   0   2   1   2   0   1
 MK-2-16                1   0   2   2   1   0   2   1   1   2   2   0   2   1   0   0   0   0   0   1   2   1   1   0   1   0   1   1   1   1   1   0   0   0   0   2   2   2   0   1   2   2   1   2   0   1   2   1   1   2   1   1   0   0   2   1   1   1   0   1   2   2   1   0   2   1   1   2   0   2   1   2   0   2   1   0   1   0   2   0   0   2   1   1   2   0   2   0   0   2   2   1   1   1   0   1   1   1   1   1   1   2   1   1   0   0   2   2   2   1   0   1   1   1   1   2   0   1   1   2   1   1   1   1   2   1   0   2   1   1   1   1   1   0   1   0   2   2   0   2   2   0   2   1   0   2   1   1   0   0   1   0   1   0   0   1   0   1   1   0   0   2   2   1   2   1   0   0   1   2   1   1   0   1   1   0   0   1   2   1   1   1   1   1   0   1   0   1   1   1   0   1   2   1   0   2   1   2   0   1
 MK-3-1                 1   2   0   1   0   2   1   1   1   2   2   0   1   1   2   1   2   2   1   2   2   0   1   2   0   1   1   0   1   0   2   1   1   1   1   1   2   2   2   2   1   1   2   0   1   0   1   1   1   1   0   2   1   2   1   2   2   2   2   1   1   2   2   0   1   1   2   1   2   0   1   0   1   1   1   2   2   0   2   1   1   1   1   2   1   0   1   2   0   1   1   0   1   1   1   0   2   2   1   1   1   0   0   0   1   0   2   0   2   0   0   1   0   1   1   2   1   0   1   0   2   0   1   1   1   1   1   2   2   1   0   0   1   1   1   0   1   2   0   1   0   2   1   1   1   0   2   1   0   2   1   0   0   2   0   1   0   1   0   2   1   2   1   1   0   1   2   1   0   2   1   1   1   2   2   1   2   2   1   2   2   2   2   1   1   1   1   2   0   2   0   2   1   1   0   2   0   1   0   1
 MK-3-2                 1   2   0   1   1   2   2   1   2   1   2   0   1   1   1   1   2   2   1   2   2   0   1   2   0   1   1   0   0   1   2   1   1   1   2   1   2   2   2   2   1   1   2   1   1   0   1   0   1   1   0   2   0   2   1   2   2   1   2   1   1   2   2   0   2   2   2   1   2   0   0   0   1   1   1   2   2   0   2   1   1   0   1   1   1   0   1   1   0   0   1   0   1   1   1   0   1   2   1   1   1   0   1   0   1   0   2   0   2   1   0   1   0   1   2   1   1   0   1   0   2   0   1   0   1   1   0   2   2   0   0   0   1   1   1   0   1   1   1   1   0   2   1   1   1   0   2   1   0   1   1   0   0   2   0   1   0   2   0   2   1   2   1   1   0   1   2   1   0   2   1   1   1   2   2   1   2   2   1   2   2   1   2   1   1   1   1   2   0   1   0   2   1   1   0   2   0   1   0   1
 MK-3-3                 2   1   0   1   1   2   2   2   2   1   2   0   1   2   1   1   2   2   1   1   2   0   1   2   1   2   1   0   1   1   2   1   1   1   2   1   2   2   2   2   1   1   2   1   1   0   1   1   1   1   0   2   0   2   1   2   2   1   2   1   0   2   2   0   1   1   2   1   2   1   0   0   1   1   1   2   2   1   2   1   1   1   1   2   1   0   1   1   0   0   1   2   1   1   1   1   1   2   1   1   1   0   1   1   1   0   2   0   1   0   0   1   0   1   2   1   1   0   1   0   1   0   1   0   0   1   0   2   2   1   0   0   1   1   1   0   0   1   1   1   0   2   1   0   2   0   2   2   0   1   1   0   0   2   0   1   0   2   0   2   1   2   1   1   0   1   2   1   0   2   1   1   1   2   2   1   2   2   1   0   2   1   2   1   1   1   2   2   0   1   0   2   1   1   0   2   0   1   0   1
 MK-3-4                 2   1   0   1   2   2   2   2   1   1   0   0   1   2   0   1   2   1   1   1   2   0   1   2   1   2   1   0   1   0   2   1   1   0   2   1   2   2   2   1   1   1   2   1   1   0   1   1   1   1   0   2   0   2   1   2   2   1   2   1   0   2   2   0   0   1   2   1   2   1   1   0   0   2   1   2   1   1   2   1   1   1   1   2   1   0   1   1   0   1   1   2   1   1   1   1   2   2   2   0   1   0   1   1   0   0   2   0   1   0   0   1   0   1   2   1   1   0   1   1   1   0   0   0   0   1   1   2   1   1   0   0   1   1   1   0   0   1   1   1   0   2   1   0   2   0   2   2   0   1   1   0   0   2   0   1   0   2   0   2   0   2   2   1   0   1   2   1   1   1   1   1   1   2   2   2   2   2   1   0   2   1   1   0   1   1   2   2   0   1   0   1   1   2   0   2   0   2   0   1
 MK-3-5                 2   0   1   0   2   2   2   2   1   1   0   0   1   2   0   1   2   1   1   1   2   0   1   2   1   2   1   0   1   0   2   1   1   1   2   1   1   2   2   1   1   1   2   1   1   0   1   0   1   1   0   1   0   2   0   2   2   1   2   1   0   2   2   0   0   1   2   1   2   1   1   0   0   1   1   2   1   1   2   1   1   1   0   2   1   1   1   1   0   1   1   2   0   1   1   1   2   2   2   0   1   0   1   0   0   0   2   0   1   0   0   1   0   1   2   1   1   0   1   1   1   0   0   0   0   1   1   2   1   1   0   0   1   2   1   0   0   1   1   1   0   1   1   0   2   0   2   2   1   0   1   0   0   1   0   1   0   2   0   2   0   2   2   1   0   1   2   1   1   1   1   1   1   1   2   1   1   2   1   0   2   1   1   0   1   1   2   2   0   1   0   1   1   2   0   2   0   2   0   1
 MK-3-6                 2   0   1   0   1   2   2   1   1   1   0   0   1   2   0   1   2   1   1   1   2   0   1   2   0   2   1   0   1   0   2   2   1   1   2   2   1   1   2   2   1   1   2   2   1   0   1   2   1   1   0   1   1   2   0   2   2   1   2   1   0   2   2   0   1   1   2   2   2   1   1   0   0   1   1   2   1   1   2   1   1   1   1   2   2   1   1   1   0   1   1   2   0   1   0   0   2   2   1   0   1   0   1   0   0   0   2   0   1   0   0   1   0   1   1   1   1   0   0   1   1   0   0   0   1   2   1   2   1   1   0   0   0   1   1   0   0   1   1   1   0   1   1   0   2   1   1   2   1   0   1   0   0   1   0   1   0   2   0   2   0   1   2   1   0   2   2   1   1   1   1   1   1   1   2   1   2   2   2   1   2   1   1   0   1   1   1   2   0   1   0   1   1   2   0   2   0   1   1   1
 MK-3-7                 1   0   1   0   2   2   2   1   1   1   0   0   1   2   0   1   2   1   1   2   2   0   1   2   0   2   1   0   1   0   2   2   1   1   2   2   1   1   2   2   1   1   2   2   1   0   0   2   0   0   0   1   1   1   1   2   1   1   2   2   0   1   2   0   1   1   1   2   1   0   1   0   0   1   0   2   1   1   2   1   1   1   2   1   2   0   1   1   0   1   1   2   0   1   1   0   2   2   1   1   2   0   2   0   0   0   1   0   1   0   0   1   0   1   1   1   1   1   0   1   1   0   0   0   1   1   0   2   1   1   0   0   0   1   1   0   0   1   1   1   0   1   1   1   2   1   1   1   1   0   1   1   2   2   0   2   1   2   0   2   0   0   2   1   0   2   2   1   1   1   2   1   1   2   2   1   2   1   2   1   2   1   1   1   1   1   2   2   0   1   0   1   1   2   0   2   0   1   1   0
 MK-3-8                 0   0   1   1   2   1   2   1   1   1   0   0   1   2   0   1   2   1   1   2   2   0   2   2   0   2   1   1   1   0   2   2   1   1   1   2   1   1   1   2   1   1   2   2   1   0   0   1   0   0   0   1   1   1   1   2   2   1   2   1   0   2   2   0   1   1   1   1   0   0   1   0   0   1   0   2   1   1   2   1   1   1   2   1   2   0   1   1   0   2   1   1   1   1   1   0   2   2   1   1   2   0   1   0   0   0   2   0   1   0   0   1   0   1   1   1   1   1   0   1   1   0   0   1   1   0   0   2   1   1   0   0   0   0   1   0   0   1   1   0   0   1   1   2   2   1   2   1   1   0   1   1   2   2   1   1   1   1   0   2   0   1   2   1   0   2   2   1   1   1   2   0   1   2   2   1   1   2   2   1   2   1   1   1   1   1   2   2   0   1   0   1   0   2   0   2   0   1   1   0
 MK-3-9                 0   2   1   1   2   1   2   2   0   1   0   0   1   1   1   1   2   1   1   1   2   0   2   2   1   2   2   1   1   0   2   2   1   1   1   2   1   0   0   2   1   1   1   2   1   1   0   1   1   0   0   1   1   1   1   2   2   1   2   1   0   2   2   0   1   1   2   1   0   1   1   1   1   1   0   2   1   2   2   1   0   1   2   1   0   0   1   1   0   1   1   1   1   1   1   0   2   2   1   1   2   0   1   0   0   0   2   1   1   0   0   1   1   1   1   1   1   1   1   0   1   0   0   1   1   0   0   2   1   1   0   0   0   0   1   0   0   1   1   0   0   1   0   2   2   1   2   1   1   1   1   1   2   2   1   1   1   1   0   2   0   2   2   1   1   2   2   1   2   1   1   1   1   2   2   2   1   2   1   1   2   2   1   2   1   1   2   2   0   2   0   0   0   2   0   2   0   0   0   0
 MK-3-10                0   2   1   1   2   1   2   2   1   1   0   0   1   1   1   1   2   1   2   1   2   1   1   2   1   1   2   1   1   0   2   1   1   1   1   1   1   0   0   2   1   1   1   2   1   1   0   1   1   0   0   2   1   1   1   2   2   1   2   1   0   2   2   0   2   1   2   1   0   1   1   1   1   1   0   2   1   2   2   1   0   1   2   1   0   0   1   1   1   1   1   1   1   1   1   0   1   2   1   2   2   0   1   0   0   0   2   1   1   1   0   0   1   1   1   1   1   1   1   0   1   1   1   1   1   0   0   1   1   1   0   0   2   0   1   1   0   1   1   0   0   1   0   2   1   1   2   1   1   1   1   1   2   2   2   1   1   1   0   1   0   2   2   1   0   2   2   1   1   1   1   1   2   2   2   2   1   2   2   1   2   2   1   2   1   1   1   2   1   2   0   0   0   2   0   2   0   0   0   0
 MK-3-11                0   2   1   1   2   1   1   2   1   1   1   0   1   1   0   1   2   1   2   1   2   1   1   2   1   1   2   1   1   0   1   1   1   1   2   1   1   0   0   2   0   2   1   2   0   1   0   0   1   0   0   2   1   1   1   2   2   1   2   1   0   1   2   1   2   1   2   1   0   1   1   1   1   1   1   2   1   2   2   1   0   1   2   1   0   1   1   1   1   1   0   1   1   1   1   0   1   2   1   2   2   0   1   1   0   0   2   1   1   2   0   0   1   1   1   1   1   1   1   0   1   1   1   1   1   0   1   1   0   1   0   0   2   0   1   1   0   0   1   0   0   1   0   2   1   1   2   2   1   1   1   1   2   2   2   1   1   1   0   1   0   1   2   1   1   1   2   1   1   1   1   1   2   2   2   1   1   0   2   1   2   2   2   2   1   1   1   2   2   2   2   0   0   1   1   2   0   0   0   0
 MK-3-12                0   2   1   1   2   2   1   2   1   2   1   0   1   1   0   0   2   1   2   1   2   1   1   1   1   1   2   2   2   0   1   1   1   1   2   2   1   1   0   2   0   2   1   2   0   1   0   1   1   0   1   1   1   1   1   1   2   1   2   1   0   0   1   1   2   1   2   2   0   1   1   0   2   1   1   2   1   2   2   1   1   1   2   1   0   1   0   1   1   1   1   0   2   2   1   0   1   2   1   2   1   0   1   1   0   1   1   1   2   2   0   1   1   2   1   1   1   1   1   1   1   1   0   0   1   1   1   1   0   1   0   0   2   0   1   1   0   0   1   0   0   0   0   1   2   1   1   2   1   1   1   0   1   2   2   1   1   1   0   1   0   1   2   1   1   1   2   1   0   2   1   1   2   2   1   1   1   0   2   1   2   2   2   1   1   1   1   1   2   2   2   1   0   1   1   2   1   0   0   0
 MK-3-13                0   1   1   1   2   2   1   2   1   2   1   0   1   1   0   0   2   0   2   1   1   1   1   2   1   1   1   2   2   1   0   1   1   1   2   2   1   1   0   1   0   2   1   2   0   1   0   0   1   0   1   1   1   1   1   1   2   1   2   1   0   0   1   1   2   1   2   1   0   1   2   0   2   1   1   2   1   2   2   1   1   1   2   1   0   1   0   2   1   1   1   0   2   2   1   0   1   2   1   2   1   0   1   1   1   1   1   1   2   2   0   1   2   2   1   2   1   1   1   1   1   2   0   0   1   1   2   0   0   1   0   0   2   0   1   2   0   1   1   0   1   0   0   1   2   1   1   2   1   1   1   0   1   2   1   1   1   1   0   1   0   1   1   1   1   1   2   1   1   1   1   0   2   2   1   1   1   0   1   1   2   2   2   1   1   1   1   1   2   2   1   1   0   1   1   2   1   0   0   0
 MK-3-14                0   1   0   1   1   2   1   2   1   2   2   1   1   1   0   0   2   0   2   1   1   1   1   2   1   1   1   2   2   1   1   1   0   0   2   1   1   1   0   1   0   2   1   2   0   1   0   0   1   0   1   0   1   1   0   1   1   1   1   1   1   1   1   1   1   1   2   1   0   0   2   0   1   1   1   2   1   2   1   1   1   1   1   1   0   1   0   2   1   1   2   0   2   2   1   0   1   2   1   2   1   0   1   1   1   1   0   1   2   2   1   0   2   2   1   2   1   0   1   1   1   2   0   1   1   1   2   1   0   1   0   0   2   1   1   2   0   2   1   0   1   0   0   1   2   1   2   1   1   1   1   0   2   1   1   1   1   1   0   1   0   1   1   0   1   1   0   1   1   1   2   0   2   2   1   1   1   0   1   0   2   2   2   1   1   1   1   1   2   2   1   1   1   1   1   2   1   0   1   0
 MK-3-15                0   1   0   1   2   1   1   1   1   2   2   1   1   1   0   0   2   0   2   1   1   1   1   2   1   1   1   2   2   0   1   2   0   1   1   2   2   1   0   1   0   2   1   2   0   1   0   0   2   1   1   1   1   1   0   1   1   1   1   1   1   1   1   1   1   1   2   1   0   0   1   0   1   1   1   2   1   1   1   0   1   1   1   1   0   1   0   2   1   1   2   0   2   1   2   0   1   2   2   2   1   0   1   1   1   1   0   1   2   2   1   0   2   2   1   2   1   0   1   1   1   2   0   1   1   0   2   1   0   1   0   0   1   1   1   2   1   2   1   0   2   0   0   1   2   1   1   1   1   0   1   1   2   1   1   1   1   1   1   1   0   1   1   0   0   1   0   1   1   1   1   0   2   2   0   1   0   0   2   1   2   2   2   1   1   1   1   2   2   2   1   1   1   1   1   2   1   0   2   1
 MK-3-16                1   1   0   1   1   1   1   1   1   2   1   1   0   1   0   0   2   0   2   1   1   1   1   2   2   1   1   2   2   0   1   0   0   1   1   2   2   1   0   1   0   1   1   2   0   1   1   0   2   2   1   1   1   1   0   2   1   1   1   1   1   1   1   1   1   0   2   1   1   0   1   0   1   1   1   1   1   1   1   0   1   1   1   1   0   1   0   2   1   1   2   1   2   1   2   0   1   2   2   1   1   0   1   1   1   1   0   0   2   2   1   0   2   1   1   1   2   0   1   1   1   2   0   1   1   0   1   1   0   1   1   0   1   1   1   1   1   2   2   0   2   0   1   1   2   2   1   1   1   0   1   1   2   1   1   1   2   1   1   0   0   1   1   0   0   1   0   1   1   1   1   1   1   2   0   1   0   0   1   1   1   1   1   1   1   1   1   2   2   1   1   1   1   1   1   2   0   1   2   1
 MK-4-1                 2   1   1   1   1   0   0   2   0   1   1   1   1   1   1   2   1   2   1   2   1   0   2   1   0   0   1   2   0   2   2   2   1   1   0   2   2   0   0   2   1   1   1   1   0   0   1   0   1   2   0   1   0   2   1   0   0   1   1   1   2   2   1   1   2   1   1   0   2   1   1   1   2   1   1   2   2   1   1   2   1   1   1   1   1   2   1   0   1   1   2   1   1   0   1   1   2   1   0   0   1   1   1   0   1   1   1   1   1   1   0   0   1   1   1   2   1   0   1   2   2   2   1   1   2   2   0   1   1   0   1   2   0   0   1   1   1   1   2   1   2   1   1   0   1   1   1   2   0   1   1   1   2   1   1   2   2   1   2   0   0   1   0   1   0   1   0   0   1   0   0   1   1   1   0   1   0   1   1   1   2   1   2   1   0   1   0   0   0   1   1   0   0   1   0   1   2   0   0   2
 MK-4-2                 2   1   1   1   1   0   0   1   0   1   1   1   0   1   2   2   1   2   1   2   2   0   2   1   0   0   1   2   0   2   2   2   1   1   0   0   1   0   0   2   1   1   1   1   0   0   1   0   0   2   0   1   0   2   2   1   1   2   1   1   2   2   1   1   2   1   1   0   1   1   1   2   1   1   1   2   1   2   1   0   2   1   1   1   1   2   2   0   1   1   2   1   1   0   1   1   2   1   0   0   1   1   1   0   1   1   0   1   1   2   0   0   1   1   1   2   1   0   1   2   2   2   1   1   2   2   0   1   1   1   2   2   0   0   0   1   1   1   2   1   2   1   2   0   1   1   1   2   0   1   0   1   2   0   1   1   2   1   2   1   0   1   0   1   0   2   0   0   1   0   0   1   1   1   0   1   1   1   1   1   1   1   2   1   1   1   0   0   1   1   1   1   0   2   0   1   2   1   0   2
 MK-4-3                 2   1   1   1   1   0   0   1   0   1   2   1   1   1   2   2   1   2   1   2   2   0   2   1   0   0   1   2   0   2   2   1   1   2   0   0   1   0   1   1   1   1   1   1   0   0   1   1   1   2   0   1   0   2   2   1   1   2   1   1   2   1   1   1   2   1   0   0   1   1   1   2   1   1   1   2   1   2   1   1   2   1   2   1   1   2   2   0   1   1   2   1   1   0   1   1   2   1   0   0   1   1   0   0   1   2   0   1   1   2   0   0   2   1   1   2   1   0   0   2   2   2   1   2   1   2   0   1   1   2   2   1   0   1   0   1   2   1   2   2   2   1   2   0   1   1   1   2   0   1   0   1   2   0   1   1   2   1   2   1   0   1   0   1   1   2   1   0   1   0   0   1   1   1   0   1   2   2   1   1   1   2   2   1   1   2   0   0   1   1   1   1   0   1   1   1   1   1   0   1
 MK-4-4                 2   1   1   1   2   0   0   1   0   1   2   1   1   2   2   2   1   2   1   2   2   1   2   1   1   0   1   2   0   2   2   1   1   1   0   0   1   0   1   1   1   0   1   1   0   0   1   1   1   2   0   1   0   2   2   1   1   2   1   1   1   1   1   1   2   1   0   0   1   1   1   2   1   1   1   1   1   2   1   1   2   0   2   1   0   2   2   0   1   1   2   0   1   0   2   2   2   2   0   0   1   1   1   0   1   2   0   1   0   2   0   0   2   1   1   2   1   0   0   1   2   1   1   1   0   2   0   1   1   2   2   1   0   1   0   0   2   1   2   2   2   1   2   0   1   1   1   2   0   1   0   1   2   0   1   0   2   1   2   2   0   1   0   1   1   2   1   0   1   0   0   1   1   1   0   1   2   2   1   2   1   2   2   1   0   2   1   1   2   1   1   1   1   1   1   1   1   0   0   1
 MK-4-5                 2   2   1   1   1   0   0   1   0   1   2   1   1   2   2   2   0   2   1   1   2   1   2   2   1   0   1   1   0   2   2   1   0   1   1   0   1   1   1   2   1   0   1   1   0   0   2   1   1   1   1   1   0   2   2   0   1   1   1   1   1   1   1   2   2   0   0   0   1   1   1   0   1   2   1   1   1   2   1   1   2   0   2   1   0   2   2   0   1   2   2   0   1   0   2   2   2   2   0   0   2   1   1   0   1   2   0   0   0   2   0   0   2   1   2   2   1   1   0   1   2   1   1   1   0   2   1   1   1   2   2   1   0   1   0   0   2   1   2   2   2   1   2   0   1   1   1   2   1   1   1   1   2   1   1   0   2   1   1   2   0   1   0   1   1   2   1   0   0   1   0   1   1   2   0   1   2   2   1   2   1   2   2   1   0   1   1   1   2   2   1   1   1   1   1   2   1   0   1   1
 MK-4-6                 2   1   1   1   1   0   0   1   0   1   2   0   1   2   2   2   0   2   1   0   2   1   2   2   1   0   1   1   0   2   2   1   1   2   2   1   1   1   1   2   1   0   1   2   0   0   2   2   1   1   1   0   0   1   2   1   1   1   1   1   1   0   1   2   2   0   0   0   1   1   1   0   1   2   2   0   2   2   1   0   2   0   2   1   0   2   1   0   1   2   2   0   1   0   2   2   2   2   0   0   2   0   1   0   0   1   0   0   0   2   0   0   2   1   2   2   1   1   1   1   1   1   1   1   0   2   1   1   1   2   2   1   0   1   0   0   2   1   2   2   2   1   2   0   1   1   1   2   2   1   1   1   2   1   1   0   2   1   1   2   0   1   0   0   1   1   1   0   1   1   0   1   1   1   0   1   2   2   1   2   0   2   2   1   0   1   1   0   2   1   1   1   1   1   1   2   1   0   1   2
 MK-4-7                 2   0   2   1   1   0   1   1   0   1   2   0   1   1   2   2   0   2   0   1   2   1   2   1   1   0   1   1   0   2   2   0   1   1   2   1   1   1   0   2   1   0   1   2   0   0   2   1   1   1   2   0   0   1   2   0   0   1   1   1   0   0   1   2   1   0   0   0   1   1   1   1   1   2   2   0   2   0   1   1   2   0   2   1   0   2   2   0   1   2   2   1   1   0   2   2   2   2   0   0   2   0   2   0   0   1   0   0   0   2   0   0   2   1   2   2   1   1   1   1   1   1   0   1   1   2   1   1   1   2   2   1   1   1   0   0   1   1   1   2   2   1   0   1   0   1   1   2   1   1   1   1   2   1   1   0   1   1   1   2   0   1   0   0   1   1   1   0   1   1   0   1   1   1   0   0   2   2   1   2   0   2   2   1   0   1   1   0   1   1   1   1   1   1   1   2   1   0   0   2
 MK-4-8                 1   0   2   0   1   0   1   1   0   0   2   0   1   0   2   0   0   2   0   1   2   1   2   1   1   0   1   1   0   2   1   1   1   1   2   1   1   1   0   2   1   0   1   2   0   0   2   1   1   2   1   0   2   1   2   0   0   0   2   0   0   0   1   2   1   0   0   0   0   1   1   1   1   2   2   0   2   1   1   2   2   0   2   1   0   2   2   1   1   2   2   1   0   0   2   2   2   2   0   0   2   0   2   0   0   1   0   0   0   2   0   0   2   1   0   2   1   1   0   1   1   1   0   1   1   2   1   1   2   1   2   1   1   1   0   0   0   1   1   2   2   1   0   1   0   2   1   2   2   1   1   1   1   1   1   0   1   1   1   2   0   1   0   1   2   1   1   0   1   1   0   1   1   1   0   0   2   2   1   2   0   2   2   1   0   1   1   0   0   1   1   1   0   1   1   2   1   0   1   2
 MK-4-9                 1   1   2   0   1   1   1   1   0   0   2   1   1   0   2   0   0   2   0   1   0   1   2   2   0   0   1   1   0   2   1   1   1   1   2   1   0   2   0   1   1   0   1   2   0   1   2   1   1   2   1   0   2   1   2   0   0   0   2   0   0   0   1   2   1   1   0   0   1   1   1   1   1   2   2   0   2   1   1   2   2   0   2   1   0   1   2   2   1   2   2   0   0   0   1   2   2   2   1   0   2   0   2   0   0   1   0   0   1   2   0   0   2   1   0   2   1   1   0   1   1   1   0   1   1   2   1   1   2   1   2   1   0   1   1   0   0   1   1   2   2   1   0   2   0   2   1   2   2   1   1   1   1   1   1   0   1   1   1   2   0   1   0   1   1   1   2   0   1   1   0   1   1   1   0   0   2   2   1   2   0   2   2   1   0   1   1   0   0   1   1   0   0   2   2   2   1   0   1   2
 MK-4-10                1   1   2   0   1   1   1   1   0   1   2   1   1   0   2   0   0   1   0   1   1   0   2   2   0   0   2   1   0   1   1   1   1   1   2   1   0   2   1   1   1   0   1   2   0   1   2   1   1   2   1   0   2   1   2   0   0   0   2   1   0   0   1   1   1   1   0   0   1   1   1   1   1   1   2   0   2   1   1   2   2   0   2   1   0   1   2   2   1   2   2   0   0   0   1   2   2   2   1   0   1   0   2   0   0   1   0   0   1   2   0   1   2   1   0   2   1   0   0   2   1   1   0   1   2   2   1   1   2   1   2   1   1   1   1   0   1   0   1   2   2   1   1   1   0   2   1   1   2   1   1   0   1   1   1   0   1   1   1   2   0   2   1   1   1   1   2   1   0   1   1   0   1   1   0   0   2   2   1   1   0   2   2   1   0   1   1   0   0   1   0   0   1   2   2   2   1   0   1   2
 MK-4-11                1   2   2   0   1   1   1   1   1   1   1   1   0   0   2   0   0   0   0   1   1   0   2   2   0   0   2   1   0   1   1   2   1   1   2   1   0   2   1   1   1   0   1   1   0   1   2   1   1   1   1   0   2   2   1   0   0   0   2   1   0   0   1   2   1   1   0   0   1   1   1   1   1   1   2   0   2   1   1   2   2   1   1   1   0   1   2   2   1   2   2   1   0   0   1   2   1   2   1   0   2   0   1   0   0   1   0   0   1   2   0   1   1   1   0   1   1   0   1   2   1   1   0   1   2   2   2   2   2   1   2   1   1   1   0   0   0   0   1   2   2   1   1   1   0   2   1   1   2   1   1   1   2   1   1   0   1   1   1   1   0   1   2   1   1   1   2   1   0   1   1   0   1   0   0   0   2   2   1   0   0   1   2   1   1   1   1   0   1   2   0   0   0   2   2   2   1   0   1   2
 MK-4-12                0   1   1   0   2   1   1   1   1   1   1   1   1   1   2   0   0   0   0   1   1   0   1   1   0   0   2   1   0   1   1   2   1   1   2   1   0   2   1   1   0   0   1   1   0   1   2   1   1   1   2   1   2   2   1   0   1   0   2   1   0   1   1   1   1   1   1   0   1   1   1   1   1   2   2   0   1   1   1   2   2   0   1   2   0   1   2   2   1   2   2   1   0   0   1   2   1   2   1   0   1   1   1   1   0   1   0   0   1   2   0   1   1   1   0   1   1   0   0   2   1   1   0   1   1   1   1   2   2   2   2   1   1   1   0   0   0   0   1   1   2   1   1   2   2   2   1   1   1   1   1   1   2   1   1   0   1   1   2   2   0   1   2   1   1   1   2   1   0   1   1   1   1   0   0   0   2   1   1   0   0   1   1   0   1   1   1   0   0   2   0   0   0   2   2   2   1   0   1   2
 MK-4-13                0   1   1   0   2   1   1   1   1   1   1   1   1   1   2   1   0   0   0   1   1   0   1   1   0   0   2   1   0   1   1   2   1   0   2   1   0   2   0   1   0   0   1   1   0   1   2   1   2   1   2   0   2   1   1   0   1   1   2   1   0   1   1   1   1   1   2   0   1   1   0   1   1   2   2   0   2   1   1   2   1   0   1   1   0   1   2   2   1   2   2   0   0   1   1   2   1   2   1   0   1   1   1   1   1   1   1   0   2   1   1   2   1   1   1   1   1   0   1   2   1   1   0   1   1   1   1   2   2   2   2   1   1   1   0   0   0   1   1   1   2   2   1   2   2   1   1   1   1   2   1   1   2   1   1   1   1   1   2   2   1   1   2   1   1   1   2   0   0   1   1   1   1   0   0   0   2   2   1   0   0   1   1   0   2   1   1   1   0   2   0   0   1   2   2   1   1   0   1   2
 MK-4-14                0   1   1   0   2   1   2   1   1   1   2   1   1   1   2   1   0   0   0   2   1   0   1   1   0   0   2   2   0   1   0   2   1   1   2   1   0   2   0   1   1   0   1   1   0   1   1   1   2   0   2   0   2   1   1   0   1   1   2   1   1   1   1   1   1   1   2   1   1   1   1   1   1   2   2   0   2   0   1   2   1   0   1   1   0   1   2   2   1   2   2   0   0   1   1   2   1   2   0   0   1   2   0   1   1   2   0   0   1   0   1   2   1   2   1   1   1   0   2   2   1   1   0   1   1   1   1   2   2   2   2   1   1   1   0   0   0   1   1   1   2   2   1   2   2   1   1   1   1   2   0   1   2   1   1   1   1   1   1   2   1   1   2   1   1   1   2   0   0   1   1   1   1   0   0   1   2   2   0   0   0   1   2   0   2   0   1   1   1   2   0   0   1   2   2   1   1   1   1   2
 MK-4-15                0   0   1   1   2   1   2   0   1   1   1   1   1   0   2   1   0   0   0   2   1   1   1   1   0   0   1   2   2   1   0   1   1   1   2   1   1   2   0   1   1   1   1   2   0   1   0   1   2   0   2   0   2   1   1   0   2   1   2   1   1   2   1   1   0   1   2   1   1   1   1   1   1   2   2   0   2   0   1   2   1   0   1   1   0   1   2   1   0   2   2   0   0   1   1   2   1   2   0   0   2   2   1   1   1   2   0   0   1   0   1   2   1   1   1   1   1   0   2   1   1   0   0   1   1   0   1   2   2   1   2   1   2   1   0   2   0   1   1   1   2   2   1   2   2   1   1   1   1   2   0   1   2   1   1   1   1   0   1   2   1   1   2   1   1   1   2   0   0   1   2   1   1   0   0   1   2   1   0   0   0   1   2   0   2   0   1   1   2   2   1   1   1   2   2   1   1   1   1   2
 MK-4-16                0   0   1   1   2   1   2   1   2   1   1   1   0   0   2   1   0   0   0   2   1   1   1   1   0   0   1   2   2   1   0   2   1   1   2   1   1   2   0   2   0   1   1   2   0   1   1   1   2   1   2   0   2   1   1   0   1   1   2   1   2   2   1   2   0   1   2   1   0   1   1   1   1   2   2   0   2   0   1   2   2   0   1   1   1   1   2   0   1   1   2   0   0   2   2   2   1   2   0   0   2   1   1   1   0   1   0   0   1   0   0   1   1   1   1   1   1   0   2   1   1   0   0   1   1   0   1   2   2   0   2   1   2   2   0   1   0   1   1   1   2   2   1   2   2   2   1   1   1   1   0   1   1   1   2   0   2   0   1   2   1   1   2   0   1   1   2   0   0   0   2   2   1   0   0   1   2   1   0   0   0   2   2   0   2   0   1   1   2   2   1   1   1   2   2   1   1   2   0   2
 MK-5-1                 0   0   2   1   0   2   2   1   1   2   1   1   1   0   1   0   2   0   2   0   2   0   2   2   0   1   0   2   1   1   2   1   1   1   2   1   1   0   1   0   0   1   2   0   0   1   0   1   0   1   2   2   0   0   1   0   2   2   2   0   1   2   1   1   2   2   2   2   1   2   1   1   2   1   1   2   1   2   1   0   2   1   1   1   1   1   0   1   2   2   0   1   0   1   1   1   1   0   1   1   2   0   0   0   0   1   0   2   1   1   0   1   0   1   0   2   2   2   2   1   1   0   1   1   2   1   1   1   0   0   2   0   0   0   0   1   1   2   0   2   2   2   1   2   2   1   1   2   2   1   1   2   1   2   1   2   2   1   1   1   2   2   0   1   1   0   1   1   1   2   0   1   1   1   0   2   2   1   0   0   0   1   1   0   1   1   1   1   1   2   2   1   2   0   1   1   0   2   1   0
 MK-5-2                 0   0   2   1   0   2   2   1   1   2   1   2   1   0   1   1   2   0   2   1   2   0   2   2   0   0   0   2   1   2   2   1   2   1   2   1   0   0   0   0   0   1   2   0   0   0   0   1   0   1   2   2   0   0   2   1   1   2   2   0   1   2   1   1   2   2   2   2   1   2   1   1   2   1   1   2   1   2   1   1   2   1   1   0   1   0   0   1   2   2   1   1   0   1   2   1   1   0   1   1   2   0   0   0   0   1   0   2   1   2   0   1   0   1   0   2   2   2   2   1   1   0   1   1   2   1   1   1   0   0   2   1   0   0   0   1   1   2   1   2   2   2   1   2   2   1   2   2   2   1   1   2   1   2   1   2   2   2   1   0   2   2   1   2   1   0   2   1   1   2   0   1   1   2   0   2   2   1   1   0   0   1   1   1   1   1   1   1   1   2   1   1   2   0   1   0   0   2   1   2
 MK-5-3                 0   0   2   1   0   2   1   1   1   2   1   2   1   0   1   1   2   0   1   1   1   0   2   2   0   2   0   2   1   2   2   1   2   1   2   1   1   0   0   0   0   0   2   1   0   0   0   1   0   1   2   1   0   1   2   1   1   2   2   0   1   2   1   1   1   2   2   2   2   2   0   1   2   1   1   2   1   2   1   1   2   1   1   0   1   0   0   1   2   2   1   0   0   1   2   1   1   0   1   1   2   1   0   0   0   1   0   2   1   2   0   1   1   1   0   2   1   2   2   1   1   1   1   1   2   1   1   1   0   1   2   1   0   0   0   1   1   0   1   2   2   2   1   2   2   1   1   2   2   1   1   2   1   2   1   2   2   2   1   1   2   2   1   1   2   0   2   1   1   1   0   1   0   2   1   2   2   1   1   0   0   1   1   1   1   2   1   1   1   2   1   0   2   0   1   0   0   2   1   2
 MK-5-4                 0   0   2   1   0   2   1   1   1   2   1   2   1   0   1   1   2   0   1   1   1   0   1   1   0   2   0   2   1   2   2   2   2   1   2   1   1   0   0   0   0   0   2   1   0   0   0   1   0   1   2   0   0   1   2   0   1   1   1   1   1   2   1   1   0   2   2   2   2   2   0   1   2   1   1   2   1   2   1   2   2   1   1   0   0   0   0   1   2   2   1   0   1   1   2   1   1   0   1   1   2   1   1   1   0   1   0   2   1   2   1   1   0   1   0   1   1   2   1   1   1   1   1   1   2   1   2   0   0   1   2   1   0   0   0   1   0   0   1   2   2   1   1   2   2   1   1   2   2   1   0   1   1   2   1   2   2   2   1   1   1   2   1   1   1   0   2   0   1   1   1   1   0   2   1   1   2   1   1   0   0   1   1   0   1   1   1   1   1   2   1   0   2   0   1   0   1   2   1   2
 MK-5-5                 0   0   2   1   0   2   1   1   1   1   1   2   2   0   1   1   1   0   1   1   1   0   2   1   0   2   0   2   2   2   2   2   2   1   2   1   0   0   0   0   0   0   2   0   0   0   0   1   0   1   2   0   0   1   2   0   1   1   1   1   1   2   1   1   1   2   2   2   1   2   0   1   2   1   2   2   1   2   1   2   2   1   1   0   1   1   1   1   2   2   1   1   0   1   2   1   2   0   2   1   2   1   2   1   0   1   0   2   1   2   1   1   0   1   0   2   1   2   1   2   1   1   1   1   2   0   1   0   0   1   2   1   0   0   0   1   0   0   1   2   2   1   0   2   2   1   1   2   2   1   0   0   0   2   1   2   2   1   0   1   1   2   1   2   1   0   2   0   1   1   1   1   0   2   1   1   1   1   1   2   1   1   2   1   2   1   1   1   1   2   1   0   2   0   1   1   1   1   0   1
 MK-5-6                 0   1   2   1   0   1   1   0   0   1   1   2   2   0   1   1   1   0   1   2   1   0   1   1   0   1   0   2   2   2   1   2   2   1   1   1   0   0   0   0   1   0   1   0   0   1   0   1   0   1   2   1   0   0   2   0   0   1   1   1   1   2   1   1   1   2   2   2   1   2   0   1   2   1   2   2   1   2   1   2   2   1   1   1   1   1   1   2   2   2   1   2   0   1   1   1   2   0   2   1   2   1   2   2   0   1   0   2   1   2   1   1   0   1   1   2   1   2   1   1   2   1   1   1   2   1   1   0   1   1   1   2   0   0   0   1   0   0   0   2   2   1   0   2   2   1   1   2   2   1   0   1   0   1   1   2   1   1   0   1   1   2   1   1   1   0   2   0   1   1   1   1   0   1   1   1   1   1   2   1   1   0   2   1   2   1   1   1   1   2   1   0   2   0   1   1   1   1   0   1
 MK-5-7                 1   1   2   1   0   1   1   0   0   2   1   2   2   0   1   1   1   0   1   2   1   0   1   1   0   1   0   2   2   2   1   2   2   1   1   1   1   1   1   0   1   0   1   0   0   1   0   0   0   1   1   1   0   0   2   1   1   1   2   1   1   2   1   1   0   2   2   2   2   2   0   1   2   1   1   2   1   2   1   2   2   1   1   2   1   1   0   2   2   2   2   1   0   0   2   1   1   0   2   0   1   1   1   2   0   1   2   2   1   2   1   1   0   1   1   1   1   2   1   1   2   1   1   1   2   1   1   0   1   1   1   2   0   0   0   1   0   0   0   2   2   1   0   2   2   1   1   2   2   1   0   1   0   1   1   2   1   1   1   1   1   2   1   1   1   0   1   0   1   1   1   0   0   1   1   0   1   1   2   1   1   0   2   2   1   1   1   1   1   2   0   0   2   0   1   2   1   1   0   1
 MK-5-8                 1   1   1   1   0   1   1   0   0   2   1   2   2   0   1   1   1   0   1   2   1   0   1   1   0   1   1   2   2   2   1   2   2   1   1   0   1   1   1   1   2   0   0   0   0   1   0   0   0   1   0   1   0   0   2   1   1   0   2   1   2   1   1   1   1   2   1   2   2   2   0   1   2   1   0   2   1   2   1   0   2   1   1   2   1   1   0   2   1   2   2   1   0   1   2   0   1   0   2   0   1   1   1   2   0   1   2   2   1   1   1   1   0   2   1   1   1   2   1   1   2   1   1   1   2   1   1   0   1   0   1   1   0   0   0   0   0   0   0   1   2   2   0   2   2   1   1   2   2   1   0   1   0   1   1   2   1   1   1   1   1   2   1   1   0   0   1   0   1   1   1   0   0   2   1   0   1   1   2   1   0   1   2   2   1   1   2   1   1   2   0   0   2   0   1   2   1   1   0   1
 MK-5-9                 1   1   1   1   0   1   1   0   0   2   1   2   2   0   1   1   1   0   1   2   1   0   1   1   0   1   1   2   2   2   1   2   2   1   1   0   1   1   1   1   1   0   0   1   0   1   0   0   0   1   0   1   0   0   2   1   1   0   2   1   2   2   2   1   1   1   1   2   2   1   0   1   2   0   0   2   1   2   1   0   2   1   1   2   1   1   0   2   1   2   2   1   0   1   2   0   2   0   2   0   1   0   1   2   0   1   2   2   1   1   1   1   0   2   1   1   1   2   1   1   2   1   1   2   2   1   1   0   2   0   1   1   1   0   0   0   0   1   0   1   2   2   0   2   2   1   1   2   2   1   1   1   0   1   1   2   0   1   1   1   1   0   2   1   0   0   1   0   1   0   1   0   1   2   1   0   1   1   2   1   0   1   2   1   1   1   2   1   1   2   1   0   2   0   1   2   1   1   1   1
 MK-5-10                1   1   1   1   1   1   1   0   1   2   1   0   2   1   1   0   1   0   1   2   1   0   1   1   0   1   1   2   1   2   1   2   2   0   1   0   1   1   1   1   1   0   0   1   0   1   0   1   1   1   0   0   0   0   2   1   1   0   2   1   2   2   2   1   1   1   1   2   2   1   0   1   2   1   0   2   1   2   2   1   2   1   1   2   2   1   1   2   1   1   2   1   0   1   2   1   2   0   1   0   1   0   1   2   0   1   2   2   1   1   1   1   0   2   1   0   0   2   2   1   2   1   1   2   2   1   1   0   2   1   0   1   1   0   0   1   0   1   0   1   2   2   0   2   2   0   2   2   2   2   1   1   0   1   1   2   0   1   1   1   1   0   2   0   0   0   1   0   1   0   0   0   1   2   1   0   1   1   2   1   0   2   2   1   2   1   1   1   2   2   1   0   2   0   1   2   1   2   0   1
 MK-5-11                0   1   0   1   1   1   0   0   1   1   1   0   2   1   1   0   1   2   1   2   2   0   1   1   0   1   1   2   1   2   1   2   2   0   1   0   1   1   1   0   1   0   1   1   1   1   0   1   0   1   0   0   0   0   2   1   1   0   1   1   1   2   2   0   1   0   1   1   2   1   0   1   1   1   0   2   1   2   2   1   1   1   1   2   2   1   1   2   1   1   2   2   0   1   2   1   1   0   1   0   1   2   1   2   1   1   2   1   1   1   1   1   0   2   2   0   0   2   2   1   2   1   1   2   2   1   1   0   2   2   1   1   1   0   1   1   0   1   1   1   2   1   0   2   1   0   2   2   2   2   1   1   0   1   1   1   1   1   1   1   1   0   2   1   0   0   1   0   1   0   0   0   1   2   1   0   2   1   2   1   0   2   1   0   1   1   1   1   2   2   1   0   2   1   1   1   0   1   1   2
 MK-5-12                0   1   0   1   1   1   0   0   1   2   1   1   2   1   0   1   1   2   1   1   2   0   1   1   0   2   1   2   1   2   1   2   2   0   1   1   2   2   2   0   1   0   1   0   1   2   0   1   0   1   0   0   0   1   2   2   1   1   1   1   1   2   2   1   2   0   1   1   1   1   0   1   1   1   0   2   0   2   2   1   1   2   1   1   2   1   1   2   1   1   2   2   0   1   2   1   1   0   1   0   1   2   1   2   1   1   1   1   1   1   1   2   0   2   2   0   0   2   2   1   2   0   1   2   2   1   1   0   2   2   1   1   1   0   1   1   0   1   1   1   2   1   0   2   0   0   2   2   2   2   0   1   0   1   2   1   1   1   2   1   1   1   2   1   0   1   1   0   1   1   0   0   0   2   1   0   2   1   1   1   0   2   1   0   1   1   1   1   2   1   1   0   2   1   0   1   0   1   1   1
 MK-5-13                0   1   0   1   1   1   0   0   1   2   1   1   2   1   0   1   2   1   1   1   2   0   1   1   0   2   2   2   1   2   1   2   2   0   0   1   2   2   2   0   1   0   1   0   1   0   0   1   1   1   0   0   0   1   2   1   1   1   1   1   1   2   2   1   1   0   1   1   1   0   1   2   1   1   0   2   0   2   2   1   1   2   1   1   2   1   1   2   2   1   2   2   0   1   2   1   1   0   1   0   1   2   1   2   1   2   1   1   1   1   1   1   0   2   2   0   0   2   2   1   2   1   1   2   2   1   1   0   1   2   1   1   1   1   1   1   0   1   0   1   2   1   0   2   0   0   2   2   2   2   1   1   0   1   2   1   1   1   2   1   1   0   2   1   0   1   0   0   1   1   0   0   0   2   1   0   2   1   1   1   0   1   1   1   0   1   1   1   2   1   1   0   2   1   0   1   0   1   1   1
 MK-5-14                0   1   0   1   0   1   0   0   1   2   1   1   2   1   0   0   2   1   1   1   1   0   1   0   0   1   2   2   2   2   1   2   2   1   1   1   2   1   2   0   1   0   1   1   1   0   0   1   1   1   0   0   0   1   2   1   1   1   1   1   1   2   2   2   1   0   1   1   1   0   1   2   1   1   0   2   0   2   2   1   1   2   1   1   1   1   1   2   2   1   2   1   0   1   2   1   1   1   1   0   1   1   1   2   1   2   1   2   1   1   2   1   0   1   1   0   0   2   2   1   2   1   1   2   2   1   1   0   1   2   1   2   1   1   2   1   0   1   0   1   1   1   0   2   0   0   2   1   2   2   1   1   0   1   2   1   1   1   2   1   1   0   2   1   0   1   0   0   1   1   1   0   1   2   2   0   2   1   1   1   0   1   1   1   0   2   1   1   2   1   1   1   2   1   0   1   0   1   1   1
 MK-5-15                0   1   0   1   0   1   0   0   1   2   1   1   2   1   0   1   2   1   1   0   1   0   1   0   0   1   2   1   2   2   1   2   2   1   1   1   2   1   2   0   2   0   1   0   0   0   0   1   1   1   0   0   0   1   2   1   2   1   0   2   1   1   1   2   1   1   1   1   1   0   2   1   2   1   0   2   0   1   2   1   1   2   1   1   2   2   1   2   2   1   2   1   0   1   1   1   1   1   1   0   1   1   1   2   1   2   1   2   1   1   2   1   0   1   1   0   0   2   2   1   2   1   1   2   2   1   1   1   1   2   1   2   1   1   2   1   0   1   1   2   1   1   1   2   0   0   2   1   1   2   0   0   0   1   2   0   1   1   2   2   1   0   2   1   0   0   0   1   1   1   1   0   1   2   2   0   2   1   1   1   0   2   1   1   1   2   1   1   2   0   1   1   2   1   0   1   0   1   2   1
 MK-5-16                0   1   0   1   1   1   1   1   2   1   1   1   2   1   0   2   2   2   1   0   1   0   1   0   0   1   2   1   2   2   1   2   2   1   1   1   2   1   2   0   2   0   1   0   0   0   1   1   1   1   1   0   1   1   2   1   2   0   0   2   1   2   1   2   1   1   1   1   2   1   2   1   1   2   0   2   0   1   2   1   1   2   1   1   2   2   1   2   2   1   2   1   0   1   0   1   1   1   1   0   1   1   1   2   1   2   1   2   1   1   1   1   0   1   1   0   0   2   2   1   2   1   1   2   2   1   1   2   1   2   0   2   0   1   1   0   0   2   1   2   1   1   1   2   0   0   2   1   1   2   0   0   0   1   1   0   1   1   2   2   1   1   2   1   0   0   1   1   1   1   1   0   1   2   1   0   2   1   1   1   0   2   1   1   1   1   1   1   2   0   2   1   2   1   0   1   0   1   2   0
 MK-6-1                 1   1   1   0   1   1   1   1   1   1   1   1   1   1   1   2   1   1   2   1   0   1   1   1   2   1   1   1   2   2   1   2   2   0   1   0   0   1   2   1   1   1   0   0   0   1   1   1   2   0   0   1   1   0   0   0   1   1   1   1   0   2   2   0   2   1   2   1   0   0   0   1   0   1   1   1   1   0   1   0   0   2   1   2   2   0   0   1   1   1   1   1   0   1   0   0   1   0   1   1   1   1   1   1   1   1   2   0   1   2   1   1   0   1   1   2   0   1   2   1   2   0   0   1   2   1   0   1   0   1   1   2   1   1   1   2   1   1   1   1   2   1   0   1   0   2   0   1   2   1   0   1   2   2   1   1   1   1   1   1   2   0   2   2   0   1   1   2   2   2   0   2   0   1   0   2   1   0   0   2   1   1   1   1   2   0   0   1   2   1   2   0   2   0   0   2   2   2   1   1
 MK-6-2                 1   1   1   0   2   1   1   1   1   1   1   1   1   1   1   2   1   1   2   1   0   1   0   0   2   1   1   1   2   2   1   2   2   0   2   1   0   1   1   1   1   1   1   0   0   2   1   1   2   1   0   1   1   0   0   1   0   1   1   1   1   2   2   0   2   1   2   1   0   1   0   1   0   1   1   1   2   0   1   1   0   2   1   2   2   1   0   1   1   1   1   1   0   1   0   0   1   0   1   1   2   1   0   1   1   0   2   0   2   1   1   1   0   1   1   2   0   1   2   1   2   0   0   2   2   1   0   2   1   1   1   2   0   1   1   2   2   1   1   2   1   1   0   1   0   2   0   1   2   1   0   1   2   2   1   1   1   1   1   1   2   0   2   1   0   1   1   2   2   2   0   2   0   1   0   2   1   1   0   2   1   1   1   1   2   0   1   1   2   1   2   0   2   0   1   2   2   1   1   1
 MK-6-3                 1   0   1   0   2   2   0   1   1   1   1   1   0   1   1   2   1   1   2   1   0   1   2   0   2   1   1   1   2   2   2   1   2   0   2   2   0   2   1   0   1   1   1   0   0   2   2   2   2   1   0   1   1   1   0   1   0   1   1   1   1   2   2   0   2   1   2   1   0   1   0   1   0   0   1   1   1   0   1   1   0   2   2   2   2   1   0   1   1   1   1   1   1   0   0   1   1   0   1   1   2   1   0   1   1   0   0   0   2   1   1   2   0   1   1   2   0   1   2   1   2   0   0   2   1   1   0   1   1   1   1   2   0   1   1   2   1   1   1   1   1   1   1   1   0   2   0   1   2   1   1   0   2   1   2   1   1   1   1   1   1   0   2   1   1   1   1   2   2   2   1   1   0   1   0   2   0   2   0   2   1   0   1   1   2   1   1   1   2   1   2   0   2   0   1   2   2   1   2   1
 MK-6-4                 1   0   1   0   2   2   0   1   1   1   1   2   1   1   1   1   1   1   1   0   0   1   2   0   2   1   0   1   2   2   2   1   2   0   2   2   0   2   1   0   1   1   1   0   0   2   2   2   2   1   0   1   1   1   0   1   0   1   1   1   1   2   2   0   2   2   2   1   0   1   0   1   0   1   1   1   1   0   2   1   0   2   2   2   2   1   0   1   1   0   1   1   1   0   0   1   1   0   1   2   0   1   1   0   1   0   0   0   0   1   1   2   0   1   1   2   0   1   2   1   1   1   0   0   0   1   0   1   1   1   1   0   0   0   1   2   1   1   1   1   1   1   1   1   0   1   1   1   2   1   0   0   2   1   2   1   1   1   1   1   1   0   2   1   1   1   1   1   2   1   1   1   0   1   0   2   1   2   1   2   1   0   1   1   2   1   1   1   2   1   1   0   1   0   2   2   1   1   2   1
 MK-6-5                 1   0   1   0   2   2   0   1   1   1   1   2   1   1   1   1   1   1   1   0   0   1   2   2   1   1   0   1   1   2   2   2   2   1   2   2   0   1   1   0   1   1   1   0   0   2   2   2   2   1   0   1   1   0   0   2   0   2   1   1   1   2   1   0   2   2   2   1   0   1   1   1   1   1   1   1   1   0   2   1   1   2   2   2   2   1   1   1   1   0   1   1   0   1   1   1   1   0   1   2   0   2   1   0   1   0   0   0   0   1   0   1   0   1   1   2   0   1   2   1   0   2   0   0   0   1   0   1   1   2   1   0   0   0   1   2   1   1   0   0   1   0   1   1   0   0   1   1   2   1   1   0   1   1   2   1   1   0   1   1   1   0   2   1   1   0   1   1   2   1   1   1   0   2   0   2   2   2   1   2   1   0   1   2   2   0   0   1   2   2   1   0   1   0   2   2   1   1   2   1
 MK-6-6                 1   0   1   1   2   2   0   0   2   1   1   2   2   1   1   1   1   1   1   0   0   1   2   2   1   1   0   1   1   2   1   2   2   1   2   2   0   1   1   0   1   1   1   0   1   2   2   2   2   1   0   1   0   0   1   2   0   2   1   1   1   2   1   0   2   2   2   1   0   0   1   1   1   2   1   1   1   0   2   1   1   1   2   2   2   1   1   1   1   0   1   1   0   1   0   2   0   1   1   2   0   1   1   0   1   1   0   1   0   1   0   1   1   1   1   2   0   2   2   1   1   2   0   0   0   1   0   0   1   2   1   0   0   0   1   2   1   1   0   0   1   2   1   1   0   1   1   1   2   1   1   0   1   1   1   1   1   1   1   1   1   1   2   1   1   0   1   1   2   1   1   1   1   2   0   1   1   2   1   1   1   0   1   2   1   0   0   1   2   2   1   0   1   0   2   1   1   1   2   1
 MK-6-7                 1   0   1   0   2   2   0   0   1   1   0   2   2   1   1   1   1   1   1   0   0   0   2   2   1   1   1   0   1   2   0   2   2   1   2   2   0   1   1   0   1   1   1   0   1   2   2   2   2   1   0   1   0   0   1   2   0   1   1   1   1   2   1   1   2   2   2   2   0   0   0   2   1   2   0   1   1   1   2   1   1   1   2   2   2   1   2   0   1   1   1   1   0   1   0   1   0   1   1   2   0   1   1   0   1   1   0   1   0   1   1   1   2   2   2   2   0   2   2   1   1   2   0   1   0   1   0   0   1   2   1   0   0   0   2   2   1   1   0   0   1   1   0   1   0   1   1   1   2   1   0   0   1   1   1   1   1   2   1   2   1   1   2   0   2   0   2   1   2   1   1   1   1   2   0   1   1   2   1   1   2   1   1   1   1   1   0   1   2   2   1   0   1   1   1   1   1   1   2   2
 MK-6-8                 1   0   1   1   1   2   0   1   1   1   0   1   2   1   1   1   1   0   1   1   1   0   2   1   1   1   1   0   1   1   0   2   2   1   2   2   0   1   1   0   1   1   1   0   0   2   2   2   2   1   0   1   0   0   1   2   2   1   1   0   1   2   1   1   2   2   2   2   0   0   0   2   1   2   1   1   1   1   2   2   1   2   2   2   1   1   2   1   1   1   0   1   0   1   1   1   0   0   1   2   0   1   1   0   2   1   0   1   0   2   1   1   2   2   1   2   0   2   2   0   1   1   0   1   0   1   0   0   1   1   1   0   0   0   2   2   1   1   0   0   1   1   1   1   0   1   2   1   1   1   0   0   1   1   1   1   1   2   1   2   1   1   2   0   2   0   2   0   2   1   1   1   1   2   0   0   1   2   1   1   2   1   1   1   1   1   0   1   2   2   1   0   1   1   1   1   1   1   2   2
 MK-6-9                 1   0   1   1   1   2   0   2   2   1   0   1   1   1   1   1   1   0   2   1   1   0   2   1   1   1   1   0   1   1   0   2   2   2   2   2   0   1   1   0   1   1   1   0   1   2   2   2   2   1   0   1   0   1   1   2   2   1   1   0   1   2   1   1   2   2   1   2   0   0   0   2   1   2   1   1   0   2   2   2   1   1   2   1   0   1   2   1   1   1   0   2   0   1   1   1   0   0   2   2   0   1   1   0   2   1   0   1   0   2   1   2   2   2   1   2   0   1   2   0   2   1   0   1   0   1   0   0   1   1   1   0   0   0   1   2   2   1   0   1   1   1   1   1   0   2   2   0   0   1   0   1   1   1   1   1   0   2   1   2   1   1   2   0   2   1   2   0   1   1   1   1   1   2   0   0   1   2   1   1   2   2   1   1   1   2   1   1   2   2   1   1   0   1   1   1   2   0   2   2
 MK-6-10                1   0   1   0   0   2   0   2   2   1   0   1   1   1   1   1   1   0   1   1   1   0   2   1   1   1   1   0   1   1   0   2   2   2   1   1   0   1   1   0   1   1   0   0   1   2   2   2   2   1   0   1   0   0   1   2   2   0   1   0   0   2   1   1   2   1   1   2   0   0   1   2   1   2   1   2   0   2   2   2   1   1   1   1   0   1   2   0   1   1   0   1   0   1   1   1   0   0   2   2   0   1   1   0   2   1   0   1   0   2   1   2   1   2   1   2   0   1   2   0   1   1   0   2   0   1   0   0   1   1   1   0   0   0   1   2   2   1   0   1   1   1   1   1   0   2   1   0   0   2   1   1   1   1   1   1   0   2   1   2   1   1   2   0   2   1   2   0   0   1   1   1   2   2   0   0   2   2   1   1   2   1   1   0   1   2   1   1   2   1   1   1   0   1   1   1   2   0   2   2
 MK-6-11                1   0   1   1   0   2   0   2   2   1   0   1   1   1   1   1   2   0   1   1   1   0   2   1   1   1   1   0   1   1   0   2   2   2   1   1   0   1   1   0   1   0   1   0   1   2   2   2   0   1   0   1   0   0   1   2   2   1   1   0   0   2   1   1   2   1   2   2   0   0   1   2   1   2   1   2   0   2   2   1   1   1   1   1   0   1   2   1   1   1   0   1   0   1   1   1   0   0   2   2   0   0   1   0   1   1   0   0   1   2   1   1   2   2   1   2   2   1   2   0   1   1   0   2   0   1   0   0   1   1   2   0   1   0   1   2   2   0   0   1   1   1   1   1   1   2   1   0   0   2   1   1   1   0   2   1   0   2   1   2   1   1   2   0   2   1   1   0   0   1   1   1   2   2   0   1   2   2   1   1   2   0   2   0   1   2   2   1   2   2   1   1   0   1   1   1   2   0   2   2
 MK-6-12                1   1   2   1   0   2   0   2   2   1   1   1   1   0   1   1   2   1   1   1   1   0   2   1   1   1   1   0   1   2   0   1   1   2   1   1   0   0   0   0   1   0   0   0   1   2   1   1   2   1   0   0   0   0   1   2   2   1   1   0   0   2   1   1   2   1   1   2   1   0   1   2   1   2   1   2   1   1   2   1   1   1   1   1   0   1   1   1   1   1   0   1   1   0   1   1   0   0   2   2   0   0   1   0   2   1   0   1   2   1   1   1   2   2   1   2   2   1   2   0   1   1   0   1   1   1   0   0   1   1   2   0   1   0   1   2   2   0   0   0   1   1   1   1   1   2   1   0   0   2   1   1   1   0   2   1   1   2   1   1   1   1   2   0   1   1   0   0   0   1   1   1   2   2   0   1   2   2   1   1   2   2   2   1   1   2   2   2   2   2   1   1   0   1   1   1   2   1   2   2
 MK-6-13                2   1   1   0   1   2   0   2   0   1   1   1   1   0   1   1   1   1   2   1   1   0   2   1   1   1   1   0   1   2   0   1   1   2   1   2   0   0   0   0   1   0   0   0   1   2   1   1   2   1   0   0   0   0   1   1   2   1   1   0   0   2   1   1   1   1   1   2   1   0   1   2   1   2   1   2   0   1   2   1   1   1   1   1   0   1   1   1   2   1   0   1   1   0   2   2   0   0   2   2   0   0   1   0   2   1   0   1   2   1   1   1   2   2   1   2   1   1   2   0   1   1   0   1   1   1   0   0   1   1   2   1   2   0   1   2   2   0   0   0   1   1   1   1   1   1   1   0   0   2   1   1   2   1   2   1   2   2   0   2   1   1   2   0   2   1   0   0   0   1   1   1   2   2   0   1   2   1   1   1   2   2   2   1   1   2   1   2   2   2   1   1   0   2   1   1   2   0   1   2
 MK-6-14                2   1   1   0   2   2   1   2   0   1   1   1   1   0   1   2   1   1   2   2   1   0   2   1   1   1   0   1   1   2   0   1   0   2   1   0   0   0   0   1   1   0   0   0   1   2   1   2   2   1   0   1   0   0   1   2   2   1   1   0   0   2   1   1   2   0   1   2   1   0   1   2   1   2   1   2   0   1   2   1   1   1   1   1   0   1   1   2   2   1   0   1   1   0   2   2   0   0   2   1   1   0   1   0   2   1   0   0   2   0   1   1   2   2   1   2   1   1   2   0   1   1   1   1   1   1   0   0   1   0   2   2   2   0   1   2   2   0   1   1   0   1   1   1   1   1   2   0   0   2   1   1   2   1   0   1   2   2   0   2   2   1   1   0   2   1   0   0   0   1   1   1   2   2   0   1   2   1   1   1   2   1   2   1   1   2   1   2   1   1   1   1   0   2   1   1   1   0   2   1
 MK-6-15                2   1   1   0   1   0   1   2   0   1   1   1   1   1   0   2   1   1   2   2   0   0   2   1   1   1   0   0   1   2   0   1   0   2   2   0   0   0   0   1   1   0   0   0   1   2   0   2   2   1   0   1   1   0   1   2   2   1   0   0   0   2   1   1   2   0   1   0   1   0   1   2   0   2   1   1   0   1   2   1   2   1   2   1   0   2   1   2   0   1   0   1   1   0   2   2   0   1   2   1   1   0   1   0   2   2   0   0   1   0   1   1   2   2   1   2   0   1   2   0   0   1   2   1   1   1   0   0   1   0   1   2   2   0   1   2   2   0   1   1   1   1   1   1   1   1   1   0   0   2   1   1   2   1   0   1   2   2   1   2   1   1   2   0   2   1   1   0   1   1   1   1   2   2   0   1   0   0   1   1   1   1   2   1   1   1   1   2   0   1   1   1   0   2   1   1   1   0   2   1
 MK-6-16                2   1   0   0   1   0   1   1   0   1   1   1   2   1   0   2   1   1   1   2   0   0   2   1   1   1   0   0   1   2   0   1   0   2   2   1   0   0   0   0   1   0   0   0   1   2   0   2   2   1   0   1   1   0   1   1   2   1   0   0   0   2   1   1   2   0   1   0   1   0   1   2   0   2   1   1   0   1   2   1   2   2   2   1   0   2   1   1   0   0   0   2   1   0   2   2   0   1   2   2   1   1   1   0   2   2   0   1   1   1   1   1   2   1   1   2   0   1   2   0   0   1   2   1   1   1   1   0   1   0   2   1   1   0   2   2   2   0   2   0   1   1   1   1   1   1   1   0   0   2   1   1   1   1   0   1   2   2   1   1   1   1   2   0   1   1   1   1   1   1   1   1   2   1   1   1   0   0   1   0   1   1   1   1   1   1   1   2   0   2   1   1   0   2   1   1   1   1   2   1
 
!****************************************** Phenotypic Data **********************************************************
!-100.0 is resevred for missing phenotype
SimulatedTrait1         9.7646   10.1130    9.3576   10.6044   10.6289    7.9406   11.5288    9.7833   10.5456   10.0437    9.9571    9.8143    9.9653   12.0115   10.2985    9.9165    9.1245   11.8899   10.3816    9.2871   11.0510   10.5724   11.1238   11.3458   10.6814   10.9069    9.2948   11.3407   10.2342    9.1046    9.5427    9.0265    9.2101    9.5746    9.8099   10.8124    9.2498    9.2482   11.7806   10.2415   10.6054    9.5173   10.6873   10.2473    9.1091    9.3671   10.0782   10.0454   10.5105   10.3149    7.5046    9.6246    9.7507    8.9375    9.1706    8.3824   10.9645    9.2001   11.3562    8.1190   10.2217   10.1275    9.7931   10.8139    9.6201    9.0056   10.1060   10.7519    9.9872   11.3187    9.3360    9.0529    7.8511    9.7181   11.6186    8.5759   10.5576    9.3072   11.8862   10.4537   10.2105   10.1066    8.6073   11.1409   10.4253   10.2437   10.0392    9.7303    7.4683   10.6745   12.2328    9.6969   10.1030   10.4546   10.7113   10.4163   11.1716   10.7721   10.0669   10.1632    8.4591    9.3690   10.3026    8.7290   10.1784   10.4256   12.6396    9.4628    9.8876    9.9856   10.0165   11.0455    9.1470    8.5470    9.4992    7.8810   11.0893    9.8834   11.2338   10.3695   11.2104    9.6294   10.4763   10.5363    9.5331   10.2847   10.3412   10.1971    9.2447    9.5875    8.3815    9.9692   10.5525    9.7978    9.5853    9.1919   11.1961   11.1134   10.5109    9.2888   11.4071   10.5930   10.4210    8.6501   10.0079    8.7127   12.6089   10.9667    9.8049   10.6885    9.9996   10.0000    9.4738   10.8998    9.8297   11.3963    9.1440   10.6856    9.6051   10.5701   10.6858   10.7144    9.8750   11.4869    8.6324   10.0134   11.5819   10.3192    8.7230   10.7738    8.8464   10.1312   11.3355    9.1917    8.8422    9.1465    8.6988    9.7868    9.2622   10.4887    8.3017   10.3301    7.8765    9.5098   10.1100    9.5746    8.0900   10.9982    9.7107    9.1548   10.4254    9.5238    8.8208    9.2721   10.4190   10.9315    9.8445    9.6572    8.5214    8.8870
 
