# Supplementary material for: Inclusive Composite Interval Mapping of QTL by Environment Interactions in Biparental Populations
Source: PLoS One. 2015 Jul 10;10(7):e0132414. doi: 10.1371/journal.pone.0132414 (PMC4498613; doi:10.1371/journal.pone.0132414)
Supplement: S2 File — (ZIP) [file pone.0132414.s002.zip › F2 population/e=1/run_00036.met]

!**********************Note: lines staring with "!" are remarks and will be ignored in the program********************
!*********************************General Information**********************************
!Assuming F1 = P1 x P2, populations available in QTL IciMapping are: 
!  1, P1BC1F1 = P1 x F1, the first backcrossing where P1 is used as the recurrent parent;
!  2, P2BC1F1 = P2 x F1, the first backcrossing where P2 is used as the recurrent parent;
!  3, F1DH, F1-derived doubled haploids; 
!  4, RIL or F1RIL, recombination inbred lines through the repeated selfing of F1;
!  5, P1BC1RIL, recombination inbred lines through the repeated selfing of P1BC1F1;
!  6, P2BC1RIL, recombination inbred lines through the repeated selfing of P2BC1F1;
!  7, F2, the selfing generation of F1;
!  8, F3, the selfing generation of F2;
!  9, P1BC2F1, the second backcrossing where P1 is used as the recurrent parent; 
! 10, P2BC2F1, the second backcrossing where P2 is used as the recurrent parent;
! 11, P1BC2RIL, recombination inred lines through the repeated selfing of P1BC2F1; 
! 12, P2BC2RIL, recombination inred lines through the repeated selfing of P2BC2F1; 
! 13, P1BC1F2, the selfing generation of P1BC1F1; 
! 14, P2BC1F2, the selfing generation of P2BC1F1; 
! 15, P1BC2F2, the selfing generation of P1BC2F1; 
! 16, P2BC2F2, the selfing generation of P2BC2F1; 
! 17, P1BC1DH, P1BC1F1-derived doubled haploids; 
! 18, P2BC1DH, P2BC1F1-derived doubled haploids; 
! 19, P1BC2DH, P1BC2F1-derived doubled haploids; 
! 20, P2BC2DH, P2BC2F1-derived doubled haploids; 
   7      !Mapping Population (see remarks above)
   2      !Mapping Function (1 for Kosambi; 2 for Haldane; 3 for Morgan)
   2      !Marker Space Type (1 for intervals; 2 for positions)
   1      !Marker Space Unit(1 for centiMorgans; 2 for Morgan)
   6      !Number of Chromosomes (or Linkage Groups)
 200      !Size of the mapping population
   1      !Number of environments
 
!***************************************** Chromosomes and Linkage Maps **********************************************
!Chromosome                 NumMarkers
-CH1                        16
-CH2                        16
-CH3                        16
-CH4                        16
-CH5                        16
-CH6                        16
!Linkage map (Marker name followed by position or the interval length)
 MK-1-1                1     0.000
 MK-1-2                1    10.000
 MK-1-3                1    20.000
 MK-1-4                1    30.000
 MK-1-5                1    40.000
 MK-1-6                1    50.000
 MK-1-7                1    60.000
 MK-1-8                1    70.000
 MK-1-9                1    80.000
 MK-1-10               1    90.000
 MK-1-11               1   100.000
 MK-1-12               1   110.000
 MK-1-13               1   120.000
 MK-1-14               1   130.000
 MK-1-15               1   140.000
 MK-1-16               1   150.000
 MK-2-1                2     0.000
 MK-2-2                2    10.000
 MK-2-3                2    20.000
 MK-2-4                2    30.000
 MK-2-5                2    40.000
 MK-2-6                2    50.000
 MK-2-7                2    60.000
 MK-2-8                2    70.000
 MK-2-9                2    80.000
 MK-2-10               2    90.000
 MK-2-11               2   100.000
 MK-2-12               2   110.000
 MK-2-13               2   120.000
 MK-2-14               2   130.000
 MK-2-15               2   140.000
 MK-2-16               2   150.000
 MK-3-1                3     0.000
 MK-3-2                3    10.000
 MK-3-3                3    20.000
 MK-3-4                3    30.000
 MK-3-5                3    40.000
 MK-3-6                3    50.000
 MK-3-7                3    60.000
 MK-3-8                3    70.000
 MK-3-9                3    80.000
 MK-3-10               3    90.000
 MK-3-11               3   100.000
 MK-3-12               3   110.000
 MK-3-13               3   120.000
 MK-3-14               3   130.000
 MK-3-15               3   140.000
 MK-3-16               3   150.000
 MK-4-1                4     0.000
 MK-4-2                4    10.000
 MK-4-3                4    20.000
 MK-4-4                4    30.000
 MK-4-5                4    40.000
 MK-4-6                4    50.000
 MK-4-7                4    60.000
 MK-4-8                4    70.000
 MK-4-9                4    80.000
 MK-4-10               4    90.000
 MK-4-11               4   100.000
 MK-4-12               4   110.000
 MK-4-13               4   120.000
 MK-4-14               4   130.000
 MK-4-15               4   140.000
 MK-4-16               4   150.000
 MK-5-1                5     0.000
 MK-5-2                5    10.000
 MK-5-3                5    20.000
 MK-5-4                5    30.000
 MK-5-5                5    40.000
 MK-5-6                5    50.000
 MK-5-7                5    60.000
 MK-5-8                5    70.000
 MK-5-9                5    80.000
 MK-5-10               5    90.000
 MK-5-11               5   100.000
 MK-5-12               5   110.000
 MK-5-13               5   120.000
 MK-5-14               5   130.000
 MK-5-15               5   140.000
 MK-5-16               5   150.000
 MK-6-1                6     0.000
 MK-6-2                6    10.000
 MK-6-3                6    20.000
 MK-6-4                6    30.000
 MK-6-5                6    40.000
 MK-6-6                6    50.000
 MK-6-7                6    60.000
 MK-6-8                6    70.000
 MK-6-9                6    80.000
 MK-6-10               6    90.000
 MK-6-11               6   100.000
 MK-6-12               6   110.000
 MK-6-13               6   120.000
 MK-6-14               6   130.000
 MK-6-15               6   140.000
 MK-6-16               6   150.000
!*********************************** Marker Types ********************************************************************
!Co-dominant marker: When heterozygote F1 is present, P1 is coded as 2, F1 is coded as 1, and P2 is coded as 0; Otherwise, P1 is coded as 2, and P2 is coded as 0. 
!Dominant marker: When heterozygote F1 is present, P1 and F1 are coded as 12, and P2 is coded as 0; Otherwise, P1 is coded as 2, and P2 is coded as 0.  
!Recessive markers: When heterozygote F1 is present, P1 is coded as 2, and F1 and P2 are coded as 10; Otherwise, P1 is coded as 2, and P2 is coded as 0. 
!Missing marker is coded as -1. 
 MK-1-1                 2   1   1   0   1   2   0   1   2   1   0   1   1   1   2   2   0   1   1   0   1   1   1   1   1   1   1   1   2   0   2   2   1   1   1   0   1   2   2   0   1   2   1   1   0   2   2   1   2   1   0   1   1   2   1   2   1   0   1   2   0   1   0   0   1   1   0   0   0   1   1   1   1   0   0   0   2   0   1   2   2   2   1   1   2   2   1   1   2   2   1   1   1   2   1   1   1   1   1   1   0   0   1   1   1   1   1   1   1   1   1   1   1   2   1   1   2   2   1   0   2   2   0   0   0   2   1   2   1   0   1   1   1   2   1   1   0   1   1   0   1   1   2   1   1   1   0   1   1   1   1   2   1   1   0   0   1   1   1   0   0   0   1   0   0   0   0   0   0   1   2   0   0   1   1   1   2   1   2   1   1   2   1   0   1   1   1   2   0   1   1   1   0   2   0   0   2   1   0   1
 MK-1-2                 1   0   1   0   1   2   0   1   2   1   0   1   1   1   2   2   0   1   1   0   0   2   1   1   1   1   1   1   2   0   2   2   1   1   1   0   1   2   2   0   1   2   1   1   0   2   2   1   2   1   1   1   1   2   1   2   1   1   1   2   0   2   0   0   1   1   0   0   0   1   1   1   1   0   0   0   2   0   1   2   2   2   1   1   2   2   0   1   1   2   1   1   1   2   1   1   1   1   1   1   1   0   1   1   1   1   1   1   0   2   1   1   1   2   1   1   2   2   1   0   1   2   1   0   0   2   1   2   1   0   2   1   1   2   1   1   0   1   1   0   1   1   2   1   1   1   0   1   2   1   1   2   1   1   0   0   1   1   2   0   1   0   0   0   1   1   0   0   0   1   2   1   0   1   1   1   2   1   2   0   1   2   1   0   1   2   1   2   0   0   1   1   0   1   0   1   2   2   1   1
 MK-1-3                 1   0   1   0   1   2   0   1   2   1   0   1   1   1   2   2   1   1   1   1   0   1   1   1   1   2   0   1   2   0   2   2   1   0   1   1   1   2   2   0   1   2   1   1   0   2   1   1   2   1   1   1   1   2   1   2   1   1   0   2   0   1   0   0   1   1   0   0   0   1   1   1   1   0   0   1   2   0   0   2   2   2   1   1   2   1   0   1   1   2   1   1   2   2   1   1   0   0   1   1   1   1   1   1   1   1   1   1   0   2   1   1   1   2   1   0   2   2   1   1   1   2   1   0   0   2   1   2   1   0   2   1   1   1   1   1   0   0   1   0   1   0   2   1   1   1   0   1   2   1   1   2   1   1   0   0   1   0   2   0   0   0   0   0   1   1   0   0   0   1   2   1   1   1   1   1   2   1   1   0   2   2   1   0   1   2   1   1   0   0   1   1   1   1   1   1   1   2   1   1
 MK-1-4                 1   0   1   0   1   2   0   1   2   1   0   1   1   1   2   2   1   1   1   2   0   1   1   1   1   2   0   1   2   0   2   1   1   0   1   1   0   1   1   0   2   2   1   1   0   1   1   0   1   1   1   1   1   2   0   1   1   1   0   2   0   2   0   0   1   0   0   1   0   1   2   0   1   0   0   1   2   1   1   2   2   2   1   1   1   1   0   1   1   2   1   1   2   2   1   0   1   0   0   1   2   1   1   2   1   1   1   1   1   2   1   1   1   2   2   0   2   2   1   1   1   2   1   2   0   2   1   2   1   0   2   1   1   1   1   1   0   1   1   0   1   0   2   1   1   1   0   1   2   1   1   2   1   1   0   1   1   0   2   0   0   0   0   0   1   2   0   0   0   1   1   1   1   1   1   1   2   1   1   0   2   2   1   0   1   2   1   1   1   0   1   1   1   1   1   1   1   2   1   1
 MK-1-5                 1   0   1   2   1   2   0   1   2   1   1   1   1   1   2   2   1   2   1   2   0   2   1   1   1   2   0   1   2   0   2   1   1   0   1   1   0   1   1   0   2   2   1   0   0   1   1   0   1   1   1   1   1   2   0   1   1   1   0   2   0   2   0   0   1   1   0   0   0   1   2   0   1   0   0   1   2   2   1   2   2   2   1   1   1   1   0   1   1   2   1   2   2   2   1   0   1   0   0   1   2   1   1   2   2   1   1   1   1   2   1   1   1   2   2   0   2   2   1   1   1   2   0   2   1   2   2   1   1   0   2   1   1   1   1   1   0   1   1   0   1   0   2   1   1   1   0   1   2   1   1   2   1   0   0   1   1   0   2   0   1   0   1   0   1   1   0   0   0   1   1   1   0   1   1   1   2   1   1   0   1   2   1   0   1   2   1   1   1   0   1   1   1   2   1   1   1   2   1   1
 MK-1-6                 1   0   1   2   1   2   0   1   1   1   2   1   1   1   2   2   1   1   1   2   0   2   1   2   1   2   0   1   2   0   1   1   1   0   1   1   0   1   1   1   2   2   0   0   0   1   1   0   1   1   1   1   1   2   1   1   1   0   0   2   0   2   1   0   1   2   0   0   0   1   2   0   1   1   0   1   2   2   1   2   2   2   1   1   1   1   0   1   2   1   1   2   2   2   1   0   1   0   1   1   2   1   0   2   2   1   1   1   1   2   1   1   0   2   2   0   2   1   1   0   1   2   0   1   0   2   2   1   1   0   2   1   1   1   1   1   1   1   1   0   1   0   2   1   1   1   0   1   2   0   1   2   1   0   0   1   1   0   2   0   1   0   1   2   1   1   0   0   0   1   1   2   0   1   1   1   2   2   1   1   2   1   1   1   1   2   1   2   1   0   2   1   1   1   1   1   1   1   1   1
 MK-1-7                 1   0   1   2   1   2   0   1   1   2   1   1   2   1   1   2   2   1   1   2   0   2   1   2   1   2   0   1   2   0   1   0   1   0   1   1   1   1   1   1   2   2   0   0   0   1   0   0   0   1   1   1   1   2   0   0   1   0   0   2   0   2   1   0   2   1   0   0   0   1   2   2   1   1   0   1   2   2   0   2   2   2   1   1   1   1   0   1   2   2   1   2   2   2   1   0   1   0   1   1   2   2   0   2   2   1   1   1   0   2   2   1   1   2   2   0   2   2   1   0   2   2   0   0   0   2   2   1   0   0   2   1   1   2   1   2   1   1   1   1   1   0   2   1   2   1   0   1   2   0   1   2   1   0   0   1   1   1   1   0   1   0   1   2   1   0   0   0   0   1   1   2   0   1   1   1   2   2   0   1   2   1   1   1   1   2   1   1   1   1   2   1   1   1   1   1   2   1   1   1
 MK-1-8                 1   0   1   2   1   2   0   1   1   2   1   1   2   1   1   2   1   1   1   2   0   2   1   2   2   2   0   1   1   1   1   1   2   0   1   1   2   1   2   2   2   1   0   0   0   1   1   0   0   1   1   1   1   1   0   0   1   1   0   2   0   2   1   1   2   1   0   0   0   1   2   2   1   1   1   1   2   2   1   2   2   2   1   1   1   1   2   1   1   1   1   2   2   1   0   0   1   0   1   1   2   1   0   2   2   1   1   1   0   2   2   1   1   1   2   0   2   1   1   0   2   2   0   0   0   1   1   1   0   1   2   1   1   1   1   2   1   1   2   0   1   0   2   1   2   1   1   1   2   0   1   2   1   0   0   1   1   2   2   1   1   0   1   2   1   0   0   0   0   2   1   2   0   1   1   1   1   2   0   1   2   1   1   1   1   2   2   1   1   1   2   1   2   1   1   1   1   0   1   0
 MK-1-9                 1   0   0   2   1   2   0   1   1   2   1   0   2   1   1   2   1   1   2   2   0   2   1   2   2   2   1   2   1   1   1   2   2   0   2   2   2   0   2   2   2   1   0   1   0   1   1   0   0   0   1   1   1   1   0   0   1   1   0   2   0   2   1   1   2   2   0   0   0   1   2   2   1   1   1   1   2   2   1   2   2   2   1   1   1   2   2   1   1   1   1   2   1   1   0   0   1   1   1   0   2   1   1   2   2   1   0   1   0   2   2   1   1   1   2   0   2   1   1   0   2   2   0   0   0   1   1   1   0   1   2   1   1   1   1   2   1   1   2   0   1   0   2   1   2   1   1   1   2   0   1   2   1   0   0   1   1   2   2   1   1   0   1   2   1   0   0   0   0   1   1   1   0   1   0   1   1   2   0   1   2   1   2   1   1   2   2   1   1   1   2   1   2   1   1   1   2   0   1   0
 MK-1-10                0   0   0   2   1   2   1   1   1   2   1   0   2   1   1   2   1   1   1   2   0   1   1   2   1   2   1   2   0   2   1   1   2   0   1   2   2   1   1   2   2   2   0   1   0   1   0   0   0   1   1   1   1   1   0   0   2   1   0   2   0   1   2   1   2   2   1   0   0   2   2   2   2   1   1   2   2   2   1   2   2   2   1   1   2   2   2   1   2   1   1   2   1   1   1   0   1   1   1   0   2   2   1   1   2   1   0   1   0   2   1   1   1   2   1   0   2   1   1   0   2   2   0   0   0   1   1   1   0   1   2   1   1   1   1   2   1   1   2   0   1   0   2   1   2   0   1   1   2   0   1   0   1   0   0   2   1   2   2   1   1   0   0   1   1   0   0   0   0   1   1   2   0   1   0   1   1   2   0   2   1   1   2   1   1   1   2   1   1   1   2   0   2   1   1   1   2   0   1   0
 MK-1-11                1   1   0   1   1   1   1   1   1   1   0   0   2   1   1   2   1   1   1   2   0   1   0   2   1   2   2   2   0   1   1   1   2   0   1   2   2   1   1   2   1   2   0   1   0   1   0   1   0   1   1   1   2   1   1   1   2   2   0   1   1   1   2   0   2   2   1   0   0   2   2   2   2   1   1   1   2   2   1   2   2   1   1   1   2   2   2   1   1   1   2   1   1   1   1   0   1   1   1   0   2   2   1   1   2   1   2   1   0   2   1   1   0   1   1   0   2   1   1   1   2   2   0   0   0   1   1   1   0   1   2   0   0   1   1   2   1   1   2   0   1   0   2   1   1   0   1   1   2   0   0   0   1   0   0   1   1   2   2   1   1   0   0   1   0   0   0   0   0   1   1   2   1   1   0   1   1   2   1   2   1   1   2   1   1   1   2   1   1   1   1   0   1   2   1   1   2   0   1   0
 MK-1-12                1   2   0   1   0   1   1   1   1   1   0   0   2   1   1   1   1   1   0   1   0   1   1   2   1   2   2   2   0   1   1   1   2   0   1   2   1   1   2   2   1   2   1   1   0   1   0   0   1   1   1   1   2   1   1   1   2   2   0   1   1   1   2   0   2   2   2   0   0   2   2   2   2   0   2   1   2   2   1   2   2   2   1   1   2   2   2   1   1   1   2   1   1   1   1   0   1   1   1   0   2   2   1   1   2   1   1   0   0   2   1   1   0   1   1   0   2   1   1   1   2   2   0   0   0   1   1   1   0   1   1   1   0   2   1   1   1   1   2   0   1   0   2   1   1   0   1   1   2   0   0   0   1   0   0   0   1   2   2   1   1   0   0   1   0   0   0   0   0   1   1   2   1   0   0   1   1   2   1   2   1   2   2   1   0   0   2   1   1   1   0   0   1   2   1   1   1   0   1   0
 MK-1-13                1   2   1   1   0   1   2   1   1   1   0   0   2   1   1   1   1   2   0   0   0   1   0   2   1   2   2   2   0   1   1   1   2   0   1   2   1   0   2   2   1   1   1   1   0   1   0   0   1   1   1   1   2   1   1   1   2   1   0   2   1   0   2   0   2   2   2   0   1   2   2   1   2   0   2   1   2   2   1   2   2   2   1   1   2   2   2   1   1   1   1   1   1   1   1   2   1   1   1   0   2   2   1   1   2   0   1   0   0   2   2   1   0   1   0   0   2   1   1   1   2   2   1   0   1   1   1   1   0   1   1   1   0   2   2   1   1   1   1   0   1   1   2   1   1   0   1   1   2   0   0   0   1   0   0   0   1   2   2   0   0   1   0   0   0   0   0   0   0   1   1   2   1   0   1   1   1   1   1   1   1   2   2   1   0   0   2   1   1   1   0   1   1   2   1   1   1   0   1   0
 MK-1-14                1   2   1   0   0   1   2   1   1   1   0   0   2   1   1   1   1   2   0   0   0   1   0   2   0   2   2   2   0   1   1   1   1   1   1   1   1   0   2   2   1   1   1   1   0   2   0   1   1   1   1   1   2   1   1   1   2   1   0   2   1   0   2   0   2   2   2   0   1   2   1   1   1   0   2   1   2   1   1   2   2   2   0   1   2   2   2   1   1   1   1   1   0   1   1   2   1   1   1   0   2   2   1   0   2   0   1   1   1   2   2   1   0   1   0   0   2   1   2   1   2   2   1   0   1   1   1   1   0   1   1   1   0   2   2   1   1   1   2   0   0   1   2   1   2   0   1   0   2   0   0   0   2   1   0   0   1   2   1   0   1   1   0   1   0   0   0   0   0   1   2   2   1   0   1   1   1   1   1   2   2   2   2   1   0   0   1   1   1   0   0   0   2   2   1   1   1   0   1   0
 MK-1-15                1   2   2   0   0   1   2   1   1   1   0   0   2   1   1   1   1   2   0   0   0   1   0   2   0   2   2   2   1   1   1   1   1   1   1   1   1   0   2   2   1   1   2   1   1   2   1   1   1   1   2   1   2   2   1   1   2   1   0   2   1   0   2   0   2   1   2   0   1   2   1   1   2   0   2   1   2   1   0   2   2   2   0   1   2   2   2   1   1   1   1   1   0   1   1   2   1   1   1   1   2   2   1   0   2   0   1   0   2   2   2   1   1   1   0   0   2   1   2   1   2   2   1   0   1   1   1   1   0   1   1   1   0   2   2   1   0   1   2   0   0   1   2   1   2   0   1   0   2   0   0   0   2   1   0   0   1   2   1   0   2   1   0   1   0   0   0   0   0   1   2   2   2   0   1   1   1   1   1   2   2   2   2   1   0   0   0   1   1   0   0   1   1   2   1   1   1   2   1   0
 MK-1-16                1   1   2   0   0   1   1   1   1   1   0   0   2   1   1   1   1   2   0   0   0   1   0   2   0   2   2   2   1   1   1   1   1   1   1   2   1   0   2   2   1   0   1   1   1   2   1   1   1   1   2   1   2   1   1   1   2   0   0   2   1   0   2   0   2   0   2   1   1   2   1   1   2   0   2   1   2   1   0   2   2   2   0   1   1   2   2   2   1   1   1   1   0   0   1   2   1   1   1   1   2   1   1   1   2   0   1   1   2   2   2   1   1   1   0   0   1   1   2   1   2   2   0   1   1   0   1   1   0   1   1   1   0   1   2   1   0   1   2   0   0   0   2   1   1   0   0   2   1   1   0   1   2   1   0   0   1   2   2   1   2   2   1   1   0   0   0   0   0   1   2   2   2   0   1   1   1   1   1   2   2   2   2   1   0   1   0   0   1   1   0   1   1   2   1   1   0   1   1   0
 MK-2-1                 2   0   0   1   2   1   0   0   1   0   1   0   1   0   0   1   0   1   1   1   1   1   2   1   0   1   1   0   1   2   0   1   1   2   1   2   1   0   1   1   2   0   0   0   0   1   1   1   2   0   2   2   0   1   0   0   2   0   1   1   2   1   1   1   1   0   1   1   1   1   1   0   2   2   1   2   1   1   0   1   1   1   0   2   0   1   1   1   1   0   1   1   1   2   2   2   0   1   2   1   1   0   1   1   2   1   2   2   0   0   1   2   0   1   2   1   1   1   2   1   0   1   0   2   0   2   1   0   2   0   1   0   2   0   2   1   0   1   0   0   1   1   0   2   0   1   1   1   1   1   2   2   1   0   2   1   1   0   2   1   1   2   1   1   0   2   1   1   0   0   0   2   0   1   2   0   2   1   0   1   0   1   2   0   1   1   1   1   1   0   1   1   1   1   1   1   1   1   1   1
 MK-2-2                 2   0   1   1   2   1   0   0   1   2   1   0   1   0   0   1   0   2   1   1   1   1   2   1   0   1   1   0   1   2   1   1   1   2   1   2   1   0   1   1   1   0   0   0   0   1   0   1   2   0   2   2   1   1   0   0   2   0   1   1   2   1   1   1   2   0   1   2   1   0   2   0   2   1   1   2   1   1   0   1   2   0   0   2   0   0   1   1   1   0   1   1   1   2   2   1   1   1   2   2   1   0   0   1   2   1   2   2   1   1   1   2   0   1   2   1   1   1   2   1   0   1   0   2   0   1   2   0   2   0   1   1   2   0   2   2   0   1   0   1   1   2   0   2   0   1   1   1   2   1   2   2   1   0   1   0   1   1   2   1   1   2   1   1   0   2   1   0   1   0   0   2   0   2   2   0   2   1   0   0   0   2   2   0   1   2   1   1   1   0   1   1   2   1   1   1   1   1   1   1
 MK-2-3                 2   0   1   1   2   0   0   0   1   1   0   0   1   0   0   1   0   2   1   2   0   0   2   1   0   0   1   0   1   2   2   2   1   1   1   2   1   1   1   1   1   1   0   0   0   1   0   1   2   0   2   2   1   1   0   0   2   0   1   1   2   1   1   1   2   0   1   2   1   1   2   0   1   1   1   2   2   1   0   1   2   0   0   2   0   1   0   1   1   0   1   1   1   2   2   0   1   1   2   2   1   0   0   1   2   2   2   2   2   1   1   2   0   1   1   1   1   1   2   1   0   1   0   2   0   1   2   0   2   1   1   1   2   0   2   2   0   1   0   1   1   2   0   2   0   1   1   1   2   1   2   2   1   1   0   0   0   1   2   0   1   2   1   1   2   2   2   0   0   0   0   2   0   2   2   0   2   1   2   1   1   2   0   0   1   2   0   1   1   0   1   1   2   1   1   0   1   1   1   1
 MK-2-4                 2   0   1   1   2   0   0   1   0   1   0   0   1   1   0   0   0   2   2   1   0   0   1   1   0   0   2   0   1   2   2   2   2   1   1   2   2   1   1   1   1   1   0   0   0   1   0   1   2   0   2   2   1   1   0   1   1   0   1   1   2   1   1   1   2   0   1   2   1   2   2   0   1   0   1   2   2   0   0   1   2   0   0   1   1   0   0   1   1   0   1   1   1   2   2   0   1   1   2   2   1   0   0   1   2   2   2   2   2   1   1   2   1   1   1   0   1   1   2   1   0   1   0   2   0   1   2   0   2   1   1   1   2   0   2   2   0   2   1   1   1   2   0   2   1   1   1   1   2   1   2   2   1   1   0   0   0   1   2   0   1   2   1   1   2   1   2   1   0   0   0   2   0   2   2   0   2   1   2   1   1   2   1   1   1   2   0   1   0   0   1   1   2   1   1   0   0   1   1   0
 MK-2-5                 2   0   1   1   1   1   0   0   1   1   0   0   1   1   0   0   0   2   0   1   0   1   1   1   0   0   2   0   1   2   2   2   2   1   1   2   2   1   2   1   1   1   1   0   0   1   0   1   2   1   2   2   1   1   2   1   1   0   0   0   2   1   1   1   1   0   0   2   2   2   2   0   1   0   1   2   2   0   0   1   1   0   0   1   2   0   0   1   1   0   1   1   1   1   2   0   1   1   2   2   1   0   0   1   2   2   2   2   2   1   0   2   1   1   1   0   1   1   1   1   0   1   0   2   0   2   2   0   2   1   1   0   2   1   2   2   0   2   1   1   1   2   1   2   0   1   1   1   2   1   2   2   1   2   1   0   1   1   2   0   1   2   2   1   2   0   2   1   0   1   0   2   0   2   2   1   2   1   2   1   0   2   1   1   0   2   0   1   0   1   2   1   1   1   1   0   0   1   1   1
 MK-2-6                 2   1   1   2   1   1   1   0   1   1   0   0   2   1   0   0   0   2   0   1   0   1   1   1   0   0   2   0   1   2   2   2   1   0   1   2   1   1   2   0   0   1   1   1   0   1   0   1   2   1   2   2   1   1   2   1   1   0   0   0   2   1   2   1   1   0   0   2   1   2   2   0   1   0   1   0   2   0   0   0   1   0   2   1   2   0   0   1   1   0   1   1   1   1   1   0   1   1   2   2   1   0   0   1   2   2   2   1   2   1   0   2   1   1   1   0   1   1   1   1   0   1   0   2   0   2   1   1   2   1   1   0   2   2   2   1   0   2   1   1   1   1   1   2   1   1   1   1   2   1   2   2   1   2   1   1   1   1   2   0   1   2   2   1   2   0   2   1   1   1   1   2   0   2   2   1   2   2   1   0   0   1   1   1   0   2   1   1   0   0   2   1   1   1   1   0   0   1   1   1
 MK-2-7                 2   1   2   2   1   2   1   0   1   0   0   0   2   2   0   0   0   2   0   1   0   1   1   1   0   0   2   0   2   2   2   2   2   1   1   2   1   1   2   1   0   1   2   1   0   0   0   2   2   1   2   1   1   1   1   2   1   1   0   0   2   1   2   1   1   0   0   2   1   1   1   0   0   0   1   0   2   0   0   1   0   0   2   0   2   0   1   0   1   0   1   1   1   1   2   0   1   1   1   2   1   1   0   1   2   2   2   1   2   1   0   1   1   1   1   0   1   1   1   1   0   1   0   2   0   2   1   2   2   1   1   0   2   2   2   0   0   2   1   1   1   1   1   2   0   1   1   1   2   2   1   2   1   1   1   1   1   1   2   0   1   2   2   1   2   1   2   1   1   1   1   2   1   2   2   1   2   2   1   0   1   1   1   1   0   1   1   0   0   0   2   1   1   2   1   0   0   1   1   0
 MK-2-8                 2   1   2   2   1   2   1   1   1   0   0   0   2   2   1   0   0   2   0   1   0   2   1   1   0   0   2   0   2   2   2   2   2   1   0   2   1   1   2   1   0   1   2   1   0   0   1   2   2   1   2   1   2   1   0   1   1   1   0   0   2   1   2   2   2   0   0   2   1   1   1   1   0   0   1   0   2   0   0   1   0   0   2   1   1   0   1   0   1   0   1   1   1   1   2   0   1   2   1   2   1   0   0   1   2   2   1   1   2   2   0   1   1   1   1   0   1   1   1   1   1   1   0   2   0   2   0   2   2   2   1   0   2   2   2   0   0   2   1   1   0   1   0   2   0   1   1   1   1   2   1   2   1   1   1   1   1   1   2   0   1   2   2   0   2   2   2   1   1   1   1   2   1   2   2   1   2   2   1   0   1   1   2   1   0   1   0   0   0   0   2   2   1   2   1   0   0   1   1   0
 MK-2-9                 2   0   2   2   1   2   1   1   1   0   0   0   2   2   0   0   0   2   1   0   1   1   1   1   1   0   2   0   2   2   2   2   2   1   0   2   1   1   2   1   0   1   2   1   0   0   1   1   2   1   2   1   2   1   0   1   1   0   0   0   1   1   2   2   1   0   0   2   2   1   1   1   0   0   2   0   1   0   0   1   0   0   2   1   0   0   2   0   1   1   1   0   1   1   2   0   1   2   1   2   1   0   0   1   2   1   1   1   2   1   0   0   1   1   1   0   1   0   0   1   1   1   1   2   0   2   0   2   2   1   1   0   0   2   2   1   0   2   1   0   0   1   0   2   0   0   1   1   1   2   1   2   1   1   0   1   1   0   2   0   1   2   2   1   2   2   1   0   0   1   1   2   1   2   1   1   1   2   1   0   2   1   2   1   0   1   1   0   0   1   2   2   0   2   1   1   0   1   1   0
 MK-2-10                1   0   2   2   1   1   1   1   1   0   1   0   2   2   1   1   0   2   1   0   1   1   1   1   0   0   2   0   2   2   1   1   2   1   0   2   1   1   2   1   0   1   2   1   0   0   1   0   2   1   2   2   2   1   0   1   1   0   0   0   1   1   2   2   1   0   0   2   1   1   1   1   0   0   2   0   0   0   0   1   0   0   2   0   1   1   2   1   1   1   1   0   1   2   2   1   1   2   1   2   1   0   0   1   2   1   1   1   2   1   0   0   1   1   1   0   1   0   0   1   1   1   1   2   0   2   0   1   2   1   1   0   0   2   1   1   0   2   1   0   0   1   0   2   1   1   1   1   1   2   1   1   1   1   0   1   1   0   2   0   1   2   2   1   1   2   1   0   0   1   1   2   2   2   0   1   1   2   1   0   2   1   2   1   0   1   1   0   1   1   2   1   0   2   1   1   0   1   2   0
 MK-2-11                1   0   2   2   1   2   1   0   1   1   1   0   1   2   1   1   0   2   0   0   0   1   1   1   0   0   2   0   2   2   1   1   2   0   1   2   1   1   2   1   0   0   2   1   0   0   1   1   2   1   2   2   2   1   0   1   2   1   0   0   1   1   2   2   1   0   0   2   1   0   2   1   0   0   2   0   0   0   1   1   0   0   2   0   1   1   2   1   1   1   1   0   1   2   2   1   1   2   2   1   1   0   0   1   1   1   1   1   2   1   0   0   2   1   1   0   1   0   0   2   1   0   1   2   0   2   0   2   2   1   1   0   0   2   2   1   0   2   1   0   0   1   0   2   1   1   1   1   1   2   1   1   1   1   0   2   1   0   2   0   1   2   2   1   2   2   1   0   0   1   1   2   2   2   0   1   1   2   1   0   2   1   1   1   0   1   1   0   1   1   2   1   0   2   1   1   0   1   2   0
 MK-2-12                1   0   2   2   1   1   1   0   1   2   1   1   1   2   1   1   0   1   0   0   1   1   0   0   0   0   2   0   2   2   1   1   0   0   1   2   1   0   2   2   0   0   1   1   0   1   1   1   2   1   1   2   2   1   0   1   2   0   1   0   1   1   2   2   0   0   0   2   1   0   2   1   0   0   2   0   0   0   1   1   1   0   2   0   1   1   2   0   1   2   1   0   1   2   2   1   2   2   2   1   1   0   1   1   1   1   1   1   2   1   0   0   1   1   1   0   1   0   0   2   0   0   1   2   0   1   0   2   2   0   1   0   0   2   1   1   1   1   1   0   0   1   0   2   1   1   1   1   1   2   0   1   0   1   0   2   2   0   2   0   1   1   2   0   2   2   1   0   0   1   1   2   2   2   0   1   2   2   1   0   2   0   1   1   0   0   1   0   1   1   2   2   0   2   1   1   0   1   2   0
 MK-2-13                0   0   2   2   1   1   1   0   0   2   1   1   1   2   1   1   0   1   0   0   1   1   0   0   0   0   2   0   2   2   1   1   0   0   1   2   1   0   2   1   0   0   1   1   0   1   2   1   2   1   1   2   2   1   0   1   2   0   1   0   1   2   2   2   0   0   0   2   1   0   2   1   0   1   2   0   0   1   1   1   1   0   2   0   2   1   2   0   1   2   0   1   1   2   1   2   2   2   2   1   1   0   1   1   1   1   1   2   2   1   0   0   1   2   1   0   1   0   2   2   0   0   1   2   0   1   0   2   1   0   1   0   0   2   1   1   1   1   1   1   0   0   0   1   1   0   1   1   1   1   0   1   0   1   0   2   2   0   2   0   2   1   2   0   2   2   1   0   0   1   1   2   2   1   0   1   2   2   2   0   2   0   1   0   0   0   1   0   1   0   2   2   0   2   1   1   0   1   2   0
 MK-2-14                1   1   2   1   1   2   1   0   0   2   1   1   1   2   1   1   0   1   0   0   1   1   0   0   0   0   2   1   2   2   0   1   0   0   1   2   1   0   1   1   0   0   1   1   1   1   1   0   2   1   1   2   2   1   0   0   2   0   0   0   0   2   2   2   0   0   2   2   1   0   1   0   0   1   2   0   0   1   1   1   1   0   2   2   2   1   2   1   1   2   0   1   0   2   1   2   2   2   1   1   1   0   1   2   1   0   1   2   2   1   0   0   1   1   1   0   1   0   2   2   0   0   1   2   0   0   0   1   1   0   2   0   0   2   1   0   1   2   1   0   0   0   1   1   2   0   1   1   1   1   0   0   0   2   0   2   2   0   2   1   1   1   2   0   1   2   1   0   0   1   1   2   2   0   1   0   2   2   2   0   2   1   0   0   0   1   1   0   1   0   2   2   1   2   1   1   0   1   2   1
 MK-2-15                1   1   2   1   1   2   1   0   0   2   1   1   1   2   1   0   0   1   0   0   1   1   0   0   0   0   2   1   2   2   0   1   0   0   1   2   1   1   0   2   0   0   1   1   1   1   1   0   2   1   1   1   2   1   0   0   2   0   0   0   0   2   2   2   0   0   2   1   1   0   1   0   0   1   2   1   0   1   2   1   1   1   2   2   2   1   2   1   2   1   0   1   0   2   1   2   2   2   2   1   1   0   1   2   1   0   1   2   2   0   0   0   1   1   0   0   1   0   2   2   0   0   1   2   0   0   0   1   1   1   2   1   1   1   1   0   1   0   1   0   0   0   1   1   2   0   1   1   1   2   0   0   0   2   1   2   2   0   2   1   1   1   2   0   1   1   1   0   0   1   1   1   1   0   1   0   2   2   2   0   2   1   0   1   1   0   1   0   1   0   2   2   1   1   1   1   0   2   2   1
 MK-2-16                1   2   2   1   1   2   1   0   1   2   0   1   1   2   1   0   0   1   1   1   1   2   0   0   0   0   2   1   2   2   0   1   0   0   0   2   1   1   0   2   0   1   1   1   2   1   2   0   2   0   1   1   2   1   0   0   2   0   0   0   1   2   2   2   1   0   2   1   0   0   1   1   0   1   2   1   0   1   1   1   1   1   2   2   2   0   2   1   2   1   0   2   0   2   1   2   2   2   2   1   1   0   1   2   1   0   1   1   1   0   0   0   1   1   0   0   1   0   1   2   0   1   1   2   0   0   0   1   1   1   2   1   1   0   1   1   2   1   1   1   0   1   1   1   2   0   2   2   2   2   1   0   0   1   1   1   1   0   2   1   2   1   2   0   1   1   1   0   0   1   1   1   1   0   1   0   2   2   2   0   2   2   0   2   1   0   1   0   1   0   2   2   1   1   1   1   0   2   2   1
 MK-3-1                 0   1   1   2   0   0   0   2   2   1   2   0   1   0   2   1   0   2   0   0   1   0   1   2   1   0   1   2   1   0   1   1   1   1   0   2   1   0   1   1   1   0   1   1   0   2   0   0   1   2   2   1   0   1   1   1   1   1   1   1   0   1   1   2   1   0   1   1   1   0   2   0   1   1   1   0   1   1   2   1   0   2   0   2   1   1   2   1   1   0   0   2   1   1   1   0   1   0   1   1   2   2   0   1   1   0   1   1   0   2   1   1   1   2   1   1   0   0   2   0   1   0   0   1   0   1   1   1   0   2   0   0   0   1   0   2   1   2   1   0   2   2   2   2   0   1   1   2   0   0   1   1   2   0   1   0   2   1   2   2   2   1   0   2   1   1   2   2   1   1   2   1   2   1   0   1   0   0   1   1   1   1   0   0   2   2   1   1   1   0   1   2   1   2   1   0   1   1   1   1
 MK-3-2                 0   1   1   2   0   0   0   2   2   1   1   1   0   0   2   0   0   2   0   1   1   0   1   2   0   0   0   2   1   0   1   1   1   1   0   2   1   1   0   0   1   1   1   1   1   2   0   1   1   2   2   1   0   1   1   1   1   1   0   1   0   1   1   2   1   0   1   1   1   1   1   0   1   0   1   0   1   1   2   1   0   2   0   2   1   0   2   1   1   0   0   2   2   1   1   0   1   0   1   1   2   2   0   2   1   0   1   1   0   1   1   2   1   2   1   1   0   1   1   1   1   0   0   1   0   1   1   1   0   1   1   0   0   1   0   2   1   2   1   1   2   2   2   2   0   1   1   1   0   0   1   2   2   0   1   0   2   1   1   2   1   1   0   2   1   1   2   2   1   1   2   0   1   1   0   1   0   0   0   1   1   1   1   0   2   2   1   1   1   0   1   2   1   2   2   0   1   1   1   0
 MK-3-3                 0   0   1   1   0   2   0   2   2   1   1   1   0   0   2   0   0   2   0   1   1   0   0   2   2   1   0   2   1   0   1   1   1   2   0   1   1   1   0   0   2   1   1   1   1   2   0   1   1   1   2   1   0   1   1   1   1   1   0   1   0   1   1   1   1   0   1   1   1   1   0   0   1   1   1   1   1   1   2   1   0   2   0   2   1   0   2   2   1   0   0   2   2   1   1   0   1   1   1   1   2   2   0   2   0   0   1   1   0   0   1   1   1   2   2   1   0   1   1   2   0   1   0   1   0   1   1   1   0   2   1   0   0   1   1   1   1   1   1   1   2   2   2   1   0   2   0   1   1   0   1   2   1   0   0   0   2   1   2   2   1   1   0   2   1   1   2   2   1   1   2   1   1   1   0   1   1   0   1   1   1   1   1   0   2   2   2   0   0   0   1   2   1   2   2   1   1   1   1   0
 MK-3-4                 0   0   1   1   0   2   0   2   2   1   1   1   0   0   2   1   0   2   0   1   1   1   0   2   2   1   1   2   1   1   1   1   1   2   0   1   0   1   0   0   1   1   2   1   0   2   0   1   1   1   1   1   1   2   1   1   0   1   0   1   0   1   0   0   1   0   1   1   1   1   0   0   1   1   1   1   1   1   2   1   0   2   0   2   1   0   1   2   1   1   0   2   2   1   1   0   2   0   1   0   2   1   0   2   0   0   1   1   1   0   1   1   1   2   2   1   1   1   1   2   0   1   1   1   0   2   1   1   0   2   2   0   0   1   1   1   1   1   1   1   1   1   2   1   0   2   0   1   1   0   1   2   1   0   0   0   2   1   2   2   2   1   0   2   1   1   2   1   1   1   2   2   1   1   0   1   1   0   1   1   1   1   1   0   2   2   2   0   0   0   1   2   1   2   2   1   1   1   1   1
 MK-3-5                 0   1   1   1   0   2   0   2   2   1   1   1   0   0   2   1   0   2   0   2   1   1   0   2   2   1   1   2   1   2   0   1   1   1   0   1   0   1   1   0   0   1   2   1   0   2   1   1   2   0   1   1   1   1   0   1   0   1   0   2   1   1   0   0   1   0   1   1   1   1   0   0   1   1   0   1   2   1   2   1   0   2   0   2   1   0   1   2   1   2   0   2   2   1   1   0   2   0   1   0   2   1   0   2   0   1   1   1   0   1   1   0   1   2   2   1   1   1   1   2   0   1   1   1   0   2   1   1   0   2   2   0   0   1   1   1   1   1   1   1   1   1   2   1   0   2   0   1   1   0   2   2   1   0   0   0   2   1   2   2   1   1   0   2   1   1   2   1   0   1   2   2   1   1   0   0   1   1   1   1   2   1   1   1   2   2   2   1   0   0   2   2   1   2   1   1   1   2   1   1
 MK-3-6                 0   2   1   1   0   1   0   2   2   1   1   1   0   0   2   1   0   2   0   2   1   1   0   1   2   1   1   2   1   1   0   2   1   1   0   1   1   1   1   0   0   1   2   0   0   2   1   1   2   0   0   1   1   1   1   1   0   1   0   2   1   1   0   0   1   0   2   1   1   1   0   0   2   1   0   1   2   1   1   1   0   2   1   2   2   0   1   2   2   2   0   2   2   1   2   0   2   0   1   0   2   1   1   2   1   1   1   1   0   1   2   0   1   2   1   1   2   1   1   2   0   1   1   0   0   2   2   1   0   2   2   0   0   1   0   1   1   1   1   1   1   1   2   1   0   2   0   0   1   0   2   2   1   0   1   0   2   1   2   2   1   1   0   2   1   1   2   1   0   1   2   2   1   1   0   0   1   0   1   1   2   1   1   1   2   1   2   1   0   0   2   2   1   2   1   0   1   2   1   1
 MK-3-7                 0   2   1   1   0   2   0   2   1   1   1   2   1   1   1   1   0   1   0   2   1   1   0   1   2   1   2   2   1   1   1   2   1   1   0   1   1   0   1   1   1   1   2   0   0   2   1   1   2   0   0   1   1   1   0   1   1   1   0   1   1   1   0   0   1   1   1   1   1   1   0   1   2   1   1   1   1   1   1   1   0   0   1   1   2   0   1   2   2   2   0   1   1   1   2   0   1   0   1   0   2   1   1   2   1   1   1   1   0   1   0   0   1   2   1   1   2   1   1   2   0   1   1   0   0   2   2   1   0   1   2   0   0   2   0   1   1   1   1   1   1   1   2   1   1   2   0   0   1   0   2   2   1   0   1   0   2   1   2   2   1   1   1   2   1   1   2   1   0   1   2   2   1   1   0   0   1   0   1   1   2   1   1   1   2   1   2   1   0   0   2   1   1   2   1   0   0   2   1   1
 MK-3-8                 0   2   1   1   0   1   1   2   1   1   1   2   1   1   2   1   1   1   0   2   1   1   0   1   2   1   2   2   1   2   1   2   0   1   0   2   1   0   1   1   1   1   2   1   0   2   1   1   2   0   1   1   2   1   0   1   1   1   0   0   1   1   0   0   1   1   1   1   1   1   0   0   1   1   1   1   1   1   1   1   1   0   1   1   2   0   0   2   2   2   0   1   1   1   2   0   1   0   1   0   1   1   1   2   2   0   1   1   1   0   0   0   1   1   1   1   2   1   1   2   0   1   2   0   0   2   2   1   0   1   1   0   0   2   0   0   1   1   0   1   1   1   2   1   1   1   0   0   1   1   2   2   1   1   1   0   1   1   2   2   2   1   1   2   2   2   2   1   0   1   2   2   1   1   0   1   1   0   1   1   1   1   2   2   2   1   1   1   1   2   1   1   2   2   1   0   0   2   2   1
 MK-3-9                 1   2   1   1   0   1   1   2   1   1   1   2   1   0   2   1   1   2   0   2   0   1   0   1   2   1   2   2   1   2   0   2   0   1   0   2   1   0   2   1   0   1   2   1   0   2   1   1   2   1   2   1   1   1   0   1   1   1   1   1   1   0   0   1   1   1   1   1   1   1   0   0   1   1   1   1   1   1   0   2   1   0   1   2   1   0   0   1   2   2   0   1   1   1   0   0   1   0   1   0   1   1   1   1   2   0   1   1   1   0   0   1   0   1   1   1   2   1   0   2   0   1   2   0   1   2   2   1   0   1   1   0   1   2   0   0   0   1   1   1   2   2   2   1   1   1   0   0   1   1   1   2   1   2   1   0   1   1   2   2   2   0   1   2   1   2   1   1   0   1   2   1   2   1   1   0   2   1   1   1   1   1   1   2   2   1   1   0   1   2   1   2   2   2   1   0   0   2   2   1
 MK-3-10                1   2   1   1   0   1   1   2   1   1   1   1   1   0   2   1   1   2   0   2   1   1   0   1   2   1   2   1   1   2   1   2   0   1   0   2   1   0   1   1   0   1   2   1   0   2   1   1   2   1   2   1   1   1   1   1   1   1   1   1   1   0   0   1   1   2   1   1   1   1   1   0   1   1   1   1   1   1   0   2   1   0   1   2   1   1   0   2   2   2   0   1   1   0   1   0   1   1   1   1   1   1   1   1   2   0   2   1   1   0   0   0   0   1   1   1   2   1   0   2   0   1   2   0   2   2   2   1   0   0   1   0   1   2   0   0   0   1   1   2   2   2   2   1   1   1   0   0   2   1   2   2   2   2   1   0   0   1   1   2   2   1   2   2   1   2   1   1   0   0   2   1   2   1   1   1   2   0   1   2   0   1   1   2   2   1   0   1   1   1   1   2   2   1   1   0   0   2   2   1
 MK-3-11                1   2   2   1   0   1   1   2   1   1   1   1   2   0   2   1   1   2   0   2   1   1   0   1   2   1   2   0   1   2   2   2   0   1   1   2   1   0   1   1   0   2   2   2   1   2   0   1   2   1   2   1   2   1   1   2   1   1   1   1   1   0   0   0   1   2   1   1   1   2   1   1   1   1   1   1   1   1   0   2   1   1   1   1   1   1   0   2   2   2   1   1   1   0   1   0   1   1   1   2   0   1   0   1   2   0   1   1   2   0   0   0   1   1   2   1   2   1   0   2   2   1   2   0   2   2   2   1   1   0   1   0   1   2   0   0   0   1   1   2   2   1   2   1   1   2   0   0   2   1   2   2   2   2   1   0   0   1   1   2   2   1   2   2   1   2   1   1   0   1   2   0   2   1   2   1   2   1   1   1   0   1   2   2   2   1   1   1   1   1   1   2   2   1   1   0   0   2   2   1
 MK-3-12                1   2   2   1   0   1   2   2   1   1   1   0   2   0   1   1   1   2   1   2   1   1   0   0   2   0   2   0   1   2   2   2   0   1   0   2   2   0   1   1   0   2   2   2   1   2   0   1   2   1   1   1   2   1   1   2   1   1   0   2   1   1   0   0   1   2   0   2   1   2   0   1   1   1   2   1   1   1   0   2   1   1   1   1   1   1   0   2   2   1   1   1   1   0   1   0   1   1   1   2   0   1   0   2   2   0   1   1   1   1   0   0   1   1   2   1   2   1   0   2   2   1   2   0   2   1   1   1   1   0   1   1   1   2   0   0   0   0   1   2   2   1   2   1   1   2   0   0   2   1   2   2   2   2   1   1   0   1   1   2   2   1   2   2   1   1   1   1   0   1   2   0   2   1   2   1   1   0   1   1   0   2   2   1   1   1   2   1   1   1   1   2   2   1   1   0   0   2   2   1
 MK-3-13                1   2   2   1   0   1   2   2   1   1   1   0   2   0   1   2   1   2   1   2   1   1   0   0   2   0   1   0   1   2   2   2   0   1   1   1   2   0   0   1   0   1   2   2   1   2   0   1   2   1   1   1   2   1   1   2   1   1   0   1   1   0   0   1   1   2   0   2   1   1   0   1   1   1   2   1   1   1   0   2   2   1   2   1   1   0   0   2   2   0   1   1   1   0   0   1   1   1   0   1   0   0   0   2   2   0   1   1   1   1   0   0   1   1   2   1   2   1   0   2   2   1   2   0   2   1   1   1   1   0   1   0   1   2   0   1   0   0   1   1   2   1   2   0   1   2   0   0   2   1   2   2   1   1   2   1   0   1   1   2   1   1   2   2   1   1   1   1   0   1   2   0   2   1   2   1   1   0   1   1   0   2   2   1   1   1   2   1   2   0   1   2   2   1   0   0   0   2   1   1
 MK-3-14                1   2   2   1   0   1   2   2   1   1   1   0   2   0   1   2   1   2   1   2   1   1   0   1   2   1   1   0   1   2   2   2   0   1   1   1   2   1   0   2   0   1   2   2   1   2   0   1   2   1   1   1   2   1   1   2   1   1   1   1   1   0   0   1   1   2   0   2   1   1   0   1   1   1   2   1   1   1   0   2   2   1   2   1   1   0   0   2   2   0   0   1   1   0   1   0   1   1   0   1   0   0   0   2   2   0   1   0   0   1   0   0   1   0   2   1   2   1   0   1   2   1   2   0   2   1   1   1   1   0   1   0   1   1   0   1   0   0   1   0   2   1   2   1   1   2   1   0   1   1   2   2   0   1   2   2   0   1   1   2   1   1   2   2   0   1   1   1   0   0   2   0   2   1   2   1   1   0   1   1   0   1   2   1   1   1   2   1   2   1   2   2   2   1   0   0   0   2   1   0
 MK-3-15                1   2   2   1   0   1   2   2   1   1   0   0   1   0   1   2   1   2   1   2   1   1   0   1   2   1   1   0   1   2   2   2   0   1   1   0   2   1   0   2   0   2   2   2   1   0   1   1   1   1   2   2   1   0   1   2   1   0   1   1   1   0   0   1   1   1   0   2   1   1   0   2   1   1   2   1   1   1   0   2   2   2   2   2   1   0   0   1   2   0   0   1   1   1   1   0   0   1   0   1   0   0   0   2   2   0   1   0   0   1   0   0   1   0   2   1   2   1   0   1   2   0   2   0   2   1   1   1   1   0   1   0   1   1   0   1   0   1   1   0   2   1   2   2   1   1   2   0   1   1   2   2   0   1   2   2   1   1   1   2   1   0   2   2   0   1   0   2   1   0   1   0   2   1   2   1   1   0   1   1   0   1   1   1   1   1   2   1   2   1   1   2   2   1   0   1   1   1   1   0
 MK-3-16                1   1   2   1   0   1   2   2   1   1   0   1   1   0   1   2   1   2   1   1   1   1   0   1   2   1   1   0   0   2   2   2   0   1   1   0   2   1   0   2   1   2   2   1   1   0   1   1   1   1   1   0   1   0   1   2   1   0   1   1   1   0   0   1   1   0   0   2   1   1   1   2   1   1   1   1   1   1   0   2   2   1   2   2   1   0   0   1   2   0   0   1   1   1   1   0   1   1   0   1   0   0   0   2   2   0   1   0   1   1   0   0   1   0   2   1   2   1   0   1   1   1   2   0   2   0   1   2   1   0   1   1   1   1   0   1   0   1   1   0   2   1   2   2   2   1   2   0   1   2   2   2   0   1   2   1   1   1   2   2   1   0   2   2   1   1   1   1   1   0   1   0   1   1   2   0   2   1   1   1   0   1   1   1   1   1   2   1   1   2   1   2   2   1   0   1   1   1   1   0
 MK-4-1                 2   1   0   1   0   0   0   1   1   2   2   1   1   1   1   2   2   2   2   2   2   1   1   2   1   2   1   2   1   2   0   1   1   2   1   1   1   0   2   0   1   1   2   1   1   1   1   1   2   1   1   1   0   1   1   0   1   2   1   1   0   1   1   2   1   0   2   1   1   1   1   1   1   0   1   2   1   0   1   0   2   0   0   1   2   1   1   1   1   1   0   1   0   1   2   1   2   1   1   1   0   2   1   1   1   1   0   1   1   1   2   1   1   1   1   1   0   2   1   2   1   1   1   0   2   0   1   2   0   2   0   0   0   0   0   2   1   1   2   1   0   2   0   1   1   1   0   2   1   1   2   0   1   0   0   1   1   2   1   1   2   2   1   2   2   1   0   1   1   2   1   1   0   1   1   1   2   2   1   0   0   2   2   1   2   2   0   2   2   1   1   0   1   2   2   2   0   1   1   0
 MK-4-2                 1   1   0   1   0   0   1   1   1   2   2   1   1   1   1   2   2   2   1   1   2   1   1   2   1   2   0   2   1   2   0   1   0   2   1   0   1   0   2   0   1   1   2   1   1   1   0   1   2   1   1   2   1   1   1   0   1   2   1   1   1   0   1   2   1   0   2   1   1   1   1   1   1   0   1   2   1   0   1   0   2   0   0   1   2   1   1   1   1   1   0   1   0   1   2   2   2   1   1   1   0   2   1   1   1   1   0   1   1   1   2   0   1   1   0   1   0   2   1   2   1   1   1   0   2   1   2   2   1   2   0   0   0   1   0   2   1   1   2   1   0   1   1   1   1   1   0   2   1   1   2   0   1   0   0   1   1   2   1   1   2   2   1   2   2   1   0   1   0   2   1   1   0   1   1   1   2   2   1   0   0   1   2   1   2   2   0   2   2   1   1   0   1   2   2   2   0   1   1   0
 MK-4-3                 1   1   0   1   0   0   1   1   1   2   1   1   1   2   1   2   2   2   0   1   1   1   1   2   0   2   0   2   2   2   0   1   0   2   1   0   1   0   2   0   1   1   2   1   1   1   0   1   2   1   1   2   1   1   1   0   1   2   1   1   0   0   1   2   1   0   2   1   2   1   1   1   1   0   0   2   1   0   1   0   2   1   0   1   2   2   1   1   1   1   0   1   0   1   2   2   2   1   1   1   0   2   1   1   2   1   0   2   1   1   2   0   0   1   0   1   0   2   1   2   1   1   1   0   1   1   2   2   1   2   0   0   1   1   0   2   2   1   2   2   0   1   1   1   1   1   0   2   1   1   2   0   1   1   0   2   1   2   2   1   1   2   1   2   2   1   1   1   0   2   1   1   0   1   1   1   2   2   1   0   1   1   1   0   2   2   0   2   1   1   1   1   1   2   2   2   1   1   1   0
 MK-4-4                 1   1   0   1   0   0   1   1   1   2   1   1   1   2   1   2   2   2   1   1   1   1   1   2   0   2   1   2   2   2   0   1   0   2   1   0   1   0   2   0   2   1   2   1   1   1   0   1   2   1   1   2   2   1   1   0   1   2   1   1   0   0   1   2   1   0   2   1   1   1   1   1   1   0   0   1   1   0   1   0   2   1   0   1   2   2   1   1   1   1   0   1   0   1   2   2   2   1   1   1   0   2   1   1   1   1   0   2   1   1   2   1   0   1   1   1   0   2   1   2   1   1   1   0   1   1   2   2   2   2   0   1   1   1   0   2   2   1   2   2   0   1   0   0   0   1   0   1   1   1   2   0   1   1   0   2   1   2   1   1   1   2   1   1   2   1   1   1   0   2   1   1   0   2   1   2   2   2   1   0   1   1   1   1   2   2   0   2   1   1   1   0   1   0   2   2   1   1   1   0
 MK-4-5                 1   2   0   1   0   0   1   1   2   1   1   1   1   2   1   1   1   2   1   1   1   1   1   1   0   2   1   1   1   2   1   1   0   0   1   0   1   0   2   0   1   1   1   1   1   1   0   2   2   1   1   2   2   1   1   0   1   2   1   1   0   0   1   2   1   0   2   1   1   0   0   1   0   2   1   1   1   0   1   0   2   1   1   1   1   2   0   1   2   1   1   2   0   1   2   2   2   1   1   1   0   2   1   1   0   1   0   2   0   1   2   1   0   1   0   0   0   2   1   2   2   1   1   0   2   1   2   1   2   2   0   1   2   1   0   1   2   1   2   2   0   1   0   1   0   1   0   1   1   1   2   0   1   1   0   2   1   1   1   1   1   2   0   1   2   1   1   1   0   2   1   2   0   2   2   2   2   2   1   0   1   1   1   1   2   2   0   2   2   1   1   0   2   1   2   2   1   1   1   0
 MK-4-6                 1   2   0   1   1   1   1   1   2   0   1   1   1   2   1   1   1   1   1   1   1   1   1   1   0   1   1   1   1   1   1   0   1   0   1   0   1   0   2   0   1   1   1   1   1   1   0   2   2   2   1   2   2   1   1   1   1   2   2   1   0   0   2   2   1   0   2   1   2   0   0   1   0   2   1   1   1   1   1   0   2   1   1   1   1   2   0   1   2   1   1   2   0   1   1   1   2   1   1   1   0   2   1   1   0   1   0   2   1   1   2   1   0   1   1   0   0   2   1   1   2   2   1   0   2   1   2   1   2   2   0   2   2   1   0   0   2   1   2   2   0   1   0   0   1   1   0   1   1   1   2   1   1   1   0   2   1   1   1   0   1   2   0   0   2   1   1   1   0   1   0   2   0   2   2   2   2   2   1   0   1   1   1   1   2   2   0   2   2   1   1   0   2   2   2   2   1   1   1   0
 MK-4-7                 1   2   1   1   1   1   1   1   2   0   1   1   1   1   1   1   1   1   1   1   1   1   1   1   1   2   1   1   1   1   1   0   1   0   1   1   1   0   2   0   1   1   1   1   0   1   0   2   1   2   1   2   1   2   1   1   2   2   2   1   0   0   2   1   1   0   2   1   2   1   1   1   0   2   1   1   0   1   1   0   2   1   1   1   1   2   0   1   2   1   1   2   0   1   1   1   2   1   1   1   0   2   2   1   0   1   0   2   1   1   2   1   0   1   1   0   0   0   1   1   2   2   1   0   2   2   2   1   2   2   0   2   2   1   1   0   2   1   1   2   1   1   0   1   1   1   0   1   1   1   2   1   1   1   0   1   1   1   1   0   1   2   0   0   2   1   1   2   1   1   0   2   0   2   1   2   2   2   1   0   1   1   1   1   2   2   1   2   2   1   1   1   2   2   1   2   1   2   1   1
 MK-4-8                 1   1   1   1   1   1   1   1   2   0   0   1   1   1   1   2   1   1   0   1   1   1   2   1   2   2   0   1   1   1   1   0   1   1   2   1   1   0   2   0   1   1   1   1   0   1   0   2   1   2   1   2   1   2   1   1   2   2   2   1   0   1   2   0   0   0   2   2   2   1   2   1   0   2   1   1   0   1   1   0   2   1   2   1   1   2   0   2   2   1   0   2   1   1   1   1   2   1   1   1   0   2   1   1   1   1   1   2   1   1   2   1   0   1   1   0   0   0   1   1   2   1   1   0   1   2   2   1   2   2   0   2   2   1   1   1   2   1   1   2   1   2   0   1   1   1   0   1   1   2   2   1   1   1   0   1   1   1   1   0   1   2   0   0   1   2   0   2   1   1   0   2   0   2   1   1   2   1   1   1   1   1   1   1   2   2   1   1   2   1   1   0   2   2   1   0   1   2   1   1
 MK-4-9                 2   1   2   2   1   2   1   1   1   0   0   1   1   1   1   1   1   1   0   1   1   0   2   1   2   1   0   1   1   1   1   0   1   1   2   1   2   0   2   1   1   1   1   1   0   1   0   2   2   2   1   2   1   2   1   1   2   2   2   2   0   1   2   0   0   1   2   1   1   1   2   2   0   2   1   0   1   1   1   0   2   1   2   1   1   2   0   1   2   1   0   2   0   1   1   1   2   1   1   0   0   2   1   1   1   1   0   2   1   1   2   1   1   0   1   0   0   1   1   1   1   1   0   0   0   2   2   1   2   2   0   2   2   1   2   1   2   0   0   2   1   2   0   1   1   1   1   1   1   2   2   2   1   0   0   1   1   1   1   0   1   2   0   0   0   2   0   1   1   0   0   1   0   2   1   1   2   1   2   0   1   1   1   1   2   2   0   1   2   1   1   0   2   2   1   2   1   2   0   1
 MK-4-10                2   0   1   1   1   2   1   1   1   0   0   2   1   1   2   1   2   1   0   1   1   0   1   1   2   1   0   1   1   1   1   0   1   1   2   1   2   1   1   1   1   1   1   1   0   1   0   1   2   1   1   2   1   2   0   1   1   2   2   2   0   1   2   0   0   1   2   1   1   1   2   2   0   1   1   0   1   1   1   0   2   1   2   1   1   2   0   1   1   1   0   2   1   1   1   1   2   1   0   0   0   2   1   1   0   1   0   2   1   1   2   1   1   1   0   0   1   1   1   1   1   1   0   0   0   2   2   1   1   1   0   2   2   1   2   0   2   1   1   2   1   2   1   1   1   1   1   1   1   1   2   2   1   0   0   0   1   1   1   1   2   2   0   0   0   1   0   1   1   1   0   1   0   2   1   1   2   1   2   0   1   1   1   1   2   2   0   1   1   1   1   1   1   2   1   2   1   2   0   0
 MK-4-11                2   0   1   2   1   2   1   1   1   0   0   2   1   1   2   1   2   1   1   1   1   0   1   1   2   1   1   1   1   1   0   0   1   1   2   1   1   1   1   1   1   1   1   1   0   1   0   1   1   1   1   2   1   1   0   1   1   2   2   2   1   1   2   0   1   1   2   1   1   1   2   2   0   1   2   0   1   1   1   2   2   1   2   0   1   2   0   1   1   1   0   2   2   1   2   1   2   1   0   0   1   1   0   1   1   0   1   2   2   1   1   0   1   0   0   0   1   1   1   1   2   1   0   0   0   2   2   1   1   1   0   2   2   1   2   0   2   1   1   2   1   2   1   1   1   1   1   1   1   1   2   2   1   1   0   0   1   1   1   1   1   2   0   1   0   0   0   1   1   1   0   1   0   1   1   1   2   1   2   0   1   1   1   1   2   2   0   1   2   1   1   1   1   2   1   2   2   2   0   0
 MK-4-12                2   0   1   2   2   2   1   1   1   0   1   1   1   0   2   1   2   1   1   1   1   0   1   2   0   1   1   2   1   1   1   0   1   1   2   1   1   2   1   1   1   1   1   2   0   1   1   1   1   1   1   2   1   1   0   0   1   1   2   2   1   1   2   0   1   1   2   1   1   1   2   2   0   1   1   0   1   1   1   1   2   1   2   0   1   1   0   1   1   1   0   2   2   1   2   0   2   1   0   0   1   1   0   0   1   1   1   1   2   1   1   0   1   0   0   0   1   1   1   2   2   1   0   1   1   2   2   0   1   1   0   1   2   1   2   0   2   1   1   2   1   2   1   1   1   1   1   2   1   1   1   2   1   1   1   1   1   1   1   1   1   1   0   1   0   0   0   1   1   1   0   1   0   1   1   1   2   1   2   1   1   1   1   1   2   2   0   1   2   1   1   1   0   1   1   2   2   2   0   0
 MK-4-13                2   0   1   2   2   2   1   1   1   1   1   0   1   0   1   1   2   0   1   1   1   0   1   2   0   1   1   2   1   1   1   0   1   1   2   1   0   2   1   1   1   1   2   2   0   2   1   1   1   0   1   2   1   1   0   0   1   1   2   2   1   1   2   0   1   1   2   1   1   1   2   1   0   1   1   1   0   0   1   1   2   1   2   0   1   1   0   1   1   1   0   2   2   1   2   0   2   1   0   0   1   1   0   1   0   1   1   1   2   1   1   0   1   0   0   0   1   1   1   2   2   1   1   1   1   2   2   0   1   1   0   1   2   1   2   0   2   1   0   2   0   1   1   1   1   1   1   2   2   1   1   2   1   1   1   1   1   1   2   1   1   1   0   1   1   0   1   1   1   1   0   0   1   1   1   1   1   1   2   1   1   1   1   1   2   2   0   1   2   1   1   1   0   1   1   2   2   2   1   0
 MK-4-14                2   1   2   2   1   2   1   1   1   1   1   1   1   0   2   0   2   1   1   1   1   0   1   2   0   1   1   2   1   1   0   0   2   1   0   1   0   2   1   1   2   1   2   1   0   2   1   1   2   0   1   1   1   1   0   0   1   1   2   2   1   1   2   0   1   0   2   1   1   1   2   1   0   1   2   2   0   0   1   1   1   1   2   0   1   1   0   1   1   1   0   2   1   1   2   1   2   1   1   0   1   1   0   1   0   1   2   1   2   1   1   1   1   1   0   0   1   1   1   2   2   1   1   1   0   2   2   0   1   2   1   1   2   1   2   0   2   1   2   2   0   0   1   2   1   1   2   2   1   1   1   1   1   0   0   1   1   1   2   2   1   1   0   1   2   0   1   1   1   1   0   0   1   1   2   1   1   1   2   0   1   0   1   1   2   1   0   1   2   1   1   1   0   1   0   2   2   2   1   0
 MK-4-15                1   1   2   2   1   2   1   1   1   1   0   1   1   0   2   0   2   1   1   1   0   0   1   2   0   1   1   0   1   1   0   0   1   1   0   2   0   2   1   2   2   1   2   1   0   2   1   1   2   0   1   1   1   1   1   0   1   1   2   2   1   1   2   0   1   0   2   1   1   1   1   1   0   1   2   2   0   0   1   1   1   1   2   0   1   1   0   1   1   1   0   2   1   1   2   1   1   1   1   0   1   1   0   1   0   1   2   1   2   1   1   1   1   1   1   1   1   1   1   1   2   2   2   1   0   2   2   0   1   2   0   1   2   2   2   0   1   1   2   2   0   0   1   2   1   1   2   2   1   1   1   1   0   0   1   1   1   1   1   2   1   1   0   1   2   0   1   1   1   1   0   0   1   1   2   1   1   1   1   0   2   0   1   1   2   1   1   2   0   1   1   1   1   1   0   2   2   2   1   0
 MK-4-16                1   1   2   2   1   1   1   1   1   1   0   1   1   0   2   0   2   1   1   1   0   0   0   2   0   2   1   0   1   1   0   0   1   1   1   1   0   2   1   2   2   2   2   2   0   2   0   0   2   0   1   2   2   1   1   0   1   1   2   2   1   1   2   0   1   0   2   0   1   0   2   1   0   1   2   2   0   0   1   1   1   1   1   0   1   1   0   1   1   1   0   2   1   1   2   1   1   1   1   0   1   0   0   1   0   1   2   1   2   1   1   1   1   1   1   1   1   1   1   1   2   2   2   1   0   1   2   0   1   2   1   1   1   1   2   0   1   1   1   2   0   0   2   1   1   1   2   1   1   1   1   1   0   1   1   1   1   1   1   2   1   1   0   1   2   0   1   1   1   1   0   0   1   1   2   0   1   1   1   0   2   0   1   1   2   1   1   1   1   1   1   1   2   1   0   2   2   1   1   0
 MK-5-1                 1   1   1   1   0   1   2   1   1   0   0   1   0   0   1   0   1   0   2   2   1   2   2   1   2   1   1   1   1   1   1   1   1   1   2   2   0   1   1   1   1   2   0   1   0   1   2   2   1   0   1   0   2   0   2   0   1   2   1   2   1   2   0   2   1   2   2   1   0   0   2   0   1   2   1   0   0   0   1   1   1   1   2   2   1   1   1   1   1   1   2   1   0   1   1   1   2   1   1   1   2   1   2   1   1   1   1   1   1   0   1   1   2   1   2   2   0   1   0   0   1   1   0   0   0   0   1   1   1   1   1   0   0   2   1   0   0   0   0   0   1   2   0   1   0   1   1   0   0   1   1   1   1   1   2   1   1   0   0   1   1   2   2   1   0   1   1   1   0   0   2   1   0   0   1   2   1   0   1   2   1   1   1   1   0   2   1   1   1   2   1   0   1   2   1   0   0   1   2   1
 MK-5-2                 1   1   1   1   1   1   2   1   1   0   0   1   0   1   1   2   1   1   1   2   2   2   2   1   2   1   1   1   1   0   2   1   1   1   1   2   1   1   1   1   1   2   0   1   0   1   2   2   1   0   1   0   0   0   2   0   1   2   1   1   1   2   0   2   1   2   2   1   0   0   1   0   1   2   1   0   0   0   1   1   1   2   2   2   1   1   1   1   1   1   1   1   0   1   1   1   2   1   0   1   2   1   2   0   1   1   1   1   1   0   1   1   1   1   2   2   0   1   0   0   1   1   0   0   0   1   1   0   1   1   1   0   0   0   1   0   0   1   0   1   1   2   0   1   0   1   2   0   0   1   1   1   1   1   2   1   1   1   0   2   1   2   2   1   0   1   0   1   0   0   2   1   0   1   1   2   2   0   1   2   1   1   1   1   0   2   1   2   1   2   0   0   1   2   1   0   0   1   2   1
 MK-5-3                 1   1   1   1   1   0   1   1   1   1   0   1   0   1   1   2   1   1   1   2   2   1   1   1   2   1   1   1   1   0   2   1   1   1   1   2   1   1   1   1   1   2   0   1   0   1   2   2   2   0   1   1   0   0   2   0   1   2   1   1   1   2   0   2   1   2   2   1   1   0   1   0   1   2   1   0   0   0   2   2   1   1   1   2   1   1   1   2   2   1   1   1   1   1   2   2   1   1   1   2   2   1   2   0   1   1   1   1   1   0   1   1   2   1   2   2   0   0   0   0   1   1   0   0   1   2   1   1   0   1   2   0   0   1   1   0   1   1   0   1   1   2   0   1   1   1   2   0   0   2   1   1   1   1   2   1   1   1   2   2   0   1   2   1   0   1   0   1   0   0   2   1   0   1   1   1   2   0   0   2   1   1   1   1   0   2   1   2   1   2   0   0   2   2   1   1   0   1   2   1
 MK-5-4                 2   1   1   1   1   1   1   0   1   1   0   0   0   1   1   2   1   0   0   2   1   1   1   1   2   1   1   2   1   0   2   1   0   1   1   2   1   1   1   1   2   2   1   2   1   1   1   2   2   0   1   1   1   0   2   0   1   2   1   1   1   2   1   2   1   2   2   1   1   0   1   0   1   2   0   1   0   0   2   2   1   1   0   2   1   1   1   2   2   1   1   1   0   1   2   2   1   1   0   2   2   1   2   0   1   2   0   1   1   0   2   1   2   1   2   2   1   0   1   0   1   0   0   0   1   2   1   1   0   1   2   0   0   1   1   0   1   0   0   2   1   2   0   1   1   1   2   0   0   2   2   1   1   1   2   0   1   2   2   1   0   1   2   1   0   1   0   1   1   0   2   2   0   1   1   1   1   0   0   2   1   0   1   1   0   2   1   2   1   2   0   0   2   1   0   1   0   0   1   1
 MK-5-5                 2   1   1   1   0   1   1   0   1   1   0   1   0   1   1   2   0   0   0   1   1   1   0   1   2   1   1   1   1   1   2   1   0   0   1   2   1   1   1   1   1   2   1   1   0   1   1   2   2   0   1   1   1   1   2   0   1   2   1   1   1   2   1   2   1   1   2   1   1   1   2   0   1   1   0   1   0   0   2   2   1   1   0   2   1   1   1   2   2   1   1   1   0   1   2   2   1   1   0   2   2   1   2   1   2   2   0   1   1   0   1   1   2   1   1   2   1   0   0   0   1   0   2   0   1   2   1   1   0   0   1   0   0   1   1   1   1   0   0   2   1   2   0   2   1   1   2   1   0   2   2   1   1   1   2   0   2   2   2   1   1   1   1   1   1   1   1   1   1   0   2   2   0   1   2   1   0   0   0   2   1   0   1   1   0   2   0   2   1   2   0   0   1   1   2   0   0   0   1   1
 MK-5-6                 2   1   1   1   0   1   1   0   1   0   0   1   0   1   1   2   0   0   0   1   1   1   0   1   2   1   1   1   1   1   2   1   1   0   1   2   2   1   1   1   0   2   2   1   0   1   1   2   2   0   1   0   1   0   2   1   1   2   1   2   2   2   1   2   1   1   2   1   1   1   2   0   1   1   1   1   0   1   2   2   1   1   1   2   1   1   0   2   2   1   1   0   0   1   2   2   1   1   1   1   2   0   2   1   2   2   0   0   1   0   1   1   2   0   1   1   1   0   0   0   1   0   2   0   1   2   1   1   0   0   1   0   1   1   1   0   1   0   0   1   1   2   0   2   1   1   2   1   1   2   2   0   1   2   2   1   2   2   2   1   1   1   1   1   1   1   1   1   1   0   1   2   0   1   2   1   0   0   0   2   1   0   1   1   0   1   0   2   1   2   0   0   1   1   2   0   0   0   1   1
 MK-5-7                 2   2   2   1   0   1   1   1   1   0   0   1   0   1   0   1   0   1   0   1   1   1   0   1   2   1   1   1   2   1   2   1   1   0   1   1   1   1   1   1   0   2   2   2   1   1   1   2   1   0   1   0   1   0   1   1   1   2   1   2   2   2   2   2   1   1   1   1   1   1   2   1   1   1   1   1   1   1   2   2   1   2   1   2   1   1   1   2   1   1   1   0   0   1   2   2   2   1   1   0   2   0   1   1   2   2   0   1   1   0   0   1   2   0   1   1   1   1   0   1   1   0   2   0   1   2   1   2   0   0   1   0   1   1   1   0   1   0   0   1   1   1   0   2   1   1   2   0   1   1   2   0   2   2   2   1   1   2   2   1   1   1   1   1   1   1   1   1   1   1   1   2   0   1   2   1   0   0   0   2   1   0   2   1   0   0   0   1   1   1   0   0   1   1   2   0   0   1   2   2
 MK-5-8                 2   2   2   1   0   1   1   1   1   2   0   1   1   2   0   1   1   2   0   1   1   0   0   1   2   1   1   2   2   2   2   1   1   0   2   0   1   1   1   1   0   1   2   2   1   1   2   2   1   0   1   0   1   0   1   1   1   2   1   2   2   2   2   1   1   1   1   0   1   0   2   2   2   1   1   2   1   0   2   1   1   2   1   2   1   1   1   2   1   1   1   0   1   1   2   2   2   1   1   0   2   0   1   1   2   2   0   1   1   0   0   1   2   0   1   1   1   2   0   1   1   0   2   0   0   2   1   2   0   0   0   1   1   1   1   0   1   0   0   1   0   1   0   2   1   2   2   0   1   1   2   0   1   2   2   1   1   1   2   1   1   1   1   1   1   1   1   1   1   1   1   2   0   1   2   1   0   0   1   2   1   0   1   0   0   0   0   1   1   1   0   0   2   1   2   0   0   1   2   2
 MK-5-9                 2   2   2   0   0   1   1   1   2   2   0   1   1   2   0   1   2   2   0   1   1   0   0   1   2   1   1   2   2   1   2   1   1   0   1   0   1   1   1   1   0   1   1   2   1   1   2   2   1   0   1   0   0   0   0   1   1   1   1   2   1   2   1   1   1   1   1   0   2   0   2   2   2   2   2   2   1   0   2   1   1   2   1   2   1   1   0   1   1   1   1   0   1   1   1   2   2   2   1   0   2   0   1   1   1   1   0   1   1   0   0   1   1   0   1   1   1   2   0   0   1   0   2   1   0   1   1   2   2   0   0   1   1   2   0   0   1   0   1   1   1   1   0   2   2   2   2   0   1   1   2   0   1   2   2   1   2   1   2   1   1   1   1   1   1   1   1   2   1   1   1   2   0   0   2   2   0   0   0   2   1   0   1   0   0   0   0   1   1   1   0   1   1   1   2   0   0   1   2   2
 MK-5-10                2   2   2   0   0   2   1   1   2   2   1   1   1   2   0   2   2   1   0   2   1   0   0   1   2   1   1   2   1   1   1   2   1   0   1   0   1   1   1   1   0   2   1   2   1   1   1   2   1   0   1   0   0   1   0   1   1   1   2   2   1   2   1   1   1   1   1   0   2   0   2   2   2   2   2   2   1   0   1   1   1   2   1   1   1   0   0   0   1   1   1   1   1   1   1   2   2   2   1   1   2   0   1   2   1   2   0   1   1   0   0   1   1   0   1   1   1   2   0   0   1   0   1   1   0   1   1   2   2   0   0   2   1   2   0   0   1   0   1   1   2   1   0   1   2   2   2   0   1   2   2   0   1   2   2   1   2   1   2   1   1   0   1   1   1   1   1   2   1   1   1   2   0   0   2   2   0   1   0   2   1   0   1   0   0   0   0   1   1   1   0   1   1   1   2   0   0   2   2   2
 MK-5-11                2   1   1   0   0   2   1   1   2   2   1   1   1   2   0   1   2   1   0   2   2   0   0   2   2   1   1   2   2   1   0   2   1   0   1   0   1   1   1   1   1   2   1   1   1   2   0   0   1   0   1   0   0   1   0   1   1   0   2   2   0   1   1   1   1   1   2   0   1   0   2   1   1   1   2   2   2   1   0   1   1   2   1   1   1   0   0   0   1   0   1   1   1   0   1   2   2   2   1   1   2   0   0   2   1   2   1   1   2   0   0   1   1   0   2   1   1   2   0   0   1   1   1   1   1   1   1   2   2   1   0   2   1   2   1   0   1   0   1   1   2   1   0   1   2   2   2   0   2   2   2   0   1   2   2   1   2   2   2   1   1   1   1   1   1   1   1   2   2   1   1   2   1   0   2   1   0   1   0   2   1   0   1   0   1   0   0   1   2   1   2   1   1   1   2   0   0   2   2   2
 MK-5-12                2   1   1   0   0   1   0   2   2   2   1   1   1   2   0   1   2   1   0   2   2   0   2   2   2   1   1   1   1   1   0   2   1   1   1   1   1   1   0   1   1   1   1   1   1   2   0   0   1   0   1   1   0   1   0   1   1   0   2   2   0   1   1   1   2   1   2   0   0   1   1   1   2   1   2   2   2   0   1   1   1   2   1   0   1   0   1   0   1   0   2   1   1   0   1   2   2   2   1   1   2   1   0   2   1   2   2   1   1   0   0   0   1   0   1   1   1   2   0   0   1   1   1   0   1   1   1   2   2   1   0   2   1   1   1   0   1   0   1   1   2   1   1   1   2   2   1   0   2   2   2   0   1   2   2   1   2   2   1   1   1   2   1   1   1   1   1   2   2   1   1   2   0   0   1   1   0   1   1   2   1   0   2   0   1   1   0   1   2   1   2   1   1   2   2   0   0   2   2   2
 MK-5-13                2   0   1   0   0   1   0   1   2   1   2   1   1   2   0   1   1   1   0   0   2   0   2   1   2   2   1   1   1   2   0   2   1   1   1   1   2   1   0   1   1   1   1   2   1   1   0   0   1   0   1   1   0   1   1   2   0   0   2   2   0   2   1   1   2   0   2   0   0   2   1   0   2   1   2   2   2   1   1   1   1   2   1   0   1   0   1   0   1   0   1   1   1   0   1   2   2   2   1   1   2   1   0   2   1   2   2   1   1   0   0   0   1   1   1   1   0   2   1   0   2   1   2   0   1   0   2   2   1   1   0   2   1   1   1   0   0   0   1   0   2   1   1   1   2   2   2   0   2   1   2   1   1   2   2   1   2   2   1   0   1   2   1   1   1   1   1   2   2   1   1   2   0   0   1   1   1   0   1   2   2   0   2   0   1   1   0   1   2   1   2   1   1   2   2   0   0   1   2   2
 MK-5-14                2   0   2   0   0   0   0   2   2   1   2   1   1   2   0   1   0   1   0   1   2   0   2   1   2   2   1   1   1   2   0   0   1   1   1   1   2   1   0   1   1   1   1   1   2   1   0   0   0   0   1   1   0   1   1   2   0   1   2   1   0   2   1   1   1   0   2   1   0   2   1   1   1   1   2   2   2   1   1   1   1   2   1   0   1   0   0   1   1   0   0   1   0   0   1   2   1   1   1   2   2   1   0   2   1   2   1   1   1   0   0   1   1   1   1   1   0   2   0   0   2   2   1   0   1   0   1   2   1   1   0   2   1   1   1   0   0   0   1   1   2   1   1   1   2   2   2   0   2   1   1   1   1   1   1   1   2   2   2   0   1   1   1   1   1   1   1   2   2   1   1   2   0   0   1   1   1   0   1   2   2   0   1   0   1   1   0   1   2   1   2   1   1   1   2   0   1   1   2   2
 MK-5-15                2   0   1   0   0   0   0   2   2   0   2   1   1   2   0   1   0   1   0   0   2   0   2   1   2   2   1   1   1   2   0   0   2   1   1   1   1   1   0   0   1   1   1   1   2   1   1   1   0   1   1   1   1   1   1   1   0   1   2   1   0   2   1   1   1   0   1   1   0   2   1   1   1   1   2   2   2   1   1   1   1   2   1   0   1   0   0   1   1   0   0   1   1   0   1   2   1   2   1   2   2   1   0   1   1   2   1   1   2   0   0   1   1   2   1   1   0   2   1   0   2   1   1   0   1   0   1   2   1   1   0   2   1   1   1   0   0   0   2   1   2   1   2   0   2   2   1   0   2   1   1   1   1   1   1   1   2   2   2   0   1   0   1   1   0   2   1   1   2   1   1   2   0   0   1   1   1   0   1   2   2   0   1   0   1   1   0   1   2   1   2   1   1   1   2   0   1   1   2   2
 MK-5-16                2   0   1   0   1   1   0   2   2   1   2   1   1   2   0   0   0   1   0   0   1   0   2   1   1   2   1   1   0   2   0   0   2   1   0   1   1   1   0   0   1   1   1   1   2   1   0   1   0   1   1   1   1   1   1   1   1   1   2   1   0   2   1   1   1   0   1   1   0   2   1   1   1   2   2   2   2   1   1   1   1   2   1   0   0   0   1   1   1   0   0   1   1   0   1   1   1   2   0   2   2   1   0   1   1   1   1   1   2   0   0   1   1   2   1   1   0   1   1   0   2   1   1   0   1   0   1   2   1   1   0   2   2   1   1   0   1   0   2   1   2   1   2   0   2   1   1   1   2   1   1   1   1   1   1   0   2   1   1   0   1   0   1   1   2   2   1   1   2   1   1   2   0   0   1   1   2   0   1   2   1   1   1   0   2   1   0   1   2   1   2   1   1   0   2   0   1   1   1   2
 MK-6-1                 2   1   1   1   2   2   1   1   1   2   1   0   1   2   2   0   1   1   0   2   0   1   2   2   2   1   1   2   2   0   1   2   2   1   1   0   0   1   1   1   1   0   2   2   2   0   1   2   2   2   1   1   1   2   1   0   1   1   1   1   1   0   0   2   1   2   2   1   1   2   1   1   1   1   1   0   2   0   2   2   1   2   1   1   0   0   1   0   2   1   1   1   1   0   0   2   0   1   2   1   2   1   2   1   0   1   1   1   1   0   2   0   1   2   1   0   1   1   1   0   1   1   0   0   1   0   2   0   1   0   0   2   1   1   0   2   1   1   2   0   0   2   1   1   1   1   2   0   2   2   1   0   1   1   2   1   1   0   1   1   1   1   1   1   0   0   1   0   0   1   0   1   0   1   1   1   1   2   2   2   1   2   0   1   0   1   0   1   1   2   1   1   0   1   0   1   0   1   0   2
 MK-6-2                 1   1   1   1   2   2   1   1   1   2   0   0   2   2   2   0   1   1   1   2   0   1   2   1   2   1   1   2   2   0   1   2   2   0   1   0   0   1   1   2   1   0   1   2   2   1   1   2   2   2   1   1   1   1   1   0   1   1   1   1   1   0   0   2   0   2   2   2   1   2   1   1   1   1   1   0   0   1   2   2   1   1   1   1   0   0   1   0   1   1   1   1   1   0   0   2   0   2   2   0   2   1   1   1   0   1   1   1   1   0   1   1   2   2   2   1   1   1   1   0   1   1   0   0   1   1   2   0   1   1   0   2   1   1   0   1   1   1   2   0   1   2   0   1   1   1   2   0   2   2   0   0   1   1   2   1   1   0   1   1   1   1   1   1   0   0   1   0   0   1   0   1   0   1   1   1   1   2   2   1   1   2   0   1   0   1   1   1   1   2   1   1   0   1   0   2   0   2   0   2
 MK-6-3                 1   1   1   1   2   2   1   1   2   2   0   0   2   2   2   0   1   1   1   2   0   0   1   1   2   1   0   2   1   0   1   2   2   0   1   0   0   1   1   2   1   1   1   2   1   1   1   2   2   2   1   1   1   1   1   0   1   1   1   1   1   0   0   2   0   2   1   2   1   0   1   1   1   0   1   0   0   1   1   2   2   1   1   0   0   0   1   1   0   1   1   1   1   1   0   2   0   2   1   1   2   1   1   1   0   1   1   1   1   1   1   1   2   2   2   1   1   1   1   1   1   2   0   0   1   1   2   0   1   1   1   2   0   1   0   1   1   2   2   0   1   2   0   1   1   1   2   0   2   2   0   0   1   0   2   1   1   0   1   1   1   1   1   1   0   0   1   0   0   1   0   1   2   1   1   1   1   2   2   1   1   0   0   1   1   1   1   2   1   2   1   1   0   1   1   2   0   2   0   2
 MK-6-4                 1   1   1   1   2   2   1   0   2   2   0   0   2   2   2   0   1   1   1   2   1   0   2   1   2   2   0   2   0   0   1   2   2   0   0   0   0   1   1   2   1   1   1   2   1   1   1   1   2   2   1   0   0   1   2   1   0   2   1   1   0   1   0   2   0   2   1   2   1   0   1   1   0   0   1   0   0   2   1   2   2   1   2   0   0   0   1   1   0   1   1   1   1   1   0   2   0   2   2   0   1   1   2   2   0   1   1   1   1   1   1   1   2   2   2   1   1   1   1   1   0   2   0   1   1   1   2   1   1   1   1   2   0   1   0   1   1   2   2   0   1   1   0   1   2   1   2   0   2   2   0   0   1   0   2   1   1   0   1   1   1   1   1   1   0   1   1   0   0   1   0   1   2   0   1   1   1   2   2   1   1   0   0   2   1   1   1   2   1   1   0   1   0   0   1   2   0   1   1   2
 MK-6-5                 2   1   1   1   2   2   1   0   1   2   0   0   1   2   2   0   1   1   1   2   1   0   2   1   2   2   0   2   0   1   1   2   2   0   0   0   0   1   1   2   2   0   1   2   1   2   1   1   2   2   1   0   0   1   1   0   0   1   1   1   0   1   0   1   1   2   1   1   1   0   1   0   0   0   1   0   0   2   1   2   1   1   2   0   0   0   1   1   0   0   1   1   1   1   0   2   0   1   2   0   1   1   2   2   0   1   1   0   1   1   1   1   1   2   1   1   1   1   1   2   0   2   0   1   1   0   2   1   1   0   1   2   0   2   0   1   1   2   2   0   1   1   2   1   2   2   2   0   1   2   1   0   1   0   2   1   1   1   1   1   1   1   1   1   0   1   1   0   0   1   2   0   2   0   1   1   0   2   2   1   1   1   0   2   1   1   0   2   1   1   0   1   0   1   1   2   0   2   1   2
 MK-6-6                 2   1   1   1   2   2   2   0   1   2   0   1   1   2   1   0   1   1   0   2   1   1   2   2   1   2   1   1   0   1   1   2   2   0   1   0   0   0   1   2   2   0   1   2   1   2   1   1   2   1   1   0   0   1   1   1   0   2   1   1   0   1   0   1   2   2   1   1   1   0   1   0   0   0   1   1   1   2   1   2   1   1   2   0   0   1   1   1   0   0   1   1   1   1   1   2   0   1   2   1   1   1   2   2   0   1   1   0   2   1   1   1   1   2   1   1   1   1   1   2   0   2   0   1   1   0   1   1   1   0   1   2   0   2   1   1   2   2   2   0   1   1   2   2   2   1   2   0   1   2   1   2   1   1   2   1   1   1   2   0   1   1   0   2   0   1   1   0   0   1   2   0   2   0   1   1   0   2   2   0   1   1   0   2   1   1   0   2   1   1   0   1   0   1   1   2   0   2   1   1
 MK-6-7                 2   1   1   1   1   2   2   0   1   1   1   1   1   2   1   0   1   0   0   2   1   1   2   2   1   2   1   0   1   1   1   2   1   0   0   0   0   0   1   2   2   0   1   2   1   2   1   0   2   1   1   0   0   1   1   1   0   2   1   1   0   1   1   2   2   1   1   2   2   0   1   0   0   0   1   1   1   1   1   2   1   1   2   0   0   1   1   1   0   0   1   1   1   1   1   2   0   1   2   1   1   1   2   2   0   1   1   0   2   1   1   1   1   1   1   0   2   1   1   2   0   2   0   1   1   0   1   1   1   0   1   2   0   2   1   1   2   2   2   0   1   1   2   2   2   1   2   0   1   1   1   2   1   1   2   1   1   1   2   0   1   1   0   2   0   1   0   0   1   1   2   0   2   0   1   1   0   2   2   0   1   1   0   2   1   1   1   2   1   1   0   1   0   1   0   2   0   2   1   1
 MK-6-8                 0   1   1   1   1   2   2   0   1   1   1   1   1   2   1   0   0   0   0   2   1   2   2   2   2   2   1   0   1   1   1   2   1   1   0   0   0   0   1   2   2   1   1   2   1   1   1   0   2   1   0   0   0   1   1   1   0   1   1   1   0   1   1   2   2   1   1   1   1   0   1   0   0   1   1   1   0   1   0   1   1   1   2   0   0   1   1   1   0   0   1   1   1   1   1   2   0   1   2   1   1   1   2   2   0   1   1   0   2   1   1   0   1   1   0   0   2   1   1   2   0   2   1   1   1   0   1   1   1   0   1   1   0   2   1   1   2   2   2   1   1   1   2   2   2   1   2   0   1   0   1   1   1   1   2   0   1   1   1   0   1   1   0   2   0   1   0   0   1   1   2   0   2   1   1   1   0   1   2   0   0   1   0   1   1   0   1   2   0   2   0   1   1   0   1   1   0   2   1   1
 MK-6-9                 2   1   1   0   1   2   1   0   1   2   1   0   1   2   1   0   0   0   0   2   1   1   1   2   2   2   1   0   1   2   1   2   1   1   0   0   0   0   1   2   2   0   1   2   1   1   1   0   2   1   0   0   0   1   1   0   0   1   1   1   1   1   1   2   2   1   1   1   1   0   1   1   0   0   1   1   1   2   0   1   1   2   2   0   0   1   1   1   0   0   1   1   1   1   1   1   0   1   2   1   1   1   2   2   1   2   1   0   2   1   1   0   1   1   0   0   1   2   1   2   0   2   1   1   1   0   0   1   1   1   2   1   0   0   0   1   2   1   2   1   1   1   2   2   1   1   2   0   1   0   1   1   0   1   2   0   1   1   2   0   1   0   0   2   0   1   0   0   1   1   2   0   2   1   1   1   0   1   1   1   1   0   0   2   1   1   2   1   0   2   0   1   1   1   2   1   0   2   1   1
 MK-6-10                2   1   1   1   1   1   1   0   2   2   1   0   0   2   1   0   0   0   1   2   1   1   1   2   2   2   2   0   1   2   1   2   1   1   1   0   0   2   1   2   2   0   1   2   1   1   1   0   2   1   0   1   0   1   1   0   0   1   1   1   1   1   1   1   2   1   1   1   1   0   2   1   0   0   1   1   1   2   0   1   1   2   2   0   0   1   1   1   0   0   1   1   1   1   0   1   0   1   2   1   1   1   2   2   0   2   1   0   1   1   1   0   2   1   0   0   1   2   1   2   1   2   0   1   1   0   0   1   1   1   2   1   0   1   0   1   2   0   2   1   1   1   2   2   1   1   2   0   0   0   1   1   1   1   2   0   1   1   2   1   1   0   0   2   1   1   0   0   1   1   1   0   2   1   1   0   1   1   1   1   2   0   0   2   1   1   2   1   0   2   0   1   1   0   2   1   0   2   0   1
 MK-6-11                2   1   1   1   1   1   1   0   2   2   1   0   0   2   1   0   0   0   1   2   1   1   1   2   2   2   2   1   1   2   2   2   1   1   1   0   0   2   1   2   2   1   1   2   1   1   1   0   2   2   1   1   0   1   2   1   0   1   1   1   1   2   1   1   2   1   1   1   0   0   1   2   0   0   1   1   1   2   0   0   1   2   2   0   0   1   1   1   0   0   1   1   1   2   0   1   1   1   1   1   1   0   2   2   0   2   2   1   1   1   1   0   2   1   0   0   1   2   1   2   1   2   0   1   0   0   1   1   1   1   2   2   0   1   0   1   2   0   2   0   1   1   2   2   1   1   1   0   1   0   1   1   1   1   2   1   1   0   2   1   1   0   0   2   0   1   0   1   1   1   1   0   2   1   1   0   1   1   1   0   2   0   0   2   0   1   2   1   0   2   0   1   1   0   2   1   0   2   0   1
 MK-6-12                2   1   1   1   1   1   2   0   2   1   1   0   0   1   1   0   0   0   1   2   1   1   1   2   2   2   2   1   1   2   1   2   1   1   1   0   0   2   2   2   2   2   1   2   1   2   1   0   2   2   1   0   0   2   2   1   0   1   1   0   1   1   1   1   2   1   1   1   0   0   1   1   0   0   1   1   1   2   1   1   1   2   2   0   0   0   1   0   0   0   1   1   1   2   0   1   1   1   2   1   1   0   1   2   1   2   2   1   1   1   1   0   1   1   0   0   1   2   1   2   1   2   0   2   0   0   0   1   1   1   1   2   0   2   0   1   1   0   1   0   1   1   2   1   1   1   1   0   2   0   1   2   1   1   2   1   1   0   2   1   1   0   1   2   0   1   0   1   1   0   1   0   2   1   1   0   1   1   1   0   1   0   0   2   0   1   2   2   1   2   0   1   1   0   1   2   0   2   1   1
 MK-6-13                1   1   1   1   1   1   2   0   2   1   1   0   0   0   1   0   0   0   1   2   0   1   1   2   2   2   2   1   1   2   1   1   1   0   1   0   0   2   2   2   2   2   1   2   1   1   1   0   1   2   1   0   0   2   2   1   1   1   0   0   2   0   2   1   2   1   2   1   0   0   2   1   0   0   1   0   1   2   1   1   1   1   2   0   0   0   2   0   1   0   1   2   1   2   1   1   1   1   2   1   1   0   1   2   1   2   2   1   1   0   1   0   1   1   0   1   1   1   1   2   1   2   0   2   0   0   0   1   1   2   1   2   0   2   0   1   1   0   1   0   1   1   2   1   1   1   1   0   2   0   1   2   1   1   2   1   1   0   1   1   1   0   1   2   0   1   1   0   1   1   1   1   2   1   1   1   1   0   0   0   1   0   1   2   1   1   2   2   1   2   0   1   1   0   1   2   0   2   0   1
 MK-6-14                1   1   1   1   1   1   2   0   1   1   2   0   0   0   1   1   0   0   1   2   0   1   1   2   2   2   2   1   1   2   1   1   1   1   0   0   0   2   2   1   2   2   2   2   1   1   1   0   1   2   1   0   0   2   1   1   1   1   0   0   2   0   2   1   2   0   2   1   0   0   2   1   0   0   1   1   1   2   1   1   1   1   1   0   0   0   2   0   1   0   2   2   1   2   1   1   1   1   1   1   1   0   2   1   2   2   2   1   1   2   1   0   1   1   0   1   1   2   1   2   1   1   0   2   0   0   0   1   1   2   1   2   0   2   0   1   0   0   1   0   1   1   2   1   1   1   0   0   2   1   2   2   0   1   2   1   1   0   1   1   1   1   1   2   1   2   1   0   1   1   1   1   2   1   1   1   0   0   0   0   1   0   1   2   1   1   2   2   1   2   1   1   1   0   1   2   0   1   0   1
 MK-6-15                1   1   0   1   1   1   2   0   1   1   2   0   0   0   0   1   1   1   1   2   0   1   1   2   1   2   1   1   1   2   1   1   1   1   0   0   0   2   2   1   2   2   1   2   1   1   1   0   1   2   2   0   0   2   1   1   1   1   1   1   2   0   2   0   2   0   2   1   0   0   2   1   0   0   1   1   1   2   1   0   2   1   1   0   0   0   2   0   1   0   2   2   1   2   1   1   0   1   1   1   1   0   2   1   2   2   2   2   1   2   1   1   1   2   0   1   1   1   1   0   2   1   0   2   1   0   0   1   1   2   1   2   0   2   0   1   0   0   0   0   1   1   2   1   1   1   0   0   2   1   1   2   0   1   2   0   2   0   1   1   1   0   1   2   1   2   1   0   2   1   1   0   2   1   1   1   0   0   0   0   1   0   1   2   1   1   2   1   1   2   1   1   1   0   2   1   0   1   0   1
 MK-6-16                1   1   0   1   2   1   2   0   1   1   2   0   0   0   1   1   1   1   0   2   0   1   1   2   2   2   1   1   2   2   0   2   1   1   0   0   1   2   2   0   2   2   1   2   1   1   1   0   1   2   1   0   0   2   1   0   1   1   1   1   2   0   1   0   2   0   2   1   0   1   2   1   1   1   1   1   1   2   1   0   2   1   1   0   1   0   2   1   1   0   2   2   2   2   1   1   0   1   1   0   1   0   2   1   2   1   2   2   1   2   1   1   1   2   0   1   1   1   1   0   2   1   0   2   1   0   0   1   2   2   1   2   0   2   0   0   0   0   0   1   1   1   1   1   1   1   0   0   2   2   1   2   0   1   2   0   2   0   1   1   1   0   1   2   1   2   2   0   2   1   1   0   2   1   1   1   0   0   0   0   1   0   1   2   1   1   2   1   1   1   1   1   0   0   2   1   0   2   0   1
 
!****************************************** Phenotypic Data **********************************************************
!-100.0 is resevred for missing phenotype
SimulatedTrait1         8.6514   10.8471   11.5799    8.1417    9.3312   11.2443   10.6824   10.1681   11.2028    7.7731   11.0153   10.1057   10.6128    8.0718   10.1893   11.4585   10.8119    9.1472   10.2926   10.3969    9.2221    9.1098    9.8223   10.2576    8.4172   10.0975    9.5536   10.5379    8.9642    9.7872   10.8618    9.5649    9.2463    9.9640   11.4383   11.3258    9.1766    9.2245   10.9384    9.6636   10.4874    9.5447    9.8791   10.7926   11.2761   10.3637    9.9875    9.2518    9.1175   10.5886    9.7853    9.7469    9.9433    9.5255    8.4151    9.6399    9.7973    9.7495   10.7146   10.8500    9.4606   10.6062   10.2645    8.3399   11.0799    9.1281   11.4342   10.4584    7.9579   10.6199   10.3658   10.2395    9.4687   10.2268    9.6734    9.6967   11.9049   10.7333    8.2084   10.2771    9.6745    9.6565   10.4128   10.6301   10.6884   10.3669    9.6390   10.4000   10.9063    8.6525   10.7188   10.0885   12.0688    8.8102   10.6425   10.4677    9.3759   11.2462   10.8534   10.3796    9.3975    9.8689    8.2276   10.8429    9.9717    9.4438   10.7930    8.1507   10.4062    8.9482    9.2560   11.2657    9.2603   10.6809   11.2162   10.7023   11.1471   10.6055   10.6745   10.9925   11.1737    9.1843    8.9876    9.9391    9.5432    9.9117   10.6780    9.1943    8.6888    8.8595    8.8869   10.1685   12.0019    9.9389   10.0383    9.6681   10.5353   10.9558   10.5020    8.5487   10.9070    8.4670   10.0367    9.1158   11.9442   10.4005   11.0551   10.2512   10.6971    9.7531    9.7242   10.1306   10.5065    9.9437   10.3819    9.0662   10.8950    8.4540    8.1274   10.1202   11.1864    9.6225    9.3939    9.8986    9.8192    9.4314   10.3338    9.9396    9.9846   11.8587   10.0685    9.1276   10.4515    9.7608    8.9844   10.6463    9.0956    9.9523    8.6790   12.7690    8.9718   10.2758   10.1017   10.3151   10.6159    9.0071    9.3600    9.7030   10.0410    9.4636   10.4168    8.8131   10.4636   10.7199   10.4365   11.5306   11.6245    7.9853   10.2091    8.6294
 
