# Supplementary material for: Inclusive Composite Interval Mapping of QTL by Environment Interactions in Biparental Populations
Source: PLoS One. 2015 Jul 10;10(7):e0132414. doi: 10.1371/journal.pone.0132414 (PMC4498613; doi:10.1371/journal.pone.0132414)
Supplement: S2 File — (ZIP) [file pone.0132414.s002.zip › F2 population/e=1/run_00037.met]

!**********************Note: lines staring with "!" are remarks and will be ignored in the program********************
!*********************************General Information**********************************
!Assuming F1 = P1 x P2, populations available in QTL IciMapping are: 
!  1, P1BC1F1 = P1 x F1, the first backcrossing where P1 is used as the recurrent parent;
!  2, P2BC1F1 = P2 x F1, the first backcrossing where P2 is used as the recurrent parent;
!  3, F1DH, F1-derived doubled haploids; 
!  4, RIL or F1RIL, recombination inbred lines through the repeated selfing of F1;
!  5, P1BC1RIL, recombination inbred lines through the repeated selfing of P1BC1F1;
!  6, P2BC1RIL, recombination inbred lines through the repeated selfing of P2BC1F1;
!  7, F2, the selfing generation of F1;
!  8, F3, the selfing generation of F2;
!  9, P1BC2F1, the second backcrossing where P1 is used as the recurrent parent; 
! 10, P2BC2F1, the second backcrossing where P2 is used as the recurrent parent;
! 11, P1BC2RIL, recombination inred lines through the repeated selfing of P1BC2F1; 
! 12, P2BC2RIL, recombination inred lines through the repeated selfing of P2BC2F1; 
! 13, P1BC1F2, the selfing generation of P1BC1F1; 
! 14, P2BC1F2, the selfing generation of P2BC1F1; 
! 15, P1BC2F2, the selfing generation of P1BC2F1; 
! 16, P2BC2F2, the selfing generation of P2BC2F1; 
! 17, P1BC1DH, P1BC1F1-derived doubled haploids; 
! 18, P2BC1DH, P2BC1F1-derived doubled haploids; 
! 19, P1BC2DH, P1BC2F1-derived doubled haploids; 
! 20, P2BC2DH, P2BC2F1-derived doubled haploids; 
   7      !Mapping Population (see remarks above)
   2      !Mapping Function (1 for Kosambi; 2 for Haldane; 3 for Morgan)
   2      !Marker Space Type (1 for intervals; 2 for positions)
   1      !Marker Space Unit(1 for centiMorgans; 2 for Morgan)
   6      !Number of Chromosomes (or Linkage Groups)
 200      !Size of the mapping population
   1      !Number of environments
 
!***************************************** Chromosomes and Linkage Maps **********************************************
!Chromosome                 NumMarkers
-CH1                        16
-CH2                        16
-CH3                        16
-CH4                        16
-CH5                        16
-CH6                        16
!Linkage map (Marker name followed by position or the interval length)
 MK-1-1                1     0.000
 MK-1-2                1    10.000
 MK-1-3                1    20.000
 MK-1-4                1    30.000
 MK-1-5                1    40.000
 MK-1-6                1    50.000
 MK-1-7                1    60.000
 MK-1-8                1    70.000
 MK-1-9                1    80.000
 MK-1-10               1    90.000
 MK-1-11               1   100.000
 MK-1-12               1   110.000
 MK-1-13               1   120.000
 MK-1-14               1   130.000
 MK-1-15               1   140.000
 MK-1-16               1   150.000
 MK-2-1                2     0.000
 MK-2-2                2    10.000
 MK-2-3                2    20.000
 MK-2-4                2    30.000
 MK-2-5                2    40.000
 MK-2-6                2    50.000
 MK-2-7                2    60.000
 MK-2-8                2    70.000
 MK-2-9                2    80.000
 MK-2-10               2    90.000
 MK-2-11               2   100.000
 MK-2-12               2   110.000
 MK-2-13               2   120.000
 MK-2-14               2   130.000
 MK-2-15               2   140.000
 MK-2-16               2   150.000
 MK-3-1                3     0.000
 MK-3-2                3    10.000
 MK-3-3                3    20.000
 MK-3-4                3    30.000
 MK-3-5                3    40.000
 MK-3-6                3    50.000
 MK-3-7                3    60.000
 MK-3-8                3    70.000
 MK-3-9                3    80.000
 MK-3-10               3    90.000
 MK-3-11               3   100.000
 MK-3-12               3   110.000
 MK-3-13               3   120.000
 MK-3-14               3   130.000
 MK-3-15               3   140.000
 MK-3-16               3   150.000
 MK-4-1                4     0.000
 MK-4-2                4    10.000
 MK-4-3                4    20.000
 MK-4-4                4    30.000
 MK-4-5                4    40.000
 MK-4-6                4    50.000
 MK-4-7                4    60.000
 MK-4-8                4    70.000
 MK-4-9                4    80.000
 MK-4-10               4    90.000
 MK-4-11               4   100.000
 MK-4-12               4   110.000
 MK-4-13               4   120.000
 MK-4-14               4   130.000
 MK-4-15               4   140.000
 MK-4-16               4   150.000
 MK-5-1                5     0.000
 MK-5-2                5    10.000
 MK-5-3                5    20.000
 MK-5-4                5    30.000
 MK-5-5                5    40.000
 MK-5-6                5    50.000
 MK-5-7                5    60.000
 MK-5-8                5    70.000
 MK-5-9                5    80.000
 MK-5-10               5    90.000
 MK-5-11               5   100.000
 MK-5-12               5   110.000
 MK-5-13               5   120.000
 MK-5-14               5   130.000
 MK-5-15               5   140.000
 MK-5-16               5   150.000
 MK-6-1                6     0.000
 MK-6-2                6    10.000
 MK-6-3                6    20.000
 MK-6-4                6    30.000
 MK-6-5                6    40.000
 MK-6-6                6    50.000
 MK-6-7                6    60.000
 MK-6-8                6    70.000
 MK-6-9                6    80.000
 MK-6-10               6    90.000
 MK-6-11               6   100.000
 MK-6-12               6   110.000
 MK-6-13               6   120.000
 MK-6-14               6   130.000
 MK-6-15               6   140.000
 MK-6-16               6   150.000
!*********************************** Marker Types ********************************************************************
!Co-dominant marker: When heterozygote F1 is present, P1 is coded as 2, F1 is coded as 1, and P2 is coded as 0; Otherwise, P1 is coded as 2, and P2 is coded as 0. 
!Dominant marker: When heterozygote F1 is present, P1 and F1 are coded as 12, and P2 is coded as 0; Otherwise, P1 is coded as 2, and P2 is coded as 0.  
!Recessive markers: When heterozygote F1 is present, P1 is coded as 2, and F1 and P2 are coded as 10; Otherwise, P1 is coded as 2, and P2 is coded as 0. 
!Missing marker is coded as -1. 
 MK-1-1                 1   0   2   2   1   1   0   1   2   2   1   2   1   1   0   1   2   0   1   1   1   1   2   0   0   2   1   0   2   1   1   1   1   1   2   0   1   2   0   1   0   1   1   0   1   1   1   1   1   1   1   1   0   1   0   2   0   1   1   0   2   0   0   1   2   2   1   2   0   1   0   1   1   1   1   2   0   1   0   1   2   0   2   1   0   0   1   0   2   1   2   2   1   1   2   0   0   1   1   0   2   1   1   2   1   0   1   0   0   1   1   2   1   1   1   1   1   0   0   1   0   0   1   1   2   1   2   0   2   0   0   0   1   2   0   0   2   1   0   2   0   1   1   0   1   0   2   2   1   1   1   0   2   1   0   1   2   1   1   2   1   0   1   0   1   2   2   0   0   0   1   1   2   0   0   2   1   0   1   1   1   1   1   0   0   1   1   1   1   2   1   0   1   1   1   1   0   2   2   1
 MK-1-2                 1   0   2   2   1   1   0   0   2   1   1   2   1   1   0   1   2   0   1   1   1   0   2   0   1   2   1   0   2   1   1   1   1   2   2   0   1   2   0   1   0   1   1   0   1   2   1   0   1   1   1   1   0   1   0   2   1   1   1   0   2   0   0   1   2   2   1   2   0   1   0   1   0   1   2   2   0   2   1   1   2   0   2   1   0   0   1   0   2   1   2   2   1   1   2   0   1   1   1   0   2   1   1   2   0   1   1   0   1   1   1   1   2   1   1   1   1   0   0   1   0   0   1   1   2   0   2   0   2   0   0   1   1   2   0   0   2   1   1   2   0   1   1   0   2   0   2   2   1   2   1   0   2   2   0   0   1   1   1   2   1   1   1   1   1   2   2   0   0   0   1   1   2   1   0   2   1   1   1   1   1   1   1   1   2   1   1   1   1   2   2   0   0   1   1   1   0   2   2   0
 MK-1-3                 1   0   2   2   0   1   0   1   1   2   1   2   1   1   0   1   2   0   1   1   1   0   2   0   1   2   1   0   1   1   1   1   1   2   2   0   1   2   1   1   0   1   1   0   1   1   1   0   1   1   2   1   0   0   0   2   1   1   2   0   2   0   0   1   2   2   1   2   0   1   0   1   0   1   1   2   0   2   1   2   2   0   2   1   0   0   1   0   1   1   1   1   2   1   2   0   2   1   1   0   2   1   0   2   1   1   1   0   0   1   1   1   2   1   2   1   1   0   0   2   0   0   0   1   2   0   2   0   2   0   0   1   1   2   1   0   2   1   1   2   1   1   1   0   2   0   2   2   2   2   1   0   2   2   0   0   1   1   2   1   0   1   1   1   0   2   2   0   0   1   1   1   2   1   1   2   1   1   0   1   1   0   1   1   2   1   1   1   0   2   2   2   0   1   1   1   0   2   2   0
 MK-1-4                 1   0   1   1   0   1   0   1   1   2   1   2   1   1   0   1   2   0   1   1   1   0   2   0   1   2   1   0   1   1   1   0   1   2   2   0   1   2   1   1   0   1   1   0   2   0   1   0   1   1   2   1   0   1   0   2   1   1   2   0   2   0   0   1   2   2   1   2   0   1   0   1   0   1   1   2   0   2   1   2   2   1   2   1   0   0   1   1   1   1   1   0   2   1   1   0   2   1   1   0   2   1   0   2   1   1   2   0   0   1   1   0   2   1   2   1   2   0   1   2   1   0   0   1   2   0   1   0   2   0   0   1   1   1   1   0   2   1   1   1   1   1   1   1   2   0   2   2   2   1   1   1   2   2   0   0   1   1   2   2   0   1   1   1   0   2   2   0   0   1   1   1   2   2   1   2   1   1   1   0   1   0   1   0   2   2   2   0   0   1   2   2   0   0   1   1   0   2   2   1
 MK-1-5                 1   0   0   1   0   1   0   1   1   2   1   1   1   1   0   1   2   0   1   1   0   0   2   0   1   2   1   0   0   1   1   1   1   0   2   0   1   2   1   1   0   1   1   0   2   0   1   0   1   1   2   1   0   1   0   2   1   1   2   0   2   0   0   1   1   2   0   2   0   1   0   0   0   0   1   2   0   2   1   2   2   1   2   1   0   0   1   1   1   1   2   0   2   1   0   0   2   1   1   0   2   1   0   2   2   1   2   1   0   1   0   0   2   1   1   1   1   1   1   2   1   0   1   1   2   0   1   0   2   1   0   0   1   1   1   0   1   1   1   1   1   1   1   1   2   1   2   2   2   1   1   1   2   2   0   0   1   1   2   2   0   1   1   1   1   2   2   0   0   1   1   1   2   2   1   2   1   1   1   0   0   0   2   0   1   2   2   0   0   1   2   2   0   0   1   1   0   2   2   1
 MK-1-6                 1   1   0   1   0   1   0   1   1   2   1   1   2   1   0   1   2   0   1   0   1   0   2   0   1   2   1   1   1   1   2   1   1   0   2   0   2   1   1   1   0   1   1   0   2   0   1   0   1   1   2   1   0   1   0   2   1   1   2   0   2   0   0   1   2   2   1   2   0   1   1   0   0   0   1   2   0   2   1   2   1   1   2   1   1   0   1   1   1   1   2   0   2   1   0   0   2   1   1   0   1   1   0   2   0   1   2   1   0   1   0   0   2   1   1   1   1   1   1   2   1   0   2   1   2   0   1   0   2   1   0   0   2   1   1   0   1   1   1   1   1   1   0   1   2   1   1   2   2   1   1   0   2   2   0   0   1   1   2   1   0   1   1   1   0   2   2   0   0   1   1   2   2   2   1   1   1   1   1   0   0   0   2   1   2   1   2   0   0   1   2   2   0   0   1   1   0   2   2   1
 MK-1-7                 1   1   0   0   0   1   0   1   2   2   0   1   2   1   0   1   0   0   0   0   1   0   2   0   0   2   1   1   1   1   2   0   1   0   2   0   2   1   2   2   0   1   1   0   2   0   2   0   0   1   2   1   0   1   0   2   1   1   2   1   1   0   1   1   1   2   1   2   0   1   1   0   1   0   1   2   0   1   1   2   1   2   2   1   1   0   0   1   1   1   2   0   2   1   0   0   1   0   0   0   1   1   0   2   0   1   1   1   1   1   0   0   1   1   1   2   1   1   0   1   1   0   2   2   2   0   1   1   2   1   0   0   2   1   1   1   0   1   1   1   0   1   0   1   2   2   1   2   2   1   1   0   2   2   0   0   1   1   2   2   0   2   1   1   0   2   2   0   0   0   1   1   2   2   1   2   1   1   1   1   0   1   2   1   2   1   2   0   0   1   2   2   0   0   1   2   0   2   2   0
 MK-1-8                 2   1   1   1   0   1   0   0   2   2   0   1   2   0   0   1   0   1   0   0   1   0   2   2   0   2   1   1   1   1   2   0   1   2   2   0   2   1   1   2   0   1   1   0   2   0   2   0   1   1   1   1   0   2   1   2   1   1   2   1   1   0   1   1   1   2   1   1   0   1   0   1   0   1   1   2   0   1   0   2   1   2   2   1   1   0   0   1   1   1   2   0   2   1   0   0   1   0   0   0   2   1   0   2   0   0   1   1   1   1   0   1   1   0   1   1   0   1   0   1   1   0   2   1   1   0   1   1   2   1   0   0   2   0   1   1   1   1   1   0   0   1   0   1   2   1   1   2   2   1   1   0   1   2   0   0   1   1   1   2   1   2   1   0   0   2   2   0   1   1   1   1   2   2   2   1   1   1   1   1   0   1   2   1   1   1   2   0   0   1   1   2   0   0   2   1   0   1   2   0
 MK-1-9                 2   2   1   1   0   1   0   0   2   2   0   1   2   0   0   1   0   0   0   0   1   0   2   2   0   1   2   1   1   0   2   0   1   2   2   0   2   1   1   2   0   1   1   0   2   0   2   1   1   1   1   1   0   2   1   2   1   1   2   1   1   1   1   1   1   2   1   1   0   1   0   1   0   1   1   2   0   2   0   2   1   2   2   1   1   0   0   2   1   1   2   0   2   1   0   0   1   1   0   0   1   1   0   2   1   0   1   1   1   1   0   1   1   0   1   1   0   1   0   1   1   0   2   1   1   0   1   1   2   1   0   0   2   0   1   2   1   1   1   1   0   1   0   1   2   1   1   2   2   1   1   0   0   2   0   1   0   1   0   2   0   2   1   0   0   2   2   1   1   1   1   1   2   2   2   1   2   1   1   1   0   1   2   1   2   1   2   0   0   1   1   2   0   0   2   1   0   1   2   1
 MK-1-10                1   2   1   2   0   1   0   0   2   1   0   1   2   0   0   1   0   0   1   0   1   1   1   2   0   0   1   1   1   0   2   0   1   2   2   0   2   1   1   2   0   1   1   0   2   0   2   1   2   1   2   1   1   2   1   2   1   1   2   1   1   1   1   1   0   2   1   1   0   1   0   2   0   1   1   2   0   2   0   2   1   2   2   0   1   0   0   2   1   1   2   0   2   1   0   0   1   1   1   1   1   1   0   2   1   0   1   1   1   1   0   1   2   0   1   2   1   1   0   1   1   0   2   1   0   1   1   0   2   1   0   0   2   0   1   2   1   1   2   1   0   1   0   1   2   1   1   2   2   1   1   0   0   0   0   1   0   1   0   2   1   2   1   1   1   2   2   1   1   1   1   1   2   2   2   2   2   1   1   1   2   2   2   1   2   1   0   0   0   1   1   2   0   0   2   1   0   1   2   1
 MK-1-11                1   1   1   2   0   1   0   0   2   2   0   1   2   0   0   1   0   0   2   0   1   1   2   2   1   1   1   1   1   0   1   0   1   2   2   0   1   1   1   2   0   1   1   0   2   0   2   2   2   1   2   1   1   2   1   2   1   1   2   1   0   1   1   1   0   2   1   0   0   2   0   2   0   2   1   2   0   2   0   1   1   2   2   1   0   0   0   2   1   1   2   0   2   1   0   1   1   1   1   1   1   0   1   2   1   0   1   1   1   1   0   1   2   0   0   2   1   2   0   1   1   1   2   1   0   0   1   0   2   1   0   1   1   1   1   2   1   2   2   1   0   1   0   1   2   1   1   2   2   1   1   0   1   0   0   2   2   2   1   1   1   2   0   1   1   2   2   1   1   1   0   1   1   2   2   1   2   1   1   1   1   2   2   1   2   2   0   0   0   1   1   2   0   0   2   0   0   1   1   2
 MK-1-12                0   1   1   1   0   1   0   0   2   2   1   1   2   0   0   1   0   0   2   2   0   1   2   0   1   1   2   1   1   0   2   0   1   2   2   0   1   1   2   2   0   1   1   1   2   1   2   2   2   2   1   1   1   2   2   1   1   1   2   1   0   2   0   1   0   2   1   0   0   1   0   2   0   2   1   2   0   2   1   0   1   2   2   2   0   0   0   1   2   0   2   0   2   1   1   0   1   0   1   1   1   0   1   2   1   1   1   2   1   1   0   1   2   0   0   1   1   2   0   1   1   1   1   2   0   0   1   2   1   1   1   1   1   1   1   2   1   2   2   1   0   1   0   1   2   2   1   2   2   1   1   0   1   0   0   2   2   2   1   1   1   2   0   1   1   2   2   1   0   1   0   1   1   2   2   1   2   1   1   1   1   1   2   1   2   2   0   0   0   2   1   1   2   0   2   0   0   0   1   1
 MK-1-13                0   0   1   1   0   1   0   0   1   2   1   1   1   0   0   1   0   0   1   2   1   1   2   0   2   1   2   1   1   0   2   0   1   2   2   0   1   1   2   2   0   1   1   1   2   2   2   2   1   2   1   1   0   2   2   1   1   1   2   1   0   2   1   0   0   2   1   0   0   1   0   2   0   2   1   2   1   2   1   0   1   2   2   1   0   0   0   1   1   0   2   0   2   1   1   0   1   0   1   1   1   0   1   2   1   1   1   2   1   1   0   1   2   0   0   1   1   2   0   2   1   1   2   1   0   0   1   2   1   1   1   1   1   1   1   1   0   2   2   1   2   2   0   1   2   2   1   2   2   1   1   0   1   1   1   2   2   2   1   1   1   2   0   1   1   1   2   1   0   2   0   2   1   2   2   1   1   1   1   1   1   1   2   1   2   2   0   0   0   2   1   1   2   0   2   0   0   0   1   1
 MK-1-14                0   1   1   1   0   1   0   0   1   1   2   1   1   1   0   1   0   0   1   2   1   1   2   1   2   1   2   1   1   0   1   1   1   2   2   0   2   1   1   2   0   1   1   2   2   2   2   2   1   2   1   0   0   2   1   1   1   1   2   1   0   2   1   0   0   2   1   0   0   1   0   2   0   2   1   2   1   2   1   0   1   2   2   1   0   0   1   1   1   0   2   0   1   1   1   0   1   0   1   1   1   0   1   2   1   1   1   2   1   1   1   1   2   0   0   1   1   2   1   2   1   1   2   1   0   0   1   2   1   1   1   1   0   1   0   1   1   2   2   1   1   2   0   0   1   2   1   2   2   1   1   0   1   1   0   2   2   1   1   1   2   2   0   2   0   2   2   1   0   2   0   2   1   1   2   1   1   1   1   1   1   1   2   1   2   2   1   0   0   2   1   1   2   0   2   1   1   0   1   1
 MK-1-15                1   1   1   1   0   1   0   0   1   1   2   1   1   1   1   1   0   0   1   2   1   1   2   1   2   1   2   1   1   0   0   1   1   2   2   0   2   1   1   2   0   2   2   2   2   2   2   2   1   2   1   0   0   2   0   1   1   0   2   1   0   1   1   0   0   2   1   0   0   1   0   2   0   2   1   2   1   2   2   0   1   2   1   1   0   0   1   1   1   1   1   1   1   1   1   0   1   0   1   1   1   0   1   2   1   1   1   2   1   1   1   2   2   0   0   1   1   1   1   2   1   1   2   1   0   0   1   2   1   1   1   1   1   1   0   1   1   2   2   1   0   1   1   0   1   2   0   2   2   1   2   1   1   2   0   1   2   1   1   1   2   1   0   2   0   1   2   1   1   2   0   2   2   1   2   1   1   1   0   1   1   1   2   1   1   1   1   0   0   2   1   0   1   0   2   2   1   0   1   1
 MK-1-16                1   1   1   1   1   2   0   0   1   1   2   1   1   1   1   1   0   0   1   2   1   2   2   0   2   1   2   1   1   0   0   1   1   2   2   0   2   1   1   2   0   2   2   2   2   1   2   2   1   2   1   0   0   2   0   1   1   0   2   1   0   1   1   0   1   1   1   0   0   1   0   2   0   2   1   2   1   1   2   0   1   2   1   1   0   0   1   1   1   1   1   1   0   1   1   0   1   0   1   2   1   0   1   2   1   1   1   2   1   1   1   2   2   0   0   1   0   1   1   2   1   1   2   1   0   2   1   2   1   1   2   1   1   1   1   1   1   1   1   1   0   2   1   0   1   2   0   2   2   1   2   1   1   2   0   1   1   1   1   1   2   1   0   1   0   1   2   1   1   2   0   2   2   2   2   1   1   2   0   1   1   1   2   1   1   1   1   1   0   2   1   0   1   0   2   2   1   0   0   1
 MK-2-1                 1   1   0   1   2   1   2   1   0   1   1   1   0   1   2   1   0   1   1   1   0   0   2   2   1   0   0   1   1   1   1   2   0   2   2   1   2   2   1   2   1   0   1   1   2   1   2   2   1   1   0   1   0   1   1   1   1   2   1   2   2   1   2   1   0   2   0   1   1   0   2   2   2   1   1   1   2   0   1   1   1   1   0   1   1   2   0   0   1   2   1   2   1   1   2   1   0   0   0   0   1   1   2   2   2   1   1   0   1   2   0   0   1   2   1   1   1   1   0   0   2   2   1   0   1   2   0   0   0   2   1   1   2   2   1   0   2   1   1   1   1   1   0   1   1   2   1   1   1   1   1   1   2   1   1   0   1   0   0   2   1   0   1   2   1   0   2   2   1   2   0   1   1   0   1   2   2   1   1   1   2   1   2   1   0   2   0   1   1   1   0   0   2   2   2   1   1   1   1   1
 MK-2-2                 1   2   0   1   2   1   2   1   0   1   1   1   1   1   2   1   0   1   1   1   0   0   2   2   1   0   1   1   1   1   1   2   0   2   1   1   1   2   1   2   1   0   0   1   2   1   2   1   1   1   1   1   1   1   0   1   1   2   1   2   2   1   1   1   0   2   0   2   1   0   2   2   2   1   1   1   2   0   1   1   1   1   0   1   1   2   0   0   2   2   1   2   0   1   2   1   0   0   0   0   2   1   2   2   2   1   1   0   0   1   0   0   1   2   1   1   1   1   1   0   2   2   0   0   1   2   0   0   0   2   1   0   2   2   0   0   2   1   1   2   1   2   0   1   1   2   1   1   2   2   1   1   2   1   1   1   1   0   0   2   1   0   2   2   1   0   2   2   1   2   0   1   2   0   1   2   2   2   1   1   2   1   2   1   0   2   0   1   1   1   1   0   2   2   2   1   1   1   0   1
 MK-2-3                 1   2   0   1   2   1   2   1   0   2   0   1   1   1   1   1   0   1   1   1   0   0   2   2   1   0   2   1   1   1   1   1   0   2   1   2   1   2   0   2   1   0   0   1   1   1   2   2   1   2   1   1   1   1   0   1   0   2   1   2   2   1   1   1   0   2   1   2   1   0   2   2   1   2   1   1   2   0   0   1   1   1   0   1   1   2   0   0   2   2   1   2   0   1   1   2   0   0   1   0   1   1   2   2   1   1   1   0   0   2   0   0   1   2   1   1   1   2   2   0   2   2   0   0   1   2   0   0   0   2   1   0   2   2   0   0   1   0   0   2   1   2   1   1   0   2   1   1   1   2   1   2   2   1   1   0   2   0   0   2   1   0   2   2   1   0   2   2   1   2   1   1   2   0   1   1   2   1   1   1   2   1   2   1   0   2   0   1   1   1   0   0   1   1   2   1   1   1   0   1
 MK-2-4                 1   2   0   1   2   1   1   1   0   2   0   0   1   1   1   1   1   2   1   1   0   0   2   2   1   0   1   1   1   1   1   1   1   2   0   2   1   2   0   2   1   0   0   1   1   1   2   2   1   2   0   1   1   1   0   1   0   2   1   2   1   1   0   1   1   2   1   2   1   1   2   2   1   2   1   1   2   0   0   1   1   1   0   1   1   1   0   0   2   2   1   2   0   2   1   2   0   1   1   0   1   1   2   2   2   1   1   0   1   2   0   0   1   2   1   1   0   1   2   0   1   2   0   0   1   2   0   0   0   2   1   0   2   2   1   0   0   1   0   2   2   2   1   0   0   2   1   1   1   2   1   1   2   1   1   0   2   0   0   2   1   1   2   2   1   0   2   2   1   2   1   1   2   0   1   1   1   1   0   1   2   1   1   1   0   2   0   1   1   1   0   0   1   1   2   1   1   1   0   1
 MK-2-5                 1   2   0   1   2   1   1   1   0   1   0   1   1   1   1   0   1   1   1   1   0   0   2   2   1   0   1   1   1   2   0   1   1   2   0   2   1   2   1   1   1   0   0   1   0   1   1   1   1   1   0   1   1   1   0   1   0   2   1   1   1   1   0   1   1   2   1   2   1   1   2   2   1   2   1   1   1   0   0   1   2   1   0   1   2   1   0   0   2   2   1   2   0   2   2   2   0   1   1   0   1   1   2   1   2   1   2   0   1   2   0   1   1   2   1   1   2   2   2   0   1   2   0   0   1   2   0   0   0   2   1   0   2   2   1   0   0   1   0   2   2   2   1   0   0   2   2   1   0   2   2   1   1   1   1   0   1   0   1   1   1   1   2   2   1   0   2   1   1   2   2   1   2   2   0   1   2   1   0   1   2   1   1   1   0   2   1   1   1   0   0   0   1   1   2   1   1   1   0   1
 MK-2-6                 0   1   0   2   2   1   1   1   0   1   1   1   1   1   1   0   1   0   1   1   0   0   2   1   1   0   1   1   2   2   0   1   1   2   0   2   1   2   1   1   1   0   0   1   0   1   0   1   1   1   1   1   1   1   0   1   0   1   1   1   1   1   0   1   1   2   1   2   1   1   2   2   1   2   1   0   2   0   0   1   2   1   0   0   2   1   1   0   1   2   1   1   0   2   1   2   0   2   1   0   1   1   2   1   1   1   2   1   1   2   0   1   1   2   1   1   2   2   2   0   2   1   0   1   1   2   1   0   0   2   1   0   2   2   2   0   0   1   0   2   2   2   1   0   0   2   2   1   0   2   2   1   1   0   1   0   0   0   1   1   1   1   2   2   2   2   2   1   2   2   2   1   2   1   0   1   2   2   0   0   2   1   1   1   0   2   1   1   1   0   0   0   1   0   2   0   1   0   0   1
 MK-2-7                 0   1   1   1   2   1   2   1   0   1   1   2   1   1   1   1   1   0   0   1   1   0   2   1   1   1   1   1   2   2   0   1   1   2   1   2   1   2   1   1   0   0   0   1   0   1   0   1   1   1   1   1   1   1   0   1   0   1   1   2   1   1   0   1   1   2   1   2   1   1   2   2   1   1   1   0   2   0   0   2   2   2   0   1   2   1   1   0   1   2   1   1   0   2   1   1   0   2   1   0   1   1   2   1   1   1   2   1   1   2   1   1   2   2   1   1   2   2   2   0   2   1   0   1   1   2   0   0   0   2   1   0   2   2   2   0   0   1   1   2   1   2   1   0   0   2   2   1   0   2   2   1   1   0   1   0   0   0   1   1   1   1   2   1   2   1   2   1   2   2   2   1   2   1   0   0   2   2   1   0   2   1   1   1   0   2   1   1   1   1   1   0   1   0   2   1   1   0   0   1
 MK-2-8                 0   2   1   1   2   1   2   1   0   1   1   2   1   1   1   1   1   1   1   1   1   0   2   1   1   1   1   1   2   1   0   1   1   2   1   2   1   2   0   1   0   0   0   1   1   1   0   1   1   1   1   0   1   1   0   1   0   1   1   0   1   1   0   1   1   2   1   2   1   1   1   2   1   1   2   0   2   0   0   2   2   2   0   1   2   1   1   0   1   1   1   1   0   2   1   1   0   2   1   0   1   0   2   1   2   1   2   1   1   2   1   1   2   2   1   1   2   2   2   1   2   1   0   1   1   2   1   0   0   2   1   0   2   2   0   0   0   0   1   2   2   2   1   1   1   2   2   1   0   1   1   1   0   0   1   0   0   0   1   1   1   1   2   1   2   1   1   1   2   2   2   1   2   1   0   0   2   1   1   0   2   1   1   1   0   2   1   1   1   1   1   0   1   1   2   1   1   0   0   1
 MK-2-9                 0   1   1   1   2   1   2   1   0   2   1   1   1   1   2   1   1   1   1   1   1   0   2   1   1   2   1   1   2   1   0   1   1   2   1   2   1   2   1   1   0   0   1   1   1   0   1   1   2   1   1   0   1   1   0   1   0   0   1   0   1   1   0   1   1   2   1   1   1   1   1   1   2   1   2   0   2   1   0   2   2   2   0   1   2   0   1   0   2   0   1   1   0   2   1   2   0   2   1   1   1   0   2   2   2   1   2   1   1   2   2   1   2   2   1   1   1   2   2   1   2   1   0   2   1   2   1   1   0   2   1   0   2   2   0   0   0   0   1   2   1   2   1   0   1   2   2   1   0   1   1   2   1   0   1   0   0   0   1   1   1   1   2   1   2   1   1   1   2   2   2   1   2   1   0   1   1   1   1   1   2   1   1   2   1   2   1   1   1   1   1   0   0   1   2   1   1   0   0   0
 MK-2-10                0   1   1   1   2   1   2   1   0   1   1   1   1   1   2   2   1   2   1   0   1   1   2   1   1   2   1   1   2   1   0   1   1   2   1   2   1   2   1   1   0   0   1   1   1   0   1   1   2   1   1   0   1   1   0   1   0   0   1   0   1   1   0   0   1   2   1   1   1   1   1   1   2   1   2   0   2   0   0   2   2   2   0   1   2   0   1   0   1   1   1   1   0   1   1   2   0   0   0   1   1   0   1   2   2   1   1   2   1   2   2   1   2   2   2   1   1   2   2   0   2   1   0   2   1   2   1   1   0   2   1   0   2   2   0   0   0   1   1   2   1   1   2   1   1   2   2   1   0   1   1   2   1   0   1   0   0   0   1   1   1   1   2   1   2   1   1   1   1   2   2   1   2   1   1   1   1   1   1   1   2   1   1   2   1   2   2   1   1   1   1   0   1   1   2   1   1   1   0   0
 MK-2-11                0   1   1   1   1   1   2   1   0   1   2   2   1   1   2   2   1   2   1   0   1   0   2   1   1   2   1   2   2   1   0   1   1   2   1   2   1   2   0   1   0   0   1   1   1   1   1   1   2   1   1   0   1   1   0   2   0   0   1   0   1   1   1   0   1   2   1   1   1   1   1   1   2   1   2   0   2   0   0   2   1   2   0   1   2   0   1   0   1   1   1   1   0   1   1   1   0   0   0   1   1   0   1   2   1   2   1   2   1   2   2   1   2   2   1   1   2   2   2   0   1   1   0   2   1   2   1   1   1   2   0   0   2   2   0   0   0   1   0   2   1   1   2   1   2   2   2   1   0   1   1   2   1   0   1   0   0   0   1   1   1   1   1   2   2   1   1   1   2   2   2   1   2   1   1   1   1   1   1   1   2   1   1   2   1   2   2   1   1   1   2   0   1   1   1   1   1   1   0   0
 MK-2-12                0   1   0   1   1   1   2   1   0   1   2   1   1   1   2   2   1   2   1   0   1   0   2   1   1   2   0   2   2   1   1   2   1   2   1   2   1   2   0   1   0   0   1   1   1   0   1   1   2   1   1   1   1   0   0   2   0   0   1   0   1   1   1   0   1   2   1   2   1   1   1   1   2   1   2   0   2   1   0   2   1   1   0   1   2   0   1   0   2   1   0   1   0   1   1   2   0   0   1   1   2   0   2   2   1   1   1   2   2   2   2   1   2   2   1   1   2   2   2   0   0   1   0   2   1   2   1   1   1   1   0   0   2   1   0   0   0   1   0   2   2   1   2   1   2   1   2   1   0   1   1   2   2   0   1   0   1   0   1   1   1   1   1   2   2   1   1   1   1   2   2   0   2   1   1   1   1   0   0   0   2   2   1   2   1   2   2   1   1   1   2   0   2   0   2   1   1   1   0   0
 MK-2-13                0   1   0   1   1   1   1   1   1   1   2   1   1   1   1   2   0   2   1   0   2   0   2   1   1   2   0   2   2   1   0   2   0   2   1   2   0   2   1   1   0   0   1   1   1   0   2   1   2   1   1   1   1   0   0   1   0   0   1   0   2   1   1   0   1   1   1   2   0   1   1   1   2   1   2   0   2   1   0   2   1   1   1   1   2   0   2   0   2   1   0   1   0   2   1   2   0   0   1   1   1   0   2   2   1   1   0   2   2   2   2   1   2   2   1   1   2   2   2   0   0   2   0   1   1   2   2   1   1   1   1   0   1   1   0   0   0   1   0   2   2   2   2   0   2   1   2   1   0   1   1   1   2   0   2   0   1   0   1   1   1   1   1   2   1   1   1   1   1   1   1   0   2   1   1   1   1   1   0   1   2   2   2   2   2   2   2   1   1   1   2   1   1   0   2   1   1   0   0   0
 MK-2-14                0   1   0   1   1   0   1   1   1   1   2   2   0   1   1   2   0   2   1   0   2   0   2   1   1   1   0   2   2   1   0   1   0   2   1   1   1   1   1   1   1   0   1   1   1   0   2   1   2   1   1   0   1   1   0   1   0   0   1   0   2   1   1   0   1   1   1   2   0   1   1   1   1   1   2   1   2   1   0   2   1   1   1   1   2   0   2   0   2   1   0   1   0   2   1   2   0   1   1   1   1   0   2   2   0   1   0   2   1   2   1   1   2   1   1   1   2   2   1   0   0   2   0   2   1   2   1   1   1   1   1   0   1   1   0   0   0   1   0   2   2   2   2   0   2   1   2   1   0   1   1   1   1   0   2   1   1   0   1   1   1   1   1   2   1   1   1   1   1   0   0   0   2   2   1   1   1   1   0   1   2   2   2   1   2   2   2   2   1   1   2   1   1   0   1   1   1   0   0   0
 MK-2-15                0   1   0   1   1   0   1   0   1   1   1   2   0   1   1   1   0   2   1   0   2   0   1   0   1   1   0   2   2   2   1   1   0   2   1   0   1   1   1   1   1   0   1   1   0   0   2   1   2   1   1   0   1   1   0   0   0   0   1   1   2   1   1   0   1   1   1   2   1   1   1   1   1   1   2   0   1   1   0   2   1   1   1   1   2   0   2   1   1   1   0   1   0   2   1   1   0   1   1   1   1   0   2   2   0   1   0   2   1   2   2   1   2   2   1   1   2   2   1   0   0   2   0   2   1   1   1   1   1   2   1   0   0   1   1   0   0   1   0   2   2   1   2   0   2   1   2   1   0   1   1   1   1   1   2   1   1   0   1   1   1   1   1   2   1   1   1   1   1   0   2   0   2   1   1   1   1   1   1   1   2   2   2   1   2   2   2   1   1   1   2   1   1   0   1   2   0   0   0   0
 MK-2-16                1   1   0   1   1   0   1   0   1   2   2   2   0   1   1   1   0   2   2   0   1   1   1   0   1   1   0   2   2   2   0   1   0   1   1   0   1   1   1   1   0   0   1   1   0   0   2   1   2   1   0   1   1   1   0   0   0   2   1   2   2   1   1   0   1   1   1   2   1   1   1   1   1   1   2   0   1   1   0   2   0   1   1   1   1   1   1   2   1   1   0   1   0   2   1   1   0   1   1   1   1   0   2   2   0   0   0   2   2   1   2   1   2   2   1   1   2   1   1   0   0   2   0   2   1   1   2   1   1   2   2   0   0   2   1   0   0   0   0   1   2   1   2   0   2   1   1   1   0   1   1   1   1   1   2   1   1   1   1   1   1   1   2   2   1   1   1   1   2   1   2   0   1   1   1   1   1   1   1   1   2   2   2   1   2   2   2   1   1   1   2   1   0   1   1   2   0   0   0   1
 MK-3-1                 1   1   1   0   1   0   2   0   1   1   1   2   0   0   2   1   0   1   1   2   2   1   1   1   0   1   1   0   2   1   1   1   1   1   0   1   2   1   0   1   1   1   1   0   1   0   0   1   1   1   1   1   0   1   2   0   1   0   2   1   0   1   1   0   2   0   2   1   0   1   1   1   1   0   2   0   1   1   1   2   0   1   2   0   1   2   1   0   2   1   1   0   1   0   2   1   0   2   1   0   2   2   0   1   0   0   0   0   0   0   0   2   1   0   2   0   2   2   1   0   1   1   1   2   1   1   1   1   0   0   1   1   1   0   0   1   1   0   2   1   1   2   1   0   1   2   1   1   0   1   1   1   0   0   0   0   1   1   0   1   2   1   0   1   2   1   0   0   1   0   2   1   1   1   0   1   2   1   2   0   1   1   1   2   1   1   1   1   1   0   1   2   0   0   1   1   0   2   1   2
 MK-3-2                 1   1   1   0   1   0   2   1   1   1   1   2   0   0   2   1   0   1   1   0   2   1   1   0   0   0   1   0   1   1   1   1   1   1   1   1   2   1   0   0   2   1   1   0   1   0   0   1   1   1   1   1   1   0   2   0   1   0   2   1   0   1   1   0   2   0   2   1   0   1   0   1   1   1   2   0   1   1   1   2   0   1   1   0   1   2   0   1   2   0   1   1   1   1   2   1   0   2   0   0   2   2   0   2   0   0   0   0   1   0   0   2   1   0   2   0   2   2   1   1   1   1   2   2   1   1   1   0   0   1   1   2   1   0   0   1   1   0   2   1   1   2   1   0   1   2   1   2   1   1   1   1   0   0   0   0   1   1   0   1   2   1   0   1   2   1   0   0   1   1   2   1   1   1   0   1   0   1   1   0   0   1   1   2   1   1   1   1   1   0   1   2   0   1   1   1   0   2   1   1
 MK-3-3                 1   1   1   0   1   0   2   1   1   1   1   2   0   0   2   2   0   1   1   0   2   2   1   0   0   0   1   1   1   2   1   1   1   1   2   1   1   1   0   0   2   1   1   2   1   1   0   1   1   2   1   1   1   0   2   0   1   0   1   1   0   1   1   1   2   0   2   1   0   2   1   1   1   1   2   0   0   1   1   2   0   2   1   0   1   2   0   1   2   0   1   1   1   1   2   1   0   2   1   1   2   2   0   2   0   0   0   0   0   0   0   1   1   0   1   1   2   2   1   2   1   1   2   2   1   0   1   0   0   2   1   2   1   1   0   1   1   0   2   1   1   2   1   0   1   2   1   2   0   1   0   1   0   1   1   0   1   1   0   0   2   1   0   1   2   1   0   0   1   0   2   1   1   1   0   1   0   1   1   0   0   0   1   2   1   1   1   2   0   0   1   2   0   1   1   2   0   2   1   1
 MK-3-4                 1   1   1   0   1   0   2   1   1   0   1   2   0   0   2   2   0   1   1   1   2   2   1   0   0   0   1   1   1   2   1   2   1   1   1   1   1   1   0   0   2   1   1   2   1   1   0   1   1   2   1   1   1   0   2   0   0   0   1   1   0   1   1   1   2   0   1   1   0   2   1   1   1   1   2   0   0   1   1   2   0   2   1   0   1   2   0   1   2   0   0   1   1   1   2   0   0   2   1   1   2   1   0   2   1   1   0   0   1   0   0   1   0   0   1   0   2   2   1   2   1   1   2   1   1   0   1   0   0   2   1   2   0   1   0   1   1   1   2   1   1   2   1   0   1   2   1   1   0   1   0   1   0   1   1   0   0   2   0   0   2   1   1   1   2   2   1   0   2   0   2   1   1   1   0   1   0   2   1   0   0   0   1   2   1   1   2   1   0   0   1   2   0   1   1   2   0   2   1   0
 MK-3-5                 1   1   1   0   1   0   2   1   1   0   1   2   0   0   2   2   0   1   2   1   2   1   1   1   1   0   1   0   1   2   1   2   1   1   1   1   1   1   1   1   2   1   1   2   1   1   0   1   1   2   1   1   1   0   2   0   0   0   2   1   0   1   1   1   2   0   1   1   1   2   1   1   0   1   2   0   0   1   2   2   0   2   1   0   1   1   0   1   2   0   0   1   1   1   2   0   0   2   2   1   2   1   0   2   1   1   0   0   1   0   1   1   0   0   1   0   1   2   0   2   1   1   2   1   1   0   1   0   0   2   1   2   0   1   0   0   1   0   2   1   1   2   1   0   1   2   1   1   1   1   0   1   1   0   1   0   0   2   0   0   2   1   1   1   2   2   1   1   2   1   2   1   1   1   0   1   0   2   1   0   1   0   1   2   1   1   2   1   0   0   1   2   1   1   0   1   0   2   1   0
 MK-3-6                 1   1   1   0   1   1   2   2   1   0   1   2   0   0   1   2   0   1   2   1   2   1   1   0   1   0   1   0   1   2   1   2   2   1   1   1   1   1   1   1   0   1   1   2   1   2   0   1   1   2   1   1   0   0   1   0   0   1   2   1   0   1   1   1   2   0   1   1   1   2   1   2   0   1   2   1   0   0   2   2   0   2   1   1   1   1   0   2   2   1   1   1   1   1   2   0   1   2   2   1   2   0   0   2   1   2   0   0   1   0   1   1   0   2   1   0   0   2   0   2   1   1   2   1   0   0   1   0   0   2   1   2   1   1   0   0   1   0   2   1   2   2   1   0   1   2   1   1   0   1   0   1   1   0   1   0   0   2   0   0   2   1   1   1   2   2   1   1   2   1   2   1   1   1   0   1   0   1   1   0   1   1   1   1   0   2   2   1   0   0   1   2   1   0   0   1   0   2   1   0
 MK-3-7                 1   1   1   1   1   1   2   2   1   0   1   2   0   0   1   2   0   2   2   1   2   1   1   0   1   0   1   0   1   2   1   2   2   1   1   1   1   2   2   1   1   2   1   2   1   1   0   1   1   0   1   1   0   0   0   0   0   1   2   1   0   1   1   0   2   0   1   1   1   2   1   2   0   1   2   1   0   0   2   2   0   2   1   1   1   1   0   2   2   1   1   1   1   1   2   0   1   2   2   0   2   0   1   2   1   2   1   0   2   0   1   1   1   1   0   1   1   2   0   1   1   1   1   1   0   0   1   0   0   1   1   2   1   0   0   0   1   1   2   1   2   2   1   0   1   2   1   1   0   1   0   1   1   0   1   0   0   2   0   0   2   1   1   1   2   1   1   2   2   1   2   1   2   1   1   1   0   1   1   0   1   1   1   2   0   2   2   1   0   0   1   1   1   1   0   1   1   2   1   0
 MK-3-8                 1   1   1   1   1   1   2   2   1   0   1   2   0   0   1   2   0   2   2   1   1   1   1   0   1   0   0   0   1   1   0   2   2   1   1   0   1   2   2   1   1   2   1   2   1   1   0   2   1   0   1   1   0   0   0   0   0   1   2   1   1   1   1   0   2   2   1   1   1   2   1   2   0   1   2   1   0   1   2   2   0   2   1   0   1   1   0   2   2   2   1   1   1   1   2   0   2   1   2   0   2   0   2   2   1   2   1   0   2   0   1   1   1   1   0   1   1   2   0   1   1   1   1   1   0   1   1   0   0   1   0   2   1   0   0   0   1   1   2   1   2   2   1   0   1   2   1   1   1   2   0   1   1   1   2   0   1   2   1   1   2   1   0   1   2   1   0   2   2   1   2   1   1   2   2   2   1   2   1   0   1   1   2   2   0   2   2   1   0   0   1   1   1   0   0   1   1   1   1   1
 MK-3-9                 1   1   1   1   1   1   2   2   1   0   0   2   0   1   1   2   0   2   2   1   1   1   1   0   1   0   0   0   1   0   0   2   2   1   1   0   1   2   2   2   1   1   1   2   1   1   0   1   1   0   1   1   1   0   0   1   0   1   1   1   1   1   1   0   2   2   1   1   1   2   1   2   0   2   1   1   0   1   2   2   0   2   1   0   1   1   0   2   2   2   0   1   1   1   2   0   2   1   2   0   2   0   2   2   1   2   1   0   2   0   2   1   2   1   0   2   1   2   0   1   1   1   1   1   0   1   1   1   0   1   0   0   1   0   0   0   1   2   2   2   2   2   1   0   1   2   1   1   1   2   1   1   1   1   2   0   1   2   1   1   1   1   1   1   2   1   0   2   2   1   2   1   1   2   1   2   1   2   1   0   1   1   2   2   0   2   2   1   0   0   0   1   1   0   0   2   1   1   1   1
 MK-3-10                0   2   1   2   1   1   2   2   1   0   0   2   0   1   1   2   0   2   1   1   1   1   1   0   0   0   0   0   1   0   1   2   2   1   1   1   2   2   2   2   1   0   1   2   1   1   0   1   1   0   1   0   0   1   0   1   0   1   1   1   1   1   1   1   2   2   1   1   1   2   1   2   0   1   1   1   2   1   2   2   0   2   1   0   1   1   0   0   1   2   0   1   1   1   2   1   1   2   2   0   2   1   2   1   1   2   1   0   2   1   1   1   2   1   0   2   1   2   1   1   1   1   1   1   0   2   1   1   0   1   0   0   1   0   0   0   1   2   2   2   2   2   1   0   1   2   0   1   2   2   1   1   1   1   1   0   1   2   1   0   1   1   1   1   2   1   0   2   2   1   2   1   1   2   1   2   1   2   1   0   1   1   2   2   0   2   1   1   0   1   0   1   1   0   0   2   1   1   1   1
 MK-3-11                0   2   1   2   2   1   2   2   1   1   0   2   0   1   1   2   1   2   1   1   1   1   2   1   0   0   0   0   1   0   1   2   2   1   1   1   2   2   1   2   1   0   1   2   1   2   0   1   1   0   1   0   1   1   0   1   0   1   1   2   1   1   1   2   1   2   1   1   1   2   1   2   0   1   1   0   2   1   2   2   0   1   1   1   1   1   0   0   1   2   1   2   1   1   2   1   2   2   2   0   2   1   2   1   1   2   2   0   2   2   1   1   2   1   0   2   1   2   1   1   1   2   1   1   0   1   0   1   0   1   0   0   1   0   0   0   1   2   2   2   1   1   1   0   1   2   1   1   2   2   1   1   1   1   1   0   1   2   1   0   1   1   1   0   2   1   1   2   2   2   2   1   1   2   1   2   1   2   1   0   1   1   2   2   0   2   1   2   0   2   0   1   1   0   0   0   1   1   1   1
 MK-3-12                1   2   1   2   2   1   2   1   2   1   0   1   0   2   1   2   1   2   1   1   0   1   2   1   0   0   1   0   1   0   1   2   1   1   1   1   2   2   1   2   0   0   1   2   1   2   0   1   1   0   1   0   0   1   0   1   0   2   1   2   1   1   1   2   0   2   1   0   1   2   1   2   0   1   0   0   2   1   2   2   0   1   1   1   1   1   0   0   1   2   1   2   1   2   2   1   2   1   2   1   1   1   1   2   1   2   2   0   1   2   1   1   2   2   0   2   1   2   1   1   1   2   1   1   0   1   0   1   1   1   0   0   1   0   1   0   2   2   2   2   1   1   1   0   1   2   1   0   2   2   1   2   1   1   1   0   1   2   1   0   1   1   1   0   2   1   1   1   2   2   1   1   1   2   2   2   0   2   1   0   1   1   2   2   0   1   1   2   0   2   0   1   1   0   2   0   1   1   1   1
 MK-3-13                1   2   2   2   2   2   2   1   2   0   2   1   0   2   1   2   1   2   1   1   0   1   1   2   0   0   1   1   1   1   1   2   1   1   1   1   2   2   1   2   0   0   1   1   1   2   0   1   1   0   1   0   0   1   0   1   0   2   1   2   1   1   2   2   0   2   0   0   1   2   1   1   0   1   0   1   2   0   2   2   0   1   1   1   1   2   1   0   1   2   1   2   2   2   2   1   2   1   2   1   1   1   1   2   1   2   2   0   1   2   1   1   2   1   0   2   1   2   2   2   1   2   1   2   0   1   0   1   1   1   0   0   2   0   0   0   2   2   2   2   1   1   0   0   2   2   1   0   2   1   1   2   1   1   1   0   1   2   1   1   1   1   1   1   2   1   0   1   1   2   1   0   2   2   2   2   0   2   0   0   1   1   2   2   0   1   1   1   0   1   0   1   0   0   2   0   1   0   1   1
 MK-3-14                1   2   2   2   1   1   2   2   2   0   2   1   1   1   1   2   1   1   1   1   0   1   1   2   0   0   2   1   1   0   1   2   0   1   1   0   2   2   1   2   0   0   1   1   2   2   0   1   1   0   1   1   0   1   1   1   0   2   1   2   1   1   1   2   0   2   1   0   1   1   0   1   0   1   0   2   2   0   2   1   0   1   1   0   1   2   1   1   1   2   1   1   2   2   2   2   2   1   2   1   1   1   1   2   1   2   2   0   1   2   0   1   2   1   1   1   1   1   2   2   1   2   1   2   0   1   0   1   1   1   1   0   2   0   0   0   1   2   2   2   1   1   0   0   2   2   2   0   2   1   1   2   1   1   1   0   2   2   0   1   1   2   1   1   2   1   0   1   1   2   1   0   1   1   2   2   0   2   0   0   1   1   2   2   0   1   2   1   2   1   1   1   1   0   2   0   2   1   1   1
 MK-3-15                2   2   2   2   1   1   1   1   2   0   2   1   1   1   1   2   1   1   2   2   0   0   1   2   0   0   2   1   1   1   1   1   0   1   1   0   2   2   1   1   0   0   1   1   2   2   0   1   1   0   1   1   0   1   1   1   1   1   2   2   1   0   1   2   1   2   1   0   1   2   0   0   1   1   0   2   1   1   2   0   0   1   1   0   1   1   1   1   1   2   1   1   2   2   1   2   2   1   1   1   1   1   1   2   1   2   2   1   1   1   0   1   2   1   1   1   1   1   2   2   1   2   1   2   1   0   0   1   1   1   1   0   2   0   1   0   1   2   2   1   1   1   0   0   2   2   1   0   2   1   1   2   1   1   2   0   2   2   0   1   1   2   1   1   2   1   1   1   1   2   1   1   1   1   1   0   1   2   0   0   1   0   2   2   0   1   2   2   2   1   0   0   1   1   2   0   2   1   1   1
 MK-3-16                1   2   1   1   1   1   1   1   2   0   2   1   1   1   1   1   1   1   2   2   0   0   1   2   0   0   2   0   1   1   1   0   0   1   0   0   2   2   1   1   0   1   1   1   2   2   0   1   1   0   1   1   0   1   1   1   1   1   2   2   1   1   1   2   1   2   1   0   1   2   1   0   1   1   0   2   1   1   1   0   0   0   1   0   0   1   2   0   1   2   1   2   2   2   1   2   2   0   1   1   1   2   1   2   1   2   2   1   1   1   1   1   2   1   1   1   1   2   2   2   2   2   1   2   1   0   0   1   1   0   1   0   2   0   1   0   1   2   2   1   1   1   0   1   2   1   1   0   2   1   1   2   1   2   1   0   2   2   0   1   1   1   2   1   2   1   1   0   1   2   1   1   0   1   1   0   1   2   0   0   1   0   2   2   0   1   2   2   2   2   0   0   1   0   1   0   2   1   0   1
 MK-4-1                 0   1   1   0   2   1   1   1   0   1   1   0   1   2   1   1   1   1   1   1   2   0   1   1   1   0   1   2   1   1   2   2   2   1   0   0   2   1   2   2   2   1   1   1   0   1   2   1   2   1   2   1   2   0   1   1   1   1   1   0   1   0   1   2   2   1   1   1   2   2   0   1   1   0   2   1   0   1   1   0   1   2   0   0   0   0   2   0   0   1   1   0   2   1   1   1   1   0   0   1   0   0   2   0   1   2   1   0   1   2   2   1   1   1   0   1   1   1   1   2   1   1   1   2   2   1   1   2   2   0   2   2   1   1   0   2   1   1   1   1   0   0   1   1   2   1   0   2   0   1   2   1   1   2   1   0   0   1   2   1   2   1   1   2   0   1   1   1   0   1   1   1   0   0   1   1   1   1   1   1   1   1   2   2   1   0   2   0   0   1   2   0   1   0   2   0   1   1   1   1
 MK-4-2                 1   1   1   0   1   0   1   1   1   1   1   0   1   2   1   2   1   1   1   1   2   0   1   1   2   0   1   2   1   1   1   2   2   1   0   1   2   1   2   2   2   1   1   1   0   2   1   1   2   1   2   1   2   1   1   1   1   1   1   0   0   1   1   2   2   1   0   1   2   2   0   1   1   0   2   1   1   1   1   1   2   2   0   0   1   0   2   1   1   1   1   1   2   1   1   1   2   0   0   1   2   0   2   0   1   1   1   0   0   2   2   1   1   1   0   1   2   1   1   1   1   1   1   2   1   1   1   2   2   0   2   2   1   1   0   2   1   1   1   1   0   0   1   1   2   1   0   2   0   1   2   1   1   2   1   0   0   1   2   1   2   0   1   1   0   0   1   1   0   1   2   2   0   0   1   1   1   1   1   1   1   0   2   2   1   0   2   0   0   1   2   0   1   1   2   0   1   1   1   1
 MK-4-3                 2   1   1   0   1   0   1   1   0   1   1   0   1   2   1   2   1   1   0   2   2   0   1   1   2   0   0   2   1   1   2   1   2   1   1   1   2   1   2   2   2   1   1   1   0   1   1   1   2   1   1   1   1   1   1   0   1   1   1   0   1   2   1   2   2   2   0   1   2   2   0   1   1   1   2   1   1   1   1   1   2   2   0   1   1   0   2   1   1   1   1   1   2   1   1   1   2   0   0   0   2   0   2   0   1   1   1   0   0   2   2   1   1   1   0   1   2   1   1   0   1   2   2   2   1   1   1   2   2   1   1   1   1   1   0   2   1   2   1   2   0   0   0   1   2   1   0   2   0   1   2   0   1   2   1   0   0   1   2   1   2   0   1   1   0   0   1   1   0   0   1   1   1   0   1   1   1   1   2   1   1   0   2   2   1   0   2   0   0   1   1   1   1   0   1   0   1   2   1   1
 MK-4-4                 2   1   1   0   1   1   1   1   0   0   2   0   1   2   1   2   2   1   0   1   2   0   1   1   2   1   1   2   1   1   2   1   2   1   1   1   2   1   2   1   2   1   1   1   0   1   1   1   2   1   0   1   2   1   1   0   1   1   1   1   1   2   1   2   2   0   1   1   2   1   0   1   1   1   2   1   1   2   1   0   2   1   0   1   1   0   2   1   1   1   1   1   2   1   1   1   1   0   0   0   2   0   2   1   1   0   0   0   0   2   2   2   1   0   0   1   2   1   1   0   1   1   2   2   1   1   1   2   2   1   1   1   2   1   0   2   2   2   1   1   0   0   0   1   1   1   0   2   0   1   2   0   1   2   1   1   0   1   2   1   2   1   0   1   0   0   1   2   0   1   1   1   1   0   1   1   1   1   2   1   1   0   2   2   0   0   2   0   1   1   0   1   2   0   1   0   1   2   1   1
 MK-4-5                 2   1   1   0   1   1   1   1   0   0   2   0   0   2   2   2   2   1   0   1   2   1   0   1   2   1   1   2   1   1   2   1   2   1   0   1   2   1   2   1   2   1   1   1   0   1   0   1   2   1   0   2   2   1   1   0   1   1   1   1   1   2   1   2   2   0   1   1   1   1   0   1   0   1   1   1   1   2   1   0   1   1   0   1   1   1   2   1   1   1   1   1   2   1   2   1   1   0   0   0   2   0   2   1   1   0   0   0   1   2   2   2   1   0   1   1   2   0   1   0   1   1   1   2   2   1   1   2   2   1   1   1   2   2   1   2   2   2   1   1   0   0   0   1   1   1   0   2   0   1   2   0   1   2   2   1   0   1   2   1   2   1   1   1   0   1   2   2   1   1   1   1   1   0   1   1   1   1   1   1   1   0   2   2   0   1   2   1   1   1   0   1   2   0   1   0   1   2   1   1
 MK-4-6                 1   1   1   0   1   0   2   1   0   0   2   0   0   2   2   1   2   1   1   1   2   1   0   1   2   1   2   2   1   2   2   1   1   1   0   1   2   1   2   1   2   0   1   1   0   1   0   2   1   1   0   1   2   1   1   0   1   1   1   1   2   2   1   2   2   0   0   1   1   1   0   1   0   1   1   1   1   2   1   0   0   1   1   1   1   0   2   2   1   1   1   0   2   2   2   1   1   0   0   0   2   0   1   1   1   0   0   1   1   2   1   2   1   0   1   1   1   0   1   0   1   1   0   2   2   1   1   2   2   1   0   1   2   2   1   2   2   2   1   1   0   0   0   1   1   1   0   1   0   1   2   0   2   2   2   1   0   1   2   1   1   2   1   1   0   1   2   2   1   1   2   1   1   0   1   1   1   1   0   2   1   0   2   2   1   1   1   1   1   1   0   2   2   1   2   0   1   2   1   1
 MK-4-7                 1   1   1   0   2   0   2   1   0   1   2   0   0   2   2   1   2   1   1   1   2   1   0   1   2   1   2   2   2   2   1   1   1   1   0   1   2   2   2   1   2   0   1   1   0   1   0   2   1   1   0   1   2   1   0   0   2   1   1   1   2   2   2   2   2   0   0   1   1   1   0   1   0   1   1   1   1   2   1   0   0   1   0   1   1   0   1   2   1   1   1   0   2   2   2   1   1   0   0   1   2   0   2   1   1   0   0   1   1   2   1   1   1   0   1   0   1   0   1   1   1   1   0   2   2   1   1   2   2   1   0   1   2   2   2   2   2   2   0   1   0   0   0   1   1   1   0   1   0   1   2   0   2   2   2   0   1   1   2   1   1   2   1   0   0   1   2   2   1   1   2   1   1   0   1   1   0   0   0   2   2   0   2   2   1   0   1   1   1   1   0   1   2   2   1   0   1   2   1   1
 MK-4-8                 2   1   1   0   1   0   2   1   0   1   1   0   0   2   1   1   1   1   1   1   2   1   0   1   2   1   2   2   2   2   0   1   1   1   0   1   2   1   1   1   2   0   1   1   0   1   0   2   1   2   0   1   1   1   1   1   2   1   1   1   2   2   2   1   2   0   0   1   1   1   0   1   0   1   1   1   1   2   2   0   1   1   0   1   1   1   1   2   1   0   0   0   1   2   2   1   1   0   0   1   1   0   2   1   1   0   0   0   2   1   1   1   1   0   1   0   1   0   1   1   1   1   0   2   2   0   1   2   2   1   0   2   2   2   2   2   2   2   0   1   0   0   0   1   1   1   0   0   1   0   2   1   2   2   2   0   1   1   2   1   1   2   1   1   0   1   2   1   1   1   2   1   1   0   1   2   0   0   0   2   2   0   2   1   1   0   1   1   1   1   0   1   2   2   1   0   1   2   1   1
 MK-4-9                 1   1   1   0   1   0   2   1   0   1   1   1   0   2   1   1   1   1   1   1   2   1   1   1   2   1   2   2   1   2   0   1   1   1   0   1   2   1   1   1   1   0   1   1   0   1   0   2   2   2   0   1   0   2   1   1   2   1   1   2   2   2   2   0   2   0   0   2   2   1   0   1   0   1   0   1   0   2   2   0   1   1   0   1   1   1   2   2   1   0   0   0   1   2   2   0   1   0   0   1   1   0   2   1   1   0   0   0   2   0   1   1   1   0   1   0   1   1   1   1   1   1   0   2   2   0   2   2   1   1   1   1   2   2   2   2   2   1   0   1   0   0   1   1   1   1   0   0   1   0   2   1   2   2   1   0   1   1   2   1   1   1   1   1   0   1   2   1   1   1   2   1   1   0   1   2   0   0   1   2   2   0   2   1   1   1   0   0   2   2   0   1   2   2   1   0   1   1   2   1
 MK-4-10                2   1   1   0   1   0   2   2   0   1   1   0   0   2   1   1   1   0   1   1   2   1   2   1   2   1   2   2   1   2   0   1   1   1   0   1   2   1   1   1   0   0   2   1   1   1   2   2   1   2   1   2   0   2   1   2   2   1   0   2   2   2   2   1   2   1   0   2   2   1   0   1   0   1   1   1   1   1   2   0   1   1   0   1   1   1   1   1   1   0   0   0   1   1   2   0   1   1   1   1   1   0   2   1   1   0   0   0   2   0   2   1   1   0   1   0   1   2   2   1   0   2   0   1   2   0   1   2   1   1   1   1   2   2   2   2   2   1   0   1   1   1   1   0   1   0   0   0   1   0   2   1   2   2   2   1   1   1   1   1   1   1   1   1   0   0   1   1   2   1   2   1   1   1   1   1   0   0   1   1   2   0   2   0   1   1   0   0   2   2   0   1   1   2   1   0   1   1   2   2
 MK-4-11                2   1   1   0   1   1   1   2   0   1   1   0   0   2   1   1   1   0   2   1   2   1   2   1   2   1   2   2   0   1   0   1   1   1   0   1   2   1   1   1   1   0   2   1   1   1   2   2   1   2   2   2   0   2   2   2   2   1   0   2   2   2   2   1   2   1   0   2   2   1   1   1   0   1   1   1   1   1   2   1   1   1   0   1   1   1   1   1   1   0   0   0   2   1   1   0   0   0   1   1   1   0   2   1   1   1   0   1   2   0   2   1   1   0   1   1   1   2   2   1   0   2   0   1   2   0   1   2   1   1   1   1   2   1   1   2   2   2   0   1   1   1   1   0   2   0   0   1   1   0   2   1   1   1   2   1   1   1   0   1   1   1   1   1   0   1   1   1   2   1   2   1   1   1   0   2   0   0   1   1   2   0   2   1   1   1   0   0   2   2   0   1   1   1   1   0   0   1   2   2
 MK-4-12                2   1   1   0   1   1   1   2   0   2   1   1   0   2   1   1   1   1   2   1   2   1   2   1   2   1   2   2   0   1   0   1   1   1   0   1   2   1   1   1   1   0   2   1   1   1   2   2   0   2   1   2   0   2   1   2   2   1   0   2   1   2   2   1   2   1   0   2   2   0   1   1   0   1   1   1   1   1   2   1   1   1   0   0   1   1   1   1   1   1   1   0   2   1   1   0   1   0   1   1   1   1   2   1   1   1   0   1   1   0   2   1   1   0   2   1   1   2   2   1   1   2   0   1   2   0   1   2   2   1   1   1   1   0   1   2   1   2   0   1   1   1   1   1   2   0   0   1   1   0   2   0   2   2   2   1   1   1   0   1   1   2   1   0   0   1   1   1   2   1   2   1   0   1   0   2   0   0   1   0   2   0   2   1   1   1   1   1   2   1   0   1   1   1   1   0   0   1   2   2
 MK-4-13                2   0   1   1   1   1   1   2   1   2   2   1   0   2   1   1   1   1   1   1   1   0   2   1   2   2   2   1   0   1   0   1   1   1   0   1   1   1   0   1   1   0   2   2   1   1   2   2   0   2   1   2   1   1   1   1   2   1   0   2   1   2   1   0   2   1   0   2   2   0   1   1   0   1   1   0   1   1   2   1   2   1   0   0   1   1   0   1   1   1   1   0   2   1   1   0   1   0   1   1   1   1   2   1   1   1   0   1   1   0   1   1   1   0   2   1   1   1   2   1   1   1   0   0   2   0   1   2   2   1   1   1   1   0   1   2   1   2   0   1   1   1   1   0   1   0   0   1   2   1   2   0   1   1   2   0   1   1   0   0   1   2   2   0   0   1   1   1   2   2   2   1   0   1   0   2   1   0   1   1   2   0   2   1   0   1   1   1   2   1   0   1   1   0   0   1   0   1   2   2
 MK-4-14                2   0   1   1   1   1   1   2   1   2   2   1   1   2   1   1   1   1   2   0   1   1   2   0   2   2   2   1   0   0   0   1   1   2   0   1   1   1   0   1   1   0   2   2   1   1   2   1   0   2   1   1   1   1   1   1   1   1   0   2   1   1   1   0   2   1   1   2   2   0   1   1   0   2   1   0   1   1   2   1   2   1   0   0   1   1   0   1   1   1   1   0   2   1   1   0   1   0   1   1   1   1   2   1   0   2   0   1   1   0   1   1   1   0   2   1   1   1   2   1   1   1   1   0   2   0   1   2   2   0   1   1   2   0   1   2   1   1   0   1   1   1   1   0   1   0   0   1   2   1   2   1   1   1   2   0   1   1   0   0   1   2   2   1   0   1   0   1   2   2   2   1   1   1   0   1   1   0   1   1   1   1   1   1   0   0   1   0   2   1   0   1   1   0   0   1   0   1   2   2
 MK-4-15                2   0   1   1   1   1   1   2   1   2   1   1   1   1   1   0   1   1   2   0   1   2   2   0   1   2   1   1   0   1   1   1   1   2   0   1   1   1   0   1   1   0   2   2   1   1   2   1   0   1   2   1   0   0   1   1   1   1   0   2   1   0   1   0   2   1   1   2   2   0   0   1   0   2   1   1   2   1   1   1   2   1   0   1   2   1   0   2   1   0   1   0   1   1   0   0   1   0   1   1   1   1   2   1   0   2   0   1   1   0   1   1   1   0   2   1   1   1   1   1   1   1   1   0   2   0   1   2   1   0   1   1   2   0   1   2   1   1   0   1   2   1   1   0   1   0   0   1   2   1   2   1   1   1   2   0   2   2   0   0   1   2   2   2   0   1   0   1   2   2   2   1   1   1   0   1   0   2   1   1   1   1   1   1   0   0   1   0   2   1   0   1   0   0   0   1   0   1   2   2
 MK-4-16                2   0   1   1   1   1   2   1   1   1   1   2   1   2   1   1   1   0   2   0   1   1   1   0   1   2   1   1   0   1   0   1   1   2   1   2   0   1   0   1   1   1   2   2   1   0   2   1   1   1   2   1   1   0   0   1   1   1   0   2   1   1   1   0   2   1   1   2   1   1   0   1   0   1   1   1   1   1   1   1   2   1   0   1   2   1   0   2   0   1   1   0   1   1   0   0   1   0   2   1   1   1   2   1   0   2   0   1   1   0   1   1   0   0   2   1   2   1   1   1   1   1   1   0   2   0   0   2   1   0   1   1   2   0   1   2   2   1   0   1   2   2   2   1   1   0   1   1   2   1   2   1   1   1   2   0   2   1   0   0   1   2   2   2   0   1   1   1   1   2   2   1   1   2   0   1   0   2   1   1   2   1   2   1   0   0   1   1   1   1   0   1   0   0   0   1   0   1   2   2
 MK-5-1                 1   1   1   1   1   1   1   0   2   0   2   0   1   0   1   1   1   1   1   0   0   1   2   2   1   2   2   0   1   2   2   2   1   2   2   1   1   2   0   1   0   0   1   0   0   0   1   1   1   1   2   1   2   1   0   1   2   2   0   2   0   1   1   1   0   1   1   1   2   1   1   2   1   1   1   2   1   0   1   1   1   0   1   2   1   1   1   2   2   0   0   1   2   1   1   1   1   2   1   1   2   1   0   2   1   1   1   1   1   1   0   2   1   1   2   0   0   2   2   2   2   1   2   2   1   2   1   0   1   2   1   2   0   2   0   2   1   1   1   2   1   1   2   0   2   2   0   1   1   0   1   0   1   2   2   0   2   2   1   1   1   0   1   1   1   1   1   2   2   0   0   2   1   2   0   1   2   2   0   2   1   1   1   0   0   1   2   1   2   1   2   2   2   1   1   2   1   0   2   1
 MK-5-2                 1   1   1   1   0   1   1   0   2   0   2   0   1   0   1   1   2   1   0   1   0   1   2   1   0   2   2   0   1   1   2   2   1   2   2   1   1   2   1   1   0   0   1   0   0   0   1   1   1   1   2   1   2   1   0   1   2   2   0   2   0   1   1   1   0   1   2   1   1   1   1   2   2   1   1   2   1   0   1   1   1   0   1   2   0   1   1   2   2   0   0   1   1   1   1   1   1   2   0   1   1   1   0   2   1   1   1   1   1   1   0   2   2   0   2   0   1   2   1   2   2   1   1   2   2   2   1   0   1   1   1   2   0   2   0   2   1   1   1   2   1   1   1   0   2   1   1   1   1   0   1   0   1   2   2   0   2   2   1   1   1   0   1   1   1   1   1   2   1   0   0   2   1   2   0   1   2   2   1   2   1   2   1   0   0   1   2   1   1   0   2   2   1   1   1   1   0   0   2   2
 MK-5-3                 1   1   1   1   1   1   1   0   2   0   2   0   1   1   1   1   2   1   0   2   0   1   1   1   1   1   2   0   1   1   2   2   1   2   2   1   1   1   0   1   1   1   1   0   1   0   1   1   1   1   2   1   1   1   0   1   2   1   0   2   0   1   1   1   0   1   2   1   1   0   1   2   2   1   1   2   1   0   0   1   1   0   1   2   0   0   1   2   2   0   0   1   1   1   1   1   1   2   0   1   1   1   0   2   1   0   1   1   1   1   0   2   2   0   2   0   1   2   1   2   2   1   1   2   2   2   1   0   1   1   0   2   0   2   0   2   1   1   1   2   1   1   1   0   2   1   1   1   2   0   1   0   1   1   1   0   2   2   1   1   1   0   2   1   1   1   2   1   1   0   0   2   1   2   0   1   2   2   1   2   1   1   2   0   0   1   2   0   1   1   2   1   1   0   1   1   0   0   1   2
 MK-5-4                 1   1   0   1   1   1   1   0   2   0   2   0   1   1   1   1   1   1   0   1   0   1   1   1   1   1   1   0   1   1   2   2   1   2   1   1   1   1   1   1   1   1   2   1   1   1   1   1   1   1   2   1   1   1   0   1   2   1   0   2   0   1   2   1   1   1   2   0   2   1   1   2   2   1   1   2   1   0   0   1   1   0   1   2   0   0   1   1   2   0   0   1   1   1   1   1   1   2   0   1   1   1   0   2   1   0   1   1   1   1   0   2   1   0   1   0   0   2   1   2   2   1   1   2   1   2   0   1   2   1   0   2   0   2   0   2   1   1   1   2   1   0   1   0   1   1   1   1   2   0   0   0   1   0   0   0   2   2   1   1   1   0   2   1   0   0   2   2   1   0   0   2   1   2   0   1   2   1   1   2   1   1   2   0   0   1   2   0   1   1   2   1   1   1   1   1   0   0   1   2
 MK-5-5                 1   1   0   1   0   1   1   0   2   0   2   0   1   1   1   1   1   1   0   1   0   1   1   1   1   1   2   0   1   1   2   1   1   2   1   0   1   1   0   1   1   2   2   1   1   1   1   1   1   1   2   2   1   1   0   1   2   1   0   2   0   1   2   2   1   0   2   0   2   1   1   2   2   1   1   2   1   0   0   1   1   0   1   2   0   0   0   1   2   1   0   1   1   1   1   0   1   2   0   1   1   0   0   2   1   0   1   1   2   1   0   2   1   1   1   0   1   2   1   2   2   1   1   2   0   2   0   1   2   1   0   1   0   2   0   2   1   1   1   2   1   0   1   0   1   0   1   1   2   0   0   1   0   0   0   0   2   2   1   1   1   1   1   1   0   0   2   2   1   1   0   0   1   2   0   1   2   1   0   2   1   1   2   0   0   1   1   0   1   1   1   1   1   1   1   1   0   0   1   2
 MK-5-6                 0   1   0   1   0   1   1   0   1   0   2   0   0   1   1   1   1   1   0   1   0   1   1   1   1   1   0   0   0   1   1   1   1   1   1   0   1   1   0   1   1   1   1   1   1   0   2   1   1   1   1   2   2   1   0   1   1   1   0   2   0   1   2   2   1   0   2   0   2   1   1   2   2   1   1   1   0   0   0   1   2   0   2   1   0   0   0   1   1   1   0   0   2   1   1   0   1   2   1   1   2   0   0   2   1   0   1   2   2   0   1   2   1   1   1   0   1   2   1   2   1   1   1   2   0   2   0   1   2   1   0   2   0   2   0   2   1   2   1   2   2   0   1   0   1   0   1   2   2   1   0   1   0   0   0   0   2   2   1   1   1   0   1   1   0   0   1   2   1   0   0   0   1   2   0   1   2   1   0   2   1   1   2   0   0   1   1   0   1   1   1   1   1   1   1   1   0   0   1   2
 MK-5-7                 0   1   0   1   0   1   1   1   1   0   2   0   0   1   1   1   1   1   0   1   0   1   0   0   1   1   0   0   1   1   1   1   1   1   1   0   1   1   0   0   1   2   1   1   1   1   2   1   1   0   1   1   2   1   0   1   1   1   0   2   0   1   2   2   1   0   2   0   1   1   1   2   2   1   2   1   0   0   0   0   1   1   2   1   0   0   0   1   1   0   0   0   2   1   1   0   1   2   2   1   2   0   0   1   1   0   1   2   2   0   1   2   1   0   1   0   2   1   1   2   1   1   0   2   0   2   0   1   2   0   0   2   1   2   0   2   1   2   1   2   2   0   1   0   1   0   1   2   2   1   0   1   0   0   0   0   2   1   0   1   1   1   1   0   0   0   1   2   1   0   0   0   1   1   0   1   0   1   0   1   1   2   2   0   0   1   1   0   1   1   1   0   1   0   0   1   0   1   1   2
 MK-5-8                 0   1   0   0   0   1   1   1   1   0   2   0   0   1   1   0   1   1   0   1   0   1   0   0   1   1   1   0   1   1   2   1   1   1   1   0   1   1   0   0   1   2   0   1   1   1   1   1   2   0   1   1   1   0   0   2   1   1   0   2   0   1   1   2   1   0   2   0   1   1   1   1   2   1   2   1   0   1   0   0   1   1   2   1   0   0   0   2   1   0   0   0   2   1   1   0   1   2   2   1   2   0   0   1   0   0   1   2   2   0   1   1   1   2   1   0   1   2   1   2   1   0   0   2   0   2   0   1   2   0   0   2   1   2   0   2   1   1   1   2   2   0   1   0   1   0   1   2   2   1   0   1   0   1   0   0   1   2   0   1   0   1   1   1   0   0   1   2   2   1   0   1   1   1   0   1   0   0   0   0   2   2   2   0   0   0   1   0   1   2   1   0   1   0   0   1   0   1   1   2
 MK-5-9                 1   1   0   2   0   1   1   1   1   0   2   0   0   1   1   0   1   1   0   1   0   1   0   0   0   1   1   0   1   2   2   1   1   1   1   0   1   1   1   0   1   1   0   1   0   1   1   1   2   0   1   0   2   0   0   1   1   1   0   2   0   1   1   2   1   0   2   0   1   0   1   1   2   2   2   1   1   1   0   0   1   0   1   1   1   0   0   2   2   0   0   0   2   1   1   0   1   2   2   1   2   1   1   1   1   0   1   2   2   0   1   0   0   2   1   1   1   2   1   2   2   0   0   2   0   0   0   1   1   0   0   2   1   2   0   2   1   2   2   2   2   1   0   0   1   0   1   2   1   1   0   1   1   1   1   0   1   1   0   0   1   1   1   2   0   0   1   2   2   2   0   1   1   1   0   1   0   0   0   0   2   2   2   0   0   0   1   0   2   2   1   0   1   0   0   1   0   1   1   2
 MK-5-10                1   1   0   2   1   1   1   1   1   0   2   0   0   1   1   0   1   1   0   0   1   1   0   0   0   1   2   0   1   2   2   1   0   2   2   1   1   2   1   0   1   1   1   0   0   1   2   1   2   0   0   0   1   0   0   1   1   1   0   2   0   1   1   2   1   0   2   0   1   0   1   1   1   1   2   1   1   1   0   0   1   0   1   1   1   0   0   1   2   0   0   0   2   1   1   1   1   2   2   1   2   0   1   1   1   0   1   2   2   0   1   0   0   2   0   1   1   2   1   2   2   0   0   2   0   0   0   1   1   0   1   2   1   2   1   2   1   2   2   2   2   1   0   0   0   0   1   2   1   1   0   0   0   1   1   0   1   1   0   1   2   2   1   2   0   0   1   2   2   2   0   1   1   0   0   2   0   0   0   0   2   2   2   0   0   0   1   0   2   2   1   0   1   0   0   1   0   0   1   2
 MK-5-11                1   1   0   2   1   1   1   1   1   0   2   0   0   1   1   0   1   0   0   0   1   1   0   0   0   1   2   0   0   2   2   1   0   2   2   1   1   1   1   0   1   1   1   0   1   1   2   2   1   2   1   0   1   0   1   1   1   1   0   1   0   1   1   2   1   0   2   0   1   0   1   1   1   1   2   1   0   1   0   0   1   0   1   1   1   0   0   1   2   0   0   0   2   1   1   1   1   2   2   2   2   0   1   1   0   0   0   2   2   0   1   1   0   1   0   0   1   1   1   2   2   0   0   2   0   0   0   1   1   0   0   2   1   2   1   2   1   1   2   2   2   1   0   0   0   0   1   1   1   1   0   0   0   1   1   0   1   1   0   1   2   1   1   2   1   1   1   2   2   1   0   2   1   1   0   2   0   0   0   0   2   2   1   0   1   1   1   0   1   2   1   1   2   0   0   1   0   0   1   1
 MK-5-12                1   1   0   2   2   1   2   1   2   0   2   0   0   1   2   0   1   0   1   0   1   1   0   0   0   1   1   1   0   2   2   1   0   2   2   0   1   1   1   1   1   1   1   0   1   1   2   2   1   2   0   1   1   0   1   1   1   1   0   1   0   1   1   1   1   0   2   0   1   0   1   1   1   1   2   1   0   1   0   0   1   1   1   1   1   1   0   1   0   0   0   0   2   1   1   2   1   2   2   2   1   0   1   1   1   0   0   2   2   0   1   1   0   1   0   0   1   1   1   1   2   0   0   1   0   1   0   2   1   0   0   2   1   1   1   2   1   1   2   2   1   1   1   0   0   0   1   1   2   1   0   0   0   1   1   0   1   1   0   1   2   1   1   1   1   1   1   2   2   0   0   2   1   1   0   1   0   0   0   0   2   2   2   0   2   0   1   0   1   0   1   1   2   0   0   1   0   2   1   0
 MK-5-13                1   1   0   2   2   1   2   0   2   0   1   0   1   1   2   0   1   0   1   0   1   1   0   1   0   1   1   1   0   2   2   2   0   1   2   0   1   1   1   1   1   2   2   0   1   1   2   2   2   2   1   1   1   1   2   2   1   1   0   1   0   1   1   1   1   0   2   1   0   0   1   1   2   1   2   1   0   1   1   0   1   0   1   1   0   1   0   2   0   0   1   0   2   0   1   2   0   2   1   2   1   0   1   1   1   0   0   2   2   0   1   1   1   1   0   0   1   1   1   1   1   0   0   1   0   1   0   0   2   0   0   2   1   1   2   2   1   1   2   2   2   1   1   0   1   0   1   0   2   0   0   0   0   1   1   1   1   1   0   1   2   1   1   1   2   1   1   2   2   0   0   2   1   1   0   1   0   0   0   0   1   1   2   0   1   1   2   0   1   0   1   1   2   0   0   1   0   2   1   0
 MK-5-14                1   2   0   2   1   1   2   0   2   0   1   1   2   1   1   0   2   0   1   1   1   1   0   0   0   1   2   1   0   2   2   2   0   1   2   0   1   1   1   1   1   2   2   0   1   1   2   2   2   1   1   1   1   1   2   2   1   1   0   1   0   1   1   0   1   0   2   1   0   0   0   1   2   1   2   1   0   1   1   0   1   0   1   1   0   1   0   1   0   0   1   1   2   0   1   2   0   2   1   2   1   0   1   1   2   0   0   2   1   1   1   1   1   1   0   0   2   1   1   1   1   0   0   2   1   1   1   1   1   0   0   2   1   1   1   2   1   1   2   2   2   1   2   0   1   0   1   0   2   0   0   0   0   1   0   2   1   2   0   1   2   1   1   1   2   1   1   2   2   0   0   1   1   1   0   1   0   0   1   0   2   1   2   0   2   1   2   0   0   0   2   1   1   0   0   1   0   2   1   0
 MK-5-15                1   2   0   1   1   1   2   0   2   0   1   2   2   1   1   0   2   0   2   1   0   1   0   0   0   1   2   1   0   2   2   2   0   1   2   0   1   1   1   1   1   1   2   0   1   1   2   2   2   0   1   1   1   1   1   2   0   2   0   1   1   1   1   0   2   0   1   1   0   0   0   1   2   1   2   0   0   1   1   0   1   1   1   1   0   0   0   1   0   0   1   1   2   0   0   1   0   1   1   2   1   0   1   1   2   0   0   2   0   1   1   1   1   2   0   0   2   1   1   1   1   0   2   1   1   2   1   1   1   1   0   2   1   1   1   2   1   1   2   2   2   2   2   0   1   0   1   0   2   1   1   0   0   1   0   2   1   2   0   1   1   1   0   1   2   1   1   2   2   0   0   1   1   0   0   0   0   1   1   2   2   1   2   1   1   1   2   0   0   0   2   1   1   1   0   1   1   1   1   0
 MK-5-16                1   2   0   1   1   1   2   0   2   0   1   2   2   1   1   0   2   0   2   1   0   1   1   0   0   0   2   1   0   2   2   2   1   1   2   0   1   0   1   0   1   1   2   0   0   1   2   2   1   0   1   1   1   1   1   2   0   2   1   1   1   1   1   0   2   0   1   1   0   0   1   1   2   1   2   0   0   1   1   1   1   1   0   1   0   0   0   1   0   0   1   1   2   0   0   1   0   1   1   2   1   0   1   1   2   0   0   2   0   1   0   2   1   1   0   0   2   2   1   0   1   0   2   1   0   2   1   2   1   1   0   2   1   1   1   2   1   1   2   2   2   2   2   1   1   0   1   1   2   1   1   0   0   1   0   2   1   2   0   1   0   1   0   1   2   1   1   2   2   0   0   1   0   0   0   0   0   2   1   2   2   1   1   1   1   1   1   0   1   0   2   1   1   1   0   0   1   1   1   0
 MK-6-1                 1   2   1   0   1   2   0   2   1   1   0   0   2   1   1   2   2   2   1   2   2   1   2   1   1   1   1   0   1   0   2   1   2   1   2   1   0   0   2   1   1   0   0   0   1   2   0   1   0   0   1   0   2   1   1   1   1   1   0   2   1   1   2   0   0   0   2   1   0   0   1   0   1   1   1   1   1   1   1   1   1   1   1   0   1   2   0   1   1   1   1   1   2   0   1   0   0   2   2   2   1   1   0   1   1   2   2   1   1   2   1   1   1   1   2   1   1   0   2   1   0   0   2   2   0   1   0   1   1   2   2   2   1   1   1   1   2   1   1   1   0   1   1   1   2   0   1   0   2   2   1   1   0   1   1   0   1   2   1   0   1   1   1   1   2   1   1   0   1   0   1   1   0   2   1   1   1   1   2   0   0   1   2   1   2   2   2   1   1   1   1   0   1   1   1   2   1   1   0   1
 MK-6-2                 2   2   1   0   1   1   1   2   1   1   0   0   2   1   1   2   1   2   1   2   2   0   2   0   2   2   1   2   1   0   2   1   2   1   2   1   0   0   1   2   2   0   0   0   1   2   0   1   0   0   0   1   1   1   1   0   1   0   0   1   1   1   2   0   0   0   2   1   1   1   1   1   1   1   1   0   1   1   0   1   1   1   1   1   1   2   1   1   2   1   2   1   1   1   1   0   0   2   2   2   1   1   0   1   1   1   2   1   1   2   1   1   1   2   2   1   1   0   1   1   0   0   2   1   0   2   0   2   2   2   2   2   1   1   1   1   2   1   1   1   1   1   1   0   2   0   1   0   2   2   2   1   0   1   1   0   1   2   1   0   2   1   2   1   1   0   1   0   1   1   1   2   0   2   1   1   1   1   2   0   0   1   2   1   2   2   2   1   2   1   1   1   1   1   1   2   1   1   0   1
 MK-6-3                 2   2   1   0   1   1   1   2   1   1   0   0   2   0   1   1   1   2   1   2   2   0   2   0   2   2   1   1   1   0   1   1   2   1   1   1   0   0   1   2   2   1   0   0   1   2   0   1   0   1   0   1   1   1   2   0   1   0   0   1   1   1   2   0   0   1   2   1   1   1   1   1   1   1   1   1   1   1   0   2   2   1   2   1   1   2   1   1   2   2   2   1   1   0   1   0   1   2   2   1   1   1   1   1   1   1   2   1   1   2   1   1   1   0   2   1   1   0   1   1   0   1   2   2   0   2   0   2   1   2   2   2   1   1   1   1   2   1   1   1   1   1   0   0   2   0   1   0   2   2   2   2   0   1   1   1   1   2   1   0   2   1   2   1   1   0   1   0   1   1   1   2   0   2   0   1   1   2   1   0   0   0   2   0   2   2   2   1   1   1   0   1   1   1   1   2   0   1   0   1
 MK-6-4                 2   2   1   0   1   1   1   2   1   1   0   0   2   1   1   1   1   2   1   2   2   0   2   0   2   2   1   2   2   0   1   1   2   2   0   1   1   0   1   2   2   1   0   1   0   2   1   0   0   1   0   1   1   1   2   1   2   0   0   1   1   2   1   0   0   1   2   1   1   1   1   1   1   1   1   1   1   1   0   2   2   1   2   1   1   2   1   1   1   2   2   1   2   0   1   0   1   2   2   1   1   1   0   1   0   1   2   1   2   1   1   0   1   0   2   1   1   0   1   1   0   1   1   1   1   1   0   2   1   1   2   1   1   1   2   1   2   1   1   1   1   2   0   0   2   1   1   0   2   0   2   2   0   0   1   1   1   2   1   0   2   1   2   1   1   0   1   0   1   1   2   1   0   2   0   1   1   2   1   0   0   0   2   1   2   2   2   1   2   1   0   1   1   2   1   2   0   1   0   1
 MK-6-5                 1   2   0   0   1   1   1   2   1   1   0   0   2   2   1   1   1   2   0   2   2   0   2   1   2   1   1   2   2   1   1   1   2   1   0   1   0   1   1   2   2   1   1   2   0   2   1   0   0   1   0   1   0   1   2   1   2   0   0   1   1   2   1   1   1   1   2   1   1   1   1   1   0   0   1   1   1   1   0   2   2   0   1   1   1   1   1   1   1   2   1   1   2   0   1   0   1   2   2   1   1   1   0   1   0   1   2   2   2   1   1   0   1   0   2   0   1   0   1   1   0   1   1   2   1   1   1   2   1   1   2   1   2   2   2   1   2   1   2   1   1   2   0   0   2   1   1   0   2   0   1   2   0   0   1   1   2   2   1   0   2   1   2   1   1   0   1   0   1   1   2   1   0   2   0   1   0   2   1   1   0   0   2   1   2   2   2   1   1   1   0   1   1   2   1   2   0   2   0   1
 MK-6-6                 1   2   0   0   1   1   1   1   1   1   0   0   1   2   1   1   1   2   0   2   2   0   2   1   2   0   1   2   2   2   1   1   2   1   0   1   0   1   1   2   2   1   1   1   0   2   1   0   0   1   0   0   0   2   2   1   1   1   0   1   1   2   1   1   1   1   2   1   1   1   1   1   0   0   1   1   1   1   0   2   2   0   1   1   0   1   1   2   1   2   1   1   1   1   2   0   1   2   2   2   1   2   0   1   0   1   0   2   2   1   2   0   1   0   1   0   1   0   1   1   0   2   0   2   1   1   1   2   1   1   2   1   2   2   2   1   1   1   1   1   1   2   0   0   2   1   1   0   1   0   1   2   0   0   2   1   2   1   1   0   2   1   2   1   1   1   1   0   1   0   1   1   0   2   0   1   0   2   1   1   0   0   2   1   2   2   2   2   1   1   1   1   1   2   1   2   0   1   0   1
 MK-6-7                 1   2   0   0   0   1   1   1   1   1   1   1   1   2   1   1   1   2   0   2   2   0   2   1   2   0   1   2   2   2   1   1   2   1   0   1   0   1   1   2   1   0   1   1   0   2   1   0   0   1   0   0   0   2   2   0   1   1   0   1   1   2   1   1   1   1   1   1   2   1   1   0   1   0   1   1   1   1   1   2   1   0   1   1   0   1   1   2   1   2   1   1   1   1   2   0   1   2   2   2   1   2   0   1   0   1   1   2   1   0   2   0   1   0   1   1   1   1   1   1   0   2   0   1   1   1   1   2   1   1   1   1   2   2   2   1   1   1   1   1   0   2   0   0   2   1   1   1   1   0   1   2   0   0   1   1   2   1   1   1   2   1   2   1   1   1   1   0   0   0   1   1   2   2   0   1   0   2   1   1   0   0   2   1   2   2   2   2   1   1   1   2   2   1   1   2   0   1   0   1
 MK-6-8                 1   2   0   1   0   1   1   2   1   1   1   2   0   2   1   1   1   2   0   1   2   0   2   1   2   0   2   2   2   2   1   2   2   1   0   1   0   0   1   1   1   1   1   1   1   2   1   0   0   0   0   0   0   2   2   0   1   2   1   1   1   2   1   1   1   1   2   1   2   2   1   1   1   0   0   1   1   0   0   2   1   1   1   1   0   1   1   1   2   1   1   1   0   1   2   0   1   2   2   1   1   2   0   1   0   1   1   2   1   0   1   1   1   1   1   1   1   1   1   1   1   1   0   1   1   1   1   2   1   1   1   0   2   2   2   1   1   1   1   1   0   1   0   0   2   2   1   1   1   0   2   2   1   0   1   1   2   1   1   1   2   0   1   1   1   1   1   0   0   0   1   2   2   1   0   1   0   2   1   1   0   0   2   1   2   2   2   2   1   1   1   2   2   1   1   2   0   1   0   1
 MK-6-9                 1   2   0   2   0   1   1   2   1   1   1   2   0   2   1   1   2   2   2   1   2   0   1   1   2   0   2   2   2   2   1   2   2   2   0   1   0   0   2   1   0   1   1   1   1   0   1   1   0   0   0   0   0   2   0   0   1   2   1   1   1   2   1   1   2   1   2   1   2   2   1   1   1   0   0   1   1   0   0   1   1   1   1   2   0   2   1   1   2   1   2   1   0   1   2   0   2   2   2   1   0   2   1   0   0   1   2   2   1   1   1   1   1   2   1   0   2   1   1   1   1   1   0   2   1   1   1   2   1   1   1   0   2   2   2   1   1   1   1   1   0   0   0   0   2   2   1   1   1   1   2   2   1   0   1   1   2   1   1   1   2   0   1   1   1   1   1   0   0   0   2   2   1   1   0   1   0   1   1   1   0   0   2   0   2   2   2   1   1   1   1   2   1   1   0   2   0   1   1   1
 MK-6-10                1   2   0   0   0   1   1   2   1   1   1   2   0   2   1   1   2   0   2   1   1   0   1   1   2   0   2   0   2   2   1   1   2   2   0   1   1   0   2   1   0   1   1   0   1   0   1   1   0   2   0   0   1   1   1   0   1   2   1   1   1   2   1   1   2   2   2   1   2   2   1   1   2   1   0   1   0   0   0   1   1   0   1   2   1   2   2   1   2   1   2   1   0   1   2   1   2   2   2   1   0   2   1   0   0   1   2   2   1   1   1   0   1   1   1   0   1   0   1   1   1   1   0   1   1   0   1   2   2   2   1   0   2   1   2   1   1   1   1   1   0   0   1   0   2   2   1   1   1   1   2   2   1   1   1   0   2   1   1   1   2   0   1   1   0   2   1   0   0   1   2   2   0   1   0   1   0   1   2   1   0   0   2   0   2   2   2   1   0   1   1   2   2   1   0   2   0   1   1   1
 MK-6-11                1   0   1   0   0   1   1   2   1   1   1   2   0   2   0   1   2   0   1   1   1   0   0   1   1   1   2   0   1   2   1   1   2   2   0   1   1   0   2   1   0   1   0   0   1   0   1   1   0   2   0   0   1   1   1   0   2   2   1   0   1   2   2   1   2   2   2   1   2   2   2   1   2   1   0   1   0   1   1   0   0   0   1   2   2   2   2   1   2   1   2   1   0   1   1   1   2   2   2   1   1   2   1   0   0   1   2   2   1   1   1   0   1   2   1   1   1   0   0   1   1   1   0   1   2   0   1   2   2   2   1   1   2   1   1   1   1   1   1   2   0   0   1   0   2   2   1   1   1   1   2   2   1   1   1   0   2   1   1   1   2   0   1   1   1   2   1   0   0   1   2   2   1   0   0   1   1   1   2   1   0   0   2   0   1   2   1   1   0   1   1   2   2   1   0   2   0   0   1   1
 MK-6-12                1   0   1   0   1   1   1   1   1   2   0   2   1   2   0   1   2   0   1   1   1   0   0   1   1   1   2   0   2   2   1   1   2   2   0   1   1   0   2   1   0   1   0   0   0   0   1   2   0   2   0   0   1   1   1   0   1   2   2   1   0   2   2   1   2   2   2   1   2   2   0   1   2   0   0   1   0   1   0   0   0   0   1   2   2   2   2   1   2   1   2   1   0   1   1   2   2   2   2   1   1   2   0   0   1   1   2   2   0   1   1   0   1   2   1   2   1   0   0   0   1   1   1   1   1   1   1   2   2   2   1   1   2   2   1   1   1   1   1   2   0   0   0   0   1   2   1   1   1   1   2   2   1   1   1   0   2   1   1   1   1   0   1   1   1   2   1   1   0   2   1   2   1   0   0   1   1   1   2   1   0   0   2   0   1   2   1   1   1   1   1   1   2   1   1   2   0   0   1   0
 MK-6-13                2   0   1   0   1   1   1   1   1   2   0   1   2   2   0   1   2   0   2   1   1   1   0   1   2   1   1   1   2   1   1   1   2   2   0   1   1   1   2   1   0   1   0   1   0   0   1   2   0   2   0   0   1   1   1   0   1   2   2   1   0   1   2   1   2   2   2   1   2   2   0   1   2   0   1   1   0   1   0   0   0   0   1   2   2   2   2   1   2   2   1   1   0   2   1   1   2   2   2   1   1   1   0   0   1   1   2   1   1   1   1   0   1   2   1   1   1   0   0   0   1   1   1   1   0   1   1   1   2   1   2   1   1   2   1   1   0   1   1   2   0   0   0   0   1   2   1   1   1   2   1   2   1   1   1   0   2   0   1   1   1   0   1   1   0   2   1   1   1   2   1   2   1   1   0   1   1   1   2   1   0   0   2   0   1   2   1   1   1   1   0   1   2   1   1   1   0   0   1   0
 MK-6-14                1   0   1   0   1   1   1   1   1   2   1   0   2   2   0   1   2   0   2   1   1   1   0   2   2   1   1   2   2   1   1   0   2   1   1   1   0   1   2   1   0   1   0   1   1   0   1   2   0   0   0   0   1   1   1   0   1   2   2   1   0   0   2   1   2   2   2   1   2   2   0   1   2   0   0   0   0   1   0   0   1   0   1   1   2   2   2   0   2   2   1   1   1   2   1   1   1   2   1   1   1   1   0   0   1   1   2   1   1   1   0   1   1   2   1   1   1   1   0   1   1   1   1   1   0   1   1   1   2   1   1   1   1   2   1   1   0   1   1   1   1   0   1   1   1   1   2   1   1   0   0   1   1   2   1   0   1   0   1   1   2   0   1   1   0   1   1   1   1   2   0   2   1   1   0   1   2   2   2   1   0   0   2   0   1   2   1   1   1   0   0   1   2   1   0   1   0   0   0   0
 MK-6-15                1   0   1   1   1   1   1   1   2   2   2   1   2   2   1   0   2   1   1   1   1   1   1   1   2   1   2   2   2   1   1   0   2   1   1   1   0   1   1   1   0   1   0   0   1   0   2   2   0   1   0   0   1   1   2   0   0   1   2   1   0   0   2   1   2   1   2   1   2   2   1   1   2   0   0   0   0   1   1   0   1   0   1   1   2   2   2   0   2   2   1   0   1   2   1   2   1   2   1   1   1   1   0   0   0   1   2   2   1   1   0   1   2   2   1   1   1   1   0   1   2   1   1   2   0   1   1   1   2   1   1   1   1   2   1   1   0   1   1   1   2   0   1   0   1   1   2   2   1   0   0   1   1   1   1   1   2   0   1   1   0   0   1   1   0   1   1   1   1   2   0   2   1   1   0   1   2   2   2   1   0   0   2   0   0   2   1   1   1   1   0   1   2   1   0   2   1   1   1   0
 MK-6-16                1   1   1   1   1   0   1   1   2   2   2   1   1   2   0   0   2   1   1   1   1   1   1   1   2   1   0   2   2   1   1   0   2   1   1   1   0   1   1   1   1   1   1   0   1   0   2   2   0   1   0   1   0   1   2   0   0   1   2   1   0   0   1   1   0   1   2   1   2   2   1   1   2   1   0   0   1   1   1   0   1   0   1   1   1   2   1   0   2   2   1   0   1   2   1   2   1   2   1   1   1   1   0   0   0   1   2   1   1   1   0   1   2   2   1   1   1   1   0   1   2   1   2   2   1   1   1   1   2   1   1   1   1   2   1   1   0   1   1   1   2   0   1   0   1   1   2   2   0   0   0   1   1   1   1   1   2   0   1   1   0   0   1   1   0   1   2   1   1   2   1   2   2   1   1   1   2   2   2   1   0   0   2   0   1   1   1   1   0   1   0   1   2   1   0   1   1   1   1   0
 
!****************************************** Phenotypic Data **********************************************************
!-100.0 is resevred for missing phenotype
SimulatedTrait1        12.0445    9.5279   10.7955   11.0786    8.8177   10.0368   10.8562    9.2080    9.9916    9.2216    9.8328    9.4160   10.9657   10.3747   10.6619    9.9457    9.5698    9.2629   11.3187    8.8435    9.8557    9.8298    9.9057    9.7935   11.3977    9.7454    7.6777   10.8313    8.4758    8.9076   10.3032   10.8740    8.5622   10.2974    9.2648   10.0545    9.9674   10.8737   10.3314    8.6274   11.9717   10.1816    9.7536    8.6211   11.5290    7.8018    9.5945    8.8846    8.5863   10.6951   10.0547   10.8127   11.2946    9.1756   11.9857   11.4322   11.2326    9.6943    9.9899   11.8541    9.5366   10.6062   11.1861    9.3896    8.0149   12.1280    8.5669   10.6369   11.7688   11.7155    9.9120   12.0136   10.4533    9.6513   11.6688    8.7553    9.8858   11.2870    9.9936    9.4478   10.1194   11.2838    9.2145    9.4753   11.4523   10.1717    9.5382    9.6719   10.5338    8.7787   10.4590    8.6518    9.8106   10.1605    9.4593    9.8091    9.7447    9.9872    9.2917   11.0830   11.0799    8.0367   11.2822    7.2865    9.3700    9.7916   10.8790   10.9430    9.7026   11.0449    9.9255    7.4086    9.8373   10.2614    8.7958    8.8993    8.1674    9.9644   10.0234   10.8126    8.0098    9.2758   10.6258    9.5263   10.3060    9.9079    9.1817    9.4625   10.8643   11.6967   10.0759    9.4879    9.6876    8.9325   10.0987    9.5986    9.6007    9.2452    9.6334    9.2854    9.7562    9.6863    8.9218    8.8338    9.0344    8.3598   10.1088    8.0155    9.0351    9.8498    9.8031   10.3511   10.7462   11.4347    9.3689    9.6817   11.2001   10.2517   10.2564   10.4045   10.3165    9.5177   10.1440    9.5074   10.0382   11.5173    8.7409   10.7960    9.7761   10.2695   10.5207   10.4707    8.4875    9.5829   10.1869   10.4445    9.8772    8.3781   12.0159   10.4487   10.6614   12.4735    9.0739   10.0940    8.6049   11.2010    9.7126   10.0371    9.3361   10.8545    9.6138    9.5212   10.2831   11.1050    9.2930   10.5394    9.6229    9.5299    9.5297   10.8363
 
