# Supplementary material for: Inclusive Composite Interval Mapping of QTL by Environment Interactions in Biparental Populations
Source: PLoS One. 2015 Jul 10;10(7):e0132414. doi: 10.1371/journal.pone.0132414 (PMC4498613; doi:10.1371/journal.pone.0132414)
Supplement: S2 File — (ZIP) [file pone.0132414.s002.zip › F2 population/e=1/run_00038.met]

!**********************Note: lines staring with "!" are remarks and will be ignored in the program********************
!*********************************General Information**********************************
!Assuming F1 = P1 x P2, populations available in QTL IciMapping are: 
!  1, P1BC1F1 = P1 x F1, the first backcrossing where P1 is used as the recurrent parent;
!  2, P2BC1F1 = P2 x F1, the first backcrossing where P2 is used as the recurrent parent;
!  3, F1DH, F1-derived doubled haploids; 
!  4, RIL or F1RIL, recombination inbred lines through the repeated selfing of F1;
!  5, P1BC1RIL, recombination inbred lines through the repeated selfing of P1BC1F1;
!  6, P2BC1RIL, recombination inbred lines through the repeated selfing of P2BC1F1;
!  7, F2, the selfing generation of F1;
!  8, F3, the selfing generation of F2;
!  9, P1BC2F1, the second backcrossing where P1 is used as the recurrent parent; 
! 10, P2BC2F1, the second backcrossing where P2 is used as the recurrent parent;
! 11, P1BC2RIL, recombination inred lines through the repeated selfing of P1BC2F1; 
! 12, P2BC2RIL, recombination inred lines through the repeated selfing of P2BC2F1; 
! 13, P1BC1F2, the selfing generation of P1BC1F1; 
! 14, P2BC1F2, the selfing generation of P2BC1F1; 
! 15, P1BC2F2, the selfing generation of P1BC2F1; 
! 16, P2BC2F2, the selfing generation of P2BC2F1; 
! 17, P1BC1DH, P1BC1F1-derived doubled haploids; 
! 18, P2BC1DH, P2BC1F1-derived doubled haploids; 
! 19, P1BC2DH, P1BC2F1-derived doubled haploids; 
! 20, P2BC2DH, P2BC2F1-derived doubled haploids; 
   7      !Mapping Population (see remarks above)
   2      !Mapping Function (1 for Kosambi; 2 for Haldane; 3 for Morgan)
   2      !Marker Space Type (1 for intervals; 2 for positions)
   1      !Marker Space Unit(1 for centiMorgans; 2 for Morgan)
   6      !Number of Chromosomes (or Linkage Groups)
 200      !Size of the mapping population
   1      !Number of environments
 
!***************************************** Chromosomes and Linkage Maps **********************************************
!Chromosome                 NumMarkers
-CH1                        16
-CH2                        16
-CH3                        16
-CH4                        16
-CH5                        16
-CH6                        16
!Linkage map (Marker name followed by position or the interval length)
 MK-1-1                1     0.000
 MK-1-2                1    10.000
 MK-1-3                1    20.000
 MK-1-4                1    30.000
 MK-1-5                1    40.000
 MK-1-6                1    50.000
 MK-1-7                1    60.000
 MK-1-8                1    70.000
 MK-1-9                1    80.000
 MK-1-10               1    90.000
 MK-1-11               1   100.000
 MK-1-12               1   110.000
 MK-1-13               1   120.000
 MK-1-14               1   130.000
 MK-1-15               1   140.000
 MK-1-16               1   150.000
 MK-2-1                2     0.000
 MK-2-2                2    10.000
 MK-2-3                2    20.000
 MK-2-4                2    30.000
 MK-2-5                2    40.000
 MK-2-6                2    50.000
 MK-2-7                2    60.000
 MK-2-8                2    70.000
 MK-2-9                2    80.000
 MK-2-10               2    90.000
 MK-2-11               2   100.000
 MK-2-12               2   110.000
 MK-2-13               2   120.000
 MK-2-14               2   130.000
 MK-2-15               2   140.000
 MK-2-16               2   150.000
 MK-3-1                3     0.000
 MK-3-2                3    10.000
 MK-3-3                3    20.000
 MK-3-4                3    30.000
 MK-3-5                3    40.000
 MK-3-6                3    50.000
 MK-3-7                3    60.000
 MK-3-8                3    70.000
 MK-3-9                3    80.000
 MK-3-10               3    90.000
 MK-3-11               3   100.000
 MK-3-12               3   110.000
 MK-3-13               3   120.000
 MK-3-14               3   130.000
 MK-3-15               3   140.000
 MK-3-16               3   150.000
 MK-4-1                4     0.000
 MK-4-2                4    10.000
 MK-4-3                4    20.000
 MK-4-4                4    30.000
 MK-4-5                4    40.000
 MK-4-6                4    50.000
 MK-4-7                4    60.000
 MK-4-8                4    70.000
 MK-4-9                4    80.000
 MK-4-10               4    90.000
 MK-4-11               4   100.000
 MK-4-12               4   110.000
 MK-4-13               4   120.000
 MK-4-14               4   130.000
 MK-4-15               4   140.000
 MK-4-16               4   150.000
 MK-5-1                5     0.000
 MK-5-2                5    10.000
 MK-5-3                5    20.000
 MK-5-4                5    30.000
 MK-5-5                5    40.000
 MK-5-6                5    50.000
 MK-5-7                5    60.000
 MK-5-8                5    70.000
 MK-5-9                5    80.000
 MK-5-10               5    90.000
 MK-5-11               5   100.000
 MK-5-12               5   110.000
 MK-5-13               5   120.000
 MK-5-14               5   130.000
 MK-5-15               5   140.000
 MK-5-16               5   150.000
 MK-6-1                6     0.000
 MK-6-2                6    10.000
 MK-6-3                6    20.000
 MK-6-4                6    30.000
 MK-6-5                6    40.000
 MK-6-6                6    50.000
 MK-6-7                6    60.000
 MK-6-8                6    70.000
 MK-6-9                6    80.000
 MK-6-10               6    90.000
 MK-6-11               6   100.000
 MK-6-12               6   110.000
 MK-6-13               6   120.000
 MK-6-14               6   130.000
 MK-6-15               6   140.000
 MK-6-16               6   150.000
!*********************************** Marker Types ********************************************************************
!Co-dominant marker: When heterozygote F1 is present, P1 is coded as 2, F1 is coded as 1, and P2 is coded as 0; Otherwise, P1 is coded as 2, and P2 is coded as 0. 
!Dominant marker: When heterozygote F1 is present, P1 and F1 are coded as 12, and P2 is coded as 0; Otherwise, P1 is coded as 2, and P2 is coded as 0.  
!Recessive markers: When heterozygote F1 is present, P1 is coded as 2, and F1 and P2 are coded as 10; Otherwise, P1 is coded as 2, and P2 is coded as 0. 
!Missing marker is coded as -1. 
 MK-1-1                 1   1   1   2   1   0   0   2   1   1   1   2   0   0   0   2   1   0   0   1   1   1   2   1   1   2   1   2   1   2   0   1   0   2   0   1   2   0   1   1   2   1   1   0   0   1   2   1   1   1   1   1   0   1   1   1   1   1   0   1   1   1   0   1   0   1   0   2   0   1   1   2   2   1   1   0   0   0   2   1   1   1   2   1   1   1   2   2   1   1   2   1   1   2   0   1   1   1   2   1   1   1   2   2   2   0   1   0   2   1   1   1   1   1   1   0   2   1   2   1   2   1   2   1   2   2   1   2   1   1   1   1   2   1   1   2   2   1   1   2   2   1   1   0   0   1   2   0   0   0   2   2   1   1   2   1   1   1   2   1   1   1   0   2   2   2   2   1   0   1   2   2   1   0   1   0   0   1   2   1   1   2   2   1   1   1   1   2   1   2   1   1   2   0   2   0   1   1   1   1
 MK-1-2                 1   1   1   2   1   0   0   2   1   1   2   1   0   1   0   2   2   1   0   1   1   2   0   1   1   1   0   2   1   2   0   1   1   2   0   1   2   0   1   1   2   1   1   0   0   2   1   1   1   2   1   1   0   1   1   1   0   1   0   1   2   1   0   1   0   1   0   2   0   1   2   2   2   1   1   0   0   0   2   0   1   1   1   1   1   1   2   2   1   0   2   1   1   2   0   1   0   1   2   2   0   1   1   2   2   0   1   0   2   1   1   1   1   1   2   0   2   1   2   1   2   2   1   1   2   2   1   2   0   1   1   1   2   1   1   2   2   1   2   2   2   1   1   0   0   1   2   0   1   0   2   1   1   1   2   1   1   1   2   1   0   0   0   1   2   2   2   1   0   1   2   2   2   0   2   0   0   2   2   2   1   2   2   0   1   1   1   2   1   2   1   1   1   0   2   1   1   1   1   1
 MK-1-3                 1   1   1   2   2   0   0   2   1   1   2   1   0   2   0   2   2   1   0   1   2   1   1   1   1   0   0   2   1   2   0   1   0   2   0   1   2   0   1   0   2   1   1   0   0   2   1   1   0   2   1   2   0   1   1   1   0   1   0   1   1   1   0   1   0   1   0   2   0   2   1   1   2   1   2   0   0   0   2   0   1   1   1   1   1   1   2   2   1   0   2   1   2   2   0   1   0   1   2   2   0   1   1   2   2   0   1   0   2   1   0   1   1   1   2   0   2   1   2   1   2   2   1   1   2   2   1   2   1   1   1   1   2   1   1   2   2   1   2   2   1   0   1   0   0   1   2   0   1   0   2   1   1   1   2   0   0   1   1   1   0   0   0   1   2   1   2   1   0   0   2   2   1   0   2   0   0   2   2   2   1   2   2   0   0   1   2   2   1   2   1   2   1   0   2   1   1   1   1   1
 MK-1-4                 1   1   1   2   2   0   0   2   1   1   1   1   0   2   0   2   2   2   0   1   2   2   1   1   2   1   0   2   1   2   0   1   0   2   0   1   2   0   1   0   1   1   0   0   0   2   1   1   0   2   1   0   0   2   1   1   0   1   0   1   2   2   1   1   1   1   0   2   1   2   1   1   2   1   2   0   0   2   2   1   1   1   1   1   1   1   1   2   1   1   2   1   2   1   0   1   0   1   2   2   0   0   1   2   2   0   1   0   1   1   0   1   1   1   2   0   2   0   1   1   2   2   1   1   2   2   1   2   1   2   1   1   2   1   1   2   2   2   1   2   1   1   1   0   0   1   2   0   2   0   2   1   1   1   2   0   1   1   1   1   0   0   0   1   1   0   2   2   0   0   2   2   0   0   1   0   1   2   2   2   1   2   2   0   0   1   2   2   1   2   1   1   1   0   2   1   1   1   1   1
 MK-1-5                 0   1   1   2   2   0   0   2   2   1   1   1   0   2   0   2   1   1   0   1   2   2   1   1   2   1   0   2   0   2   0   1   1   1   0   1   2   0   1   0   2   1   0   0   0   2   1   1   0   1   1   0   0   2   0   1   0   1   0   1   1   1   0   1   1   1   0   2   1   2   1   1   2   1   2   1   1   2   2   0   1   1   1   1   1   0   2   2   1   1   2   1   2   1   0   1   0   1   2   1   0   0   1   2   2   0   1   0   1   1   0   2   1   1   2   0   2   0   1   1   2   2   0   0   1   2   1   1   1   2   0   1   2   1   1   1   2   2   1   2   1   1   1   0   0   1   2   0   2   0   2   1   2   1   1   0   1   1   1   1   0   0   1   1   1   0   2   2   0   0   2   2   1   0   1   1   1   2   2   2   1   2   2   1   0   1   2   2   1   2   1   1   1   0   1   1   1   1   1   1
 MK-1-6                 0   1   1   1   2   0   0   2   2   1   1   1   0   2   0   2   1   1   0   1   1   2   1   1   2   1   0   2   1   2   0   1   1   1   0   2   2   0   1   0   2   2   0   0   0   2   1   1   1   1   1   0   0   1   1   0   0   1   0   1   1   1   0   1   1   1   0   2   1   2   2   1   2   1   2   1   1   1   2   0   1   1   1   1   0   1   2   2   1   1   2   1   2   1   0   1   0   0   2   1   0   0   1   2   2   1   1   0   1   1   0   2   1   1   1   0   2   0   2   1   2   1   1   0   1   2   1   1   1   2   0   1   2   2   1   1   2   2   1   1   1   1   0   0   1   0   2   0   2   0   2   0   2   0   1   1   1   1   1   1   0   0   1   0   1   0   2   2   1   0   2   2   1   0   0   1   1   2   2   2   1   2   2   1   0   1   2   2   1   2   1   1   0   0   0   1   0   1   1   0
 MK-1-7                 1   1   1   1   2   0   0   2   2   1   1   1   0   2   0   2   0   1   0   2   1   2   0   1   2   1   1   2   0   2   1   1   1   1   0   2   2   0   0   0   2   1   0   0   0   2   1   1   1   1   1   0   1   1   1   0   0   1   0   1   1   0   1   0   1   1   1   2   1   1   2   0   2   2   1   1   1   1   2   0   1   1   1   1   0   1   2   2   1   1   2   1   2   1   0   1   0   0   2   1   0   1   1   2   2   1   1   1   1   1   0   2   0   1   1   0   2   0   2   2   2   2   1   0   1   2   1   0   1   2   0   1   2   2   0   1   2   2   1   1   2   1   1   0   1   0   2   0   1   0   1   0   1   0   1   1   1   1   1   2   0   0   1   0   1   0   1   2   1   0   2   2   1   1   0   2   1   2   2   0   0   2   2   1   1   1   1   1   1   2   2   1   0   1   0   1   0   1   0   0
 MK-1-8                 1   2   1   1   2   0   0   2   2   2   1   1   0   2   0   2   1   1   0   1   1   2   0   2   2   1   1   2   0   2   1   0   1   1   0   1   2   1   0   0   1   0   0   0   0   1   1   1   0   1   1   0   1   0   0   0   0   1   0   2   1   0   1   0   1   1   1   1   1   1   1   1   2   2   1   1   1   1   2   0   1   1   1   1   1   1   2   2   1   1   2   1   2   1   0   1   0   0   2   0   0   1   1   2   2   1   1   0   1   1   0   2   0   1   1   0   2   0   2   2   2   2   0   0   1   2   1   0   1   2   1   1   2   2   0   2   2   2   1   1   2   1   1   0   0   1   2   1   2   1   1   0   1   1   1   1   1   1   1   1   0   1   0   0   1   0   1   2   1   0   2   2   1   1   1   2   1   2   2   0   0   2   2   1   1   1   1   1   1   2   2   1   0   2   0   1   1   1   0   0
 MK-1-9                 1   2   1   1   2   0   0   2   2   2   1   1   0   2   0   2   2   1   0   1   1   2   0   2   2   1   1   2   1   2   1   1   1   1   0   1   2   1   0   0   1   0   0   1   1   1   2   1   0   0   1   0   1   0   0   0   0   1   0   2   0   0   1   0   2   1   2   1   1   1   1   0   1   2   1   1   1   1   2   1   0   1   1   2   0   1   2   2   1   1   1   1   2   1   1   1   0   0   1   0   0   1   2   2   1   1   1   0   1   1   0   1   0   1   1   0   2   0   1   2   2   2   1   1   1   0   1   0   1   2   1   1   2   2   1   2   2   2   1   1   1   1   1   0   1   2   2   1   2   2   0   0   1   1   2   1   1   1   1   0   0   0   1   0   1   1   0   2   1   0   2   2   1   2   1   2   1   2   2   0   0   2   1   0   2   1   1   1   1   1   1   1   0   2   0   1   1   1   1   0
 MK-1-10                1   2   0   1   2   0   0   2   2   1   1   1   0   2   1   1   2   1   1   0   1   2   1   1   2   1   1   2   1   2   0   1   1   0   0   1   2   2   0   0   1   0   1   1   1   1   2   2   0   0   1   0   1   0   0   0   0   1   0   2   0   0   1   0   2   1   1   1   1   0   1   0   0   2   2   1   1   1   2   2   0   1   1   2   0   1   1   2   1   1   1   2   2   1   0   1   0   0   1   0   0   1   2   2   0   1   1   0   2   1   1   1   0   1   1   0   2   0   1   2   2   2   1   1   1   0   1   0   1   2   1   0   2   2   1   2   2   2   1   1   1   0   1   0   2   2   2   1   2   2   0   0   1   0   2   1   1   1   1   1   0   0   1   0   1   1   0   2   1   0   2   2   2   1   1   2   1   2   2   0   0   2   0   0   2   1   2   1   1   1   1   1   1   2   0   1   1   1   1   0
 MK-1-11                0   1   0   1   2   1   0   2   1   1   1   1   0   2   1   1   2   1   1   1   1   2   0   1   2   1   1   1   1   2   0   1   1   1   0   1   2   2   0   0   1   0   1   1   1   1   2   2   0   1   1   1   1   0   0   0   0   1   0   2   1   0   1   0   2   1   1   1   1   2   1   0   1   2   2   1   1   1   2   2   0   1   1   2   0   1   1   2   1   1   1   0   2   1   0   1   0   0   1   1   0   1   1   2   0   1   1   0   2   1   1   1   0   1   1   1   2   1   1   2   2   2   1   1   1   0   1   1   1   2   1   0   2   2   1   2   2   1   1   1   1   0   2   0   2   2   1   1   2   2   0   0   1   0   2   1   1   1   1   1   0   1   1   0   1   2   0   2   1   0   2   2   2   0   1   2   1   2   1   0   0   2   0   0   2   1   2   1   1   1   2   1   1   2   0   1   1   1   1   0
 MK-1-12                1   1   0   0   1   1   0   2   1   1   0   1   0   2   0   1   2   1   1   1   1   2   0   0   2   1   1   1   1   2   0   1   1   1   1   1   2   2   0   0   1   0   2   1   1   1   2   2   0   1   1   1   1   0   0   0   1   1   0   1   1   0   1   0   2   1   1   1   1   2   1   1   2   2   2   1   0   1   2   2   0   1   2   2   0   1   1   2   1   2   1   0   2   1   0   0   0   0   1   1   0   2   1   2   0   1   1   0   2   1   2   2   0   1   1   0   1   1   1   2   2   2   1   1   1   0   1   1   1   2   1   0   2   2   1   2   2   1   1   1   2   1   2   0   2   2   1   1   1   2   0   0   0   0   1   1   1   1   1   1   0   0   1   0   1   2   0   2   1   0   2   2   2   0   1   2   1   2   1   0   0   2   1   0   2   1   2   1   0   1   2   2   1   2   0   1   1   1   1   0
 MK-1-13                1   1   0   0   1   1   0   2   0   2   0   2   0   2   0   1   2   1   1   1   1   2   0   0   2   1   1   1   1   2   0   1   0   1   0   1   2   2   0   0   1   0   2   1   1   1   2   1   0   0   1   1   1   0   2   1   2   1   0   1   1   0   1   0   2   1   1   1   1   2   1   1   2   2   2   1   0   1   2   2   0   1   2   2   1   1   1   1   1   2   1   0   2   1   0   0   0   0   1   1   0   2   1   2   1   1   1   0   2   1   2   1   0   0   1   0   1   1   1   2   2   2   1   1   0   1   1   1   1   2   1   0   1   2   0   2   2   1   1   1   2   1   2   0   2   1   1   1   1   2   1   1   0   0   1   1   1   1   1   1   0   1   1   0   2   2   0   2   1   1   2   2   1   0   1   2   1   2   1   0   0   1   1   0   1   0   2   1   0   1   2   2   1   2   0   1   1   1   1   0
 MK-1-14                1   0   0   0   1   1   0   2   0   2   1   2   0   2   0   1   2   1   1   1   1   2   1   0   2   2   1   1   1   1   0   1   0   1   0   2   2   2   1   1   1   0   1   1   1   1   2   1   0   0   1   2   1   0   2   0   2   1   0   2   1   1   1   0   2   1   1   1   1   2   1   0   2   2   2   1   0   2   2   2   0   2   2   1   1   1   1   1   1   2   1   0   2   1   0   0   0   2   1   2   0   2   0   2   1   1   1   0   1   1   2   1   0   1   1   0   1   1   1   2   2   2   1   1   0   1   2   1   2   2   1   0   1   1   0   2   2   1   1   1   1   1   2   0   2   1   1   1   1   2   1   1   1   0   1   2   1   1   1   0   0   1   1   0   1   2   1   1   1   1   2   2   1   0   1   2   1   2   1   1   0   1   1   0   1   0   2   1   0   1   2   1   1   1   1   1   1   1   1   1
 MK-1-15                1   0   0   0   1   1   0   2   0   2   1   2   0   2   0   1   2   1   1   1   2   1   1   0   2   2   1   1   1   1   0   1   0   1   0   2   2   1   0   1   1   0   1   1   1   1   2   1   0   1   2   2   1   0   2   0   1   1   0   2   1   1   1   0   2   1   1   0   2   2   1   0   2   2   2   1   0   2   2   2   0   1   1   1   1   1   1   1   1   2   1   1   2   1   0   0   1   2   1   0   0   2   0   1   1   1   1   1   1   1   2   1   0   1   0   1   1   1   1   2   1   2   1   1   0   1   2   1   2   2   1   0   1   1   1   2   2   1   1   1   2   1   2   0   1   1   1   2   0   2   1   1   1   0   1   2   2   1   1   1   0   1   0   0   1   2   1   1   1   1   2   2   1   0   0   2   1   2   1   1   0   1   1   0   1   0   2   1   1   1   2   1   1   1   1   1   1   1   1   1
 MK-1-16                1   0   0   0   1   1   0   1   0   2   1   1   0   2   0   1   2   1   1   1   1   1   1   0   2   2   1   2   1   1   0   1   0   1   0   2   2   1   0   1   1   0   1   1   1   1   2   1   0   1   2   2   1   0   2   1   1   1   0   1   1   1   1   0   2   1   1   0   2   2   1   0   2   2   2   1   0   1   2   2   0   1   1   1   1   1   0   1   1   2   1   1   2   1   0   0   0   2   1   0   0   2   0   1   1   1   1   1   1   1   2   1   2   1   1   1   0   1   1   2   1   2   1   1   0   1   2   1   2   2   1   1   1   1   1   2   2   1   1   2   2   0   2   0   1   1   1   1   0   2   1   2   1   0   2   2   1   1   1   1   1   1   1   0   1   2   1   1   1   1   2   2   0   0   1   2   0   2   1   1   0   1   1   0   2   0   2   1   1   1   2   1   1   1   1   1   0   1   1   2
 MK-2-1                 2   0   2   0   1   1   1   1   2   1   1   1   2   2   0   2   1   2   2   0   1   1   1   1   1   2   2   2   2   1   2   2   2   2   0   1   1   1   1   1   2   1   2   1   0   0   1   2   1   1   1   2   2   1   2   0   1   1   1   0   1   2   1   2   0   0   0   2   2   2   2   0   1   1   0   2   1   2   2   1   0   1   1   0   1   1   0   1   1   2   2   1   1   0   2   2   0   1   1   1   1   1   1   1   1   1   2   2   2   0   1   2   1   2   2   0   0   1   1   0   0   2   1   1   1   1   2   1   2   0   0   1   1   2   1   2   0   1   1   1   1   0   0   2   2   1   0   1   1   2   1   1   1   1   1   1   1   1   1   1   0   0   0   1   1   1   1   1   1   2   1   1   1   1   1   2   1   2   2   2   0   1   1   0   1   1   1   1   1   1   0   1   0   2   2   0   1   1   1   1
 MK-2-2                 1   0   2   0   1   1   1   1   2   1   1   1   2   1   0   2   1   2   2   0   1   1   1   1   1   2   2   2   2   1   2   2   2   2   1   1   1   1   2   2   2   1   1   1   0   0   1   2   1   1   1   2   2   2   2   0   1   1   1   0   1   2   1   2   0   0   0   2   2   2   2   0   1   1   1   2   1   2   2   1   1   0   0   0   1   1   0   1   1   2   1   1   0   0   2   2   0   1   1   1   1   1   1   2   1   1   1   2   2   0   1   2   1   2   1   0   0   1   1   1   1   1   0   1   1   1   2   1   1   0   0   1   1   2   0   2   0   1   1   1   1   0   0   2   1   1   0   1   1   2   1   1   1   1   0   1   1   1   1   1   0   0   0   1   1   1   1   1   1   1   1   1   1   1   1   1   1   2   2   2   0   1   1   0   0   1   1   1   1   1   0   1   1   2   2   0   1   1   1   1
 MK-2-3                 1   1   2   0   1   1   1   0   2   1   1   1   1   1   0   2   1   1   2   0   1   1   1   1   1   2   2   2   2   1   1   1   2   2   1   1   1   1   2   2   1   1   1   1   0   0   1   1   1   1   1   2   1   2   2   0   1   1   1   1   1   2   1   2   0   1   1   0   2   2   2   1   1   1   2   2   1   2   2   1   1   0   1   0   1   2   0   1   1   2   1   1   0   0   2   2   0   1   1   1   1   1   1   2   1   1   1   2   1   0   1   1   1   2   0   0   0   1   1   1   1   1   0   1   1   1   1   1   1   0   1   1   1   1   0   2   1   1   1   1   1   0   0   2   1   1   0   1   1   2   1   2   1   1   1   1   1   1   1   1   0   0   0   1   1   1   1   1   0   1   1   1   1   1   1   1   1   2   2   2   0   1   1   0   0   1   1   0   1   1   1   1   1   2   1   0   1   2   1   1
 MK-2-4                 1   1   2   1   2   1   1   0   2   1   1   1   1   1   1   2   0   1   2   0   1   2   1   1   1   2   2   2   2   1   1   1   2   2   1   2   1   2   2   2   1   0   1   1   0   0   1   1   0   1   1   2   1   2   2   0   1   0   1   1   1   2   0   2   0   1   1   1   1   2   1   1   1   1   2   2   1   2   2   1   1   0   2   1   1   2   0   1   1   1   1   1   0   0   2   1   0   1   1   1   1   1   1   1   1   0   1   2   1   0   1   1   1   2   0   0   0   1   1   1   1   1   0   1   1   1   1   2   2   0   1   1   1   1   0   2   1   1   1   1   1   1   0   2   1   1   0   1   1   2   1   1   1   1   1   1   1   0   1   2   1   1   0   1   1   1   1   1   0   1   1   1   1   1   1   1   1   1   2   1   0   2   2   1   0   1   0   0   1   1   0   1   0   1   1   0   1   1   1   1
 MK-2-5                 1   1   2   1   2   1   1   0   2   1   1   1   1   1   0   1   0   1   2   0   1   2   1   1   1   2   2   1   2   1   1   1   2   2   1   1   1   2   1   2   1   0   2   1   0   0   1   1   0   1   1   2   1   2   2   0   1   0   1   1   1   2   0   2   0   1   1   1   2   2   0   1   1   2   2   2   0   2   1   0   1   0   2   1   1   2   0   1   1   1   1   1   0   0   2   1   1   1   1   1   1   1   1   1   1   1   1   2   1   0   1   1   1   2   0   2   0   1   1   1   1   1   1   1   1   1   1   1   2   1   1   0   1   1   0   1   1   1   1   1   0   0   0   2   2   1   0   1   0   2   1   1   1   1   0   1   1   0   1   2   1   1   1   1   1   1   1   1   0   1   1   1   1   2   1   2   0   1   1   1   0   1   0   1   0   1   0   0   0   0   0   1   0   1   1   0   1   1   1   2
 MK-2-6                 1   1   2   0   2   1   0   1   1   1   1   1   1   0   0   1   0   0   2   0   1   1   1   1   1   1   2   1   2   1   1   1   1   2   1   1   1   2   1   2   1   0   1   0   0   0   1   0   1   0   1   2   1   1   1   0   0   0   1   1   1   1   0   2   0   1   1   1   2   1   0   0   1   2   2   2   0   2   1   0   1   0   2   1   1   2   0   1   1   1   1   1   1   0   2   1   0   1   1   1   1   0   1   1   1   1   1   2   1   0   1   1   1   2   0   2   0   2   2   1   1   1   2   1   1   1   1   1   1   1   1   0   2   1   0   1   1   1   1   1   0   0   0   2   2   0   0   2   1   2   1   1   2   1   0   1   2   0   1   2   1   1   1   1   1   1   1   1   0   1   0   1   1   2   1   2   0   1   1   1   1   1   0   1   0   1   0   0   0   0   0   1   1   1   1   0   1   1   1   1
 MK-2-7                 1   1   2   0   2   1   0   1   1   1   1   1   1   0   0   0   0   0   2   0   1   1   2   1   2   1   2   1   2   1   1   1   1   2   1   1   0   1   1   2   1   0   1   0   0   0   0   0   1   0   1   2   1   1   1   0   0   0   1   1   1   2   0   2   0   1   1   2   2   1   0   0   1   2   2   2   0   2   0   1   1   0   2   1   1   2   0   1   1   1   1   1   1   0   2   1   1   1   1   1   1   0   2   2   1   1   1   2   1   0   1   1   1   2   0   2   0   1   1   1   1   2   2   1   0   1   1   1   1   1   1   0   2   1   0   1   1   1   0   1   0   1   0   2   2   0   0   2   1   2   1   1   1   0   0   1   2   0   1   2   1   1   1   1   1   1   1   1   0   0   0   1   0   2   2   1   0   1   1   1   1   1   0   1   0   1   0   0   1   0   0   1   2   1   1   0   1   1   2   1
 MK-2-8                 2   1   2   0   2   0   0   1   1   1   1   1   1   0   1   0   0   1   1   0   1   1   1   1   1   1   2   1   2   0   1   1   1   2   1   0   0   1   1   2   2   1   1   0   0   0   1   0   1   0   1   2   1   1   1   0   1   0   1   1   2   2   0   2   0   1   1   2   1   0   0   0   1   2   2   2   0   1   0   1   1   1   2   0   1   2   0   1   0   1   1   1   1   0   2   1   1   1   1   1   1   0   2   1   1   1   1   2   1   0   1   1   1   1   0   2   0   1   2   1   1   2   2   1   0   1   1   1   1   0   1   0   2   1   0   1   1   1   1   2   1   1   1   2   2   0   0   2   1   2   1   1   1   0   0   1   2   0   1   2   1   1   1   1   1   1   1   1   0   0   1   1   0   2   2   1   0   0   1   1   1   1   0   1   1   1   0   0   1   0   0   1   2   2   1   0   1   1   2   1
 MK-2-9                 2   1   0   0   2   0   0   1   1   1   1   1   1   0   1   0   0   1   1   1   1   1   1   0   1   1   2   1   1   0   1   1   1   2   1   0   0   1   1   2   2   1   2   0   0   0   1   0   1   0   1   2   1   0   1   0   1   0   1   1   1   2   0   1   0   1   1   2   2   0   1   0   1   2   2   2   1   1   0   1   0   1   2   0   1   2   0   1   0   1   1   1   2   1   2   1   1   1   1   1   1   0   1   1   1   1   1   2   1   0   1   2   1   1   0   2   0   1   2   1   0   2   2   0   0   1   0   1   1   1   0   0   2   1   0   1   1   1   1   2   1   0   1   2   2   0   0   2   1   2   1   1   0   0   0   2   2   0   2   2   1   1   1   1   1   2   1   1   0   0   2   1   0   2   1   1   0   0   1   1   1   1   0   0   1   0   0   0   1   1   0   1   2   2   1   0   1   1   2   1
 MK-2-10                2   2   0   0   1   0   0   1   0   1   1   1   1   0   1   0   0   0   1   1   0   1   2   0   2   1   2   0   1   1   1   2   1   1   1   0   1   1   2   2   1   0   2   0   0   0   1   0   1   1   1   2   1   0   1   0   1   0   1   1   1   2   0   1   0   0   1   2   2   0   1   0   1   2   2   2   1   2   1   1   1   0   2   1   1   2   0   1   0   1   1   1   2   1   2   2   1   1   0   1   0   2   2   1   0   1   1   2   1   0   1   2   1   1   0   2   0   0   2   1   1   2   2   0   0   1   0   1   1   1   0   0   2   1   0   1   1   1   0   2   1   0   1   2   2   0   0   2   2   2   1   1   0   0   0   2   2   0   2   2   1   1   2   1   1   2   1   0   0   0   2   1   1   2   1   1   0   0   1   1   0   1   0   0   1   0   0   0   1   1   0   1   2   1   0   0   2   1   2   1
 MK-2-11                2   2   1   0   1   0   0   1   0   1   1   1   1   0   0   0   0   0   1   0   0   1   2   0   2   1   2   1   1   1   1   1   1   1   1   1   1   1   2   2   1   0   2   1   0   0   1   1   1   1   1   2   1   0   1   1   1   0   2   1   1   2   0   1   0   0   1   2   2   0   1   0   1   1   2   2   0   1   1   1   1   0   2   1   1   2   0   1   0   1   1   1   2   0   2   2   1   0   0   1   0   2   2   1   0   0   1   2   1   1   1   2   1   1   0   2   0   1   2   1   1   2   2   0   0   1   0   1   1   1   0   0   2   1   1   1   1   2   1   1   1   0   1   2   2   0   0   1   2   1   1   1   1   0   0   2   2   0   2   2   1   1   1   1   2   2   1   0   0   0   2   1   1   2   1   1   0   0   1   1   1   1   0   0   1   0   0   1   1   1   0   0   2   0   0   0   2   1   1   1
 MK-2-12                2   1   1   0   1   0   0   1   1   1   1   1   1   1   0   0   0   0   1   0   0   1   2   0   1   1   2   1   1   1   0   0   0   1   1   1   1   1   2   2   1   0   2   0   0   0   1   1   1   1   1   2   1   1   1   1   1   0   2   0   1   2   0   1   0   0   1   2   1   0   1   0   0   1   2   2   0   1   2   1   1   0   2   1   2   2   0   1   0   1   1   2   2   0   2   2   1   0   0   0   1   2   2   1   0   0   1   2   1   1   1   2   0   1   0   2   0   1   2   1   1   1   2   0   0   1   0   1   1   1   0   1   1   1   1   1   1   2   1   1   1   0   0   1   2   0   1   1   2   1   1   1   1   0   0   2   2   1   2   2   1   1   1   1   2   2   1   0   1   0   2   0   1   1   1   1   0   1   1   1   1   1   1   0   2   0   0   1   1   1   0   0   1   0   0   0   2   1   1   1
 MK-2-13                2   1   1   0   1   0   0   1   1   2   1   1   1   1   0   1   0   0   0   0   0   1   2   1   1   1   1   1   1   2   0   0   0   1   1   1   1   1   2   2   1   1   2   0   0   0   1   1   1   1   1   2   1   1   1   1   1   0   1   0   1   2   0   1   0   0   1   2   1   0   2   0   0   1   2   2   0   1   1   1   1   0   2   0   1   2   0   1   1   1   0   2   2   0   1   2   1   0   0   1   1   2   2   1   0   0   0   2   1   1   1   2   0   1   0   2   1   1   2   1   0   1   2   0   0   1   0   1   1   1   0   1   1   1   1   1   1   1   2   1   1   0   0   1   2   0   1   1   2   1   1   1   0   0   0   1   2   0   2   1   1   1   2   1   2   2   0   0   1   0   2   0   2   1   1   1   1   1   1   1   1   1   1   1   1   0   0   2   0   1   1   1   1   0   0   0   2   2   1   0
 MK-2-14                2   1   1   0   1   0   0   1   1   2   2   1   1   1   0   1   1   1   1   1   0   1   2   1   1   1   1   1   1   2   0   0   0   2   1   1   1   1   2   2   1   1   1   0   0   0   1   2   1   1   1   2   1   1   1   1   2   0   2   0   1   2   0   0   0   0   1   2   1   0   2   0   0   1   2   2   0   1   1   1   1   1   2   0   1   2   0   1   1   1   0   2   2   0   0   2   0   1   1   1   1   2   2   1   1   0   0   2   2   1   0   2   0   1   0   1   1   1   2   1   0   2   2   0   0   1   0   1   0   1   0   1   1   0   1   2   1   1   2   1   1   0   0   2   2   0   1   1   2   0   1   1   1   0   0   1   2   0   2   1   2   1   2   0   0   2   0   0   1   0   2   1   0   2   1   2   1   1   1   1   1   1   1   1   1   0   0   2   0   1   1   1   1   0   0   0   1   2   1   0
 MK-2-15                2   0   1   0   1   0   1   1   1   2   2   1   2   1   0   1   1   2   0   2   0   1   2   1   1   1   1   1   1   1   0   0   0   2   1   1   1   1   2   2   1   1   2   1   0   0   2   2   1   1   1   2   0   1   1   1   2   0   2   0   1   2   0   0   1   1   1   2   1   0   2   1   0   1   2   2   1   1   1   1   1   1   1   0   1   2   0   1   1   1   0   2   2   0   0   2   0   0   1   1   1   2   1   1   1   1   0   1   2   2   0   1   0   1   0   1   1   1   2   1   0   2   1   0   0   1   0   0   0   1   0   1   1   0   0   2   2   1   2   1   1   0   0   2   1   0   1   1   2   0   1   1   1   1   1   1   2   0   2   1   2   2   2   0   0   2   0   0   2   1   2   1   1   1   2   2   1   1   1   1   0   1   1   1   1   0   1   2   0   1   1   1   1   0   0   1   1   2   1   0
 MK-2-16                2   0   1   0   1   0   1   1   1   2   2   1   2   1   0   1   1   2   1   2   0   1   1   1   1   2   1   1   1   2   1   0   1   2   1   1   1   1   2   2   1   1   1   1   0   0   1   2   1   2   1   2   0   1   1   1   2   0   2   0   1   2   0   1   1   1   1   2   1   0   2   1   0   0   2   2   1   1   1   1   1   0   1   0   1   2   0   1   1   1   0   2   1   2   1   1   1   0   1   1   1   2   1   1   1   1   1   0   2   2   0   0   1   0   0   1   2   1   2   1   0   2   1   0   0   1   0   0   0   1   0   1   1   0   0   2   2   2   2   1   1   0   0   2   1   0   1   1   2   0   1   2   1   1   1   1   2   1   2   1   2   2   2   1   0   2   1   0   2   1   1   1   1   1   2   2   2   1   1   1   0   1   1   1   1   0   1   2   0   1   1   1   1   0   0   1   1   2   1   2
 MK-3-1                 2   1   1   1   0   1   2   1   1   2   2   1   1   0   1   2   1   0   2   0   1   1   0   0   1   2   0   0   2   1   0   1   1   1   1   0   1   0   0   1   1   0   0   0   0   0   0   2   0   0   1   1   0   0   2   0   2   0   2   1   1   1   1   0   1   1   1   2   1   2   2   0   1   1   0   0   1   1   1   2   2   0   1   0   2   1   1   2   2   0   1   0   1   1   1   1   1   1   0   2   1   2   1   0   1   2   0   0   0   1   1   1   0   1   1   1   1   0   1   2   1   0   1   2   2   1   0   2   2   2   1   2   1   0   0   1   2   1   2   0   2   1   1   1   0   1   2   0   1   1   0   0   1   2   2   1   2   0   0   1   1   1   1   0   2   2   0   1   0   2   2   0   1   1   1   1   1   1   1   0   0   2   1   1   0   2   1   1   0   1   0   2   1   1   1   1   1   1   1   0
 MK-3-2                 2   1   1   1   0   1   2   1   1   1   2   1   1   0   1   2   1   0   2   0   1   2   0   0   1   2   1   0   2   1   0   1   1   1   1   0   1   0   0   1   1   1   0   0   0   0   0   2   0   0   1   1   1   0   2   1   2   0   2   1   1   1   1   0   1   1   1   2   1   2   2   0   1   1   0   0   1   1   1   2   1   0   1   0   2   0   1   2   1   0   0   0   1   1   1   1   1   1   0   1   1   2   1   0   1   1   0   0   0   1   1   1   0   1   1   1   0   0   1   2   1   0   0   2   2   1   0   2   2   1   1   2   1   0   0   1   2   1   2   0   2   1   1   0   0   2   1   1   1   1   0   0   1   2   1   1   2   0   0   1   1   1   1   0   2   2   0   1   0   2   2   0   1   2   1   1   1   0   1   0   0   2   1   1   1   2   1   1   0   1   1   2   1   1   1   1   1   2   1   1
 MK-3-3                 2   1   1   1   1   1   2   1   1   1   2   1   0   0   1   2   1   0   2   0   1   2   0   1   1   1   1   0   2   1   0   1   1   1   1   0   1   0   0   1   1   1   0   0   0   0   0   2   0   1   2   2   1   0   2   1   2   0   2   1   1   1   1   0   1   1   0   2   2   1   1   0   1   1   0   0   1   1   1   2   2   0   0   0   2   0   1   2   1   0   0   0   1   1   1   1   1   1   0   1   1   2   0   0   1   1   0   0   0   1   1   2   0   1   1   1   1   0   1   2   1   0   1   2   2   0   0   2   2   1   1   2   2   1   0   1   2   1   2   0   2   1   1   0   0   2   1   1   1   2   0   0   1   1   1   1   2   2   0   1   1   1   1   0   2   2   0   1   0   2   2   0   1   2   1   2   1   0   1   0   0   2   2   1   1   2   1   1   0   1   1   2   1   1   1   1   1   1   1   1
 MK-3-4                 2   1   1   1   1   1   1   1   1   1   2   2   0   0   1   2   1   0   2   1   1   2   0   1   0   1   1   0   2   1   0   1   1   0   1   0   1   0   0   1   1   1   0   1   0   0   0   2   0   1   2   0   2   0   2   1   2   1   2   1   2   1   1   0   1   1   0   1   2   1   1   0   1   1   0   0   0   1   1   2   2   0   0   0   2   0   1   2   1   0   0   0   1   1   1   1   1   1   0   1   1   2   0   0   1   1   0   0   0   0   1   1   0   1   2   1   1   0   1   2   1   1   1   2   2   0   0   2   2   1   1   2   2   1   1   2   2   1   2   0   2   1   1   0   1   2   1   2   1   2   1   0   1   1   1   1   2   2   0   1   1   1   0   0   2   2   1   1   0   1   2   0   1   2   0   1   2   0   2   0   0   2   2   1   1   2   0   1   0   2   1   2   1   1   0   1   2   1   1   2
 MK-3-5                 2   1   1   1   1   1   2   1   1   1   2   2   0   0   1   2   0   0   2   1   1   2   0   1   1   1   1   0   2   1   0   2   1   0   1   0   1   1   0   1   1   1   0   1   0   1   0   2   0   1   2   0   2   1   2   2   2   2   2   1   2   1   1   0   1   1   0   1   2   1   0   0   1   1   0   0   0   2   1   2   2   0   0   0   1   0   1   2   1   0   0   0   1   1   1   1   1   1   0   1   1   2   0   0   1   1   0   0   0   1   1   1   0   1   1   1   1   0   0   2   1   1   1   2   2   0   0   2   2   1   0   2   2   1   1   2   1   1   2   0   2   1   1   0   1   2   1   2   0   2   1   0   0   1   1   0   2   2   1   1   1   2   1   0   2   2   1   1   1   1   2   0   1   2   0   1   2   0   2   0   0   2   2   1   1   2   0   1   0   2   1   2   1   1   0   1   2   1   1   1
 MK-3-6                 2   0   1   1   1   0   2   1   1   1   2   2   0   1   1   2   0   0   2   1   1   2   0   2   1   1   1   0   2   1   0   2   1   0   1   0   0   1   0   1   1   2   0   2   1   2   0   1   1   1   2   0   2   1   1   2   2   1   2   1   2   1   1   0   1   2   0   1   2   1   0   0   1   1   0   0   1   2   1   2   1   0   0   0   1   0   1   2   2   1   0   0   1   1   1   1   1   0   0   1   1   2   0   0   2   0   0   0   0   1   1   1   1   1   1   1   1   0   0   2   1   1   1   2   2   1   0   2   2   2   0   2   2   1   1   2   1   1   2   0   2   1   1   0   0   2   2   2   1   1   1   0   0   0   1   0   2   2   1   1   2   2   1   0   2   2   1   1   1   1   2   1   1   2   0   0   2   0   2   0   0   2   2   1   1   2   0   1   0   1   1   2   1   1   1   2   2   1   1   1
 MK-3-7                 1   0   1   1   1   0   2   1   1   1   2   2   0   1   1   2   0   0   2   1   1   2   0   2   2   1   1   0   2   1   0   2   2   0   1   1   1   1   0   1   1   2   0   2   1   2   1   1   0   0   2   0   1   1   1   2   2   0   2   1   2   1   1   0   1   2   0   1   2   1   1   0   0   1   0   0   1   2   1   2   2   0   0   0   1   1   1   2   1   1   1   0   1   1   1   1   1   0   0   1   1   2   0   0   2   0   0   0   0   0   1   1   1   1   1   2   2   0   0   2   1   1   1   2   2   1   0   2   2   2   0   2   2   1   1   1   0   2   2   0   2   1   1   0   0   2   2   2   1   1   0   0   0   0   1   0   2   2   1   1   2   1   1   0   2   2   1   1   1   0   2   1   1   2   0   0   2   0   2   0   0   2   2   1   0   2   0   2   0   1   1   2   1   1   1   2   2   1   1   1
 MK-3-8                 1   0   1   1   1   0   1   0   1   1   2   1   0   1   0   1   0   0   2   1   1   2   0   1   1   1   1   1   2   1   0   1   2   0   1   1   1   0   0   2   1   2   0   2   0   1   1   1   0   0   2   0   1   1   1   2   1   0   2   1   2   1   1   0   1   2   0   1   1   1   1   0   0   1   0   0   1   2   1   2   2   0   0   0   0   1   1   1   1   1   1   0   1   1   1   2   1   0   0   1   1   1   0   0   2   1   0   0   0   0   1   1   1   1   1   2   2   0   0   2   1   1   1   1   1   1   1   2   2   2   0   2   2   0   1   2   1   2   2   2   2   1   1   1   0   2   2   2   1   1   0   0   0   0   1   0   1   2   1   2   1   1   1   0   2   2   1   1   1   0   2   1   1   1   0   0   0   0   1   0   0   1   2   1   0   2   0   2   0   1   1   2   1   2   1   2   2   1   0   1
 MK-3-9                 2   1   1   1   1   0   1   0   1   1   2   2   1   1   0   1   0   0   1   1   1   2   1   1   1   2   1   1   1   1   1   2   2   1   0   1   1   0   0   2   1   2   0   2   0   1   1   1   0   0   2   0   0   1   1   2   1   1   2   1   1   1   1   0   1   1   0   1   1   1   1   0   0   1   0   0   1   2   1   1   2   0   0   1   2   1   1   1   1   1   1   0   0   1   1   2   2   0   0   2   1   1   0   0   2   1   1   0   0   0   2   1   1   1   1   2   2   0   0   1   1   0   1   1   1   1   1   2   1   2   0   2   1   0   1   2   1   2   2   2   2   2   1   1   0   1   2   2   1   1   0   0   0   0   1   0   1   2   1   2   1   1   0   1   1   2   1   1   1   0   2   1   1   1   0   1   0   0   1   0   0   1   1   1   0   2   0   2   1   1   1   2   1   2   1   2   2   1   0   1
 MK-3-10                2   1   1   1   1   0   1   1   1   1   2   2   1   2   0   1   0   0   1   1   1   2   1   1   1   2   1   1   1   1   1   1   1   1   0   2   1   1   1   2   1   2   0   2   1   1   1   1   0   0   2   0   0   1   1   2   0   1   2   1   1   1   1   0   1   1   0   1   1   2   1   0   0   1   0   0   2   2   1   1   2   0   0   1   2   1   1   1   1   1   1   0   0   1   1   0   2   0   0   1   1   1   0   0   2   2   1   1   0   0   2   1   1   1   0   2   2   0   0   1   1   0   1   2   1   2   1   2   1   2   0   2   1   0   1   2   1   2   2   2   2   2   1   1   0   1   2   2   1   1   0   0   0   1   1   0   1   1   1   2   1   1   1   1   1   2   1   0   1   0   2   1   1   1   0   1   0   0   1   0   0   0   1   1   0   2   1   2   1   1   1   2   1   2   1   2   2   1   0   1
 MK-3-11                2   1   1   1   1   0   1   1   1   1   2   2   1   2   0   1   0   1   1   1   1   2   1   1   1   2   1   1   2   1   1   1   1   1   1   2   1   1   1   2   1   2   0   2   1   1   2   1   1   0   2   0   0   1   1   2   0   0   2   1   1   1   1   0   2   1   0   1   1   2   1   0   0   1   0   1   2   1   1   1   2   0   0   1   2   1   1   1   1   1   1   1   0   1   1   0   1   1   0   1   1   1   0   0   2   2   1   1   0   0   2   1   1   1   0   2   2   0   0   1   0   0   2   1   1   2   1   1   1   2   1   2   1   1   1   2   1   2   2   1   2   1   0   0   0   1   2   2   1   2   0   0   0   2   1   0   1   1   1   2   1   1   0   1   0   2   1   0   2   0   2   2   1   1   0   1   0   0   1   0   1   0   1   1   0   2   1   2   1   1   1   1   1   2   1   2   2   0   0   0
 MK-3-12                2   1   1   1   1   0   1   1   1   2   2   1   1   2   0   0   0   1   1   1   2   2   1   1   1   2   1   1   2   1   1   1   1   1   1   2   1   1   1   2   1   2   0   2   1   1   2   1   1   0   2   0   1   1   1   1   1   0   2   0   1   1   1   0   2   1   0   1   1   2   1   0   0   1   0   1   2   1   1   2   2   0   0   1   1   1   1   2   1   1   1   1   0   1   1   1   1   1   0   1   2   1   0   1   1   2   1   1   0   0   2   1   1   1   0   2   2   0   0   1   1   1   2   2   1   2   2   1   1   2   1   1   0   1   1   2   1   2   2   1   2   1   0   0   0   1   2   2   1   2   0   1   0   2   1   0   1   2   1   2   1   2   1   1   0   2   1   0   2   0   2   1   1   2   0   0   1   0   1   1   1   0   1   1   0   2   1   1   1   2   1   1   1   2   1   2   2   0   0   0
 MK-3-13                1   1   1   1   1   0   1   1   1   2   2   1   1   2   0   0   0   1   1   1   2   2   0   1   1   2   1   1   2   1   2   1   1   1   2   2   1   0   1   2   1   1   0   1   1   1   2   1   0   0   2   0   1   1   1   1   1   0   2   0   1   1   1   0   2   1   1   2   1   2   1   0   1   1   0   1   2   0   1   2   2   0   0   1   1   2   1   2   1   1   1   1   0   1   1   1   1   1   0   1   2   1   0   1   1   2   1   1   0   0   2   1   1   1   0   2   0   0   1   1   1   0   2   2   1   2   1   1   1   2   1   1   0   1   1   2   1   1   2   1   2   1   0   0   0   1   2   2   1   2   0   1   0   2   1   0   2   2   0   2   1   1   1   1   1   2   1   0   2   0   1   1   1   2   0   0   1   0   0   1   1   0   1   1   0   1   1   1   2   2   1   1   2   2   1   2   2   0   0   0
 MK-3-14                1   1   1   1   1   0   2   1   1   2   2   1   1   2   1   1   1   1   1   1   2   2   0   1   1   2   1   1   2   1   1   1   1   1   2   2   1   0   0   2   1   1   0   1   1   1   2   1   2   0   2   0   0   2   1   1   1   0   2   0   2   1   1   0   1   1   1   1   1   2   1   1   1   0   1   2   2   0   1   2   2   0   0   1   1   2   1   2   0   1   1   1   0   0   1   0   1   1   0   0   2   1   0   0   1   2   1   1   1   0   2   0   2   1   0   2   0   0   1   1   1   1   1   2   1   1   1   2   1   2   1   1   0   1   1   2   0   1   2   0   2   1   0   0   0   2   2   1   1   2   1   1   1   2   1   0   2   2   0   2   1   1   1   1   1   1   2   0   2   0   2   1   1   2   0   1   1   0   0   1   1   0   1   1   0   1   1   1   2   2   1   1   2   2   1   2   2   0   0   0
 MK-3-15                1   1   1   1   1   0   1   1   1   1   2   1   2   2   1   2   1   1   1   1   2   2   0   1   1   2   1   1   2   1   1   1   1   1   2   1   1   0   0   2   1   1   0   1   1   1   2   0   2   0   2   0   0   2   1   2   1   1   1   0   2   1   1   1   1   0   2   1   1   2   2   1   1   1   1   2   2   0   0   2   1   0   0   1   1   2   1   1   0   1   1   1   0   0   1   0   0   1   0   0   1   0   0   0   1   2   1   1   1   0   2   0   2   2   0   2   0   0   1   1   2   1   0   2   1   1   1   2   1   2   1   1   0   1   1   2   0   1   1   0   2   0   0   1   0   2   2   1   1   1   1   1   1   2   0   0   2   2   0   2   1   1   2   1   2   1   2   0   2   0   1   1   1   1   0   1   1   0   0   1   1   0   1   1   0   1   1   1   0   2   1   1   2   2   1   2   2   0   0   0
 MK-3-16                1   1   1   1   1   0   2   1   1   1   2   1   2   2   1   2   1   1   1   1   1   2   0   0   1   2   0   1   2   1   0   1   1   1   2   1   1   0   0   2   1   1   0   1   1   1   2   0   2   0   2   0   0   2   1   2   1   1   1   0   2   2   1   1   1   0   2   1   1   2   2   1   1   1   1   2   2   0   0   2   1   0   0   1   1   2   1   1   0   0   0   1   0   0   1   1   1   1   0   0   1   0   0   0   1   2   1   1   1   0   2   0   2   2   1   2   1   0   1   1   2   1   0   2   1   1   0   2   1   2   1   1   0   2   1   2   0   1   1   1   2   0   0   0   0   2   2   1   1   1   1   1   1   1   0   0   2   2   0   2   1   1   2   1   2   1   2   0   2   0   1   1   1   1   0   1   1   0   1   1   1   0   0   1   0   1   1   1   1   2   1   1   2   2   1   2   1   1   0   0
 MK-4-1                 1   0   1   1   1   1   1   1   0   2   1   0   1   2   2   1   1   1   1   0   1   2   1   2   2   1   2   1   2   0   1   1   1   1   1   1   2   1   1   1   0   2   2   0   0   2   1   1   2   1   0   0   1   1   2   1   2   1   1   1   0   0   0   0   2   1   1   2   1   2   2   2   0   1   1   2   1   2   2   0   0   2   0   1   1   2   1   1   1   1   2   2   0   0   0   1   1   1   1   0   1   2   1   2   1   1   1   2   0   2   2   2   1   2   1   0   0   1   1   1   0   1   2   0   1   2   2   1   1   2   1   1   2   1   1   1   1   0   0   1   1   1   1   1   2   1   0   2   2   1   2   2   1   1   2   2   2   1   1   1   1   2   1   2   1   2   1   2   1   1   1   2   1   1   2   1   1   1   0   2   1   2   0   1   1   1   2   0   1   1   2   1   2   0   0   0   1   2   1   2
 MK-4-2                 1   0   1   1   1   1   1   1   0   1   1   1   1   2   2   1   1   1   1   0   1   2   1   2   2   1   2   1   2   0   1   1   1   1   0   1   2   1   2   0   0   2   2   1   1   2   1   1   1   1   1   0   1   1   2   1   1   1   0   0   0   0   1   0   2   1   1   2   1   2   2   2   0   1   1   2   1   2   1   1   0   2   0   1   1   1   1   1   1   1   2   2   1   0   0   2   1   1   1   0   1   2   1   2   1   1   1   1   0   2   2   2   1   1   1   0   0   1   1   1   0   1   2   0   1   2   2   0   2   2   1   1   2   1   1   1   0   0   0   1   1   0   1   1   2   1   0   2   2   2   2   2   1   1   2   2   2   1   1   1   1   2   1   2   0   2   1   2   1   1   1   1   1   1   2   1   1   1   0   2   2   2   0   1   1   1   2   0   1   1   2   1   2   0   0   0   1   2   1   2
 MK-4-3                 1   0   1   2   1   1   1   1   0   0   2   1   1   2   2   0   1   1   1   0   1   2   1   1   2   1   2   1   2   1   1   1   0   1   0   1   2   2   2   0   0   2   1   1   0   2   1   1   1   1   1   0   2   1   2   0   1   0   0   0   0   0   0   0   1   1   1   2   1   2   2   1   1   1   1   2   0   1   0   1   0   2   0   1   1   1   1   1   1   1   2   2   2   0   0   2   1   2   1   0   1   2   1   1   1   1   1   1   0   1   1   2   1   1   1   0   0   1   2   1   0   1   2   0   1   2   2   0   2   1   1   1   2   1   1   1   0   0   0   1   1   0   1   1   2   1   0   2   2   2   2   2   1   1   2   2   1   1   1   1   0   2   1   2   0   2   1   2   1   1   1   1   1   1   2   1   1   1   0   2   2   2   0   1   1   1   2   0   0   1   2   1   2   1   0   0   1   1   1   2
 MK-4-4                 1   1   1   2   0   1   1   1   0   0   1   1   1   1   2   0   1   1   1   0   1   1   1   1   2   1   2   1   1   0   1   1   1   1   0   1   2   2   2   0   0   1   1   1   0   2   0   1   1   2   1   0   2   1   2   0   1   0   0   0   1   0   0   0   1   1   1   2   1   2   2   1   1   1   1   2   0   1   0   0   1   2   0   1   1   1   1   1   0   1   2   2   2   0   1   2   1   2   1   0   1   2   1   1   2   1   1   1   0   1   1   2   1   1   1   0   0   1   1   1   0   1   2   0   2   2   2   0   2   1   1   1   1   1   1   1   1   0   0   1   1   0   1   1   2   1   0   2   2   1   2   2   1   1   2   2   1   2   1   1   0   2   1   2   0   0   1   2   1   1   1   1   1   1   2   1   1   1   0   2   2   2   0   1   1   1   2   0   0   0   1   1   2   1   0   0   1   0   1   2
 MK-4-5                 1   1   1   2   0   1   1   0   0   1   1   1   2   1   2   1   1   1   1   1   1   1   1   2   1   1   2   1   1   0   1   2   1   1   0   0   2   2   2   0   0   1   2   1   0   2   0   1   1   1   1   0   2   1   2   0   1   0   0   0   1   0   0   0   1   1   1   2   1   2   2   1   1   1   1   2   1   2   1   1   1   2   0   1   2   1   1   0   1   1   2   2   2   0   1   2   1   2   1   0   1   2   1   1   1   1   1   1   1   1   1   2   2   1   1   0   0   1   1   1   0   1   2   0   2   2   2   0   1   1   1   1   1   1   2   1   1   0   0   1   1   0   1   1   2   1   0   2   2   2   2   0   1   1   2   2   1   2   1   1   0   2   1   2   0   0   1   2   1   1   1   1   1   2   2   1   1   0   0   2   1   2   0   0   0   1   2   0   0   0   1   1   2   1   0   0   1   1   0   2
 MK-4-6                 0   1   1   2   0   1   1   0   0   1   0   1   2   1   2   1   1   1   1   1   1   1   1   2   0   1   1   1   1   0   1   2   1   1   0   0   2   1   2   0   0   1   2   0   0   1   0   0   1   1   1   1   2   2   2   0   1   0   0   0   1   0   0   0   1   1   1   2   1   2   2   0   1   1   1   1   1   2   1   1   1   2   0   1   2   1   1   1   2   0   2   2   1   1   1   1   2   2   1   0   1   2   1   1   2   1   1   0   1   1   1   2   2   1   1   0   0   0   2   1   0   0   2   0   2   2   2   0   2   1   1   1   1   1   1   2   1   1   0   1   1   0   1   0   2   1   1   1   2   2   2   0   1   1   2   2   1   2   1   1   1   2   1   2   0   0   2   2   1   1   2   0   1   2   2   1   1   0   0   2   1   1   0   0   0   1   2   0   0   0   1   1   1   1   0   0   1   1   1   2
 MK-4-7                 1   1   1   2   0   1   1   0   0   1   0   1   2   1   1   1   1   1   1   1   1   1   1   2   0   1   1   1   1   0   1   2   1   0   0   0   2   0   2   0   0   1   2   0   0   1   0   1   1   1   1   1   2   2   2   0   1   0   0   0   1   0   0   0   1   1   2   2   1   2   2   0   1   1   1   2   1   2   1   1   1   2   0   1   2   1   1   1   2   0   2   2   1   1   1   1   2   2   1   0   1   2   1   0   2   1   1   0   1   1   1   2   2   1   1   1   0   0   2   2   0   0   2   0   2   2   1   0   2   1   1   2   1   0   1   2   1   1   0   1   1   0   1   0   2   1   0   1   1   2   2   0   1   0   2   2   1   2   1   1   1   2   1   2   0   1   2   2   1   1   2   0   1   2   2   1   1   0   0   2   1   1   0   0   0   1   2   0   0   0   0   1   1   1   0   0   1   0   1   2
 MK-4-8                 1   1   1   2   1   1   2   0   0   1   0   1   2   0   1   1   2   1   1   1   1   1   1   2   0   1   1   1   1   0   0   1   1   0   0   0   2   0   2   0   0   1   2   0   0   1   0   1   1   1   1   1   1   2   2   0   1   0   0   0   1   1   0   0   1   2   2   1   1   0   2   0   1   1   1   2   1   2   2   1   1   2   0   0   2   1   1   1   1   0   2   2   1   0   1   1   2   1   1   2   1   2   1   0   2   1   2   1   0   1   0   2   2   0   1   1   0   1   2   2   0   0   2   0   1   1   1   0   2   1   1   2   2   1   1   2   1   1   1   1   1   0   1   1   2   0   0   1   2   2   2   0   1   0   2   2   2   1   1   1   1   2   1   2   0   1   2   2   1   1   2   0   1   2   2   1   1   0   0   2   1   1   0   1   0   1   2   0   0   0   0   1   1   2   0   0   1   0   1   1
 MK-4-9                 1   1   1   2   1   1   2   0   0   1   0   1   2   0   1   1   2   1   1   1   1   1   1   1   1   1   2   1   1   0   0   1   1   0   0   0   2   0   2   0   0   1   2   0   0   1   0   1   1   1   1   1   1   2   1   1   1   0   0   0   1   1   0   1   1   2   2   1   0   0   1   0   1   1   0   2   0   2   2   1   1   2   0   1   2   1   1   1   1   0   2   2   0   0   1   1   2   1   1   2   0   2   1   0   2   1   1   1   0   1   0   2   2   0   1   1   0   1   2   1   0   1   2   0   1   1   2   0   1   1   1   2   1   1   1   2   2   1   1   0   0   1   1   1   2   0   1   1   2   2   2   1   1   0   2   2   2   1   1   1   1   2   1   1   1   1   2   2   1   1   2   0   0   2   1   1   0   0   1   2   2   1   0   0   0   1   2   0   0   1   0   1   1   2   1   0   0   0   1   1
 MK-4-10                1   1   2   2   1   1   2   0   0   0   0   0   2   0   1   1   2   1   1   1   1   1   1   1   1   1   2   1   1   1   1   1   1   1   0   0   2   0   2   0   0   1   2   0   0   1   1   1   1   2   1   1   2   2   1   2   1   0   1   0   1   0   1   1   2   2   2   1   0   0   1   0   2   1   0   2   0   2   2   1   1   2   0   0   1   1   1   1   1   0   2   2   1   0   1   1   2   1   1   1   0   1   1   0   2   1   1   1   0   1   0   1   2   0   1   1   0   1   2   2   0   1   2   0   1   1   1   0   1   2   1   2   1   2   1   2   2   1   1   0   0   1   1   1   2   1   2   1   2   2   1   1   1   0   2   2   2   1   1   1   1   2   1   1   1   1   1   2   2   2   2   0   0   2   2   1   0   0   1   1   2   1   0   1   0   2   1   0   0   2   0   1   1   2   1   0   0   0   1   1
 MK-4-11                0   1   2   2   1   1   2   0   0   0   0   0   2   0   1   1   2   0   1   1   1   1   1   2   1   1   2   1   1   1   1   1   1   1   1   0   2   0   1   0   0   1   2   0   0   1   1   1   2   1   1   1   2   2   1   2   1   1   1   0   1   0   1   0   2   2   2   1   2   0   2   0   2   1   0   2   0   2   2   1   0   2   0   0   2   1   1   1   1   0   2   2   1   0   0   0   2   2   1   1   0   0   1   0   1   0   1   1   0   1   0   1   2   0   1   2   0   1   2   2   0   1   2   0   1   1   1   0   1   2   1   2   1   2   1   2   2   1   1   1   0   1   1   0   1   1   2   1   2   2   1   1   1   0   2   2   2   1   1   1   1   2   1   1   1   1   1   2   1   2   1   0   0   1   1   1   0   0   1   1   2   1   0   1   0   2   1   0   0   2   0   0   1   2   2   1   0   0   1   1
 MK-4-12                2   1   2   2   1   1   2   1   0   0   0   0   2   0   1   1   2   0   1   2   1   1   1   2   1   1   2   1   1   1   1   1   1   2   0   0   2   0   1   0   0   0   2   0   0   1   1   2   2   1   1   1   2   2   1   2   1   1   1   0   1   0   0   0   2   2   2   1   2   0   2   0   2   1   0   2   1   2   2   1   0   2   1   0   2   1   1   1   1   1   2   1   1   1   0   0   2   2   1   1   0   0   1   0   1   0   1   1   0   1   0   1   2   0   1   2   0   1   2   2   0   1   2   0   1   1   1   0   1   2   2   2   1   1   1   2   2   1   1   1   0   1   1   0   1   1   1   1   2   2   1   2   1   0   2   2   2   1   1   1   1   2   1   1   1   1   1   1   2   2   2   0   0   1   1   0   0   1   1   1   2   2   0   1   0   2   2   0   0   2   0   0   1   1   2   1   0   0   2   1
 MK-4-13                2   1   2   2   1   1   2   1   0   0   0   1   2   0   1   1   2   0   1   2   0   1   1   2   1   1   2   1   1   1   1   1   1   2   0   0   2   0   1   0   0   0   2   0   1   1   1   2   2   0   1   0   2   2   1   2   1   2   1   0   1   0   0   0   2   2   2   1   1   0   2   0   2   2   0   2   1   1   2   1   0   1   1   0   2   2   1   1   1   1   2   1   1   1   0   0   2   2   1   1   0   1   1   0   0   1   1   1   0   1   0   1   1   0   1   2   0   1   2   2   0   1   2   0   1   1   2   0   1   1   2   1   1   1   1   2   2   1   1   1   1   1   1   0   1   1   1   1   2   2   1   2   1   1   1   2   2   1   1   1   1   2   2   1   1   1   1   1   2   2   1   0   1   0   1   0   0   1   1   1   1   2   0   1   0   2   2   1   0   2   0   0   2   1   2   2   1   0   1   1
 MK-4-14                2   0   2   1   1   1   2   1   0   1   0   2   2   0   1   1   2   0   1   2   0   2   1   2   1   1   2   1   1   1   0   1   1   2   0   1   2   1   1   0   0   1   2   0   1   1   1   2   2   0   1   0   2   2   1   2   1   2   1   0   1   1   0   1   2   2   2   1   1   1   2   0   2   2   0   2   1   0   2   1   1   1   1   1   1   1   1   1   1   1   1   1   1   1   0   0   1   2   0   1   0   0   1   1   0   1   1   1   0   1   0   1   1   1   1   2   1   1   1   2   0   1   2   0   2   1   2   0   1   1   1   2   1   0   1   2   2   1   1   1   1   1   1   0   1   0   2   2   2   1   1   1   1   1   1   2   2   1   1   1   1   2   2   1   1   2   1   1   1   2   1   0   1   0   0   0   1   1   1   0   1   2   0   1   0   1   2   1   1   2   0   0   2   1   2   2   0   0   1   1
 MK-4-15                1   1   2   1   1   1   1   1   0   1   0   2   2   1   1   1   2   0   1   1   0   2   1   2   0   1   2   0   1   1   0   1   2   2   0   0   2   0   2   0   1   2   2   0   0   1   1   2   2   0   1   0   1   2   0   2   1   2   1   0   1   1   0   1   2   2   2   1   1   1   2   0   2   2   0   2   1   0   2   1   1   1   2   1   2   1   1   1   1   1   1   1   1   1   0   0   1   2   1   1   0   0   2   1   0   0   1   1   0   1   0   1   0   1   1   2   1   1   1   2   0   1   2   0   1   1   2   0   1   1   1   2   1   0   1   2   2   2   2   1   1   1   1   1   2   0   2   2   2   1   1   1   1   1   1   2   2   1   1   1   1   1   2   1   0   2   1   1   1   2   0   0   0   0   1   0   2   0   2   1   1   2   0   2   0   1   2   1   1   2   0   0   2   2   2   2   0   0   1   1
 MK-4-16                1   1   2   1   1   1   2   1   0   1   0   2   2   1   1   1   2   0   1   1   0   2   1   2   0   1   2   1   1   1   0   0   2   1   0   0   1   0   2   0   0   2   2   0   0   1   1   1   2   0   1   0   1   2   0   2   1   2   1   0   1   1   0   1   2   1   1   1   1   1   2   0   2   2   0   2   1   0   2   1   1   1   2   1   2   1   1   1   1   1   1   1   2   1   0   0   0   2   1   1   0   1   2   1   0   0   1   1   0   1   1   1   0   1   1   2   1   1   1   2   0   1   1   1   1   1   2   0   1   1   1   2   1   0   1   2   2   2   2   1   1   1   1   1   2   0   2   1   2   1   0   1   1   1   1   2   1   1   0   1   1   1   2   0   1   2   0   1   1   2   0   0   0   0   1   0   2   0   2   1   2   2   0   2   0   2   2   1   1   2   1   0   0   2   2   1   0   0   1   1
 MK-5-1                 0   1   1   1   0   1   1   1   0   1   2   1   1   1   2   1   0   1   0   1   0   1   2   1   2   1   0   1   0   0   1   1   1   0   2   0   2   2   1   1   1   2   1   0   0   2   2   1   1   1   2   2   2   1   1   2   2   1   2   2   0   1   1   1   0   0   0   1   2   1   0   0   2   2   1   2   1   2   1   1   0   1   1   2   1   1   2   2   1   2   2   1   1   1   1   0   2   1   0   2   1   2   1   2   0   1   1   1   0   1   2   1   0   1   2   0   1   1   2   1   1   1   1   1   1   2   0   2   1   0   1   1   0   2   0   0   1   0   2   2   1   1   1   1   0   0   1   1   0   1   2   1   1   1   0   0   2   0   0   2   2   1   2   2   2   1   1   1   1   1   1   1   1   1   2   2   0   1   1   0   2   1   1   1   0   1   0   0   1   0   0   1   1   1   2   0   2   1   1   2
 MK-5-2                 0   1   2   1   0   1   1   1   0   1   2   1   0   1   2   1   0   1   1   0   0   0   2   1   2   2   0   1   0   0   2   1   1   0   2   1   2   2   1   1   1   2   0   0   0   2   2   1   1   1   2   2   2   1   0   2   0   1   2   2   0   1   1   2   0   0   1   0   2   2   0   0   2   2   1   2   2   2   1   1   0   1   1   2   1   1   2   2   1   2   0   1   1   1   1   0   2   0   0   1   1   2   1   2   0   1   1   2   0   2   1   1   0   1   2   0   1   1   2   0   1   1   1   1   1   2   0   2   1   0   1   1   0   2   1   0   1   0   1   2   1   1   0   0   0   0   1   1   0   1   2   1   1   1   0   0   2   0   0   2   2   1   2   2   1   2   1   1   1   0   1   1   1   1   2   1   0   1   0   1   2   1   0   0   1   1   1   0   1   0   0   1   1   1   2   0   2   0   1   2
 MK-5-3                 0   1   2   1   0   2   1   1   0   1   2   1   0   1   2   1   0   1   1   1   0   0   2   1   2   2   0   1   0   1   2   1   0   1   2   1   2   2   1   1   1   1   0   0   0   2   2   1   1   1   2   1   1   1   0   2   0   1   2   2   0   0   1   1   0   0   1   0   1   2   0   0   2   2   1   2   1   1   0   1   0   1   1   2   1   1   2   2   1   1   0   1   1   1   1   0   2   0   0   1   1   2   1   2   1   1   1   1   0   2   1   2   0   1   2   0   1   1   2   0   1   1   1   1   1   2   0   2   1   0   2   2   0   2   1   1   1   0   0   1   1   1   0   0   1   1   1   1   0   1   2   1   1   0   0   0   2   0   1   2   1   0   2   1   1   2   1   2   1   0   1   1   1   1   2   1   0   1   0   1   2   2   0   1   1   0   1   0   1   0   0   1   1   1   2   0   2   1   1   2
 MK-5-4                 0   1   1   1   0   2   1   1   0   1   2   1   0   1   1   1   0   1   1   1   0   0   1   1   2   2   0   1   0   1   1   1   0   1   1   1   2   2   1   1   1   1   0   0   0   2   2   1   1   1   2   2   1   1   1   2   1   1   2   2   0   0   0   1   0   1   0   0   1   2   0   0   1   2   1   2   1   1   0   1   1   1   1   2   1   1   2   2   1   1   0   1   1   0   1   0   2   0   0   1   1   1   1   2   1   1   1   1   0   2   1   2   1   1   2   0   1   1   2   0   1   1   1   2   1   1   0   2   1   1   2   2   0   2   1   2   1   0   1   1   1   1   0   0   1   1   1   1   0   1   2   1   0   0   0   0   2   0   1   2   1   0   2   1   1   2   0   2   1   0   0   1   1   1   1   1   0   1   1   1   1   2   0   1   1   0   2   1   1   0   0   1   1   1   2   0   2   1   0   2
 MK-5-5                 0   1   1   1   0   2   0   2   0   1   2   1   0   1   1   2   0   1   1   0   0   0   1   0   2   1   1   1   0   1   1   1   0   1   1   1   2   1   2   1   1   1   0   0   0   2   2   1   1   1   2   2   1   1   1   2   2   1   1   2   0   1   0   1   0   1   0   1   1   2   0   0   1   2   1   2   1   1   1   1   2   1   1   2   2   1   2   2   1   1   0   1   1   1   1   1   1   0   0   1   1   2   1   2   1   1   0   1   0   2   1   1   1   1   2   0   1   1   1   0   1   1   1   2   0   1   2   2   1   0   2   2   0   2   1   2   1   1   1   0   1   1   0   0   1   2   1   1   0   0   2   1   0   0   0   0   2   0   1   2   1   0   2   2   1   2   0   2   1   1   1   1   1   1   1   2   0   1   1   1   1   2   0   0   2   0   2   1   1   1   0   0   1   1   2   0   2   1   0   2
 MK-5-6                 1   1   1   1   1   2   0   2   0   1   2   1   2   0   1   2   0   1   1   0   0   0   1   0   2   1   1   0   1   1   1   1   0   1   1   2   2   1   2   1   1   1   0   0   0   2   2   1   1   1   1   2   1   1   1   2   2   1   1   2   1   1   0   1   0   1   0   1   1   2   0   0   1   2   1   2   0   1   1   1   2   1   1   2   1   1   2   1   1   1   0   1   1   1   1   1   1   1   0   1   1   2   1   2   1   2   0   1   0   2   1   1   1   1   1   1   1   1   1   1   1   1   0   1   0   1   1   1   0   0   2   2   0   2   1   2   1   1   1   0   1   1   0   0   1   1   1   1   0   0   2   0   1   1   0   0   2   1   1   2   1   0   1   2   1   2   0   2   0   1   1   1   1   2   1   2   0   0   1   0   2   2   0   0   2   0   2   1   1   1   0   0   0   1   2   0   2   1   1   2
 MK-5-7                 1   1   1   1   1   2   0   2   0   1   2   0   2   0   0   2   0   0   1   0   0   0   1   0   2   1   1   1   0   1   1   1   1   1   1   2   1   1   2   0   1   1   1   0   0   1   2   1   1   1   1   2   1   1   1   2   2   1   1   2   1   2   0   1   0   1   0   0   2   2   0   0   0   2   0   2   1   1   1   1   2   0   1   2   2   2   1   1   0   1   0   1   1   1   1   1   1   1   0   1   1   2   1   1   1   2   0   1   0   2   1   1   1   1   1   1   1   1   0   1   1   0   0   1   1   1   1   1   0   0   2   2   1   2   0   2   1   1   1   0   1   1   0   0   0   1   1   1   1   0   2   0   0   1   0   0   2   1   1   2   0   0   1   2   1   2   0   2   0   1   1   1   0   2   1   1   1   0   1   1   2   2   0   1   2   0   2   1   2   1   0   1   0   1   2   0   2   0   1   2
 MK-5-8                 0   1   1   1   1   2   1   2   0   1   2   0   2   0   0   1   0   1   2   0   0   0   1   1   1   1   1   1   0   0   1   1   0   1   1   2   1   1   2   0   1   1   1   0   0   1   2   1   1   1   1   2   1   0   1   2   2   1   1   2   1   2   0   1   0   0   0   0   2   2   1   1   0   1   1   2   1   1   1   1   2   0   1   2   2   2   1   1   1   1   0   1   2   1   2   1   1   2   0   1   1   2   1   1   1   2   0   1   0   2   1   1   1   1   1   1   1   1   0   0   1   0   0   1   1   2   1   1   0   0   2   2   1   2   0   2   0   1   1   0   1   1   0   0   1   1   1   1   1   0   2   0   0   1   0   0   2   1   1   2   0   0   1   1   1   1   0   1   0   1   0   0   0   2   1   1   1   0   2   1   2   2   0   1   2   0   2   1   1   1   0   1   0   1   2   0   2   0   1   2
 MK-5-9                 1   1   1   0   1   2   1   2   0   1   2   0   0   0   0   1   0   1   1   0   0   1   2   1   1   1   0   1   0   0   1   0   0   1   1   2   1   1   2   0   1   1   1   0   1   1   2   1   2   2   1   1   1   0   1   2   0   0   1   2   2   2   0   1   0   1   1   0   1   1   1   1   0   1   1   2   1   2   1   1   2   0   0   2   2   2   1   1   1   1   0   1   2   1   2   1   1   2   0   0   1   2   1   1   1   2   0   1   0   2   0   1   1   1   1   1   1   2   0   0   1   1   0   1   1   2   1   2   1   0   2   2   1   2   0   1   2   1   1   0   1   1   1   0   1   1   1   1   1   0   2   0   0   1   0   0   2   2   1   2   0   0   1   1   1   1   1   1   1   1   0   0   0   1   1   1   1   0   2   1   2   2   0   1   1   0   2   1   1   1   1   1   0   0   2   0   2   0   1   2
 MK-5-10                1   1   1   0   1   1   1   1   0   1   1   0   0   0   0   0   0   1   1   0   0   1   2   1   1   1   1   1   0   0   1   0   1   1   1   2   1   1   2   0   0   1   1   0   1   1   2   1   2   2   0   2   1   0   1   2   1   0   1   2   2   2   0   1   0   1   1   0   1   2   1   2   1   1   1   2   1   2   1   1   2   0   0   2   2   2   1   1   1   0   0   1   2   0   2   1   0   2   0   1   1   2   1   1   1   2   0   1   0   2   0   1   1   1   2   1   0   2   1   0   1   1   0   1   1   2   1   2   2   0   2   2   1   2   0   1   2   1   1   0   2   0   1   0   0   2   0   1   1   1   2   0   0   1   0   0   2   2   1   2   0   0   1   1   0   1   1   1   2   1   0   0   0   1   1   1   2   0   2   1   1   2   0   1   2   0   2   1   0   1   1   1   0   1   2   1   2   0   1   2
 MK-5-11                1   1   1   0   1   1   1   1   0   0   1   1   0   0   1   0   1   1   1   0   1   1   1   1   1   1   1   1   0   0   1   1   1   1   0   2   1   1   2   0   0   2   1   0   1   1   2   1   2   2   1   2   2   0   1   2   2   1   1   1   2   2   0   1   0   1   1   1   1   1   1   2   1   1   2   2   1   2   1   1   2   0   0   2   2   2   2   0   0   0   0   1   2   0   1   2   0   2   1   1   1   2   1   1   1   2   0   2   1   2   1   1   0   1   2   1   1   2   0   0   1   1   1   1   1   2   1   2   2   0   2   2   1   2   0   2   2   1   1   0   2   0   1   0   0   2   0   0   2   1   2   0   1   1   1   0   2   1   1   2   0   0   1   1   0   1   2   1   2   0   0   0   1   1   1   0   2   0   2   1   1   2   0   1   2   0   2   1   0   1   1   1   0   1   1   1   2   0   1   1
 MK-5-12                1   1   0   0   1   1   1   1   0   0   0   1   0   1   1   1   0   1   1   0   1   1   1   2   0   1   1   1   0   0   0   1   1   1   0   2   1   2   2   0   0   2   1   0   0   1   2   1   2   2   1   2   2   0   1   2   2   1   1   0   2   2   0   1   1   1   1   1   1   1   0   2   1   1   2   2   1   2   1   1   2   1   1   2   2   2   2   0   0   0   1   1   2   0   1   2   0   2   1   1   1   2   1   1   0   2   0   2   1   2   0   1   0   1   2   1   1   2   1   0   1   1   1   1   1   2   0   2   2   1   1   1   1   1   1   2   2   1   0   0   1   0   1   1   0   2   1   1   2   1   2   2   2   1   1   0   2   1   1   2   0   0   2   1   0   1   2   0   2   1   0   0   1   1   1   0   2   1   2   2   1   2   0   1   2   0   2   0   0   1   1   1   1   1   1   1   2   0   1   1
 MK-5-13                1   1   0   0   1   1   1   1   0   0   0   1   0   1   1   1   0   1   1   0   2   1   1   2   0   1   1   2   0   0   1   1   0   1   0   2   1   2   2   1   0   1   1   0   0   1   2   1   1   2   1   2   2   1   2   1   2   2   1   0   2   2   1   1   1   1   0   1   1   1   0   2   1   1   1   2   2   2   1   2   2   1   2   1   2   2   2   0   0   0   0   1   1   0   1   2   0   2   1   2   1   2   1   1   0   2   0   2   0   2   1   1   0   1   2   1   1   2   1   0   1   1   1   1   1   2   0   2   2   1   1   1   1   1   1   2   1   1   1   0   1   0   1   1   0   2   2   1   2   1   2   2   2   1   1   0   2   1   1   1   0   0   2   1   0   2   2   0   2   1   0   0   1   2   1   0   2   1   2   2   0   2   0   2   2   0   2   1   0   2   1   1   1   1   0   1   2   0   1   1
 MK-5-14                1   1   0   0   1   1   1   1   0   0   0   1   0   1   1   1   0   1   1   0   2   1   1   1   0   1   1   1   0   0   1   0   0   1   0   2   1   2   1   1   1   1   2   0   0   1   2   0   1   2   1   2   2   1   2   1   1   2   1   0   2   2   1   1   0   1   0   1   1   1   0   1   1   2   1   2   2   2   1   2   2   1   2   1   2   2   1   1   0   0   0   1   0   1   1   2   0   1   1   2   0   2   1   1   0   2   0   2   0   2   1   1   0   1   2   1   1   2   0   0   1   1   1   1   1   2   0   2   1   1   1   0   1   1   1   2   1   1   1   0   1   1   1   1   0   2   2   1   2   1   2   2   2   1   1   0   2   1   1   1   0   0   2   1   0   2   2   0   2   1   0   0   2   2   1   0   1   1   2   2   0   2   0   0   2   0   2   1   0   2   1   1   1   1   1   1   2   0   1   1
 MK-5-15                1   0   0   0   1   1   1   1   0   0   1   0   0   1   1   1   0   1   1   1   2   2   1   1   1   1   0   2   0   0   1   0   1   1   0   2   1   1   0   1   1   1   2   0   0   1   2   0   1   2   1   1   2   1   2   1   1   2   0   0   2   1   1   1   0   1   1   1   1   1   0   1   1   1   1   2   2   2   1   2   1   1   2   1   2   2   1   1   0   0   0   1   1   1   1   2   0   1   1   1   0   2   1   1   1   2   1   2   0   1   1   1   0   1   2   1   2   2   1   0   1   1   1   2   1   2   0   1   1   0   1   0   0   1   1   2   1   1   1   0   1   0   1   1   0   1   1   1   2   1   2   1   2   2   1   0   2   1   1   1   1   0   2   2   1   2   2   0   2   1   0   0   2   2   1   0   1   1   1   1   0   2   0   0   2   1   2   1   0   2   1   1   0   0   1   1   2   0   1   1
 MK-5-16                1   1   1   0   1   1   1   1   0   0   2   0   0   1   1   1   0   1   1   1   2   2   1   1   1   1   0   2   0   0   1   0   1   1   0   2   1   1   0   2   1   1   2   0   0   1   2   0   1   2   1   1   2   1   2   1   0   1   0   1   2   1   1   1   0   1   1   1   1   1   1   2   1   1   0   2   2   2   1   2   0   1   2   1   2   1   1   1   0   0   0   1   2   1   1   1   0   1   1   1   0   2   1   1   1   2   1   2   0   2   1   1   0   1   2   1   2   2   1   0   1   1   1   2   1   0   1   2   1   0   1   0   0   1   1   2   1   2   2   0   0   0   1   1   0   1   1   1   2   0   1   1   2   1   0   0   2   1   1   1   1   0   2   2   1   2   2   0   2   0   1   1   2   2   1   0   1   1   1   2   0   2   0   1   2   1   2   1   0   2   1   1   0   0   1   1   2   0   1   2
 MK-6-1                 1   1   1   2   1   0   0   0   2   0   0   1   1   1   1   1   1   2   1   0   1   2   1   2   2   2   1   1   1   1   0   2   1   1   1   2   2   2   1   1   1   1   1   2   2   1   0   1   1   1   1   1   2   2   2   1   1   1   2   2   1   1   1   0   0   2   1   2   2   1   1   1   1   2   1   2   1   0   0   1   2   2   2   2   1   0   1   2   1   1   2   2   2   1   0   1   0   0   1   0   2   2   1   2   2   2   1   2   0   2   0   2   0   1   1   1   0   1   2   0   1   1   2   1   0   2   1   2   1   0   1   1   0   1   2   1   1   1   1   1   1   0   2   1   0   1   2   0   1   1   2   1   1   0   2   1   1   1   0   2   1   2   0   1   2   1   1   1   1   1   2   2   1   0   1   1   1   1   2   0   1   2   1   0   0   1   2   0   2   2   1   1   2   2   1   2   2   1   2   2
 MK-6-2                 1   1   2   2   1   0   0   1   2   0   0   1   1   2   1   0   1   2   1   0   1   2   1   2   1   2   1   2   1   1   0   1   1   1   1   2   2   2   1   1   1   1   1   2   2   1   0   0   1   1   1   1   2   1   2   1   1   1   2   2   1   2   1   1   0   2   1   2   2   1   1   1   1   2   1   2   1   0   1   1   2   2   2   2   1   0   1   2   1   1   2   2   2   0   0   1   0   0   1   0   2   1   2   2   2   2   1   2   1   1   1   2   0   1   1   1   0   1   2   0   1   0   2   1   0   2   1   2   1   0   1   1   0   1   1   0   1   1   1   1   0   0   2   1   0   1   2   0   0   1   2   1   1   0   1   1   2   1   0   2   1   1   1   0   2   1   0   1   1   1   2   2   1   0   0   1   1   1   2   0   1   2   1   0   0   1   2   0   2   1   1   1   2   1   1   2   2   1   2   2
 MK-6-3                 1   1   1   2   1   0   0   1   2   0   0   1   1   2   1   0   1   2   1   0   1   2   1   1   2   2   1   2   1   1   0   1   1   1   1   2   2   2   1   0   1   1   2   2   2   0   0   0   1   1   0   1   2   1   2   1   1   1   2   2   1   2   1   1   0   2   1   2   1   1   1   2   2   2   1   2   1   0   2   2   1   2   2   2   0   0   1   1   1   2   2   2   2   0   1   1   0   0   1   0   2   1   2   2   2   2   1   2   1   1   1   2   1   1   0   0   0   1   2   0   1   0   2   1   0   2   1   2   1   1   0   1   0   1   1   0   1   1   1   2   0   1   2   2   0   2   2   0   0   1   2   2   1   0   1   1   1   1   0   2   1   1   2   0   2   1   0   1   1   1   2   2   1   1   0   1   0   1   2   0   1   2   1   0   0   1   2   0   2   1   0   1   2   1   1   2   2   1   2   1
 MK-6-4                 1   1   1   1   0   0   1   1   2   1   0   1   1   2   1   0   1   1   1   0   1   2   1   1   2   0   1   2   1   1   0   1   2   1   1   2   2   2   2   0   1   1   2   1   1   0   0   0   1   1   2   2   2   1   2   1   1   1   2   2   2   2   1   0   0   2   0   2   1   1   1   1   2   2   1   2   1   0   2   2   1   2   2   2   0   0   1   1   1   1   2   2   1   0   2   1   1   0   1   0   1   2   2   1   1   2   1   2   1   1   1   1   1   1   1   0   0   1   2   1   0   0   2   1   0   2   2   2   1   2   0   1   0   1   2   0   1   1   1   2   0   1   2   1   0   2   2   0   0   2   2   1   1   0   1   1   1   1   0   1   1   1   2   1   2   1   0   1   2   1   2   2   1   1   0   1   0   1   2   0   0   2   1   0   0   1   1   0   1   1   1   1   1   2   1   2   2   2   2   1
 MK-6-5                 1   1   1   1   0   0   1   1   2   1   1   1   1   2   1   0   1   1   1   0   1   2   0   1   2   0   1   2   1   1   0   0   2   1   1   1   2   2   2   0   1   1   2   1   1   0   0   0   1   0   2   2   2   1   2   1   1   1   2   2   2   2   1   0   0   2   0   2   1   1   1   1   2   2   1   2   0   0   1   2   1   1   2   2   0   0   1   0   1   1   1   2   1   0   2   1   1   0   1   0   2   2   1   1   1   2   2   2   1   2   1   1   1   1   1   0   0   0   2   1   0   0   2   1   0   2   2   2   1   2   0   1   0   1   2   0   1   1   1   2   0   1   1   1   0   2   2   0   0   2   2   1   1   1   1   1   1   1   0   1   1   1   1   0   2   1   0   1   2   2   2   2   1   1   0   2   0   1   1   1   0   2   2   0   0   1   1   0   1   1   1   1   1   2   1   2   1   1   2   1
 MK-6-6                 1   1   1   1   0   0   2   1   2   1   0   1   1   2   1   0   1   0   1   0   1   2   0   1   2   0   1   2   1   1   1   0   2   1   1   1   2   2   1   0   1   1   2   2   1   0   0   0   1   0   0   2   2   1   2   1   1   1   2   1   2   1   2   0   0   2   0   2   1   1   1   0   2   2   0   2   0   1   1   1   0   1   1   2   0   0   2   0   1   1   2   2   1   0   2   1   2   0   1   0   2   2   1   1   1   2   2   2   1   1   1   1   1   1   1   0   0   0   2   2   0   0   2   1   0   2   2   2   1   2   0   1   0   1   2   0   2   0   1   2   1   1   1   0   0   2   1   0   0   1   2   2   1   1   0   1   1   1   0   1   1   1   0   0   2   1   0   1   2   2   2   1   1   1   0   2   0   1   1   1   0   1   2   0   0   1   2   0   1   1   1   1   1   2   1   2   1   1   2   1
 MK-6-7                 1   1   1   2   0   0   2   1   2   1   0   1   1   2   1   0   1   1   1   0   1   2   2   1   2   0   1   2   1   1   1   0   2   1   1   0   2   2   1   1   0   1   2   2   1   2   1   0   1   1   0   2   2   1   2   0   1   1   2   1   2   1   1   0   0   2   0   2   0   1   1   0   2   2   0   2   0   1   1   1   0   2   0   1   0   0   2   0   1   0   2   2   1   0   2   1   1   0   1   0   2   2   1   0   1   2   1   1   1   1   1   1   1   1   1   0   1   0   2   2   0   0   2   1   0   2   2   2   1   2   0   1   0   1   2   0   2   1   1   2   2   2   1   0   0   2   1   0   0   1   2   2   1   1   0   1   1   1   0   1   1   1   0   0   2   1   0   1   2   2   2   1   2   1   0   2   0   1   0   1   0   1   2   0   0   1   2   1   1   1   1   1   1   2   1   2   1   1   2   1
 MK-6-8                 1   1   1   2   0   0   2   1   2   1   0   1   1   2   1   1   1   1   1   0   1   2   2   1   2   0   1   1   1   1   1   0   2   0   1   1   2   0   1   1   0   1   2   2   1   2   1   0   1   1   0   2   2   1   1   1   1   1   1   1   2   1   1   1   1   1   1   2   0   1   1   0   2   2   0   2   0   1   1   0   1   1   0   1   0   0   2   0   1   0   2   2   1   1   2   1   1   0   1   0   2   2   1   0   1   2   1   1   1   1   0   1   1   1   1   0   1   0   2   2   0   0   2   1   1   2   2   2   1   1   0   1   0   1   1   0   2   1   2   2   2   2   1   0   0   2   1   0   1   1   2   2   1   1   0   0   1   1   0   1   1   2   0   0   2   1   0   1   1   2   2   1   2   1   2   2   1   1   0   0   0   1   2   0   0   1   2   1   1   1   1   1   1   2   1   2   2   1   2   2
 MK-6-9                 1   2   1   2   0   0   2   1   1   2   1   2   1   2   1   1   1   0   1   0   1   1   2   0   1   0   1   2   1   1   1   0   2   1   1   1   2   0   1   1   0   1   2   2   1   0   1   0   1   0   0   1   2   1   1   1   1   1   1   1   2   1   1   1   0   1   1   2   0   2   1   1   2   1   0   2   0   1   1   0   1   1   0   1   0   0   1   0   0   1   1   2   1   0   2   1   1   0   1   1   1   2   1   0   1   2   1   1   1   0   0   1   1   1   1   0   0   0   2   1   0   0   2   1   2   1   2   2   1   1   0   2   0   1   1   1   2   2   2   2   1   2   1   0   0   2   1   0   0   1   2   2   1   1   0   0   1   1   0   1   1   2   0   1   2   1   0   1   1   2   1   1   2   1   2   1   1   1   1   0   0   1   2   0   0   1   2   1   1   1   1   1   1   1   1   2   2   1   2   2
 MK-6-10                1   2   1   2   1   0   2   1   1   2   0   1   1   2   0   1   1   1   1   0   1   0   2   0   1   0   1   2   1   1   2   0   2   1   2   1   2   0   1   1   0   1   1   1   1   1   1   0   1   0   1   1   1   1   1   1   1   1   1   1   2   1   1   1   0   1   1   2   0   2   0   2   2   1   0   2   0   1   1   0   1   1   0   1   0   1   1   0   0   1   1   2   1   0   2   1   0   0   0   1   1   2   1   0   1   2   1   1   1   0   0   0   2   1   1   1   0   0   2   1   0   0   2   1   2   1   2   2   1   1   0   2   1   1   1   1   2   2   2   2   1   2   1   0   0   2   0   1   0   1   2   2   1   2   0   0   1   0   0   1   0   2   0   1   2   1   0   2   1   1   0   1   2   1   2   0   1   1   1   0   0   2   2   1   1   2   2   1   1   1   1   2   1   2   1   2   2   1   2   2
 MK-6-11                1   0   1   2   2   0   2   1   1   2   0   0   1   2   0   1   1   1   1   0   1   1   2   0   2   0   1   2   1   1   2   0   2   0   2   1   1   1   1   1   0   0   1   1   2   1   0   0   0   0   1   1   1   1   1   1   1   1   1   1   1   1   1   1   1   1   1   2   0   2   0   2   2   1   1   2   0   1   1   0   1   1   0   1   0   1   1   0   0   1   1   2   2   0   2   1   0   0   0   1   1   2   1   0   2   1   1   1   1   0   0   0   1   2   1   1   0   1   2   1   0   0   1   2   2   1   2   2   0   0   0   2   1   1   1   1   2   2   2   2   1   2   1   1   1   2   0   1   1   1   2   1   1   2   1   0   1   0   0   1   0   2   0   1   2   1   1   2   1   2   1   1   2   0   1   0   1   1   2   0   0   1   2   0   1   2   2   1   2   1   1   2   2   1   1   1   2   1   2   2
 MK-6-12                1   0   1   2   2   0   2   1   1   2   0   0   2   2   0   0   1   1   1   0   1   1   2   0   2   0   1   2   1   1   2   0   1   1   1   1   1   1   1   1   0   0   0   1   2   1   0   0   0   0   1   2   2   1   1   0   1   1   1   1   1   1   1   1   1   1   1   2   1   2   0   1   2   1   1   2   0   1   0   0   1   1   0   1   0   1   1   0   0   1   1   1   2   0   2   1   0   0   0   1   1   2   1   0   2   1   1   1   2   0   0   0   1   2   1   1   0   1   2   1   0   1   1   2   2   1   2   1   0   1   0   2   1   1   1   1   2   2   1   2   1   2   1   1   1   1   0   1   2   1   2   1   1   2   2   0   1   1   0   1   0   2   0   1   2   1   1   2   1   1   1   1   2   1   1   0   2   1   2   0   0   1   2   0   1   2   2   2   2   1   1   2   2   1   2   1   1   1   2   2
 MK-6-13                1   0   1   2   2   1   2   2   1   2   0   0   2   2   0   0   1   2   1   0   1   1   2   1   2   0   1   2   1   1   2   0   1   1   0   1   1   1   1   1   0   0   1   2   2   1   1   0   0   0   1   2   2   1   1   0   1   0   1   1   1   1   1   1   1   1   1   1   1   2   0   1   2   1   1   2   0   1   0   0   1   1   1   1   0   1   1   1   0   2   2   1   2   0   2   1   1   0   0   1   1   2   1   0   2   1   1   1   1   1   0   1   1   1   1   1   0   1   2   0   0   1   1   2   2   1   2   1   0   1   0   2   1   0   2   1   2   2   1   2   1   1   2   1   0   2   0   1   2   1   2   1   0   2   2   0   1   1   0   1   0   2   0   1   2   1   1   2   1   1   1   0   2   1   1   0   2   1   2   0   0   1   2   0   2   2   2   1   1   1   1   2   2   1   2   1   1   1   1   1
 MK-6-14                1   0   1   2   2   1   2   1   1   2   0   0   2   2   0   0   1   2   1   1   0   1   2   2   2   0   1   2   1   1   2   0   0   2   0   1   1   1   1   1   0   0   1   1   2   1   1   0   1   0   1   2   2   1   1   0   1   0   1   1   1   1   0   1   1   0   1   1   1   2   1   1   2   1   1   1   0   1   0   0   1   1   1   1   0   1   1   1   0   2   2   1   2   1   1   0   1   0   0   1   1   2   1   1   2   1   1   1   1   1   1   1   1   1   1   1   1   1   1   0   1   1   1   2   2   1   2   1   0   1   0   1   1   1   2   1   1   2   1   2   1   1   2   1   0   2   0   1   2   1   2   1   0   2   2   0   2   1   0   0   0   2   1   1   2   1   1   2   1   1   1   0   2   1   1   1   1   1   2   0   0   1   2   1   2   2   2   1   1   1   1   2   1   2   2   1   1   1   1   1
 MK-6-15                1   0   1   2   2   2   2   1   1   2   0   1   1   2   0   0   1   2   1   0   1   1   1   2   2   0   2   2   1   1   2   0   0   2   0   1   2   0   1   1   0   0   1   1   2   1   0   0   1   1   1   2   2   1   1   0   1   0   0   1   1   1   0   1   1   1   1   1   1   2   1   2   2   1   1   1   0   1   0   0   1   1   1   1   0   1   1   0   0   2   2   1   2   1   1   0   1   0   0   1   1   1   1   1   2   1   1   1   1   1   2   1   1   1   1   2   1   1   1   0   1   1   1   2   2   1   2   1   0   1   0   1   1   1   2   1   1   2   1   2   1   1   2   1   0   2   0   1   2   0   2   1   0   2   2   0   2   1   0   0   0   2   1   1   1   1   1   2   1   1   1   0   2   1   0   1   2   1   2   0   1   2   2   0   2   2   0   1   1   2   1   2   1   2   2   1   1   1   1   1
 MK-6-16                1   0   1   2   2   2   2   1   1   1   1   1   1   2   0   0   1   2   1   0   1   1   1   1   2   1   2   2   1   1   1   0   0   2   0   1   2   0   1   1   0   0   1   1   2   1   0   0   1   1   1   2   2   1   1   0   1   0   0   1   1   1   0   0   0   1   1   1   1   2   2   1   2   1   1   1   0   1   1   0   1   1   1   1   1   1   0   1   0   2   2   1   2   1   1   0   1   0   0   1   1   0   1   1   2   1   1   1   1   1   2   1   1   1   1   2   1   1   1   0   1   1   1   2   1   1   1   1   0   1   1   1   1   1   2   1   1   2   1   2   1   1   2   1   1   2   1   1   2   0   2   1   1   2   2   0   2   1   0   0   0   2   1   1   1   1   1   2   1   1   2   0   2   1   1   1   2   0   2   0   1   2   2   0   2   2   1   1   1   2   1   2   1   2   2   2   1   1   1   1
 
!****************************************** Phenotypic Data **********************************************************
!-100.0 is resevred for missing phenotype
SimulatedTrait1         9.9976   10.6248   10.8835    9.4356   10.6021   11.0741   11.6875    9.7341    8.4255   10.2781   10.4970    7.7265   10.0382    8.0821   10.8748    9.7358    9.3879    9.5509   10.8359    9.4661   10.4219   10.9301   10.7187   10.1422   10.0744   11.3004    9.9503   10.3241    9.0865   12.0553   12.6036   10.1540   10.6830   10.0619    8.2347    9.8268    9.4342   11.8347    9.7672    9.7633    9.8626   10.5635   10.3808    9.9579    9.9551    9.7820   10.5518    8.4415   10.7576    9.5703   10.5454    9.4967   10.3104   10.4454   10.2425   11.6783    9.8831    6.4222    8.6453   12.1462   10.1442   10.3519   12.2042   10.9257    9.7204   10.7058    9.7624   12.0281    8.9196   11.1112   10.5021    9.5687   10.1205   10.8251   10.1872   10.6618    8.2421   11.0553   12.5988   10.3411   11.9825    9.2518   10.9321    9.3539   10.3465   10.4998    8.9102    9.4236   10.0350   11.2764    9.5590    9.6635    9.9529   10.2255   10.4766    9.5245    8.4857   10.2826   10.3721    9.8898   11.2324   11.3244    9.3454    9.8891   10.6067   10.9673    9.1800   10.3579    9.2249   11.2301   11.1915    7.2143    9.3544    8.8354    9.7146   10.2300    8.2734    9.9856    9.2230    9.0468   11.0644    9.3562    9.6318    9.2574   11.5043   11.4856   10.2788   10.9104    8.7301    8.8733   11.1067   10.2564    9.5077    8.0522   10.5208    8.5641   11.4073    9.2736    9.3866    8.9405    9.8239   10.8039   12.4242   11.0850    8.4450    8.8603   10.1158    9.9202    9.7008   10.2017   10.5708   10.2112   10.6850   11.3125   10.8026   10.7172   11.0899    9.2387    8.8343   10.1560   10.7230   10.3549   12.0377    8.8009    8.0937    8.4130    9.0591    9.9806    9.6793    9.0699   10.3042   10.8007   10.3574   10.4200    9.4343   10.0859    9.0852   10.4097    8.5981    9.1666   10.9728   10.8673    9.7955    9.6399    9.9731   11.0720    8.8064    9.9513   12.2552   10.2265   10.0986   10.8100   11.1635    9.8555    9.7446   10.6693   10.5155   10.8051   10.9354   12.0261
 
