# Supplementary material for: Inclusive Composite Interval Mapping of QTL by Environment Interactions in Biparental Populations
Source: PLoS One. 2015 Jul 10;10(7):e0132414. doi: 10.1371/journal.pone.0132414 (PMC4498613; doi:10.1371/journal.pone.0132414)
Supplement: S2 File — (ZIP) [file pone.0132414.s002.zip › F2 population/e=1/run_00039.met]

!**********************Note: lines staring with "!" are remarks and will be ignored in the program********************
!*********************************General Information**********************************
!Assuming F1 = P1 x P2, populations available in QTL IciMapping are: 
!  1, P1BC1F1 = P1 x F1, the first backcrossing where P1 is used as the recurrent parent;
!  2, P2BC1F1 = P2 x F1, the first backcrossing where P2 is used as the recurrent parent;
!  3, F1DH, F1-derived doubled haploids; 
!  4, RIL or F1RIL, recombination inbred lines through the repeated selfing of F1;
!  5, P1BC1RIL, recombination inbred lines through the repeated selfing of P1BC1F1;
!  6, P2BC1RIL, recombination inbred lines through the repeated selfing of P2BC1F1;
!  7, F2, the selfing generation of F1;
!  8, F3, the selfing generation of F2;
!  9, P1BC2F1, the second backcrossing where P1 is used as the recurrent parent; 
! 10, P2BC2F1, the second backcrossing where P2 is used as the recurrent parent;
! 11, P1BC2RIL, recombination inred lines through the repeated selfing of P1BC2F1; 
! 12, P2BC2RIL, recombination inred lines through the repeated selfing of P2BC2F1; 
! 13, P1BC1F2, the selfing generation of P1BC1F1; 
! 14, P2BC1F2, the selfing generation of P2BC1F1; 
! 15, P1BC2F2, the selfing generation of P1BC2F1; 
! 16, P2BC2F2, the selfing generation of P2BC2F1; 
! 17, P1BC1DH, P1BC1F1-derived doubled haploids; 
! 18, P2BC1DH, P2BC1F1-derived doubled haploids; 
! 19, P1BC2DH, P1BC2F1-derived doubled haploids; 
! 20, P2BC2DH, P2BC2F1-derived doubled haploids; 
   7      !Mapping Population (see remarks above)
   2      !Mapping Function (1 for Kosambi; 2 for Haldane; 3 for Morgan)
   2      !Marker Space Type (1 for intervals; 2 for positions)
   1      !Marker Space Unit(1 for centiMorgans; 2 for Morgan)
   6      !Number of Chromosomes (or Linkage Groups)
 200      !Size of the mapping population
   1      !Number of environments
 
!***************************************** Chromosomes and Linkage Maps **********************************************
!Chromosome                 NumMarkers
-CH1                        16
-CH2                        16
-CH3                        16
-CH4                        16
-CH5                        16
-CH6                        16
!Linkage map (Marker name followed by position or the interval length)
 MK-1-1                1     0.000
 MK-1-2                1    10.000
 MK-1-3                1    20.000
 MK-1-4                1    30.000
 MK-1-5                1    40.000
 MK-1-6                1    50.000
 MK-1-7                1    60.000
 MK-1-8                1    70.000
 MK-1-9                1    80.000
 MK-1-10               1    90.000
 MK-1-11               1   100.000
 MK-1-12               1   110.000
 MK-1-13               1   120.000
 MK-1-14               1   130.000
 MK-1-15               1   140.000
 MK-1-16               1   150.000
 MK-2-1                2     0.000
 MK-2-2                2    10.000
 MK-2-3                2    20.000
 MK-2-4                2    30.000
 MK-2-5                2    40.000
 MK-2-6                2    50.000
 MK-2-7                2    60.000
 MK-2-8                2    70.000
 MK-2-9                2    80.000
 MK-2-10               2    90.000
 MK-2-11               2   100.000
 MK-2-12               2   110.000
 MK-2-13               2   120.000
 MK-2-14               2   130.000
 MK-2-15               2   140.000
 MK-2-16               2   150.000
 MK-3-1                3     0.000
 MK-3-2                3    10.000
 MK-3-3                3    20.000
 MK-3-4                3    30.000
 MK-3-5                3    40.000
 MK-3-6                3    50.000
 MK-3-7                3    60.000
 MK-3-8                3    70.000
 MK-3-9                3    80.000
 MK-3-10               3    90.000
 MK-3-11               3   100.000
 MK-3-12               3   110.000
 MK-3-13               3   120.000
 MK-3-14               3   130.000
 MK-3-15               3   140.000
 MK-3-16               3   150.000
 MK-4-1                4     0.000
 MK-4-2                4    10.000
 MK-4-3                4    20.000
 MK-4-4                4    30.000
 MK-4-5                4    40.000
 MK-4-6                4    50.000
 MK-4-7                4    60.000
 MK-4-8                4    70.000
 MK-4-9                4    80.000
 MK-4-10               4    90.000
 MK-4-11               4   100.000
 MK-4-12               4   110.000
 MK-4-13               4   120.000
 MK-4-14               4   130.000
 MK-4-15               4   140.000
 MK-4-16               4   150.000
 MK-5-1                5     0.000
 MK-5-2                5    10.000
 MK-5-3                5    20.000
 MK-5-4                5    30.000
 MK-5-5                5    40.000
 MK-5-6                5    50.000
 MK-5-7                5    60.000
 MK-5-8                5    70.000
 MK-5-9                5    80.000
 MK-5-10               5    90.000
 MK-5-11               5   100.000
 MK-5-12               5   110.000
 MK-5-13               5   120.000
 MK-5-14               5   130.000
 MK-5-15               5   140.000
 MK-5-16               5   150.000
 MK-6-1                6     0.000
 MK-6-2                6    10.000
 MK-6-3                6    20.000
 MK-6-4                6    30.000
 MK-6-5                6    40.000
 MK-6-6                6    50.000
 MK-6-7                6    60.000
 MK-6-8                6    70.000
 MK-6-9                6    80.000
 MK-6-10               6    90.000
 MK-6-11               6   100.000
 MK-6-12               6   110.000
 MK-6-13               6   120.000
 MK-6-14               6   130.000
 MK-6-15               6   140.000
 MK-6-16               6   150.000
!*********************************** Marker Types ********************************************************************
!Co-dominant marker: When heterozygote F1 is present, P1 is coded as 2, F1 is coded as 1, and P2 is coded as 0; Otherwise, P1 is coded as 2, and P2 is coded as 0. 
!Dominant marker: When heterozygote F1 is present, P1 and F1 are coded as 12, and P2 is coded as 0; Otherwise, P1 is coded as 2, and P2 is coded as 0.  
!Recessive markers: When heterozygote F1 is present, P1 is coded as 2, and F1 and P2 are coded as 10; Otherwise, P1 is coded as 2, and P2 is coded as 0. 
!Missing marker is coded as -1. 
 MK-1-1                 1   1   1   1   1   1   1   1   1   1   1   2   0   2   0   1   2   1   2   2   2   0   1   1   2   1   0   1   1   0   0   1   1   0   2   1   2   2   1   1   0   2   0   2   2   1   2   1   1   2   0   1   1   2   1   1   1   1   2   2   0   0   2   1   1   0   0   0   2   1   1   2   1   1   1   2   1   2   2   2   2   1   1   2   0   2   1   1   0   0   2   1   1   2   2   1   1   2   0   2   1   1   2   1   1   1   0   2   1   1   1   1   1   1   0   2   1   1   1   0   1   1   1   2   1   2   1   2   2   0   2   1   0   1   1   1   0   1   1   1   1   1   1   1   0   2   2   1   2   1   1   2   0   1   2   1   2   2   2   1   2   0   1   1   1   2   0   0   0   1   0   1   1   0   2   1   1   0   0   1   2   0   1   2   1   2   1   1   1   2   1   0   0   1   2   0   1   0   2   2
 MK-1-2                 1   1   1   1   1   1   2   1   1   1   0   1   0   1   0   1   2   0   2   1   2   0   1   1   1   1   0   0   1   0   0   1   1   0   2   1   2   2   1   1   0   1   0   2   2   2   2   1   1   2   0   1   1   2   2   1   1   2   0   2   0   2   2   1   1   1   0   0   2   1   1   2   1   0   1   2   1   1   2   2   2   1   1   2   0   2   1   1   1   0   1   1   1   2   2   2   1   1   0   1   1   1   2   1   1   1   0   2   1   1   1   1   1   1   0   2   1   1   1   1   1   1   1   2   1   2   0   2   2   0   2   0   0   1   1   0   0   1   1   2   1   1   1   0   1   2   2   1   2   1   1   2   0   1   2   1   2   2   2   1   2   0   2   1   1   1   2   0   0   1   0   1   1   0   2   1   2   0   0   1   1   0   1   2   1   2   1   1   1   2   2   0   0   1   2   0   1   0   2   2
 MK-1-3                 1   1   1   1   1   1   2   1   1   1   0   1   0   1   0   1   2   0   2   0   1   1   1   1   1   0   1   0   1   0   0   1   1   0   1   1   2   2   1   1   0   1   0   2   2   2   2   1   1   2   1   1   1   2   2   1   0   2   0   2   0   2   2   1   1   1   1   0   2   1   1   2   1   1   1   2   1   1   2   2   1   1   1   1   0   1   2   1   1   0   1   1   1   1   2   2   0   1   0   1   1   2   2   0   1   1   0   1   1   2   1   1   2   1   0   1   2   1   1   1   1   1   1   2   1   2   0   1   2   0   2   0   0   1   2   0   0   1   2   2   1   2   1   0   1   2   2   1   2   1   1   2   0   1   2   0   2   2   2   1   2   0   1   1   0   1   2   0   0   1   0   1   1   0   2   1   2   0   0   1   1   0   0   1   0   2   1   0   1   2   1   0   0   1   2   0   1   0   1   0
 MK-1-4                 1   1   1   1   1   1   2   1   1   0   0   1   0   1   0   1   2   1   2   0   2   1   1   1   1   1   1   1   1   0   0   1   1   0   1   1   2   2   1   0   0   1   0   2   2   2   2   1   1   1   1   1   1   2   2   1   0   0   0   2   0   0   2   1   0   0   1   1   2   1   1   2   0   1   1   2   1   1   2   2   1   1   1   0   0   0   2   0   1   0   1   1   1   1   2   2   0   1   0   1   0   2   2   0   1   1   0   1   1   2   1   1   2   1   0   2   2   0   1   1   1   1   1   2   0   2   0   1   2   0   2   0   1   1   2   0   0   1   2   2   1   1   1   0   0   2   2   1   2   1   1   1   0   1   2   0   2   2   1   1   2   1   1   1   1   1   2   0   1   1   0   1   1   0   2   1   2   0   0   1   0   1   0   2   0   1   1   0   1   1   1   0   0   1   2   0   1   2   1   1
 MK-1-5                 1   2   0   1   1   1   2   1   1   0   0   1   0   1   1   0   2   2   1   1   2   1   1   1   1   1   1   1   1   0   0   0   1   0   1   2   2   2   2   1   0   1   0   2   2   2   2   1   1   1   1   1   1   2   2   1   0   0   1   2   0   0   2   0   0   0   1   0   2   1   1   2   0   1   1   1   1   1   2   2   2   1   1   0   0   0   2   0   1   0   1   1   1   1   1   2   0   1   0   1   0   2   2   0   1   2   0   1   1   2   1   1   2   1   0   2   2   0   1   1   1   1   1   1   0   2   0   1   2   0   2   0   1   1   2   0   0   2   2   1   1   1   1   0   0   2   2   1   2   1   1   1   0   1   2   0   2   2   1   2   2   1   1   1   0   1   2   0   2   1   1   1   1   0   2   1   2   0   0   1   0   1   1   2   0   1   1   0   1   1   1   0   0   0   2   0   1   2   1   2
 MK-1-6                 1   2   1   1   1   1   2   1   1   0   0   1   0   1   1   1   2   1   2   1   1   1   1   1   1   0   1   2   1   0   0   1   1   0   1   2   1   2   2   1   0   1   0   2   2   1   1   1   1   1   2   1   2   2   1   1   0   0   1   2   0   0   2   1   0   0   1   0   2   0   1   2   0   1   1   1   2   1   2   2   2   1   1   0   1   0   1   0   1   0   1   1   1   1   1   2   0   2   1   1   0   2   2   0   1   2   0   1   1   2   1   1   2   0   0   2   2   0   1   1   0   1   1   1   0   2   1   1   2   0   2   0   1   1   1   0   0   2   1   1   1   1   0   0   0   2   2   1   2   1   1   1   0   1   2   0   1   2   1   2   2   1   1   1   0   1   2   0   2   1   0   1   0   0   2   1   1   0   0   2   0   1   1   1   0   0   1   0   1   1   0   0   1   1   2   0   1   2   1   2
 MK-1-7                 1   2   1   1   1   1   2   1   1   0   0   0   0   1   1   1   1   1   2   1   1   1   1   1   1   0   1   2   1   1   0   2   2   0   1   2   1   2   2   1   0   2   0   2   2   1   1   1   1   1   2   2   2   1   1   1   0   0   1   2   0   0   1   1   0   0   1   0   2   1   1   2   0   1   1   1   2   1   2   1   1   0   2   0   1   0   1   1   1   0   0   1   1   1   1   1   0   2   1   1   0   2   2   0   1   2   0   1   1   2   1   1   1   0   1   2   2   1   1   1   0   0   1   1   1   1   1   1   2   0   2   1   0   1   1   0   0   1   1   2   1   1   1   0   0   1   2   1   2   1   1   1   0   1   2   0   1   1   1   2   2   1   1   1   1   1   2   0   2   1   0   1   0   0   2   2   1   0   0   2   0   2   2   1   0   0   1   0   1   1   0   0   1   1   2   0   1   2   1   2
 MK-1-8                 1   2   0   1   1   1   2   1   1   0   0   0   1   1   1   1   1   1   2   0   1   1   1   1   1   0   1   2   0   1   1   2   2   0   1   2   1   2   2   1   0   2   0   2   2   1   1   1   2   1   2   2   2   1   1   2   0   0   1   2   0   0   1   1   0   0   1   0   2   1   0   2   0   1   1   1   2   1   2   2   2   0   2   0   1   1   1   2   1   0   0   2   1   2   1   1   0   2   1   1   1   2   2   1   1   2   0   1   0   2   1   1   1   0   1   2   2   2   1   0   0   0   1   1   1   2   1   1   2   0   1   1   0   1   2   1   1   1   1   2   1   1   1   0   0   1   1   2   1   1   1   2   0   1   1   0   0   1   1   2   2   1   1   1   1   1   2   2   2   1   0   1   0   1   1   2   2   0   1   2   0   2   2   0   1   0   1   0   1   1   1   0   2   1   2   0   1   2   1   1
 MK-1-9                 2   2   0   1   1   1   2   1   1   1   0   0   1   1   1   1   1   1   2   0   1   0   1   1   1   0   2   2   0   1   1   2   2   0   1   2   1   2   1   1   0   2   0   2   2   1   1   1   2   1   2   2   1   1   1   2   0   0   0   2   0   1   1   0   0   1   1   1   2   1   1   2   0   1   1   1   2   1   2   1   2   0   1   0   1   1   1   2   1   0   0   1   1   2   2   1   1   2   1   1   1   2   2   1   1   2   0   1   0   2   1   1   1   0   1   2   2   2   2   0   0   0   1   1   1   2   1   1   1   0   1   1   0   0   1   2   1   1   0   2   1   1   1   0   0   2   2   2   0   2   1   2   0   1   1   0   0   1   1   2   2   1   1   1   1   1   2   2   2   1   1   1   0   1   1   2   2   0   1   2   0   2   1   0   0   0   1   0   1   1   1   0   1   1   2   0   1   2   1   0
 MK-1-10                2   1   0   1   0   1   2   1   1   1   0   0   0   1   1   1   1   0   2   0   0   1   1   1   1   0   1   2   0   1   1   2   2   0   1   1   1   2   1   1   0   1   0   2   2   1   2   1   2   1   2   2   2   1   1   2   0   0   0   2   0   1   1   0   0   0   1   1   1   1   1   2   0   1   1   1   2   2   2   1   2   0   1   0   1   1   1   1   0   0   0   1   0   2   1   1   1   2   2   1   1   2   2   1   1   2   2   1   0   2   1   1   1   0   1   2   1   2   2   0   1   0   1   0   1   1   2   1   1   0   1   1   0   0   1   2   1   1   0   2   1   2   1   0   0   2   1   1   0   1   1   2   1   1   1   0   1   0   1   1   1   1   1   1   1   1   1   2   2   1   1   1   0   1   1   2   2   0   1   2   0   2   1   1   1   1   1   0   1   1   1   0   2   1   2   0   1   2   1   0
 MK-1-11                2   1   0   1   1   1   1   1   1   1   0   0   0   1   1   1   1   0   2   0   0   1   1   1   1   1   1   2   1   1   1   2   1   0   1   1   1   2   1   1   0   0   0   2   2   1   1   0   2   1   2   1   2   1   2   0   0   0   0   1   2   1   1   0   0   0   1   0   1   1   1   2   1   1   1   1   2   1   2   1   2   0   1   1   1   0   1   1   0   0   0   1   1   2   1   0   1   1   2   1   1   1   2   1   0   2   2   1   1   2   2   1   1   0   2   2   2   2   2   0   2   1   1   0   1   1   2   1   1   0   1   1   0   0   1   2   1   1   0   1   1   2   1   0   1   2   0   1   0   1   1   2   1   1   1   1   1   0   1   1   1   1   1   1   2   2   1   2   2   1   1   1   0   1   1   2   1   0   1   2   0   2   1   0   1   1   1   1   1   2   1   0   1   1   2   0   1   2   1   0
 MK-1-12                1   1   0   1   1   2   1   1   1   1   0   0   0   1   1   1   1   1   2   0   0   1   1   1   1   1   0   2   2   1   1   2   2   0   1   2   1   2   1   1   0   0   0   2   2   1   1   0   2   1   2   1   2   2   2   0   0   0   1   1   2   0   2   0   0   0   1   0   0   1   1   2   1   2   1   0   2   1   2   1   2   0   1   1   1   0   1   2   0   0   0   1   1   2   2   0   0   1   1   2   1   1   2   1   0   2   1   1   0   2   1   1   1   0   2   2   2   2   2   0   2   1   0   0   1   1   1   1   1   0   1   1   0   0   1   2   1   1   1   1   2   2   1   0   1   2   0   1   0   1   2   2   1   1   1   1   1   0   1   1   1   1   1   1   2   2   1   2   2   1   1   1   0   1   2   2   1   0   1   2   0   2   1   0   0   1   1   1   1   2   1   1   1   1   2   0   1   2   0   0
 MK-1-13                1   1   0   1   1   2   1   1   1   1   0   0   0   1   1   1   1   1   1   0   0   1   1   1   1   1   1   2   2   1   1   2   2   0   1   2   2   2   2   1   1   0   1   1   1   1   1   0   2   1   2   1   2   2   2   0   0   1   1   1   2   0   1   0   0   0   1   0   1   1   1   2   1   2   1   0   2   1   2   1   1   0   1   0   0   0   1   2   0   0   0   1   2   2   2   0   1   1   1   2   1   1   2   2   0   2   1   0   0   2   1   1   0   0   2   2   1   0   2   0   1   1   1   0   2   1   1   1   1   0   1   1   0   0   1   1   1   1   1   1   2   2   1   1   1   1   1   1   0   1   2   2   1   2   1   1   1   2   1   2   1   1   1   1   1   2   1   1   2   1   0   1   0   1   1   2   1   0   1   2   0   1   1   0   1   1   1   1   1   1   1   2   1   1   2   2   1   2   0   0
 MK-1-14                1   1   1   1   1   2   1   0   1   1   1   0   0   2   1   1   1   1   1   1   1   1   2   1   1   1   1   2   2   1   1   1   2   0   1   0   2   2   2   2   0   0   1   1   1   2   1   0   2   1   1   1   2   2   2   0   0   1   1   1   2   1   2   0   0   0   2   0   1   1   1   2   1   2   1   0   2   1   2   1   1   0   1   0   0   1   1   2   1   0   0   1   2   2   2   0   1   1   1   1   1   1   2   2   0   2   1   0   0   2   1   1   0   0   2   2   1   0   2   0   1   1   1   1   1   1   1   1   1   0   0   1   1   0   0   2   1   1   2   1   1   2   2   0   1   1   0   1   1   1   2   2   1   2   1   2   0   2   1   2   1   1   1   1   1   1   1   1   2   1   0   1   0   1   1   1   1   0   1   2   0   1   2   0   0   1   1   1   1   1   1   2   1   1   2   2   1   2   0   0
 MK-1-15                1   1   1   1   1   1   1   0   1   2   1   0   2   2   2   1   1   1   1   1   1   1   1   1   2   1   1   2   1   1   1   1   2   0   1   0   2   2   2   2   0   0   1   2   1   2   1   0   2   1   0   0   2   2   2   0   1   1   2   1   2   1   2   0   0   1   2   0   1   1   1   2   1   2   1   1   2   2   1   1   1   0   1   0   0   1   1   2   1   0   1   0   2   2   2   0   1   1   1   0   1   2   2   2   0   2   1   0   0   1   1   2   0   0   2   2   1   0   2   0   1   1   1   1   0   2   0   1   1   0   0   0   1   0   0   1   0   1   2   1   1   2   2   0   1   1   0   1   1   1   2   1   1   2   2   2   0   2   1   1   1   1   1   1   1   1   1   1   2   1   0   0   0   1   1   1   1   0   0   1   0   1   2   0   1   1   1   1   1   2   1   2   1   1   2   2   1   2   0   2
 MK-1-16                2   1   1   1   1   1   0   0   1   2   1   0   1   2   2   1   1   1   1   2   1   2   1   1   1   1   1   2   1   1   1   1   2   0   1   0   2   2   2   1   0   0   1   2   1   2   1   1   2   1   0   0   2   2   2   0   1   1   2   1   2   0   2   0   0   1   2   1   1   2   1   2   1   1   1   1   2   2   1   1   1   0   1   0   0   1   1   1   1   0   1   0   2   2   1   0   1   1   1   0   1   2   2   2   0   2   2   0   0   1   2   2   0   0   2   2   1   0   2   1   1   1   1   1   0   1   2   1   1   0   0   1   0   0   0   1   0   1   1   1   1   2   2   1   1   0   1   1   1   1   1   1   0   1   2   2   0   2   1   1   1   2   1   1   1   1   1   1   2   1   0   0   0   0   1   1   1   0   0   1   0   0   1   0   1   1   0   1   1   1   0   2   1   2   1   2   1   2   0   2
 MK-2-1                 0   2   1   1   2   2   0   2   2   2   1   0   1   0   1   1   1   1   1   1   1   2   1   2   2   1   0   1   1   1   2   0   1   2   2   2   1   1   1   1   1   1   2   2   0   2   0   1   1   1   0   2   1   1   2   0   1   0   0   1   2   2   1   1   2   2   1   1   1   0   0   0   0   0   2   2   0   0   1   2   1   1   1   2   1   0   0   2   1   0   1   2   0   0   1   2   1   1   1   1   1   1   1   1   2   0   1   1   1   0   0   2   1   2   2   1   1   1   2   0   2   2   2   0   1   1   1   1   1   2   1   2   1   2   1   1   1   0   1   1   1   0   2   0   0   1   2   2   1   2   0   1   2   1   1   2   2   1   1   2   1   1   1   1   0   1   2   1   2   1   0   0   0   1   0   2   1   2   2   1   1   2   2   2   2   1   0   0   1   0   2   1   0   0   1   0   2   0   2   0
 MK-2-2                 0   2   1   1   2   2   0   2   2   2   1   0   1   1   1   1   1   1   1   1   1   2   1   2   2   1   0   1   1   1   2   0   1   2   2   1   0   1   1   1   1   1   2   2   0   2   0   2   1   1   0   2   1   1   1   0   1   0   1   1   1   1   1   1   2   1   1   1   1   0   0   0   0   0   2   2   1   1   1   2   1   1   0   2   1   0   0   2   1   0   1   2   1   0   1   2   2   1   1   1   1   1   1   1   2   1   0   1   1   0   1   2   0   2   1   0   2   1   1   0   1   2   2   0   2   1   1   1   1   2   1   1   0   0   1   1   2   0   1   0   1   1   2   0   0   1   2   2   1   2   1   1   2   1   1   2   2   1   1   2   1   1   1   1   0   1   2   1   2   1   0   1   1   1   0   2   1   1   2   1   1   2   2   1   1   1   0   0   1   0   2   1   0   0   1   0   2   0   2   0
 MK-2-3                 2   2   1   1   2   2   0   1   2   1   1   0   0   2   1   1   1   1   0   2   0   2   1   2   2   1   0   2   1   1   2   0   1   2   2   1   0   1   1   1   1   1   1   2   0   2   0   2   1   0   0   2   1   1   0   1   1   0   1   1   1   1   0   1   2   2   1   2   1   0   0   0   0   1   2   2   1   1   2   2   1   1   0   2   1   0   0   2   1   0   1   2   1   0   0   2   2   1   1   1   1   0   1   1   2   1   0   1   1   0   0   2   0   2   1   0   2   2   1   0   1   2   2   0   2   1   1   1   2   2   1   1   0   1   1   1   2   1   1   0   1   1   1   0   0   1   2   1   1   2   1   0   2   1   1   2   2   1   0   2   1   0   1   1   1   1   2   1   2   1   0   1   1   1   0   2   1   0   2   0   1   2   2   1   1   1   0   0   1   0   2   1   0   0   1   0   2   0   2   0
 MK-2-4                 2   2   1   1   2   2   0   1   2   1   0   0   0   2   1   2   1   1   1   2   0   1   1   0   2   1   0   2   1   1   2   0   1   2   2   0   1   1   1   1   1   1   1   2   0   2   0   2   1   1   0   2   1   1   0   1   1   0   1   1   1   1   0   1   2   2   1   2   2   1   0   0   0   1   1   2   1   1   0   2   0   1   0   2   1   0   1   1   1   0   1   2   1   0   0   2   1   2   0   1   1   0   1   1   1   2   1   1   1   0   0   1   0   2   1   0   2   2   0   2   2   2   2   0   1   1   1   1   2   1   1   1   0   1   1   0   2   1   1   0   1   1   1   0   0   1   2   1   1   1   1   0   2   1   1   1   2   1   0   2   1   0   1   1   1   1   2   1   2   1   0   1   0   1   0   2   0   0   2   1   1   2   2   1   1   2   0   1   1   0   2   1   1   0   1   0   2   0   2   0
 MK-2-5                 2   1   1   1   2   2   0   1   2   1   1   0   0   2   1   2   1   0   1   1   2   1   1   0   2   1   0   2   1   1   1   0   1   2   2   0   1   1   1   1   1   1   1   2   0   2   0   2   1   1   0   1   1   1   0   1   1   0   1   2   1   1   0   0   2   2   1   2   2   1   0   0   0   0   1   2   1   1   0   2   0   2   0   1   1   0   1   0   1   0   1   2   1   0   0   2   0   2   0   1   1   1   1   2   2   2   1   1   1   0   1   1   0   1   1   0   2   2   0   2   2   2   1   0   1   1   1   1   2   0   1   1   0   1   1   0   2   1   0   0   1   2   0   0   0   1   2   0   1   1   1   0   2   1   1   1   2   1   1   2   1   0   1   1   1   1   2   1   2   1   0   1   0   1   0   2   1   0   1   1   1   1   1   1   1   1   0   1   1   0   1   1   1   0   1   0   2   0   2   1
 MK-2-6                 2   1   0   1   2   2   0   1   2   1   1   1   0   2   1   2   1   0   1   1   2   1   2   0   2   1   1   2   2   1   1   1   2   2   1   0   1   1   1   1   1   1   1   1   1   1   0   2   1   1   0   0   1   1   1   1   1   0   1   1   1   1   0   0   2   2   1   2   1   1   1   0   0   0   1   2   1   1   0   1   0   2   0   1   1   1   1   0   1   0   1   2   2   0   0   2   0   2   0   1   1   1   1   2   2   2   2   1   1   0   1   1   0   1   1   0   2   2   0   1   2   2   1   0   1   1   1   1   2   0   1   1   0   1   1   0   2   1   0   0   1   2   0   0   0   1   2   0   1   1   1   1   2   1   1   1   2   1   0   2   1   1   1   1   1   1   2   1   1   2   1   1   0   2   0   2   1   0   1   1   2   1   1   1   1   2   1   1   1   0   1   1   1   0   1   0   2   1   2   1
 MK-2-7                 1   1   0   1   1   2   0   1   2   1   1   1   1   2   1   2   1   0   1   1   2   0   2   0   2   1   1   2   2   1   1   1   2   2   1   0   1   1   1   0   2   1   1   1   1   1   0   2   1   1   0   0   1   1   2   1   2   0   1   1   1   1   0   0   2   2   1   2   1   1   1   1   0   0   1   2   1   1   0   1   0   1   0   1   1   1   1   0   1   0   1   2   2   1   0   2   0   2   0   1   1   2   1   2   2   2   2   1   1   0   1   1   0   1   1   0   2   2   0   1   2   1   1   0   1   1   1   1   2   0   2   1   0   1   1   0   1   0   0   0   2   2   0   0   0   1   2   0   1   1   1   0   2   1   1   1   2   2   1   1   1   1   1   2   1   1   2   1   1   0   1   1   0   2   0   2   1   0   1   2   2   1   1   1   1   2   1   1   1   0   1   1   1   0   1   0   2   1   2   1
 MK-2-8                 1   1   1   1   1   1   0   1   1   0   1   1   1   2   0   1   1   0   1   1   1   0   2   0   2   1   2   2   2   1   1   1   2   1   1   0   1   1   1   0   2   1   1   1   0   2   0   2   1   2   0   0   1   1   1   0   2   0   1   0   1   1   0   0   2   2   1   2   0   1   1   1   0   0   1   2   1   1   0   1   0   1   0   1   1   2   1   0   2   0   1   1   2   1   0   2   0   2   0   1   1   2   1   1   1   2   2   1   2   0   1   1   0   1   1   0   2   1   0   0   2   1   1   0   1   2   1   0   2   1   2   1   0   0   2   0   0   0   0   0   2   1   0   0   1   1   2   0   1   1   1   0   2   1   1   1   2   2   1   0   1   0   1   2   1   2   2   1   1   0   1   1   0   1   0   2   1   0   1   2   2   1   1   1   1   2   1   1   0   0   0   1   1   0   1   0   2   1   2   2
 MK-2-9                 1   0   1   1   1   1   1   1   2   1   1   1   1   1   0   1   1   2   1   1   1   0   2   0   2   1   2   2   2   1   1   2   2   1   1   0   0   1   1   0   1   1   1   1   0   2   0   2   1   2   0   0   1   1   1   0   2   1   1   1   1   0   0   0   2   2   1   2   0   1   1   0   0   1   1   2   2   1   0   1   0   1   0   1   1   2   1   0   2   1   1   1   2   2   1   2   0   2   1   0   1   2   1   1   1   2   2   2   2   0   2   1   0   2   1   0   2   1   0   0   2   1   1   0   0   1   1   0   2   1   2   1   0   0   2   0   0   0   0   0   2   1   0   0   1   1   2   0   1   0   1   0   2   1   1   1   2   2   1   1   1   0   0   2   1   2   2   1   1   0   1   1   0   2   0   2   0   0   1   2   2   1   1   1   1   2   2   1   0   1   0   1   0   0   0   0   2   2   2   2
 MK-2-10                1   0   1   1   1   1   1   1   2   1   1   1   2   0   1   1   1   2   1   1   1   0   1   0   1   1   2   2   1   1   1   2   2   1   1   0   0   1   1   0   1   1   1   1   0   2   0   1   1   2   2   0   1   1   1   0   2   1   1   1   1   0   0   0   2   1   1   2   0   1   1   0   0   1   1   2   1   0   0   1   0   1   0   0   1   2   1   1   2   0   2   1   2   2   2   2   0   2   1   1   1   2   1   1   1   2   2   1   1   1   2   1   1   2   1   1   2   0   0   0   2   1   0   0   0   1   1   0   1   1   2   1   0   1   2   0   0   0   0   0   2   1   0   0   2   1   2   0   1   1   1   0   2   1   2   1   2   1   1   1   1   1   0   2   0   2   2   1   1   0   2   1   0   2   0   2   0   0   1   2   2   1   1   1   1   1   2   1   0   1   0   2   0   0   0   0   2   2   2   2
 MK-2-11                1   0   2   1   0   1   1   1   2   1   1   1   2   0   1   0   1   2   1   1   0   1   0   0   1   1   2   2   1   1   1   2   2   1   1   1   0   1   1   0   0   1   1   1   0   2   0   1   1   2   2   0   1   1   1   2   1   1   1   0   1   0   0   0   1   1   2   2   0   1   1   0   1   1   1   2   1   0   0   1   0   1   0   1   0   2   1   1   2   0   2   1   2   2   2   2   0   2   1   1   1   2   0   1   1   2   2   1   1   1   2   1   1   2   1   1   2   0   1   0   1   1   0   1   0   0   1   0   1   1   2   1   0   1   2   0   0   0   0   2   2   1   0   0   2   1   1   0   1   1   1   0   2   1   1   1   1   1   1   1   1   1   0   2   1   2   2   1   2   1   1   0   0   2   0   2   0   0   1   2   2   1   1   1   2   1   2   1   0   1   0   1   0   0   0   0   2   1   1   1
 MK-2-12                1   0   2   2   0   1   1   1   2   2   0   1   1   0   1   0   1   2   1   1   0   1   0   0   1   1   1   2   1   0   1   2   2   1   1   1   0   1   1   0   0   1   1   1   1   2   0   1   1   2   2   0   1   1   1   2   1   1   2   0   1   0   0   0   1   1   2   1   0   1   1   0   1   1   1   2   1   0   0   1   0   1   0   2   0   2   1   1   2   0   2   1   2   2   2   2   0   1   1   1   2   1   1   1   1   2   2   1   1   1   2   1   1   2   1   1   2   1   1   0   2   1   0   1   0   0   0   0   1   1   2   1   0   1   2   0   1   0   0   2   1   1   0   0   2   1   1   0   1   1   1   0   2   1   1   1   1   0   1   1   1   1   1   2   1   0   2   1   1   1   1   0   0   1   0   2   0   0   1   1   1   1   1   1   2   1   2   1   1   0   0   1   1   1   0   0   1   1   1   1
 MK-2-13                1   0   2   1   1   1   1   1   2   2   0   0   1   0   1   1   1   2   0   1   0   1   0   0   1   2   1   2   1   0   1   2   2   1   2   1   0   0   1   0   0   1   0   1   1   2   1   1   0   2   2   1   1   1   2   1   1   1   2   0   1   0   0   0   1   0   2   1   0   1   1   1   1   1   1   2   1   0   0   0   1   2   1   2   1   2   1   0   1   0   2   1   2   2   2   1   0   0   1   2   2   1   1   1   1   2   2   1   1   0   2   1   2   2   1   1   2   2   1   0   2   1   0   1   0   0   0   0   1   1   2   1   0   1   2   0   1   0   0   1   0   1   0   0   2   0   1   0   1   1   1   0   2   1   0   2   1   0   1   1   0   1   1   1   1   0   2   1   2   1   1   0   0   2   1   2   0   0   1   1   1   1   1   1   2   1   2   1   1   0   0   1   1   1   0   0   2   1   1   1
 MK-2-14                1   0   2   2   1   0   1   1   2   1   0   0   1   1   0   1   1   2   0   0   0   0   0   0   1   1   1   1   1   1   2   2   1   2   2   1   0   0   1   0   0   2   0   1   1   2   1   0   0   2   1   1   1   1   2   1   1   1   2   0   1   0   0   1   1   0   1   1   2   1   1   1   0   1   1   2   1   0   1   0   1   2   1   2   1   2   0   1   1   0   2   1   2   2   2   1   1   0   1   2   2   1   1   1   1   2   2   1   1   0   1   1   1   2   1   1   2   2   1   0   2   1   0   1   0   0   0   0   1   1   2   1   0   2   1   0   0   1   0   1   1   1   0   0   1   0   1   0   1   1   1   0   2   1   0   2   1   0   1   1   0   1   1   1   1   0   1   1   1   1   1   0   0   2   1   1   1   0   1   1   1   1   1   0   2   1   2   1   1   0   1   1   1   1   0   0   2   1   1   1
 MK-2-15                0   1   2   2   0   0   1   1   2   1   1   0   1   1   0   1   1   2   1   0   0   0   0   0   1   1   1   2   1   1   2   2   0   2   2   1   0   0   1   0   0   2   0   2   1   2   1   1   0   2   1   0   1   1   2   2   1   1   2   1   1   0   0   1   0   0   0   1   2   1   1   1   0   1   1   2   1   0   1   0   1   2   1   2   1   1   0   0   1   1   2   1   2   2   2   1   1   0   1   2   2   1   1   1   1   2   1   1   0   0   1   2   1   2   1   0   2   2   1   0   2   0   0   1   0   0   0   0   1   1   1   1   0   2   1   0   0   1   0   0   1   1   0   0   1   0   1   0   1   1   1   0   2   1   0   2   1   0   2   1   0   1   1   0   1   0   1   1   1   1   2   0   0   2   2   1   1   1   1   0   1   0   1   0   2   1   1   0   1   0   1   1   1   1   0   0   2   1   2   1
 MK-2-16                0   1   2   2   0   0   1   1   2   1   1   0   1   2   0   1   1   2   1   0   0   0   0   0   1   1   1   1   1   0   2   2   0   2   2   1   1   1   2   0   1   2   0   2   2   2   1   1   0   2   1   0   1   2   2   2   1   1   2   1   1   0   1   1   0   0   0   1   2   1   1   1   0   1   0   2   2   0   1   0   1   2   1   1   2   1   0   0   2   1   2   1   2   2   2   1   1   0   2   2   2   2   1   2   1   2   1   1   0   0   1   2   1   2   1   0   2   2   0   0   2   0   0   1   0   0   0   0   1   1   1   1   0   2   1   1   0   0   0   0   1   0   0   0   1   0   2   0   1   1   2   0   2   1   0   2   1   0   2   1   0   1   1   0   1   0   1   1   1   0   2   1   0   1   2   1   1   1   1   0   1   0   1   1   2   2   1   0   1   0   1   1   1   1   0   0   1   1   2   2
 MK-3-1                 1   1   0   1   1   1   1   2   0   1   2   2   1   2   2   1   1   1   0   1   2   1   1   1   1   1   0   1   0   1   0   0   2   0   1   1   1   2   0   2   0   1   0   0   2   0   1   2   1   2   1   1   2   0   0   1   1   1   0   2   0   0   1   1   0   1   2   1   0   1   1   1   1   1   2   2   1   1   1   1   1   0   1   1   2   2   2   1   2   0   0   1   1   1   1   0   0   1   1   1   1   1   1   2   1   1   1   1   0   2   0   1   2   1   0   2   2   0   2   0   1   1   1   0   2   2   0   1   1   1   1   1   1   1   0   2   1   2   1   0   1   0   1   1   1   1   1   0   1   1   1   0   2   1   2   1   1   0   2   2   2   1   2   2   1   1   1   1   1   1   1   1   1   2   1   1   2   2   1   1   0   0   1   0   2   0   1   1   2   1   2   1   2   1   1   2   2   1   2   1
 MK-3-2                 2   0   0   1   1   1   2   2   1   0   2   2   1   1   2   1   0   1   0   1   1   1   1   1   1   1   0   1   1   1   0   0   2   0   1   0   1   2   0   2   0   2   0   0   1   0   1   2   1   2   2   1   2   0   1   1   1   1   0   2   0   0   1   1   1   1   2   1   0   1   0   1   2   1   1   2   0   1   1   1   1   0   1   1   2   2   2   1   2   0   0   1   1   1   1   1   0   2   1   1   0   2   1   2   1   1   0   1   1   1   0   1   2   1   0   2   2   0   1   0   1   1   1   0   1   2   0   1   1   1   1   0   1   2   0   1   2   2   1   0   2   0   1   1   2   1   1   0   1   1   1   0   2   1   2   0   1   0   1   2   1   1   2   2   1   1   1   1   1   2   1   1   0   2   1   1   1   2   1   1   0   0   1   0   2   0   1   0   1   1   2   1   1   1   1   2   2   2   2   2
 MK-3-3                 2   0   0   1   1   1   2   2   1   1   2   2   1   1   2   1   0   1   1   0   1   1   1   1   1   1   0   1   1   1   0   0   2   0   1   1   0   2   0   0   0   2   0   0   1   0   1   2   1   1   2   2   2   1   1   1   1   1   0   2   0   0   1   1   1   1   2   1   0   1   0   1   1   0   1   2   0   1   1   2   1   0   1   1   2   2   2   1   2   0   0   2   1   1   1   1   0   2   1   1   0   2   1   2   1   1   0   1   1   0   1   1   2   2   0   1   2   0   1   0   1   1   1   0   1   1   0   1   1   1   1   0   1   2   0   1   2   2   1   0   2   0   1   0   2   2   1   0   1   1   1   0   1   1   2   0   1   0   1   2   0   1   1   1   1   1   1   1   1   1   1   1   0   1   1   1   1   2   1   1   0   0   1   0   2   0   1   0   0   1   2   1   0   1   1   1   2   2   2   2
 MK-3-4                 1   0   1   1   1   0   2   2   1   1   2   2   1   1   2   1   0   2   1   0   1   1   1   1   1   1   1   2   1   1   0   1   2   0   1   1   1   2   0   1   0   2   0   0   0   0   1   2   1   1   2   2   2   1   1   1   2   1   1   2   0   0   1   1   1   1   2   1   0   0   0   2   1   1   1   2   0   1   1   2   1   1   1   1   1   2   2   1   2   0   0   2   1   1   2   1   2   1   1   1   1   1   1   2   1   1   0   1   1   0   1   1   2   2   1   1   2   0   0   0   1   1   1   1   1   1   0   1   1   1   1   1   1   2   0   1   2   2   0   0   2   0   2   0   2   2   0   0   1   1   1   1   1   1   2   0   0   0   1   2   0   1   1   1   1   1   1   1   1   1   2   1   0   1   1   1   1   2   1   1   0   0   1   0   2   0   1   0   1   1   2   2   0   1   1   1   2   1   2   2
 MK-3-5                 1   1   1   1   2   0   2   2   1   1   2   2   0   1   2   0   0   1   1   0   1   2   1   1   1   1   1   1   1   1   0   1   1   0   1   1   2   2   0   1   0   2   1   0   0   0   0   1   2   1   2   2   2   1   1   0   2   2   1   2   0   0   1   1   2   0   2   1   0   0   1   2   2   1   1   2   0   0   1   1   1   2   0   1   1   2   1   1   2   0   0   2   1   0   2   1   2   1   0   1   1   1   1   2   1   1   0   0   1   0   0   1   2   1   1   1   2   0   0   1   1   1   1   0   1   1   0   0   1   1   0   1   1   2   0   1   2   2   0   0   2   0   2   0   2   2   0   0   1   1   1   1   1   1   1   0   0   0   1   2   0   1   1   1   1   1   1   1   1   2   1   0   1   1   1   1   1   2   1   2   0   0   1   0   2   0   1   0   1   1   1   2   0   1   1   1   1   1   2   1
 MK-3-6                 1   1   1   1   2   0   2   2   1   1   2   2   0   0   1   0   1   1   1   0   1   2   1   1   1   1   1   1   1   1   1   1   1   1   1   1   2   2   0   1   0   2   1   0   0   2   0   1   2   2   2   2   2   1   1   0   2   2   1   2   0   2   1   1   2   0   2   1   0   0   1   2   2   2   2   2   0   0   1   1   1   2   1   1   0   2   1   1   2   0   0   2   1   0   1   1   2   1   0   1   1   1   1   1   1   1   0   0   1   1   0   1   2   1   1   1   2   0   0   0   0   0   1   0   1   1   0   1   0   0   1   1   1   2   0   1   2   2   0   0   1   1   2   1   2   2   0   0   1   2   1   1   1   1   2   1   0   0   1   2   0   1   1   1   1   1   1   1   1   2   1   0   1   1   1   1   1   2   1   1   0   0   1   0   2   0   1   0   1   1   0   2   0   1   1   1   1   1   2   1
 MK-3-7                 1   1   1   1   2   0   1   2   0   1   2   2   0   1   1   0   1   0   1   1   2   2   1   1   1   0   1   1   1   1   1   1   1   1   1   1   2   1   1   1   0   2   1   0   0   2   0   1   2   1   2   1   1   1   1   1   2   2   1   1   0   2   1   1   2   0   1   1   0   1   2   2   1   2   2   2   0   0   1   1   2   2   1   2   0   2   1   1   2   0   0   1   0   0   1   1   2   1   0   1   1   1   1   1   0   1   0   0   1   1   0   1   2   0   1   2   1   0   0   0   0   0   1   0   1   1   0   1   0   0   1   1   2   2   0   1   2   2   0   0   1   1   2   1   2   2   0   1   1   2   1   1   1   0   1   0   1   0   0   1   0   1   1   1   1   1   1   1   1   2   1   0   1   1   2   1   0   1   1   1   0   0   1   0   2   0   1   0   0   2   0   2   0   1   1   1   2   1   2   1
 MK-3-8                 1   1   1   2   2   0   1   2   0   2   2   2   0   1   1   0   1   0   1   1   2   2   1   1   0   0   1   1   1   1   1   1   1   1   1   1   2   1   2   1   0   2   1   0   0   2   0   1   2   1   2   1   1   1   1   1   2   2   1   0   0   2   1   1   2   0   1   1   0   1   2   2   1   2   2   2   0   0   0   0   2   2   1   2   0   1   1   1   1   0   1   1   0   0   1   1   1   1   0   2   1   2   0   0   0   1   0   0   1   0   0   1   2   0   1   0   1   0   0   0   1   1   1   0   1   1   0   1   0   0   1   1   2   1   0   1   1   2   1   0   1   1   2   1   2   1   0   1   1   1   1   2   0   0   1   1   1   0   0   1   0   1   1   1   1   1   1   1   1   2   0   1   1   1   2   1   0   2   0   1   0   0   1   0   2   0   1   0   1   2   0   1   1   1   1   1   2   0   2   1
 MK-3-9                 1   1   1   2   2   0   2   2   0   2   1   2   0   1   1   1   1   0   1   1   2   2   1   1   0   0   1   1   1   0   1   1   1   0   1   1   2   1   2   1   0   2   1   0   0   2   0   1   2   1   2   1   1   1   1   1   2   2   1   0   0   2   1   1   2   0   0   1   0   1   1   2   1   2   2   1   0   0   2   0   2   2   1   1   1   1   1   1   1   0   1   1   0   0   1   1   1   1   0   1   0   2   0   0   0   1   0   0   1   0   1   1   2   0   1   0   1   0   0   0   1   0   1   0   1   1   0   1   0   0   1   1   2   0   0   1   1   2   1   0   1   1   2   1   2   1   0   1   1   1   1   2   0   0   2   1   1   0   1   1   0   1   1   1   1   1   1   1   1   2   0   1   1   1   2   1   0   2   0   1   1   0   1   0   2   0   1   0   0   1   0   1   0   1   1   1   2   0   2   1
 MK-3-10                1   1   2   2   2   0   2   1   0   2   1   2   0   1   0   1   1   0   1   1   2   2   1   1   0   0   2   1   1   0   1   0   0   0   1   1   1   1   2   2   0   2   1   0   0   2   0   1   2   1   2   1   1   2   1   1   2   2   1   0   0   1   1   0   2   2   0   0   0   2   2   2   1   2   2   1   2   0   2   1   2   2   1   1   1   1   1   1   2   0   1   1   0   0   1   1   1   1   0   1   1   1   0   0   0   1   0   0   1   0   1   1   1   0   1   0   0   0   0   0   1   0   1   0   1   0   0   1   0   0   1   0   2   0   0   1   1   1   1   0   0   1   1   1   2   1   0   1   1   1   0   2   1   0   2   1   1   0   2   1   0   1   1   1   1   1   1   1   1   2   0   1   1   1   2   1   1   2   0   1   1   0   1   0   2   1   1   0   0   1   0   1   0   1   1   0   2   0   2   1
 MK-3-11                0   1   1   2   2   0   2   1   0   2   1   2   0   1   0   1   0   1   1   2   2   2   1   1   1   0   2   1   1   1   1   0   0   0   1   1   1   1   1   2   0   2   1   0   0   1   1   2   2   1   1   1   0   1   2   1   2   2   1   0   0   1   1   0   2   2   0   1   0   2   2   2   0   2   1   2   2   0   2   1   2   2   0   1   1   1   1   1   2   0   1   1   0   1   1   0   1   1   2   2   1   1   0   0   0   1   0   0   1   0   1   1   0   0   1   0   0   0   1   1   1   0   1   0   0   0   0   1   0   0   1   0   2   0   0   1   1   1   1   0   0   1   1   2   1   1   0   1   1   1   0   1   1   0   2   1   1   0   2   2   0   1   1   2   1   1   1   1   1   2   0   1   1   1   2   0   1   2   0   1   2   0   1   0   2   1   1   0   0   1   0   1   0   1   1   0   2   0   2   1
 MK-3-12                1   1   1   2   2   1   2   1   0   2   1   2   1   1   1   1   1   1   1   2   2   2   1   1   2   1   2   1   1   1   1   0   0   0   1   1   1   1   1   2   0   2   1   0   0   1   1   2   2   1   1   1   0   1   1   1   2   1   2   0   1   1   1   0   1   2   0   2   1   2   2   2   0   2   1   2   2   0   2   1   2   2   0   1   1   1   1   1   2   0   1   1   0   0   1   0   1   1   2   2   1   0   0   0   0   1   1   0   1   0   1   1   0   0   1   0   0   0   1   1   0   0   1   0   0   0   0   1   0   0   1   0   2   0   0   1   1   1   1   0   1   1   1   2   1   1   0   1   2   1   0   1   1   1   2   1   1   0   2   1   0   0   0   2   1   1   1   1   1   2   0   2   1   2   2   0   1   2   0   1   2   1   1   0   2   1   0   0   0   1   0   1   0   0   1   0   2   0   2   1
 MK-3-13                1   1   1   2   2   2   2   1   0   2   1   2   1   1   0   1   1   1   1   2   1   2   1   2   1   1   2   1   1   1   1   0   1   1   1   1   1   1   1   2   0   1   1   1   0   1   1   2   2   1   1   2   1   1   1   2   2   2   1   0   2   1   1   0   1   2   0   2   1   2   1   2   0   2   1   2   2   0   2   0   2   2   0   0   1   1   1   1   2   0   1   1   0   0   1   0   1   0   2   2   0   0   0   0   0   1   1   0   1   0   2   1   0   0   1   0   1   0   1   1   0   0   1   0   0   0   0   1   0   0   1   1   2   0   0   1   1   1   1   0   1   1   1   2   2   0   0   1   2   1   0   1   1   1   2   1   1   0   2   1   0   1   1   2   1   1   1   0   1   2   0   2   2   2   2   0   1   2   0   1   2   1   1   0   2   1   0   0   0   1   0   2   0   1   1   0   2   0   2   2
 MK-3-14                1   1   1   0   2   2   2   1   0   2   1   1   1   1   0   1   1   1   1   2   1   2   1   2   1   1   2   1   1   1   1   0   0   1   0   1   1   1   2   2   0   1   1   1   0   1   1   2   2   2   1   1   2   1   1   2   2   2   1   0   2   1   1   1   1   1   0   2   1   2   0   1   0   1   1   2   1   1   2   0   2   1   0   0   1   1   1   1   2   0   1   2   0   1   0   0   1   1   2   2   0   0   0   0   1   1   2   1   1   0   2   1   0   0   2   0   1   0   1   1   1   0   0   1   0   0   0   1   0   0   1   2   2   0   1   1   1   1   1   1   1   1   1   2   2   0   0   1   2   1   0   1   1   1   2   1   1   0   2   1   0   1   1   2   0   1   1   0   1   2   0   2   2   2   2   0   1   2   0   1   1   2   1   0   2   1   1   0   1   0   0   2   0   1   1   0   2   0   2   2
 MK-3-15                1   1   0   0   2   1   2   1   0   2   1   1   2   1   0   1   1   1   1   2   0   1   0   2   1   1   1   1   1   1   1   0   0   1   1   1   1   1   2   2   1   1   2   1   1   1   1   2   2   2   1   0   2   1   1   2   2   2   1   1   1   1   1   1   1   1   0   1   1   2   0   1   1   1   1   1   1   1   1   0   2   1   0   1   1   1   1   1   2   0   1   2   0   1   0   0   1   1   2   2   0   0   0   0   2   1   2   1   1   0   2   1   0   1   2   0   1   0   1   1   1   0   1   1   1   0   0   1   0   0   2   2   2   0   1   1   1   1   1   1   1   1   1   2   2   0   0   1   2   1   0   1   1   1   2   1   1   0   2   1   0   1   2   2   0   1   2   0   1   2   0   2   2   2   2   0   1   2   0   1   1   2   1   0   1   1   1   0   1   0   0   2   0   1   1   0   2   0   2   2
 MK-3-16                1   1   0   0   2   1   2   2   0   2   1   1   2   1   0   1   1   1   1   2   0   2   0   2   0   0   1   1   1   1   1   0   1   2   1   1   1   1   2   2   1   2   2   1   1   1   2   2   2   2   2   0   2   1   1   2   2   2   1   1   1   1   1   1   1   1   0   1   1   2   0   2   2   1   2   1   1   1   1   1   2   1   0   1   2   1   1   1   2   1   1   2   0   2   0   0   1   0   2   2   0   1   0   0   1   2   2   0   1   0   1   1   0   1   2   0   0   0   1   1   1   0   1   1   1   0   1   0   0   0   2   2   1   0   1   2   1   2   1   1   1   1   2   2   2   0   0   1   2   1   2   1   1   1   2   1   1   0   2   1   0   0   2   1   0   1   1   0   1   2   0   2   2   2   2   0   1   2   0   1   2   2   1   0   0   1   2   0   2   1   0   2   0   1   1   0   2   0   2   2
 MK-4-1                 2   0   1   2   1   1   1   1   1   1   2   2   2   2   1   1   0   1   2   0   2   0   1   0   1   2   2   2   0   2   1   1   1   1   1   0   1   2   1   1   1   1   1   2   1   1   1   2   1   0   1   1   1   0   0   2   0   2   1   1   2   0   0   2   0   0   0   2   0   1   0   2   1   0   2   1   1   1   0   1   1   2   1   1   2   1   1   0   1   1   1   1   0   1   2   2   1   1   0   1   2   2   1   1   2   2   1   0   0   0   0   0   2   0   1   1   2   0   1   2   2   1   1   1   1   1   0   0   2   1   1   1   2   0   1   1   1   1   0   1   0   1   1   1   1   0   0   1   1   0   2   0   1   1   0   1   1   0   2   0   2   1   2   0   1   1   1   1   2   1   1   0   1   1   0   1   1   1   1   1   2   1   1   0   2   0   1   2   2   0   1   1   1   1   1   1   2   2   1   1
 MK-4-2                 1   0   1   2   1   1   1   0   1   0   2   2   2   2   2   1   0   1   2   0   2   0   1   0   1   2   1   2   0   2   1   1   1   1   1   0   1   1   1   1   1   1   0   2   1   2   1   2   1   0   1   0   1   0   0   2   0   2   1   1   2   0   1   2   0   0   0   2   1   1   1   2   1   0   2   1   2   2   0   1   0   2   1   1   2   1   1   0   1   1   1   1   0   1   2   1   1   1   0   1   2   2   1   1   2   2   1   0   0   0   0   0   1   0   1   1   2   0   1   2   2   1   1   1   1   1   0   0   2   0   2   1   2   0   1   1   0   1   0   1   0   1   1   1   1   0   0   1   1   0   2   0   1   1   0   1   1   0   2   0   2   1   1   0   1   1   1   1   2   1   1   0   1   1   1   1   1   1   1   1   2   1   1   0   1   0   0   1   1   0   1   2   1   1   1   1   2   2   1   1
 MK-4-3                 1   0   1   2   1   1   1   0   1   0   1   2   1   1   2   1   0   0   2   0   2   0   1   0   1   2   0   2   1   2   1   1   1   1   1   0   1   1   1   1   2   1   0   2   1   2   1   2   1   1   1   1   2   0   1   1   0   2   1   1   1   1   1   1   1   0   0   2   1   1   1   2   1   0   2   0   1   2   0   1   0   2   0   1   2   0   1   1   1   1   1   1   0   2   2   1   1   1   1   1   2   2   1   1   2   2   0   0   0   0   0   0   1   1   1   1   1   1   1   1   2   1   2   1   1   1   0   0   2   0   2   1   1   0   1   1   0   1   0   1   0   1   1   1   1   0   0   1   1   1   2   0   2   1   0   0   0   0   2   0   2   1   1   0   1   0   1   0   2   1   1   0   1   2   1   0   1   1   1   1   2   1   1   0   1   0   0   1   1   0   1   2   0   1   1   2   2   2   1   1
 MK-4-4                 1   0   2   2   1   1   1   0   1   0   1   2   1   1   2   1   0   0   2   0   2   1   1   1   1   2   0   2   1   2   1   0   1   1   1   0   0   1   1   1   2   2   0   2   1   2   1   2   1   1   0   1   2   0   1   1   0   2   2   1   1   1   1   1   0   0   0   2   1   1   1   2   1   1   2   0   1   2   0   1   1   2   0   1   2   0   0   1   1   1   1   2   0   2   1   2   1   1   1   0   1   1   1   2   1   2   0   0   0   0   0   0   1   1   1   1   1   1   1   1   2   1   2   1   1   1   1   0   2   0   2   1   1   0   1   1   0   2   1   1   0   1   1   1   1   0   0   2   1   1   2   0   2   1   0   0   0   0   2   0   2   1   1   0   0   0   1   0   2   1   1   0   0   1   1   0   0   1   1   1   2   1   1   0   1   1   0   1   1   0   1   2   0   1   1   2   2   2   1   1
 MK-4-5                 1   0   1   1   1   1   1   1   1   1   1   1   1   1   2   1   1   0   2   1   1   1   1   0   1   2   0   2   1   2   1   0   1   0   1   0   0   1   0   0   2   1   1   2   1   2   1   2   1   0   0   1   2   0   1   1   0   2   2   1   1   1   1   1   0   0   0   2   0   1   2   2   1   1   2   0   1   2   0   1   1   2   0   1   2   0   0   1   1   2   1   2   0   2   1   2   1   1   1   0   1   1   1   2   1   2   0   1   0   0   0   0   1   1   1   0   1   1   1   1   2   1   1   1   1   1   2   0   1   0   2   1   1   0   2   1   0   2   0   1   0   1   1   1   1   0   0   2   0   1   2   1   1   1   0   1   0   0   2   0   2   1   1   0   0   1   1   0   2   0   1   0   0   0   1   0   0   1   1   1   2   1   1   0   1   1   0   1   1   1   1   2   0   1   1   2   2   2   1   1
 MK-4-6                 1   0   1   1   1   1   1   1   0   1   1   1   1   1   1   2   1   0   2   1   1   1   1   0   1   1   0   2   1   2   2   1   0   2   1   0   0   1   1   0   2   1   1   1   1   2   1   2   1   0   0   1   1   0   0   1   0   2   2   1   1   1   1   1   0   0   0   2   0   1   2   1   1   1   2   0   1   2   0   1   0   2   0   1   1   0   0   1   1   2   0   2   0   2   1   1   0   1   1   0   1   1   1   2   1   2   0   1   0   0   0   0   1   1   1   1   0   1   1   1   2   1   1   1   1   1   2   0   1   0   2   0   1   0   2   2   0   2   0   2   0   1   1   1   2   0   0   2   0   1   1   1   1   0   0   1   0   1   2   0   1   1   1   2   0   0   0   0   2   2   1   0   0   0   2   0   1   1   1   1   2   2   2   0   1   1   0   1   1   1   1   1   1   1   1   2   2   2   1   1
 MK-4-7                 1   0   1   0   1   1   1   1   0   2   0   0   0   1   2   2   1   0   2   1   2   1   1   0   1   1   0   0   1   2   2   1   0   2   1   1   0   1   1   0   2   0   2   1   1   2   0   1   2   0   1   1   1   0   0   1   1   2   2   1   1   0   0   2   0   0   0   2   0   1   2   1   2   1   2   0   1   2   0   1   0   2   1   1   2   0   0   1   1   2   0   2   0   2   1   0   0   0   1   0   1   1   1   2   1   2   2   1   0   0   0   0   1   1   0   1   0   1   1   1   2   1   1   1   1   1   2   0   2   0   2   0   1   0   2   2   0   1   0   2   0   1   1   2   2   0   0   2   0   1   1   1   1   1   0   0   0   1   1   1   1   2   1   1   0   0   0   0   2   2   1   0   0   0   2   0   1   1   1   1   1   2   2   0   1   1   0   1   1   1   0   1   1   1   1   2   2   2   1   1
 MK-4-8                 1   0   1   0   1   1   1   1   0   2   0   0   0   1   1   2   1   0   2   1   2   1   1   2   1   1   0   0   1   2   2   1   1   2   1   0   0   1   1   0   2   0   1   1   1   2   0   1   2   0   1   1   0   0   0   1   1   2   2   1   1   0   1   1   1   0   0   2   0   1   2   1   2   1   2   0   1   1   0   2   1   2   1   1   2   0   0   1   1   2   0   2   0   1   1   0   0   0   0   0   1   1   1   2   1   2   2   1   0   1   0   0   1   1   1   1   0   1   1   1   1   1   1   1   1   1   2   0   2   0   2   0   1   0   1   2   1   1   0   2   0   1   0   2   2   0   0   2   0   0   1   1   1   1   0   1   0   1   1   0   1   2   1   1   0   1   0   0   2   2   1   0   1   0   2   0   1   0   1   1   1   2   2   0   1   2   0   1   1   1   0   1   1   1   1   2   2   2   1   1
 MK-4-9                 1   0   1   0   0   2   0   1   0   2   0   0   0   1   1   1   1   0   1   1   1   1   1   2   1   1   0   0   0   2   2   2   1   1   1   1   0   1   1   0   2   0   1   1   1   2   0   0   1   1   1   1   0   0   0   1   0   1   2   1   1   0   1   2   1   0   0   2   0   1   2   1   2   1   2   0   1   0   1   2   1   2   1   1   2   1   0   1   1   0   0   2   1   1   1   0   0   0   0   0   1   1   1   1   2   2   2   1   0   1   1   0   1   2   0   1   0   1   1   1   1   1   1   1   0   1   2   1   2   1   1   0   0   0   1   2   1   1   0   2   0   1   0   2   2   0   0   1   0   0   1   1   1   1   0   1   0   1   1   1   1   2   1   1   0   1   0   0   2   1   1   0   1   0   1   1   1   0   1   1   1   2   2   1   1   2   0   2   1   1   0   1   1   1   1   2   2   1   1   1
 MK-4-10                0   0   1   0   0   2   0   1   0   2   0   0   1   1   1   1   1   0   1   0   1   1   1   2   2   1   0   1   0   1   2   2   1   2   2   1   1   1   1   1   2   0   1   2   1   2   0   0   1   1   2   1   0   0   0   2   0   1   2   1   1   0   1   1   1   0   1   2   0   1   2   1   2   2   2   0   1   0   2   2   0   1   1   1   1   1   0   0   1   1   0   2   1   0   1   0   0   1   0   0   1   1   2   0   2   1   1   0   0   1   0   0   1   2   0   1   0   1   1   2   1   0   1   1   0   0   2   1   2   1   1   0   1   0   1   2   0   2   1   2   0   1   0   2   2   0   0   0   0   0   1   1   1   1   0   1   0   1   1   1   2   2   2   0   0   1   0   1   2   1   0   0   2   0   1   1   2   0   1   1   1   2   2   1   1   0   0   2   1   2   1   1   1   1   1   2   2   1   1   1
 MK-4-11                0   0   1   0   1   2   0   1   0   2   0   0   1   1   1   1   1   0   1   0   1   0   1   2   2   1   0   1   0   1   1   2   1   2   1   1   1   1   1   1   2   0   0   2   1   2   1   0   0   1   1   0   0   0   0   2   0   1   2   1   0   0   1   1   2   1   1   1   0   1   2   1   1   2   2   1   1   0   2   2   0   0   0   0   1   1   0   0   1   1   0   2   1   0   1   0   0   1   0   0   1   1   2   0   2   2   1   0   1   1   0   0   1   2   0   1   0   0   1   2   1   0   1   0   1   0   2   1   2   1   1   0   1   0   1   1   0   1   1   2   0   1   0   2   2   0   0   0   0   0   0   1   1   2   0   0   0   0   1   1   2   2   2   1   0   1   0   1   2   1   0   0   1   0   1   1   2   0   1   1   1   2   2   1   1   0   1   2   1   2   1   1   2   1   2   2   1   1   1   1
 MK-4-12                1   0   1   0   1   2   0   1   0   2   0   0   1   1   1   2   1   1   1   0   1   0   1   2   2   1   0   0   1   1   1   2   1   2   1   1   1   2   1   1   2   0   0   2   2   2   2   0   0   1   1   0   0   0   0   2   2   1   2   0   0   0   1   1   2   1   0   1   1   1   1   0   1   2   2   2   0   0   1   2   0   0   0   0   1   1   0   0   0   1   0   2   1   0   1   0   1   2   0   0   1   1   2   1   2   2   1   1   0   2   1   0   1   1   1   1   0   0   1   2   1   0   1   0   1   0   2   1   2   1   0   0   1   0   1   0   0   1   1   2   0   1   0   2   1   0   0   0   0   0   0   2   0   2   0   0   1   0   1   0   1   2   2   1   0   1   0   1   1   1   0   0   1   0   1   1   2   0   1   1   1   2   2   1   1   0   1   1   1   2   1   1   2   1   2   2   1   2   1   0
 MK-4-13                1   0   1   0   1   2   0   1   1   2   0   1   1   0   1   2   1   1   1   0   1   0   1   2   2   1   0   1   1   1   1   2   1   1   0   2   1   2   2   1   2   0   0   1   2   2   1   1   1   1   1   0   0   0   0   2   2   1   2   1   0   1   1   1   2   1   1   2   1   1   1   0   1   1   2   2   1   1   1   1   0   0   0   0   1   1   1   2   1   1   0   2   1   0   1   0   1   2   0   0   1   1   2   0   1   2   1   1   0   2   0   0   1   1   1   1   0   0   1   2   1   0   1   0   1   0   2   1   2   1   0   0   1   0   2   0   2   0   1   2   0   1   0   2   1   0   0   0   0   0   0   2   1   2   0   1   1   0   1   0   1   2   2   1   0   1   0   1   0   2   0   1   1   0   1   1   2   0   1   1   1   2   2   1   1   0   1   1   1   2   1   1   2   1   2   2   1   2   1   0
 MK-4-14                1   0   2   0   1   2   0   1   1   2   0   1   1   1   1   2   1   1   1   0   1   0   1   2   2   1   0   0   1   1   1   2   1   2   0   2   1   2   2   1   2   0   0   1   2   2   0   1   1   1   1   1   0   0   0   1   2   1   2   1   0   1   0   1   2   1   1   2   1   1   0   0   1   0   2   2   1   1   1   0   0   0   0   0   1   1   2   2   1   0   0   1   1   1   1   0   1   2   0   0   1   1   2   1   0   1   1   1   0   2   1   0   1   1   1   1   0   0   1   1   1   0   1   0   1   0   2   1   2   2   0   0   1   0   2   0   2   0   1   2   0   1   0   2   1   0   0   1   0   0   0   2   1   2   0   1   1   0   1   1   1   2   2   1   0   1   0   1   0   2   0   1   0   1   1   1   1   0   1   1   1   2   2   2   2   0   1   1   1   2   1   1   2   1   2   2   1   2   1   1
 MK-4-15                1   0   2   0   1   2   0   1   2   2   0   1   1   1   1   2   2   1   0   0   1   0   1   1   2   1   1   1   1   1   1   2   1   2   0   1   1   2   2   0   2   0   0   1   1   2   0   1   1   1   1   0   1   0   1   2   2   1   2   1   0   1   0   0   2   0   1   2   1   1   0   1   0   0   2   2   1   2   0   1   0   0   0   0   1   1   2   2   0   0   0   1   1   1   1   0   0   2   0   0   1   1   2   1   0   1   1   0   0   2   1   0   1   1   2   1   1   0   1   1   2   0   1   0   2   0   2   1   2   2   0   0   1   0   2   1   2   0   1   2   0   1   0   2   1   0   1   1   0   0   0   2   1   2   0   1   0   0   2   0   1   1   2   1   0   1   1   1   1   2   0   2   0   1   1   1   1   0   1   1   1   2   2   2   2   0   1   1   1   2   1   1   2   1   2   2   1   2   1   1
 MK-4-16                1   0   2   0   1   2   1   1   2   2   1   1   2   1   1   2   1   1   0   0   1   0   1   1   2   2   1   1   1   1   1   2   1   1   0   1   1   2   2   0   2   0   0   2   2   1   1   1   1   1   1   0   1   1   1   2   2   1   2   1   0   0   2   1   2   0   1   1   1   1   0   1   1   0   2   2   0   1   0   1   0   1   1   0   1   1   2   2   0   0   0   0   1   2   1   1   0   1   0   0   1   1   2   1   0   1   1   1   1   2   1   0   1   1   2   1   1   0   1   1   2   1   1   0   2   0   2   1   1   1   0   0   0   0   2   0   2   0   1   2   0   1   0   2   1   0   1   1   0   0   1   2   1   2   0   1   0   0   1   0   1   1   2   1   0   2   1   1   1   2   0   2   0   1   1   2   1   0   1   1   1   2   2   2   2   0   1   1   1   2   1   1   2   1   2   2   1   2   2   1
 MK-5-1                 1   1   1   0   2   1   2   0   2   1   1   1   0   2   0   1   1   1   1   0   2   2   1   1   1   1   1   1   1   0   1   1   0   0   0   0   1   1   1   0   2   0   1   2   1   0   0   1   1   2   1   1   1   1   1   0   1   0   0   2   1   2   1   1   2   1   0   1   1   0   0   0   1   2   1   1   0   1   0   0   2   0   2   1   1   0   0   2   1   2   0   2   1   1   1   2   2   1   1   1   0   1   2   1   0   1   1   2   1   1   1   1   1   1   1   0   1   1   0   0   1   1   1   2   0   2   1   1   1   0   2   0   0   1   2   0   1   1   2   1   2   1   0   2   1   1   0   1   1   1   0   1   0   1   2   2   1   1   1   0   1   1   1   1   1   0   0   2   0   0   2   1   0   1   1   1   2   1   1   2   1   2   1   2   1   1   1   1   1   1   0   1   1   0   2   1   1   2   2   1
 MK-5-2                 1   1   1   0   2   1   2   0   1   2   1   1   0   2   0   1   1   1   1   0   1   2   1   0   0   1   1   1   1   0   1   1   0   0   0   0   2   1   1   0   2   0   1   1   0   0   0   1   1   2   1   1   1   1   1   0   1   0   0   1   1   2   1   2   2   1   0   1   1   1   0   0   1   2   1   1   0   1   0   0   2   0   1   1   1   0   0   2   1   2   2   2   1   1   1   2   1   1   2   1   0   1   2   1   0   1   1   2   1   1   1   0   0   1   1   0   1   0   0   0   1   1   1   2   0   2   1   1   1   0   2   0   0   1   2   1   2   1   2   1   2   1   1   2   1   1   0   1   1   0   0   1   0   0   1   2   1   2   1   0   0   2   1   1   1   1   0   2   0   0   2   1   0   1   1   1   2   1   1   2   1   2   2   2   1   1   1   1   1   1   0   1   1   0   2   1   1   2   2   1
 MK-5-3                 1   2   0   0   2   1   2   0   1   2   1   1   1   2   0   1   1   1   1   0   1   2   0   0   0   1   1   1   2   0   1   1   1   0   0   0   2   1   1   0   1   0   0   1   0   0   0   1   2   2   2   1   1   1   1   0   2   0   0   1   1   2   1   1   0   1   0   1   1   1   0   1   1   2   1   1   0   1   0   0   1   0   1   1   1   0   0   1   1   2   2   1   2   2   1   1   1   1   2   1   0   0   2   1   0   1   1   2   1   1   1   0   0   1   1   0   2   0   0   0   1   1   0   2   0   2   1   0   1   1   2   0   0   1   2   1   2   2   1   1   2   1   1   2   1   1   0   2   2   0   0   1   0   0   1   2   0   1   1   0   0   2   1   1   0   1   0   2   1   0   2   1   0   1   2   1   2   1   1   2   1   2   2   2   1   1   1   1   1   1   0   1   1   0   2   1   1   0   2   1
 MK-5-4                 1   1   0   0   2   2   1   0   1   2   1   1   1   2   0   2   1   1   1   0   1   2   0   0   1   0   1   1   2   1   1   1   1   0   0   0   2   1   1   0   1   0   0   1   0   0   0   1   2   1   2   0   1   1   0   1   2   1   0   1   1   1   1   0   0   1   0   1   0   1   0   1   1   2   1   0   0   1   1   1   1   0   1   1   1   0   0   1   1   2   2   1   1   0   1   1   2   1   2   0   0   0   2   1   0   1   1   2   1   0   1   0   1   1   1   0   2   0   0   1   1   1   0   2   0   2   1   0   1   1   2   0   0   0   2   1   2   2   1   1   2   2   1   2   1   2   0   1   1   1   0   1   0   0   1   2   1   0   1   0   0   2   1   1   1   1   1   2   1   0   2   1   0   1   1   1   2   1   1   2   1   2   2   2   2   1   1   1   0   1   0   0   1   1   2   1   2   0   2   1
 MK-5-5                 0   1   0   0   2   2   1   1   1   2   1   1   1   2   0   2   1   1   1   0   0   1   0   0   1   0   1   1   2   0   1   1   1   0   0   0   2   1   1   0   1   0   0   2   0   0   0   1   1   2   2   0   0   1   1   1   2   1   0   1   1   1   1   0   0   1   0   1   0   1   1   1   1   2   1   0   0   1   1   1   1   1   1   1   1   0   0   0   2   2   1   1   1   0   1   2   2   1   2   1   0   0   2   2   0   1   0   2   1   0   0   0   1   1   2   1   1   1   0   1   0   1   1   2   0   2   1   0   1   2   2   0   0   0   1   1   2   2   1   1   2   2   1   2   1   1   0   1   1   1   0   1   0   0   1   2   1   0   1   0   0   2   1   1   1   1   1   2   1   0   2   1   0   1   1   2   2   2   1   2   2   2   2   2   2   1   0   1   0   1   0   0   1   1   2   1   2   0   1   1
 MK-5-6                 0   1   0   0   2   2   1   0   1   2   1   1   1   2   0   2   1   1   1   0   0   1   1   0   1   1   1   1   2   0   1   1   1   1   0   0   1   1   0   0   1   0   0   2   0   0   0   1   1   2   2   0   0   1   1   1   2   1   1   1   1   1   1   0   0   1   0   1   0   1   1   1   1   2   1   1   1   0   1   1   1   1   1   1   1   0   1   1   2   1   0   0   1   0   1   2   2   1   2   2   0   0   2   1   0   1   0   2   1   0   0   0   1   1   2   1   1   1   1   1   0   1   1   2   0   2   2   0   1   2   2   0   1   0   1   1   1   2   2   2   2   2   1   2   1   1   0   1   1   1   0   1   0   0   1   2   1   0   1   0   1   1   2   1   1   1   0   2   1   0   2   1   0   1   1   2   1   2   1   2   2   2   1   2   2   1   0   0   0   2   0   0   1   1   2   1   2   1   1   1
 MK-5-7                 0   1   0   0   1   2   0   0   1   2   1   2   0   2   0   1   1   1   0   0   0   1   2   0   1   0   1   1   2   0   1   1   2   1   0   0   1   1   0   0   0   1   1   2   1   0   0   0   1   2   2   0   0   1   1   1   2   1   1   1   1   1   1   0   0   1   0   1   0   2   0   1   1   2   1   1   1   1   1   2   1   1   2   1   1   0   1   2   2   0   0   0   1   0   1   2   1   1   2   2   0   1   2   1   0   1   0   2   1   0   0   0   1   1   2   1   1   1   0   2   0   1   1   2   0   2   2   0   1   1   2   0   1   1   2   1   1   2   2   2   2   2   1   2   1   2   0   0   1   1   0   1   1   0   1   2   1   0   1   0   1   1   2   2   1   1   0   2   1   2   2   1   0   1   1   1   1   2   1   2   1   2   1   2   2   2   1   0   0   2   0   0   1   1   2   1   1   1   2   1
 MK-5-8                 0   1   0   1   2   2   1   0   1   2   1   2   1   2   0   1   1   1   0   0   0   1   0   0   1   0   1   0   2   1   1   0   1   2   0   0   1   1   0   0   0   1   1   2   0   0   1   0   1   2   2   0   0   1   1   1   2   1   0   1   1   1   1   0   0   1   0   2   0   2   0   2   1   1   1   1   1   1   1   2   1   2   2   1   0   0   1   1   2   0   0   0   1   1   1   2   1   1   2   2   0   1   2   1   0   1   0   2   1   0   1   0   1   1   2   1   1   1   0   2   0   1   1   2   0   2   2   0   1   1   1   1   2   1   2   1   1   2   2   2   2   1   1   2   1   2   0   1   0   1   0   0   0   1   1   2   1   0   0   0   1   2   1   1   2   1   1   2   1   2   2   1   0   1   1   1   1   2   1   2   1   1   1   1   2   1   1   0   1   2   1   0   0   1   2   0   1   0   1   1
 MK-5-9                 0   1   0   1   1   2   1   0   1   2   1   2   1   2   0   1   1   1   0   0   0   1   0   0   1   0   1   0   2   1   1   1   1   2   0   0   1   2   0   0   0   1   1   2   0   0   1   0   1   1   1   1   0   1   2   1   1   1   0   1   1   1   1   0   0   1   0   2   0   2   0   2   0   1   1   1   1   1   1   2   1   2   1   1   0   0   1   1   2   1   0   0   1   1   1   2   1   1   2   2   0   1   2   2   0   1   0   2   1   0   1   0   1   1   2   1   1   0   0   2   0   2   1   2   0   2   2   0   1   1   1   0   2   1   2   1   1   2   2   2   2   1   0   2   1   2   0   2   1   0   0   1   0   1   0   2   1   0   0   0   1   2   1   2   2   1   1   2   1   2   1   1   0   1   0   1   1   1   1   2   1   1   2   1   1   0   1   0   0   2   1   0   1   1   2   1   1   1   1   1
 MK-5-10                0   1   0   1   1   2   1   0   1   2   1   2   1   2   1   1   1   1   1   0   0   1   0   0   0   0   1   0   2   1   1   1   1   1   0   0   1   2   0   0   0   2   1   2   0   0   1   0   1   1   2   1   0   1   1   1   0   1   0   2   1   1   1   0   1   2   0   2   1   1   0   2   0   1   1   1   2   1   1   1   1   2   1   2   0   0   1   1   2   1   0   1   1   1   1   2   1   1   2   2   0   0   2   1   0   0   0   2   1   0   1   0   1   1   2   1   1   0   0   2   0   2   1   2   0   2   1   0   1   1   1   0   2   2   2   1   1   2   2   2   1   1   0   2   1   2   0   2   0   0   0   1   0   1   0   2   1   0   0   0   0   1   1   2   1   1   1   2   1   2   2   1   0   1   0   1   1   1   0   2   1   2   1   1   1   0   1   0   0   1   1   0   1   1   2   1   1   1   1   1
 MK-5-11                0   1   0   1   1   1   1   2   1   2   1   2   1   2   1   1   2   1   0   0   0   0   1   0   1   0   0   0   2   1   1   1   1   1   0   1   1   0   0   1   0   2   1   2   0   0   1   0   1   1   2   1   0   1   1   2   0   1   0   2   1   1   1   0   2   2   0   2   2   2   0   2   0   1   1   1   2   1   1   1   1   2   1   2   0   0   1   1   2   1   0   1   1   2   1   2   1   1   2   2   0   0   2   0   1   0   0   2   1   0   1   0   1   2   1   1   0   1   0   2   0   2   1   2   0   2   1   0   1   1   1   0   2   1   2   1   2   2   1   2   1   1   1   1   1   2   0   2   0   0   0   1   0   1   0   2   0   0   0   0   0   1   1   1   1   1   1   2   0   2   2   1   1   0   0   1   1   1   0   2   2   2   1   1   1   0   1   1   0   1   1   0   1   1   2   1   1   1   1   1
 MK-5-12                0   1   2   1   1   1   1   2   1   1   1   2   1   2   1   1   2   1   0   0   0   0   1   1   1   0   0   0   2   1   1   1   1   1   0   1   1   0   0   2   0   2   1   1   0   0   1   1   1   1   2   1   0   1   1   2   1   1   0   2   1   1   1   1   1   2   0   2   1   1   0   1   0   1   1   1   2   1   1   1   1   1   1   2   1   0   1   1   2   1   1   1   1   2   0   2   1   1   2   2   0   0   2   0   1   0   0   1   1   1   1   0   1   1   1   1   1   1   0   2   0   2   1   2   0   2   1   0   1   1   1   0   2   1   2   1   2   2   1   2   1   1   1   1   1   1   0   2   0   0   0   1   0   1   0   2   0   0   0   0   0   1   1   1   1   1   1   1   1   2   2   1   1   1   1   0   1   1   0   2   2   2   1   1   1   2   0   1   0   1   1   0   0   2   2   0   1   1   1   1
 MK-5-13                0   1   2   1   1   1   1   2   1   0   1   2   1   2   2   1   2   1   0   0   0   1   1   1   1   0   0   0   2   1   1   1   1   1   1   1   1   0   1   2   0   2   1   1   0   0   1   1   2   1   2   1   0   1   0   2   1   1   0   2   1   1   2   1   1   0   0   2   1   1   0   1   0   1   1   1   2   1   1   1   1   1   1   2   1   1   1   1   2   1   1   0   0   1   0   2   1   1   2   2   0   0   2   0   1   0   0   1   0   1   1   1   1   2   1   1   2   1   0   2   0   1   1   2   0   2   1   1   1   1   1   0   2   2   2   2   2   2   1   2   0   1   1   1   2   1   0   2   1   1   0   1   0   2   0   2   0   0   0   0   1   1   1   0   1   1   1   1   1   2   2   1   1   1   1   0   1   1   1   2   2   2   0   1   1   2   0   1   0   0   1   0   0   2   2   1   1   1   1   1
 MK-5-14                0   1   2   2   1   1   1   2   1   0   1   1   1   2   2   1   2   1   0   0   0   2   1   1   1   0   0   0   2   1   1   1   1   1   1   1   1   1   1   2   0   1   1   1   1   0   2   1   2   1   2   1   0   1   0   2   2   1   0   2   1   1   1   1   1   0   0   2   1   1   0   1   0   1   1   0   2   1   1   0   2   2   2   2   2   1   1   1   2   1   1   0   0   1   0   2   1   1   2   2   0   0   2   0   1   0   0   1   1   1   1   1   1   2   1   1   2   1   0   2   0   1   0   2   0   2   1   1   1   2   1   0   2   2   2   2   2   2   1   2   0   1   2   1   2   0   0   2   1   1   0   1   0   1   0   2   0   1   0   0   1   2   1   1   1   1   1   1   1   1   2   1   0   1   1   0   1   1   1   2   2   1   0   1   1   2   0   2   0   0   1   0   0   2   2   1   1   1   0   1
 MK-5-15                0   0   2   2   1   1   1   2   1   0   1   1   1   1   2   1   2   1   0   1   2   2   1   1   1   0   0   0   2   1   1   1   2   1   1   1   1   1   1   1   0   1   1   0   1   0   2   1   2   1   1   2   1   1   0   2   2   2   0   2   1   1   0   1   1   0   0   1   1   1   0   1   0   1   1   0   1   1   0   0   2   2   1   2   2   1   1   1   2   1   1   0   1   1   0   2   1   1   2   1   0   0   2   0   1   0   0   1   1   1   1   0   1   2   2   1   2   1   0   2   0   1   0   1   0   1   0   1   0   2   0   0   2   2   2   2   2   2   2   1   0   0   1   1   2   0   0   2   1   1   0   2   0   1   0   2   0   1   0   0   1   2   0   1   1   1   0   0   1   1   2   1   0   0   0   2   1   1   1   2   2   2   0   2   1   1   0   2   0   1   1   0   0   2   2   0   1   1   0   1
 MK-5-16                0   0   2   2   1   1   1   2   0   0   1   1   1   1   2   1   2   1   0   1   2   1   1   1   1   0   1   0   2   1   1   1   2   1   1   1   1   1   1   1   0   2   2   0   1   0   2   1   2   1   1   2   1   0   0   1   2   1   0   2   1   2   1   1   2   0   0   1   1   1   0   1   0   1   1   0   1   1   0   0   0   2   1   2   2   1   1   1   2   1   1   1   1   1   0   2   0   1   2   1   0   1   2   0   1   1   0   1   1   1   1   0   1   2   1   1   2   1   0   2   1   1   0   1   1   1   2   1   0   2   1   0   2   2   2   2   2   2   1   1   0   0   1   1   2   0   1   1   1   1   0   2   0   2   0   1   0   2   0   0   1   1   0   0   1   1   0   0   1   1   2   1   0   1   0   2   0   1   1   2   1   2   0   2   1   1   0   1   0   1   1   1   0   2   2   0   1   1   0   1
 MK-6-1                 1   1   2   1   1   1   1   1   1   2   0   1   1   2   1   0   1   1   1   1   1   2   2   2   0   1   1   1   0   1   2   0   1   0   2   1   2   2   0   1   2   1   2   1   0   1   2   0   1   1   0   1   2   1   0   1   0   1   1   0   1   2   0   0   1   2   0   2   1   0   0   2   2   1   1   1   1   2   2   0   1   1   1   2   0   1   1   1   0   1   1   1   1   2   1   1   1   1   1   1   0   2   1   2   1   1   1   1   2   0   1   1   1   1   1   2   1   0   1   2   2   0   2   2   1   2   0   2   1   1   2   2   1   2   2   1   1   1   1   1   2   1   1   0   2   2   0   1   1   1   1   2   2   1   1   1   0   2   0   1   1   1   1   1   2   1   1   1   1   1   0   1   0   1   2   1   0   2   1   1   1   2   0   1   1   0   2   0   1   0   2   2   1   1   0   0   1   1   0   2
 MK-6-2                 1   2   2   1   1   1   0   1   1   2   0   1   1   2   1   0   1   1   1   1   1   2   2   2   1   1   2   1   0   1   2   0   1   0   2   1   2   2   0   1   2   1   2   1   0   0   2   0   1   1   0   1   2   1   0   1   1   1   2   0   1   2   0   0   1   2   0   2   2   0   1   2   2   2   1   1   1   2   1   0   1   1   1   1   1   1   1   1   0   1   1   1   1   1   1   1   1   1   1   1   0   2   1   2   1   2   1   1   1   0   1   1   1   1   1   1   2   1   0   2   2   0   2   2   1   2   0   1   1   1   2   2   1   2   2   1   1   1   1   1   1   1   1   1   2   2   0   1   1   1   1   2   2   1   1   1   0   1   0   0   1   1   1   1   2   1   1   1   1   1   0   1   0   1   2   1   1   2   1   0   0   2   0   1   1   0   2   0   1   0   2   1   1   1   1   0   1   1   0   2
 MK-6-3                 1   2   2   1   1   1   0   2   1   1   0   1   1   1   1   0   0   2   1   1   1   2   1   2   1   1   1   1   0   1   1   0   1   0   2   1   2   2   0   1   2   1   2   1   0   1   2   0   1   1   0   1   2   2   1   1   1   1   2   0   1   2   0   0   1   1   0   1   2   0   1   2   2   2   1   1   1   2   1   0   1   1   1   1   1   1   1   1   0   1   1   1   1   1   1   1   1   1   0   1   0   2   1   2   1   2   2   1   1   0   1   1   1   1   1   2   2   2   0   1   2   1   2   2   1   1   1   1   0   1   2   2   1   2   2   1   1   1   1   1   1   1   1   1   2   2   0   1   2   1   1   2   2   1   1   1   0   1   1   0   1   1   1   0   2   0   1   1   0   1   0   1   0   0   2   1   1   2   1   0   0   2   0   1   1   0   2   0   1   0   2   1   0   1   1   0   1   1   0   2
 MK-6-4                 1   1   2   1   0   1   0   2   2   1   0   0   0   1   1   0   0   2   1   1   1   2   1   2   2   2   1   1   0   1   1   1   1   0   2   1   2   2   0   1   1   1   1   2   1   1   2   0   1   1   0   1   1   2   1   1   1   1   2   0   1   2   1   0   1   1   1   2   2   0   1   2   2   2   1   1   1   2   0   0   1   1   0   1   1   1   2   1   0   1   1   1   0   1   1   1   1   1   0   1   0   2   1   2   1   2   2   1   1   0   1   1   0   1   1   2   2   2   1   2   2   1   2   2   1   1   1   1   0   1   2   2   1   2   2   1   1   1   0   1   1   1   0   1   2   2   0   1   2   1   1   2   1   1   1   1   0   1   1   0   2   1   2   0   2   0   1   1   0   1   1   1   0   0   2   0   0   2   1   0   0   2   0   1   1   0   2   0   1   0   1   1   0   2   1   0   1   2   0   2
 MK-6-5                 1   1   2   1   0   1   1   2   0   2   0   1   0   1   1   0   0   2   0   1   1   2   0   2   2   2   1   1   0   1   2   1   1   0   2   1   2   2   1   1   1   1   1   2   1   1   2   0   1   1   0   0   1   1   1   1   2   0   2   1   1   2   1   0   1   1   1   2   2   0   1   2   2   1   1   0   1   2   0   0   1   1   0   1   1   2   2   1   0   0   1   1   0   1   1   1   1   1   0   1   1   2   1   2   1   2   2   1   1   0   1   1   0   1   1   2   2   1   0   2   2   1   2   2   1   1   1   1   0   1   2   2   1   2   2   1   1   2   1   2   0   1   0   1   2   2   0   1   1   1   1   2   1   1   1   1   0   1   1   0   2   2   2   0   2   0   1   1   0   1   0   0   0   0   1   0   0   2   1   1   0   2   0   1   1   0   2   1   1   0   1   1   0   1   1   0   1   1   1   2
 MK-6-6                 1   1   1   1   1   1   1   2   0   2   0   1   0   1   1   0   0   0   0   1   0   2   0   2   2   1   2   1   0   1   2   1   1   0   2   1   2   2   0   1   1   0   0   2   1   1   2   0   1   1   0   0   1   1   0   1   2   0   2   1   1   2   1   1   1   1   2   1   1   1   0   2   2   1   1   0   1   2   0   0   1   1   0   1   1   1   2   2   0   0   1   1   0   0   1   1   1   2   0   0   1   2   0   2   1   2   2   1   1   0   1   1   0   0   1   2   2   0   0   2   2   2   2   2   1   1   1   1   1   1   2   2   1   2   2   1   1   1   1   2   0   1   0   1   2   1   0   1   1   1   1   2   2   1   1   1   0   1   1   0   2   2   2   0   2   0   1   1   0   2   0   0   0   0   1   0   0   2   2   1   0   2   0   1   1   0   2   1   1   0   1   1   0   0   1   0   1   1   1   2
 MK-6-7                 1   1   1   1   1   1   1   2   0   2   0   1   1   1   2   0   0   0   0   2   0   2   0   2   2   1   2   1   1   0   2   1   1   1   1   1   2   2   0   1   1   0   1   2   1   1   2   0   1   1   0   0   1   1   1   1   2   0   2   1   1   2   1   1   1   1   2   1   0   1   0   1   2   1   2   0   1   2   0   0   1   1   0   1   0   0   2   2   0   1   1   1   1   1   1   1   1   2   0   0   1   2   0   2   1   1   2   1   0   0   1   1   0   1   1   2   2   0   0   2   2   2   2   2   1   1   1   1   0   1   2   2   1   2   2   1   1   2   1   1   0   0   0   1   1   1   0   1   1   2   2   2   2   2   1   1   0   1   1   0   2   2   2   0   2   0   1   1   0   2   0   0   0   0   1   0   0   2   1   1   0   2   0   1   1   0   2   1   1   0   1   1   0   0   1   0   1   2   1   2
 MK-6-8                 2   1   1   1   1   1   1   2   0   2   0   1   1   1   2   0   0   0   0   2   0   2   0   2   2   1   2   1   1   0   2   1   1   1   2   2   2   2   0   1   1   0   1   2   1   1   2   0   1   1   0   0   1   1   1   1   1   0   1   0   1   2   1   1   1   1   2   1   1   1   0   0   1   1   2   1   1   2   0   1   1   1   0   1   0   0   2   2   1   1   1   1   1   2   1   1   1   2   1   0   1   2   0   2   1   1   2   1   0   0   1   1   0   1   1   2   2   0   0   2   2   2   2   2   1   1   1   1   0   1   1   2   2   2   1   2   1   2   2   0   0   1   0   2   1   1   0   1   1   2   2   1   1   2   2   1   0   1   0   0   1   2   2   0   2   0   1   1   0   2   0   1   0   0   0   0   0   1   1   1   0   2   1   1   1   0   1   1   1   1   0   2   1   0   2   0   1   1   1   2
 MK-6-9                 2   0   0   1   1   1   1   2   0   2   0   1   1   1   2   0   0   0   0   1   0   2   0   2   2   1   2   1   1   0   2   1   1   1   2   2   1   2   0   0   1   0   1   2   0   1   1   0   1   2   0   0   1   1   1   1   1   0   1   0   1   1   1   1   1   1   2   1   1   1   0   0   1   1   2   1   1   2   0   1   1   1   0   1   0   0   2   1   1   1   1   1   1   2   1   1   1   2   1   0   1   2   0   2   1   1   2   1   0   0   1   1   0   1   1   2   2   0   1   2   1   2   1   2   1   1   1   1   0   0   1   2   2   2   1   2   1   2   2   1   0   1   0   2   1   1   1   1   1   2   2   1   1   2   2   1   0   1   0   0   1   1   2   0   2   0   1   1   1   2   0   1   0   0   0   1   1   1   1   1   1   2   1   0   0   0   1   1   1   1   0   2   1   0   2   0   1   1   1   2
 MK-6-10                2   0   0   1   1   1   1   2   0   2   0   1   1   1   2   0   0   0   0   1   0   2   0   2   2   1   1   1   1   0   2   1   1   1   2   1   1   2   0   0   1   0   1   2   0   1   1   0   1   1   0   0   1   1   1   1   1   0   1   0   1   1   1   1   1   1   2   0   1   1   0   0   1   1   2   1   2   2   0   1   1   1   0   1   0   1   2   1   1   1   1   1   1   2   1   1   1   2   1   0   1   2   0   2   1   1   2   1   0   1   1   1   0   1   1   2   2   0   1   2   1   2   2   2   1   2   0   1   0   0   1   1   2   2   1   2   1   2   1   1   0   2   0   2   2   1   1   2   2   2   2   2   1   2   2   1   1   1   1   0   1   1   2   1   2   0   1   2   1   2   0   2   0   0   0   1   1   1   1   1   1   2   1   0   1   0   1   2   1   2   0   2   1   1   2   1   1   1   1   2
 MK-6-11                2   1   0   1   1   1   1   1   0   2   0   1   1   1   2   0   0   0   0   1   0   1   1   2   1   1   1   1   1   1   1   1   2   1   2   1   1   2   0   0   1   1   1   2   0   1   1   1   1   1   0   0   1   0   1   1   0   0   0   0   1   1   2   1   1   1   2   0   2   1   1   0   1   1   2   1   2   2   0   1   1   1   0   1   0   1   2   1   1   2   1   1   1   2   1   1   1   2   1   0   1   2   0   2   1   1   2   1   0   2   1   2   0   1   1   2   2   0   2   2   1   1   2   1   1   2   0   1   0   0   1   1   2   2   2   2   1   2   1   1   1   1   0   1   2   1   1   2   2   2   2   2   1   2   2   1   1   2   1   0   1   1   2   1   2   0   1   1   0   2   1   2   0   1   1   1   1   1   0   1   1   2   1   0   1   0   1   1   1   2   0   2   1   1   2   1   1   1   1   2
 MK-6-12                2   1   0   1   1   1   1   1   0   1   0   1   1   1   2   0   1   1   0   1   0   1   1   2   1   1   2   0   2   1   1   1   2   1   2   1   1   1   0   0   1   0   1   2   1   0   1   1   1   1   0   0   1   0   1   1   0   0   1   0   1   1   2   1   1   1   2   0   2   1   1   0   2   1   2   1   2   2   0   1   1   1   0   1   0   1   2   1   1   2   1   1   1   2   0   1   1   2   2   0   1   2   0   2   1   1   2   1   0   2   1   2   0   1   1   2   2   0   2   2   1   1   2   1   1   2   0   1   0   0   1   0   2   2   2   2   1   2   1   1   1   1   1   2   1   0   1   1   2   2   2   2   1   1   1   1   1   2   1   0   1   1   2   1   2   0   1   1   1   2   1   2   0   1   1   1   1   1   1   0   1   2   0   0   1   0   1   1   1   2   0   2   1   1   2   1   1   1   2   2
 MK-6-13                2   1   0   1   1   1   2   1   0   1   0   1   1   1   2   0   1   1   0   1   0   1   1   0   1   1   2   0   2   2   1   1   2   1   2   1   1   1   1   0   1   0   0   1   1   0   1   1   1   1   0   1   2   0   1   2   0   1   1   0   1   0   2   1   1   1   2   0   2   0   1   0   2   1   2   1   2   2   0   1   1   1   0   1   0   0   2   1   1   1   1   1   1   2   0   1   1   2   2   1   1   2   0   1   1   1   2   1   1   2   1   2   0   1   1   2   2   1   2   2   1   1   2   1   1   2   0   2   0   0   1   2   2   2   2   1   1   2   1   1   1   1   2   1   1   0   1   1   2   2   1   2   1   1   1   1   0   1   0   1   0   1   2   1   2   0   1   1   1   2   1   2   0   1   1   1   0   1   1   0   1   2   0   0   1   0   1   1   1   2   0   2   1   1   2   1   1   2   1   2
 MK-6-14                2   1   0   1   1   1   1   1   0   1   1   1   1   1   2   0   0   1   0   0   0   1   1   0   1   1   2   0   1   2   2   0   2   1   2   1   1   1   1   0   1   1   1   1   1   0   1   1   1   1   0   1   1   0   1   1   0   1   1   1   2   0   2   1   1   1   1   1   2   0   1   0   2   1   2   1   2   1   1   0   1   1   1   1   1   0   2   1   1   1   2   1   1   2   0   1   2   2   2   1   1   2   0   0   1   1   1   1   1   2   2   2   0   1   1   2   2   1   2   2   1   1   1   0   1   2   0   2   1   0   1   1   2   2   2   0   1   2   1   1   1   1   1   1   0   0   0   2   2   2   1   2   1   2   1   1   0   1   0   1   0   1   2   1   2   0   1   1   1   1   1   2   1   1   0   1   0   2   1   1   1   2   0   0   1   0   1   1   1   2   0   2   1   1   1   1   1   2   1   2
 MK-6-15                2   2   0   1   1   1   1   0   1   1   1   1   1   1   2   0   0   1   0   0   1   1   2   0   1   2   1   0   1   2   2   0   2   1   2   1   1   1   1   1   1   1   1   1   1   0   1   1   1   2   0   1   1   0   1   1   1   1   1   0   2   0   2   1   1   1   1   1   2   0   1   0   1   1   2   1   2   1   1   0   1   0   1   1   1   0   1   1   1   1   2   1   1   2   0   1   2   2   2   0   0   2   0   0   1   1   1   1   1   1   2   2   0   2   1   2   2   1   2   1   1   1   1   0   1   1   0   2   2   0   1   1   1   2   1   0   1   2   1   1   1   1   1   1   0   0   1   1   2   2   1   2   1   1   1   1   1   1   0   2   0   1   0   2   2   0   1   1   2   1   1   1   1   1   0   2   0   2   1   1   1   2   0   0   1   0   1   1   1   2   0   2   2   0   1   1   1   2   1   2
 MK-6-16                2   2   1   1   1   1   1   0   1   1   1   0   1   0   2   0   0   0   0   0   1   1   2   0   1   2   1   0   1   2   2   0   2   1   1   1   1   0   1   2   1   0   1   1   1   0   1   1   1   2   0   1   1   0   1   1   1   1   1   0   1   1   2   1   1   0   1   1   1   0   1   0   0   1   1   1   2   1   1   0   1   0   1   1   1   0   1   1   1   1   1   1   1   0   1   1   2   2   2   0   0   2   0   0   1   1   1   0   1   1   1   2   0   1   1   2   2   1   2   0   1   1   2   0   1   1   0   1   2   0   1   1   1   2   1   0   1   2   1   1   1   1   1   1   1   0   1   1   1   2   1   2   1   1   1   1   1   0   0   2   0   0   0   2   2   0   1   1   1   1   1   1   1   1   0   1   0   2   1   1   1   2   1   0   1   0   1   1   1   2   0   2   2   0   1   1   1   2   1   2
 
!****************************************** Phenotypic Data **********************************************************
!-100.0 is resevred for missing phenotype
SimulatedTrait1        11.9986    8.1095    9.6343    7.9215   10.2472    9.8534    9.9425   10.1427    9.7667   12.7991    9.2836    9.5622    9.6859   10.4352    9.5270   10.0965   12.5724    8.2949   10.2377    9.3992    9.6205    9.4659    9.6884   10.1143   11.2233   10.0650   11.4925   11.0508   10.0934    7.2429    9.7843    8.7012   10.4694   11.2941    7.8195   10.6924   11.5862    8.7502    8.5660    9.2124   10.0862    9.2705   10.7198   10.9585    8.7100    9.6706   10.7071   10.6917   10.6644    9.3165    9.8391    8.4054   10.4177    8.6362   10.1985    9.5635    8.5906    9.2393    9.5932    8.9117   10.7360    9.6423   10.7361   10.1767   10.9729    9.2463    9.8478   10.2518    9.7712   10.3651    8.8508    8.5538   10.1445    9.1764   10.3941    9.0338    9.8231   11.1513    9.5206   10.3115    9.2950    9.9496   10.2442   10.7755   10.1179   11.0296   10.7951    9.4664   10.2907   10.3171    9.4386   10.7929    8.5420   10.0050    9.2637    9.5347    9.6884    9.5562    8.6699    8.8258   11.6115   10.4332   10.1821    9.9237    9.1590   10.0623   11.3336   10.8764    8.3580    9.9687   10.0857    9.9235    9.1827    8.9905   10.8577   11.0709   10.7640   10.2528   11.1591    9.6842   10.5136    9.9541    9.2426    9.2780    9.4854    9.2906   11.3188   10.5995    8.6092   10.2097   11.0981    9.2672    9.6846   10.1332   10.2101   11.7701    8.9795   11.5346   11.0212    9.0090   10.1829    8.3371   11.6766   10.0614   10.4355    9.8689    9.0815    8.9116    9.2562    9.8285    9.9162   10.0588    7.4912    8.5066    8.1462   10.0020   10.3732    8.9742   10.3390   10.6571    9.1644    9.6652    9.2871   11.9385   10.2946    8.9915   10.1161    9.2341   11.0724   11.3818    8.3350   10.4669    8.9861    9.3955    9.9230    9.7695    9.3495    9.7480    9.4394    9.2395    9.4578   11.1740    9.4594   10.6804    9.6978   10.8547   10.5677   10.4444   11.5958   10.5757   10.1182    9.1651    8.7437   10.0494   10.6499   10.0344   10.0934    8.7783    8.9914    9.4938
 
