# Supplementary material for: Inclusive Composite Interval Mapping of QTL by Environment Interactions in Biparental Populations
Source: PLoS One. 2015 Jul 10;10(7):e0132414. doi: 10.1371/journal.pone.0132414 (PMC4498613; doi:10.1371/journal.pone.0132414)
Supplement: S2 File — (ZIP) [file pone.0132414.s002.zip › F2 population/e=1/run_00040.met]

!**********************Note: lines staring with "!" are remarks and will be ignored in the program********************
!*********************************General Information**********************************
!Assuming F1 = P1 x P2, populations available in QTL IciMapping are: 
!  1, P1BC1F1 = P1 x F1, the first backcrossing where P1 is used as the recurrent parent;
!  2, P2BC1F1 = P2 x F1, the first backcrossing where P2 is used as the recurrent parent;
!  3, F1DH, F1-derived doubled haploids; 
!  4, RIL or F1RIL, recombination inbred lines through the repeated selfing of F1;
!  5, P1BC1RIL, recombination inbred lines through the repeated selfing of P1BC1F1;
!  6, P2BC1RIL, recombination inbred lines through the repeated selfing of P2BC1F1;
!  7, F2, the selfing generation of F1;
!  8, F3, the selfing generation of F2;
!  9, P1BC2F1, the second backcrossing where P1 is used as the recurrent parent; 
! 10, P2BC2F1, the second backcrossing where P2 is used as the recurrent parent;
! 11, P1BC2RIL, recombination inred lines through the repeated selfing of P1BC2F1; 
! 12, P2BC2RIL, recombination inred lines through the repeated selfing of P2BC2F1; 
! 13, P1BC1F2, the selfing generation of P1BC1F1; 
! 14, P2BC1F2, the selfing generation of P2BC1F1; 
! 15, P1BC2F2, the selfing generation of P1BC2F1; 
! 16, P2BC2F2, the selfing generation of P2BC2F1; 
! 17, P1BC1DH, P1BC1F1-derived doubled haploids; 
! 18, P2BC1DH, P2BC1F1-derived doubled haploids; 
! 19, P1BC2DH, P1BC2F1-derived doubled haploids; 
! 20, P2BC2DH, P2BC2F1-derived doubled haploids; 
   7      !Mapping Population (see remarks above)
   2      !Mapping Function (1 for Kosambi; 2 for Haldane; 3 for Morgan)
   2      !Marker Space Type (1 for intervals; 2 for positions)
   1      !Marker Space Unit(1 for centiMorgans; 2 for Morgan)
   6      !Number of Chromosomes (or Linkage Groups)
 200      !Size of the mapping population
   1      !Number of environments
 
!***************************************** Chromosomes and Linkage Maps **********************************************
!Chromosome                 NumMarkers
-CH1                        16
-CH2                        16
-CH3                        16
-CH4                        16
-CH5                        16
-CH6                        16
!Linkage map (Marker name followed by position or the interval length)
 MK-1-1                1     0.000
 MK-1-2                1    10.000
 MK-1-3                1    20.000
 MK-1-4                1    30.000
 MK-1-5                1    40.000
 MK-1-6                1    50.000
 MK-1-7                1    60.000
 MK-1-8                1    70.000
 MK-1-9                1    80.000
 MK-1-10               1    90.000
 MK-1-11               1   100.000
 MK-1-12               1   110.000
 MK-1-13               1   120.000
 MK-1-14               1   130.000
 MK-1-15               1   140.000
 MK-1-16               1   150.000
 MK-2-1                2     0.000
 MK-2-2                2    10.000
 MK-2-3                2    20.000
 MK-2-4                2    30.000
 MK-2-5                2    40.000
 MK-2-6                2    50.000
 MK-2-7                2    60.000
 MK-2-8                2    70.000
 MK-2-9                2    80.000
 MK-2-10               2    90.000
 MK-2-11               2   100.000
 MK-2-12               2   110.000
 MK-2-13               2   120.000
 MK-2-14               2   130.000
 MK-2-15               2   140.000
 MK-2-16               2   150.000
 MK-3-1                3     0.000
 MK-3-2                3    10.000
 MK-3-3                3    20.000
 MK-3-4                3    30.000
 MK-3-5                3    40.000
 MK-3-6                3    50.000
 MK-3-7                3    60.000
 MK-3-8                3    70.000
 MK-3-9                3    80.000
 MK-3-10               3    90.000
 MK-3-11               3   100.000
 MK-3-12               3   110.000
 MK-3-13               3   120.000
 MK-3-14               3   130.000
 MK-3-15               3   140.000
 MK-3-16               3   150.000
 MK-4-1                4     0.000
 MK-4-2                4    10.000
 MK-4-3                4    20.000
 MK-4-4                4    30.000
 MK-4-5                4    40.000
 MK-4-6                4    50.000
 MK-4-7                4    60.000
 MK-4-8                4    70.000
 MK-4-9                4    80.000
 MK-4-10               4    90.000
 MK-4-11               4   100.000
 MK-4-12               4   110.000
 MK-4-13               4   120.000
 MK-4-14               4   130.000
 MK-4-15               4   140.000
 MK-4-16               4   150.000
 MK-5-1                5     0.000
 MK-5-2                5    10.000
 MK-5-3                5    20.000
 MK-5-4                5    30.000
 MK-5-5                5    40.000
 MK-5-6                5    50.000
 MK-5-7                5    60.000
 MK-5-8                5    70.000
 MK-5-9                5    80.000
 MK-5-10               5    90.000
 MK-5-11               5   100.000
 MK-5-12               5   110.000
 MK-5-13               5   120.000
 MK-5-14               5   130.000
 MK-5-15               5   140.000
 MK-5-16               5   150.000
 MK-6-1                6     0.000
 MK-6-2                6    10.000
 MK-6-3                6    20.000
 MK-6-4                6    30.000
 MK-6-5                6    40.000
 MK-6-6                6    50.000
 MK-6-7                6    60.000
 MK-6-8                6    70.000
 MK-6-9                6    80.000
 MK-6-10               6    90.000
 MK-6-11               6   100.000
 MK-6-12               6   110.000
 MK-6-13               6   120.000
 MK-6-14               6   130.000
 MK-6-15               6   140.000
 MK-6-16               6   150.000
!*********************************** Marker Types ********************************************************************
!Co-dominant marker: When heterozygote F1 is present, P1 is coded as 2, F1 is coded as 1, and P2 is coded as 0; Otherwise, P1 is coded as 2, and P2 is coded as 0. 
!Dominant marker: When heterozygote F1 is present, P1 and F1 are coded as 12, and P2 is coded as 0; Otherwise, P1 is coded as 2, and P2 is coded as 0.  
!Recessive markers: When heterozygote F1 is present, P1 is coded as 2, and F1 and P2 are coded as 10; Otherwise, P1 is coded as 2, and P2 is coded as 0. 
!Missing marker is coded as -1. 
 MK-1-1                 1   0   0   1   2   0   1   0   1   1   1   1   2   2   0   1   1   1   0   2   1   2   1   1   0   2   0   1   0   1   2   1   1   1   1   0   1   2   0   2   1   0   1   0   1   2   0   1   2   1   2   2   0   1   0   2   1   1   2   1   1   2   2   1   1   2   2   1   1   1   0   1   1   1   1   1   1   1   1   1   1   1   0   0   1   0   1   2   0   2   0   1   2   0   2   0   2   0   0   2   0   1   2   1   1   1   2   1   1   1   1   1   1   2   1   1   1   1   2   2   1   1   1   1   1   0   1   0   0   0   1   2   1   0   1   1   2   2   1   1   0   1   0   1   1   0   2   2   2   2   2   2   1   1   2   1   1   1   1   2   1   0   1   1   2   2   0   2   0   2   1   0   0   0   0   0   0   1   1   0   0   1   1   1   2   0   0   2   1   1   2   0   0   1   0   1   0   1   1   2
 MK-1-2                 1   0   0   1   2   0   1   0   2   1   1   1   2   2   0   1   1   1   0   2   1   2   1   1   0   2   0   1   0   1   2   1   1   1   1   0   1   1   0   2   1   1   1   0   1   2   0   1   2   1   2   2   0   1   0   2   2   1   2   2   1   2   2   1   1   2   2   1   1   1   0   1   2   1   1   1   1   1   1   1   1   1   0   0   1   0   1   2   0   2   0   1   1   0   2   0   2   0   1   2   0   2   2   0   2   2   2   1   0   0   1   1   1   2   1   1   2   1   2   2   1   1   1   1   1   0   1   0   0   0   1   1   2   0   1   1   2   2   1   1   0   1   0   1   1   1   2   2   2   2   2   1   0   1   0   1   2   1   1   2   1   0   1   2   2   2   1   2   0   2   1   0   0   0   0   0   0   1   1   0   0   1   1   0   2   0   0   2   1   1   2   0   0   0   1   1   0   1   2   2
 MK-1-3                 1   0   1   1   1   0   1   0   2   1   1   1   2   2   0   1   1   1   0   2   1   2   1   1   0   2   0   1   0   1   2   1   1   1   1   0   1   0   0   2   1   1   1   0   1   2   0   1   2   1   2   2   0   1   0   2   2   1   0   2   1   2   2   1   2   2   2   2   2   1   0   1   2   1   1   0   1   1   1   0   2   1   1   0   1   0   0   2   0   2   0   1   1   0   2   0   2   0   2   2   0   2   2   0   1   2   2   1   0   0   1   1   1   2   1   1   1   0   2   2   2   1   0   1   1   1   1   0   0   0   1   1   1   0   1   1   2   1   1   1   0   1   0   2   1   1   2   2   2   2   2   0   1   2   0   0   2   0   1   2   0   0   1   2   2   2   1   2   0   2   2   0   0   0   0   0   0   1   1   0   0   1   1   0   2   0   0   2   1   2   2   0   0   0   1   0   0   1   2   2
 MK-1-4                 1   1   0   1   0   2   1   0   2   2   1   0   1   2   0   1   1   1   0   2   1   2   1   1   0   2   0   1   0   1   2   1   1   1   1   1   1   0   0   2   1   1   1   0   1   2   0   1   2   1   2   2   1   1   0   2   2   1   0   2   1   2   2   1   2   2   2   2   2   1   0   1   2   1   1   0   1   1   1   0   2   1   1   1   1   0   2   2   0   2   0   1   1   0   2   0   2   0   2   2   0   2   2   0   1   2   1   1   0   0   2   0   1   2   1   1   1   0   2   2   2   1   1   2   1   1   1   0   1   0   1   1   2   1   1   2   2   1   0   1   0   1   0   2   1   1   2   2   2   2   2   1   1   2   0   0   2   0   1   1   0   0   1   2   1   2   1   2   0   2   2   1   0   0   0   2   1   1   0   0   0   1   1   0   2   0   0   2   1   1   2   0   0   0   1   1   0   1   2   2
 MK-1-5                 1   1   0   1   0   1   1   0   2   2   2   0   1   1   0   1   1   1   0   2   1   2   1   1   0   2   0   1   0   1   1   1   1   1   0   1   1   0   1   2   1   1   1   0   2   1   0   0   1   1   2   2   0   1   0   2   2   1   0   2   1   1   2   1   1   2   2   2   2   1   1   1   2   1   1   0   1   0   1   0   2   1   0   1   1   1   2   2   0   2   0   1   1   0   2   0   2   0   1   2   0   2   2   0   1   2   1   1   0   1   2   0   1   2   1   1   1   0   2   1   2   1   2   2   1   1   0   0   1   0   1   1   1   1   1   1   2   1   0   1   1   1   1   2   1   1   2   2   2   2   2   1   1   1   0   0   2   0   1   1   0   2   1   2   1   2   1   2   0   1   2   0   0   0   0   2   2   1   0   0   0   1   1   0   2   1   0   2   1   1   2   0   0   0   1   1   0   1   2   2
 MK-1-6                 1   1   0   1   0   1   1   1   2   2   2   0   1   1   1   1   1   1   1   1   1   2   1   1   0   2   0   1   0   1   1   1   1   1   0   1   2   0   1   2   1   1   1   0   2   1   0   0   1   1   2   2   0   0   0   1   2   0   0   2   1   1   2   1   1   2   2   2   1   1   1   1   2   0   1   0   1   0   1   0   2   0   0   1   1   1   2   1   0   2   0   1   2   0   2   0   2   1   2   2   0   2   1   2   1   2   1   1   0   2   2   0   1   1   1   0   1   0   2   1   2   0   1   1   1   1   1   0   1   0   1   1   1   1   0   1   1   1   0   1   1   1   1   2   1   1   1   2   2   2   2   1   1   1   1   0   2   0   1   2   0   2   2   2   0   2   1   2   0   2   2   0   0   0   0   2   2   1   0   0   0   1   1   0   2   1   0   2   1   1   2   0   0   0   1   1   0   0   2   2
 MK-1-7                 1   1   0   1   0   2   0   0   2   2   2   0   1   0   1   1   1   1   2   1   1   0   0   1   0   1   0   2   0   1   1   1   1   1   0   1   2   0   1   2   2   1   1   0   2   1   1   0   1   1   2   2   0   0   0   1   2   0   0   1   1   2   2   1   1   2   2   2   1   1   1   1   2   1   0   0   1   1   1   0   2   0   0   1   1   1   2   1   0   2   0   1   2   0   2   0   2   1   2   2   1   2   1   2   1   2   0   1   0   2   1   0   1   1   1   0   1   0   2   1   2   0   2   1   1   1   1   0   0   0   1   1   0   1   0   1   1   1   0   1   1   1   1   2   1   0   1   2   2   2   2   1   1   1   1   0   2   0   0   2   0   2   2   2   1   1   1   2   0   1   2   0   0   0   0   2   2   1   0   0   0   1   1   0   2   1   0   2   1   1   2   0   1   0   1   1   0   0   2   2
 MK-1-8                 1   1   0   1   0   2   0   0   1   2   2   0   2   0   1   1   1   1   2   1   2   0   0   1   0   0   0   2   0   1   0   1   1   1   0   1   1   0   1   2   2   1   1   0   2   1   1   1   1   1   1   2   0   0   0   1   2   0   1   1   1   2   2   1   2   2   2   2   1   1   1   1   0   1   1   0   0   1   1   0   2   0   0   1   1   1   1   1   0   2   0   1   2   0   2   0   2   1   2   2   1   1   2   2   1   2   0   1   0   2   1   0   1   1   1   0   2   1   1   1   2   0   2   1   1   1   0   0   0   0   1   2   0   1   0   1   2   1   0   0   1   2   1   2   1   0   0   1   2   2   2   1   1   1   1   0   2   0   0   1   0   2   1   2   1   1   1   2   0   1   2   0   0   0   0   2   2   1   0   1   0   1   1   0   2   2   0   2   1   1   2   0   1   0   2   1   1   0   2   2
 MK-1-9                 1   1   0   1   0   1   0   0   1   2   2   0   2   1   1   1   1   1   2   1   2   1   0   1   0   1   0   2   0   1   0   1   1   1   0   1   2   0   2   2   2   2   1   0   2   1   1   1   1   1   1   2   1   0   0   1   2   0   0   2   1   2   2   1   2   1   2   1   0   0   1   1   0   1   1   0   0   1   1   1   2   0   0   1   1   1   1   0   0   2   0   1   1   0   2   0   2   1   2   1   1   1   2   2   1   2   0   1   0   2   1   0   1   1   1   0   2   1   0   1   2   0   1   1   1   1   0   0   0   1   1   2   0   1   0   1   2   1   2   0   1   2   2   2   1   0   0   0   2   2   2   1   1   1   1   0   2   0   0   1   1   2   1   2   1   1   0   0   0   1   2   0   0   0   0   2   2   1   1   1   0   1   1   0   2   1   0   2   1   1   2   0   1   0   2   1   1   0   2   2
 MK-1-10                1   1   0   1   1   1   0   0   1   2   2   0   2   1   1   1   0   1   1   1   2   1   0   0   0   1   0   1   1   1   1   1   1   1   0   1   2   0   2   2   2   2   1   0   2   1   1   1   1   0   1   2   1   0   0   1   1   0   0   1   1   2   1   0   2   0   2   1   0   1   1   1   0   1   1   1   0   1   1   1   2   0   0   1   1   2   0   0   0   2   1   1   1   0   2   0   2   1   2   1   1   1   2   2   1   2   0   1   0   2   1   0   1   1   1   0   2   1   0   1   2   0   1   1   1   1   0   0   0   1   2   1   0   1   0   1   1   1   2   0   1   2   2   2   1   0   0   1   1   2   2   1   1   1   1   0   2   0   1   1   1   2   1   2   1   1   0   0   0   2   2   0   0   0   0   2   1   1   1   1   0   2   1   0   2   1   0   2   1   0   2   0   1   0   2   0   1   0   2   2
 MK-1-11                2   1   1   1   1   1   0   0   1   2   2   0   2   0   1   1   0   1   1   1   1   1   0   0   1   1   0   1   2   1   0   0   1   1   1   2   1   0   2   2   2   2   1   0   2   1   2   0   1   1   1   2   1   0   0   1   1   0   0   1   1   1   1   0   2   0   2   1   0   0   0   1   0   1   1   1   0   1   2   1   2   0   0   1   1   2   0   0   0   2   1   1   1   1   2   0   2   1   2   1   2   1   2   2   1   2   0   1   0   2   1   0   1   1   1   0   2   2   0   1   2   0   1   0   1   1   0   0   0   0   2   1   0   1   0   1   1   1   1   0   1   1   2   2   1   0   0   1   1   2   2   1   1   0   1   0   2   0   1   1   1   2   0   2   1   1   0   1   1   2   2   0   0   0   0   2   1   1   1   1   0   2   1   0   2   1   0   2   1   0   1   0   1   0   2   2   1   0   2   1
 MK-1-12                2   1   1   1   1   1   0   0   1   2   2   0   2   0   1   1   0   1   0   1   1   1   0   1   1   1   1   0   0   1   0   0   1   1   1   2   2   0   2   2   2   2   1   0   2   1   1   0   1   1   2   2   1   0   0   1   1   0   0   1   0   1   1   0   2   0   2   0   0   0   0   0   0   1   0   1   1   1   2   1   2   0   0   1   1   2   1   0   0   1   1   1   1   1   2   0   2   1   2   1   1   1   2   2   1   2   1   1   0   2   1   1   1   1   1   0   2   1   0   0   2   0   1   0   1   1   1   0   0   0   2   1   1   1   1   1   1   1   1   0   1   2   1   2   1   0   1   1   2   2   2   1   1   0   1   0   2   0   0   1   0   1   0   1   1   1   1   1   1   2   2   0   0   1   0   2   1   0   0   1   1   1   1   0   2   1   0   2   1   0   1   1   1   0   0   2   1   0   1   1
 MK-1-13                2   1   1   1   1   1   0   0   1   2   1   0   2   0   1   1   0   1   0   1   1   0   1   2   1   1   0   0   0   1   0   0   1   1   0   2   2   0   1   2   2   1   1   0   2   2   1   1   2   1   2   2   1   0   1   1   1   0   0   2   0   1   1   0   2   0   2   0   0   0   1   0   0   1   0   1   1   1   2   0   1   0   0   1   1   2   1   0   0   1   2   2   2   1   1   0   2   1   1   1   0   1   2   1   1   2   1   1   0   2   1   0   0   1   1   0   2   1   1   0   1   0   1   0   1   1   1   0   0   1   2   1   1   1   2   1   0   1   1   0   1   1   1   1   1   0   1   1   2   2   2   1   1   0   1   0   2   0   1   1   0   1   0   1   1   0   1   2   1   2   2   1   0   1   1   2   2   0   0   1   1   1   1   0   1   1   0   2   1   0   1   1   1   1   0   2   1   0   1   1
 MK-1-14                2   1   0   1   0   1   0   1   1   0   1   0   2   0   1   0   0   1   1   1   1   0   1   2   1   1   0   0   0   1   0   0   1   1   0   2   2   0   1   2   2   1   1   0   2   2   1   1   2   1   2   2   1   0   1   1   1   1   0   1   0   2   1   0   2   0   2   1   0   0   1   0   0   1   0   1   1   1   2   0   1   0   0   0   1   2   1   1   0   0   2   2   2   1   1   1   1   1   1   1   0   1   2   1   1   2   1   1   1   2   1   0   0   2   1   0   2   1   1   2   1   0   2   0   1   1   0   0   0   1   2   1   1   1   2   1   0   1   1   0   1   2   1   1   1   0   1   1   2   2   2   1   1   0   1   0   2   1   1   1   0   2   0   1   1   0   1   2   2   2   2   1   0   1   1   2   2   0   0   1   1   1   1   0   1   1   0   1   1   0   1   1   0   1   0   2   1   0   1   1
 MK-1-15                2   1   0   1   0   1   1   1   1   0   1   0   2   0   0   1   0   0   1   1   1   1   1   2   1   1   1   0   0   2   0   0   1   1   0   2   2   0   1   2   1   1   1   0   2   1   1   1   2   1   2   2   1   0   1   1   1   1   0   0   0   2   2   0   2   0   2   2   0   0   1   0   0   1   0   1   1   1   1   0   1   2   1   1   1   2   1   0   0   0   2   1   2   2   1   0   1   2   1   2   0   1   1   1   1   2   1   1   1   1   1   0   0   2   1   0   2   0   1   2   2   0   2   0   1   1   0   1   0   1   2   1   1   1   2   1   0   1   1   0   1   2   1   1   0   0   1   1   2   2   2   1   1   0   0   0   2   1   1   1   0   2   1   2   1   0   2   2   1   2   2   1   0   0   1   2   2   0   0   1   1   1   1   0   1   1   0   1   1   0   1   1   0   1   2   2   1   0   1   1
 MK-1-16                2   1   1   1   0   1   1   1   1   0   1   0   2   0   0   1   1   0   1   1   1   1   1   2   1   1   0   0   0   2   0   0   2   1   0   1   2   1   1   2   1   1   1   0   2   1   1   1   2   1   1   2   2   0   1   1   2   1   0   0   0   2   1   1   1   0   1   2   0   0   1   0   0   1   0   2   1   1   1   0   1   2   1   1   2   2   1   0   0   0   2   1   2   2   1   0   1   2   1   2   0   0   2   1   1   2   1   1   1   0   1   0   0   2   1   0   1   0   2   2   2   0   1   1   1   1   0   1   0   1   2   1   1   1   2   1   0   1   1   1   1   2   1   1   0   2   1   1   2   1   2   1   1   0   0   0   2   1   1   1   1   2   1   2   1   0   2   2   1   2   2   1   1   0   1   2   1   0   0   1   1   1   1   1   1   1   0   1   1   0   1   1   0   1   1   2   2   1   1   1
 MK-2-1                 0   1   1   2   0   1   1   1   1   0   1   1   0   2   1   1   2   1   2   1   1   1   2   1   0   0   0   1   1   0   1   1   2   0   1   1   2   2   1   1   1   1   1   0   0   1   1   1   1   1   1   2   2   1   2   1   1   2   1   2   0   1   1   2   1   2   2   2   1   2   1   2   1   1   0   0   0   1   1   1   0   2   1   0   1   0   0   1   1   1   1   1   1   1   1   1   0   1   1   1   1   0   2   2   2   0   2   0   2   0   1   2   0   1   1   2   1   2   0   2   1   0   0   2   1   1   2   2   2   2   1   1   1   1   0   0   0   0   0   2   1   1   1   1   1   2   0   2   2   1   2   1   2   0   1   1   1   1   0   1   2   1   1   2   0   0   0   0   2   1   0   1   1   1   1   0   1   1   1   0   2   1   2   0   1   1   0   1   2   1   2   0   1   1   1   1   0   0   2   2
 MK-2-2                 0   1   1   2   0   1   1   1   1   0   1   1   0   1   1   1   2   1   2   2   1   1   2   0   0   1   0   1   1   0   1   1   2   0   1   1   1   2   1   1   1   1   1   0   1   1   1   1   1   1   1   2   2   1   2   1   1   2   1   2   0   1   1   1   1   2   2   2   1   2   1   2   1   0   1   0   0   1   1   1   0   2   1   0   1   0   0   0   1   1   1   1   1   1   1   1   0   0   1   1   1   0   1   2   1   0   1   0   2   0   1   2   1   1   2   2   1   2   0   2   2   0   0   2   1   1   2   1   2   2   1   1   2   1   0   0   0   0   0   1   1   1   1   1   1   2   1   2   1   1   2   1   2   0   1   1   1   1   0   1   2   1   1   1   1   0   1   0   2   1   1   0   1   1   0   1   1   1   1   1   2   1   2   0   0   2   0   1   2   1   2   0   1   1   0   0   1   0   2   1
 MK-2-3                 0   1   1   2   0   1   1   1   1   0   1   1   0   2   1   1   1   1   2   1   1   0   1   0   0   1   0   1   1   2   1   1   2   0   1   1   1   2   1   1   1   1   1   0   1   1   2   1   1   1   2   2   2   0   2   1   1   2   1   2   0   1   0   1   1   2   2   2   1   1   1   2   1   0   1   0   0   1   1   2   0   2   1   1   1   0   0   0   1   0   1   1   1   1   1   1   0   0   1   1   2   0   2   2   1   0   1   0   2   0   0   2   1   1   2   2   1   2   0   2   2   1   0   2   2   1   2   1   2   2   1   2   2   1   0   0   0   0   0   1   1   1   1   1   1   2   1   2   1   1   2   1   1   0   1   1   1   1   0   1   2   1   1   1   1   0   1   0   2   1   0   0   0   1   0   1   1   1   2   1   1   1   2   1   0   2   0   1   2   1   1   0   2   1   0   1   0   0   2   1
 MK-2-4                 0   1   1   2   0   0   1   1   1   0   1   1   0   2   1   1   1   2   2   1   1   0   2   0   0   1   1   1   1   2   1   1   2   0   2   1   2   2   1   1   2   1   1   0   1   1   2   1   1   2   2   2   2   0   2   1   1   1   1   2   0   2   0   2   1   1   1   1   2   1   1   2   2   0   1   0   1   1   1   1   1   1   1   1   1   0   0   1   1   0   1   1   1   2   1   1   0   0   1   1   1   0   2   2   1   1   2   0   2   0   1   2   1   1   2   2   1   1   1   2   2   1   0   2   2   1   2   1   2   2   1   2   2   1   0   0   0   0   0   1   2   1   1   1   1   2   1   2   1   1   2   1   1   0   1   0   1   1   0   1   2   1   1   1   0   1   1   1   2   1   0   0   0   1   0   1   0   1   2   1   1   1   2   0   2   1   0   1   2   2   0   1   2   1   0   1   0   0   2   1
 MK-2-5                 0   2   1   2   0   0   1   1   1   0   1   1   0   1   2   0   1   2   2   1   1   1   2   0   1   1   2   1   1   2   1   1   2   1   0   0   1   2   0   1   2   1   2   0   1   1   2   2   1   2   2   2   2   1   2   1   1   2   1   2   0   2   0   2   0   1   1   1   2   2   1   2   1   0   1   0   1   1   1   1   2   1   1   1   0   0   0   2   1   0   2   1   2   2   1   0   0   0   1   1   1   0   2   2   1   1   2   0   2   1   1   2   1   1   2   2   1   1   1   2   2   1   1   2   2   1   1   0   2   2   1   2   2   1   0   1   0   0   0   0   2   1   2   2   1   1   1   2   1   1   2   2   1   0   0   1   1   2   0   1   2   1   1   1   0   1   1   0   2   1   0   0   1   0   0   1   0   1   2   1   1   1   2   1   2   1   0   1   2   2   0   1   2   1   0   1   0   0   1   1
 MK-2-6                 0   2   1   2   0   0   1   1   1   0   1   1   0   1   2   0   1   2   2   0   1   1   2   0   1   1   2   1   2   2   1   1   2   1   0   0   1   1   0   0   2   1   2   0   1   1   2   2   1   2   2   2   1   1   1   2   1   2   1   2   0   2   0   2   1   1   1   1   2   2   1   1   1   0   1   0   1   1   1   1   1   1   1   1   0   0   0   2   0   0   2   1   1   2   1   0   0   0   1   2   1   0   2   1   1   1   2   0   2   1   1   1   1   1   2   2   2   1   1   2   2   1   1   2   2   1   1   0   2   2   1   1   2   1   1   1   0   0   0   0   2   1   1   2   1   1   1   2   0   1   2   2   1   1   0   1   1   2   0   1   2   1   1   1   1   1   1   0   2   1   0   0   2   0   1   1   0   1   2   2   1   1   2   2   2   1   1   1   1   2   0   0   2   1   0   2   0   0   1   0
 MK-2-7                 0   2   1   2   0   1   1   2   1   0   1   1   0   1   2   0   1   0   2   0   1   2   2   0   1   2   2   2   2   2   1   1   2   1   0   0   1   1   0   1   2   1   2   0   0   1   2   1   1   2   2   1   1   1   1   2   2   2   1   2   0   2   0   2   1   1   1   1   2   1   1   1   1   1   1   1   1   1   0   1   1   1   1   1   0   0   0   2   0   1   2   1   1   2   2   0   0   0   1   2   1   0   2   1   1   1   2   0   2   1   1   1   1   2   2   2   2   2   0   1   2   1   1   2   2   1   1   0   2   2   1   0   2   1   2   1   0   0   0   0   2   1   1   2   1   1   1   2   0   1   2   2   1   1   0   1   1   2   0   1   2   1   1   1   1   1   1   0   2   1   0   0   2   0   1   1   1   1   2   1   1   1   2   2   2   1   1   0   1   2   0   0   2   1   1   2   0   0   1   0
 MK-2-8                 1   2   1   2   1   1   1   1   1   0   2   1   0   1   2   0   1   1   2   0   2   2   2   0   1   2   2   2   1   2   1   1   2   1   0   0   1   1   2   1   1   1   2   0   0   2   2   1   1   2   2   1   1   1   1   2   2   2   1   1   0   2   0   2   1   1   1   1   2   2   1   1   1   1   0   1   0   1   0   1   0   1   1   0   0   0   0   2   0   1   2   1   2   2   2   0   0   0   1   2   2   1   2   1   1   2   2   1   2   1   0   0   1   2   2   0   2   2   0   1   1   1   1   2   2   1   2   0   1   2   2   0   2   1   2   1   0   0   0   0   2   1   0   2   1   1   1   2   0   1   0   2   2   1   0   1   1   2   0   1   2   1   1   1   1   1   0   0   2   2   1   0   2   0   1   0   1   1   2   1   0   1   2   1   2   0   1   0   1   1   0   0   2   1   0   2   0   0   1   0
 MK-2-9                 1   2   1   1   1   0   1   1   1   0   2   0   1   1   2   0   0   1   2   0   2   1   2   0   1   2   1   2   1   2   1   1   2   1   0   0   1   1   2   1   1   1   2   0   0   2   2   0   1   2   2   2   0   1   1   2   2   2   1   1   0   2   0   2   2   1   1   1   2   2   1   1   1   1   0   2   0   1   1   0   0   1   1   0   0   0   0   2   0   1   2   1   2   2   2   0   1   0   1   2   2   1   2   1   1   2   2   1   2   2   0   0   1   2   2   0   1   2   0   1   1   1   1   2   1   0   2   0   1   2   2   1   2   1   2   1   1   0   0   1   2   1   0   2   1   0   1   2   0   0   0   2   2   0   0   1   1   0   0   1   2   1   1   1   1   1   0   0   1   2   1   0   2   0   1   0   1   1   2   1   0   2   2   1   1   0   1   0   1   1   0   0   2   1   0   2   0   0   1   0
 MK-2-10                1   2   1   1   1   1   1   0   1   0   2   0   1   0   2   0   2   1   2   0   2   1   2   1   1   0   1   2   1   2   1   1   2   1   0   0   1   1   2   1   1   1   2   0   0   2   2   1   1   2   2   1   0   1   1   2   2   2   1   1   0   2   0   2   1   1   1   1   2   2   1   1   1   1   0   2   0   1   1   0   0   1   1   0   0   0   0   0   0   1   2   1   2   2   2   0   1   0   2   2   2   0   2   1   1   2   2   1   1   2   0   0   1   2   1   0   1   2   0   1   1   1   1   2   1   1   2   0   1   2   2   0   2   1   2   1   1   0   0   1   2   1   0   2   1   0   1   2   1   1   0   2   2   0   0   1   1   0   0   1   2   1   1   1   1   2   0   0   1   2   1   1   2   0   1   0   1   1   2   1   0   2   2   2   0   1   1   1   1   1   0   0   2   1   0   2   1   0   1   1
 MK-2-11                1   2   1   1   1   1   1   1   1   1   2   0   1   1   2   0   2   0   2   1   2   1   2   1   1   0   1   1   1   2   1   1   2   1   0   0   1   1   2   1   1   1   2   0   0   1   2   1   1   2   1   1   0   1   1   2   2   2   2   0   0   2   0   2   1   1   1   1   2   2   2   1   1   1   0   2   0   2   0   1   0   1   1   1   0   0   1   1   0   1   0   1   2   2   2   0   1   0   1   1   2   0   2   1   1   2   1   1   1   2   1   0   1   2   1   0   1   1   0   1   1   2   1   1   1   1   2   0   1   2   2   0   2   1   2   1   1   0   0   1   2   2   0   2   0   0   1   2   1   0   1   1   2   0   0   1   1   0   0   1   2   2   1   0   1   2   0   0   1   2   1   1   1   1   1   0   2   1   2   1   0   2   2   2   0   0   1   1   1   1   0   1   2   1   0   2   0   0   1   1
 MK-2-12                1   2   1   1   1   2   1   1   1   1   2   0   1   1   2   0   2   0   2   1   2   1   2   1   1   0   1   2   1   2   1   1   2   1   0   0   1   2   2   1   1   1   2   0   0   1   2   2   1   2   1   1   0   0   2   2   2   1   2   1   0   2   0   2   1   1   1   1   2   2   1   1   1   1   1   2   0   2   0   1   0   1   2   1   0   0   1   1   0   1   1   1   2   2   2   0   1   0   1   1   1   0   2   1   1   2   2   1   1   1   0   0   1   2   1   0   1   1   0   1   1   2   1   1   2   1   2   1   1   2   2   1   1   1   2   1   0   0   0   1   2   1   1   2   0   0   1   2   1   0   1   1   2   0   0   1   1   0   0   1   1   2   1   0   1   1   0   1   1   1   1   1   1   1   1   0   1   2   2   1   1   2   2   2   0   1   1   0   1   1   0   1   1   0   0   2   0   1   1   1
 MK-2-13                1   1   1   0   1   2   2   1   1   1   2   0   2   1   2   0   2   0   1   1   2   1   2   1   1   1   1   1   1   2   0   1   2   1   0   1   2   2   1   1   2   1   2   1   1   1   2   2   1   2   1   1   0   0   2   2   2   1   2   1   0   2   0   2   1   1   1   1   2   1   1   1   1   0   1   2   1   2   0   1   0   1   2   1   0   0   1   2   0   1   1   1   2   2   2   0   1   0   1   1   1   1   2   1   0   2   2   1   0   1   0   1   1   2   1   0   1   1   0   1   0   2   1   1   2   2   2   1   1   2   2   1   1   2   2   1   0   0   0   1   2   0   1   2   0   0   1   2   1   0   1   1   2   0   0   1   1   0   0   1   1   2   1   0   1   1   1   2   1   2   1   1   1   2   2   0   1   2   2   1   1   2   2   2   0   1   1   0   1   1   0   1   1   1   0   2   0   1   1   0
 MK-2-14                1   1   1   0   0   1   2   0   1   0   2   0   2   1   2   0   1   0   1   2   2   1   2   1   1   1   2   1   0   2   0   1   2   1   0   1   2   2   1   1   2   1   2   1   1   1   1   2   2   2   1   1   0   0   2   2   2   1   2   1   0   1   0   2   2   1   1   1   2   1   1   1   1   0   1   1   1   1   1   2   0   1   2   2   0   1   1   2   0   1   1   1   1   1   2   0   1   1   1   0   1   0   2   2   0   1   2   0   1   1   0   1   1   2   1   0   1   1   0   1   1   2   1   1   1   2   2   1   1   2   1   1   1   2   1   1   1   0   0   1   2   1   1   1   0   0   1   1   1   0   2   1   2   0   0   1   1   0   0   2   1   2   1   1   0   2   1   2   1   2   1   1   1   2   1   0   1   2   2   1   1   2   2   1   0   1   1   0   1   1   0   1   1   1   1   2   1   2   1   0
 MK-2-15                1   1   1   0   0   1   2   0   1   0   2   0   2   1   2   0   1   1   1   2   2   1   2   1   1   1   2   1   0   2   0   0   2   1   0   1   2   2   1   1   1   1   2   1   1   1   1   2   2   1   1   2   0   1   2   2   1   1   2   1   0   1   0   1   2   1   1   2   2   0   1   1   1   0   0   1   1   1   1   1   0   1   2   2   0   2   1   2   0   1   1   2   1   1   2   0   1   1   1   1   1   0   2   2   0   1   2   0   1   1   0   1   1   2   1   1   1   1   0   1   1   1   1   1   1   2   2   1   1   2   1   1   0   2   1   1   1   0   0   1   1   1   1   1   0   0   1   1   0   0   2   1   1   1   0   2   1   0   0   2   2   2   1   1   0   2   2   1   1   2   2   1   1   2   1   0   1   2   1   2   1   2   2   1   0   1   0   0   1   1   1   1   1   1   1   2   1   2   1   0
 MK-2-16                1   2   2   0   0   1   2   0   1   0   2   0   2   0   2   0   1   1   1   2   2   1   2   1   1   1   2   1   0   2   0   0   2   1   1   1   2   2   0   0   1   1   2   1   1   2   1   2   2   1   1   2   0   0   2   2   1   1   2   1   0   1   0   1   2   1   1   2   1   0   1   1   1   0   0   1   1   1   2   2   0   2   2   2   0   2   1   2   0   1   1   2   2   0   1   0   1   1   1   1   1   1   2   2   0   1   2   0   0   1   0   1   1   2   0   0   2   1   0   1   1   1   1   1   1   2   2   1   1   2   1   1   1   1   1   1   1   1   0   1   0   1   1   2   0   0   1   1   0   1   2   1   1   2   0   2   1   1   0   2   2   2   1   1   1   2   1   2   1   2   2   1   1   2   1   0   1   2   1   2   1   2   2   1   0   1   0   0   1   2   1   1   1   1   1   2   1   2   1   0
 MK-3-1                 0   2   2   1   2   1   2   0   2   0   1   0   1   2   1   1   0   1   1   2   0   1   1   2   1   2   0   1   0   1   2   0   2   0   1   1   2   2   0   1   1   0   2   2   1   0   2   2   0   0   1   0   0   0   2   1   2   1   1   1   0   2   1   1   1   1   1   1   2   0   2   1   1   1   1   1   0   1   0   2   1   0   0   2   1   0   1   1   0   0   2   1   2   0   0   2   1   1   1   0   1   2   1   2   1   0   1   0   0   1   0   1   2   1   2   0   1   2   1   0   2   2   2   2   1   1   1   1   2   0   0   2   2   1   1   1   0   1   1   1   0   1   1   2   0   0   2   1   2   2   0   1   1   0   0   1   1   0   0   1   1   1   0   2   1   2   2   2   1   0   1   0   1   1   2   1   1   1   0   1   0   1   2   1   0   1   1   0   1   0   1   1   0   0   1   1   0   1   1   1
 MK-3-2                 0   1   2   1   1   1   2   0   2   0   1   1   1   2   1   1   0   2   0   2   0   1   1   2   1   1   0   1   0   1   2   1   2   1   1   1   2   2   0   1   1   0   2   2   1   0   2   1   0   0   1   1   1   0   1   1   2   1   1   1   1   2   1   1   1   1   1   1   2   1   1   1   1   1   1   1   1   1   0   2   1   0   2   2   2   0   1   1   0   1   2   1   2   0   0   2   1   1   0   0   1   2   1   2   1   0   1   0   0   1   0   1   2   1   1   0   2   1   1   0   2   2   2   2   0   0   1   2   2   0   0   1   2   1   1   1   0   1   1   1   1   1   1   2   0   0   2   2   2   2   0   1   1   1   0   2   1   0   0   1   1   1   0   1   0   2   2   1   1   0   0   1   1   1   2   0   2   0   1   1   0   2   2   1   0   0   1   0   1   0   1   1   0   0   1   1   0   1   1   1
 MK-3-3                 0   1   1   1   1   1   1   0   2   0   0   1   1   2   0   0   0   2   0   2   0   1   1   2   2   1   1   1   0   1   1   1   2   1   1   1   2   2   0   1   1   0   2   2   0   0   2   1   1   1   1   1   1   0   1   1   2   1   2   1   1   2   1   0   0   1   0   1   2   1   1   1   1   1   1   1   1   1   1   2   1   0   2   2   2   0   0   1   0   1   1   1   2   0   0   2   1   1   0   0   1   2   1   1   1   0   1   0   0   1   0   2   1   2   1   1   2   1   1   1   2   1   2   2   0   1   1   2   2   0   0   2   2   1   0   1   0   1   1   0   0   1   1   0   0   0   2   2   2   1   0   1   1   0   1   2   1   0   0   1   1   1   1   1   0   1   2   1   1   0   0   1   1   1   2   0   2   1   1   0   0   1   2   1   0   1   1   0   1   0   1   1   0   1   1   1   1   1   0   1
 MK-3-4                 0   1   1   1   1   1   0   0   2   0   0   1   1   2   0   0   0   2   0   1   0   1   1   2   2   1   0   2   0   2   1   0   1   1   1   1   2   2   0   1   1   0   2   2   0   0   2   1   1   1   1   1   1   0   1   1   2   2   2   1   1   2   1   0   0   1   0   1   2   1   1   1   1   1   2   1   1   0   0   2   1   0   2   2   2   0   0   1   1   1   1   2   2   0   1   2   1   1   1   0   1   2   1   1   1   0   1   0   0   1   0   2   1   2   1   1   2   1   1   1   2   1   2   2   0   1   1   2   2   0   1   2   1   1   0   1   0   1   1   0   0   1   1   1   0   1   1   2   2   1   0   1   1   1   1   2   1   0   0   1   1   1   2   1   0   1   2   1   1   0   0   1   1   1   2   0   1   0   1   0   0   1   2   1   0   2   1   0   2   0   1   1   0   1   1   1   1   1   0   1
 MK-3-5                 0   1   1   1   1   1   1   1   2   1   0   1   1   1   0   1   0   2   0   0   0   0   1   2   2   1   0   2   0   2   1   0   1   1   1   1   2   2   0   1   1   1   2   2   0   0   2   1   1   1   1   1   1   0   1   1   2   2   2   1   1   2   1   1   1   1   0   1   2   1   1   1   1   1   2   1   1   0   0   2   1   0   2   2   1   0   1   1   1   1   1   2   1   0   1   2   1   1   1   0   2   2   1   2   1   1   1   0   0   0   1   2   1   2   1   1   1   1   1   1   2   1   2   2   0   1   1   2   2   0   1   2   1   1   0   1   0   1   0   0   1   1   1   1   0   2   0   1   2   1   1   1   1   1   1   2   1   0   0   1   1   1   2   1   0   1   2   0   1   0   0   1   1   1   2   0   1   0   1   0   0   1   1   1   1   2   0   0   2   0   2   1   0   1   1   1   1   0   0   1
 MK-3-6                 1   2   1   1   1   1   1   1   2   1   1   2   1   1   0   1   1   2   0   0   0   0   1   2   2   1   0   2   0   2   0   0   1   0   1   0   1   2   0   1   0   1   2   2   1   0   2   1   1   1   1   2   1   0   1   1   2   2   1   1   1   2   1   2   0   1   0   1   1   1   1   0   1   1   2   1   0   1   1   2   1   0   2   2   0   0   1   1   0   1   1   2   1   0   1   2   1   1   1   0   2   1   1   2   1   0   1   0   0   1   1   2   1   2   1   1   1   1   1   1   2   1   2   2   0   0   1   2   2   0   1   2   1   1   0   1   0   1   0   0   1   2   1   1   0   2   1   1   2   2   1   1   1   1   1   2   2   0   1   1   2   1   2   1   0   1   2   1   1   0   0   1   1   1   2   1   0   0   1   0   0   1   1   1   1   2   0   0   2   0   2   1   0   1   1   1   1   0   1   1
 MK-3-7                 1   2   1   1   1   1   1   1   2   1   1   1   1   1   0   0   1   2   1   0   0   0   1   2   1   1   0   2   0   2   0   0   1   0   1   0   1   2   1   1   0   1   2   2   2   0   2   1   2   1   1   0   2   0   2   1   2   2   1   1   1   2   1   2   1   1   0   1   1   1   1   0   1   1   2   1   1   1   1   2   1   0   2   1   0   0   1   1   0   2   0   2   1   0   1   1   1   0   1   0   2   0   1   2   1   0   1   0   0   1   1   2   1   2   1   1   2   1   1   1   2   1   1   2   1   0   1   2   2   0   1   1   1   1   1   1   1   0   0   0   1   1   1   1   1   2   2   1   1   1   0   1   1   1   2   2   2   0   1   1   2   1   2   1   1   0   2   1   1   1   0   1   1   1   2   1   1   0   1   1   0   1   1   1   1   2   1   1   2   0   2   1   0   1   1   1   1   0   1   1
 MK-3-8                 1   2   1   1   1   1   2   1   2   0   1   1   1   1   0   0   1   1   0   0   0   1   1   2   1   1   0   2   0   1   0   0   1   0   1   0   1   1   1   1   1   2   2   2   2   1   2   1   2   1   2   0   2   0   2   1   1   2   1   1   2   2   1   1   1   0   1   1   1   1   1   1   1   1   2   1   2   2   1   1   1   0   2   1   0   0   1   1   0   2   0   2   1   0   1   1   1   0   1   0   1   0   1   2   1   0   1   0   1   1   2   2   0   2   1   1   2   1   1   1   2   1   1   2   2   0   1   2   0   0   1   2   1   1   0   1   1   1   0   0   2   1   1   1   1   2   2   1   1   1   0   1   2   1   2   2   2   0   1   1   2   1   2   1   2   0   2   1   1   1   0   1   1   1   2   1   1   0   1   1   1   1   1   1   1   2   1   1   1   0   1   2   0   1   1   1   1   0   0   0
 MK-3-9                 1   2   1   1   1   0   2   1   1   0   1   1   1   1   1   0   1   1   0   0   0   1   1   2   1   1   0   2   0   2   0   0   1   0   0   0   1   0   1   1   1   2   2   2   2   2   2   1   2   1   1   0   2   0   2   1   1   2   2   1   2   2   1   1   1   1   1   1   1   0   1   2   1   1   1   1   2   2   1   0   1   0   2   1   0   0   1   1   1   2   0   2   1   0   1   0   1   0   1   0   1   0   1   1   1   0   1   0   1   1   2   2   0   2   2   1   2   1   1   1   2   1   2   1   2   0   1   2   0   0   0   2   2   1   0   1   1   1   0   0   2   1   2   1   1   2   2   1   1   1   1   0   2   1   2   2   2   0   1   1   1   1   2   1   2   0   2   1   1   1   0   1   1   0   1   1   1   0   1   1   1   0   1   1   2   2   1   1   1   0   1   2   0   1   1   1   1   0   0   0
 MK-3-10                1   2   1   1   1   0   2   0   2   0   1   1   1   1   1   0   1   0   0   1   0   1   1   2   1   1   1   2   1   2   0   0   1   0   0   0   1   0   2   1   1   2   2   2   2   1   2   1   2   1   1   0   2   1   2   1   1   2   1   2   2   2   1   1   0   1   1   1   1   0   1   2   1   1   1   2   2   2   1   1   1   0   1   1   0   0   1   1   2   2   0   2   1   0   1   1   1   0   0   0   1   0   1   1   1   0   1   0   1   1   2   2   1   2   1   2   2   1   1   1   2   1   2   1   2   0   1   2   0   0   1   2   2   1   0   1   1   0   0   0   2   2   2   1   1   2   2   1   0   2   1   0   2   1   2   2   2   1   1   1   1   1   2   1   2   0   1   1   1   1   0   0   0   0   2   1   1   0   1   1   0   0   1   1   2   2   1   1   1   1   1   2   1   1   1   0   0   0   0   0
 MK-3-11                1   1   1   1   0   1   2   0   2   0   1   0   1   1   1   0   1   0   0   1   0   1   1   2   1   0   1   2   1   2   0   0   1   0   0   1   1   0   2   2   1   2   1   0   1   1   2   1   2   1   0   0   2   1   2   1   1   1   1   2   1   2   1   1   0   1   1   1   0   0   1   2   1   1   1   2   2   2   1   1   1   0   1   1   0   0   1   0   2   2   1   2   1   0   1   1   1   0   0   0   1   1   1   1   0   0   1   0   0   1   2   2   1   2   1   1   2   1   2   1   2   1   1   1   2   1   2   2   1   0   1   2   2   1   0   1   1   0   0   0   2   2   2   1   1   2   2   1   0   2   1   0   1   0   2   2   2   0   1   2   0   1   2   1   2   0   1   1   1   1   0   0   0   0   2   1   1   0   1   0   0   0   2   1   2   2   1   1   1   1   1   2   1   1   1   0   0   0   0   0
 MK-3-12                1   1   2   1   0   2   2   0   2   0   0   0   0   1   1   0   1   0   0   2   0   1   1   1   1   1   1   1   1   2   0   0   1   0   0   1   1   0   2   2   1   2   1   0   0   1   1   0   2   1   0   0   2   1   2   0   1   1   1   2   1   2   1   1   0   1   1   1   0   0   1   1   1   1   1   1   2   2   0   2   2   0   1   1   0   0   1   0   2   2   1   1   1   0   1   1   2   0   0   0   1   1   1   1   0   0   1   0   0   2   2   2   1   2   1   1   2   2   2   1   2   0   0   1   1   1   2   1   1   0   2   1   2   1   0   2   1   0   0   1   1   2   2   2   1   2   2   1   0   2   1   1   1   1   2   2   2   0   1   2   1   1   2   1   2   0   1   1   1   1   0   0   0   0   2   0   1   0   1   0   0   0   2   1   2   2   1   1   1   1   1   2   2   1   1   0   0   0   1   0
 MK-3-13                1   1   2   1   0   2   2   0   2   0   0   1   0   1   0   0   1   2   1   2   0   2   1   0   1   0   1   1   1   2   0   0   1   0   0   1   1   0   1   2   1   2   1   0   0   1   1   0   2   1   0   0   2   1   2   0   1   1   1   2   1   2   1   1   0   1   1   2   0   0   1   1   1   1   1   1   2   2   0   2   1   0   1   1   0   0   1   1   1   2   1   1   0   0   1   1   2   0   0   0   1   2   1   1   0   0   1   0   0   1   2   1   1   1   1   1   2   1   2   1   0   0   0   1   1   2   2   1   1   0   2   1   2   1   0   2   1   0   0   1   0   1   2   1   1   1   2   1   0   2   1   0   1   1   2   2   1   0   1   2   1   1   2   1   2   0   1   1   2   1   0   1   0   0   2   0   1   0   1   0   0   0   2   0   2   1   0   1   1   0   1   2   2   1   1   1   0   0   1   0
 MK-3-14                1   1   2   1   0   2   2   0   2   0   0   1   0   1   0   1   1   2   1   2   0   2   1   0   1   1   0   1   1   2   0   0   1   0   0   1   1   0   2   2   1   2   1   0   0   1   1   0   2   1   0   1   2   1   2   0   1   1   1   2   1   2   1   1   0   1   1   2   0   1   2   1   1   1   1   1   2   2   1   2   1   0   0   1   0   0   1   1   1   2   1   0   0   0   1   1   2   1   0   0   1   2   1   1   0   0   1   0   0   1   1   1   1   1   0   2   2   1   2   1   0   0   0   1   1   1   2   1   2   0   2   1   2   1   0   2   1   0   0   1   0   1   1   1   1   1   2   1   1   2   1   0   1   1   2   1   1   0   1   1   1   1   2   1   1   0   1   1   1   1   0   1   0   0   2   0   1   1   1   0   0   0   2   0   2   1   1   1   1   1   1   2   2   1   1   2   0   0   1   0
 MK-3-15                0   1   1   1   0   2   2   0   1   0   0   1   0   0   0   1   1   2   2   2   0   2   1   0   1   0   0   1   1   2   0   0   1   1   0   1   1   2   2   2   1   2   0   0   0   1   1   0   1   1   0   1   2   0   2   0   0   0   1   2   1   2   0   0   0   1   1   2   0   0   1   1   1   1   1   1   2   1   1   2   1   0   1   1   0   0   1   1   1   2   1   0   0   1   0   1   2   1   0   0   0   2   1   1   0   0   1   0   1   1   1   1   1   1   0   2   2   1   2   1   0   0   0   1   1   1   2   1   2   0   2   2   2   1   0   0   1   0   0   1   1   2   1   1   1   1   1   1   1   2   1   0   1   1   2   1   1   0   1   1   1   1   2   1   1   0   1   1   1   1   0   1   0   1   2   0   1   2   1   0   1   0   2   0   1   1   1   2   0   1   1   2   2   1   0   2   0   0   1   1
 MK-3-16                0   1   1   1   1   2   1   0   1   0   0   1   0   0   0   1   2   2   2   2   0   2   1   0   1   0   1   1   1   2   0   0   1   2   0   1   1   2   2   2   1   2   0   1   1   2   1   1   1   1   2   1   2   0   2   0   0   0   1   2   1   2   0   1   0   1   2   2   0   0   1   1   0   0   1   0   2   1   1   2   1   0   0   1   0   0   1   1   1   2   1   1   0   1   0   0   2   1   0   0   0   1   1   2   0   1   1   0   1   1   0   1   1   1   0   2   2   1   2   1   0   0   0   1   1   1   2   1   2   1   2   2   1   1   0   0   1   0   0   1   1   1   1   1   1   1   1   1   2   2   2   0   2   1   2   1   1   1   1   1   1   1   1   1   1   0   1   1   1   1   0   1   0   1   1   0   1   2   1   0   2   0   1   0   1   1   1   2   0   1   1   2   2   1   0   2   1   0   1   1
 MK-4-1                 0   1   2   2   2   2   1   1   1   0   1   1   1   1   0   0   1   1   2   1   1   0   0   2   2   2   1   1   1   1   2   1   0   1   1   2   1   2   2   1   1   1   1   0   0   2   1   0   2   1   0   1   2   2   1   2   1   1   2   0   2   2   1   2   1   1   1   1   0   0   2   1   1   0   2   1   1   2   1   1   2   0   0   2   1   2   2   1   1   2   1   1   0   1   2   2   0   0   1   2   0   1   0   2   1   2   0   1   0   1   1   1   1   1   1   1   1   0   1   1   1   2   0   1   2   1   1   1   1   1   1   0   2   2   2   0   1   2   1   1   1   0   0   1   1   1   1   2   1   2   0   1   1   2   2   1   1   2   0   1   2   2   1   0   2   1   1   2   1   0   0   0   1   0   0   1   1   2   1   1   0   1   2   2   0   0   0   0   0   1   1   2   2   1   1   1   1   2   0   0
 MK-4-2                 0   2   1   2   2   2   1   2   2   0   1   1   1   1   0   0   1   1   2   2   1   0   0   2   2   2   1   1   1   1   2   1   0   0   1   2   1   1   1   1   1   1   1   0   1   2   1   1   1   1   0   1   2   2   1   2   1   1   2   0   2   2   1   2   1   0   1   1   1   0   2   1   1   0   2   1   1   2   1   1   1   0   0   2   1   2   2   1   1   2   1   1   1   1   1   2   0   0   1   2   0   1   2   1   1   1   0   0   1   1   1   1   1   1   1   1   2   0   0   0   1   2   0   1   2   1   1   1   1   1   1   0   2   2   2   0   2   2   1   1   1   1   0   1   1   1   1   2   1   1   1   1   1   2   2   1   1   1   0   1   2   2   1   0   2   0   1   2   1   0   1   1   1   1   0   1   1   2   1   1   0   1   2   2   0   0   0   0   0   0   1   2   2   1   1   1   1   2   1   0
 MK-4-3                 0   2   1   2   1   2   1   2   1   0   1   1   2   1   1   0   1   1   2   2   1   0   0   2   1   2   2   1   0   1   2   1   0   0   1   2   1   0   1   1   0   2   1   0   1   1   1   1   1   0   1   1   1   2   1   1   2   1   2   0   2   2   1   2   1   1   1   1   1   0   2   1   1   0   1   1   1   2   1   1   1   0   0   1   1   2   1   0   1   1   1   1   1   1   1   2   0   1   1   2   0   1   1   0   1   1   0   0   0   1   1   1   1   1   1   1   2   0   0   0   1   2   0   1   1   1   1   1   1   1   1   0   2   2   2   0   2   2   0   1   1   1   0   1   1   1   1   2   1   0   1   1   1   2   2   1   1   1   1   1   2   2   1   0   2   0   1   2   1   0   1   1   1   1   0   1   2   1   1   1   0   1   2   1   0   0   1   1   1   0   1   2   2   1   1   1   1   2   1   0
 MK-4-4                 0   2   1   2   1   2   1   1   0   0   1   1   2   1   1   1   1   1   2   2   1   0   0   2   1   2   2   1   0   1   1   1   0   1   1   2   1   0   1   1   0   2   1   0   1   1   1   1   0   0   2   1   0   1   0   1   2   1   2   0   2   2   0   2   1   1   1   1   1   0   2   1   1   1   1   1   1   2   1   1   1   0   0   1   1   2   1   0   1   1   1   1   0   1   1   2   0   1   2   2   0   1   1   0   0   1   1   0   0   2   1   1   1   1   1   0   1   0   0   1   1   2   0   1   1   2   1   1   2   1   1   0   2   1   2   0   2   2   0   1   2   0   0   0   1   1   1   2   1   0   1   1   1   1   1   0   1   1   1   1   2   1   1   0   1   0   1   2   0   0   1   1   1   1   0   1   2   0   1   1   0   1   2   1   1   0   1   1   0   0   1   2   2   1   2   1   1   2   1   0
 MK-4-5                 0   2   1   1   1   2   1   1   0   0   2   1   2   1   1   1   1   1   2   2   1   0   0   1   1   2   2   0   1   1   1   1   1   1   1   2   1   0   1   1   0   2   0   0   1   1   1   1   0   1   2   1   0   1   0   1   2   2   2   0   2   2   1   1   1   1   1   1   1   0   2   1   1   1   1   0   1   2   1   1   1   1   1   1   1   1   1   0   1   1   1   1   0   1   1   2   0   0   2   2   0   1   1   0   0   1   1   0   0   1   1   1   1   1   1   0   1   0   0   1   1   2   0   1   1   1   1   1   2   1   1   0   2   1   2   0   2   2   0   1   1   0   0   0   1   0   1   2   1   0   1   1   2   1   1   1   1   1   1   1   2   1   1   0   1   0   1   2   0   0   1   1   1   1   0   1   2   0   2   1   0   2   2   1   1   0   1   1   0   0   2   2   2   2   2   1   0   2   1   0
 MK-4-6                 0   2   1   1   1   2   1   1   0   0   2   1   2   1   2   1   1   1   2   2   1   0   0   1   1   2   2   1   1   1   1   1   1   1   1   2   1   0   1   1   0   2   0   0   1   1   1   1   0   1   1   2   0   1   0   2   2   2   2   1   2   2   1   1   1   1   2   2   1   0   2   1   1   0   0   0   1   2   1   1   1   0   1   1   1   1   1   0   1   1   1   2   0   1   1   2   0   0   2   2   1   1   1   1   0   1   1   0   0   0   1   0   1   1   1   0   1   0   0   0   1   2   0   1   1   1   0   1   2   1   1   1   2   1   1   1   1   2   0   1   1   0   0   1   1   0   0   2   1   0   1   0   2   1   0   1   1   0   2   1   2   1   1   0   1   0   1   2   1   1   1   1   1   1   1   1   2   0   2   1   0   2   2   1   1   0   1   1   0   0   2   2   1   2   2   0   0   2   1   1
 MK-4-7                 0   2   2   1   1   2   1   1   0   0   2   1   2   1   2   1   0   1   2   2   1   0   0   1   1   2   2   1   1   1   1   1   1   1   1   2   1   1   1   1   0   2   0   0   1   1   1   1   0   0   1   2   1   1   0   1   1   2   2   1   2   2   1   1   1   1   2   2   1   0   2   1   1   0   0   0   1   2   1   1   1   0   1   1   1   1   1   0   1   1   1   2   0   2   1   2   0   0   2   2   1   1   2   1   0   1   2   0   0   0   1   0   1   1   1   0   0   0   1   0   1   2   0   1   0   0   0   1   1   2   0   1   2   1   1   1   0   2   0   1   1   0   0   1   1   0   0   2   0   0   1   0   2   1   0   1   1   0   2   1   2   2   1   1   0   0   1   2   1   1   1   2   1   1   1   1   2   0   1   1   0   2   2   1   1   1   1   1   1   0   1   2   1   2   2   0   1   2   1   1
 MK-4-8                 1   2   2   1   1   1   1   1   0   0   2   1   2   1   2   1   0   1   2   1   1   0   0   1   2   1   2   1   2   1   1   1   1   1   1   2   0   1   1   1   0   2   0   0   1   0   0   1   0   0   2   2   1   1   0   1   1   2   1   1   2   2   1   1   1   0   2   2   2   0   2   1   1   0   1   0   0   2   1   1   1   0   1   1   1   2   2   0   1   1   1   2   0   2   1   2   0   0   1   1   1   2   2   1   0   1   2   0   0   0   1   1   1   2   1   0   0   0   2   0   0   2   0   1   0   0   0   1   2   2   0   1   2   2   1   1   0   2   0   1   1   1   0   2   1   0   0   2   0   0   1   0   2   1   0   1   1   1   2   1   2   1   1   1   0   0   1   2   2   1   1   1   1   1   2   1   2   0   1   1   0   2   1   2   1   1   1   1   1   0   1   1   0   2   2   1   1   2   1   1
 MK-4-9                 1   2   1   1   1   1   0   1   1   1   1   1   2   1   1   0   0   1   2   1   0   0   0   1   1   1   1   1   1   2   2   0   1   1   1   2   0   1   1   1   0   2   0   0   1   0   0   1   0   0   2   2   2   2   0   1   1   2   1   1   2   2   1   2   1   0   2   2   2   1   2   1   1   0   1   0   0   2   1   1   1   0   1   1   1   2   1   0   1   1   1   2   1   2   2   2   1   0   1   1   1   2   2   1   1   2   2   1   0   0   1   1   2   2   1   0   0   0   2   0   0   2   0   2   1   1   0   1   2   2   0   1   2   2   1   1   0   2   0   1   2   2   1   2   1   0   0   2   0   0   1   0   2   1   0   1   1   1   2   1   2   1   1   1   0   0   1   2   2   2   1   0   1   1   2   1   2   0   2   1   0   2   1   2   1   1   1   1   1   0   1   1   0   2   2   1   1   2   1   0
 MK-4-10                1   2   1   1   1   1   0   1   1   1   1   1   2   2   1   1   0   1   1   1   0   0   0   2   1   1   1   1   1   1   2   0   1   1   1   2   0   0   1   1   0   2   0   0   0   0   0   1   0   0   2   2   2   2   0   1   1   2   1   1   1   2   1   1   1   0   2   2   2   1   2   1   1   1   1   0   0   2   1   1   1   0   1   1   1   2   1   0   1   1   1   1   2   2   2   2   1   0   1   2   1   2   2   1   1   2   1   1   1   0   1   1   2   2   1   1   0   1   2   0   0   2   0   2   1   1   0   2   2   2   1   1   2   2   0   1   0   2   0   1   2   2   2   2   1   0   0   1   0   0   1   0   2   2   1   1   1   2   2   0   2   1   1   1   0   0   2   2   2   1   1   0   1   2   2   1   1   0   2   2   0   1   1   2   2   1   2   0   1   0   1   1   0   2   2   1   1   2   1   0
 MK-4-11                1   1   1   2   1   2   0   2   0   0   1   1   2   2   2   1   0   1   1   1   0   0   0   2   1   1   1   0   1   1   2   0   1   1   0   1   0   0   1   1   0   2   0   0   0   0   0   1   0   0   2   2   2   2   0   1   1   2   1   2   1   1   1   1   1   0   2   2   1   1   2   1   1   1   1   1   1   1   0   1   1   0   1   1   1   2   1   0   0   1   1   1   2   2   2   2   1   0   1   2   1   1   2   1   1   2   1   1   1   0   2   1   1   1   1   1   0   1   2   1   0   2   0   2   1   1   0   1   2   2   0   1   2   2   0   1   0   2   0   1   1   2   2   2   1   2   1   1   0   0   1   0   2   2   1   1   1   2   2   0   1   1   0   1   0   0   2   2   1   1   1   1   1   2   2   1   1   0   2   1   0   1   1   2   2   1   2   2   1   0   1   1   1   2   2   1   1   2   1   0
 MK-4-12                1   1   1   2   1   2   0   2   0   0   2   1   2   2   2   1   0   1   0   1   0   0   0   0   1   1   1   0   1   1   2   0   1   1   0   1   0   0   1   1   0   2   0   0   0   0   0   1   0   0   2   2   2   2   0   1   1   2   1   2   0   1   1   1   1   0   2   2   1   2   2   1   1   1   0   0   1   0   1   0   1   0   0   2   0   2   1   0   0   0   1   1   1   1   2   1   1   0   1   1   1   1   1   1   1   2   1   0   1   0   2   1   1   1   1   1   0   1   2   0   0   1   0   1   1   1   0   1   1   1   0   1   1   2   0   0   0   2   0   2   1   2   2   2   1   2   1   0   0   1   1   0   2   2   1   1   1   2   2   0   1   1   0   0   0   0   2   2   1   1   1   1   1   2   2   1   1   0   2   1   0   1   1   2   1   0   2   1   1   0   1   0   1   2   1   2   1   2   1   2
 MK-4-13                1   1   1   2   1   1   1   2   0   0   2   1   2   2   2   1   0   1   0   1   0   1   0   0   1   1   0   0   2   1   2   0   1   1   0   1   1   1   1   2   1   2   1   0   0   0   0   1   0   0   2   2   2   2   0   1   1   1   1   2   0   1   1   1   1   0   2   2   1   2   2   1   1   2   0   0   1   0   1   0   1   0   0   2   0   2   1   0   0   0   1   1   1   1   2   1   1   0   0   1   1   1   1   1   1   1   1   0   1   0   2   1   1   1   1   1   0   1   2   0   0   1   1   1   1   1   0   1   1   1   0   2   1   2   1   0   0   2   0   2   1   1   2   2   1   1   1   0   0   1   2   0   2   1   1   2   1   2   2   0   1   1   0   0   0   1   2   2   2   1   1   1   1   2   2   1   2   0   2   1   0   1   1   2   1   0   2   1   1   1   0   0   1   2   1   2   1   2   1   2
 MK-4-14                1   1   1   2   1   1   1   2   0   0   2   1   2   2   1   1   1   1   0   1   0   1   0   1   1   1   1   0   1   1   2   1   2   1   0   1   1   1   1   2   2   2   1   1   0   0   0   2   1   0   2   2   2   1   0   1   1   1   1   2   0   0   0   1   1   0   2   2   1   2   1   1   1   1   0   1   1   1   1   1   1   0   0   2   0   2   1   0   0   0   0   1   1   1   1   1   1   0   1   2   1   1   2   1   2   1   1   0   1   0   2   1   1   1   1   1   0   1   2   0   0   1   1   1   1   1   0   1   1   0   1   2   1   2   1   0   0   1   1   1   1   1   1   2   1   1   1   1   0   1   1   0   2   1   1   2   2   2   1   0   1   1   0   0   0   1   2   2   2   1   1   1   1   1   2   1   2   0   2   1   0   2   1   2   1   0   2   1   1   1   0   1   1   0   1   1   1   2   1   2
 MK-4-15                1   1   1   2   1   1   1   2   0   0   2   1   2   2   1   1   1   1   0   1   0   1   0   1   1   0   2   1   0   1   1   1   2   1   0   1   1   1   0   2   2   2   1   1   0   2   0   2   1   0   2   2   2   1   0   2   1   1   1   2   0   0   0   1   1   0   1   1   1   1   1   1   1   2   0   1   1   1   1   0   1   1   0   2   0   2   1   1   0   0   0   1   1   1   1   2   1   0   1   2   1   1   2   1   2   1   1   0   2   0   2   1   1   2   1   1   0   1   2   0   0   1   1   1   1   1   0   1   1   0   0   2   1   2   1   0   0   1   1   1   1   1   1   2   1   1   1   1   0   1   1   0   2   1   1   0   2   2   1   0   1   1   0   0   0   1   2   2   2   1   0   1   1   1   2   1   2   0   2   2   0   1   1   2   1   0   2   1   1   1   0   0   1   0   1   1   2   2   2   2
 MK-4-16                1   1   1   2   1   1   1   2   0   1   2   1   1   2   1   1   1   1   0   1   0   1   0   1   1   0   2   1   0   1   1   1   2   0   0   0   1   1   0   2   2   2   1   1   0   2   1   2   1   0   2   2   1   1   0   2   1   0   1   2   0   1   0   2   1   0   1   1   0   1   1   1   1   2   0   0   1   1   1   1   1   1   0   2   0   1   1   1   0   1   0   1   1   1   2   2   1   0   1   2   1   0   1   0   2   1   0   0   2   1   2   1   0   2   1   0   0   2   2   0   0   1   0   1   1   1   1   1   1   0   0   1   1   1   0   0   0   1   2   1   1   1   1   2   1   1   0   1   0   1   1   0   2   1   1   0   1   2   1   0   1   1   0   0   1   1   2   2   2   1   0   1   1   1   2   0   2   0   2   2   0   1   1   2   1   0   1   1   1   0   0   0   1   0   1   1   1   2   2   2
 MK-5-1                 1   2   0   1   1   2   1   0   2   0   1   2   1   0   1   0   1   0   0   2   1   1   1   1   2   1   1   0   1   1   1   0   2   2   1   2   2   0   2   1   1   0   1   2   0   2   1   2   0   1   1   1   1   0   2   2   1   0   1   2   1   0   1   2   1   2   1   1   0   2   0   1   0   0   1   1   2   2   1   2   1   2   1   1   1   2   0   1   1   1   2   2   1   1   0   0   2   1   0   2   0   0   0   0   1   2   0   0   1   0   0   1   2   1   2   2   2   1   2   0   2   1   2   2   1   1   0   1   1   0   2   1   0   1   1   1   1   0   0   1   1   1   0   1   1   2   1   1   0   2   2   0   1   1   0   1   2   1   0   1   1   1   2   1   0   1   1   1   1   2   2   2   1   1   1   2   1   2   1   0   1   1   0   2   1   2   1   2   2   2   1   1   0   1   1   2   2   2   1   2
 MK-5-2                 0   2   0   1   1   2   2   0   2   1   1   1   1   0   1   0   1   0   0   2   1   1   1   1   2   1   1   0   2   1   0   1   2   2   1   2   2   0   2   1   1   0   1   2   0   2   1   1   0   1   1   1   1   1   1   1   1   1   1   2   1   0   1   1   1   2   2   2   1   2   0   1   0   0   1   1   1   2   0   2   1   1   1   2   1   2   0   1   1   0   2   2   1   0   1   1   1   1   1   2   0   0   0   0   1   2   0   0   1   0   1   1   2   1   2   1   2   2   2   0   2   1   2   2   1   2   0   1   1   0   2   1   0   1   1   1   1   1   0   1   1   1   0   1   1   2   1   0   0   2   2   0   1   1   0   1   2   1   0   2   1   1   0   1   0   1   2   1   1   2   1   2   1   1   1   2   1   2   2   0   1   1   1   2   1   1   2   2   2   1   1   1   1   1   1   2   2   1   1   2
 MK-5-3                 0   2   0   1   2   2   2   0   2   1   1   2   1   0   1   0   0   0   0   2   1   1   1   1   1   1   1   1   2   1   0   1   2   1   1   2   2   0   2   1   1   0   1   2   0   2   0   2   0   1   1   1   1   2   1   2   1   1   2   2   1   0   2   1   0   1   2   2   1   2   0   2   0   0   1   1   1   2   0   1   1   0   1   1   1   1   0   1   1   1   1   2   1   0   1   1   0   1   1   2   0   1   0   0   1   2   0   0   1   0   0   1   2   1   2   2   2   2   2   0   2   1   1   2   1   2   0   1   1   0   2   1   1   1   1   2   2   1   0   1   1   2   0   1   0   2   1   0   0   2   2   0   1   1   0   2   2   1   0   2   1   0   1   1   0   1   2   1   1   2   1   2   1   1   1   2   1   2   2   0   2   1   2   2   1   1   2   2   0   1   1   1   1   1   1   2   1   1   1   0
 MK-5-4                 0   2   0   1   2   2   1   0   2   1   1   1   0   0   1   1   0   0   0   2   1   1   1   1   1   1   2   1   2   1   0   0   2   2   1   2   2   0   2   1   1   1   1   2   0   2   0   2   0   1   1   1   1   2   1   2   1   1   2   2   1   0   2   1   0   1   2   2   1   2   0   2   0   0   1   1   1   2   0   1   1   0   1   1   0   1   0   1   1   1   1   2   1   0   1   0   0   1   1   2   0   1   0   0   2   2   0   0   1   0   0   1   2   1   2   1   1   2   2   0   1   1   2   2   1   1   0   1   2   0   2   1   1   1   0   2   2   1   0   1   1   2   0   1   1   2   1   0   1   2   1   0   1   1   0   2   2   1   1   1   1   0   1   1   0   1   2   1   1   2   1   2   1   1   1   2   0   2   1   0   2   1   2   2   1   1   2   2   0   1   1   1   1   1   1   2   1   1   1   1
 MK-5-5                 1   2   0   1   2   2   2   1   1   1   1   1   0   0   1   0   0   0   0   2   0   1   1   0   1   1   1   2   2   1   0   1   1   2   2   2   2   0   2   1   1   1   1   2   0   2   1   2   0   1   1   1   1   2   0   1   1   1   2   2   1   0   1   1   0   1   2   1   1   1   0   2   0   0   1   1   1   2   0   1   1   0   1   1   0   1   0   1   1   1   1   2   1   1   2   1   0   1   1   2   0   1   0   0   2   2   1   0   2   1   0   1   1   1   2   1   1   2   2   0   0   0   2   2   1   1   0   1   2   0   2   1   1   1   0   2   2   2   0   2   1   2   0   0   1   2   0   0   1   2   2   0   1   0   1   2   1   1   1   1   2   0   1   1   0   1   1   1   1   1   1   2   1   1   1   2   0   1   1   0   2   1   1   1   1   1   2   2   0   1   1   0   1   1   1   2   1   1   1   1
 MK-5-6                 1   1   0   0   2   1   2   1   1   0   1   1   0   0   1   1   0   0   0   2   1   1   1   0   1   1   1   2   2   1   0   1   2   2   1   2   1   0   2   1   2   1   1   2   0   2   1   2   0   1   1   1   1   2   0   1   1   1   2   1   2   1   1   1   1   2   2   1   0   1   0   1   0   0   1   1   1   2   2   1   1   0   1   1   0   1   0   1   0   2   1   2   2   1   2   1   1   1   1   2   0   2   0   0   2   2   1   0   2   1   0   1   0   1   2   1   0   1   2   0   0   1   2   2   0   1   0   1   2   0   2   1   1   1   0   2   2   2   0   1   1   2   0   0   1   2   0   0   1   2   2   1   1   1   2   2   0   1   1   1   2   0   1   1   0   1   1   1   1   1   1   2   1   0   1   2   1   0   1   1   2   1   1   1   1   1   2   2   0   1   1   1   1   2   1   1   1   1   1   1
 MK-5-7                 1   1   0   0   2   1   2   1   1   0   1   1   0   0   1   1   0   0   0   2   1   0   1   0   1   1   1   2   2   0   0   2   2   2   1   1   1   0   2   1   2   1   1   1   1   2   2   2   0   1   1   1   1   2   0   2   1   1   2   1   2   0   1   0   1   1   2   1   1   1   1   1   1   0   1   2   1   0   2   0   1   0   2   1   0   1   0   0   0   2   1   2   1   1   2   1   1   1   1   2   0   2   0   0   1   1   1   0   2   1   0   1   0   1   1   1   0   1   2   0   0   1   2   2   0   2   0   1   2   0   1   1   1   1   0   2   2   2   0   1   1   2   1   1   0   1   0   0   1   2   2   1   1   1   2   2   0   1   1   1   2   0   1   1   1   1   1   1   1   1   1   2   1   0   1   2   1   0   1   1   2   0   1   1   1   0   2   2   0   1   1   1   2   1   1   1   1   1   1   2
 MK-5-8                 1   1   0   0   2   1   2   0   0   0   1   2   1   0   1   0   0   0   0   2   1   0   1   0   1   1   1   2   2   0   0   1   2   1   1   1   1   0   2   1   2   1   1   0   1   2   2   2   0   1   1   2   1   2   0   2   1   1   1   0   2   0   2   0   1   1   2   1   1   1   1   1   1   0   1   2   1   0   1   0   1   0   2   1   0   1   0   0   0   2   1   2   1   1   2   1   1   1   1   2   0   2   0   0   1   1   1   0   2   2   0   1   0   1   1   1   1   1   2   0   0   1   1   2   0   2   1   1   2   0   1   1   2   1   1   1   2   2   1   1   1   2   1   1   1   1   0   1   1   2   2   1   1   1   2   2   0   1   1   1   2   1   1   1   2   1   1   1   1   1   1   2   1   0   1   2   0   0   1   1   1   0   1   1   1   0   2   2   0   1   1   1   2   1   1   1   0   1   1   2
 MK-5-9                 1   1   0   1   2   1   2   0   0   0   1   1   1   0   1   0   0   0   1   2   1   0   1   1   1   1   1   2   2   0   1   1   2   1   1   1   1   0   2   1   2   1   1   0   1   2   1   2   0   1   1   1   1   2   0   2   1   1   1   0   2   0   2   0   1   1   2   1   1   1   1   0   1   0   1   2   1   2   1   0   1   0   2   1   2   1   1   0   0   2   1   2   0   2   2   1   1   1   1   2   0   2   0   0   1   0   1   0   2   2   0   1   0   1   0   1   0   2   1   0   0   1   1   2   0   2   2   1   2   0   2   1   1   1   1   1   2   1   1   1   0   2   0   1   1   1   0   1   1   2   2   1   1   2   2   2   0   1   1   1   2   1   2   1   2   1   1   1   2   0   1   2   1   0   1   2   0   1   1   1   1   0   1   1   1   0   2   2   0   1   1   1   2   1   0   1   1   1   1   2
 MK-5-10                1   1   0   1   2   1   2   0   0   1   1   2   1   0   1   0   0   0   1   2   1   0   1   0   1   2   1   2   1   0   1   1   2   2   0   2   1   0   1   1   2   1   1   0   1   2   1   1   1   1   1   1   1   2   1   2   1   1   0   0   2   0   2   0   1   1   2   1   1   0   1   0   1   1   1   2   1   2   1   0   0   0   2   1   2   1   1   0   0   1   2   2   0   2   1   1   1   1   1   2   1   2   1   1   1   0   1   0   2   2   1   1   0   1   0   1   0   2   1   0   0   1   0   1   0   2   2   1   1   0   2   2   2   1   2   1   2   2   1   1   1   2   0   1   1   1   0   1   1   2   2   1   0   2   1   2   0   1   1   1   2   1   2   1   2   1   1   1   2   0   1   2   0   0   1   1   0   1   1   1   1   0   1   1   1   1   1   2   2   1   1   1   2   1   1   1   1   1   0   2
 MK-5-11                1   1   0   1   2   1   2   0   0   1   1   1   1   0   1   0   1   0   1   2   1   1   2   0   1   2   1   2   1   0   1   1   2   1   0   2   1   0   1   1   2   1   1   1   2   2   1   1   2   1   1   1   0   2   1   2   1   1   0   0   2   0   2   0   1   1   2   1   1   0   2   0   1   1   1   2   1   2   1   0   0   0   2   1   2   1   1   0   0   1   2   2   0   2   1   0   1   1   1   2   1   2   1   1   1   0   1   0   1   2   1   1   0   1   0   1   0   2   0   0   0   1   0   1   0   2   2   1   2   0   1   0   2   1   2   1   2   2   1   1   2   1   0   0   1   1   1   2   1   2   1   1   0   2   1   0   0   1   1   1   1   1   2   1   2   0   1   1   2   0   1   2   1   0   2   1   0   1   1   1   1   0   1   1   1   1   1   1   1   1   2   1   2   1   1   1   1   1   0   2
 MK-5-12                1   2   0   2   2   1   2   0   0   1   0   1   1   0   1   0   1   1   2   2   1   1   2   0   2   1   1   2   1   0   1   1   1   1   1   2   1   1   1   1   2   1   1   0   2   2   1   1   2   1   1   0   0   2   1   2   0   1   2   1   2   0   2   0   1   1   2   1   1   0   2   1   1   2   1   2   1   1   1   0   0   0   2   1   1   1   0   0   0   1   2   2   0   1   1   0   1   2   1   2   1   2   1   0   1   0   1   0   1   2   2   1   0   1   2   1   0   2   1   0   0   1   0   0   1   2   1   1   1   0   1   0   2   1   2   1   2   2   1   1   1   1   1   0   1   1   1   2   1   2   2   1   1   2   0   0   1   1   0   1   1   1   2   1   2   0   1   1   2   0   1   1   1   0   2   1   0   1   1   2   2   1   1   1   1   1   1   1   1   1   1   1   2   1   1   0   1   1   0   2
 MK-5-13                1   2   0   2   2   1   2   0   0   1   1   1   0   0   1   0   1   1   2   2   1   0   2   0   1   0   1   2   1   0   0   1   0   1   1   2   1   1   1   1   2   1   1   1   1   2   1   1   2   2   1   0   1   1   1   2   0   1   2   1   2   0   1   0   1   2   2   1   2   1   2   1   2   2   1   2   0   1   0   0   0   0   2   1   1   1   0   0   0   1   2   2   0   1   1   0   1   2   1   2   1   2   1   0   1   1   1   0   1   2   2   1   0   1   1   2   0   2   1   0   0   0   0   1   2   2   1   1   1   0   1   0   2   1   2   1   1   2   1   1   1   1   1   0   2   1   1   2   1   2   2   1   1   2   0   0   2   1   0   1   1   1   2   1   2   0   1   1   2   0   2   1   1   0   1   2   0   1   1   0   2   1   1   1   0   1   1   1   1   1   0   2   2   1   1   0   1   1   0   2
 MK-5-14                1   2   0   2   2   1   2   0   0   1   2   1   0   0   1   1   1   1   1   2   1   1   2   0   0   0   1   2   1   0   1   1   0   1   1   2   1   1   1   1   2   1   0   1   1   2   0   1   2   2   0   0   1   1   0   2   0   1   2   1   1   0   1   0   1   1   2   1   1   1   2   1   2   2   1   2   0   1   0   0   0   0   2   0   1   1   0   0   0   1   2   2   0   1   1   0   1   2   1   2   1   1   1   0   1   1   2   0   1   2   2   1   0   1   1   2   0   2   1   0   0   0   0   1   2   2   1   2   1   0   1   0   2   1   2   1   1   2   1   1   1   1   1   0   2   1   1   2   1   2   2   1   1   2   1   0   1   1   0   1   1   1   2   1   2   1   1   1   2   0   2   1   2   0   1   2   0   1   1   0   2   1   1   1   0   1   1   1   1   1   0   2   2   1   1   0   1   1   0   2
 MK-5-15                1   2   0   2   2   1   2   0   0   1   2   1   0   0   1   1   1   1   1   2   1   1   2   0   0   0   1   2   0   0   1   1   0   1   1   2   0   1   1   1   2   1   1   1   1   1   0   1   2   2   0   0   1   1   0   2   1   1   1   1   1   0   1   1   1   0   2   1   1   1   2   1   1   1   1   2   0   1   0   0   0   1   2   0   0   1   0   0   0   1   2   2   0   1   1   0   1   2   1   2   1   1   1   0   1   2   1   0   1   2   2   1   1   2   1   2   0   2   1   0   1   0   0   1   2   2   1   2   1   0   1   0   2   0   2   1   2   2   1   1   1   1   1   0   2   1   1   1   1   2   2   1   1   2   1   0   1   1   0   1   1   1   1   1   2   0   1   1   2   0   2   2   2   0   1   2   0   1   1   0   2   0   1   2   0   1   1   1   1   1   0   2   2   1   1   1   1   1   1   2
 MK-5-16                1   1   1   2   2   1   2   0   0   1   2   1   1   0   1   1   1   1   2   2   1   1   2   0   0   0   1   1   0   0   1   0   1   0   1   2   0   1   1   1   2   1   1   0   1   0   0   2   2   2   0   0   1   2   1   2   1   1   0   1   1   1   1   1   1   0   2   1   1   1   1   1   1   1   1   2   0   1   0   0   0   1   2   0   0   1   0   0   0   2   2   2   1   1   1   0   1   2   1   2   1   1   1   0   1   2   1   0   1   2   1   1   1   2   1   2   0   1   1   1   1   1   1   2   2   2   1   2   1   0   1   0   2   0   2   1   2   2   1   2   1   1   1   0   2   1   1   0   1   2   2   1   1   2   2   0   1   1   0   1   1   1   1   1   2   0   1   0   2   0   2   2   1   1   1   2   0   1   2   1   2   0   1   1   0   1   1   1   1   1   0   2   2   0   1   1   1   1   1   2
 MK-6-1                 2   1   0   2   2   1   1   1   1   1   1   2   0   1   1   0   0   1   1   0   1   1   2   1   1   1   1   2   1   0   1   1   0   2   2   0   1   2   0   2   1   1   2   1   2   0   1   2   1   1   2   1   0   1   2   0   2   1   1   1   2   2   1   1   1   2   2   0   1   1   1   1   1   1   1   0   1   0   1   1   0   0   1   1   0   2   0   1   1   1   1   0   1   1   1   0   2   1   2   1   1   1   2   1   0   1   1   1   0   0   1   1   0   1   0   2   1   1   2   0   2   1   0   2   1   2   2   1   1   2   0   2   1   0   1   1   0   2   0   2   0   1   0   2   1   0   0   2   1   2   1   2   1   1   1   0   1   2   1   1   1   1   1   1   1   1   2   1   1   1   0   1   0   0   0   0   2   1   2   1   1   1   2   2   2   0   1   0   1   0   0   2   1   1   2   0   2   1   1   0
 MK-6-2                 2   1   0   2   2   1   1   1   1   1   1   2   0   2   1   0   0   0   1   0   1   1   2   1   0   1   1   1   1   0   1   1   0   2   1   0   1   2   0   2   0   1   2   1   2   0   0   2   2   1   2   1   0   1   2   0   2   2   2   1   2   1   1   2   1   1   2   1   1   1   1   1   1   1   1   0   1   1   1   1   0   0   1   1   0   2   0   1   1   1   1   0   0   2   1   1   1   1   1   1   1   1   2   1   0   1   1   2   0   0   1   1   0   1   1   2   1   1   2   0   1   1   1   2   1   1   2   0   1   1   0   2   1   0   1   1   0   1   0   1   0   1   0   1   1   0   0   2   1   2   2   1   0   1   1   1   1   2   2   1   1   1   0   1   1   1   2   1   1   1   1   1   0   0   0   0   2   1   2   1   1   1   1   2   2   1   1   0   1   0   0   2   1   1   2   0   2   1   1   0
 MK-6-3                 1   1   0   1   1   1   1   1   2   1   1   1   1   1   1   1   0   0   1   0   1   1   2   1   1   1   1   1   1   0   1   2   0   2   1   0   1   1   1   2   0   2   2   1   2   0   0   2   2   1   2   1   0   1   2   0   2   2   2   1   2   1   0   2   1   1   2   1   1   1   1   1   1   1   0   0   1   1   1   1   0   0   1   1   0   2   0   1   1   1   1   0   0   1   1   1   2   1   0   0   1   1   2   1   0   1   1   2   0   0   1   1   0   1   1   2   1   1   2   0   1   1   1   2   1   1   2   0   0   1   0   2   1   0   2   1   0   1   0   1   1   1   0   1   1   1   1   2   1   1   1   1   1   0   1   1   0   2   1   1   0   1   0   1   0   1   2   1   1   1   1   1   0   0   1   0   1   2   2   2   1   2   1   1   2   0   1   0   1   0   0   2   1   1   1   0   2   1   1   1
 MK-6-4                 1   0   0   0   1   1   1   1   2   1   1   1   1   1   2   1   0   0   1   0   1   0   2   1   1   1   1   1   0   0   1   2   0   2   1   0   2   1   1   2   0   1   2   1   2   0   0   2   2   1   1   1   0   1   1   0   2   2   1   1   2   1   1   2   0   1   2   2   1   1   1   1   1   1   0   0   1   1   1   1   0   0   1   1   1   2   0   1   0   2   1   0   0   1   1   1   2   1   0   1   1   1   2   1   0   1   1   2   0   0   1   1   0   1   1   2   1   1   2   0   2   1   1   2   1   1   2   0   0   0   0   2   1   0   2   1   0   1   0   1   1   2   0   1   1   1   0   2   0   1   1   1   1   0   1   1   1   1   0   1   0   1   1   2   0   1   2   1   2   1   1   1   0   1   1   0   1   1   2   1   0   2   1   1   2   0   0   0   1   0   0   2   1   1   1   0   2   1   1   1
 MK-6-5                 1   0   0   0   1   0   1   1   2   0   0   2   1   1   2   1   0   0   1   1   1   0   2   1   1   0   1   1   0   0   1   2   0   1   1   0   2   1   0   2   0   2   2   1   2   0   0   2   2   1   1   1   0   1   1   0   2   2   1   1   2   1   1   2   0   1   2   2   1   1   0   1   1   1   0   0   1   1   1   1   0   0   1   1   1   2   0   1   1   2   1   0   0   1   1   1   2   2   0   1   1   1   1   1   0   1   1   2   0   1   2   1   0   1   1   1   1   1   2   0   2   1   1   2   1   1   2   0   0   0   0   2   1   1   2   1   0   2   0   1   1   1   0   1   1   1   0   2   0   0   1   1   1   1   1   1   1   1   0   1   0   1   1   2   0   1   2   1   1   1   1   1   0   0   1   0   1   1   1   1   0   2   1   1   1   0   0   0   2   0   0   2   1   0   1   0   2   1   1   1
 MK-6-6                 1   0   0   0   1   0   1   1   2   0   0   1   1   2   2   2   0   0   1   1   1   0   2   1   1   0   1   1   0   1   1   2   0   1   1   0   2   1   0   2   1   2   1   2   2   0   0   2   2   1   1   1   0   1   2   0   1   1   1   1   2   1   1   2   0   1   2   1   1   1   1   1   1   2   0   0   1   1   1   1   1   1   2   1   1   1   0   1   1   2   0   0   0   2   1   1   2   2   0   1   0   1   1   1   0   1   1   2   0   1   2   1   0   1   1   0   1   1   2   0   2   1   0   2   1   0   2   0   0   0   0   2   1   1   2   1   0   2   0   1   1   0   0   2   1   1   0   2   1   2   1   1   1   1   1   1   1   1   0   0   0   1   1   2   0   1   1   1   1   1   1   1   0   0   2   1   1   1   1   1   0   2   0   1   1   0   1   0   2   0   0   1   1   1   1   0   2   2   1   1
 MK-6-7                 2   0   0   1   1   0   1   1   2   0   0   1   1   1   2   1   0   0   2   1   1   0   2   1   1   0   1   1   0   1   2   0   0   1   1   0   2   1   1   2   1   2   1   1   2   0   0   1   1   1   1   2   0   1   1   0   1   1   1   1   1   1   0   1   1   1   2   1   1   1   1   1   1   2   0   1   1   2   1   1   1   1   2   1   1   1   0   1   1   2   0   0   1   2   1   1   1   2   0   1   0   1   1   2   0   0   1   2   0   1   2   1   0   2   1   0   1   2   2   0   2   1   0   1   1   0   2   0   0   0   0   2   1   1   2   1   1   2   0   1   2   1   0   2   1   1   0   2   1   2   1   1   2   1   1   1   1   1   0   0   0   1   1   2   0   1   1   1   2   1   1   1   1   0   2   1   2   1   1   1   0   2   0   1   0   0   0   1   1   0   0   1   1   0   1   0   2   2   1   1
 MK-6-8                 2   0   0   0   2   0   1   1   2   0   0   1   0   1   2   1   0   0   2   1   1   1   2   1   0   0   1   1   0   1   2   0   0   1   1   1   2   1   1   2   1   2   2   1   2   0   1   1   2   1   1   1   1   1   1   0   1   1   1   1   1   1   0   0   2   1   2   1   1   0   1   2   1   2   1   1   1   2   2   1   1   1   2   1   2   1   0   0   1   2   0   0   2   2   1   1   1   2   0   1   0   1   1   2   0   0   1   2   0   0   2   1   0   2   0   0   1   1   2   0   2   2   0   1   1   0   2   0   0   0   0   2   1   1   2   1   1   2   0   1   2   1   0   2   2   0   1   1   0   1   1   1   2   0   1   1   1   1   1   0   0   1   1   1   0   1   1   1   2   1   1   1   1   0   2   1   1   1   1   1   0   2   0   0   0   0   0   1   1   0   0   1   1   0   1   0   2   2   1   1
 MK-6-9                 2   0   0   0   2   0   1   1   2   1   1   1   0   1   2   0   0   0   2   1   1   1   2   1   0   0   1   0   0   1   2   0   1   1   1   1   2   1   1   2   1   2   2   1   1   0   1   2   2   2   1   1   1   1   2   0   0   1   1   1   2   1   0   0   2   1   2   1   0   0   1   1   1   1   1   1   1   2   1   1   1   1   2   1   2   0   0   0   2   1   0   0   2   1   1   1   1   2   1   2   0   1   1   2   0   0   2   2   0   1   2   2   1   2   1   0   1   1   2   0   2   2   0   1   1   0   2   0   0   0   0   2   1   1   2   1   0   2   0   1   2   1   0   2   2   0   1   1   1   1   1   1   2   0   1   1   1   1   1   1   1   2   1   1   1   1   1   1   1   1   1   1   1   0   1   1   0   1   1   1   0   2   0   0   0   0   0   1   1   0   1   2   2   0   1   0   2   2   1   1
 MK-6-10                1   0   0   0   2   0   1   1   2   1   1   1   0   1   2   0   1   0   2   1   1   1   2   1   0   0   1   1   0   1   2   0   1   1   1   1   2   1   1   2   1   2   2   1   1   0   0   2   2   2   1   0   1   1   2   1   0   1   1   1   2   1   0   0   2   2   2   1   0   0   1   1   1   1   0   1   1   2   1   1   1   1   1   1   2   0   0   0   2   1   0   0   2   1   1   1   1   1   1   1   0   1   2   2   0   0   2   1   1   1   2   2   2   2   1   0   1   1   2   0   2   1   0   1   1   0   2   1   0   0   0   2   1   1   2   1   1   2   0   1   2   1   0   2   2   1   1   1   1   2   0   1   2   1   1   1   1   1   1   2   1   2   1   1   2   1   2   2   1   2   1   1   1   1   0   2   0   1   1   1   0   2   0   0   1   0   0   1   1   0   0   2   1   0   0   0   2   2   1   1
 MK-6-11                1   0   0   0   2   0   1   1   2   1   1   1   0   1   1   0   0   0   2   1   1   1   1   1   0   0   1   1   0   1   2   1   0   1   0   1   2   1   0   2   1   2   2   1   1   0   0   1   2   1   1   0   1   1   2   1   0   1   1   1   2   1   0   0   2   2   1   1   0   1   1   1   0   1   0   1   0   2   1   1   1   1   1   1   2   0   0   0   2   1   0   0   2   1   1   1   1   1   1   0   0   1   2   2   1   0   2   1   1   1   2   2   2   2   2   1   2   1   1   1   2   1   0   1   0   0   2   1   0   0   0   2   1   1   2   1   1   2   0   1   0   1   0   2   2   1   1   1   1   1   1   1   2   2   1   2   1   1   1   2   1   2   2   1   2   1   2   2   1   2   1   1   1   1   0   2   0   1   1   1   1   2   0   0   0   0   1   1   1   0   0   2   0   0   0   0   1   2   1   1
 MK-6-12                1   2   1   0   2   0   1   1   2   1   1   1   0   1   1   0   0   0   2   0   1   2   1   2   0   0   1   2   0   1   2   1   0   1   0   1   1   2   0   2   1   2   2   1   1   0   0   2   2   0   1   0   1   1   2   1   0   1   0   1   2   1   1   0   2   2   1   2   0   1   1   1   0   1   0   0   0   1   1   1   1   1   1   1   2   0   0   0   2   1   0   0   2   1   1   1   2   0   1   1   0   1   2   2   1   1   2   1   1   1   2   2   2   2   2   1   1   1   2   1   1   1   0   1   0   1   2   1   0   0   0   2   0   0   2   1   1   2   0   1   0   1   0   2   2   1   0   0   1   2   1   1   0   2   1   2   1   0   1   2   1   2   2   1   2   1   2   2   1   2   1   1   1   1   1   1   1   1   1   1   2   2   0   0   0   0   1   1   1   0   1   2   0   0   0   0   2   2   1   1
 MK-6-13                1   1   0   0   2   0   2   1   2   1   1   1   1   1   1   0   0   0   2   0   1   2   1   2   0   0   1   2   0   1   2   1   0   1   0   1   1   2   1   2   1   2   2   1   1   0   1   1   2   1   1   0   1   1   2   1   0   1   0   1   2   0   2   0   2   1   1   2   0   1   1   1   0   1   0   1   0   1   1   1   1   1   1   1   2   1   1   0   2   2   0   1   2   1   1   0   2   0   1   1   0   1   2   2   1   1   2   1   1   1   2   2   2   2   1   1   1   1   2   1   1   1   0   1   0   1   2   1   0   0   0   2   0   0   2   1   1   2   1   1   0   1   0   2   1   2   0   1   2   2   1   1   1   2   1   0   1   1   1   2   1   1   2   1   2   1   1   2   1   2   0   1   1   0   1   1   1   1   1   0   2   2   0   0   0   0   1   1   1   0   2   2   0   2   0   0   1   2   1   1
 MK-6-14                1   1   0   0   2   1   2   1   2   1   2   1   1   1   1   0   0   0   2   0   0   2   1   2   0   1   1   2   0   1   2   1   0   1   0   1   1   2   1   2   1   1   2   1   1   0   1   1   1   1   1   0   2   1   2   1   0   1   0   1   2   2   2   0   2   1   1   2   0   1   1   1   0   1   0   1   0   1   1   1   1   1   1   1   0   1   1   0   2   2   0   1   2   0   1   0   2   1   1   1   0   0   2   1   1   1   2   1   1   2   2   2   1   2   1   1   1   1   2   1   1   1   0   1   0   1   2   1   0   0   0   1   0   0   2   1   1   2   1   2   0   1   0   2   1   2   0   2   2   2   1   0   1   2   1   0   1   1   1   2   1   1   2   1   1   1   1   2   1   2   0   2   1   0   1   0   1   1   1   0   2   2   0   0   0   0   1   0   2   0   2   2   1   1   0   0   2   1   1   1
 MK-6-15                1   0   0   0   2   0   2   2   2   1   2   1   1   1   1   0   1   0   2   0   0   2   1   2   0   1   1   2   0   1   2   1   0   1   0   1   1   2   1   2   1   1   1   1   1   0   1   1   0   1   1   0   2   1   2   1   0   1   0   1   2   2   2   0   2   1   1   2   0   0   1   1   0   2   1   1   0   1   2   1   1   1   0   0   0   1   0   0   1   2   0   2   2   0   1   0   2   1   1   1   0   0   2   1   1   1   2   1   1   1   2   2   1   2   1   1   1   1   2   1   1   1   0   0   0   1   1   2   0   0   1   1   0   0   2   1   1   2   1   2   0   1   0   2   1   1   0   2   2   2   1   0   1   2   1   1   0   1   1   2   2   1   2   1   1   1   1   1   2   2   0   2   1   0   1   0   0   1   1   0   2   2   0   1   1   0   1   1   2   0   2   1   2   1   0   0   2   1   1   1
 MK-6-16                1   0   0   0   2   0   2   2   2   1   1   1   1   1   1   1   1   0   2   0   0   2   1   2   0   1   1   2   0   1   2   1   0   2   0   1   1   2   1   2   0   2   1   1   1   0   1   1   0   1   1   0   1   2   2   1   1   1   0   1   2   2   2   0   2   1   1   2   1   1   1   1   0   2   0   1   0   1   1   1   1   1   0   0   0   1   0   0   1   2   0   2   2   0   1   0   2   1   1   1   0   1   2   1   1   1   1   1   1   1   2   2   1   2   1   1   1   1   2   1   2   1   0   0   0   1   1   2   1   0   1   1   0   0   2   1   2   2   1   2   0   1   1   2   1   1   0   2   2   2   1   0   1   2   1   1   0   1   0   1   2   1   2   0   0   1   1   2   1   2   0   1   0   0   2   1   0   1   1   0   2   2   0   1   1   0   1   1   2   0   2   1   2   1   0   0   2   1   2   1
 
!****************************************** Phenotypic Data **********************************************************
!-100.0 is resevred for missing phenotype
SimulatedTrait1         9.6838    9.2527    8.5198   10.4727   10.4367   11.1947   10.2925   10.8847   10.1135    9.9978    8.7927    9.4857   11.4610   11.5138    9.3210    9.6319    9.5367    9.7157   10.9538   10.5173    9.7675    9.9522   10.6904    7.7311    9.8453   10.4538   11.8560   10.1671    9.7428   10.4271   10.0691    9.4561    9.6110    8.0524   10.3622    9.7238   12.1310    8.9483    9.5436    9.4534   10.6426    9.6016   10.6082    7.8680   10.3215    9.0380    8.9614   10.5231    9.2248   11.2035   10.5704    9.0658    8.8087    9.7590    7.7027    9.3644    9.7219    9.2398    9.6340   11.3375    9.7286    8.7439   10.6115    8.8860    9.4104    9.2616    8.7904   10.9635   10.5161   11.2393    9.5482    8.3821   10.7236   10.0863   10.8357    8.8988    9.1607   10.3821   10.6435    9.6048    7.0348    8.3746    8.6235   10.9301   10.2690   10.6508   10.0555   10.5774   10.0155    8.7476   10.7233    8.0890   10.8492   10.4779    9.3064    8.5195    9.5237    9.9053    9.9738   10.2468    9.4590   10.5681   10.5748    9.0179   10.1980   11.4097   11.2317    9.2097    8.0803   10.1532   10.8093   10.8348   10.8667   11.4291   11.1403   11.3587    8.5617    7.8225   11.3594   11.2313   11.6690    8.7254    8.4073   10.8429    9.4482   12.0694   10.9123   10.2203   11.5796   10.0565    9.0987    9.9161    9.1088   11.3894    9.4402    9.6742    9.5329   12.0429    7.7335   11.4835   10.0092   10.6782    9.7088   10.1834   11.0505    9.2819    9.6885   11.0653    9.1292   10.8233    7.8794    7.9475   10.9295   10.8588    8.8425   10.6424   10.9207    9.3739   11.4248    9.6765    8.7483    9.7142   10.0699    9.6287    9.0182   10.6133   10.5820   11.2761   11.1431   10.5047   10.0461   10.4113   10.0922    9.5277   10.1734   10.4277   10.4397   11.1644    9.3477    9.4382    8.5365    9.5859   10.7872   10.1810    8.7132    9.3642   11.6260   10.6070   10.7086   11.1690    7.8433   10.0886   10.4013    8.9226   11.0521   10.3962    9.8903   11.4130    8.8600    8.9269
 
