# Supplementary material for: Inclusive Composite Interval Mapping of QTL by Environment Interactions in Biparental Populations
Source: PLoS One. 2015 Jul 10;10(7):e0132414. doi: 10.1371/journal.pone.0132414 (PMC4498613; doi:10.1371/journal.pone.0132414)
Supplement: S2 File — (ZIP) [file pone.0132414.s002.zip › F2 population/e=1/run_00041.met]

!**********************Note: lines staring with "!" are remarks and will be ignored in the program********************
!*********************************General Information**********************************
!Assuming F1 = P1 x P2, populations available in QTL IciMapping are: 
!  1, P1BC1F1 = P1 x F1, the first backcrossing where P1 is used as the recurrent parent;
!  2, P2BC1F1 = P2 x F1, the first backcrossing where P2 is used as the recurrent parent;
!  3, F1DH, F1-derived doubled haploids; 
!  4, RIL or F1RIL, recombination inbred lines through the repeated selfing of F1;
!  5, P1BC1RIL, recombination inbred lines through the repeated selfing of P1BC1F1;
!  6, P2BC1RIL, recombination inbred lines through the repeated selfing of P2BC1F1;
!  7, F2, the selfing generation of F1;
!  8, F3, the selfing generation of F2;
!  9, P1BC2F1, the second backcrossing where P1 is used as the recurrent parent; 
! 10, P2BC2F1, the second backcrossing where P2 is used as the recurrent parent;
! 11, P1BC2RIL, recombination inred lines through the repeated selfing of P1BC2F1; 
! 12, P2BC2RIL, recombination inred lines through the repeated selfing of P2BC2F1; 
! 13, P1BC1F2, the selfing generation of P1BC1F1; 
! 14, P2BC1F2, the selfing generation of P2BC1F1; 
! 15, P1BC2F2, the selfing generation of P1BC2F1; 
! 16, P2BC2F2, the selfing generation of P2BC2F1; 
! 17, P1BC1DH, P1BC1F1-derived doubled haploids; 
! 18, P2BC1DH, P2BC1F1-derived doubled haploids; 
! 19, P1BC2DH, P1BC2F1-derived doubled haploids; 
! 20, P2BC2DH, P2BC2F1-derived doubled haploids; 
   7      !Mapping Population (see remarks above)
   2      !Mapping Function (1 for Kosambi; 2 for Haldane; 3 for Morgan)
   2      !Marker Space Type (1 for intervals; 2 for positions)
   1      !Marker Space Unit(1 for centiMorgans; 2 for Morgan)
   6      !Number of Chromosomes (or Linkage Groups)
 200      !Size of the mapping population
   1      !Number of environments
 
!***************************************** Chromosomes and Linkage Maps **********************************************
!Chromosome                 NumMarkers
-CH1                        16
-CH2                        16
-CH3                        16
-CH4                        16
-CH5                        16
-CH6                        16
!Linkage map (Marker name followed by position or the interval length)
 MK-1-1                1     0.000
 MK-1-2                1    10.000
 MK-1-3                1    20.000
 MK-1-4                1    30.000
 MK-1-5                1    40.000
 MK-1-6                1    50.000
 MK-1-7                1    60.000
 MK-1-8                1    70.000
 MK-1-9                1    80.000
 MK-1-10               1    90.000
 MK-1-11               1   100.000
 MK-1-12               1   110.000
 MK-1-13               1   120.000
 MK-1-14               1   130.000
 MK-1-15               1   140.000
 MK-1-16               1   150.000
 MK-2-1                2     0.000
 MK-2-2                2    10.000
 MK-2-3                2    20.000
 MK-2-4                2    30.000
 MK-2-5                2    40.000
 MK-2-6                2    50.000
 MK-2-7                2    60.000
 MK-2-8                2    70.000
 MK-2-9                2    80.000
 MK-2-10               2    90.000
 MK-2-11               2   100.000
 MK-2-12               2   110.000
 MK-2-13               2   120.000
 MK-2-14               2   130.000
 MK-2-15               2   140.000
 MK-2-16               2   150.000
 MK-3-1                3     0.000
 MK-3-2                3    10.000
 MK-3-3                3    20.000
 MK-3-4                3    30.000
 MK-3-5                3    40.000
 MK-3-6                3    50.000
 MK-3-7                3    60.000
 MK-3-8                3    70.000
 MK-3-9                3    80.000
 MK-3-10               3    90.000
 MK-3-11               3   100.000
 MK-3-12               3   110.000
 MK-3-13               3   120.000
 MK-3-14               3   130.000
 MK-3-15               3   140.000
 MK-3-16               3   150.000
 MK-4-1                4     0.000
 MK-4-2                4    10.000
 MK-4-3                4    20.000
 MK-4-4                4    30.000
 MK-4-5                4    40.000
 MK-4-6                4    50.000
 MK-4-7                4    60.000
 MK-4-8                4    70.000
 MK-4-9                4    80.000
 MK-4-10               4    90.000
 MK-4-11               4   100.000
 MK-4-12               4   110.000
 MK-4-13               4   120.000
 MK-4-14               4   130.000
 MK-4-15               4   140.000
 MK-4-16               4   150.000
 MK-5-1                5     0.000
 MK-5-2                5    10.000
 MK-5-3                5    20.000
 MK-5-4                5    30.000
 MK-5-5                5    40.000
 MK-5-6                5    50.000
 MK-5-7                5    60.000
 MK-5-8                5    70.000
 MK-5-9                5    80.000
 MK-5-10               5    90.000
 MK-5-11               5   100.000
 MK-5-12               5   110.000
 MK-5-13               5   120.000
 MK-5-14               5   130.000
 MK-5-15               5   140.000
 MK-5-16               5   150.000
 MK-6-1                6     0.000
 MK-6-2                6    10.000
 MK-6-3                6    20.000
 MK-6-4                6    30.000
 MK-6-5                6    40.000
 MK-6-6                6    50.000
 MK-6-7                6    60.000
 MK-6-8                6    70.000
 MK-6-9                6    80.000
 MK-6-10               6    90.000
 MK-6-11               6   100.000
 MK-6-12               6   110.000
 MK-6-13               6   120.000
 MK-6-14               6   130.000
 MK-6-15               6   140.000
 MK-6-16               6   150.000
!*********************************** Marker Types ********************************************************************
!Co-dominant marker: When heterozygote F1 is present, P1 is coded as 2, F1 is coded as 1, and P2 is coded as 0; Otherwise, P1 is coded as 2, and P2 is coded as 0. 
!Dominant marker: When heterozygote F1 is present, P1 and F1 are coded as 12, and P2 is coded as 0; Otherwise, P1 is coded as 2, and P2 is coded as 0.  
!Recessive markers: When heterozygote F1 is present, P1 is coded as 2, and F1 and P2 are coded as 10; Otherwise, P1 is coded as 2, and P2 is coded as 0. 
!Missing marker is coded as -1. 
 MK-1-1                 2   2   2   0   0   1   1   1   1   1   1   0   2   1   2   1   1   0   1   1   1   1   1   2   1   2   1   1   0   1   0   0   1   1   0   1   1   1   0   1   0   1   1   0   1   1   2   1   1   1   0   0   0   2   1   1   1   2   2   1   1   0   1   2   1   0   1   1   1   1   0   2   2   2   1   2   1   1   0   2   1   2   1   0   1   0   0   0   1   2   1   0   1   1   1   0   1   0   0   1   1   1   2   1   1   2   2   1   1   1   0   2   1   1   0   1   0   1   1   2   1   0   1   2   0   2   1   2   1   1   0   0   1   0   1   2   2   1   2   1   0   1   2   1   2   0   1   1   1   1   0   2   1   0   0   0   0   1   1   0   1   2   1   2   1   0   1   1   1   1   1   0   2   0   2   0   2   1   1   2   2   2   1   0   0   2   2   0   1   1   1   0   1   2   0   2   2   1   2   0
 MK-1-2                 2   2   2   0   0   1   1   0   1   1   1   1   2   0   2   1   1   0   1   1   1   1   0   2   1   2   1   1   0   1   0   0   1   1   0   1   1   1   1   1   0   1   1   0   1   1   2   1   1   1   1   1   1   1   1   1   1   2   2   1   0   0   1   2   1   1   1   1   1   1   0   2   2   2   2   2   0   1   0   2   1   2   1   0   1   0   1   0   1   2   2   0   1   1   1   0   1   1   0   1   2   1   2   1   1   2   2   1   1   1   0   1   1   1   0   1   0   1   1   2   2   0   2   1   1   2   1   2   0   1   0   1   2   0   1   2   2   1   2   0   0   0   2   1   2   0   1   1   1   1   1   2   1   0   1   1   1   0   1   0   1   2   1   1   1   1   1   2   1   1   1   1   2   0   2   0   2   1   1   1   2   2   1   0   0   2   2   0   2   1   1   0   1   2   0   2   2   1   2   0
 MK-1-3                 2   2   2   0   1   1   1   0   1   1   1   2   2   0   2   1   1   0   1   1   1   1   0   2   1   2   1   1   0   1   1   0   1   1   0   1   1   1   1   1   0   1   1   0   1   1   2   1   1   1   2   1   2   1   1   1   1   2   2   1   0   0   1   2   1   1   2   1   1   1   0   2   2   2   2   2   0   1   0   1   2   2   1   1   1   0   0   0   1   2   2   0   1   1   1   0   1   1   0   1   1   1   2   1   1   2   2   1   2   1   0   1   1   0   1   1   0   1   0   2   2   1   2   1   1   2   1   2   1   1   1   1   2   0   1   2   2   1   2   0   0   0   2   0   2   0   1   1   1   2   1   2   1   0   1   1   1   0   1   0   1   2   1   1   2   1   1   2   1   2   0   2   2   1   2   0   2   1   1   1   2   2   1   0   1   2   2   0   1   1   0   0   2   2   0   0   2   1   2   0
 MK-1-4                 2   2   2   0   1   1   1   0   1   0   1   2   2   0   2   1   1   0   1   1   1   1   1   2   1   2   1   1   0   1   1   0   1   1   0   1   1   1   1   1   0   1   1   0   1   1   1   1   0   1   2   1   2   1   1   0   1   2   2   1   0   0   1   1   1   1   2   1   1   1   0   2   2   2   2   2   1   2   0   1   1   1   1   1   2   0   0   0   1   2   2   0   1   1   1   0   1   1   0   1   0   1   2   1   1   2   2   1   1   1   0   1   1   0   1   1   0   1   0   2   2   1   2   1   1   1   1   2   1   1   1   1   2   0   1   1   2   1   2   0   0   1   2   1   2   0   1   1   1   2   1   2   0   0   1   1   1   0   1   0   1   2   1   1   1   1   1   2   1   2   0   2   2   2   2   0   1   1   1   1   2   2   1   0   1   2   2   0   1   1   0   0   2   2   0   0   2   1   2   0
 MK-1-5                 2   2   1   0   1   1   1   0   1   0   1   2   2   0   1   1   1   0   1   0   1   1   1   1   2   2   1   1   0   1   1   0   1   0   0   1   1   0   1   1   0   1   0   0   1   1   1   1   0   2   2   1   2   1   1   0   1   2   2   1   0   0   1   1   1   1   1   0   1   1   0   2   1   2   2   2   1   2   0   1   0   1   2   1   2   0   0   1   1   2   2   0   0   1   1   0   1   0   0   1   0   1   2   2   1   2   2   1   0   1   0   1   1   0   1   2   0   1   0   2   1   1   1   1   1   0   1   2   1   1   2   1   2   0   1   1   2   0   2   2   0   1   2   1   2   0   0   1   0   1   1   2   0   1   2   1   1   0   1   0   1   2   1   1   1   0   1   2   1   2   0   1   2   2   1   0   1   1   1   1   2   2   0   0   1   2   1   0   1   1   1   0   2   1   0   1   2   0   1   0
 MK-1-6                 2   1   1   0   1   1   1   0   1   0   1   1   2   0   1   1   1   0   1   0   1   1   1   1   2   2   1   1   0   1   1   0   1   0   0   1   1   0   1   2   0   1   0   0   1   1   1   1   0   1   2   1   2   1   2   0   1   2   2   1   0   0   1   1   1   0   1   0   1   1   0   2   2   1   1   2   1   2   0   1   0   1   2   1   2   0   0   1   0   2   2   0   0   1   0   0   1   0   0   1   0   2   1   1   0   1   2   1   1   1   1   1   1   0   1   2   0   1   1   2   1   1   1   1   2   0   1   2   1   1   2   1   2   0   1   0   0   1   2   2   0   1   2   1   2   0   0   1   0   1   1   2   0   1   2   0   0   0   1   0   1   2   1   1   1   1   1   2   1   1   0   1   1   2   0   0   1   0   1   1   1   0   0   1   0   2   1   1   2   1   1   0   2   1   1   1   2   0   1   1
 MK-1-7                 2   1   1   0   1   1   1   0   1   0   1   1   1   0   1   1   1   0   1   0   1   1   1   1   2   2   1   1   0   0   2   1   1   0   0   1   1   1   1   1   0   1   0   0   1   0   1   1   0   1   1   1   2   1   2   0   0   1   2   1   1   0   0   1   2   1   1   0   1   1   1   2   2   1   1   2   0   1   0   1   1   1   1   1   1   0   0   1   1   2   2   0   0   1   0   0   1   0   2   1   0   2   1   1   0   1   2   1   1   0   1   1   1   0   1   2   0   1   0   2   1   2   1   1   2   0   1   2   1   1   2   0   2   1   1   0   0   1   2   2   0   1   2   1   2   0   0   1   0   1   1   2   0   1   2   0   0   1   1   0   1   2   1   2   1   1   1   2   1   1   0   1   1   2   0   0   1   0   1   2   1   0   0   1   1   2   1   2   1   1   1   1   2   1   1   1   2   0   1   1
 MK-1-8                 2   0   1   0   0   1   1   0   1   1   1   1   1   0   1   0   1   0   1   0   2   1   1   1   2   2   1   1   0   0   2   1   1   0   0   1   0   2   1   1   1   1   1   0   1   0   1   2   0   1   1   1   2   1   1   0   0   1   2   1   1   1   0   1   0   2   1   0   1   1   1   2   2   1   1   2   0   1   0   1   1   1   1   1   1   0   0   1   1   1   2   0   0   0   1   0   1   0   2   1   1   1   1   1   0   1   2   1   2   0   1   1   1   0   1   2   0   1   1   1   1   1   1   1   2   0   1   1   2   1   2   0   2   1   1   0   0   1   2   2   0   1   2   1   2   0   0   1   0   1   1   1   0   1   1   0   0   1   1   0   1   2   1   2   1   1   1   2   0   1   0   1   1   1   0   0   1   0   1   2   1   0   1   1   1   2   1   2   1   1   1   1   2   1   1   1   2   0   1   1
 MK-1-9                 1   0   0   0   0   1   1   0   1   0   1   1   1   0   1   1   1   0   1   0   2   1   0   0   2   1   1   1   0   1   2   2   1   0   0   1   1   2   1   2   1   1   1   0   1   0   1   1   0   1   1   1   2   0   1   0   2   1   1   1   1   1   0   1   0   2   1   0   1   1   1   2   2   1   1   2   1   1   0   1   1   1   1   1   1   0   0   1   1   1   2   1   0   0   1   0   1   0   2   1   1   1   1   1   0   1   2   1   2   0   2   1   1   1   1   2   0   2   1   1   1   1   1   1   2   0   1   1   2   1   2   1   2   1   1   0   0   1   2   1   1   1   2   1   2   1   0   0   0   1   0   0   1   2   1   0   0   1   1   1   1   1   1   2   1   2   0   2   1   1   0   1   2   1   0   0   1   1   1   2   1   1   1   0   1   0   1   2   2   1   0   1   2   1   1   1   1   0   1   1
 MK-1-10                1   1   0   0   0   1   2   0   1   0   1   1   1   0   0   1   1   0   1   0   2   1   1   0   1   1   1   1   1   1   2   2   2   0   0   1   1   2   1   2   1   1   1   0   1   0   1   1   0   2   1   1   2   0   1   0   2   0   0   2   0   1   0   1   0   2   1   0   1   1   1   2   2   1   1   1   1   1   0   1   1   1   1   1   1   0   0   1   1   1   2   1   0   0   1   0   1   0   2   1   2   1   1   1   0   1   2   1   2   0   2   1   1   1   1   2   0   2   1   1   1   2   1   2   2   0   1   1   2   2   1   0   2   1   1   0   0   1   2   1   1   2   2   1   2   0   0   0   0   1   0   1   0   2   0   0   0   1   1   1   2   1   1   2   1   2   0   2   1   1   0   1   2   2   0   0   1   1   1   2   0   1   0   0   1   0   1   2   1   2   0   1   2   1   0   2   2   0   1   1
 MK-1-11                1   1   0   0   0   1   2   0   1   1   1   1   1   1   0   2   1   0   1   0   2   1   1   0   2   1   1   1   0   1   1   2   2   0   0   1   0   2   1   2   1   1   1   0   1   0   1   1   0   2   2   1   1   0   1   0   2   0   0   2   1   1   0   1   0   2   1   0   1   1   1   1   2   1   2   0   1   1   0   1   0   1   1   1   1   0   1   2   2   1   1   1   1   0   1   0   1   0   2   1   2   1   1   1   0   0   2   1   2   0   2   1   1   1   1   2   0   1   1   2   1   1   1   1   2   0   1   1   2   2   1   0   2   1   1   0   0   1   2   0   1   2   2   1   2   0   0   1   0   1   0   1   0   2   0   0   0   1   1   1   2   1   1   2   1   2   1   2   1   1   0   1   2   2   0   0   1   1   1   2   0   1   1   0   1   0   1   2   1   1   0   1   2   1   0   2   2   0   2   1
 MK-1-12                1   1   0   0   1   1   2   0   1   1   1   1   0   1   0   2   1   0   1   1   2   1   0   0   2   2   1   2   1   1   1   2   2   1   1   1   0   2   1   1   1   1   1   1   1   0   1   1   0   2   2   0   2   0   1   0   2   0   0   2   1   1   0   1   0   2   1   0   1   1   1   1   2   1   2   0   1   1   0   1   0   1   1   1   1   0   1   2   2   1   1   0   1   0   1   1   1   0   2   1   2   1   1   1   0   1   2   1   2   2   2   1   0   1   1   2   0   1   1   2   2   1   1   2   2   0   1   1   1   2   1   0   2   1   1   0   0   1   2   0   1   2   2   1   2   0   0   1   1   1   0   1   1   2   0   0   0   1   0   1   2   2   1   2   2   2   1   2   1   1   0   1   2   2   0   0   1   1   1   2   0   1   1   1   1   0   1   2   1   1   1   0   2   1   0   2   2   0   2   1
 MK-1-13                1   1   0   0   2   1   2   1   1   1   1   1   0   1   0   2   1   1   1   1   2   1   0   0   1   2   1   2   1   1   1   2   2   1   2   1   0   2   1   1   1   1   1   1   1   0   1   1   0   1   1   0   1   0   1   0   2   1   0   2   1   2   0   1   1   1   1   1   0   1   1   1   2   1   2   0   1   2   0   2   0   1   1   1   1   0   0   2   1   1   0   0   1   1   1   1   1   0   2   1   2   1   0   1   1   1   2   1   2   1   2   1   0   1   1   1   0   2   1   2   2   1   1   1   2   1   2   1   1   2   1   0   2   0   1   0   0   1   2   0   1   2   2   1   2   0   0   1   1   1   0   1   1   1   0   0   0   1   0   1   2   2   1   2   1   2   1   2   1   1   0   1   2   2   0   0   1   1   1   2   0   2   1   1   1   0   0   2   1   1   2   0   1   1   0   2   2   0   2   1
 MK-1-14                1   1   1   0   2   1   2   1   1   1   1   1   0   1   0   2   1   1   2   1   1   1   1   1   1   2   1   2   1   1   1   2   2   1   2   1   0   2   1   1   1   1   0   1   1   0   1   1   0   2   1   0   1   0   1   0   2   1   0   2   1   2   0   1   1   1   1   1   0   1   1   1   2   1   2   1   1   2   0   2   0   1   0   1   1   1   0   2   1   1   0   1   1   1   1   1   2   0   2   1   2   1   0   1   1   1   2   1   2   1   2   0   0   2   1   1   0   2   1   2   2   1   2   1   2   2   1   1   1   1   1   0   2   1   1   0   0   1   2   0   1   2   2   1   2   0   0   2   1   1   0   1   1   1   1   0   1   1   0   1   2   2   1   2   1   2   1   2   1   1   0   1   2   2   0   0   1   1   1   1   0   2   2   1   1   1   0   2   1   1   2   0   1   0   0   1   1   0   2   1
 MK-1-15                1   0   1   1   2   1   2   1   1   2   1   1   0   1   0   2   1   1   2   1   1   1   0   1   1   2   1   2   1   1   1   2   2   1   1   1   0   2   1   1   1   0   0   1   0   0   2   1   0   2   1   0   2   0   1   0   2   1   0   2   2   2   0   1   1   1   2   1   0   1   1   1   2   1   2   1   1   2   0   2   0   1   0   1   1   2   0   2   1   1   0   1   1   1   1   1   2   0   2   1   2   1   0   1   1   0   2   1   2   1   1   0   0   2   1   1   0   2   0   1   2   1   2   1   2   1   1   1   1   1   1   2   2   1   1   0   0   1   1   1   2   2   2   1   2   0   0   2   2   1   1   1   1   1   1   1   2   1   0   1   2   2   1   1   1   2   1   2   1   1   0   1   1   2   0   0   1   1   1   1   1   2   2   1   0   1   1   2   2   1   2   0   1   0   0   1   1   0   2   1
 MK-1-16                1   0   1   1   2   1   1   1   1   2   1   2   0   1   0   2   1   1   1   1   1   1   0   1   1   2   1   2   1   1   1   1   2   1   1   1   1   1   1   1   1   0   1   1   0   0   2   0   0   2   1   0   2   0   1   1   2   2   0   2   1   2   1   1   1   1   2   1   0   1   1   1   2   1   2   1   0   2   0   2   0   1   0   2   1   2   0   1   1   1   0   1   1   1   0   1   2   0   2   1   2   2   0   1   1   0   1   1   2   1   1   0   0   1   1   1   1   2   0   1   2   1   2   1   2   1   1   1   1   1   1   2   2   1   1   0   0   1   1   1   2   2   2   1   1   1   0   2   2   1   1   1   1   1   1   1   1   1   0   1   2   2   1   1   1   2   1   2   1   0   0   2   1   2   0   0   1   0   1   1   1   1   2   1   1   1   1   2   2   1   2   0   2   0   0   2   1   0   2   1
 MK-2-1                 1   2   1   1   0   1   0   1   1   0   1   0   1   1   0   2   1   1   2   1   1   0   1   1   1   1   2   2   1   1   1   1   0   2   1   1   1   0   1   1   1   2   0   1   0   1   2   0   2   1   1   1   1   1   1   2   0   1   0   1   2   1   2   0   0   1   1   1   2   2   0   1   0   2   1   2   1   0   0   0   1   2   0   1   0   1   1   1   2   1   1   0   0   2   1   0   0   2   1   0   1   1   2   1   2   1   1   2   2   2   2   2   2   1   2   0   0   2   2   1   0   0   0   1   0   0   0   0   2   0   1   1   1   1   1   0   2   0   1   2   1   1   1   1   1   2   0   1   0   2   1   2   1   1   2   2   0   2   1   1   0   1   2   1   1   2   1   2   1   2   1   1   1   1   1   1   1   0   1   1   0   1   0   0   0   1   0   1   2   1   0   1   1   0   1   2   1   1   1   1
 MK-2-2                 1   2   1   1   0   1   0   1   1   0   1   0   1   1   1   1   1   1   2   0   1   0   1   0   1   1   2   2   1   1   1   2   0   1   0   2   0   0   1   1   1   2   1   1   0   1   1   0   1   1   1   1   1   1   1   2   0   1   0   1   2   0   2   0   0   1   1   1   2   2   1   0   1   1   1   2   1   0   0   0   1   2   0   1   2   1   1   1   1   0   1   0   0   2   1   0   0   2   2   0   0   1   2   2   2   1   1   1   1   2   2   2   2   1   2   0   0   2   2   1   0   0   0   1   0   1   0   0   2   0   1   1   1   1   1   0   2   1   1   1   1   1   1   1   1   2   0   0   0   2   1   2   1   1   2   2   0   0   1   1   1   2   2   1   1   2   1   2   1   2   1   1   1   1   1   1   1   0   1   1   0   2   0   1   0   1   0   1   2   1   1   1   1   0   1   2   0   2   1   1
 MK-2-3                 2   2   1   1   0   1   0   0   1   1   1   0   1   1   1   1   1   1   2   0   1   0   1   1   1   1   2   2   1   1   1   2   2   1   1   2   0   0   1   1   1   2   1   1   0   1   1   0   1   1   0   2   1   1   1   2   1   1   0   1   2   0   2   0   0   1   0   2   2   2   1   0   1   1   1   2   1   0   0   0   1   1   0   1   2   2   1   1   1   1   1   0   0   2   1   1   0   2   2   0   1   1   2   2   2   1   1   2   1   2   2   2   2   1   1   0   0   2   2   1   1   0   0   1   1   1   0   0   2   0   1   1   1   1   1   0   2   1   1   1   1   1   1   1   1   2   0   0   0   2   1   2   1   1   2   2   0   0   1   1   1   1   1   1   1   2   1   1   1   2   1   1   1   1   1   1   1   0   1   1   0   1   0   1   1   1   0   1   1   1   1   1   1   1   1   2   0   2   1   1
 MK-2-4                 2   2   1   1   0   1   0   0   1   0   1   0   1   1   1   2   1   1   2   0   1   0   1   1   1   0   2   2   1   0   2   2   2   1   1   2   1   0   1   1   2   2   0   1   0   1   0   0   1   1   0   1   1   1   1   2   2   1   0   1   2   0   2   0   0   1   0   1   2   2   1   0   2   1   1   2   1   0   0   1   0   0   0   1   2   2   1   1   0   1   2   0   0   2   2   1   0   0   2   1   0   1   2   1   2   1   1   2   2   1   2   2   2   0   2   0   1   2   1   1   1   0   0   1   1   1   0   0   1   0   1   1   1   1   1   0   2   1   1   1   1   0   1   2   1   2   0   0   0   2   2   2   2   1   1   2   0   0   1   1   1   1   1   0   0   1   1   1   1   2   1   1   1   1   1   1   1   0   1   1   0   1   0   1   0   1   0   1   1   1   1   1   1   1   1   1   0   2   1   1
 MK-2-5                 1   2   1   1   0   1   0   0   1   0   0   0   1   1   1   2   1   1   2   0   1   1   2   1   2   0   2   2   1   0   2   1   1   1   1   1   0   0   1   1   2   2   1   1   0   0   0   0   1   1   1   1   0   1   1   2   2   1   0   1   2   0   2   0   0   1   0   1   2   2   1   2   2   1   1   2   1   1   1   1   0   1   0   2   2   2   1   1   0   1   2   0   0   2   1   1   0   0   1   0   0   1   2   1   2   1   1   2   1   2   2   2   2   1   2   0   1   2   1   1   1   0   0   1   1   1   0   0   0   0   1   1   1   2   1   0   2   1   1   1   1   1   1   2   0   1   1   1   0   2   2   2   2   1   1   2   0   0   1   1   1   1   1   0   1   1   1   2   0   2   1   1   0   1   1   2   1   1   1   2   0   1   1   1   1   1   1   1   1   0   1   1   1   1   0   1   1   2   1   1
 MK-2-6                 1   1   1   1   0   1   0   0   1   1   0   0   1   1   1   2   1   1   2   0   1   0   2   1   2   0   2   2   0   0   2   2   1   1   1   1   0   0   0   0   2   2   0   2   0   0   1   1   1   1   1   1   0   1   1   2   2   1   0   1   2   0   2   1   0   1   0   1   2   1   1   1   2   0   1   2   0   2   1   1   0   1   0   2   2   2   1   1   0   1   2   0   0   2   1   1   0   0   1   0   1   1   2   1   2   1   1   2   1   2   2   1   1   1   2   0   0   2   0   1   1   1   1   2   1   1   1   0   0   1   1   1   1   2   1   0   2   1   2   1   2   1   1   2   0   1   1   1   0   2   1   2   2   2   2   2   0   0   1   1   1   1   1   1   1   1   1   2   0   2   0   1   0   2   2   2   1   1   1   2   0   2   1   1   1   1   0   1   1   0   1   0   1   1   0   1   1   2   1   1
 MK-2-7                 1   2   1   1   0   0   1   0   1   1   0   0   1   2   1   1   1   1   2   0   1   0   2   1   2   0   2   2   0   0   2   2   0   2   1   1   0   0   1   1   2   2   0   2   0   0   1   1   1   1   2   2   0   1   1   2   2   1   0   1   2   1   2   1   0   1   0   1   2   1   1   1   2   0   0   1   0   2   1   1   0   1   0   2   2   2   1   2   0   1   2   0   0   2   1   1   0   0   1   0   1   1   2   2   2   1   1   2   1   2   2   1   0   1   2   0   0   2   0   1   1   1   1   2   1   1   1   1   0   1   0   0   1   2   1   0   2   1   2   1   2   1   1   2   1   2   1   1   0   2   0   1   0   2   2   2   0   0   1   1   0   1   1   0   1   1   1   1   0   2   0   1   0   2   2   2   1   1   1   1   1   2   1   1   1   0   1   1   1   0   1   0   1   1   1   1   1   2   1   2
 MK-2-8                 1   2   1   1   0   0   1   0   1   1   1   0   1   2   1   1   1   1   2   1   1   0   2   1   2   0   2   2   0   0   2   2   0   2   1   1   1   0   1   1   2   2   0   2   0   0   1   0   1   1   2   1   1   0   1   2   2   1   0   1   2   1   2   1   0   1   0   1   2   1   1   0   2   0   0   1   1   2   1   1   0   1   0   2   2   1   1   2   1   1   2   0   0   2   2   1   1   0   1   0   1   1   2   2   2   1   1   1   0   2   2   2   0   1   2   0   1   2   0   1   1   1   1   1   1   1   1   1   0   1   0   0   1   1   1   1   2   1   2   1   2   2   1   2   2   2   2   2   0   2   0   1   0   2   2   2   0   0   1   1   0   1   1   0   1   1   2   1   0   2   0   1   0   2   2   1   1   1   1   1   1   2   2   1   0   1   1   1   1   0   1   0   1   1   2   1   1   1   1   2
 MK-2-9                 1   2   2   1   0   0   1   0   1   1   1   0   1   2   1   1   1   1   2   1   1   0   2   1   2   0   1   2   0   0   2   1   1   2   1   1   0   0   1   1   2   2   0   2   0   0   1   0   1   1   1   1   1   0   1   1   2   1   0   1   2   1   2   1   0   1   0   2   2   1   1   0   2   0   0   2   1   1   1   1   0   2   0   2   2   1   0   2   1   1   2   0   0   2   2   1   1   0   0   0   1   1   2   2   2   0   1   1   0   2   0   1   0   1   2   0   2   2   0   1   1   1   1   1   1   1   1   1   0   1   0   1   2   2   1   1   2   1   2   1   2   2   2   1   2   2   2   1   0   2   0   1   0   2   2   2   0   0   1   1   2   1   1   0   2   1   2   1   0   2   0   1   0   1   2   1   1   1   1   1   1   2   2   2   0   1   1   1   1   0   1   0   1   1   2   1   1   1   1   2
 MK-2-10                1   1   2   1   0   0   1   1   1   1   0   0   1   2   1   2   1   1   2   1   1   0   2   1   2   0   1   2   0   0   1   1   1   2   1   1   1   0   1   1   2   2   0   2   0   1   2   0   1   1   1   1   1   0   1   1   2   1   0   1   2   1   2   1   0   1   0   2   2   1   1   0   2   1   0   1   1   1   1   1   1   2   0   2   1   1   0   2   1   1   2   0   0   1   2   0   0   0   0   0   0   1   2   2   2   0   1   1   0   2   0   1   0   0   2   0   1   2   0   1   1   1   1   1   1   0   1   1   0   1   0   1   2   2   2   2   1   1   1   1   2   2   2   1   2   2   2   1   0   1   1   1   0   2   2   1   0   0   1   1   2   2   1   0   2   0   1   1   1   2   1   1   0   1   2   1   1   1   1   1   1   2   2   1   0   1   0   1   1   1   1   0   1   1   2   1   1   1   1   2
 MK-2-11                1   1   2   1   0   1   2   2   1   1   1   0   1   2   1   1   1   1   2   1   1   0   2   1   1   0   0   2   0   0   1   2   1   2   1   2   1   0   1   1   2   2   1   2   0   2   1   1   1   1   1   1   1   0   1   2   2   1   0   1   2   0   2   1   0   1   0   1   2   1   1   1   2   1   0   1   1   0   1   1   1   1   1   2   1   1   0   2   1   1   2   1   0   1   2   0   0   0   1   0   0   1   2   2   1   0   1   1   0   2   0   1   0   0   2   0   1   2   0   1   1   1   1   1   1   0   1   1   0   1   0   1   2   2   2   2   1   1   1   1   2   2   2   1   2   2   2   1   1   1   1   1   0   2   1   1   0   1   1   1   2   2   1   0   1   0   1   2   1   2   1   1   1   1   2   1   1   1   0   1   1   2   1   1   0   1   0   1   1   1   1   0   1   1   1   1   1   0   1   2
 MK-2-12                1   1   1   1   0   1   2   2   1   2   2   0   1   2   1   1   1   1   1   1   1   0   2   1   1   0   0   2   0   0   2   2   1   2   1   2   1   1   1   1   1   2   0   2   1   2   1   1   1   1   1   1   1   0   1   2   2   1   0   1   2   0   2   1   0   2   1   1   2   1   1   0   2   1   0   2   1   1   1   2   1   1   2   2   1   2   0   2   1   0   2   1   0   1   1   0   1   0   1   1   0   1   2   2   1   0   1   1   0   2   0   1   0   0   2   0   1   1   0   1   1   1   1   1   0   1   1   1   0   1   0   1   2   2   1   2   2   2   1   1   2   2   1   1   2   2   1   0   0   1   2   0   0   2   2   1   0   1   1   1   2   1   1   0   1   0   1   2   0   2   1   1   1   1   2   1   1   1   1   1   2   1   1   1   0   1   0   1   2   1   1   0   1   1   1   1   1   0   1   2
 MK-2-13                1   1   1   1   0   1   1   2   1   2   2   0   2   2   1   1   1   1   1   1   1   0   2   0   1   0   1   2   0   0   2   2   1   2   1   1   1   1   1   1   1   2   0   2   1   2   1   1   1   1   2   1   1   0   1   2   2   1   1   1   2   1   2   1   0   1   0   1   2   1   1   1   2   1   0   1   1   2   1   2   1   1   2   2   1   2   0   2   1   0   2   1   0   1   0   0   1   0   1   1   1   1   2   2   1   0   1   1   1   0   0   1   0   0   2   0   1   1   0   1   1   1   1   1   0   1   1   1   0   1   0   1   2   2   1   1   2   2   1   1   2   2   1   2   2   2   1   1   1   1   2   0   0   2   2   1   0   1   1   0   1   2   1   0   1   0   1   2   1   2   0   1   1   2   2   1   2   1   2   1   2   1   1   1   0   1   0   1   2   1   1   1   1   1   1   1   1   0   1   2
 MK-2-14                1   1   1   1   0   1   1   1   1   2   2   0   1   2   1   1   1   1   1   1   1   0   1   0   1   0   1   2   1   0   1   2   1   1   1   1   1   1   2   2   1   2   1   2   1   2   1   1   2   1   2   1   1   0   1   2   2   1   2   1   2   1   2   1   0   1   0   0   2   1   1   1   2   1   0   1   1   2   0   2   1   1   2   2   1   2   0   2   1   0   2   1   0   1   0   0   1   0   1   1   1   1   1   1   1   0   0   1   1   0   0   1   0   0   2   0   1   2   0   2   2   1   1   1   0   1   1   1   1   1   0   1   2   1   1   0   2   2   1   1   2   2   1   2   2   2   0   0   1   1   2   0   0   1   2   1   0   1   1   0   1   2   1   1   1   0   1   1   1   2   0   2   1   2   2   1   2   1   2   1   2   1   1   1   0   1   2   1   1   1   1   1   1   1   1   1   0   0   1   2
 MK-2-15                1   1   1   1   1   1   1   1   1   2   2   0   1   2   1   0   1   2   1   1   2   0   1   0   2   0   0   2   1   0   0   1   2   1   1   0   1   1   2   1   1   2   1   2   1   1   1   1   2   1   1   2   0   0   1   1   2   1   2   2   2   1   2   1   0   1   1   0   2   2   1   1   2   0   0   1   1   2   0   2   1   2   2   1   1   1   0   2   0   0   2   1   0   1   0   0   0   0   1   1   1   1   1   1   0   0   0   1   1   0   0   1   0   0   2   0   1   1   0   2   1   0   1   1   0   1   1   0   1   1   0   1   2   1   1   0   2   2   1   1   1   2   1   1   2   1   0   0   2   2   2   0   0   1   2   1   0   1   1   0   0   2   2   1   1   1   1   1   1   2   0   1   1   2   2   1   2   0   2   1   2   2   1   1   0   1   2   1   0   1   1   1   1   1   1   1   0   1   1   2
 MK-2-16                1   1   1   1   1   0   1   1   1   2   1   0   0   2   0   0   1   2   1   1   1   0   1   0   2   0   0   2   1   0   0   1   2   1   1   0   1   2   2   1   0   2   1   2   1   1   1   1   2   1   2   2   0   0   1   1   2   1   2   2   2   1   2   1   0   1   1   0   2   2   1   1   2   0   0   0   1   2   0   2   1   2   2   1   1   1   0   2   0   0   2   1   0   1   0   0   0   0   1   1   0   1   1   1   0   1   0   1   1   0   2   1   0   0   2   0   1   1   0   2   1   0   1   1   0   1   1   0   1   1   0   1   2   2   1   0   2   2   2   1   1   2   0   1   1   1   0   0   2   1   1   1   0   1   2   1   0   1   1   0   1   2   2   0   1   2   1   1   1   2   0   1   1   2   1   1   2   0   1   0   2   2   1   1   0   1   2   1   1   1   1   0   1   1   1   1   0   1   1   2
 MK-3-1                 1   1   1   2   2   1   2   1   2   0   1   2   1   1   0   1   0   0   1   2   0   1   1   1   1   0   1   0   1   1   0   1   2   1   1   1   1   1   1   2   1   2   1   2   2   0   1   2   1   1   1   1   1   2   1   1   1   0   0   1   0   1   2   1   1   2   0   0   0   1   1   1   1   1   1   1   2   0   0   1   0   1   1   2   1   0   2   0   2   1   1   1   2   0   0   1   1   1   1   2   2   1   2   2   1   1   0   1   0   2   2   1   1   1   1   1   2   0   1   1   0   1   0   2   2   1   0   2   1   0   2   1   1   2   2   2   1   2   1   0   1   1   1   1   1   1   1   1   2   2   1   2   1   2   1   1   2   0   2   1   2   1   1   0   2   0   0   1   2   1   2   1   0   1   0   1   2   2   1   1   1   2   1   1   2   1   2   2   2   2   0   1   2   1   0   2   0   1   0   1
 MK-3-2                 0   1   1   2   2   1   2   2   2   0   1   2   1   1   0   1   1   0   2   2   0   1   1   1   1   0   1   0   1   2   0   1   2   1   1   1   1   1   1   2   2   2   1   0   2   1   1   2   2   1   1   2   2   2   1   1   1   0   0   1   0   1   1   1   1   2   0   0   0   1   1   1   1   0   1   1   2   1   0   1   0   1   1   2   1   1   2   0   2   1   1   1   2   0   0   1   1   1   2   2   1   1   2   2   1   1   0   1   0   2   2   1   1   1   1   1   2   0   1   1   0   2   1   2   2   1   0   2   1   0   1   1   1   2   2   2   1   2   1   1   2   1   0   1   1   1   1   1   2   2   1   2   1   1   1   1   2   0   2   1   2   0   1   0   2   2   0   2   2   1   1   0   0   1   0   2   2   2   1   1   1   2   1   0   2   1   2   2   2   2   0   1   2   1   0   1   0   1   0   1
 MK-3-3                 0   2   0   2   2   1   2   2   2   0   1   1   1   1   0   1   1   1   1   2   1   1   1   1   1   0   1   2   2   1   1   1   1   1   1   0   1   1   1   1   2   1   1   0   2   1   2   2   1   1   1   2   1   2   1   1   1   0   0   2   0   1   1   2   1   1   0   0   0   1   1   1   1   0   1   1   2   1   1   1   0   2   1   2   2   1   2   0   2   1   0   1   2   1   0   1   1   1   2   2   1   1   2   2   1   0   1   0   1   2   2   1   2   0   2   1   1   0   1   1   0   1   1   2   2   1   0   2   1   0   1   1   1   2   2   2   1   2   2   1   1   2   0   1   0   0   0   1   2   2   1   2   1   1   2   1   2   0   1   1   2   0   1   0   2   2   0   2   2   1   1   0   0   1   0   2   1   0   1   1   1   2   1   1   2   1   1   2   1   2   0   1   1   2   0   2   1   1   0   1
 MK-3-4                 1   2   1   1   2   1   2   2   2   0   1   1   1   1   1   1   1   1   2   1   0   1   2   2   2   0   1   1   1   1   1   1   2   1   1   0   1   2   1   0   1   1   1   0   2   1   1   2   2   1   1   2   1   2   1   1   1   0   0   2   1   1   1   2   1   1   0   0   0   1   1   2   1   0   0   0   2   2   1   1   0   2   1   2   2   1   2   0   2   1   0   2   2   1   0   1   1   1   2   2   1   1   2   2   1   0   1   1   1   1   2   1   1   0   2   1   1   0   1   1   0   1   1   2   2   2   1   2   1   0   1   0   1   2   2   0   1   2   2   1   1   2   0   1   0   0   0   1   2   2   1   2   1   1   2   1   2   0   1   1   2   0   2   0   2   2   0   1   1   1   1   0   0   1   0   2   1   0   1   2   0   2   0   1   1   2   2   2   1   2   0   1   1   2   0   1   1   2   0   1
 MK-3-5                 1   2   0   1   0   1   2   2   2   2   1   1   1   1   1   1   0   2   2   2   0   1   2   2   2   0   1   1   1   1   1   2   2   2   1   1   1   2   1   0   1   1   1   0   2   1   1   2   2   1   2   2   1   2   2   1   1   0   0   2   1   2   1   2   1   1   0   0   0   0   1   2   2   0   0   0   2   2   1   1   0   2   1   2   2   1   2   0   2   1   0   2   2   0   0   1   1   1   1   2   0   1   1   2   1   0   1   1   1   1   2   1   1   1   2   1   0   0   1   2   1   1   1   2   2   2   1   2   1   0   1   0   0   2   2   0   1   2   2   1   1   2   1   0   0   0   0   1   2   2   1   2   1   1   2   1   2   0   1   1   2   0   2   0   2   2   0   1   1   1   1   0   0   1   0   2   1   0   0   2   0   2   0   1   1   1   2   2   1   1   0   1   1   2   0   1   1   2   0   1
 MK-3-6                 1   2   0   1   0   1   2   1   2   2   1   1   1   1   1   1   0   1   2   2   0   1   1   2   2   0   1   1   1   1   1   2   2   2   1   0   1   2   1   0   1   1   1   0   1   2   1   2   2   1   2   2   0   1   2   1   1   0   1   1   1   2   1   2   1   1   0   0   1   1   1   2   2   0   0   0   2   0   1   1   0   2   1   2   2   1   2   1   2   1   0   2   2   0   0   2   1   1   1   1   0   1   1   2   1   0   1   1   1   1   2   1   1   1   2   1   0   0   1   2   1   0   1   2   2   2   1   2   1   0   1   0   0   2   2   0   1   2   1   1   1   1   1   0   0   0   0   0   2   2   1   1   1   1   2   1   1   1   1   1   2   0   2   1   2   2   0   1   0   1   1   0   1   1   0   2   1   0   0   2   0   2   0   1   1   1   2   2   1   1   0   1   2   2   1   1   1   2   0   1
 MK-3-7                 1   2   0   2   0   2   2   1   2   1   1   1   0   1   1   1   1   1   1   2   1   1   1   2   2   0   1   1   1   1   0   2   1   2   1   0   1   1   1   0   1   1   0   1   1   1   1   2   2   2   2   1   0   1   2   1   1   0   0   1   0   2   0   2   2   1   1   0   1   1   0   1   1   0   0   0   1   0   1   1   1   2   1   2   2   1   2   1   2   1   1   2   2   0   0   1   1   1   2   1   0   1   1   2   0   0   0   1   1   1   2   1   1   1   2   1   0   0   1   2   1   1   2   2   2   2   1   2   0   0   1   0   0   2   2   0   1   2   1   1   1   1   1   0   0   0   0   0   1   2   1   1   1   0   1   1   1   0   1   1   1   0   2   1   1   2   0   1   0   1   1   1   1   1   0   2   1   0   1   2   0   2   0   1   1   1   2   2   1   1   0   1   2   2   1   2   1   2   0   2
 MK-3-8                 1   2   0   2   0   1   2   0   1   1   2   1   0   2   1   1   1   1   1   2   1   1   1   2   1   0   1   1   0   1   1   2   1   2   0   0   1   2   1   0   2   1   0   1   1   1   1   2   2   2   2   1   0   1   2   1   1   0   1   1   0   2   0   1   2   1   1   0   1   1   0   1   1   0   0   0   1   1   1   1   1   2   1   2   2   1   2   2   1   0   1   2   1   0   0   1   1   1   2   1   1   1   1   2   0   0   0   0   2   2   2   1   2   1   2   1   0   0   1   2   0   1   1   2   2   2   1   1   0   0   1   0   0   1   2   0   1   2   1   1   1   1   1   0   1   0   2   0   1   2   0   1   1   0   1   1   1   1   1   1   1   0   2   2   0   2   0   1   0   1   1   1   1   1   0   2   1   0   1   2   0   2   0   1   1   0   2   2   1   1   0   1   2   2   2   2   2   2   0   2
 MK-3-9                 1   2   0   2   0   0   2   0   1   1   2   1   0   2   1   1   1   2   1   2   1   0   1   2   1   1   0   1   0   1   1   2   1   2   0   0   1   1   0   0   2   1   0   0   1   1   1   2   2   2   2   1   0   0   2   1   1   0   1   1   0   2   0   1   2   1   1   1   2   1   0   1   1   0   0   0   1   1   1   1   1   1   1   2   2   2   2   2   1   0   1   1   1   0   0   1   1   2   2   1   0   1   1   2   0   0   0   0   2   2   2   1   2   1   2   1   0   0   1   1   0   1   1   2   2   2   1   1   0   0   1   0   0   1   2   0   1   2   1   2   1   0   1   0   1   0   2   0   1   2   0   1   1   0   1   1   1   1   1   1   1   0   2   2   1   2   0   1   0   1   1   1   1   1   0   1   1   0   1   2   1   2   0   2   1   0   2   2   1   1   0   0   1   2   2   2   2   2   0   2
 MK-3-10                1   2   0   2   1   0   2   0   1   1   2   1   0   2   1   1   1   1   1   2   1   0   1   1   1   1   1   1   1   1   0   2   1   2   0   1   1   1   1   0   2   1   0   0   1   1   0   2   2   1   2   1   0   0   1   1   2   0   1   1   0   2   0   1   2   1   1   1   2   1   1   1   2   0   0   0   1   1   1   1   1   1   1   2   2   1   2   1   0   0   1   1   1   0   0   1   1   2   2   1   0   1   1   1   0   0   0   1   2   2   2   1   2   1   2   2   0   0   1   1   0   1   1   2   1   2   0   1   0   1   1   1   0   1   2   0   1   2   1   2   1   0   1   0   1   0   2   0   1   2   0   1   1   0   1   1   1   1   0   1   1   0   2   2   1   2   0   1   1   1   1   1   1   1   0   1   1   1   0   1   2   2   0   2   1   0   1   2   1   1   0   0   2   2   1   2   2   2   0   2
 MK-3-11                1   2   0   0   1   0   2   0   1   1   2   0   0   2   1   1   1   1   0   2   2   0   0   1   1   1   1   0   1   1   0   1   2   1   1   1   1   1   1   0   2   1   0   1   1   1   0   2   1   1   2   1   0   0   2   1   2   0   2   1   2   2   0   0   1   1   1   2   2   1   1   1   1   1   0   0   1   0   1   1   1   1   1   2   2   2   2   1   0   2   1   2   2   0   0   1   1   2   2   0   0   1   1   1   0   1   0   2   1   2   2   1   2   1   2   2   1   0   1   1   1   1   1   2   1   2   1   1   0   1   1   1   0   1   2   0   1   2   1   2   1   0   0   0   1   0   1   0   1   1   0   1   1   0   1   0   1   1   0   1   1   0   2   2   0   2   0   1   1   1   1   2   1   1   1   0   1   1   0   1   2   2   1   1   1   1   2   2   1   1   0   1   2   2   1   2   1   2   1   2
 MK-3-12                1   1   0   0   1   0   2   0   1   1   2   0   0   1   1   1   1   1   0   2   2   0   0   1   1   1   1   0   1   1   0   2   2   1   1   1   1   1   1   0   2   1   0   1   1   0   0   2   1   1   1   1   0   0   2   1   2   0   2   1   2   1   0   0   0   1   1   2   1   1   2   1   0   1   0   1   1   0   2   2   1   1   1   2   2   2   2   1   1   2   1   2   2   0   1   0   1   2   2   0   0   1   1   2   0   1   0   2   1   2   2   1   2   0   2   2   1   1   1   1   2   1   1   2   0   2   1   1   0   1   1   1   0   1   2   0   1   2   1   2   1   0   0   0   1   0   1   0   0   1   0   1   1   1   1   0   1   1   0   2   1   0   2   2   0   2   0   2   1   1   1   2   1   1   1   0   1   0   0   1   2   2   1   1   1   1   2   2   1   1   1   1   2   1   1   2   1   2   1   2
 MK-3-13                2   0   0   0   0   0   2   0   1   1   2   0   0   1   1   1   1   1   0   1   1   0   0   1   1   1   1   0   1   1   0   2   2   1   1   1   1   1   1   0   1   1   0   1   1   0   0   2   1   1   1   1   0   0   2   1   2   0   2   1   2   1   0   0   0   1   1   2   1   2   2   1   0   1   0   1   1   0   1   2   1   1   1   2   1   2   2   1   1   2   1   2   2   0   1   1   1   2   2   0   1   2   1   2   0   1   0   1   1   2   2   1   2   0   2   2   1   1   1   1   2   1   1   2   0   1   1   1   0   1   1   1   0   1   2   0   1   2   1   2   1   0   0   0   1   1   1   0   1   1   0   1   1   1   1   0   1   1   0   2   1   0   2   2   0   2   0   2   0   1   2   2   2   1   1   0   1   0   0   1   2   2   1   1   1   1   2   2   1   1   1   1   1   1   1   2   1   2   1   2
 MK-3-14                2   0   1   0   0   1   1   0   1   1   2   1   0   1   1   1   1   1   0   1   1   0   0   1   2   1   1   0   1   1   0   2   2   1   1   1   1   1   1   0   2   1   1   1   1   0   1   2   0   1   1   1   0   0   2   1   2   0   2   1   2   1   0   0   0   1   1   2   1   2   1   2   1   1   1   1   1   0   2   2   1   1   1   2   1   2   2   1   1   2   1   2   2   0   1   1   1   2   2   0   1   2   1   2   0   1   0   1   1   2   2   1   2   0   2   2   1   1   1   1   1   1   1   2   0   1   1   1   0   2   1   1   0   1   1   0   2   1   0   2   1   1   0   0   1   1   1   0   1   1   0   1   1   1   0   0   1   1   0   2   1   0   2   2   0   2   0   1   0   1   2   2   2   2   1   0   1   0   1   1   2   1   1   1   1   1   2   2   1   1   2   1   1   1   1   2   1   1   1   2
 MK-3-15                1   0   1   1   0   1   1   0   1   1   2   1   1   1   2   1   1   1   0   1   1   0   0   1   2   0   0   0   1   1   0   2   2   1   2   1   1   1   1   0   2   1   1   1   1   0   1   2   0   1   1   1   0   0   2   1   2   0   2   1   2   1   1   1   0   0   1   2   1   2   1   2   1   0   1   0   1   0   2   2   1   1   1   2   1   1   2   1   1   2   1   2   2   0   1   1   1   2   2   0   1   2   1   2   0   1   0   1   0   2   2   1   2   0   2   2   1   1   1   1   2   1   0   2   1   1   1   1   0   1   0   1   0   1   1   0   2   1   1   2   1   1   0   0   1   1   1   0   1   1   0   1   1   1   1   0   1   1   0   2   1   0   2   2   0   1   0   1   0   1   2   1   2   1   0   0   1   0   1   1   2   1   1   1   1   1   2   1   1   1   2   1   1   1   1   2   1   1   1   2
 MK-3-16                1   0   1   0   0   1   1   0   1   1   2   1   1   1   2   1   0   1   0   1   1   0   0   1   2   0   0   0   1   1   1   1   1   1   2   1   1   1   1   0   2   1   1   1   0   0   1   2   0   1   2   1   0   0   2   0   2   0   2   1   2   1   1   1   0   1   1   2   1   2   1   1   1   0   1   0   0   0   2   2   0   1   1   2   1   2   2   2   1   2   1   1   2   0   1   1   1   2   2   0   1   2   1   2   0   2   0   1   0   1   1   1   2   0   2   2   1   1   1   1   1   1   0   2   1   1   1   2   0   1   0   1   0   1   1   0   2   1   1   2   1   0   1   0   1   1   1   0   1   1   1   1   1   1   1   0   1   1   0   2   2   0   2   2   0   1   0   2   2   1   1   1   1   1   0   0   1   0   1   0   2   1   1   1   0   1   2   1   0   1   2   1   1   1   2   2   1   1   1   1
 MK-4-1                 2   0   1   1   1   0   2   1   2   1   2   0   2   1   2   0   2   0   1   1   2   0   0   0   0   1   1   2   2   2   2   1   2   0   1   1   0   0   0   2   0   0   1   1   0   0   1   0   1   1   1   0   0   2   2   1   1   1   2   2   2   0   1   2   1   2   0   1   0   2   0   0   1   1   2   1   2   1   2   1   1   0   0   2   2   2   0   2   1   1   1   0   1   2   1   1   1   2   1   2   2   2   1   0   1   1   1   1   1   2   1   0   2   1   2   0   1   1   2   2   2   1   2   0   0   0   1   0   1   1   1   2   0   1   0   1   1   1   0   1   1   1   0   0   1   2   0   1   1   1   1   1   1   0   0   1   1   1   0   1   1   1   0   1   0   0   0   0   2   1   0   1   2   0   0   1   1   0   0   0   0   1   2   1   0   0   0   0   2   2   1   0   1   1   1   1   2   2   0   2
 MK-4-2                 2   0   1   2   1   0   2   1   2   1   2   0   1   1   2   0   2   0   1   1   2   0   0   0   0   1   1   2   2   1   2   1   2   0   1   1   1   0   0   2   0   0   1   1   0   0   2   0   1   1   1   0   0   2   2   0   1   2   2   1   2   0   1   2   1   2   0   1   0   2   0   0   1   1   2   2   2   1   2   0   1   0   0   1   2   2   0   2   1   1   1   0   1   1   1   1   2   2   1   2   2   1   1   1   1   1   1   1   1   2   2   0   2   1   2   0   1   1   2   2   1   1   2   0   0   0   1   0   0   1   1   2   0   1   0   0   1   0   0   1   2   1   0   0   2   2   0   1   1   1   1   1   1   0   0   1   1   1   0   1   1   2   0   0   0   0   0   0   2   1   0   1   2   0   0   1   1   0   0   1   0   1   2   2   0   0   1   0   2   2   1   0   1   0   1   1   2   2   0   1
 MK-4-3                 2   0   2   2   0   0   1   1   2   1   2   0   1   1   0   0   2   0   1   1   2   1   0   0   1   1   1   2   2   1   2   2   2   0   1   1   1   0   0   2   0   0   1   1   0   0   2   0   1   1   2   0   0   2   2   0   1   2   2   1   1   0   1   2   1   2   0   0   0   2   0   0   1   1   2   1   2   1   2   0   1   0   0   1   2   0   0   2   2   1   1   0   1   1   2   1   2   2   1   2   2   1   1   1   0   1   1   1   1   2   2   0   1   1   2   0   1   1   2   2   1   1   2   0   0   0   1   1   1   1   1   2   0   1   0   1   0   0   0   1   2   1   0   0   2   2   0   1   1   1   2   1   1   0   1   1   1   1   0   0   1   1   1   1   0   0   1   0   2   1   0   2   2   0   0   2   1   1   0   1   0   1   2   2   0   0   1   0   2   2   1   1   1   0   1   1   2   2   0   1
 MK-4-4                 2   1   2   1   0   0   1   1   2   1   2   0   1   2   1   0   1   0   1   1   2   1   0   0   1   1   1   2   2   1   0   1   2   0   1   1   0   0   0   2   0   0   1   1   0   0   2   0   1   1   2   1   0   2   2   0   1   2   2   1   1   0   1   2   2   2   0   0   0   2   0   0   1   1   2   1   2   1   2   0   1   0   0   1   0   0   0   2   1   1   2   0   1   1   2   1   1   2   1   2   2   0   1   1   0   1   1   0   0   1   2   0   1   1   1   0   1   1   2   1   1   2   2   1   0   0   1   1   2   2   2   2   0   1   0   1   0   0   0   1   2   0   1   0   1   2   0   0   0   1   2   2   0   0   1   1   1   1   0   0   1   1   1   1   0   0   1   0   1   1   0   2   2   0   0   2   1   1   0   2   0   1   1   2   0   0   1   2   1   1   1   1   1   1   1   1   2   2   0   1
 MK-4-5                 2   1   2   1   0   0   1   1   2   2   2   0   1   2   1   1   1   0   1   1   2   1   1   0   1   1   1   2   2   1   2   1   2   0   1   2   0   0   1   2   0   0   1   1   1   0   2   0   1   1   1   0   0   1   2   0   2   1   2   1   1   0   1   2   2   1   0   0   0   2   0   0   1   1   2   1   2   1   2   0   0   0   0   1   0   0   0   2   1   0   2   0   0   1   2   1   1   2   1   2   1   0   1   1   0   1   1   1   0   1   2   1   1   1   1   0   1   1   1   1   1   2   2   0   0   0   1   0   2   2   2   2   0   1   0   1   0   0   1   1   2   0   1   0   1   2   0   0   0   1   2   2   0   0   2   1   1   1   0   0   1   1   1   2   0   1   1   0   1   1   1   1   2   0   0   2   1   1   0   2   0   1   1   2   0   0   1   2   1   1   1   1   1   1   1   1   2   2   0   1
 MK-4-6                 2   1   1   1   1   0   1   1   2   2   2   1   1   1   1   1   1   0   0   1   2   1   1   2   1   1   1   2   2   1   2   2   2   0   1   2   0   1   1   2   0   0   0   1   1   1   2   0   1   1   1   0   0   1   2   0   2   1   2   1   1   0   1   2   2   1   0   0   0   1   0   2   1   1   2   1   1   1   2   0   1   0   0   1   0   0   0   2   0   1   2   0   0   1   2   1   1   1   1   2   1   0   1   1   0   1   1   1   0   2   2   1   1   1   1   0   1   1   0   1   1   2   2   0   1   0   1   1   1   2   1   2   0   1   0   1   0   1   1   1   1   0   1   1   1   2   0   1   0   1   2   1   1   0   2   1   1   0   0   0   1   1   1   2   0   1   1   1   1   0   0   1   2   0   0   2   1   1   0   2   0   1   1   2   0   0   1   2   0   1   1   1   2   1   1   1   2   2   0   1
 MK-4-7                 2   1   1   1   1   0   1   1   2   2   2   1   2   1   1   1   2   0   0   1   1   1   0   2   0   1   1   2   2   1   1   2   2   0   1   1   0   1   1   2   0   0   1   1   1   2   2   0   1   2   1   0   0   1   2   0   1   1   2   0   1   0   1   2   2   1   0   0   1   1   0   2   0   1   2   1   2   1   2   0   1   0   0   1   0   0   1   2   1   1   2   0   0   1   2   1   1   2   1   2   1   0   0   1   0   1   1   1   0   2   2   1   0   1   1   0   1   1   0   1   1   1   2   0   2   1   1   1   0   2   1   2   0   1   1   1   0   1   1   1   1   0   2   0   2   2   0   1   1   1   2   1   1   1   2   1   2   0   0   0   1   2   1   2   1   1   0   1   1   1   0   0   2   0   0   2   1   1   0   2   0   1   1   1   0   0   1   2   0   1   1   1   2   1   1   1   2   2   0   1
 MK-4-8                 1   1   1   1   1   0   1   1   2   2   2   1   2   1   1   1   2   0   0   1   1   1   0   2   0   1   1   2   1   1   1   2   2   0   0   1   1   1   1   2   0   0   1   1   1   2   2   0   1   2   1   0   0   1   2   0   1   1   2   0   1   1   1   2   2   1   0   1   1   0   0   1   0   1   2   1   2   0   2   0   1   0   0   1   0   1   1   2   1   1   2   1   0   1   2   0   1   2   1   1   1   0   0   0   0   1   1   0   0   2   2   1   1   1   0   0   1   0   0   0   1   1   1   0   2   1   1   1   1   2   1   2   0   1   1   1   0   1   1   1   2   0   2   0   2   2   0   1   1   0   1   1   1   0   1   1   2   0   1   0   1   2   1   2   1   1   1   1   1   1   1   0   2   1   0   2   1   0   0   1   0   0   1   1   0   0   2   2   1   1   1   1   2   0   1   1   2   2   0   1
 MK-4-9                 1   1   0   1   1   0   1   1   2   2   1   2   2   1   2   2   2   1   0   1   1   2   0   2   0   1   1   1   1   1   1   2   2   0   0   1   1   1   1   2   1   0   1   1   1   2   2   0   1   2   1   1   0   1   1   0   1   1   1   1   1   1   1   2   2   1   0   1   1   0   1   0   0   1   2   1   2   0   2   0   1   0   0   1   1   1   1   2   1   1   2   1   0   1   2   0   1   2   1   1   1   0   1   1   1   1   2   1   1   2   2   1   1   1   0   0   1   1   0   0   1   1   0   1   2   1   0   1   1   2   1   2   0   1   1   1   0   1   0   1   2   0   2   0   2   2   0   1   2   0   1   2   1   0   1   1   2   0   1   0   1   2   1   1   1   2   1   1   1   0   1   1   2   1   1   1   1   0   1   2   0   1   1   1   0   0   1   2   0   1   1   1   1   0   1   0   2   2   0   1
 MK-4-10                1   1   0   1   1   0   1   1   2   0   1   2   1   1   0   2   2   1   0   1   1   2   0   2   0   1   1   1   1   1   1   2   2   0   1   1   0   1   1   2   0   0   1   0   1   2   2   2   1   2   1   1   0   1   1   0   1   1   1   0   2   1   1   2   2   1   0   1   1   0   1   1   0   1   1   1   2   0   1   0   1   0   0   1   1   1   1   2   1   1   2   1   0   2   2   0   2   2   1   2   1   0   1   1   2   0   2   1   1   2   2   1   1   1   1   0   1   1   0   0   1   1   0   1   2   1   0   0   0   1   2   1   0   2   2   1   0   1   0   1   2   0   2   0   2   2   1   1   1   0   1   2   0   0   0   2   1   0   1   0   1   2   1   1   1   2   1   1   1   0   0   0   2   0   1   1   2   0   2   1   0   1   1   1   1   0   0   2   0   1   1   1   1   0   2   1   1   2   0   1
 MK-4-11                1   1   0   1   1   0   1   1   2   0   1   2   1   1   0   2   2   1   1   1   1   2   1   2   0   1   1   1   1   1   2   2   2   0   2   1   0   2   1   2   1   0   1   0   1   2   2   2   1   2   2   2   0   1   2   0   1   1   1   0   1   0   1   2   2   1   0   1   1   1   1   1   0   1   1   2   1   1   1   0   1   0   1   1   1   1   1   2   1   1   2   1   1   2   2   0   1   2   1   2   1   0   1   1   2   1   2   1   1   2   2   1   1   1   1   0   1   1   0   0   1   1   1   1   2   1   0   0   0   1   2   1   0   2   2   1   0   0   1   1   2   0   2   0   2   2   1   1   0   0   1   1   0   0   0   1   1   0   2   0   2   2   1   1   1   2   1   1   1   0   0   1   2   0   1   1   2   0   2   1   0   1   1   1   1   0   0   2   0   2   1   1   1   0   2   2   1   2   0   1
 MK-4-12                1   1   0   1   1   1   1   1   2   0   1   2   0   1   0   2   2   0   1   1   2   2   1   1   0   1   1   2   1   1   1   2   1   0   2   1   0   2   1   2   1   0   1   0   1   1   2   2   1   2   2   2   0   1   2   0   1   1   1   0   1   0   2   2   1   1   0   1   1   1   1   1   0   0   1   2   1   1   1   0   1   0   1   1   1   1   1   2   1   1   2   2   2   2   2   0   1   0   1   2   1   0   1   1   2   1   2   1   1   2   1   1   1   1   0   0   1   1   1   0   1   1   1   1   2   1   1   0   0   1   2   1   0   1   2   1   0   0   1   2   2   0   1   0   2   2   1   1   0   1   1   1   0   1   1   1   1   0   2   0   2   2   0   1   1   2   1   1   1   0   0   1   2   0   1   1   1   0   2   1   1   1   1   1   1   0   0   2   0   2   1   1   1   1   2   2   0   2   0   1
 MK-4-13                2   0   0   1   2   1   1   1   2   0   1   2   1   1   0   2   2   0   1   2   2   2   1   2   0   1   1   1   1   1   1   2   0   1   1   1   0   2   1   1   1   0   1   0   1   1   2   1   1   2   1   2   1   1   1   0   1   1   1   0   1   0   2   2   1   0   0   0   0   1   1   1   0   0   2   2   1   1   1   0   1   0   1   1   1   2   1   2   1   1   1   2   2   2   2   0   1   0   1   2   1   0   1   1   2   1   2   1   1   1   1   1   1   1   0   0   1   1   1   0   1   1   1   1   2   1   1   0   0   1   2   1   0   0   2   1   0   0   1   2   2   0   1   0   2   2   1   1   0   2   1   1   0   0   1   1   1   0   2   0   2   2   0   0   2   2   1   0   1   0   0   0   1   1   1   1   2   0   2   1   1   1   1   1   1   1   0   2   0   1   1   1   1   1   2   2   1   2   0   2
 MK-4-14                2   0   0   0   2   1   1   1   1   0   1   2   1   1   0   2   2   0   1   2   1   2   1   1   0   1   1   2   0   1   2   2   1   1   1   1   0   2   1   1   0   0   1   0   1   1   1   1   1   2   1   2   1   2   1   0   0   1   1   0   1   0   2   2   1   0   0   0   0   1   1   1   0   0   2   2   0   1   1   0   1   0   1   1   2   2   1   1   1   1   1   2   1   0   2   1   1   0   1   1   1   0   1   1   0   1   2   2   1   1   1   0   1   1   0   1   1   1   1   1   2   1   1   1   2   1   1   0   0   1   2   1   0   0   2   0   0   0   1   2   1   0   1   1   2   2   2   1   0   1   1   0   0   0   2   1   1   0   1   0   1   2   1   0   2   2   1   0   1   0   1   0   1   1   0   0   2   0   2   1   1   1   1   1   1   1   0   2   0   1   1   1   1   1   2   2   1   2   0   2
 MK-4-15                2   1   0   0   2   2   1   1   1   0   1   2   1   1   0   1   2   1   1   2   1   2   1   1   0   1   1   2   0   1   2   2   1   1   2   1   0   2   1   1   0   0   1   0   2   1   1   1   0   1   0   2   2   2   1   0   0   1   2   0   1   0   1   2   1   0   0   1   0   1   1   1   1   0   1   2   0   1   1   0   1   0   0   2   2   2   1   1   1   1   1   1   1   0   2   1   1   0   2   1   1   1   1   1   0   1   2   1   1   1   1   0   1   1   0   1   1   1   1   1   0   1   2   1   2   1   2   0   1   2   2   1   0   0   2   0   0   0   1   2   1   0   2   0   1   1   2   1   1   1   1   1   0   1   1   1   1   0   1   0   1   0   1   0   2   2   1   1   1   0   1   0   1   1   0   1   1   0   2   1   1   1   0   1   1   1   1   1   0   1   1   1   1   1   2   2   1   2   0   2
 MK-4-16                2   1   0   0   2   1   2   1   1   1   1   2   1   2   0   1   2   0   1   2   1   2   1   1   1   2   1   2   0   1   2   2   1   1   2   1   0   2   1   1   0   0   1   0   2   1   1   1   0   1   0   1   2   2   1   0   0   2   2   0   0   1   1   1   1   1   0   1   0   1   1   1   1   0   0   2   0   1   1   0   1   0   1   2   2   2   1   1   1   1   1   0   1   0   2   1   2   0   2   2   1   0   1   1   0   1   2   1   1   1   1   0   1   0   0   1   1   1   1   1   0   2   2   1   1   1   2   1   1   2   2   1   0   2   2   0   1   0   1   2   2   0   2   0   1   1   2   1   0   1   1   1   0   0   1   1   2   1   1   0   1   0   1   0   2   2   2   1   1   0   2   0   1   1   0   1   1   0   2   1   0   1   0   1   1   1   1   1   0   1   1   2   1   1   2   2   1   2   0   2
 MK-5-1                 1   2   2   1   1   0   1   1   2   1   0   1   2   1   1   0   1   2   0   1   1   1   1   0   1   2   0   2   1   1   1   1   1   1   1   2   1   1   0   0   1   1   1   2   1   1   2   1   1   0   1   0   1   2   2   2   1   0   1   2   2   0   0   1   1   0   0   1   1   2   1   1   1   0   1   0   0   0   1   1   2   1   1   1   2   2   1   0   1   0   0   2   2   2   2   2   1   1   0   1   1   2   1   0   0   1   0   0   1   0   2   0   1   1   1   0   2   2   1   1   1   0   1   1   1   0   1   2   1   0   2   1   1   2   1   0   1   0   1   1   0   1   2   1   1   2   1   2   0   1   1   1   2   1   2   1   2   2   1   1   2   1   1   0   1   0   1   1   0   1   2   1   2   2   0   1   1   1   2   0   2   1   1   2   2   2   1   0   1   1   0   1   1   1   1   1   2   1   2   1
 MK-5-2                 1   1   1   1   1   0   1   1   1   1   0   1   2   1   0   0   1   2   0   1   1   1   1   0   1   2   2   2   2   1   1   1   1   1   1   2   1   1   0   0   1   1   1   1   0   1   2   1   1   0   1   0   1   2   2   2   1   0   2   2   2   0   0   1   1   0   0   1   1   2   1   1   1   0   1   0   0   1   1   1   2   1   1   1   2   2   1   0   1   0   0   2   1   2   2   2   1   1   0   0   1   2   1   0   1   1   0   0   1   0   2   1   1   1   1   0   2   2   1   1   0   0   0   1   1   0   1   2   1   0   2   2   1   1   1   1   1   0   1   1   0   1   1   1   1   2   1   2   0   1   1   2   2   0   2   1   2   2   0   1   2   1   1   0   1   1   1   1   0   1   2   1   1   2   0   1   1   1   2   1   2   1   1   2   2   2   1   0   1   2   1   0   1   1   1   1   2   1   1   1
 MK-5-3                 1   1   1   1   0   0   2   1   1   1   0   1   2   1   0   0   0   2   0   1   1   1   1   0   1   2   2   2   2   1   1   1   1   1   1   1   1   1   0   1   1   1   1   1   0   1   0   0   1   2   1   1   1   2   2   2   1   0   2   2   2   0   0   1   1   0   0   0   1   2   1   1   1   0   1   0   0   1   1   1   2   2   1   1   2   2   1   0   1   0   1   2   1   2   2   2   1   1   0   0   1   1   1   0   1   1   1   0   1   0   2   1   1   1   1   0   2   2   1   1   0   0   0   1   1   0   1   2   1   0   1   2   1   1   1   1   1   0   1   2   1   1   2   1   1   1   1   2   0   1   2   2   2   0   2   1   2   1   0   1   2   1   0   0   1   1   1   1   1   1   2   0   1   2   1   1   1   1   2   1   2   1   0   2   2   1   0   0   1   2   1   0   1   1   1   2   2   1   1   1
 MK-5-4                 1   1   1   1   0   0   2   1   1   1   0   1   2   1   1   0   0   2   0   1   1   1   1   0   1   2   2   1   2   2   1   1   1   1   1   1   1   1   0   0   1   1   1   1   1   1   1   0   0   2   1   1   1   2   2   2   1   0   2   2   2   2   1   1   1   0   0   2   1   2   1   1   1   1   1   0   1   1   1   1   1   2   1   1   2   2   1   0   1   0   1   1   0   2   1   2   1   1   0   0   1   1   1   0   2   1   1   1   1   0   2   1   1   1   1   0   2   2   1   1   0   0   1   1   1   0   1   2   1   0   1   2   2   1   1   1   1   0   1   2   2   1   2   1   1   1   1   2   0   1   2   2   2   0   2   1   2   1   0   1   2   1   0   1   1   1   1   1   1   1   2   0   1   2   1   1   0   1   2   1   2   1   0   1   2   2   1   0   2   2   1   0   1   1   1   2   2   1   1   1
 MK-5-5                 1   1   1   1   0   0   2   1   2   1   0   1   2   0   1   0   0   2   1   1   1   1   1   0   1   2   2   1   2   2   1   1   2   1   2   2   1   1   0   1   1   1   1   1   1   1   1   0   0   2   1   1   2   1   2   2   1   0   2   1   2   2   1   2   1   1   0   2   1   2   1   0   1   1   1   1   1   1   1   1   1   2   1   1   2   2   1   0   1   0   1   1   0   1   1   2   1   1   0   1   2   1   1   0   1   0   0   1   1   0   2   1   1   1   1   0   2   2   1   1   0   0   1   1   1   0   1   2   1   0   1   2   2   2   1   1   1   0   2   2   2   1   2   1   2   0   1   2   0   0   2   2   2   0   1   1   2   0   0   1   2   1   0   1   0   1   2   1   1   1   2   0   1   2   1   1   0   1   2   1   2   2   0   1   2   2   1   0   2   1   2   0   1   2   1   2   2   1   1   1
 MK-5-6                 1   1   1   1   1   0   2   1   2   0   0   0   2   0   2   0   0   2   1   1   1   1   1   0   1   2   2   1   2   2   1   2   2   1   2   2   1   1   0   1   1   1   2   1   1   1   1   0   1   2   1   1   2   1   2   2   1   0   2   1   2   2   1   0   1   0   1   2   1   2   1   0   0   1   1   1   1   1   2   1   1   2   1   0   2   2   1   1   1   0   1   1   1   1   1   2   1   1   0   1   2   1   1   1   1   1   0   1   1   0   2   1   1   0   1   0   2   2   1   1   0   1   1   1   1   0   0   2   0   0   1   2   2   2   1   1   1   0   2   2   2   1   2   1   2   0   1   2   0   0   2   1   2   0   1   1   2   0   0   1   1   1   0   2   0   1   2   1   1   0   2   0   1   1   0   1   0   1   2   1   2   2   1   1   2   2   2   0   1   1   2   0   1   2   1   2   2   1   1   0
 MK-5-7                 2   1   1   1   1   0   2   1   2   0   0   0   2   1   2   0   0   2   1   1   1   1   1   1   1   2   2   1   2   2   1   2   2   1   1   2   1   2   0   1   1   0   2   1   1   1   1   0   1   2   1   1   2   1   2   1   0   0   2   1   2   2   1   0   1   0   1   2   1   1   1   0   0   1   2   1   1   1   2   1   1   1   1   0   2   2   1   1   1   1   1   1   1   1   1   2   1   1   1   1   2   2   1   0   1   1   0   0   1   1   2   1   1   0   0   0   2   2   1   1   0   1   1   1   1   0   0   2   0   0   1   2   2   2   1   1   0   0   2   2   2   1   2   1   2   0   1   2   0   0   2   1   2   1   1   2   1   0   0   1   1   2   0   2   0   1   2   1   1   0   2   0   1   1   0   1   0   1   2   1   2   1   1   1   2   2   2   0   2   1   2   0   1   2   1   2   2   1   1   0
 MK-5-8                 2   1   1   1   2   0   2   0   2   0   0   0   2   1   2   0   1   2   1   1   1   2   0   1   1   2   2   1   2   1   2   2   2   1   1   2   0   1   1   1   1   1   2   1   1   1   1   0   1   2   0   1   2   1   2   0   0   0   2   1   2   2   1   0   1   0   1   2   1   1   1   1   0   1   2   1   1   1   2   1   1   1   1   0   2   1   1   1   1   1   1   1   1   1   1   1   1   1   0   1   2   2   1   0   1   1   0   0   1   1   2   1   1   0   0   0   2   2   1   0   0   1   2   1   0   1   0   2   0   1   1   2   2   2   1   1   0   0   2   2   2   1   2   1   2   1   1   2   0   0   1   1   2   1   1   2   1   0   0   1   1   2   1   2   0   1   2   1   1   0   2   0   1   1   1   1   0   1   2   1   1   1   1   1   2   2   2   0   2   1   1   1   2   2   1   2   2   2   1   0
 MK-5-9                 1   1   1   1   2   0   1   0   1   0   0   1   1   1   2   0   1   2   1   1   1   2   1   2   1   2   2   1   2   1   2   2   2   1   2   2   0   1   1   2   1   1   1   1   1   1   1   0   1   2   0   1   2   1   2   0   0   0   2   1   2   2   1   0   2   1   1   2   1   1   1   1   0   1   2   1   0   1   2   1   1   2   1   1   2   1   1   1   1   2   2   1   1   1   0   0   1   1   0   0   2   2   1   0   1   1   0   0   1   1   2   0   1   0   0   0   2   2   0   0   0   0   2   1   1   1   1   2   0   1   1   2   1   2   1   1   0   0   2   1   2   1   2   0   2   1   1   2   0   0   1   1   2   1   1   2   0   0   0   1   1   2   1   1   0   1   2   1   1   0   2   0   1   1   1   1   1   1   2   0   1   1   1   0   2   2   1   0   2   1   1   1   2   2   0   2   2   2   1   0
 MK-5-10                1   1   2   1   2   0   2   0   1   1   0   1   1   1   2   0   1   2   1   1   1   2   2   2   1   2   2   1   2   2   2   1   2   1   2   2   0   0   1   2   1   1   1   1   0   1   1   1   1   2   1   1   2   1   2   0   1   0   2   1   2   2   1   0   2   1   1   1   1   1   0   0   0   1   2   1   0   0   2   1   1   2   1   1   2   1   0   1   0   2   1   1   1   0   0   0   2   1   0   1   2   2   1   0   1   1   1   0   1   1   1   0   1   0   0   1   2   1   1   1   0   0   2   1   1   1   1   2   0   1   2   2   0   2   0   1   0   1   2   1   2   1   2   0   2   2   0   2   0   0   1   0   2   1   1   2   0   0   0   1   1   2   1   1   0   1   2   1   1   0   2   1   2   1   1   1   1   1   2   0   2   1   1   0   2   1   1   0   1   1   1   1   2   2   0   2   1   1   1   0
 MK-5-11                1   1   2   1   2   1   2   0   1   1   1   1   1   2   1   1   2   2   1   1   1   2   2   2   1   2   2   2   2   2   2   1   2   1   2   1   0   0   1   2   1   2   1   1   0   1   1   1   1   2   1   1   2   1   2   1   1   0   2   1   2   2   2   0   2   1   1   1   1   1   0   0   0   2   2   1   0   1   2   1   1   2   1   2   2   1   0   1   1   2   1   1   1   0   0   0   2   1   1   1   2   2   0   0   1   0   1   0   1   1   1   0   1   0   0   1   2   1   1   0   1   0   2   1   1   1   1   2   1   1   2   2   0   2   0   1   0   1   2   1   2   1   2   0   2   2   0   2   0   0   1   0   2   1   0   2   0   0   0   1   1   2   1   1   1   1   2   1   1   0   2   1   2   1   1   1   1   1   2   0   0   2   1   0   1   1   2   0   2   0   1   1   2   2   0   2   1   1   1   0
 MK-5-12                1   1   2   1   2   1   2   0   1   0   1   1   1   2   1   1   2   2   1   1   1   2   2   1   1   2   1   2   2   2   2   1   2   1   2   1   0   1   1   1   1   2   1   1   1   1   1   2   1   2   1   1   2   2   1   1   1   0   2   1   1   2   2   0   2   1   1   1   1   1   0   1   0   2   2   1   0   1   2   1   1   2   1   2   2   1   0   2   1   2   1   1   1   0   1   0   2   1   1   1   2   2   0   0   1   0   2   0   1   2   0   0   1   0   0   0   2   1   1   0   1   1   2   2   2   1   1   2   1   1   2   2   0   2   0   1   0   1   2   1   2   1   1   0   2   2   0   1   0   0   1   0   2   1   1   2   0   0   0   1   2   2   1   1   2   1   2   1   1   0   2   1   1   2   2   1   1   1   2   0   0   1   1   0   1   1   2   0   2   0   2   1   2   2   0   2   1   1   1   0
 MK-5-13                1   1   2   1   2   1   2   0   1   1   1   1   1   2   1   1   2   2   1   1   0   2   2   1   1   2   1   2   1   2   2   1   1   1   2   1   0   1   2   1   1   2   1   2   1   1   1   2   1   2   0   1   2   2   1   2   1   0   2   1   1   2   2   0   2   1   2   0   1   1   0   2   1   2   2   1   0   1   1   1   1   2   1   2   2   1   0   2   1   1   1   1   1   0   1   0   2   1   1   1   2   2   0   0   1   0   1   0   0   2   0   1   1   0   0   0   2   1   1   0   1   1   2   2   2   1   1   2   2   2   2   2   0   1   0   1   0   2   2   1   2   2   1   0   1   2   0   1   0   0   1   0   2   1   1   1   0   0   0   0   2   2   1   0   2   1   1   1   1   0   0   1   1   2   2   0   1   1   2   0   0   1   1   0   1   1   2   0   2   0   2   1   2   2   1   2   1   1   1   0
 MK-5-14                1   1   2   1   2   1   2   0   0   1   0   1   1   2   1   1   2   2   1   1   0   2   2   1   0   2   1   2   1   2   1   1   1   0   2   2   0   1   2   0   0   2   1   2   1   1   1   2   1   2   0   1   2   1   1   2   1   1   2   1   2   2   2   2   2   1   2   0   1   1   2   2   0   2   2   1   1   1   1   1   1   2   1   2   0   1   0   0   1   0   1   1   1   0   1   0   2   0   1   1   2   2   0   1   1   0   1   0   0   2   0   1   1   0   1   0   2   0   1   1   0   1   2   1   2   1   0   2   2   2   2   2   0   1   0   1   0   2   2   1   2   2   1   0   1   1   0   2   0   0   1   1   1   1   1   1   1   1   0   1   2   1   1   0   1   2   1   1   1   1   0   1   1   2   2   0   1   1   1   0   0   2   1   0   1   1   2   0   1   0   2   1   2   2   1   2   1   1   1   0
 MK-5-15                1   2   1   1   2   0   2   0   0   1   0   1   1   2   1   1   2   2   2   1   0   2   2   1   0   2   1   2   1   1   1   2   1   0   2   2   1   1   2   0   0   2   1   2   1   1   1   2   2   2   0   1   1   1   1   2   1   1   1   1   2   2   1   1   1   1   1   0   0   2   1   2   1   2   2   1   1   1   1   1   1   2   1   1   0   1   1   0   1   0   1   0   1   0   1   0   2   0   1   1   2   2   0   2   0   0   1   0   0   2   0   1   1   0   1   1   2   0   1   1   0   1   2   1   2   1   0   2   2   0   2   2   0   1   0   1   0   2   2   2   2   1   2   0   1   1   1   2   0   0   1   0   1   1   1   1   1   1   0   1   2   1   1   0   1   2   1   1   1   1   0   1   1   2   2   0   1   1   1   0   1   1   0   0   1   1   2   0   1   0   2   1   2   2   1   2   1   1   1   0
 MK-5-16                1   1   1   1   1   0   2   0   0   0   0   2   1   2   1   1   2   2   1   1   0   0   2   1   1   2   1   2   0   1   1   2   1   0   2   2   1   1   1   0   0   2   1   2   1   1   1   2   2   2   0   1   1   1   1   2   1   1   1   0   2   2   1   1   1   1   1   0   0   2   1   1   0   1   2   1   1   1   2   1   1   2   2   1   1   1   1   0   1   0   1   0   1   0   0   0   2   0   1   1   2   2   0   2   1   0   1   0   1   2   0   1   1   0   1   1   2   0   1   1   1   2   2   1   1   1   0   2   2   0   2   2   0   1   0   1   0   2   2   2   2   1   1   0   1   1   1   2   0   0   0   0   1   1   1   1   1   1   0   1   2   1   1   1   1   2   1   1   2   1   0   1   1   2   2   0   1   1   1   0   1   1   0   1   1   1   2   0   1   0   1   1   2   2   1   2   0   1   1   1
 MK-6-1                 1   2   1   1   2   1   1   2   1   0   2   0   1   1   1   1   1   1   1   2   1   2   1   2   1   1   0   0   0   2   1   2   1   2   1   0   2   0   2   2   1   1   1   2   1   1   2   2   1   1   1   2   1   1   0   1   1   2   1   1   1   2   0   0   2   0   0   0   0   2   1   2   2   1   0   2   1   0   1   0   0   2   1   0   1   0   0   1   0   0   1   0   1   2   1   1   2   0   0   0   1   1   1   1   1   1   1   1   0   2   2   0   2   1   1   2   2   0   0   2   1   2   2   1   1   0   1   1   1   1   2   1   1   2   1   1   2   2   1   1   0   1   0   0   1   1   2   2   2   2   1   0   1   1   1   1   0   1   1   2   1   2   0   2   2   1   1   1   2   1   2   0   0   1   1   0   1   1   1   1   1   0   0   2   1   1   0   1   0   1   1   1   1   0   2   0   2   0   2   1
 MK-6-2                 1   2   1   1   2   1   1   2   0   0   2   0   1   1   0   1   1   1   1   1   1   1   1   2   1   1   0   0   0   2   1   2   1   2   2   1   2   0   2   1   1   1   1   2   1   1   2   2   1   0   1   2   2   1   0   1   1   2   1   0   1   1   0   0   2   1   1   0   0   2   1   2   2   1   0   2   1   0   1   1   0   2   1   0   1   0   0   1   0   1   1   1   1   2   1   1   2   1   0   0   1   1   1   1   1   1   1   1   0   1   1   0   1   1   1   2   2   1   0   1   2   2   2   1   1   0   1   1   1   1   2   1   2   2   1   1   2   2   1   1   0   1   0   1   1   1   2   2   2   2   1   0   1   0   1   1   0   1   1   2   1   2   0   2   1   1   1   2   2   2   2   0   1   1   0   0   1   1   1   1   1   0   0   2   0   1   1   1   1   1   1   1   2   0   2   0   2   1   1   1
 MK-6-3                 1   2   1   1   2   1   1   1   0   0   1   0   1   1   0   2   1   0   2   1   1   1   1   2   1   1   0   0   0   2   1   2   1   2   2   1   1   0   2   1   1   1   1   2   0   0   1   2   1   1   1   2   1   2   0   0   1   2   1   0   1   0   0   0   2   2   1   0   1   2   1   2   2   1   0   2   1   0   1   1   0   2   1   0   1   0   1   1   0   1   1   2   1   2   1   1   2   1   0   0   1   1   1   1   1   1   1   1   0   1   1   1   1   2   1   2   1   1   0   1   2   2   1   1   1   0   2   1   1   1   2   2   2   2   1   1   1   1   1   1   0   1   0   1   1   1   1   2   2   1   1   0   1   0   1   1   0   1   1   2   1   2   0   2   1   2   1   2   2   2   1   0   1   1   1   1   1   1   1   1   2   0   0   2   0   1   1   0   1   1   1   1   2   0   2   0   2   1   1   1
 MK-6-4                 2   1   1   1   2   1   1   1   0   0   1   0   0   1   0   1   1   0   2   1   1   1   1   1   0   1   0   0   1   2   1   1   1   2   2   1   1   0   2   1   1   0   1   2   0   1   1   2   1   1   0   1   1   2   0   0   1   2   1   1   0   1   0   1   2   1   1   0   1   2   1   2   2   0   0   1   1   0   2   1   1   2   1   0   0   1   1   1   1   1   1   2   1   2   1   1   2   2   0   1   1   0   1   1   1   1   0   1   0   1   1   1   1   1   1   2   1   1   0   1   2   1   1   1   1   0   2   1   1   1   2   2   2   2   1   1   1   1   1   1   1   1   1   1   0   1   1   2   2   1   1   0   0   0   1   1   0   1   1   2   1   2   0   2   1   2   1   2   1   2   1   0   1   1   1   1   0   1   1   1   2   0   0   2   0   1   1   0   1   1   1   1   2   1   2   0   2   1   1   1
 MK-6-5                 2   2   1   2   2   1   1   1   0   0   1   0   0   1   0   1   1   1   2   1   0   1   1   1   0   1   0   1   1   2   1   1   1   2   2   1   1   0   2   0   1   0   0   2   0   1   1   2   1   2   0   1   2   2   0   1   1   2   1   2   0   1   0   1   2   1   1   1   1   2   2   2   2   0   0   1   1   0   2   1   2   1   1   0   0   1   1   1   1   0   1   2   1   2   0   1   2   2   0   1   1   0   1   1   1   1   0   1   1   1   1   1   1   1   1   2   1   1   1   1   2   1   1   1   2   0   2   1   1   1   2   2   2   2   2   1   1   1   1   1   1   1   1   1   0   1   1   1   2   1   1   1   0   1   2   1   0   1   1   2   0   2   0   2   2   2   1   2   1   2   1   0   1   1   1   1   1   1   1   1   1   0   2   1   2   1   1   0   1   1   1   0   2   1   2   0   2   1   1   1
 MK-6-6                 2   2   1   2   1   1   1   1   0   0   1   0   0   1   0   1   1   1   2   1   0   1   1   1   0   1   0   1   1   2   0   1   1   2   1   0   1   0   2   0   1   0   1   2   0   1   1   1   1   1   0   1   1   1   0   1   2   2   1   1   0   0   0   1   2   1   1   1   1   2   2   2   2   0   1   0   1   0   2   1   2   1   1   0   1   1   1   2   1   0   1   2   2   2   0   1   2   2   1   1   1   0   1   1   1   1   0   1   1   1   1   1   1   1   1   2   1   0   1   1   2   1   1   2   2   0   2   1   1   1   2   1   1   2   2   2   1   1   1   1   1   2   1   1   1   1   1   1   0   1   1   0   0   1   2   1   0   0   1   1   0   2   0   2   2   2   1   1   1   2   1   1   1   1   1   1   1   0   1   1   1   0   2   1   2   1   1   0   1   1   1   1   2   1   2   0   2   2   1   1
 MK-6-7                 2   2   1   2   1   1   1   1   1   0   1   0   0   2   0   1   1   1   2   0   0   1   1   0   1   2   0   1   1   1   0   1   1   2   1   0   1   1   2   0   1   0   1   2   0   2   1   1   1   1   1   1   2   1   0   2   2   2   1   2   0   1   0   1   2   1   1   1   1   2   2   2   2   0   1   0   1   1   2   1   2   1   1   0   1   1   1   2   1   0   1   2   2   2   0   1   2   2   2   1   1   0   1   1   2   1   1   1   1   1   0   1   1   1   1   0   1   0   1   1   1   1   1   2   2   0   2   1   1   1   2   1   0   2   2   2   1   1   1   1   1   2   0   1   1   1   1   1   0   1   1   0   0   1   2   1   0   0   1   1   1   1   0   2   2   1   1   2   2   2   1   1   1   1   1   1   2   1   0   1   1   0   1   0   2   1   0   0   1   1   2   1   2   1   1   0   2   2   1   1
 MK-6-8                 2   2   1   1   1   1   1   1   2   0   2   0   0   2   0   1   1   2   1   0   1   1   1   0   1   2   0   2   1   1   0   1   1   2   1   0   1   1   2   0   1   1   1   2   1   2   1   1   1   0   1   1   2   1   0   2   2   2   1   2   0   1   0   1   2   0   1   1   1   2   2   2   2   0   1   0   1   1   2   1   2   1   1   1   1   1   1   2   1   0   1   2   2   2   1   1   2   2   2   1   1   0   2   1   2   1   1   1   1   2   0   1   1   1   1   0   1   0   1   1   1   1   0   2   2   0   2   1   1   1   2   1   0   0   2   2   1   1   2   1   1   2   0   1   1   1   1   1   0   0   1   0   1   0   1   1   1   1   1   1   1   1   0   2   2   1   1   2   2   2   1   1   1   1   1   1   1   1   0   1   1   0   1   0   2   1   0   0   0   2   2   0   2   1   1   1   2   2   1   2
 MK-6-9                 2   2   1   0   1   1   1   1   1   0   2   0   0   2   0   1   1   2   2   1   1   1   1   0   1   2   0   2   1   1   1   1   1   2   1   0   1   1   2   0   1   1   1   2   1   2   1   1   1   1   1   1   2   1   0   2   2   1   1   2   0   2   0   1   1   0   0   1   1   2   1   2   1   0   1   0   1   1   2   1   2   1   1   1   1   2   1   2   1   0   1   2   2   2   1   1   2   2   1   1   1   1   2   1   2   1   1   1   1   2   0   1   1   1   2   0   1   0   1   1   1   2   1   2   2   1   2   0   1   1   2   1   0   0   2   2   1   1   2   1   2   2   0   2   1   1   1   1   0   1   1   0   1   0   1   1   0   1   1   1   1   0   0   2   2   2   2   1   2   2   1   1   1   1   1   1   1   0   0   1   1   0   1   1   2   1   0   0   1   1   2   0   2   1   1   1   1   2   1   1
 MK-6-10                1   2   1   0   1   1   0   1   1   0   1   0   0   2   0   1   1   2   1   1   1   2   1   1   1   2   0   2   1   1   0   2   1   2   1   0   1   1   1   0   0   2   1   2   1   2   1   1   1   1   1   0   2   1   0   2   1   1   1   2   1   1   0   1   1   0   1   1   1   2   1   2   1   0   1   0   1   1   2   1   1   1   2   1   1   2   1   2   1   0   1   2   2   1   1   1   2   2   1   1   1   1   2   1   2   1   1   1   1   2   0   1   1   1   2   0   1   0   1   2   0   2   2   2   2   1   2   1   1   1   2   2   1   0   2   2   1   1   2   1   2   2   0   2   1   0   1   1   1   1   1   0   1   0   1   1   0   1   1   1   1   0   0   2   2   2   2   1   2   2   1   1   1   1   1   1   1   0   0   1   1   0   1   1   2   0   0   0   1   1   2   1   1   1   1   1   1   2   0   1
 MK-6-11                1   2   1   1   1   0   0   1   1   1   1   0   0   2   0   1   1   2   1   1   1   2   1   1   1   2   0   1   1   2   0   2   1   2   2   0   1   1   1   0   0   2   2   2   1   1   1   1   1   1   1   0   2   1   0   2   1   1   1   1   1   0   0   1   1   1   1   1   1   2   1   2   1   0   0   0   0   1   2   1   1   1   2   1   0   2   1   2   1   0   1   2   2   0   1   1   2   2   1   1   1   1   1   1   2   1   1   1   1   1   1   1   1   1   2   0   1   0   1   2   0   1   2   2   2   1   1   0   1   1   1   2   1   1   1   2   2   2   2   1   2   2   0   2   1   0   1   1   1   1   1   0   1   0   1   2   0   1   1   1   1   0   0   2   2   2   2   0   2   2   0   0   1   1   1   1   1   0   0   1   1   1   1   1   2   0   0   0   1   1   2   1   1   1   1   1   1   2   0   1
 MK-6-12                2   2   1   2   1   0   0   1   1   2   2   0   1   2   0   0   1   2   1   0   1   2   1   1   1   1   0   1   0   1   0   2   1   2   2   1   1   1   1   0   0   2   2   2   1   1   1   1   1   1   1   0   2   1   1   2   1   1   1   1   1   0   0   1   1   1   1   0   1   2   1   2   0   0   0   0   0   1   2   1   1   1   2   1   0   2   1   2   1   0   1   2   2   0   2   0   2   2   1   1   1   1   1   1   2   1   1   2   1   1   1   1   1   1   2   0   0   0   1   2   0   1   2   2   2   1   0   0   1   1   1   1   2   1   1   1   0   2   2   0   1   1   0   2   1   0   1   2   1   1   1   0   1   0   1   2   0   1   1   1   1   0   0   2   2   1   2   0   1   2   0   0   1   1   1   1   1   0   0   1   1   1   0   1   2   0   0   0   0   1   2   1   1   1   1   2   1   2   0   1
 MK-6-13                2   2   1   2   2   0   0   1   1   2   2   1   1   2   1   0   1   1   1   0   1   1   1   1   1   1   0   1   0   1   0   2   2   1   2   1   1   1   1   1   1   2   1   2   1   1   1   1   1   1   1   0   2   2   2   2   1   1   1   1   1   0   0   1   1   1   1   1   1   1   1   2   0   0   0   0   1   1   1   1   1   1   2   1   1   1   1   2   0   0   1   2   2   0   2   0   2   1   1   1   0   1   2   1   2   1   1   2   1   1   1   1   1   1   2   0   1   0   1   2   0   0   2   2   2   2   1   0   2   0   2   1   1   1   1   1   0   2   2   0   1   1   0   2   1   0   2   2   1   1   2   1   1   1   2   2   0   1   1   1   2   0   0   2   1   1   2   0   1   2   0   0   1   1   2   1   1   1   0   1   1   1   0   0   1   0   0   0   0   1   2   1   0   1   1   1   0   1   0   1
 MK-6-14                1   2   1   2   0   1   0   1   0   2   2   1   1   2   2   0   1   1   1   0   1   1   1   1   1   1   0   1   0   1   0   2   2   1   2   1   1   1   1   1   1   2   1   2   1   1   1   1   1   1   0   0   2   1   2   1   1   2   2   1   1   0   0   1   1   0   1   1   0   1   1   2   0   0   0   0   2   1   1   1   1   1   2   0   1   1   1   0   0   0   1   2   2   0   2   0   2   1   1   1   0   1   2   0   2   1   1   2   1   1   2   1   2   1   2   1   2   1   1   2   0   1   2   2   2   2   1   1   1   0   2   0   1   1   1   1   0   2   2   0   1   1   0   2   1   0   2   2   0   1   2   1   1   1   2   1   0   1   1   1   2   0   0   2   0   1   2   0   1   2   0   0   1   1   2   1   2   1   0   1   0   0   1   1   1   0   0   0   1   1   2   1   0   1   1   1   1   0   0   1
 MK-6-15                1   1   1   2   1   1   1   1   0   2   2   1   1   2   1   0   2   1   1   0   1   2   1   1   1   1   0   1   0   1   0   2   2   1   2   2   1   1   1   1   1   1   1   1   1   1   1   1   1   1   1   1   2   1   2   1   1   2   2   1   2   0   0   2   1   2   1   1   0   1   1   2   0   0   1   0   2   1   1   2   1   1   2   0   1   1   1   0   0   0   2   2   2   0   2   0   2   1   2   1   0   2   1   0   1   1   1   2   1   1   2   1   2   1   2   1   1   1   1   1   0   1   2   2   2   2   1   1   1   0   2   0   1   2   1   2   0   2   2   0   1   1   0   2   1   0   2   2   1   1   2   1   1   1   0   1   2   2   1   1   2   0   0   2   0   1   2   0   1   2   1   0   1   1   2   2   1   0   0   1   0   0   2   1   1   0   0   0   2   1   1   1   0   1   2   0   1   0   0   1
 MK-6-16                1   0   1   2   2   0   1   1   0   2   2   1   1   2   1   0   1   2   1   0   1   1   1   1   1   1   0   1   1   1   0   2   2   0   2   2   1   1   1   1   1   1   1   1   1   1   1   1   1   1   1   1   1   1   2   1   0   2   2   1   2   0   0   2   1   2   1   1   0   1   1   1   0   0   0   0   2   1   1   2   2   1   2   0   1   0   1   0   0   0   1   2   2   0   2   0   2   1   2   1   0   2   1   0   1   1   1   2   1   1   2   1   2   1   1   1   0   1   1   1   1   0   1   2   1   2   1   1   1   0   2   0   1   1   1   2   0   1   2   0   1   1   0   2   1   0   2   2   1   1   2   1   1   1   0   1   2   2   1   0   2   0   0   2   0   1   2   1   1   2   1   0   1   2   1   2   1   0   0   0   0   0   1   1   1   0   0   0   2   1   1   1   0   1   2   1   0   0   0   1
 
!****************************************** Phenotypic Data **********************************************************
!-100.0 is resevred for missing phenotype
SimulatedTrait1         9.3898    9.7206    9.4373   10.1836    9.9095    9.9662   10.0670   10.4815   11.8596    8.9726    8.7453   10.2627   11.3183   10.5207   11.4455    9.1805    7.4439    9.4775    8.7628    9.0879    7.7600   10.5569    8.1540    8.1058   10.3962    8.9775    9.8922   10.3626    9.4819   10.3314   10.5057    9.8140    9.8138   10.5354   10.5286    9.8953   10.0356   10.0877   10.2218   10.7556   11.8800    8.7995    9.1676   12.3675   10.4373    9.6033    9.8624   11.5283    9.4950    9.2950   10.7174   10.7281   10.4393   10.6518    9.7939   10.9388   10.1199   11.8235    8.8240    9.5523   10.6128    9.2133   10.9691    9.0288   10.7750    9.3316    9.9374    8.5934    9.7594   10.4272    9.2146    9.5373    9.8519   10.7030   10.4143   10.1688   10.4239    9.8460    8.9732    9.5245    9.4651   11.2301    9.2615   10.9928    9.3425   11.6719    8.9396    9.7092    9.0788    8.8239   10.8892    9.3021   11.1241   10.2297   11.1551    8.3172   10.1658   10.1144   10.2222   10.1739    9.4577    9.5677   10.6968    8.8316    9.1243    9.9373    9.4414   10.6034   11.5954   10.3077    9.9338    9.6745    9.1312    9.2338    9.9239   11.4437    7.8293    9.6201    9.5666    9.7038    8.3934    9.3385    8.4489    9.1083   11.0298   10.4014   10.0950    9.9482    9.4254   10.1227    7.8626    9.5915   10.6497   10.5004   10.8837   12.0167    8.1386    9.2747    8.3333   11.7013    9.1491   12.2251   10.4168   10.3310    9.0805   11.1246   10.2141   11.4432   10.3111    9.9112   10.5431   10.3141    7.8177   11.3867   10.3638    9.3202    9.0153   11.7683    9.0552    9.3681   11.0049    9.6832    7.8929    9.1639    9.9899   10.4746    9.5779    9.9540    9.3744    9.3894    8.7069   10.7539    8.5829   11.9401   10.7525   10.2700    9.0962    9.4162   10.2730   10.3830   10.0605   10.1089    9.8634    8.3967   10.8777    9.9819    9.4492    9.8598    8.7411   12.1298    9.5408   10.5392    9.5639    9.6322    8.9235    7.1422    9.4277    7.1938   10.8711    7.2641
 
