# Supplementary material for: Inclusive Composite Interval Mapping of QTL by Environment Interactions in Biparental Populations
Source: PLoS One. 2015 Jul 10;10(7):e0132414. doi: 10.1371/journal.pone.0132414 (PMC4498613; doi:10.1371/journal.pone.0132414)
Supplement: S2 File — (ZIP) [file pone.0132414.s002.zip › F2 population/e=1/run_00042.met]

!**********************Note: lines staring with "!" are remarks and will be ignored in the program********************
!*********************************General Information**********************************
!Assuming F1 = P1 x P2, populations available in QTL IciMapping are: 
!  1, P1BC1F1 = P1 x F1, the first backcrossing where P1 is used as the recurrent parent;
!  2, P2BC1F1 = P2 x F1, the first backcrossing where P2 is used as the recurrent parent;
!  3, F1DH, F1-derived doubled haploids; 
!  4, RIL or F1RIL, recombination inbred lines through the repeated selfing of F1;
!  5, P1BC1RIL, recombination inbred lines through the repeated selfing of P1BC1F1;
!  6, P2BC1RIL, recombination inbred lines through the repeated selfing of P2BC1F1;
!  7, F2, the selfing generation of F1;
!  8, F3, the selfing generation of F2;
!  9, P1BC2F1, the second backcrossing where P1 is used as the recurrent parent; 
! 10, P2BC2F1, the second backcrossing where P2 is used as the recurrent parent;
! 11, P1BC2RIL, recombination inred lines through the repeated selfing of P1BC2F1; 
! 12, P2BC2RIL, recombination inred lines through the repeated selfing of P2BC2F1; 
! 13, P1BC1F2, the selfing generation of P1BC1F1; 
! 14, P2BC1F2, the selfing generation of P2BC1F1; 
! 15, P1BC2F2, the selfing generation of P1BC2F1; 
! 16, P2BC2F2, the selfing generation of P2BC2F1; 
! 17, P1BC1DH, P1BC1F1-derived doubled haploids; 
! 18, P2BC1DH, P2BC1F1-derived doubled haploids; 
! 19, P1BC2DH, P1BC2F1-derived doubled haploids; 
! 20, P2BC2DH, P2BC2F1-derived doubled haploids; 
   7      !Mapping Population (see remarks above)
   2      !Mapping Function (1 for Kosambi; 2 for Haldane; 3 for Morgan)
   2      !Marker Space Type (1 for intervals; 2 for positions)
   1      !Marker Space Unit(1 for centiMorgans; 2 for Morgan)
   6      !Number of Chromosomes (or Linkage Groups)
 200      !Size of the mapping population
   1      !Number of environments
 
!***************************************** Chromosomes and Linkage Maps **********************************************
!Chromosome                 NumMarkers
-CH1                        16
-CH2                        16
-CH3                        16
-CH4                        16
-CH5                        16
-CH6                        16
!Linkage map (Marker name followed by position or the interval length)
 MK-1-1                1     0.000
 MK-1-2                1    10.000
 MK-1-3                1    20.000
 MK-1-4                1    30.000
 MK-1-5                1    40.000
 MK-1-6                1    50.000
 MK-1-7                1    60.000
 MK-1-8                1    70.000
 MK-1-9                1    80.000
 MK-1-10               1    90.000
 MK-1-11               1   100.000
 MK-1-12               1   110.000
 MK-1-13               1   120.000
 MK-1-14               1   130.000
 MK-1-15               1   140.000
 MK-1-16               1   150.000
 MK-2-1                2     0.000
 MK-2-2                2    10.000
 MK-2-3                2    20.000
 MK-2-4                2    30.000
 MK-2-5                2    40.000
 MK-2-6                2    50.000
 MK-2-7                2    60.000
 MK-2-8                2    70.000
 MK-2-9                2    80.000
 MK-2-10               2    90.000
 MK-2-11               2   100.000
 MK-2-12               2   110.000
 MK-2-13               2   120.000
 MK-2-14               2   130.000
 MK-2-15               2   140.000
 MK-2-16               2   150.000
 MK-3-1                3     0.000
 MK-3-2                3    10.000
 MK-3-3                3    20.000
 MK-3-4                3    30.000
 MK-3-5                3    40.000
 MK-3-6                3    50.000
 MK-3-7                3    60.000
 MK-3-8                3    70.000
 MK-3-9                3    80.000
 MK-3-10               3    90.000
 MK-3-11               3   100.000
 MK-3-12               3   110.000
 MK-3-13               3   120.000
 MK-3-14               3   130.000
 MK-3-15               3   140.000
 MK-3-16               3   150.000
 MK-4-1                4     0.000
 MK-4-2                4    10.000
 MK-4-3                4    20.000
 MK-4-4                4    30.000
 MK-4-5                4    40.000
 MK-4-6                4    50.000
 MK-4-7                4    60.000
 MK-4-8                4    70.000
 MK-4-9                4    80.000
 MK-4-10               4    90.000
 MK-4-11               4   100.000
 MK-4-12               4   110.000
 MK-4-13               4   120.000
 MK-4-14               4   130.000
 MK-4-15               4   140.000
 MK-4-16               4   150.000
 MK-5-1                5     0.000
 MK-5-2                5    10.000
 MK-5-3                5    20.000
 MK-5-4                5    30.000
 MK-5-5                5    40.000
 MK-5-6                5    50.000
 MK-5-7                5    60.000
 MK-5-8                5    70.000
 MK-5-9                5    80.000
 MK-5-10               5    90.000
 MK-5-11               5   100.000
 MK-5-12               5   110.000
 MK-5-13               5   120.000
 MK-5-14               5   130.000
 MK-5-15               5   140.000
 MK-5-16               5   150.000
 MK-6-1                6     0.000
 MK-6-2                6    10.000
 MK-6-3                6    20.000
 MK-6-4                6    30.000
 MK-6-5                6    40.000
 MK-6-6                6    50.000
 MK-6-7                6    60.000
 MK-6-8                6    70.000
 MK-6-9                6    80.000
 MK-6-10               6    90.000
 MK-6-11               6   100.000
 MK-6-12               6   110.000
 MK-6-13               6   120.000
 MK-6-14               6   130.000
 MK-6-15               6   140.000
 MK-6-16               6   150.000
!*********************************** Marker Types ********************************************************************
!Co-dominant marker: When heterozygote F1 is present, P1 is coded as 2, F1 is coded as 1, and P2 is coded as 0; Otherwise, P1 is coded as 2, and P2 is coded as 0. 
!Dominant marker: When heterozygote F1 is present, P1 and F1 are coded as 12, and P2 is coded as 0; Otherwise, P1 is coded as 2, and P2 is coded as 0.  
!Recessive markers: When heterozygote F1 is present, P1 is coded as 2, and F1 and P2 are coded as 10; Otherwise, P1 is coded as 2, and P2 is coded as 0. 
!Missing marker is coded as -1. 
 MK-1-1                 1   0   1   1   1   1   1   0   1   1   1   1   1   2   1   1   1   2   0   0   1   2   2   1   2   2   0   1   1   1   0   1   1   0   0   2   1   0   2   0   1   0   1   2   0   0   1   0   0   0   1   2   2   1   1   1   2   1   1   1   1   0   0   2   1   2   0   1   1   0   2   1   1   1   2   2   1   1   2   1   1   0   2   2   2   1   0   1   1   2   1   2   2   1   1   2   0   2   2   2   1   0   1   0   1   2   2   0   1   2   2   0   0   1   2   1   0   1   0   2   2   1   0   1   1   2   2   1   1   0   1   1   1   1   1   1   2   0   2   1   2   0   1   2   1   0   0   1   1   2   2   1   1   0   1   0   1   1   0   0   1   1   1   2   2   0   2   1   0   0   1   1   1   2   2   0   0   2   0   1   2   1   1   0   0   1   2   1   2   1   1   1   2   2   1   0   2   1   1   0
 MK-1-2                 1   0   1   1   1   2   1   0   1   1   1   1   1   1   1   1   1   2   0   0   1   1   2   1   1   2   0   1   1   1   0   1   1   1   0   2   1   0   2   0   1   1   1   2   0   1   1   0   0   0   1   2   2   1   1   1   1   1   1   1   1   0   0   2   1   2   0   1   1   0   2   1   1   1   2   2   1   1   2   1   1   0   2   2   2   1   1   1   1   2   1   2   2   1   1   2   0   2   2   2   0   1   1   0   2   2   1   0   1   2   2   0   0   1   2   1   0   1   0   2   2   1   1   1   1   2   0   1   1   0   1   1   1   1   1   1   2   0   2   1   1   0   1   2   1   0   0   1   0   1   2   1   1   0   0   2   1   1   0   0   1   1   1   2   2   0   2   1   0   0   1   1   1   2   1   0   1   2   0   1   2   1   1   0   0   1   1   1   2   0   0   1   2   2   1   0   2   1   1   0
 MK-1-3                 1   0   1   0   1   1   0   0   2   1   1   1   0   1   1   1   1   2   0   0   1   1   2   1   1   2   0   1   1   1   0   1   1   1   1   1   1   0   2   0   1   1   1   2   0   1   1   0   0   0   1   2   2   1   1   1   2   0   1   1   1   0   0   2   1   2   0   1   1   0   2   1   1   1   2   2   1   1   2   1   1   0   1   2   1   1   1   1   1   2   1   2   2   0   1   2   0   2   2   2   1   0   0   0   2   2   1   0   1   1   2   0   0   1   2   1   0   1   0   2   2   0   1   1   1   2   0   1   1   0   1   0   1   1   1   1   2   1   1   1   1   0   0   1   1   0   0   1   0   1   2   1   0   0   0   2   1   2   0   0   1   1   1   2   2   0   2   1   0   0   2   1   1   2   1   0   1   2   0   1   2   1   0   0   1   1   1   1   2   0   0   1   2   2   1   1   2   2   1   0
 MK-1-4                 1   0   1   0   2   1   0   0   1   1   1   1   1   1   1   1   0   2   0   0   2   1   2   2   1   2   2   1   1   1   1   2   1   1   2   0   1   0   2   0   1   1   1   2   1   1   1   0   0   0   1   2   2   1   1   1   1   1   1   1   1   1   0   2   1   2   0   1   1   0   2   1   1   1   2   1   1   1   1   1   1   1   1   2   1   1   1   1   2   2   1   2   2   0   1   2   0   2   2   2   1   0   0   0   2   2   2   0   1   1   2   0   0   1   2   2   0   1   0   2   2   0   1   1   1   2   0   1   1   0   1   0   1   1   1   1   2   1   1   1   1   0   1   1   1   0   1   2   0   1   2   1   0   0   0   2   1   2   0   0   1   1   1   2   2   0   2   1   0   0   2   2   1   2   1   0   1   1   0   1   2   1   0   0   1   0   1   1   2   0   0   1   2   2   1   1   2   2   0   0
 MK-1-5                 1   0   0   0   2   1   1   0   1   1   2   1   1   1   2   1   0   2   0   0   2   1   2   2   1   2   1   1   1   2   2   2   1   1   2   0   1   0   2   0   2   1   1   2   2   1   1   0   0   0   2   1   2   1   0   1   1   0   1   1   1   1   0   2   1   2   0   1   1   0   2   0   1   1   2   1   1   1   2   1   0   2   1   2   1   1   1   1   1   2   2   2   2   0   1   2   0   2   2   0   2   0   0   0   2   1   2   0   1   1   2   0   1   2   1   2   0   1   0   2   2   0   2   1   2   2   0   1   1   0   1   0   1   1   1   1   1   1   1   1   0   0   1   1   1   1   1   2   1   1   2   1   0   0   0   2   1   2   0   0   1   1   1   1   2   0   2   1   2   0   2   2   1   2   0   0   1   2   0   1   2   1   1   1   1   0   1   1   2   0   1   1   2   1   0   1   2   2   0   0
 MK-1-6                 1   0   0   0   1   2   1   0   1   0   2   1   1   1   2   2   0   2   0   0   2   1   1   2   1   1   2   1   1   1   2   2   1   1   2   0   1   0   2   0   0   1   1   2   1   1   1   0   0   0   2   1   2   1   0   1   2   0   1   1   1   1   0   2   1   1   0   1   1   0   2   1   2   1   1   1   1   2   2   1   0   1   1   2   1   1   1   1   1   2   2   2   2   0   1   2   1   2   2   0   2   0   1   0   1   1   1   0   1   1   2   0   1   2   1   2   1   1   0   2   1   0   2   1   2   2   0   1   1   0   1   0   1   1   1   1   1   1   1   2   0   0   1   1   0   1   1   2   1   1   2   2   0   0   1   2   2   2   0   0   1   1   1   1   2   0   2   1   2   1   1   1   1   2   0   0   1   2   0   2   1   1   1   1   1   1   1   1   2   0   1   1   2   1   0   1   2   2   0   0
 MK-1-7                 1   0   0   0   0   2   2   0   1   0   2   1   1   0   2   2   1   2   0   0   2   1   1   1   2   1   2   1   1   1   2   2   1   1   2   0   0   1   2   0   0   1   1   2   1   1   1   0   0   0   2   0   2   1   0   0   2   0   1   1   1   1   0   2   2   2   0   0   1   1   2   1   2   0   1   1   1   2   2   1   0   1   1   2   1   1   1   1   1   2   2   1   2   0   1   2   1   2   2   0   2   0   0   0   1   1   0   0   1   1   2   0   2   2   1   2   0   1   0   2   1   1   2   1   2   2   0   1   1   0   1   0   1   2   1   0   1   1   1   2   0   0   1   1   0   1   1   2   1   1   2   2   0   0   1   2   2   2   0   0   1   1   2   1   1   0   2   1   2   1   1   0   1   2   0   0   1   2   0   2   1   1   1   1   1   1   1   1   1   0   1   1   2   2   0   2   2   2   0   0
 MK-1-8                 0   1   0   0   0   1   2   1   1   1   2   1   1   0   2   2   1   2   0   0   2   1   1   1   2   1   2   1   1   1   2   2   1   1   0   0   0   1   2   0   0   1   2   2   1   0   1   1   0   0   2   0   2   2   0   0   2   0   1   0   1   1   0   1   2   2   1   0   1   1   2   0   2   0   1   1   1   2   2   1   0   1   1   2   0   1   1   1   1   2   2   0   2   0   1   2   1   2   2   1   2   1   0   1   1   1   1   0   0   1   2   0   2   2   1   2   0   1   0   2   0   2   1   1   2   1   0   1   1   0   1   0   1   2   1   0   1   1   1   2   0   0   1   1   0   1   1   1   1   1   2   2   1   0   2   1   2   2   0   0   1   1   1   1   1   0   2   1   2   1   1   0   1   2   0   0   1   2   0   2   1   1   1   1   1   1   1   0   0   0   1   1   2   2   0   2   2   1   1   1
 MK-1-9                 0   1   1   0   0   1   2   1   1   1   2   2   1   0   2   2   1   2   0   0   2   1   0   1   2   1   1   1   1   1   2   2   1   1   0   0   0   1   2   0   0   1   2   2   1   0   1   1   0   2   1   0   1   1   0   0   2   0   1   0   2   1   0   2   2   2   1   1   1   1   2   1   2   1   1   1   1   2   2   1   0   0   1   1   0   2   1   1   1   2   2   0   2   0   1   1   0   2   2   1   2   1   0   1   0   1   1   1   2   1   2   0   2   2   1   2   0   1   0   2   0   2   0   1   1   1   0   1   1   0   1   0   1   1   1   0   1   0   1   2   0   0   1   1   1   1   1   1   1   1   1   2   1   0   2   1   2   2   1   1   1   1   1   1   1   0   2   2   2   1   1   0   1   2   0   0   0   2   0   2   1   1   1   1   1   1   1   0   0   0   1   1   2   2   0   2   2   0   1   0
 MK-1-10                0   1   1   0   0   1   2   1   1   1   2   2   1   0   2   2   1   1   0   0   2   1   0   1   1   1   1   1   1   0   2   1   1   1   0   0   0   1   1   0   0   1   2   2   1   0   1   1   0   2   2   0   1   0   1   0   1   0   2   0   2   1   0   2   2   2   1   1   2   1   2   1   2   1   1   2   1   2   2   1   0   0   1   0   0   2   1   1   1   2   2   1   2   0   1   1   0   2   1   1   1   1   0   0   0   1   1   1   2   0   2   0   1   1   1   2   0   1   0   2   1   2   0   1   1   1   1   1   1   0   1   0   1   1   1   1   1   0   1   2   0   1   1   1   0   2   1   1   1   1   1   2   1   0   2   1   2   2   1   2   1   1   1   1   2   0   2   2   2   0   1   0   1   2   0   0   0   2   0   2   1   1   0   1   1   1   0   1   0   0   1   1   2   2   0   2   1   0   2   0
 MK-1-11                1   0   2   0   0   1   2   1   1   1   2   1   0   0   2   2   1   1   0   0   2   1   0   1   1   1   1   1   1   0   2   0   1   1   0   0   0   1   0   0   0   1   2   2   1   1   1   1   0   1   2   0   1   0   1   0   2   0   2   0   2   1   1   2   2   1   2   1   1   1   2   1   2   1   1   2   1   2   2   2   0   0   1   0   0   1   1   2   1   2   2   1   2   1   1   1   0   2   1   1   1   1   0   0   0   1   1   0   2   0   1   1   1   1   2   2   0   1   0   2   1   2   0   1   1   1   0   1   1   0   1   0   1   1   1   2   2   1   1   2   0   1   1   1   0   2   1   0   1   1   1   2   1   0   2   1   2   2   1   1   1   1   1   1   1   0   2   2   2   1   1   1   1   2   0   0   1   2   1   2   0   1   0   1   1   1   0   1   0   0   0   1   2   2   0   2   0   0   2   0
 MK-1-12                1   0   1   1   0   1   2   1   1   1   2   1   1   0   2   2   1   1   0   0   2   1   0   1   1   1   1   1   1   0   1   0   1   1   2   0   0   2   0   0   0   1   2   2   1   1   1   1   0   2   1   0   1   0   1   0   2   0   2   0   1   1   1   2   2   0   0   1   1   1   1   1   2   1   1   2   1   2   2   2   0   0   1   0   0   1   2   2   1   2   2   1   2   0   1   1   0   1   1   1   1   0   0   0   0   1   1   0   2   0   1   1   1   1   2   2   0   1   0   2   1   2   0   1   1   0   1   1   1   0   1   0   1   1   1   2   2   1   1   2   0   1   1   1   1   2   1   0   0   1   1   2   1   0   2   1   2   1   0   1   1   1   1   1   1   0   1   2   2   1   1   1   1   2   0   0   1   2   1   2   0   1   0   1   1   1   1   1   0   0   1   0   1   2   0   2   0   0   1   0
 MK-1-13                1   1   2   1   0   1   2   0   0   1   2   2   2   0   2   2   1   1   0   0   2   0   0   1   1   1   1   1   1   0   1   0   1   1   2   0   0   1   1   0   0   0   2   1   1   1   1   0   0   2   0   0   1   0   1   0   1   0   2   0   1   1   1   2   2   1   0   1   1   1   2   1   1   2   1   2   1   2   2   2   0   0   1   0   0   1   1   2   1   2   2   1   2   0   1   1   0   1   1   1   2   0   0   1   0   1   1   1   2   0   0   1   1   1   1   2   0   2   1   2   1   0   0   1   1   0   1   1   1   0   1   0   0   1   1   2   2   1   2   2   0   1   1   0   1   2   1   0   1   0   1   2   1   0   2   1   1   1   1   1   1   1   0   1   0   0   1   2   2   1   1   1   1   2   0   0   1   2   1   2   0   1   1   0   1   1   1   1   0   0   1   0   1   2   0   1   0   0   1   0
 MK-1-14                1   1   2   1   0   2   2   1   0   2   2   2   2   0   2   2   1   1   1   0   2   0   0   1   0   2   1   1   1   0   1   1   1   1   1   0   0   1   1   0   0   0   2   1   1   2   1   0   0   2   0   0   1   0   0   1   1   0   2   0   1   1   1   2   2   0   1   2   1   0   2   1   1   1   1   2   1   2   2   2   0   0   1   0   0   1   2   2   1   2   2   2   2   0   0   1   0   1   1   1   2   0   0   1   0   2   1   1   2   0   1   1   1   1   1   2   0   2   1   2   1   0   1   1   1   1   1   1   0   0   1   0   0   1   1   1   2   1   2   2   0   1   1   0   1   2   1   0   1   0   1   2   1   0   1   2   1   1   1   1   1   1   0   1   0   1   1   2   2   1   1   1   1   2   0   2   1   2   1   2   0   1   1   1   1   1   1   1   0   0   1   0   1   2   0   1   0   1   1   1
 MK-1-15                0   1   1   1   0   2   2   1   0   2   2   2   1   0   1   2   1   1   0   0   2   0   0   1   0   2   1   1   2   0   1   1   1   1   1   0   0   1   1   0   1   0   2   1   1   2   1   0   0   2   0   0   1   1   0   1   1   0   2   0   1   1   1   2   2   0   1   2   1   1   2   1   1   1   1   2   1   2   2   2   0   0   1   0   0   1   2   2   1   1   2   2   2   1   1   1   0   1   0   1   2   0   0   1   0   2   0   1   2   0   1   1   1   0   1   2   0   2   1   2   1   0   2   1   1   1   1   1   0   1   1   0   0   2   1   1   2   1   2   2   0   1   2   0   1   1   1   0   1   0   1   2   1   0   1   2   1   1   1   1   1   1   1   1   0   2   1   1   1   1   0   1   2   2   1   2   2   2   1   2   0   2   1   0   1   1   1   1   0   1   0   0   1   2   0   2   0   1   1   1
 MK-1-16                0   1   1   1   0   2   2   1   0   1   2   2   1   0   1   2   1   2   2   0   2   0   0   1   0   2   1   1   2   0   1   1   1   1   1   1   0   1   0   0   1   0   2   1   1   2   1   0   0   0   0   0   2   1   0   1   1   0   2   0   1   1   1   1   2   0   1   2   1   1   1   1   1   1   1   2   1   2   2   1   0   0   0   0   0   1   2   1   1   1   2   2   2   1   1   2   0   1   1   1   2   0   0   1   0   1   0   1   2   0   1   1   1   0   1   2   0   2   0   2   1   0   2   1   1   1   0   1   0   1   1   0   0   2   1   0   1   1   2   2   0   1   1   0   1   1   1   0   1   0   1   2   1   0   2   2   0   1   1   1   1   1   1   1   1   1   1   1   1   1   0   1   1   1   1   2   2   2   1   2   1   2   1   0   1   1   1   1   0   1   0   0   1   1   0   1   0   1   2   1
 MK-2-1                 1   0   1   0   1   1   2   1   1   1   1   1   2   2   1   2   0   1   0   1   1   0   0   0   2   1   0   0   1   0   1   2   2   0   1   2   1   0   2   1   0   1   1   2   1   1   1   1   1   0   2   1   1   2   1   0   0   1   1   1   0   1   2   1   1   0   0   1   1   1   0   0   1   1   0   1   1   2   0   2   1   1   2   1   1   2   1   1   1   1   2   1   1   0   1   1   0   1   1   1   1   1   0   0   1   2   2   1   1   2   2   2   1   1   1   1   0   1   0   1   1   1   2   1   2   1   1   1   0   1   0   2   1   2   2   1   0   1   2   0   1   1   0   1   2   0   2   0   1   0   1   0   2   0   1   2   2   2   2   1   1   1   0   1   2   0   1   1   0   1   1   2   1   2   1   0   1   1   2   1   2   1   0   1   1   1   1   2   2   1   0   1   1   0   1   1   1   0   0   1
 MK-2-2                 1   1   1   1   1   1   2   1   1   2   1   1   2   1   1   1   0   1   0   2   1   0   0   0   2   1   0   0   0   0   1   1   2   0   1   2   1   1   2   1   0   1   1   2   0   2   1   1   1   0   2   1   1   2   1   0   0   2   1   1   0   1   1   1   1   1   0   1   0   1   0   0   1   1   0   1   1   2   0   2   1   1   2   1   1   2   1   1   1   1   1   1   1   0   1   1   0   1   1   1   1   1   0   0   1   2   2   1   0   2   2   2   1   1   1   1   0   1   0   1   1   1   0   1   2   1   1   1   0   1   0   2   1   2   2   1   0   1   2   0   1   1   1   1   1   0   2   0   1   0   1   1   2   0   1   2   2   2   2   1   1   1   0   1   2   0   1   1   1   1   1   2   1   2   1   0   1   1   2   2   2   0   0   2   1   1   1   1   2   0   0   1   1   0   1   1   1   0   0   1
 MK-2-3                 1   1   1   1   1   1   2   1   1   2   2   1   2   1   2   1   0   1   1   2   2   0   0   0   2   1   0   0   0   0   1   1   2   0   1   2   1   1   2   1   0   1   1   2   2   1   0   2   0   0   2   1   1   1   1   0   0   2   1   1   0   2   1   0   0   1   0   1   0   1   0   0   1   1   1   1   1   2   0   1   1   1   2   0   0   2   1   1   1   1   1   1   1   0   2   1   0   1   1   1   1   1   0   0   2   2   2   1   1   2   2   1   0   1   1   1   1   1   0   1   2   1   0   1   2   0   1   1   1   1   0   2   1   2   2   1   0   1   2   0   1   1   2   0   1   0   2   0   1   0   1   1   2   0   1   2   1   2   2   0   1   0   1   1   2   0   2   0   1   1   1   2   1   1   1   0   1   1   2   2   1   0   0   1   1   1   1   1   2   0   0   1   1   0   1   2   2   0   0   1
 MK-2-4                 1   1   1   1   1   1   2   1   1   1   2   1   2   1   0   1   0   1   1   2   1   0   1   0   1   1   1   0   1   0   1   0   2   0   1   2   1   1   2   1   1   1   2   2   1   1   0   2   0   0   2   1   1   1   1   0   0   1   1   1   0   2   1   1   0   1   0   1   0   1   1   0   0   1   1   1   1   2   0   1   1   1   2   1   0   2   1   1   1   1   1   1   1   0   2   1   0   1   1   1   1   1   0   0   2   2   1   1   2   2   2   1   0   1   1   1   1   1   0   1   2   1   0   0   2   1   0   1   1   2   0   1   1   2   2   1   0   1   2   0   0   2   2   0   2   0   2   1   1   0   0   1   2   0   1   2   1   2   2   0   1   0   0   1   2   0   2   0   1   1   1   2   1   1   1   0   1   0   2   2   1   1   0   1   1   1   1   0   2   0   0   1   1   0   1   2   2   0   0   1
 MK-2-5                 1   2   1   1   1   1   2   1   1   1   2   2   1   1   0   1   1   1   0   2   1   0   1   0   1   0   1   0   1   0   1   0   2   0   1   2   0   1   2   2   2   2   2   2   2   1   0   2   0   0   2   1   1   1   1   0   0   2   1   1   0   2   1   1   0   2   0   0   0   1   1   0   0   1   2   1   2   2   0   1   1   1   2   1   0   2   1   1   1   2   1   2   1   0   2   1   0   1   2   1   1   1   0   0   2   2   1   1   2   2   2   0   1   0   1   1   1   1   0   1   2   2   0   0   2   1   0   1   1   2   0   1   1   2   2   1   0   1   2   1   1   2   2   0   2   0   1   1   1   1   0   1   2   1   0   2   2   1   2   0   1   0   0   1   2   0   1   0   1   1   1   2   1   1   1   0   1   0   2   1   1   2   0   2   1   1   1   0   2   0   0   1   1   0   1   2   2   0   0   0
 MK-2-6                 2   2   1   1   1   0   2   1   1   1   1   1   1   1   1   1   0   0   0   2   2   1   1   1   1   0   1   0   1   1   1   0   1   0   1   2   0   1   2   2   2   1   2   2   1   1   0   2   0   0   2   1   1   1   1   0   1   2   1   1   0   2   0   1   0   2   0   1   1   1   2   1   1   1   2   1   2   2   0   1   0   1   2   0   0   2   1   1   1   2   1   2   1   0   2   1   0   1   2   0   1   1   0   0   2   2   1   2   2   2   2   0   2   0   0   1   1   1   0   1   2   2   0   0   2   1   0   1   1   2   1   1   1   1   1   0   0   1   2   1   1   2   2   0   2   0   1   1   1   1   0   1   0   1   0   2   2   1   1   0   1   0   0   1   2   0   0   0   1   1   1   1   1   1   1   0   1   0   2   1   1   2   1   2   1   1   1   0   2   0   0   1   1   0   1   2   1   0   0   0
 MK-2-7                 2   2   1   2   1   0   2   2   2   1   1   1   2   1   1   1   0   1   1   2   2   0   1   1   1   0   1   0   1   1   1   1   1   0   1   1   1   1   1   2   2   1   2   2   1   1   0   2   0   0   2   1   1   1   1   0   1   2   1   1   0   2   0   0   0   2   0   0   1   1   2   1   1   1   2   1   2   2   0   1   0   1   2   0   0   1   0   1   1   2   1   1   1   0   2   1   0   1   2   0   1   1   0   0   2   2   1   2   2   1   2   0   2   1   0   1   1   0   0   1   2   2   0   1   2   1   0   1   1   2   1   1   2   1   0   1   0   1   2   2   1   2   2   0   2   0   1   1   0   1   1   1   0   1   1   2   2   1   1   0   1   0   0   1   2   0   0   0   0   1   1   1   1   0   1   0   1   0   2   1   1   2   1   2   0   1   1   0   2   0   0   1   1   2   1   1   1   0   0   0
 MK-2-8                 0   2   1   2   1   0   2   2   2   2   1   1   2   1   1   0   0   0   1   2   2   0   1   2   1   0   2   0   1   1   1   1   1   0   1   1   1   1   1   2   2   1   1   2   1   1   0   2   0   0   1   1   1   1   1   0   1   2   1   1   0   1   0   0   0   2   0   0   1   1   2   1   0   1   2   1   2   2   0   1   0   1   2   1   1   1   0   1   1   2   1   1   1   0   2   1   1   1   2   0   1   1   0   0   2   1   1   2   2   0   1   0   2   1   0   1   2   1   0   1   2   2   0   2   2   1   0   1   1   2   1   1   2   2   0   1   0   1   2   2   1   2   2   0   2   0   1   1   0   1   1   1   0   1   1   2   2   1   0   0   1   0   0   1   2   0   2   0   0   1   1   1   1   0   1   0   1   0   2   1   1   2   1   2   0   1   1   0   2   0   1   1   1   1   1   2   1   0   0   0
 MK-2-9                 0   2   1   2   1   0   2   2   2   2   0   1   2   1   1   1   0   0   2   2   2   0   1   2   0   0   2   0   0   1   1   1   1   0   1   1   1   1   1   1   2   1   1   2   1   1   0   2   0   0   1   1   1   1   1   0   1   2   1   1   1   0   1   0   0   2   1   0   1   1   2   1   0   2   2   1   2   2   0   1   1   1   2   2   1   0   0   1   1   2   0   1   2   0   2   1   1   0   2   0   1   1   1   0   2   1   1   1   1   0   2   2   2   1   0   1   2   1   0   1   2   2   0   2   2   2   0   1   1   2   1   1   1   2   0   1   1   1   2   1   1   2   2   0   2   0   1   1   0   1   1   1   1   1   1   2   2   1   0   0   1   0   0   1   1   1   2   0   0   1   1   2   1   0   1   0   1   1   1   1   2   2   1   2   0   1   1   0   2   0   1   2   1   1   1   2   2   0   1   0
 MK-2-10                0   2   1   1   1   1   1   2   2   1   1   1   2   1   2   1   1   0   2   2   2   0   1   2   0   0   1   0   0   1   1   1   1   0   1   1   1   1   1   0   2   1   1   2   1   1   1   2   0   1   1   1   1   1   1   0   2   2   1   1   1   0   1   0   0   2   1   1   1   0   2   1   0   2   1   1   2   2   1   1   1   1   2   2   1   0   0   1   1   2   0   1   2   0   2   2   1   0   2   0   1   1   1   0   2   1   1   1   0   0   2   2   2   1   1   1   2   1   0   1   2   2   1   2   2   2   0   1   2   1   1   1   1   2   0   0   1   1   2   1   1   2   2   1   1   1   1   1   0   1   1   2   1   1   1   1   2   2   0   0   1   0   0   1   0   1   2   1   0   1   1   2   1   0   1   0   1   1   1   1   2   2   1   2   1   2   1   0   2   0   1   1   1   1   1   2   2   0   0   1
 MK-2-11                0   2   1   1   1   1   1   1   2   0   1   1   2   1   2   0   1   0   2   1   2   0   1   2   0   0   0   0   1   1   1   1   1   0   1   1   1   1   0   0   2   1   1   2   1   1   1   1   0   1   1   1   1   1   1   0   1   2   1   1   1   0   1   0   1   1   1   1   1   1   2   1   0   2   0   1   2   2   2   1   1   1   2   2   1   0   0   1   1   1   0   1   2   0   2   2   1   0   2   0   1   1   1   1   2   1   1   0   0   0   1   1   2   1   1   1   2   1   0   2   1   2   1   2   1   2   0   2   2   1   2   1   1   2   1   0   1   1   2   1   1   2   2   1   1   1   1   2   1   1   2   2   1   1   1   1   1   2   0   0   1   0   0   1   1   1   2   1   0   1   1   2   1   0   1   0   1   1   2   1   1   2   1   2   1   2   1   0   2   1   1   1   1   1   1   2   2   0   0   0
 MK-2-12                0   2   1   1   2   1   1   1   2   0   1   1   2   1   2   0   1   0   2   1   1   0   1   2   0   1   0   0   1   0   1   1   1   0   1   1   1   1   0   0   2   1   1   2   1   1   1   1   0   1   0   1   1   0   1   0   2   2   1   1   1   0   1   1   1   1   1   1   0   1   2   1   0   2   0   1   2   2   1   1   1   1   2   2   2   1   0   1   1   1   0   0   2   0   2   2   0   1   2   0   2   1   1   1   2   1   1   0   0   0   1   1   2   1   1   1   2   1   0   2   1   1   2   2   1   2   0   2   2   2   2   1   1   2   1   0   0   2   1   1   1   2   2   1   1   1   1   2   1   1   2   2   1   1   1   1   0   2   0   0   1   0   0   1   2   1   2   1   0   0   1   2   1   0   1   0   1   1   1   1   1   2   1   1   2   2   2   0   2   1   1   1   1   1   1   2   2   0   0   0
 MK-2-13                0   1   1   0   2   1   1   1   2   0   1   1   2   2   2   0   2   0   2   1   1   0   1   2   0   1   0   0   1   1   1   1   1   0   1   1   1   2   0   0   2   1   1   2   1   1   1   1   0   0   0   1   1   0   1   0   2   2   1   1   1   0   1   2   1   1   1   1   0   1   2   1   0   2   1   0   2   2   1   1   1   1   2   2   1   0   0   1   1   1   0   0   2   0   2   2   0   2   2   0   2   2   1   1   1   2   1   0   0   0   1   1   2   1   2   0   2   1   0   2   1   1   2   2   1   2   1   1   1   1   2   1   0   2   1   0   1   2   1   1   1   2   2   2   1   1   1   2   1   1   2   2   2   1   1   1   0   2   0   0   1   0   0   1   2   1   1   1   0   0   1   2   1   0   1   0   2   0   0   1   1   1   1   1   2   2   2   0   1   1   1   1   1   1   1   2   2   0   0   0
 MK-2-14                0   0   1   0   2   1   1   1   1   1   1   1   2   2   2   0   1   0   2   1   1   0   1   1   0   1   0   1   2   1   2   1   2   1   1   1   1   2   0   0   2   1   1   2   1   1   1   0   0   0   0   1   1   0   0   0   2   2   1   1   1   0   1   2   1   1   1   0   0   1   1   1   0   2   1   0   2   2   0   1   1   1   2   2   1   0   0   1   1   1   0   1   2   0   2   2   1   2   1   1   1   2   1   1   1   2   1   0   0   0   1   1   2   1   2   0   2   1   0   2   1   1   1   2   1   1   1   1   1   0   2   1   0   1   1   0   1   2   1   0   1   2   2   2   1   1   1   2   2   1   1   2   2   1   1   1   0   2   0   0   1   0   0   1   1   0   1   1   0   0   1   2   2   0   1   0   2   1   0   1   1   1   1   1   2   2   2   0   1   1   1   1   1   1   1   2   2   0   0   0
 MK-2-15                0   0   0   0   2   1   1   1   1   1   1   1   2   2   2   0   1   0   2   1   1   0   1   1   0   1   0   0   2   1   2   1   2   1   1   1   1   2   0   0   2   1   1   1   1   1   1   0   0   0   0   1   1   0   0   1   2   2   0   1   1   0   1   2   1   1   1   0   0   1   1   1   0   2   2   0   2   2   0   1   1   1   2   2   1   1   0   2   0   1   0   1   2   0   2   2   2   2   1   1   1   1   1   2   1   2   1   0   0   0   1   1   2   2   2   1   2   1   0   2   1   1   0   2   1   1   1   1   1   0   2   1   1   1   0   1   2   2   1   1   2   2   2   2   1   2   1   2   2   1   1   2   2   1   1   1   0   2   0   0   1   0   0   1   1   0   0   1   0   0   1   1   2   0   1   0   2   1   0   0   2   1   1   2   2   2   2   0   0   2   1   1   1   1   1   2   1   0   0   0
 MK-2-16                0   0   0   0   2   1   0   1   1   0   1   1   2   2   2   0   1   0   2   1   1   0   1   2   1   1   1   1   2   1   1   2   2   1   1   1   1   1   1   0   2   1   1   1   1   1   1   0   0   1   0   1   1   0   0   0   2   2   1   1   2   0   1   2   1   1   1   1   0   0   1   1   0   2   1   1   2   2   0   0   1   1   2   2   1   1   0   2   0   2   0   1   2   0   2   2   1   2   0   1   1   1   1   2   1   2   1   0   0   0   2   1   1   2   2   1   2   1   0   2   1   1   0   2   1   1   2   1   1   0   2   1   1   1   0   1   2   2   1   1   2   2   2   1   1   2   1   2   1   1   1   2   1   1   1   1   0   2   0   0   1   0   0   1   1   0   1   1   0   0   0   1   2   0   1   0   2   1   0   0   2   1   1   2   2   2   1   0   0   2   1   1   1   0   2   2   1   0   0   0
 MK-3-1                 2   1   0   2   0   0   0   2   0   1   0   0   1   1   1   1   2   1   1   1   0   1   1   1   2   0   1   1   1   1   0   0   2   1   0   0   1   2   0   0   1   1   0   2   0   0   1   2   2   0   1   0   2   1   0   0   1   2   1   1   1   1   0   1   2   1   1   1   0   1   0   1   1   1   2   1   1   0   1   1   1   1   1   1   1   1   0   2   1   2   1   1   1   2   2   2   2   1   0   0   2   1   0   0   1   0   1   2   0   1   2   1   0   1   1   2   2   2   0   2   1   0   1   2   0   2   2   1   1   1   1   0   1   1   1   1   1   1   2   1   0   0   1   1   1   0   1   1   1   0   0   2   1   2   0   0   0   0   1   2   1   0   0   1   1   2   2   0   2   1   2   0   1   1   0   1   2   0   1   2   1   2   0   1   1   1   1   1   1   1   1   1   1   2   1   2   0   1   0   1
 MK-3-2                 1   2   1   2   0   0   0   2   0   1   0   0   1   1   1   1   2   1   1   1   0   1   1   1   2   0   1   1   0   1   0   0   1   1   0   0   2   2   0   0   1   1   1   2   1   0   1   2   1   0   1   0   2   1   0   0   2   2   2   1   1   1   0   1   2   2   0   1   0   1   0   1   1   1   2   0   1   0   1   1   1   1   1   1   1   1   0   2   1   1   2   1   2   2   2   2   2   1   1   0   2   1   0   0   1   0   2   2   0   1   1   1   0   0   1   2   2   2   1   2   1   0   1   1   0   2   2   0   1   0   1   0   1   2   1   1   2   1   2   1   0   0   1   1   1   0   1   1   1   0   0   2   1   2   0   0   1   0   1   2   1   0   0   1   1   0   2   0   2   1   2   0   0   0   0   1   0   0   0   1   1   2   0   1   1   1   1   1   2   1   1   1   0   2   1   2   0   1   0   1
 MK-3-3                 1   2   1   2   0   0   0   1   2   1   0   0   1   1   1   1   2   1   1   1   0   1   0   1   1   0   0   1   1   1   0   0   1   1   0   0   1   2   0   0   1   1   1   2   1   0   1   2   1   0   1   0   2   1   0   0   2   2   2   1   0   1   0   1   2   2   1   1   1   1   0   1   1   2   2   0   1   0   1   1   1   1   1   1   1   2   0   2   1   1   2   1   2   2   2   2   2   0   1   0   1   1   0   0   1   0   0   2   0   1   1   1   0   0   1   2   2   2   1   2   1   0   1   1   1   2   2   0   1   0   1   1   1   2   1   1   2   1   2   1   1   1   1   1   2   0   1   0   1   1   0   2   1   2   0   0   2   0   1   2   1   0   0   1   1   0   2   0   2   1   2   0   1   0   0   1   0   0   0   1   1   2   0   1   1   1   0   2   2   1   1   1   0   2   1   2   0   1   1   1
 MK-3-4                 1   1   1   2   0   1   0   1   1   1   1   1   1   1   1   1   2   1   2   1   0   1   0   1   1   0   0   1   1   1   0   0   1   1   0   0   0   1   0   0   1   0   1   2   1   1   1   2   1   0   1   0   2   1   0   0   2   2   2   1   1   1   0   1   2   2   1   1   2   2   0   1   1   1   2   0   1   1   1   1   1   2   1   1   1   2   0   2   2   1   2   0   2   2   2   2   2   1   1   0   1   1   0   1   2   0   1   2   1   2   1   1   0   0   1   2   2   2   1   2   1   0   1   1   1   2   2   0   1   1   0   1   0   2   2   2   2   2   2   1   1   1   1   2   1   0   1   0   1   1   0   2   1   1   0   0   2   0   1   2   1   0   0   1   1   0   2   1   1   1   2   0   1   0   0   1   0   0   0   1   1   2   0   2   1   0   0   2   1   1   1   1   0   2   1   2   0   1   1   1
 MK-3-5                 1   1   1   2   0   0   0   1   1   1   1   0   1   1   1   2   2   1   2   1   0   0   0   1   1   0   0   2   1   1   0   0   1   1   0   0   0   1   0   0   2   0   1   2   1   2   1   2   1   0   2   0   2   1   0   0   1   2   2   1   1   1   1   1   2   2   1   1   2   1   0   2   1   1   2   0   1   1   1   1   1   2   1   1   2   2   0   1   2   1   2   0   2   2   2   2   2   1   1   1   1   1   0   1   2   0   0   2   2   2   1   1   0   0   1   2   2   2   1   2   1   0   1   1   1   2   2   0   1   1   0   1   0   1   1   2   2   2   2   1   1   1   1   1   1   0   1   0   1   1   1   2   1   1   1   0   2   0   1   1   0   0   0   1   1   0   1   1   0   0   2   0   1   2   0   1   0   1   0   1   1   2   0   2   2   0   1   2   1   1   1   1   1   0   1   0   0   1   1   1
 MK-3-6                 1   2   2   2   0   0   1   1   1   1   0   0   1   1   1   1   2   2   2   1   0   0   0   1   1   0   0   2   1   1   0   0   2   1   0   1   0   1   2   2   2   1   1   2   1   2   1   2   1   0   2   0   2   1   0   0   1   2   2   1   1   1   1   1   2   1   1   1   2   1   1   2   1   2   2   1   1   1   1   1   2   2   1   2   2   1   0   1   2   1   1   0   2   2   2   2   2   1   1   1   1   1   0   2   2   0   0   2   2   2   1   1   0   0   1   2   2   2   1   2   1   0   1   1   1   1   2   0   1   0   0   1   1   1   1   2   2   2   2   1   1   1   1   1   1   0   1   0   1   1   1   2   1   1   1   0   2   0   1   1   1   0   0   1   1   0   0   1   1   1   2   1   0   2   0   1   0   1   1   1   1   2   0   1   2   0   0   2   1   1   0   1   1   0   2   0   0   1   2   1
 MK-3-7                 2   2   2   2   0   0   1   1   1   1   0   0   0   1   1   1   2   2   2   1   0   0   0   1   1   0   1   2   1   1   0   0   1   1   0   2   0   1   2   2   2   1   1   1   1   1   1   2   1   0   1   0   2   1   1   1   1   2   2   1   1   2   1   0   2   1   2   1   2   1   1   2   1   2   2   1   1   1   1   1   2   2   1   2   2   1   1   1   2   0   1   0   2   2   2   0   2   2   1   1   2   1   0   2   2   0   0   2   1   2   1   1   0   0   1   2   2   2   1   2   2   0   1   1   2   1   2   0   1   1   0   1   1   1   1   2   2   2   2   1   1   0   1   1   1   0   1   0   1   1   0   2   1   0   1   1   1   1   1   2   1   1   0   0   2   0   0   1   1   1   2   0   0   2   0   0   1   0   1   1   1   2   1   1   1   0   0   1   1   1   0   0   1   0   2   0   0   1   2   1
 MK-3-8                 2   1   2   2   0   0   1   1   1   1   0   1   1   1   1   1   2   2   2   1   1   0   0   1   1   1   1   2   1   1   0   0   1   1   0   2   0   1   2   1   2   1   1   1   1   1   1   2   1   0   1   0   2   1   1   1   1   0   2   1   1   1   1   0   2   1   1   0   1   1   0   2   2   2   2   1   1   1   1   2   2   2   1   1   2   1   1   1   2   0   1   1   2   2   2   0   1   2   1   1   2   0   0   1   1   0   0   2   1   2   1   1   0   0   1   2   2   1   1   2   2   1   1   1   2   1   1   0   1   1   1   1   1   1   1   2   2   2   1   0   1   0   1   1   1   1   1   0   1   2   0   2   2   0   2   1   1   1   1   2   1   1   0   0   2   1   0   2   1   1   1   0   0   2   0   0   0   0   1   1   0   2   1   1   1   0   0   1   1   1   0   0   2   0   2   0   0   1   2   1
 MK-3-9                 1   1   2   2   1   0   1   1   1   1   0   2   1   1   1   1   2   2   1   1   2   0   1   0   1   1   1   2   1   1   0   0   1   1   0   2   0   1   2   1   2   1   1   1   1   2   1   2   1   0   1   0   2   1   1   1   2   0   2   1   1   1   1   0   2   1   0   1   1   1   0   2   1   2   2   1   1   1   1   2   2   2   1   1   2   1   0   2   2   0   1   1   2   2   2   0   1   2   1   1   2   0   0   1   1   0   0   2   1   2   1   1   0   0   1   2   2   0   2   2   2   1   0   1   2   1   1   0   0   1   1   2   1   1   1   1   1   2   1   0   1   0   0   1   0   1   1   0   1   2   0   2   2   0   2   1   1   2   2   2   1   1   0   0   2   1   1   2   1   1   1   0   2   2   0   1   0   1   1   1   0   1   1   1   1   0   0   1   1   1   0   0   2   0   2   0   0   1   2   1
 MK-3-10                1   1   2   2   1   1   1   2   2   1   1   1   1   1   2   1   2   2   1   1   2   0   1   0   1   1   1   2   1   1   0   1   1   1   0   2   0   1   1   1   2   1   1   0   1   2   1   2   1   0   1   0   1   1   1   1   2   0   2   1   1   1   1   0   1   1   0   1   1   1   0   2   1   2   2   1   2   1   1   0   2   2   1   1   2   1   1   2   2   0   1   1   1   1   2   0   1   2   1   0   2   0   0   1   1   0   0   1   0   2   1   1   1   0   1   2   2   0   2   2   2   0   0   1   2   1   2   0   0   0   1   2   1   1   1   1   1   2   2   0   1   0   0   0   0   1   1   0   1   2   0   2   2   0   1   1   1   2   2   2   1   1   0   0   1   1   1   2   1   1   1   0   2   2   0   1   1   1   1   1   1   1   1   1   1   2   0   1   1   1   1   0   2   0   2   0   0   2   2   1
 MK-3-11                1   0   2   2   1   2   1   2   2   1   1   1   1   1   2   1   2   2   0   1   2   0   1   0   1   0   1   2   1   1   1   1   1   1   0   1   0   1   1   1   2   2   2   0   1   2   2   2   2   0   1   0   1   1   2   1   2   0   1   1   2   1   2   1   1   1   0   1   1   1   0   1   1   2   1   1   2   1   1   0   2   1   1   0   2   1   0   2   2   0   1   1   1   1   2   0   0   2   1   1   2   0   0   1   2   0   0   1   0   0   1   2   1   0   1   1   1   0   2   2   2   0   0   2   2   1   2   0   1   0   1   1   1   1   1   2   1   2   2   0   1   0   0   0   0   1   1   0   1   2   0   2   2   1   1   1   1   2   2   1   1   1   0   0   0   1   1   2   1   1   1   0   2   2   0   1   1   1   1   1   0   1   2   2   1   2   0   1   2   1   1   0   2   0   2   1   0   1   2   1
 MK-3-12                1   0   2   2   1   2   1   2   2   1   1   1   1   1   2   1   2   2   0   1   1   1   1   0   1   0   1   2   1   1   1   1   1   1   0   1   0   1   2   1   2   2   2   0   1   2   2   2   1   0   1   0   2   1   2   0   2   2   1   1   2   1   2   1   1   1   0   1   2   2   0   1   1   2   1   1   2   1   1   0   2   1   1   0   1   1   0   2   2   0   1   1   1   1   1   0   2   1   1   1   1   0   0   1   1   0   0   1   0   1   1   2   1   0   1   1   1   0   2   2   2   0   0   2   1   1   2   1   1   1   1   1   1   1   1   2   1   2   2   0   1   0   0   0   0   1   1   0   0   2   0   2   2   1   1   1   1   1   2   0   1   1   0   0   0   1   2   1   1   1   1   0   2   2   0   1   1   0   1   1   0   1   2   2   1   2   0   1   2   2   0   0   2   0   2   1   0   1   2   1
 MK-3-13                1   0   2   2   0   2   0   2   2   1   1   1   1   1   1   1   2   2   0   1   1   2   1   0   1   0   1   2   1   1   1   0   1   1   0   1   0   1   2   1   2   2   2   1   1   2   2   2   1   0   1   0   2   1   1   0   2   1   0   1   2   1   2   1   1   1   0   2   2   2   0   1   1   2   1   1   2   1   1   1   2   1   1   1   1   1   1   2   2   0   1   0   1   1   1   0   2   1   2   1   1   0   1   1   2   0   0   1   0   2   1   2   1   0   1   1   1   0   2   1   2   0   0   2   1   1   2   1   1   1   0   1   0   1   1   2   1   2   2   0   1   0   0   1   0   1   1   0   0   2   0   2   2   1   1   1   1   1   2   0   1   1   0   0   0   1   2   1   1   1   1   0   2   1   0   1   2   0   1   1   0   1   1   2   1   2   1   1   2   2   0   1   2   1   2   1   0   1   2   1
 MK-3-14                1   0   2   2   0   2   0   2   2   1   1   1   1   1   0   1   2   2   0   2   1   2   1   0   1   0   1   2   1   1   1   0   1   1   1   1   0   1   2   1   2   2   2   1   2   1   2   2   1   0   1   0   2   1   0   0   2   1   0   1   2   1   2   1   1   1   0   2   2   2   1   1   1   1   2   1   2   1   1   0   1   1   1   1   1   2   1   2   1   0   1   0   1   1   1   0   2   1   2   1   1   1   1   0   2   0   0   1   0   2   0   2   1   0   0   2   0   0   1   2   2   0   0   2   1   1   1   1   1   1   0   1   0   2   1   2   1   1   1   0   1   0   0   1   0   1   1   0   0   2   0   2   1   1   1   1   1   1   2   0   1   1   1   0   0   0   2   2   1   1   1   1   2   1   0   0   2   0   1   0   0   1   2   2   1   1   1   1   2   1   1   1   2   1   1   1   1   1   2   1
 MK-3-15                2   0   1   2   1   1   0   2   2   1   1   1   1   1   0   1   2   2   0   1   0   2   0   0   1   0   1   2   1   1   1   0   1   1   1   1   0   1   2   1   2   2   2   1   2   1   2   2   1   2   0   0   2   1   1   0   2   1   1   1   2   1   2   1   0   1   0   2   2   1   1   1   1   1   2   1   2   1   1   0   1   1   1   1   1   1   1   1   1   0   1   0   1   1   1   0   2   0   2   1   1   1   1   1   1   0   0   1   1   2   0   2   2   0   0   2   0   0   1   1   2   0   0   2   2   1   1   0   2   1   0   1   0   2   1   2   1   1   1   0   1   0   0   1   0   1   1   0   0   2   1   2   0   1   1   1   1   0   1   0   1   1   1   0   0   0   2   2   2   1   1   1   2   1   0   2   1   0   1   0   0   1   2   2   1   1   0   1   2   1   1   0   1   1   1   1   1   1   2   1
 MK-3-16                2   0   0   2   2   1   0   2   2   1   1   0   1   1   0   1   2   1   0   1   1   2   0   0   1   0   1   2   1   1   1   0   1   0   1   1   0   1   2   2   2   2   1   1   2   1   2   2   2   0   0   1   1   1   1   0   2   0   1   1   2   1   2   1   0   1   1   2   1   1   1   1   1   1   2   2   1   1   1   0   1   0   1   1   1   1   1   2   1   0   1   0   1   1   1   0   1   0   2   1   1   1   1   1   1   0   0   1   1   2   0   1   1   0   0   2   0   0   1   2   2   0   0   2   2   1   2   0   2   2   0   2   0   2   0   2   1   1   1   0   1   0   1   2   0   1   1   0   0   2   1   2   0   1   1   0   1   0   1   1   0   1   0   0   0   0   2   2   1   1   1   1   2   1   0   1   1   0   2   0   1   1   2   2   1   1   0   1   1   1   1   0   1   1   1   1   1   1   2   1
 MK-4-1                 1   1   1   1   0   1   1   1   2   2   1   0   0   0   1   1   1   1   0   1   2   1   0   1   1   1   1   2   0   0   0   2   0   1   1   2   1   1   0   2   2   0   0   2   2   1   0   1   2   1   0   0   0   0   1   0   1   1   0   1   0   0   0   2   1   1   0   2   1   0   1   0   1   0   2   1   0   2   1   2   1   1   1   1   1   2   0   0   1   0   1   1   1   1   1   1   1   0   1   0   2   2   2   1   1   2   2   1   2   0   1   1   0   0   2   1   1   1   2   1   1   0   0   2   0   1   1   0   2   1   1   2   1   2   1   1   1   1   2   2   1   0   0   2   0   0   0   0   0   0   0   1   1   0   0   1   1   0   2   1   1   0   0   0   1   0   0   1   2   1   1   1   2   1   0   0   1   2   1   1   0   1   1   0   1   0   1   1   2   1   1   0   2   2   1   1   1   2   1   2
 MK-4-2                 0   1   1   1   0   1   1   2   2   2   1   0   0   0   1   1   1   1   0   1   1   1   0   1   2   1   1   2   0   1   0   2   0   1   1   2   1   1   1   1   2   0   0   2   1   1   0   1   1   1   0   0   1   0   0   0   1   0   0   1   0   1   0   1   1   1   1   1   1   0   1   0   2   0   2   0   0   2   1   2   1   1   2   1   1   2   0   0   1   0   1   1   2   1   1   1   1   0   1   0   2   1   2   1   1   2   2   1   2   0   1   1   0   1   2   1   1   1   2   0   1   1   1   2   0   1   1   1   2   1   1   2   1   2   1   1   1   1   2   2   0   1   0   2   1   0   0   0   0   0   0   1   2   0   0   1   1   0   2   0   1   1   0   0   1   0   1   1   2   2   1   1   2   1   1   0   1   2   1   1   0   1   2   0   0   0   1   0   2   1   1   0   2   2   2   1   1   2   1   1
 MK-4-3                 0   0   2   1   0   1   1   2   1   2   1   0   0   1   1   1   1   1   0   1   1   1   1   1   2   1   1   2   0   1   0   2   0   1   1   2   0   1   1   1   2   0   1   1   2   1   1   0   1   1   0   0   1   0   0   0   2   1   1   1   0   1   0   1   1   1   1   1   1   0   1   0   2   0   1   0   0   2   1   2   1   1   2   2   1   2   0   0   1   0   1   1   2   1   1   1   1   0   0   1   2   1   2   1   1   2   2   1   2   0   2   1   0   2   2   1   1   1   2   0   1   2   1   2   0   0   1   1   1   0   1   2   1   2   1   1   1   1   2   2   0   1   0   1   1   0   0   0   0   1   1   1   1   0   0   1   1   0   2   0   1   1   0   0   1   0   1   2   1   2   1   1   2   1   1   0   1   2   1   1   0   1   2   0   0   0   1   1   2   1   1   1   2   2   2   1   1   2   1   1
 MK-4-4                 0   0   2   1   0   1   1   2   1   2   1   1   0   1   1   0   1   0   0   1   1   1   1   2   2   1   1   2   0   1   0   2   0   1   1   2   0   1   1   2   2   1   1   2   2   1   1   0   1   1   0   1   1   1   0   0   1   1   1   1   0   1   0   1   1   1   0   1   1   0   2   0   1   0   1   0   0   2   1   2   2   1   2   2   1   2   0   0   1   0   1   1   2   1   1   1   1   0   1   1   1   1   2   1   1   2   2   1   2   0   2   1   0   2   2   1   1   2   2   0   2   2   0   2   0   0   1   1   1   0   2   2   1   2   1   1   1   2   1   2   0   1   1   1   1   0   0   0   0   1   1   0   1   1   1   1   1   0   2   0   2   2   1   0   1   0   1   1   1   2   1   1   2   1   2   0   1   2   1   1   0   1   2   0   1   0   1   1   2   1   1   0   1   2   2   1   1   2   1   1
 MK-4-5                 0   0   2   2   0   1   1   2   1   2   1   1   0   1   1   1   1   0   0   1   1   1   1   2   2   1   1   2   0   1   1   2   0   2   1   1   0   0   1   2   1   1   1   2   2   1   1   1   1   2   1   1   1   1   1   0   1   1   1   1   0   1   0   1   0   1   1   1   1   0   2   2   0   1   1   0   0   2   1   2   2   1   2   2   1   1   1   1   1   0   1   1   1   1   1   1   1   0   1   1   1   1   2   1   1   2   2   2   2   0   2   1   0   2   2   1   1   2   2   0   2   2   0   2   2   0   1   1   1   1   2   2   1   2   2   1   1   2   1   2   0   1   0   1   0   0   0   1   0   1   1   1   1   2   1   1   1   1   2   0   2   2   1   0   2   1   1   1   1   1   1   1   2   1   2   0   1   2   1   1   0   1   1   0   1   0   1   1   2   1   1   0   1   2   2   1   1   1   1   2
 MK-4-6                 1   0   2   1   0   1   1   2   2   2   1   1   0   1   1   1   1   0   0   2   1   1   1   2   1   1   2   2   0   1   1   2   0   2   1   0   0   0   2   2   1   1   1   2   2   1   1   1   1   2   1   1   1   1   0   0   1   1   1   1   0   1   0   2   0   1   1   1   1   0   2   2   0   1   1   0   0   2   0   2   2   2   1   1   1   1   1   0   2   0   0   1   1   1   1   2   1   1   1   1   1   1   2   1   1   2   2   2   1   0   2   1   0   2   2   1   2   2   2   0   2   2   0   2   2   0   1   1   1   1   2   2   1   2   2   1   1   2   2   2   0   1   0   1   0   0   0   1   0   1   1   1   1   2   1   1   1   1   2   0   0   2   1   1   2   0   1   2   1   1   1   1   2   2   2   0   1   2   1   1   2   1   1   0   1   0   1   2   1   1   1   0   1   1   2   1   1   1   1   2
 MK-4-7                 0   0   1   2   0   1   1   2   2   2   1   1   1   1   1   1   1   0   1   2   1   2   1   2   1   1   2   2   0   1   1   2   0   2   1   0   0   0   2   2   1   1   1   2   2   1   1   1   2   2   0   2   1   1   0   1   1   2   1   0   0   0   0   1   0   1   0   1   1   0   2   1   0   0   1   0   0   2   0   2   1   1   0   2   1   2   1   0   0   0   0   1   1   1   1   2   1   1   1   1   1   1   2   1   1   2   2   1   1   0   2   1   0   2   2   1   2   1   2   0   2   2   0   2   1   0   0   1   2   1   2   2   1   2   1   2   1   2   2   2   0   2   0   1   0   0   1   1   0   1   1   1   1   1   1   1   1   1   1   0   0   2   1   1   2   0   1   2   2   2   1   1   2   2   2   0   1   1   1   1   2   0   1   0   2   0   1   2   0   1   1   0   1   0   2   0   0   1   1   2
 MK-4-8                 1   1   0   2   1   1   0   2   2   1   1   0   1   1   1   1   1   0   2   2   1   2   1   1   1   2   1   2   0   1   2   2   0   1   0   0   0   0   2   2   1   1   1   2   2   1   1   1   2   2   0   2   1   1   0   1   1   2   1   0   1   0   0   1   0   1   0   1   1   1   2   1   1   0   1   1   0   2   0   2   1   1   0   2   1   2   1   0   0   1   0   1   1   1   1   2   1   2   1   1   1   0   2   1   1   2   2   2   1   0   2   1   1   1   1   1   1   1   2   0   2   2   0   2   0   1   0   1   2   1   2   2   1   2   1   2   1   2   2   1   0   2   0   1   0   0   1   1   0   1   1   1   1   1   0   1   1   1   1   0   0   2   1   1   1   1   0   2   2   2   1   1   2   1   2   0   1   1   1   1   2   0   2   0   2   0   1   2   0   1   0   0   1   0   1   0   0   1   1   2
 MK-4-9                 1   1   0   2   2   1   0   2   1   0   1   1   1   1   1   1   1   0   2   2   1   2   1   1   1   2   1   2   0   1   1   1   0   2   0   1   0   0   2   2   1   1   1   2   2   1   1   1   2   2   0   2   1   1   0   1   1   2   1   0   1   0   0   1   0   1   0   1   0   1   2   2   1   0   0   1   0   1   0   1   1   1   0   2   1   2   1   0   0   1   0   1   1   1   1   2   1   2   0   1   1   0   2   1   1   2   2   2   1   1   1   1   1   1   1   1   1   1   1   0   2   2   0   2   0   1   0   1   1   1   2   2   1   2   0   2   1   2   2   1   0   2   1   1   0   0   1   1   0   1   2   1   1   1   0   1   1   1   1   1   0   2   1   1   2   1   0   2   2   2   1   1   2   1   2   0   1   1   1   1   2   0   2   0   2   0   1   2   1   0   0   0   1   0   1   0   1   1   1   2
 MK-4-10                1   1   0   2   0   1   0   2   1   0   2   1   1   1   1   1   1   0   2   2   1   2   1   1   1   2   1   2   0   1   1   1   0   2   0   1   1   1   2   2   1   1   1   1   2   1   1   0   2   2   0   2   1   1   1   0   1   2   1   0   1   0   0   1   1   1   0   1   0   1   2   2   1   0   0   1   0   1   0   0   1   2   1   2   1   1   2   0   0   1   0   0   1   0   1   2   2   2   0   1   1   0   2   1   1   2   2   2   1   0   1   1   1   1   1   1   0   1   1   0   2   1   1   1   0   1   0   1   0   1   2   2   1   2   0   2   1   1   2   1   0   2   1   1   0   0   1   1   0   0   2   1   1   0   0   1   1   1   1   1   0   2   1   0   1   1   0   0   1   2   1   1   2   1   1   1   1   2   1   1   1   0   2   0   1   0   1   2   1   0   0   1   1   0   1   0   2   1   1   2
 MK-4-11                1   1   0   1   1   1   0   2   0   0   2   1   1   1   1   1   1   0   2   2   1   2   1   1   1   2   1   2   0   1   1   1   1   2   1   1   1   1   2   2   1   2   1   1   2   1   1   0   2   2   0   2   1   1   1   1   1   2   1   0   1   1   1   0   1   2   0   1   0   0   1   2   1   0   0   1   0   2   0   1   1   2   1   2   1   0   2   0   0   1   0   0   1   0   1   2   1   2   0   1   1   0   2   1   1   2   2   2   1   0   1   1   1   1   1   1   0   1   1   0   2   1   1   1   1   1   0   1   0   2   2   0   1   2   0   2   2   1   2   2   1   2   1   1   0   0   1   1   0   0   1   1   1   0   1   1   1   1   1   1   0   2   1   0   1   1   0   1   0   1   1   1   2   1   1   1   1   2   1   1   1   0   2   0   1   1   1   2   0   0   0   1   1   0   1   0   2   1   1   2
 MK-4-12                1   0   1   1   1   1   1   2   0   1   2   1   1   1   1   1   1   1   2   2   1   1   1   1   1   2   1   1   0   0   1   0   1   2   1   1   1   1   2   2   0   2   2   1   2   1   1   0   2   1   0   2   1   1   2   0   1   2   1   0   1   1   1   0   1   1   0   1   0   0   1   1   1   0   0   2   0   2   1   1   0   2   2   2   1   0   2   0   1   1   0   0   1   0   1   2   1   1   1   1   1   0   1   1   1   2   2   2   1   1   1   1   1   1   1   1   0   1   1   0   1   1   1   1   1   1   0   1   0   2   2   1   1   2   0   2   1   1   2   2   1   2   1   1   0   1   1   1   2   0   1   2   1   0   1   1   0   1   1   1   0   2   1   0   2   2   0   1   0   1   1   1   2   1   1   1   2   2   1   1   1   1   1   0   1   1   1   2   0   0   0   2   1   0   1   0   2   1   1   2
 MK-4-13                1   0   1   1   1   1   2   2   0   1   2   1   0   1   1   1   1   1   2   2   1   1   1   1   1   2   0   1   0   0   1   0   1   2   2   1   2   1   2   1   0   2   2   1   2   2   1   0   2   1   0   1   1   1   2   0   1   1   1   0   1   1   1   0   1   1   0   1   0   1   1   1   1   0   0   2   1   1   1   1   0   1   2   2   1   0   2   0   1   1   1   0   1   0   1   2   1   1   1   1   1   0   0   1   1   2   1   1   1   1   1   1   1   1   1   1   0   1   1   0   1   1   1   1   1   0   0   1   0   2   1   1   1   2   0   1   1   1   2   2   1   2   1   1   0   1   1   1   2   0   1   2   1   1   0   1   0   1   1   1   0   1   0   0   2   2   0   1   0   1   1   1   2   2   1   1   2   2   1   1   1   1   1   1   1   1   1   1   0   0   0   2   0   0   1   0   2   1   1   2
 MK-4-14                1   0   1   1   1   1   2   2   0   2   2   1   0   1   2   1   1   1   2   2   1   1   1   2   1   2   0   1   0   0   1   0   2   2   2   1   2   1   2   1   1   2   2   1   1   2   1   0   2   1   1   1   1   1   0   0   1   1   1   0   1   1   1   0   1   2   0   1   0   1   2   1   2   0   0   2   1   1   1   2   0   1   2   2   1   0   2   1   1   1   1   0   1   0   1   2   1   0   1   1   1   0   0   1   0   2   1   1   1   1   1   1   1   1   1   1   0   0   1   0   1   1   1   1   1   0   0   1   0   1   1   1   1   2   1   1   1   1   2   2   1   2   1   1   0   1   1   1   2   1   2   2   1   0   0   1   0   2   1   1   0   1   0   1   2   2   0   1   0   1   1   2   2   2   2   1   2   2   1   2   1   1   0   1   1   2   1   0   1   0   0   2   0   1   1   0   2   2   1   2
 MK-4-15                1   0   0   1   1   1   2   2   0   2   2   1   0   2   2   1   1   1   2   2   2   1   1   1   1   2   0   1   1   0   1   0   1   2   2   0   2   1   2   1   1   2   2   1   1   2   1   0   1   1   1   2   1   0   0   0   1   1   1   0   1   1   1   0   1   1   0   1   0   1   2   1   1   0   0   2   1   1   1   2   0   1   2   2   1   0   2   0   1   1   1   0   0   0   1   2   1   0   1   1   1   0   0   2   0   1   0   1   1   1   1   1   1   1   1   1   0   0   1   0   0   1   1   2   1   0   1   1   0   1   1   1   1   2   1   1   1   1   2   2   1   2   1   2   0   1   1   1   2   1   2   2   2   0   0   1   1   1   2   1   0   1   1   1   2   2   0   1   0   1   1   2   1   2   2   1   2   1   1   2   1   1   1   0   1   2   1   0   1   0   1   2   0   0   1   1   2   2   1   2
 MK-4-16                1   0   0   1   1   1   2   1   0   1   2   1   1   2   2   1   1   2   2   2   2   1   1   1   1   2   0   1   1   0   1   0   1   1   2   0   2   2   1   1   1   2   2   1   1   2   1   0   0   1   1   2   1   0   0   0   1   2   0   0   1   1   0   0   1   1   0   2   0   1   2   1   1   1   0   2   1   1   1   2   0   0   2   2   1   0   2   0   1   1   1   1   1   0   1   2   2   0   1   2   1   0   0   2   1   1   0   0   1   1   1   2   1   1   1   1   0   0   1   0   0   1   1   2   1   0   1   1   0   1   1   1   1   2   1   1   1   1   2   2   1   2   1   2   0   1   1   1   2   1   2   2   2   0   0   1   1   1   2   2   0   1   1   2   2   2   0   1   0   1   1   2   1   2   1   0   2   1   1   2   1   1   1   0   0   2   1   0   1   0   1   1   0   0   1   1   2   2   1   2
 MK-5-1                 1   0   1   0   1   2   0   1   1   1   0   2   2   1   1   0   1   0   2   2   0   2   0   1   1   2   1   1   1   0   0   0   0   1   2   1   1   1   1   1   0   0   1   0   1   0   1   2   1   2   1   1   0   0   1   1   0   2   1   0   1   2   1   0   1   2   0   0   1   1   1   1   1   1   1   2   0   1   0   1   0   2   1   1   1   2   0   2   1   2   0   1   0   0   1   1   2   1   1   0   0   1   0   1   1   0   2   1   1   1   1   1   2   0   0   1   0   2   1   1   1   0   0   1   2   1   2   2   1   0   1   0   1   1   0   0   0   0   1   2   1   2   1   1   2   2   1   0   1   2   1   0   2   0   1   2   2   2   1   1   2   2   2   1   1   0   2   1   1   0   1   1   1   1   1   0   1   2   2   0   1   0   1   2   1   2   2   1   2   1   1   1   1   0   1   1   1   1   1   0
 MK-5-2                 1   1   1   0   1   2   1   1   1   1   0   2   2   1   1   0   1   0   2   2   0   1   0   1   1   2   1   1   1   0   0   1   0   1   1   1   1   1   1   1   0   1   1   0   1   0   1   2   1   2   0   1   0   2   1   2   0   2   1   0   1   1   1   0   1   1   0   0   1   1   1   2   1   1   1   1   0   1   0   1   1   1   1   1   1   2   0   1   1   2   0   1   0   1   1   1   2   0   1   0   0   1   0   1   1   1   2   1   1   1   1   1   1   0   0   1   0   1   1   1   2   0   0   0   2   1   2   2   1   0   1   0   2   1   0   0   0   0   1   2   1   2   1   1   2   2   0   0   1   1   0   0   2   0   1   1   2   2   0   1   1   2   1   1   1   0   2   1   1   0   0   1   1   0   0   0   1   2   1   0   1   0   2   2   1   2   2   1   2   1   1   1   1   0   0   1   1   1   2   0
 MK-5-3                 0   1   1   0   1   2   1   1   1   1   0   1   2   1   1   1   2   0   2   2   0   1   0   1   1   2   1   1   1   0   0   1   0   1   1   1   1   1   1   1   0   0   2   0   1   1   1   2   1   1   1   2   0   1   1   2   0   1   1   0   1   1   1   0   1   1   0   0   1   1   1   2   1   1   1   0   0   0   0   1   1   1   1   1   0   2   0   1   1   2   0   1   0   2   1   2   1   0   1   0   0   1   0   1   1   0   1   1   1   1   1   0   1   1   0   1   0   2   1   1   1   1   1   0   2   1   2   2   1   0   1   0   1   1   0   0   1   0   1   2   2   2   1   2   2   2   0   0   1   1   0   0   2   0   0   1   2   2   1   0   1   1   2   1   1   0   2   1   2   0   0   1   1   0   0   0   2   2   1   0   1   0   2   2   1   2   2   0   2   1   1   2   1   0   0   1   1   1   2   0
 MK-5-4                 0   1   1   0   0   1   1   1   1   1   0   1   2   2   1   1   1   1   2   2   0   1   1   1   1   2   1   0   1   0   0   1   0   1   1   1   0   0   1   1   0   0   2   0   1   1   1   2   1   1   1   1   0   1   1   2   0   1   1   0   1   0   1   0   1   0   0   0   1   1   1   2   1   2   1   0   0   0   0   1   1   1   1   1   1   2   0   1   1   2   0   1   0   1   1   2   1   2   1   0   0   1   0   1   2   0   1   1   1   1   2   1   1   1   0   1   0   2   1   1   0   1   1   0   2   1   2   2   1   0   1   0   1   1   0   0   1   1   1   2   2   2   1   1   2   2   0   0   1   0   0   0   2   0   1   1   1   2   2   0   1   2   2   1   1   1   2   1   2   0   0   1   1   0   0   0   2   2   1   0   1   1   2   2   1   2   1   0   2   1   1   2   1   1   0   2   1   1   2   0
 MK-5-5                 0   2   1   0   0   1   2   1   1   1   1   1   1   1   0   1   1   0   1   1   0   1   1   1   1   1   1   0   1   0   0   1   0   1   1   1   0   0   1   1   0   0   2   0   1   1   1   2   1   1   1   1   0   0   0   2   0   1   1   0   1   0   1   0   1   0   0   0   1   1   1   2   1   2   1   0   1   0   0   1   2   1   1   1   1   2   0   1   1   2   0   2   0   0   2   2   2   2   0   0   0   1   1   1   2   0   2   1   1   1   1   1   1   1   0   1   0   2   1   1   0   2   1   0   2   1   2   1   1   1   2   0   1   2   0   0   1   1   2   2   2   0   1   1   2   2   0   0   1   1   1   0   2   0   1   1   1   2   2   0   1   2   2   1   1   1   0   1   1   1   0   1   1   0   0   0   2   2   1   0   1   1   2   2   1   2   1   0   1   1   1   2   1   1   1   2   2   2   2   0
 MK-5-6                 0   2   1   0   0   1   2   1   1   1   1   1   1   1   0   1   1   0   1   0   0   1   1   1   1   1   1   0   1   0   0   2   0   1   1   1   0   1   1   1   0   0   2   0   1   1   1   2   1   1   0   1   0   0   0   1   0   1   1   0   1   1   1   0   1   1   0   0   1   1   1   2   1   2   1   1   0   0   0   1   2   1   1   1   1   2   0   0   1   1   0   2   1   1   2   2   1   2   1   0   0   2   1   1   2   0   2   1   1   1   1   1   1   1   0   1   0   1   0   1   0   2   1   0   2   1   2   1   1   1   2   1   1   2   0   0   0   1   1   2   2   0   1   1   2   1   0   0   1   0   1   0   1   0   1   1   1   2   2   0   1   2   1   2   1   1   1   1   1   0   1   1   1   0   1   0   2   2   1   1   1   2   2   2   1   2   1   0   1   1   1   2   1   1   0   2   1   2   2   0
 MK-5-7                 0   2   1   1   0   1   2   1   1   1   1   1   1   1   1   1   1   0   1   0   0   1   1   1   1   0   1   0   1   0   0   2   0   1   0   1   0   2   1   1   0   0   2   0   2   1   2   2   1   1   0   2   0   0   0   1   0   1   1   1   1   1   1   0   1   1   0   0   0   1   1   2   0   2   1   1   0   1   0   1   2   1   2   1   1   1   0   1   1   1   1   2   1   1   2   1   1   2   1   0   0   2   0   1   2   0   2   1   1   1   1   1   1   1   0   1   0   0   0   1   0   2   0   0   2   1   2   1   1   0   2   1   1   2   0   0   0   1   1   2   2   0   1   1   1   1   0   0   1   1   1   0   1   0   1   0   1   1   2   0   1   2   1   1   1   0   1   1   1   0   1   1   1   0   1   0   2   2   1   1   0   2   2   2   1   2   1   0   1   1   2   1   1   2   0   2   1   2   2   0
 MK-5-8                 0   2   1   0   0   0   2   1   1   1   1   1   1   1   1   1   1   0   1   0   0   2   1   1   0   0   2   0   1   0   1   2   0   1   0   1   0   2   1   1   0   0   1   0   2   1   2   2   1   1   0   1   0   0   2   1   0   0   1   1   1   1   1   0   1   0   0   0   0   1   0   2   1   2   1   1   1   1   0   1   2   1   2   1   1   1   0   1   1   2   1   1   2   1   2   1   0   2   0   1   0   2   0   0   2   0   1   1   0   1   0   1   1   1   0   1   0   0   0   1   0   2   0   0   2   0   2   1   1   0   2   1   1   2   0   0   0   1   1   1   2   1   2   1   1   1   0   0   1   1   1   1   1   1   1   0   1   1   2   0   2   2   2   1   1   0   1   0   1   0   1   2   1   0   1   1   1   2   1   1   1   1   2   2   1   1   1   0   1   1   2   1   0   2   0   2   1   2   2   0
 MK-5-9                 1   2   1   0   0   0   2   1   1   1   1   1   1   1   1   1   1   0   1   0   0   1   1   1   1   0   2   0   1   2   1   1   0   1   0   1   0   2   1   1   0   0   1   0   2   1   1   1   1   1   0   1   0   0   1   1   1   0   1   1   1   0   1   0   1   0   0   0   0   1   0   1   1   2   1   1   1   0   0   2   2   1   2   2   1   1   1   1   1   2   1   0   2   1   2   1   0   2   0   1   0   1   0   0   2   0   2   1   1   1   1   1   1   1   0   1   0   1   0   1   0   2   1   0   2   0   2   1   1   0   2   0   2   2   0   0   0   1   1   1   2   1   2   2   1   1   0   0   1   1   1   1   1   1   1   0   1   1   2   0   1   2   2   1   1   0   1   0   1   0   1   2   1   0   1   1   1   2   0   1   1   1   2   1   1   1   0   0   1   0   2   1   0   2   1   2   1   2   1   0
 MK-5-10                1   2   1   1   0   0   2   1   1   1   1   1   1   1   1   1   0   0   1   1   0   1   1   1   1   0   2   0   1   2   2   1   1   1   0   2   0   2   2   1   0   0   1   0   2   2   1   1   1   1   0   1   1   0   2   1   0   0   0   1   0   0   1   0   1   0   0   0   0   2   0   2   1   2   1   2   1   1   0   2   2   1   2   2   1   1   1   1   1   1   1   0   2   1   2   0   0   2   0   1   1   0   0   0   2   0   2   2   1   1   1   0   1   0   1   1   0   1   1   1   0   2   1   0   2   0   2   1   0   0   2   0   2   2   0   0   0   1   1   1   2   1   2   1   1   1   1   0   1   1   1   1   2   0   1   0   1   0   2   0   1   2   2   1   0   0   1   0   1   0   1   2   1   0   1   1   1   1   0   2   1   2   2   1   1   1   0   0   1   0   2   1   0   2   1   2   1   2   1   0
 MK-5-11                1   2   1   0   0   1   2   1   1   1   1   0   1   2   1   1   0   0   1   1   0   1   1   0   1   1   1   0   1   2   2   1   1   1   0   0   0   2   2   1   0   0   1   0   2   1   1   1   1   1   0   1   1   0   0   1   0   1   0   1   0   0   1   0   1   0   0   0   0   2   0   2   1   2   1   2   2   1   1   1   1   1   2   2   1   1   1   1   1   1   2   2   1   1   1   0   0   0   0   1   1   0   0   0   2   1   2   1   1   1   1   0   0   0   1   1   0   1   1   1   0   2   2   0   2   0   2   2   0   0   1   0   2   2   0   0   1   1   0   0   2   1   1   1   1   1   1   0   1   1   1   0   1   0   2   0   1   0   2   0   0   2   1   1   0   0   2   0   1   0   1   2   1   0   2   1   1   1   0   2   2   2   2   1   1   1   0   0   1   0   2   2   0   2   1   2   1   1   1   0
 MK-5-12                1   1   1   0   0   1   2   0   1   1   1   0   0   2   1   2   0   0   2   1   0   1   1   0   1   1   2   1   1   2   2   1   1   2   0   0   1   2   2   2   0   1   1   0   2   0   1   1   1   1   0   1   1   0   0   1   0   1   0   1   0   0   1   1   1   0   0   0   0   2   0   2   1   2   1   2   2   1   1   1   1   2   2   2   1   1   0   1   1   1   2   2   1   1   1   0   0   0   1   1   1   1   0   1   2   1   2   0   1   1   1   1   1   1   2   0   0   1   1   1   0   2   2   0   1   1   2   1   0   0   1   0   2   2   0   0   1   1   0   0   2   1   1   1   1   1   1   0   1   1   0   0   1   0   2   0   1   1   2   0   0   2   1   1   0   0   2   0   1   1   1   2   1   0   2   1   1   1   1   2   2   2   2   1   0   1   0   0   0   0   2   2   0   2   1   2   1   1   1   0
 MK-5-13                1   1   1   0   0   1   2   1   1   1   1   1   0   2   1   2   0   0   2   1   0   1   1   0   1   1   2   2   1   2   2   1   0   2   0   0   1   2   1   1   0   1   2   0   2   1   1   0   1   1   0   1   1   0   0   1   0   1   0   1   0   0   1   2   1   1   1   0   0   2   0   2   1   2   1   2   2   1   1   1   1   2   2   2   1   1   0   2   1   1   1   2   1   1   1   0   0   0   1   2   1   1   1   1   2   1   2   1   1   1   1   1   1   0   1   0   1   1   1   2   0   1   2   0   1   1   2   1   0   0   1   0   2   2   0   0   1   1   0   0   2   1   1   1   1   2   1   0   1   1   1   0   1   0   2   0   1   1   2   0   0   2   1   1   0   0   2   0   1   1   1   2   1   0   2   1   1   0   1   2   2   2   1   1   0   1   1   0   0   1   0   2   1   2   1   2   1   2   1   0
 MK-5-14                1   1   1   0   0   0   2   1   1   1   1   1   0   2   1   2   0   0   1   1   0   1   1   1   1   0   2   2   0   2   2   1   0   2   0   0   1   2   1   1   0   1   1   0   1   1   1   1   1   1   0   1   1   0   0   1   0   1   0   1   0   0   2   2   1   1   1   0   0   2   1   2   1   1   1   1   1   1   1   0   1   1   2   2   1   1   0   2   1   1   1   2   2   1   1   1   0   0   1   2   1   1   1   1   2   1   2   1   1   1   0   1   1   0   1   0   1   1   0   2   1   1   2   0   1   1   2   1   1   0   1   0   2   1   0   0   1   0   1   0   2   1   2   1   0   2   0   0   1   1   1   0   1   0   2   0   1   1   1   0   0   2   1   1   0   0   2   1   1   1   1   2   1   0   2   1   1   0   1   2   2   2   1   1   0   1   1   0   0   1   1   1   0   2   1   2   1   2   1   0
 MK-5-15                1   1   0   1   0   0   2   1   1   1   1   1   0   2   1   2   0   0   1   1   0   1   1   1   1   0   2   2   0   2   2   1   0   2   0   0   1   2   1   2   0   1   1   0   1   1   1   1   1   1   1   1   1   0   0   2   1   1   0   1   0   2   2   2   1   1   1   1   0   2   1   2   2   1   1   1   1   1   1   0   2   1   2   2   2   1   0   2   2   1   2   1   2   1   1   1   0   0   1   2   1   2   1   1   2   1   2   1   1   1   0   1   2   0   1   0   1   1   0   2   1   0   1   0   1   1   2   1   1   0   1   0   2   1   0   0   1   1   1   1   2   1   2   2   0   1   0   0   1   1   2   0   1   1   2   0   1   1   1   0   2   2   1   1   0   0   2   1   1   1   0   2   1   0   2   2   1   0   1   2   2   2   1   1   0   1   0   0   0   1   1   1   1   2   1   1   1   2   1   0
 MK-5-16                1   1   0   1   1   0   2   1   1   1   1   1   0   1   1   2   0   0   1   2   0   1   1   1   1   0   2   1   1   2   2   1   0   2   0   0   1   2   1   2   0   2   1   0   1   0   1   1   1   1   1   2   1   0   0   1   1   1   0   1   0   2   1   2   1   0   1   1   0   2   1   2   1   1   1   1   1   1   0   1   2   1   2   2   1   1   0   1   2   1   2   1   2   1   1   1   0   0   1   2   0   2   1   1   2   1   2   1   2   1   0   0   2   1   1   0   0   1   0   2   1   0   1   0   1   1   2   1   1   0   1   0   2   0   0   0   1   0   1   1   2   1   2   2   0   1   0   0   1   1   2   0   1   1   2   0   1   1   1   0   2   2   1   1   0   1   2   1   0   2   0   2   1   0   2   2   1   0   1   2   2   1   1   1   0   1   0   0   0   1   1   1   1   2   1   1   0   2   0   1
 MK-6-1                 2   2   1   1   0   2   1   2   1   0   2   1   1   2   1   1   1   1   2   2   1   1   0   2   2   0   1   1   2   1   2   1   1   1   0   0   0   2   1   0   2   1   2   0   0   0   0   1   0   1   1   1   0   0   1   0   0   2   0   1   0   0   2   0   1   2   0   1   0   1   1   1   0   0   0   0   1   1   1   0   1   1   0   2   1   1   1   1   1   1   2   1   0   0   1   0   0   1   0   1   1   1   2   1   0   2   1   1   1   1   1   0   1   2   2   2   0   2   2   1   1   0   2   1   0   2   2   1   1   1   1   0   0   1   1   2   1   0   1   1   1   1   2   1   2   0   0   1   1   1   1   0   1   0   1   0   1   0   0   1   1   2   1   1   0   2   0   2   1   1   0   1   2   1   2   0   1   1   0   2   1   1   1   1   1   0   2   1   1   2   0   1   1   2   1   1   0   2   2   1
 MK-6-2                 1   2   1   1   0   2   1   2   1   0   1   1   0   1   1   0   1   1   2   2   0   1   0   2   2   0   1   1   2   1   2   1   1   1   0   0   0   2   2   0   2   2   2   0   0   0   0   0   0   2   1   1   0   0   1   0   0   2   0   1   0   0   2   0   1   2   0   1   0   1   1   1   0   0   0   0   1   2   1   0   1   1   0   2   1   1   2   0   1   1   1   1   1   0   1   0   0   1   0   1   1   1   2   1   1   1   1   0   1   1   1   0   1   2   2   1   0   2   0   1   1   0   2   2   0   2   2   2   1   1   1   1   0   1   1   2   0   0   1   1   1   2   2   1   2   0   0   1   1   1   1   0   1   1   1   0   1   0   0   1   0   2   1   0   0   2   0   2   0   1   1   1   2   1   2   0   1   1   0   1   2   1   1   1   1   2   2   1   1   2   0   1   1   2   1   1   0   2   1   1
 MK-6-3                 1   2   0   2   0   2   1   2   1   0   1   2   1   1   1   1   1   1   2   1   0   1   0   2   2   0   1   0   2   1   2   0   1   1   0   0   0   2   2   0   2   1   2   0   0   0   0   0   0   2   1   1   0   0   1   0   0   2   1   1   0   0   2   0   1   2   0   1   1   0   1   1   0   1   1   0   1   1   1   0   1   1   0   2   1   1   2   0   1   2   1   1   1   1   1   0   0   1   1   1   1   2   2   1   1   1   1   0   1   1   1   0   1   2   2   1   0   2   1   2   1   1   2   2   0   2   2   2   1   2   1   1   0   1   1   2   0   0   1   1   1   2   2   1   2   0   0   1   1   1   1   1   0   1   1   0   1   0   0   1   0   2   1   0   0   2   0   1   0   1   1   1   2   0   2   0   1   1   0   1   2   1   0   1   1   2   1   1   1   2   1   1   1   2   1   1   0   2   1   0
 MK-6-4                 1   2   0   1   0   2   1   2   1   0   1   1   1   1   1   0   1   0   2   1   0   1   0   2   2   0   1   1   2   0   1   0   1   1   0   0   0   2   2   0   2   2   1   0   0   0   0   0   1   0   1   1   0   0   1   0   0   2   1   1   1   0   2   0   0   2   1   1   1   0   1   1   0   1   1   0   1   1   0   0   1   1   0   2   1   1   2   0   1   2   1   1   1   1   1   0   0   1   1   1   1   2   1   1   1   1   1   0   1   1   1   1   1   2   2   1   0   1   1   2   1   1   2   2   0   2   2   2   1   2   1   1   0   1   2   2   0   0   1   1   1   1   2   1   2   0   0   1   1   1   1   1   0   1   1   0   1   1   1   2   0   2   1   0   0   2   0   1   0   1   1   1   2   0   2   0   1   1   0   1   2   1   0   1   1   2   1   0   1   2   1   1   1   2   1   1   0   2   1   0
 MK-6-5                 1   2   0   1   1   2   1   2   2   1   1   1   1   1   1   0   1   0   2   1   0   1   0   1   2   1   2   1   2   0   1   0   1   0   0   1   0   2   2   0   2   2   1   0   0   0   0   0   1   0   1   1   0   0   0   0   0   2   1   0   1   0   2   0   0   2   1   1   1   1   1   1   0   1   1   0   1   1   0   0   1   1   0   1   1   0   2   0   1   2   1   1   1   1   1   0   0   2   2   1   1   2   1   2   1   1   0   1   1   1   0   1   1   2   1   1   0   1   1   2   1   1   2   2   0   2   2   2   1   2   1   1   1   0   2   2   0   0   1   1   2   1   2   1   2   0   0   1   0   0   1   1   0   1   1   0   1   1   1   2   0   2   1   0   1   2   0   1   0   1   1   0   1   0   2   0   2   1   0   1   2   1   0   2   0   2   1   0   1   2   1   1   1   1   1   1   0   1   1   0
 MK-6-6                 1   2   0   1   1   2   2   2   1   2   1   1   1   1   1   0   1   0   2   1   0   1   0   1   2   1   2   1   2   1   1   0   1   0   0   1   0   2   1   0   2   2   1   0   0   0   0   0   1   0   1   1   0   0   0   0   1   2   1   0   1   1   2   0   0   1   1   2   2   1   1   1   1   0   1   1   1   1   1   0   1   1   1   2   1   0   2   0   1   2   2   1   1   1   1   0   0   2   1   1   1   2   1   2   1   0   0   1   1   1   0   1   1   2   1   1   0   1   1   2   1   1   2   2   0   2   2   2   2   2   1   1   1   0   2   2   0   0   1   1   2   1   2   1   2   0   0   0   0   0   1   1   0   1   1   0   1   1   1   2   0   2   1   0   1   2   0   1   0   1   1   0   1   0   2   0   2   1   0   1   2   1   0   2   0   2   1   0   1   2   2   1   1   0   0   1   0   1   0   1
 MK-6-7                 1   2   1   1   1   2   2   2   1   2   1   1   1   2   1   0   1   0   2   1   1   1   0   1   2   1   2   1   1   1   1   0   1   0   0   1   0   2   1   0   2   2   1   0   0   0   0   0   1   0   0   1   0   0   0   0   1   2   2   0   1   1   2   0   0   1   0   1   2   2   1   1   1   0   1   1   0   1   1   1   1   1   1   2   1   1   2   1   1   2   1   1   0   1   1   0   0   2   2   1   1   2   1   2   1   0   0   1   1   1   1   1   1   2   2   1   0   1   2   2   1   2   2   2   0   2   2   2   0   1   1   0   1   0   2   2   0   1   1   1   2   1   2   1   2   0   0   1   1   0   1   2   1   1   1   0   1   1   1   2   0   2   1   0   1   2   0   1   0   0   0   0   2   0   2   0   2   1   0   1   2   1   0   1   0   2   1   0   2   2   2   1   1   0   0   1   0   1   0   1
 MK-6-8                 1   2   1   0   1   1   2   2   1   1   1   1   1   2   1   0   1   0   1   1   1   1   0   1   2   1   2   1   2   1   1   0   1   0   0   0   0   2   2   0   2   2   1   0   0   0   0   0   1   0   0   1   0   0   0   1   1   2   2   0   1   1   2   0   0   0   0   1   2   2   1   1   1   0   1   1   0   1   1   1   1   1   1   2   1   1   2   1   1   2   1   0   0   2   0   0   0   2   2   1   1   2   1   2   1   0   0   0   1   1   1   2   1   2   2   1   0   1   2   1   1   2   2   2   0   2   2   1   0   0   1   0   1   0   2   2   0   1   1   1   2   1   2   1   1   1   1   1   1   0   1   1   1   1   1   0   0   1   1   2   0   2   1   0   1   2   0   1   1   0   1   0   2   0   1   0   2   0   0   1   2   1   0   1   0   2   1   0   1   0   2   1   1   0   0   1   0   1   0   1
 MK-6-9                 2   1   1   0   1   1   1   1   2   1   1   1   1   2   1   0   1   0   1   1   1   1   1   0   2   1   2   1   2   0   0   1   1   0   0   0   1   2   2   0   2   1   2   0   0   0   0   0   1   0   0   1   1   0   0   2   1   2   2   0   1   1   2   0   0   0   2   1   2   2   1   1   1   0   1   1   1   1   1   0   1   1   1   2   1   0   2   1   1   2   1   0   0   2   0   0   0   2   0   1   1   2   1   2   1   0   0   0   1   1   1   2   1   2   2   0   0   1   2   1   1   2   1   2   0   1   1   1   0   0   1   1   1   0   2   2   0   1   2   1   2   1   2   2   2   1   1   1   1   1   1   1   1   1   1   0   0   1   1   2   1   1   1   0   1   2   0   1   1   1   1   0   2   1   1   0   2   0   0   0   2   1   0   1   0   1   1   1   1   0   1   2   1   1   0   1   0   1   0   1
 MK-6-10                2   1   1   0   1   1   1   1   2   2   1   0   1   2   1   0   1   0   1   1   1   1   1   0   2   1   2   1   2   0   0   2   1   1   0   0   1   2   2   1   2   2   1   0   0   0   0   0   1   0   0   1   1   1   0   2   1   2   2   0   1   1   2   1   0   0   2   1   2   2   1   0   1   0   1   1   1   1   1   0   1   1   1   2   1   0   2   0   1   2   1   0   0   2   0   0   0   2   0   0   1   1   1   2   1   0   0   0   1   1   1   2   0   2   1   1   0   1   2   1   1   2   1   2   0   1   1   1   0   0   1   1   1   1   1   2   0   2   2   1   2   1   2   2   2   1   0   0   2   1   1   1   1   1   1   0   1   1   1   1   1   1   0   0   1   2   0   0   1   1   1   0   1   1   1   0   2   0   0   0   1   1   0   1   0   1   1   0   1   0   0   2   1   1   0   1   0   1   0   1
 MK-6-11                2   0   1   0   1   1   1   1   2   2   1   0   1   2   1   0   1   0   1   0   0   1   1   0   2   1   2   1   2   0   0   2   1   1   1   0   1   1   2   1   2   1   1   0   0   0   0   0   1   0   0   1   1   1   0   2   1   2   2   0   0   1   2   1   0   0   2   1   2   1   2   0   1   0   1   1   1   1   1   0   1   1   1   2   1   0   2   0   1   2   1   0   0   2   0   0   0   2   0   1   1   1   1   1   1   1   0   1   1   1   1   1   1   1   1   1   1   2   1   0   1   2   0   2   0   1   1   1   0   0   1   1   1   1   1   2   0   1   2   1   1   1   2   2   2   0   0   0   2   1   1   1   1   2   0   2   1   1   0   1   1   1   0   0   1   2   0   0   0   1   2   0   1   0   1   0   1   0   0   1   1   1   0   1   0   1   1   0   1   0   0   2   1   1   0   1   0   1   0   1
 MK-6-12                2   0   1   0   1   1   1   0   2   2   1   0   1   2   1   0   1   0   1   1   0   1   1   0   2   1   2   1   2   0   0   2   1   1   2   0   1   1   2   1   2   1   1   0   0   0   0   0   1   0   0   1   1   0   0   2   0   2   2   1   0   1   2   0   0   0   2   1   1   1   2   0   1   0   1   0   1   1   1   1   1   0   1   2   1   0   2   1   1   2   1   0   0   2   0   0   1   2   0   2   0   1   1   1   1   1   0   1   1   1   1   1   1   1   1   1   1   2   1   0   0   2   0   1   1   1   1   1   0   0   1   1   1   2   0   2   0   0   2   1   1   2   2   2   2   0   0   0   2   1   1   1   1   2   0   2   1   1   1   1   1   1   0   0   1   2   0   2   0   1   2   0   1   0   1   0   0   0   1   1   1   1   1   1   1   1   1   0   1   0   0   2   1   1   0   1   0   1   0   1
 MK-6-13                2   0   1   0   1   1   1   1   2   1   1   0   1   1   1   0   1   0   1   1   0   1   1   0   2   1   2   1   1   0   0   1   1   1   2   1   0   1   2   1   2   1   1   1   0   0   1   0   1   0   0   1   1   1   0   2   0   2   2   1   0   0   1   1   0   0   2   1   0   1   2   0   1   0   1   0   1   1   1   0   1   0   1   2   1   0   1   1   1   2   1   0   0   2   0   0   1   1   0   2   0   1   1   2   1   1   0   1   1   1   2   1   1   1   1   1   1   2   1   0   0   2   1   1   1   1   1   1   0   0   1   1   1   2   1   2   0   0   1   1   1   2   2   2   2   0   0   1   1   1   1   1   1   2   0   2   2   1   1   2   1   2   0   0   1   2   0   2   0   1   2   0   1   0   1   1   2   1   1   2   1   1   2   1   1   1   0   0   1   0   0   2   1   1   1   1   0   1   1   1
 MK-6-14                2   0   1   0   1   2   1   1   1   1   1   0   1   1   0   0   1   0   0   1   1   1   1   0   2   1   2   1   1   0   0   1   2   1   1   1   0   1   1   1   2   1   1   1   0   0   1   0   1   0   0   2   1   1   1   2   0   2   2   1   0   0   1   1   1   0   1   1   0   1   2   0   1   0   1   0   1   1   1   0   1   1   1   2   2   0   1   1   1   2   2   0   0   2   1   1   1   1   1   2   0   1   0   2   1   1   0   1   0   1   1   1   1   1   1   1   1   2   0   0   0   2   1   1   1   1   1   1   0   0   0   1   0   2   1   2   0   0   1   1   1   2   2   2   2   0   0   1   0   1   1   1   1   2   0   2   2   1   0   2   1   2   0   0   1   2   0   2   0   2   1   1   2   0   2   1   2   1   1   2   1   1   2   0   1   1   0   0   0   0   1   2   0   1   1   1   0   1   1   1
 MK-6-15                2   0   0   1   1   2   1   1   1   1   1   0   1   1   0   0   1   1   0   2   1   1   1   0   2   1   2   1   2   0   0   1   1   1   1   1   0   1   1   1   2   1   1   1   0   1   1   0   1   0   1   2   1   1   1   1   0   2   1   1   0   1   1   1   1   0   2   1   1   1   2   0   1   0   1   0   1   1   1   0   1   0   1   2   1   0   1   1   0   2   2   0   1   2   1   1   1   1   1   2   0   1   0   2   2   1   0   0   0   1   1   2   1   1   1   1   1   2   0   0   1   2   1   1   1   1   1   2   0   0   1   1   0   2   1   2   1   0   2   1   0   2   2   2   2   1   1   1   1   1   1   1   1   2   0   1   2   1   0   1   1   2   0   0   2   2   0   2   0   2   1   0   2   0   2   1   1   1   1   1   1   2   2   0   1   1   0   0   0   0   1   2   0   1   1   1   0   2   1   1
 MK-6-16                2   0   0   1   1   2   1   1   1   1   1   0   1   0   0   0   1   1   0   2   1   1   1   2   2   1   2   1   2   0   0   0   1   1   1   1   0   1   1   1   2   1   0   0   0   1   1   0   0   1   2   2   1   1   1   1   0   2   1   0   0   1   1   1   1   0   1   1   1   1   2   0   1   1   1   0   2   1   1   0   1   0   1   2   1   0   1   1   0   2   2   0   1   2   1   1   1   1   1   2   0   1   0   2   2   1   0   0   1   1   1   2   1   1   1   1   1   0   0   0   0   2   1   1   2   1   1   2   0   1   2   1   2   2   1   2   1   0   2   1   0   2   2   2   1   1   1   1   1   0   0   1   1   2   0   1   2   1   0   1   1   2   1   0   2   2   0   2   0   2   1   0   2   1   0   1   0   1   1   1   1   1   2   0   2   1   0   0   0   0   1   2   1   1   1   1   0   2   0   2
 
!****************************************** Phenotypic Data **********************************************************
!-100.0 is resevred for missing phenotype
SimulatedTrait1         8.5545   10.4329    9.0102   10.0631   11.5437    7.4081   10.2671    9.3453   11.0541    8.9065    8.6961   10.3516   11.8910   10.9255   11.6200    7.8661   10.4244   10.0854   11.4104   10.6373   11.1436    9.2312   10.9744    8.8369   10.7826    9.3344   11.1343   10.3119   11.1312    8.9566    8.7280   10.2607   10.7643   11.6170    8.7944    8.4737    8.1937    9.3301    8.5734    8.9750   10.1312    9.3598    9.7157    9.4103    8.9317   11.2121   10.5184   11.2730   11.3598   10.1829    9.3625    9.7986   10.1021   10.4281    8.3592   10.5558   10.0352    9.1263   10.7052   10.4202   10.4880    8.7687    8.9239    8.7305   11.2335   10.4773   10.2506   10.9420   10.6542    9.5690   10.3168   10.9668   10.7111   10.1574   10.7815    9.3393    9.7547   10.3386    9.1150    8.7040    8.8326    8.9839   10.2692   12.8783    9.7658    9.4427   10.5186    9.6243   10.1599    9.8655   10.8797    9.4625   11.5664   10.4558    9.4918   11.1473    9.0606   10.2094    9.6274   10.2236   10.9020   11.4991    9.4553   10.5712   10.6461   11.2583   10.7165   10.6672    9.9357    8.7309   10.6625   10.3719    9.0701   10.1974   10.4630   10.6341   10.7309    9.8519    9.4579   10.8459   10.8498    8.3671   10.0864    9.3633   11.2409    7.7759    9.0439   10.0621    8.8775   10.1964   10.4394    9.9948    7.6549    8.5902    8.9073    9.7579    9.9656   11.5150   10.1253   10.3366   10.5104    8.6031   11.0305    9.2009   10.3462   10.8954   10.1774   11.3152    8.3381   10.0287    9.0396    9.8813   10.1700    9.9691    9.3816    9.1501    9.8194   11.2927    9.1006    9.2438   11.5092    8.9444    7.7944   10.5351    8.5199   10.7141   10.7096    9.7839   10.3763    9.5343   10.4423    9.5668    7.8211    9.2093   11.8299   10.0788   10.8355   10.8537    8.5413    8.5293    9.7383   10.1146   10.9575    9.7980    9.8114   10.0587    9.9357    9.7069   11.0491    9.4314   10.0176    9.5075    9.0564   10.8714   10.7171   10.5641    9.8264   10.7451    9.7715   10.3363
 
