# Supplementary material for: Inclusive Composite Interval Mapping of QTL by Environment Interactions in Biparental Populations
Source: PLoS One. 2015 Jul 10;10(7):e0132414. doi: 10.1371/journal.pone.0132414 (PMC4498613; doi:10.1371/journal.pone.0132414)
Supplement: S2 File — (ZIP) [file pone.0132414.s002.zip › F2 population/e=1/run_00043.met]

!**********************Note: lines staring with "!" are remarks and will be ignored in the program********************
!*********************************General Information**********************************
!Assuming F1 = P1 x P2, populations available in QTL IciMapping are: 
!  1, P1BC1F1 = P1 x F1, the first backcrossing where P1 is used as the recurrent parent;
!  2, P2BC1F1 = P2 x F1, the first backcrossing where P2 is used as the recurrent parent;
!  3, F1DH, F1-derived doubled haploids; 
!  4, RIL or F1RIL, recombination inbred lines through the repeated selfing of F1;
!  5, P1BC1RIL, recombination inbred lines through the repeated selfing of P1BC1F1;
!  6, P2BC1RIL, recombination inbred lines through the repeated selfing of P2BC1F1;
!  7, F2, the selfing generation of F1;
!  8, F3, the selfing generation of F2;
!  9, P1BC2F1, the second backcrossing where P1 is used as the recurrent parent; 
! 10, P2BC2F1, the second backcrossing where P2 is used as the recurrent parent;
! 11, P1BC2RIL, recombination inred lines through the repeated selfing of P1BC2F1; 
! 12, P2BC2RIL, recombination inred lines through the repeated selfing of P2BC2F1; 
! 13, P1BC1F2, the selfing generation of P1BC1F1; 
! 14, P2BC1F2, the selfing generation of P2BC1F1; 
! 15, P1BC2F2, the selfing generation of P1BC2F1; 
! 16, P2BC2F2, the selfing generation of P2BC2F1; 
! 17, P1BC1DH, P1BC1F1-derived doubled haploids; 
! 18, P2BC1DH, P2BC1F1-derived doubled haploids; 
! 19, P1BC2DH, P1BC2F1-derived doubled haploids; 
! 20, P2BC2DH, P2BC2F1-derived doubled haploids; 
   7      !Mapping Population (see remarks above)
   2      !Mapping Function (1 for Kosambi; 2 for Haldane; 3 for Morgan)
   2      !Marker Space Type (1 for intervals; 2 for positions)
   1      !Marker Space Unit(1 for centiMorgans; 2 for Morgan)
   6      !Number of Chromosomes (or Linkage Groups)
 200      !Size of the mapping population
   1      !Number of environments
 
!***************************************** Chromosomes and Linkage Maps **********************************************
!Chromosome                 NumMarkers
-CH1                        16
-CH2                        16
-CH3                        16
-CH4                        16
-CH5                        16
-CH6                        16
!Linkage map (Marker name followed by position or the interval length)
 MK-1-1                1     0.000
 MK-1-2                1    10.000
 MK-1-3                1    20.000
 MK-1-4                1    30.000
 MK-1-5                1    40.000
 MK-1-6                1    50.000
 MK-1-7                1    60.000
 MK-1-8                1    70.000
 MK-1-9                1    80.000
 MK-1-10               1    90.000
 MK-1-11               1   100.000
 MK-1-12               1   110.000
 MK-1-13               1   120.000
 MK-1-14               1   130.000
 MK-1-15               1   140.000
 MK-1-16               1   150.000
 MK-2-1                2     0.000
 MK-2-2                2    10.000
 MK-2-3                2    20.000
 MK-2-4                2    30.000
 MK-2-5                2    40.000
 MK-2-6                2    50.000
 MK-2-7                2    60.000
 MK-2-8                2    70.000
 MK-2-9                2    80.000
 MK-2-10               2    90.000
 MK-2-11               2   100.000
 MK-2-12               2   110.000
 MK-2-13               2   120.000
 MK-2-14               2   130.000
 MK-2-15               2   140.000
 MK-2-16               2   150.000
 MK-3-1                3     0.000
 MK-3-2                3    10.000
 MK-3-3                3    20.000
 MK-3-4                3    30.000
 MK-3-5                3    40.000
 MK-3-6                3    50.000
 MK-3-7                3    60.000
 MK-3-8                3    70.000
 MK-3-9                3    80.000
 MK-3-10               3    90.000
 MK-3-11               3   100.000
 MK-3-12               3   110.000
 MK-3-13               3   120.000
 MK-3-14               3   130.000
 MK-3-15               3   140.000
 MK-3-16               3   150.000
 MK-4-1                4     0.000
 MK-4-2                4    10.000
 MK-4-3                4    20.000
 MK-4-4                4    30.000
 MK-4-5                4    40.000
 MK-4-6                4    50.000
 MK-4-7                4    60.000
 MK-4-8                4    70.000
 MK-4-9                4    80.000
 MK-4-10               4    90.000
 MK-4-11               4   100.000
 MK-4-12               4   110.000
 MK-4-13               4   120.000
 MK-4-14               4   130.000
 MK-4-15               4   140.000
 MK-4-16               4   150.000
 MK-5-1                5     0.000
 MK-5-2                5    10.000
 MK-5-3                5    20.000
 MK-5-4                5    30.000
 MK-5-5                5    40.000
 MK-5-6                5    50.000
 MK-5-7                5    60.000
 MK-5-8                5    70.000
 MK-5-9                5    80.000
 MK-5-10               5    90.000
 MK-5-11               5   100.000
 MK-5-12               5   110.000
 MK-5-13               5   120.000
 MK-5-14               5   130.000
 MK-5-15               5   140.000
 MK-5-16               5   150.000
 MK-6-1                6     0.000
 MK-6-2                6    10.000
 MK-6-3                6    20.000
 MK-6-4                6    30.000
 MK-6-5                6    40.000
 MK-6-6                6    50.000
 MK-6-7                6    60.000
 MK-6-8                6    70.000
 MK-6-9                6    80.000
 MK-6-10               6    90.000
 MK-6-11               6   100.000
 MK-6-12               6   110.000
 MK-6-13               6   120.000
 MK-6-14               6   130.000
 MK-6-15               6   140.000
 MK-6-16               6   150.000
!*********************************** Marker Types ********************************************************************
!Co-dominant marker: When heterozygote F1 is present, P1 is coded as 2, F1 is coded as 1, and P2 is coded as 0; Otherwise, P1 is coded as 2, and P2 is coded as 0. 
!Dominant marker: When heterozygote F1 is present, P1 and F1 are coded as 12, and P2 is coded as 0; Otherwise, P1 is coded as 2, and P2 is coded as 0.  
!Recessive markers: When heterozygote F1 is present, P1 is coded as 2, and F1 and P2 are coded as 10; Otherwise, P1 is coded as 2, and P2 is coded as 0. 
!Missing marker is coded as -1. 
 MK-1-1                 1   1   0   1   1   2   1   1   1   1   1   2   1   2   0   1   1   2   2   0   1   0   2   2   1   1   1   1   0   0   0   1   1   0   2   2   1   1   0   0   0   1   1   1   1   1   1   2   1   1   1   1   1   1   1   2   1   2   0   2   1   1   0   2   1   1   0   0   1   2   2   1   0   1   1   1   0   2   1   2   0   1   1   1   1   1   0   2   2   0   1   2   0   1   1   2   0   0   2   1   1   1   0   1   0   1   0   1   2   1   1   1   2   0   0   0   1   2   0   2   1   1   1   1   0   0   2   1   2   1   2   1   1   1   1   0   1   1   1   1   1   1   2   1   2   0   0   1   0   0   1   1   1   0   1   1   0   1   0   0   1   1   0   1   1   1   1   1   1   2   0   1   0   1   1   1   0   1   1   2   0   1   1   1   1   0   1   0   2   0   1   2   1   0   1   1   2   2   2   1
 MK-1-2                 0   1   1   1   1   2   1   1   1   1   1   2   1   2   0   1   1   2   2   0   1   0   2   2   1   1   1   1   0   0   0   2   1   0   2   2   1   1   0   0   0   1   1   1   1   0   0   2   0   2   2   2   1   1   1   2   1   2   0   2   1   1   2   2   1   1   0   1   1   2   2   1   0   0   1   1   0   1   1   1   0   1   0   1   1   1   0   2   2   0   0   2   0   1   1   2   1   0   2   1   1   1   0   1   0   1   0   1   2   2   1   1   1   1   1   1   1   2   0   2   0   1   1   1   0   0   2   1   2   1   2   1   1   1   1   1   1   1   1   0   1   0   2   1   2   0   0   1   1   0   1   1   1   0   1   1   0   1   0   1   2   1   1   0   1   1   1   1   2   2   0   1   1   1   1   1   0   1   1   2   0   1   1   1   1   0   1   0   2   1   1   2   1   0   1   1   1   2   2   1
 MK-1-3                 0   1   1   0   1   2   1   1   1   1   1   2   1   2   0   1   1   2   2   0   2   0   1   2   1   1   2   1   0   0   0   1   1   0   2   2   1   1   0   0   0   1   1   1   1   0   0   2   0   2   2   1   1   1   1   2   1   2   0   2   1   0   2   2   2   1   1   1   1   1   0   1   0   0   1   2   1   1   1   2   1   1   0   1   1   1   0   2   2   1   0   2   1   1   1   1   1   0   2   0   1   0   0   2   0   1   0   1   2   2   1   1   1   1   1   1   1   2   0   2   0   1   0   1   0   0   2   1   2   1   1   1   1   1   1   1   1   1   1   1   1   1   2   1   2   0   0   1   2   0   1   1   1   1   1   0   0   1   0   1   2   1   1   0   1   1   1   1   2   2   0   1   1   1   1   2   0   1   1   1   0   1   1   1   1   0   2   0   1   1   1   2   1   0   1   1   1   2   2   1
 MK-1-4                 1   1   1   1   1   2   1   1   1   1   1   2   1   2   0   1   1   2   2   0   2   0   1   2   1   2   2   1   1   1   0   1   1   0   1   2   1   1   0   0   0   1   1   1   1   1   0   2   0   2   2   1   1   1   1   2   1   2   0   1   1   0   2   2   2   1   0   1   1   1   0   1   0   0   1   2   1   2   1   2   1   1   1   1   1   1   0   1   2   1   0   2   1   1   1   1   1   1   2   0   1   0   1   2   0   0   0   0   2   0   1   1   1   1   0   1   1   2   0   1   0   2   0   1   0   0   2   1   2   1   1   1   1   1   2   1   2   1   1   1   1   1   2   0   2   0   0   1   2   0   1   1   1   1   1   1   0   1   0   1   2   1   1   0   1   1   1   1   2   2   0   1   1   0   1   2   0   1   1   1   1   2   1   1   1   0   1   0   1   1   1   2   1   0   1   1   1   2   1   1
 MK-1-5                 1   1   1   1   1   1   1   0   1   1   1   1   1   2   0   1   1   1   1   0   2   1   1   2   1   2   2   0   1   0   0   2   1   1   2   2   1   0   0   1   1   1   1   0   1   2   0   1   1   2   2   1   1   1   2   2   1   2   1   1   1   0   1   2   2   1   0   1   1   1   0   1   0   0   2   1   1   2   1   1   1   1   1   1   1   2   1   1   2   1   0   2   1   1   1   1   1   1   2   0   2   0   1   2   0   0   1   0   1   0   1   0   1   1   0   1   1   2   0   1   0   2   1   1   1   0   2   1   2   1   0   1   1   1   2   1   2   1   1   1   1   1   1   0   2   1   0   1   2   0   1   1   1   1   1   1   0   1   1   1   2   1   1   1   1   1   1   1   2   2   0   1   1   1   1   2   0   1   1   1   1   2   1   2   1   0   1   0   1   1   1   2   1   0   1   1   1   1   1   1
 MK-1-6                 0   1   1   1   2   0   1   0   1   1   2   1   1   2   0   1   1   1   1   0   1   0   1   2   1   2   2   0   0   0   0   2   1   1   2   2   1   0   1   2   1   1   2   0   1   2   0   1   1   2   2   1   1   1   2   2   2   2   1   1   1   0   1   2   2   1   0   2   1   1   0   1   0   0   2   1   1   2   1   1   1   1   1   1   1   2   0   1   1   1   1   2   1   2   1   1   1   1   1   0   2   2   1   2   0   0   2   0   1   0   1   0   1   1   0   0   1   2   1   1   0   2   1   1   1   0   1   1   2   0   0   1   1   0   2   1   2   1   1   1   1   1   0   0   2   1   0   1   1   0   1   1   1   1   1   1   0   1   1   1   2   1   1   1   2   2   1   0   2   2   0   1   1   1   1   2   1   1   1   0   1   2   0   2   1   0   0   0   1   1   1   2   1   0   1   0   1   1   1   1
 MK-1-7                 0   1   1   1   2   0   1   0   1   1   2   2   0   2   1   1   1   1   1   0   1   0   1   2   2   2   2   1   0   0   0   2   1   2   2   2   1   1   1   2   1   2   1   0   1   2   1   1   1   2   2   1   1   1   2   2   2   2   1   1   1   0   1   2   2   1   0   2   1   0   0   1   0   0   2   2   2   2   2   1   0   1   1   1   1   2   1   1   1   1   1   1   1   2   1   1   1   1   1   1   1   2   1   2   1   1   1   0   1   0   1   0   1   1   0   1   1   2   1   1   0   2   1   2   1   1   1   0   1   1   0   1   1   0   2   2   1   1   1   1   1   1   1   0   2   1   0   1   0   0   1   2   1   1   0   1   0   1   1   2   2   1   1   1   2   2   1   1   2   2   0   1   1   2   1   2   2   1   1   0   0   2   0   2   1   0   0   0   1   1   1   2   1   0   1   0   1   1   1   1
 MK-1-8                 0   2   1   1   2   0   2   0   1   1   2   2   0   2   2   1   1   1   1   0   1   0   1   2   2   2   2   0   0   0   0   2   1   2   2   2   1   1   1   1   1   2   1   0   1   2   1   1   0   2   2   1   1   1   2   2   1   2   1   1   1   0   1   2   2   1   0   2   1   0   0   1   1   0   1   2   2   2   2   0   0   2   1   1   1   2   0   2   1   1   1   1   0   2   1   1   1   1   1   1   1   2   1   1   1   1   1   0   1   1   1   0   1   2   0   1   1   2   1   1   0   2   1   1   1   1   1   0   1   1   1   1   1   0   1   2   2   1   1   1   1   1   0   0   1   1   1   1   0   0   1   2   1   1   0   1   1   1   1   2   1   1   2   1   2   2   0   0   2   2   0   1   1   2   1   1   2   1   1   0   0   2   0   2   1   0   1   0   1   1   2   2   1   0   1   1   1   1   2   1
 MK-1-9                 0   2   2   1   2   0   2   0   1   1   2   2   0   2   2   0   2   1   0   0   1   0   1   2   2   1   2   0   0   1   0   2   1   2   2   2   1   1   2   1   1   2   1   0   1   1   0   1   0   1   2   1   1   1   2   1   1   2   1   2   1   0   1   1   2   1   0   2   1   0   1   1   1   0   1   2   2   2   2   0   1   2   1   1   1   2   0   2   1   1   1   1   0   1   2   1   1   2   1   1   1   2   1   1   0   1   1   1   1   1   1   0   1   2   0   1   1   2   1   1   0   2   1   1   1   1   1   0   1   1   1   1   1   1   1   2   2   1   1   1   0   1   0   0   1   0   1   1   0   0   1   2   1   1   0   1   1   1   1   2   1   0   2   1   2   2   0   0   2   2   0   1   1   2   0   2   2   1   0   0   0   1   0   2   1   0   1   1   1   2   1   2   0   0   1   1   1   1   1   1
 MK-1-10                0   0   2   1   2   0   2   0   1   1   2   1   1   1   2   0   2   1   0   0   1   0   1   2   2   1   2   0   0   0   0   2   1   2   2   2   1   1   1   1   1   2   1   0   1   2   0   1   1   1   2   0   1   1   2   1   1   2   2   2   1   0   1   1   2   1   0   2   1   0   1   0   1   0   2   2   2   2   2   1   1   2   2   1   1   1   0   2   1   2   1   1   1   1   2   1   1   2   1   1   1   2   1   1   0   1   1   1   1   1   1   0   1   2   0   1   1   2   1   0   0   2   2   1   1   1   1   0   1   1   1   1   1   1   1   2   2   1   1   1   0   0   0   0   1   0   1   1   0   0   1   2   1   2   1   1   1   0   1   2   1   0   1   1   2   1   1   0   2   2   0   1   1   2   0   2   2   1   0   0   0   1   1   1   1   0   1   1   1   1   1   2   0   0   1   1   1   1   1   1
 MK-1-11                1   1   2   1   2   1   2   1   1   1   1   1   1   1   2   0   2   1   0   0   1   1   1   2   1   1   2   0   0   0   0   2   1   2   2   2   1   1   1   1   2   2   1   1   2   2   0   1   1   0   2   0   2   1   2   1   1   2   2   2   1   1   1   2   2   1   0   2   1   0   1   0   1   0   1   2   2   2   2   1   1   1   2   1   1   1   1   2   1   2   0   1   1   1   1   1   1   2   1   1   1   2   1   1   1   2   1   1   1   1   1   0   1   2   0   1   1   1   1   1   0   1   2   1   1   1   1   0   1   1   1   1   1   1   1   2   2   1   1   1   0   0   0   0   1   0   1   1   0   0   1   1   1   2   1   1   1   0   1   2   1   0   1   1   2   1   1   0   2   2   0   1   0   0   0   2   2   1   0   0   0   0   1   1   1   0   2   1   1   1   1   2   0   0   2   1   1   2   1   1
 MK-1-12                1   1   1   1   0   1   2   1   1   0   1   1   1   1   2   0   2   1   0   0   0   1   1   2   1   1   2   0   1   0   0   2   1   2   2   2   0   1   1   1   1   2   1   1   2   1   0   1   1   0   2   0   2   1   1   1   1   2   2   2   1   1   2   2   1   1   0   2   1   1   1   1   1   1   1   2   2   2   1   1   1   1   2   1   1   1   1   2   1   2   1   1   1   1   1   2   1   2   1   1   1   1   1   1   1   2   1   1   1   1   1   0   1   1   0   1   1   1   0   1   0   1   2   1   0   1   1   0   1   0   1   1   2   1   1   2   2   1   1   1   0   0   0   0   1   0   1   1   0   0   1   1   1   2   1   1   1   1   1   2   1   0   1   1   1   1   1   0   2   1   0   1   0   0   0   2   2   2   0   0   0   0   1   1   1   0   2   1   1   1   1   2   0   0   1   1   1   2   1   1
 MK-1-13                1   1   2   1   0   1   2   1   1   0   1   2   1   1   2   0   2   1   1   0   0   1   1   2   1   1   2   0   1   0   0   2   1   2   2   2   0   1   1   1   1   2   1   1   1   1   0   1   1   0   2   0   2   1   1   0   1   2   2   2   1   2   2   2   1   1   0   2   1   0   1   1   1   1   0   2   2   2   1   1   1   1   2   1   2   1   2   2   1   2   1   1   1   1   1   2   2   2   1   2   1   1   1   1   1   1   0   1   0   1   1   0   1   1   0   2   1   1   0   1   0   2   2   1   0   1   0   0   1   0   1   1   2   0   1   2   2   1   1   0   1   0   0   0   1   0   1   1   0   0   1   1   1   2   1   1   1   1   1   2   1   0   1   2   0   2   1   1   2   1   1   1   0   0   0   2   2   2   0   0   0   0   1   1   1   0   2   1   1   1   1   2   0   0   2   1   1   2   1   1
 MK-1-14                1   1   2   1   0   1   2   1   1   0   1   2   2   1   2   0   1   1   1   1   0   0   1   2   1   1   2   1   1   0   0   2   1   2   2   2   0   1   1   1   2   2   1   1   1   1   0   1   1   0   1   0   2   1   1   0   1   2   2   2   1   0   2   2   0   1   0   2   1   0   1   1   1   1   0   2   2   2   2   1   1   2   2   1   2   1   2   2   1   2   1   1   1   1   1   1   2   2   0   2   1   1   1   1   1   0   0   1   0   0   2   0   1   1   0   2   1   1   0   1   0   1   2   1   0   1   0   0   1   0   1   2   2   0   1   2   2   1   1   0   1   0   0   0   1   0   1   1   1   0   1   1   0   2   1   1   1   1   1   1   1   0   1   2   1   2   1   1   2   1   1   1   0   1   0   2   2   2   0   0   0   0   1   1   1   0   1   2   0   1   0   2   1   0   1   1   1   1   2   1
 MK-1-15                1   2   1   1   0   1   2   0   2   1   1   2   2   1   2   0   1   0   0   1   0   1   1   2   1   1   2   1   1   0   0   2   1   2   2   2   0   1   1   1   2   2   1   1   1   1   0   1   0   0   1   0   2   1   1   0   1   2   2   2   1   0   2   2   0   1   0   2   1   1   1   1   1   0   0   1   2   2   1   1   1   2   2   1   2   0   2   2   1   2   2   1   1   0   1   0   2   2   0   2   1   2   1   1   2   1   0   1   0   0   1   1   1   1   1   2   1   2   0   0   0   1   2   2   0   0   1   0   2   1   0   2   2   0   2   2   2   1   1   0   1   0   0   1   1   0   0   1   1   0   1   1   0   1   1   1   0   1   1   1   1   0   1   2   1   2   0   1   1   1   1   1   1   0   0   2   2   1   0   0   0   2   2   1   1   0   1   2   0   1   0   2   1   0   1   2   1   0   2   2
 MK-1-16                1   2   1   1   0   1   2   0   1   1   2   2   2   1   2   0   1   0   0   1   0   1   1   1   1   1   2   2   1   1   0   2   1   2   1   2   0   1   1   1   2   1   1   2   1   1   0   1   0   0   1   0   2   1   2   1   1   2   1   2   1   0   2   2   0   1   0   1   0   1   2   1   1   1   0   1   2   1   1   1   1   2   2   1   2   0   2   2   1   1   2   1   1   0   1   0   1   2   1   2   1   2   1   1   2   1   1   1   0   0   1   1   1   1   1   2   1   2   0   0   0   1   2   2   0   0   1   0   2   1   1   2   2   0   2   2   2   1   1   0   1   0   0   1   1   0   0   1   1   0   1   1   0   1   1   2   0   1   1   1   1   0   1   2   1   2   1   1   1   0   1   0   2   0   1   2   2   1   0   0   0   2   2   1   1   1   1   1   0   1   0   2   1   0   1   2   1   1   2   2
 MK-2-1                 1   2   2   0   2   1   2   2   1   1   1   0   2   1   1   2   2   1   2   1   1   1   1   1   1   2   0   1   1   1   1   2   1   0   2   1   0   2   1   2   1   1   2   2   2   1   2   0   1   0   1   1   0   0   0   1   1   2   0   1   2   1   2   1   2   1   0   2   1   2   1   2   1   0   0   1   1   2   1   0   0   1   1   0   0   0   1   1   1   1   0   1   0   0   2   2   2   0   1   1   1   2   1   2   2   1   1   2   0   2   1   1   2   0   2   1   0   2   2   1   1   1   2   2   1   0   1   1   0   0   2   1   1   1   1   2   1   0   0   1   1   1   2   1   1   0   1   0   2   0   0   0   0   0   1   1   1   1   2   1   1   0   1   1   1   2   0   0   1   1   2   0   1   0   1   1   0   1   0   0   2   0   2   1   1   2   0   1   2   0   1   0   1   2   0   1   1   1   2   1
 MK-2-2                 1   2   2   0   2   1   1   1   0   2   1   0   2   1   1   2   1   1   2   1   1   1   0   0   1   1   0   1   2   1   1   2   1   0   1   1   0   2   1   2   1   1   2   2   2   1   2   0   1   0   1   1   0   0   0   0   1   2   0   1   2   1   2   1   1   1   0   2   1   1   1   2   1   0   0   1   1   2   1   0   0   1   1   0   0   0   1   1   1   2   0   1   0   0   2   2   2   0   0   2   1   1   1   2   2   1   1   2   0   2   1   1   2   0   2   1   0   2   2   1   1   1   2   2   1   0   0   0   1   0   2   1   1   1   1   2   1   0   0   1   1   1   2   1   1   0   1   0   1   0   0   0   0   0   0   1   1   2   2   1   1   0   1   1   1   2   0   0   1   2   2   0   1   2   1   1   0   1   0   0   2   0   2   1   1   2   0   1   1   1   2   0   1   2   0   2   1   1   2   1
 MK-2-3                 0   2   2   0   2   1   1   1   0   2   1   0   2   1   1   2   1   2   2   1   1   1   0   1   1   1   0   1   2   1   1   1   1   0   1   1   0   1   1   0   1   1   2   2   1   1   2   0   1   0   1   1   0   0   1   0   1   2   0   1   2   1   2   1   1   1   0   2   1   1   1   2   1   0   0   1   1   1   1   0   0   1   1   0   1   1   1   0   1   2   0   1   0   0   2   2   2   1   0   2   2   1   1   2   2   1   1   1   0   2   1   1   2   0   1   2   0   2   2   1   1   1   1   2   1   0   1   0   1   0   2   1   1   1   1   2   1   0   0   1   1   2   2   1   1   0   1   0   1   0   0   1   0   0   0   1   2   1   2   1   1   0   1   1   2   2   0   0   2   2   2   1   0   2   1   1   1   1   0   0   2   0   2   1   2   2   0   1   0   2   2   0   1   2   0   2   2   0   2   1
 MK-2-4                 0   2   2   0   2   1   1   1   0   1   0   0   2   1   1   2   1   2   1   1   1   1   0   1   1   1   0   0   2   1   1   0   1   0   1   1   0   0   1   1   1   1   2   2   1   1   2   0   1   0   1   1   0   0   0   0   2   2   0   1   0   0   1   1   2   1   0   2   1   1   1   2   1   1   0   0   1   2   1   0   1   1   1   0   1   1   1   1   0   2   1   1   0   0   2   2   2   2   0   2   2   1   1   2   2   1   1   2   0   2   1   0   2   1   1   2   0   2   2   2   2   0   1   2   0   0   1   0   1   1   2   1   1   1   0   2   1   0   0   1   2   2   2   1   0   0   1   2   1   1   0   1   0   0   1   0   2   1   2   2   0   0   1   0   2   1   0   0   2   2   2   1   0   2   1   1   1   1   0   0   2   0   2   1   2   2   0   1   0   2   2   0   0   2   0   2   1   1   1   0
 MK-2-5                 0   2   2   0   2   1   1   1   0   1   0   0   2   2   1   2   1   2   1   1   1   1   0   1   1   1   1   0   2   1   1   0   0   0   1   1   0   0   1   1   0   0   2   2   1   1   1   0   2   0   1   1   0   0   0   0   1   1   0   1   0   0   1   1   2   1   0   2   1   1   1   1   0   1   0   0   0   1   1   1   2   1   1   0   1   1   1   1   1   2   1   1   0   0   2   2   2   2   0   2   2   1   1   2   2   1   1   2   0   2   1   0   2   1   1   1   1   2   2   2   2   1   1   2   1   0   0   0   1   0   1   1   1   1   0   2   0   0   0   1   2   2   2   1   0   1   1   2   1   2   0   1   0   0   1   0   2   1   1   1   1   0   1   0   2   1   0   0   2   2   2   1   0   2   1   1   1   0   1   0   2   0   1   1   2   2   1   1   0   2   2   1   0   2   1   1   0   1   1   0
 MK-2-6                 0   2   2   1   2   1   1   1   0   1   1   0   2   1   1   1   1   2   1   1   1   1   0   1   1   2   1   0   2   1   1   0   0   0   1   1   1   0   1   1   0   0   2   2   1   1   1   0   2   0   1   1   0   0   1   0   1   1   0   1   0   0   1   1   2   1   0   2   0   2   1   1   0   1   0   1   0   0   1   1   2   1   1   0   1   1   0   1   2   0   1   1   0   0   2   2   2   2   0   2   2   1   0   2   2   1   0   1   0   1   1   1   2   2   1   1   1   2   2   2   2   1   1   2   1   0   0   0   1   1   2   2   1   1   0   2   0   0   0   1   2   2   2   1   0   1   1   2   1   1   0   1   0   0   1   0   2   1   1   1   1   1   1   0   1   1   0   0   2   1   2   1   0   2   1   1   1   1   1   0   2   0   1   1   2   2   1   1   1   2   2   1   0   2   0   1   0   1   1   0
 MK-2-7                 1   2   2   1   2   1   1   1   0   1   1   0   2   1   1   1   1   2   1   1   1   1   0   1   1   2   1   1   1   1   1   0   0   0   2   1   1   1   1   1   0   1   1   2   0   1   1   1   2   0   1   1   0   1   1   0   1   0   0   1   0   0   1   1   2   1   0   2   0   1   1   1   0   1   0   1   0   0   1   1   2   1   1   0   1   0   0   1   2   0   1   1   0   1   1   1   2   2   0   2   1   1   0   2   2   2   0   1   0   1   1   1   2   2   1   0   1   1   2   2   2   1   1   1   1   0   0   0   1   1   2   2   1   2   1   2   0   0   0   1   2   2   2   1   0   1   1   2   2   2   0   0   1   0   1   0   2   1   1   1   1   1   1   0   1   1   0   0   2   1   2   1   0   2   0   1   1   1   1   0   0   0   1   1   1   1   1   1   1   2   2   1   0   2   0   1   0   1   1   0
 MK-2-8                 1   1   2   1   2   1   1   1   0   1   1   0   2   1   2   1   1   2   1   0   1   1   1   1   0   2   1   1   1   1   1   0   0   0   2   1   1   1   1   2   0   1   1   2   0   1   1   1   2   0   1   1   0   0   2   1   1   0   0   1   1   0   1   2   1   1   0   2   0   1   1   1   0   1   0   2   0   0   1   1   2   1   1   1   1   0   0   1   2   0   0   0   0   1   1   2   2   1   0   2   1   1   0   2   2   2   1   1   0   1   1   1   2   2   1   0   1   1   2   1   2   1   1   1   1   0   0   0   1   1   2   2   1   2   1   1   1   0   0   1   2   2   2   1   1   1   2   2   2   1   1   1   1   1   0   0   2   1   1   1   1   1   2   0   1   1   0   0   2   1   2   1   0   2   0   1   0   1   1   0   0   1   1   1   1   0   1   1   1   2   2   1   0   2   0   1   1   1   1   0
 MK-2-9                 2   1   2   1   2   1   2   1   0   1   0   0   2   1   1   1   1   2   1   0   1   1   1   1   0   1   1   1   1   2   1   0   0   1   1   1   0   2   1   1   0   1   1   2   0   1   1   1   2   0   1   1   0   0   1   1   1   0   0   1   1   0   1   2   1   2   0   2   0   0   2   1   0   1   0   2   0   0   2   1   2   1   1   1   1   0   0   1   2   1   1   0   0   1   1   2   2   1   0   2   1   1   0   2   2   2   1   1   1   1   1   1   2   2   1   0   1   1   2   1   2   1   1   1   1   0   0   0   1   1   2   1   2   2   1   1   1   0   0   1   2   2   2   1   1   1   2   2   2   1   2   1   0   1   0   0   1   1   1   1   1   2   2   0   1   1   0   0   2   1   2   1   0   2   1   1   0   1   1   0   0   1   1   1   0   0   1   1   1   1   2   1   0   1   0   1   1   1   1   0
 MK-2-10                2   1   2   1   1   2   2   1   0   1   0   0   2   1   1   1   1   2   1   1   1   0   1   1   0   1   1   1   1   2   1   0   0   1   1   1   0   2   1   0   0   1   2   2   0   1   1   1   1   0   1   2   0   0   1   1   1   0   0   1   1   0   2   1   1   2   0   2   0   0   1   1   1   1   0   2   0   0   2   1   2   0   1   0   1   1   1   1   1   1   1   0   0   2   1   2   1   1   0   2   0   1   1   2   2   2   1   2   1   1   1   1   2   2   1   0   1   1   1   1   2   1   1   1   1   0   0   1   1   1   1   1   2   2   1   1   1   0   1   1   2   1   2   1   1   1   2   2   1   1   2   1   0   1   0   0   1   1   0   1   0   2   2   0   1   1   0   0   2   1   2   1   0   1   1   1   0   1   1   1   0   1   1   1   0   1   1   1   0   1   2   1   0   1   0   1   1   1   0   0
 MK-2-11                2   1   2   1   1   2   2   1   0   1   0   1   2   1   0   1   1   2   1   1   1   0   1   1   0   1   1   1   1   2   1   0   0   1   1   1   0   2   1   0   0   0   2   2   0   1   0   1   1   0   1   2   0   1   1   1   1   0   0   2   1   0   2   1   1   2   0   2   0   1   1   1   1   1   1   1   0   0   2   1   1   1   0   0   1   1   1   1   1   1   1   0   0   2   1   2   1   1   0   2   0   1   1   2   2   2   0   2   2   2   1   1   1   2   1   0   1   2   1   1   2   0   1   1   1   0   0   1   1   1   2   1   1   2   2   1   1   0   1   1   2   2   2   1   1   1   2   2   1   0   2   1   0   1   0   0   1   1   1   1   0   1   2   0   1   1   0   0   2   1   2   2   0   1   0   1   0   1   1   1   0   1   1   1   1   1   1   1   0   1   2   1   0   1   0   1   1   1   0   0
 MK-2-12                2   1   1   1   1   2   1   1   0   1   0   1   2   1   0   1   1   2   0   1   1   0   1   1   0   2   1   0   1   2   1   0   0   0   1   2   0   2   1   0   0   0   2   2   0   1   0   1   1   0   1   1   0   2   1   1   1   0   1   1   1   1   2   1   1   2   0   2   0   1   2   2   1   1   2   0   0   1   2   1   1   1   0   0   1   1   2   1   1   1   0   0   0   2   1   2   1   1   1   2   0   0   1   2   1   2   0   2   2   2   1   1   2   2   1   0   0   2   1   1   1   0   1   2   1   0   1   1   1   1   2   1   1   2   2   1   1   0   1   0   2   1   2   1   1   1   2   2   1   0   1   1   1   1   0   0   1   1   2   1   0   0   2   0   1   2   0   0   1   1   2   2   0   1   1   1   0   1   1   2   0   1   1   1   1   1   1   1   1   1   2   1   0   2   0   1   1   1   0   0
 MK-2-13                2   1   1   1   1   2   1   1   0   2   1   1   2   1   0   1   1   1   0   0   1   0   1   1   0   2   1   0   1   2   1   1   0   0   2   2   0   2   1   2   0   0   2   2   0   0   0   1   1   0   1   1   0   2   1   1   1   1   1   1   1   1   2   1   1   2   0   2   0   1   2   1   1   1   2   0   1   1   2   0   1   1   0   0   1   1   2   1   1   1   0   0   0   2   1   2   1   1   1   2   0   0   1   2   1   0   0   2   2   2   0   1   2   2   1   0   0   2   1   1   1   0   1   2   1   0   2   2   1   1   2   1   1   2   2   1   1   0   1   0   2   1   2   1   1   1   2   2   1   0   1   1   1   0   0   0   1   0   2   1   0   0   2   0   1   2   0   0   1   1   2   2   0   1   1   1   0   0   1   2   0   1   1   1   1   1   0   1   1   1   2   1   0   2   1   1   0   1   0   1
 MK-2-14                2   1   2   1   1   2   2   1   1   2   1   1   2   1   0   1   1   1   0   1   1   0   1   1   0   2   2   0   1   2   2   2   0   1   2   2   0   1   1   2   0   0   2   2   0   0   1   2   0   0   1   1   0   2   1   1   1   1   1   2   1   1   1   1   1   2   0   2   0   1   1   1   1   1   1   0   1   1   2   1   1   1   0   0   1   1   2   1   1   1   0   1   0   2   1   1   1   1   1   2   0   0   1   2   1   1   0   1   2   1   0   1   2   2   1   0   0   2   0   1   1   0   1   2   1   0   2   2   1   1   2   1   1   2   2   1   1   1   1   0   2   2   2   1   1   1   2   1   1   0   0   0   1   0   1   0   1   1   2   1   1   0   2   0   1   1   0   0   1   0   2   1   0   1   1   1   0   2   1   2   0   1   1   1   1   1   0   1   1   1   2   1   1   2   1   0   0   1   0   1
 MK-2-15                2   1   2   1   1   2   2   2   1   1   0   0   1   1   1   0   1   1   0   1   1   0   1   1   0   2   2   1   1   2   1   1   1   2   2   2   1   1   2   2   0   0   2   2   0   0   1   2   1   0   1   1   1   2   1   2   0   1   2   1   2   1   2   1   1   1   1   1   0   1   1   1   2   1   1   0   1   1   2   1   1   1   0   1   1   1   2   0   1   1   0   1   0   2   0   2   1   1   1   1   0   0   0   1   1   1   1   2   2   1   0   1   2   2   0   0   1   2   0   1   1   0   1   1   2   1   2   2   1   0   2   2   1   2   2   1   1   1   1   0   2   1   2   1   1   1   2   1   1   0   0   0   1   1   2   0   2   1   2   1   2   0   2   0   1   1   0   0   1   0   2   1   0   1   1   1   0   1   1   2   1   0   1   1   1   1   0   2   1   1   2   1   1   2   1   0   0   1   1   1
 MK-2-16                2   0   2   1   1   2   1   1   1   1   0   0   1   1   1   0   1   1   0   1   1   0   1   1   0   2   2   1   1   2   1   2   1   2   2   2   1   1   2   2   0   0   2   2   0   0   1   2   1   0   1   1   1   1   2   2   0   1   2   1   1   1   2   1   1   2   1   1   0   0   1   1   2   1   1   0   1   1   1   1   2   0   0   1   1   1   2   0   2   1   0   1   1   2   0   2   1   1   1   2   0   1   0   2   1   1   1   1   2   2   1   1   2   2   0   1   1   2   1   1   1   0   2   1   2   1   2   2   2   0   1   2   1   2   2   1   1   0   1   1   2   1   2   1   1   1   1   2   1   0   0   0   1   1   2   0   2   1   2   1   2   0   1   0   1   1   1   0   2   0   2   1   0   1   1   2   0   1   2   2   1   1   0   1   1   2   0   2   1   1   2   1   1   1   1   0   1   1   1   1
 MK-3-1                 0   1   1   2   1   2   2   0   2   2   1   2   2   2   1   1   1   0   0   2   1   1   1   1   1   0   1   1   1   1   1   1   1   1   0   1   0   0   1   2   0   1   0   0   0   2   1   0   0   0   0   0   1   1   0   1   1   2   0   0   0   1   1   2   1   2   0   1   2   1   1   2   1   1   0   1   1   2   1   2   1   1   2   1   2   0   0   0   1   2   0   1   1   1   2   1   1   1   2   0   1   2   0   1   1   0   2   1   2   0   2   2   0   2   0   0   2   1   1   2   0   1   1   1   1   0   2   1   1   1   1   1   0   1   0   0   1   2   1   0   2   0   1   1   0   1   1   1   2   1   0   1   2   0   1   1   1   0   1   1   2   0   2   0   1   1   2   1   1   1   1   1   1   2   0   1   2   2   1   0   1   2   0   1   2   2   2   0   1   1   0   1   2   1   1   2   2   1   0   1
 MK-3-2                 0   1   1   2   1   1   2   0   2   2   1   2   2   1   1   1   1   0   0   2   1   1   1   1   1   0   1   1   1   2   1   1   2   1   0   1   1   0   2   1   0   1   0   2   0   2   1   0   0   1   0   0   1   1   0   2   1   2   1   0   0   2   1   2   1   2   0   1   2   1   1   2   1   1   0   1   1   1   1   2   1   2   2   1   2   0   0   0   1   2   0   1   1   1   2   1   1   1   2   0   1   2   0   1   1   1   2   2   2   0   1   2   0   1   0   0   2   1   1   2   0   0   1   1   1   0   2   1   1   1   0   1   0   0   0   1   1   2   2   0   1   0   1   2   1   1   1   1   2   1   0   1   2   0   1   2   0   1   1   1   2   0   2   0   1   1   2   1   0   1   1   1   1   2   0   0   2   2   1   0   1   0   0   1   2   2   2   0   1   1   0   1   2   1   1   2   2   1   0   1
 MK-3-3                 0   1   1   1   1   1   2   0   2   2   0   2   2   1   1   1   1   0   0   2   1   1   1   1   1   2   1   1   2   2   1   1   1   1   0   1   1   0   2   0   0   1   0   2   0   2   1   0   0   1   0   0   1   1   1   2   0   2   1   0   1   2   1   2   1   2   0   1   2   1   0   1   1   1   1   1   0   1   1   2   1   1   2   1   1   1   0   0   1   1   1   1   1   1   2   1   1   1   2   0   2   2   0   1   1   1   2   2   2   0   1   2   1   1   0   0   2   1   1   2   0   1   1   1   0   1   2   1   1   2   0   1   1   0   1   1   1   2   2   0   2   1   1   2   1   1   1   1   2   1   0   1   2   0   1   2   1   1   2   1   2   0   1   0   1   1   2   1   0   1   0   1   1   1   0   0   2   1   1   0   1   0   0   1   2   1   2   0   1   1   0   0   2   1   1   2   2   1   0   2
 MK-3-4                 0   1   1   1   1   1   2   0   2   1   0   2   2   1   1   1   1   0   1   1   0   1   1   1   1   1   1   1   2   2   0   2   1   2   1   1   1   0   1   0   0   2   1   2   0   2   1   0   0   1   0   0   1   1   2   2   1   2   1   0   1   2   1   2   1   1   0   1   2   1   1   1   1   1   1   1   0   0   1   1   1   1   2   1   0   1   0   1   1   1   0   2   1   1   2   1   1   1   2   1   2   2   0   1   1   0   2   2   1   0   1   2   1   1   0   0   1   1   1   0   0   1   1   0   1   1   2   1   2   1   0   1   1   0   1   1   1   1   2   0   2   0   1   2   1   1   2   2   2   1   0   1   2   0   1   1   1   1   1   1   2   0   1   0   0   1   2   1   0   1   0   1   1   1   0   0   2   1   1   0   2   0   0   1   2   1   2   0   1   1   0   0   1   1   0   2   2   1   0   2
 MK-3-5                 0   1   1   1   1   1   2   0   2   1   0   2   2   0   1   1   1   0   1   1   0   1   1   1   0   1   1   1   2   2   0   2   1   2   1   1   1   0   1   0   1   1   1   1   0   2   1   0   1   1   0   0   1   1   2   1   1   2   1   1   1   1   1   2   1   1   0   2   2   2   1   1   1   0   2   1   0   0   1   1   1   0   2   1   0   1   0   1   1   1   0   2   1   1   2   2   1   1   2   1   2   2   1   1   1   0   2   2   1   0   1   1   1   1   0   0   1   1   1   2   0   1   1   1   1   1   1   1   2   1   0   1   1   0   2   1   0   1   2   1   2   0   1   2   2   1   2   2   2   1   0   1   2   0   1   1   1   1   1   1   2   0   1   1   0   1   2   1   1   1   0   1   1   1   0   0   2   1   1   0   2   0   0   1   2   1   2   0   1   1   0   0   1   1   0   2   2   1   0   2
 MK-3-6                 0   1   1   1   1   1   2   0   2   1   0   2   1   0   2   1   1   1   1   1   0   1   1   1   0   1   2   0   2   2   0   2   1   2   1   1   1   0   1   0   1   1   1   1   0   2   1   0   2   1   1   0   1   1   2   1   0   2   1   0   1   1   1   1   0   1   0   2   2   2   1   1   1   0   2   1   0   1   1   1   1   1   2   1   1   1   0   1   1   1   1   1   1   1   2   2   1   2   2   1   2   2   1   1   1   0   2   1   2   0   1   1   1   0   0   0   1   1   1   2   0   1   1   1   2   1   1   0   2   1   0   1   1   0   2   1   0   1   2   1   1   1   1   2   2   0   2   2   2   2   0   2   2   0   1   1   1   2   1   1   2   0   1   0   0   1   2   0   1   1   0   1   1   1   0   0   2   1   1   0   2   0   1   1   2   1   2   0   1   2   0   0   1   1   0   2   2   1   0   2
 MK-3-7                 0   0   1   1   1   1   2   0   2   0   0   2   0   0   2   1   1   1   1   1   0   0   1   1   0   1   1   1   2   2   0   2   0   2   1   1   1   0   1   0   1   2   1   1   0   2   1   0   2   0   1   0   1   1   2   1   0   2   1   0   1   2   1   1   0   1   0   2   2   2   1   1   1   0   2   1   0   1   1   1   1   1   2   1   0   1   0   0   2   1   1   1   1   1   1   1   1   2   2   2   1   2   1   1   0   0   2   1   2   0   1   1   1   0   0   0   1   1   1   1   0   2   1   1   2   1   2   0   2   1   0   1   1   0   2   1   0   1   2   1   1   1   0   1   2   0   2   2   2   2   0   2   1   0   1   0   1   2   1   1   2   0   1   0   0   1   2   0   1   1   0   1   1   1   0   0   2   1   1   0   2   0   1   1   2   1   2   0   2   2   0   0   1   2   0   2   2   0   0   1
 MK-3-8                 1   2   1   1   2   1   1   0   1   0   0   2   1   2   2   1   1   1   1   1   0   0   1   1   1   1   1   1   2   2   0   1   0   2   1   1   1   0   1   0   1   2   1   1   0   2   1   0   2   0   1   0   1   1   1   1   0   2   1   0   1   2   1   2   0   1   0   2   2   2   1   1   1   0   2   1   0   2   1   1   1   1   1   1   0   1   0   0   2   1   1   1   1   1   1   1   1   1   2   2   1   2   2   1   0   0   2   1   2   0   1   1   1   1   0   0   1   1   1   1   0   1   1   1   2   1   1   2   2   1   0   1   1   1   2   0   0   1   2   0   1   0   0   1   2   0   2   1   2   2   0   1   1   0   1   1   1   2   1   1   1   0   1   0   0   1   2   0   1   1   0   1   1   1   0   2   2   1   1   0   2   0   1   1   2   1   2   0   2   1   0   0   1   2   0   2   1   0   0   1
 MK-3-9                 1   2   1   0   2   1   1   0   1   0   0   2   2   2   2   0   2   1   0   2   0   0   1   1   0   1   1   1   2   1   0   1   0   1   1   1   1   2   1   1   1   2   0   1   0   2   0   1   2   0   2   0   1   1   1   1   0   2   1   0   0   2   1   2   0   1   0   1   2   2   1   1   2   0   2   1   0   2   1   1   2   1   1   0   0   1   0   0   2   1   1   1   1   1   1   2   1   1   2   2   1   2   2   0   0   0   2   0   2   0   2   1   1   1   0   0   1   1   1   0   0   1   1   1   2   0   1   2   2   1   0   1   1   1   2   1   0   2   2   1   1   0   1   1   1   0   2   1   2   1   0   1   0   0   1   1   1   2   1   1   1   0   1   0   0   1   2   0   1   1   0   1   1   2   0   2   2   1   1   0   2   1   1   1   2   1   2   0   2   1   0   0   1   2   0   2   1   0   1   1
 MK-3-10                1   1   2   1   2   1   1   0   1   0   0   2   2   2   2   0   2   0   1   2   0   0   2   1   0   1   1   1   2   1   0   1   0   1   1   1   1   2   1   1   1   2   1   1   0   2   0   1   2   0   2   0   0   1   1   1   0   2   1   0   0   1   1   2   0   1   1   2   2   0   1   1   2   0   2   1   0   2   1   1   2   1   1   0   0   2   0   0   2   0   1   1   1   1   1   2   1   2   2   2   1   2   2   0   0   1   2   0   2   0   2   1   1   1   0   0   1   1   2   0   0   1   1   0   2   0   1   1   1   1   0   1   2   1   2   1   1   2   1   1   1   0   1   1   1   0   2   1   1   1   0   0   0   0   1   0   1   2   1   1   1   0   1   0   1   1   2   0   1   1   0   1   1   2   1   2   2   1   1   0   2   1   1   0   2   1   1   0   1   1   0   2   1   2   0   2   1   0   1   1
 MK-3-11                1   1   2   1   2   1   1   0   1   0   1   2   2   2   2   0   2   0   1   2   1   1   2   1   0   1   1   1   2   0   0   0   0   1   1   1   1   2   0   1   1   2   1   1   0   1   0   1   2   0   2   0   0   1   1   1   0   2   2   0   0   1   1   1   0   1   0   2   2   0   1   0   2   0   2   1   0   1   1   1   2   1   1   0   0   2   1   0   2   0   1   1   1   1   1   2   1   2   2   2   1   2   2   0   0   2   2   0   2   0   2   1   1   1   0   2   1   1   2   0   0   1   1   0   2   1   1   1   1   1   0   1   2   1   2   1   1   2   2   1   1   1   1   1   1   0   1   1   2   1   0   0   0   0   1   0   1   2   1   1   1   1   1   0   1   0   2   0   1   1   0   2   1   2   1   2   2   2   2   0   2   1   1   0   2   0   1   0   1   2   0   2   1   2   0   2   1   0   1   1
 MK-3-12                1   1   1   1   2   1   0   0   1   0   1   2   2   2   1   0   2   1   1   2   1   1   2   1   0   1   1   1   2   0   0   1   0   1   0   1   1   2   0   1   1   2   1   1   1   1   0   2   2   0   1   0   0   2   1   1   0   2   2   0   1   1   2   2   1   1   1   2   2   0   1   2   2   0   2   1   0   1   1   1   2   1   1   0   0   2   1   0   2   0   1   1   1   1   1   2   1   2   2   2   2   1   2   0   1   2   2   0   1   0   2   1   1   1   0   2   1   1   2   0   0   1   1   1   2   1   1   1   0   1   0   2   2   1   1   1   1   2   1   2   1   1   1   1   1   1   1   0   2   0   0   0   1   0   1   1   1   1   1   1   1   0   1   0   1   0   0   0   1   1   0   1   1   2   2   2   1   2   2   0   1   1   1   0   0   0   1   0   1   2   0   2   1   2   0   2   1   0   1   0
 MK-3-13                1   1   1   1   2   1   0   0   1   1   1   2   2   2   1   0   1   1   1   2   0   1   2   1   0   1   1   0   2   0   0   1   0   1   0   1   1   2   0   1   1   2   1   0   1   1   0   2   2   0   1   0   0   1   1   1   0   2   2   0   2   0   2   2   1   1   1   0   2   0   1   2   2   1   2   1   0   1   1   1   2   1   1   0   1   2   1   0   2   0   1   0   1   1   1   2   1   2   1   2   2   1   2   0   0   2   2   0   2   1   2   1   1   1   0   2   2   1   2   0   1   1   1   1   2   0   1   1   0   1   0   2   2   1   2   1   2   2   1   1   1   0   1   0   1   0   1   0   1   0   0   1   1   0   1   0   1   1   1   1   1   0   0   0   2   0   0   0   1   1   0   1   1   2   2   2   1   2   1   0   1   0   2   1   0   0   1   0   2   2   0   1   1   2   0   1   1   0   1   0
 MK-3-14                1   1   2   1   2   1   0   2   2   1   1   1   2   1   1   0   1   2   1   2   0   1   2   2   0   0   1   0   2   0   1   1   0   1   0   1   1   2   0   1   1   2   1   0   1   1   0   2   2   0   1   0   0   1   1   1   0   2   2   1   2   0   2   2   1   1   1   0   2   1   1   2   2   1   2   1   0   1   1   1   2   1   1   0   1   2   1   0   2   0   1   0   1   2   2   2   1   2   1   2   2   1   2   0   0   1   2   1   1   2   1   0   1   1   0   2   1   0   2   0   1   1   2   1   2   0   1   1   0   1   0   2   1   1   2   1   2   2   1   1   1   0   1   0   1   0   0   0   1   0   0   2   1   0   2   1   1   1   1   1   1   1   0   1   1   0   0   0   1   1   0   1   1   2   2   2   1   2   1   0   1   0   2   1   1   1   1   0   1   1   0   1   1   2   0   1   1   0   1   0
 MK-3-15                1   1   2   1   2   1   0   2   2   1   1   1   2   1   1   0   2   2   1   2   0   1   2   2   0   0   1   0   1   0   1   1   0   1   0   1   1   2   1   2   1   2   1   1   0   1   0   2   2   0   1   1   0   0   1   1   0   2   2   1   1   0   2   2   1   1   2   0   2   1   1   2   2   2   2   1   0   1   1   1   2   1   1   0   1   1   1   0   2   0   2   0   1   2   2   2   1   1   1   2   2   1   2   0   0   1   2   1   1   2   1   0   1   1   0   1   1   0   2   0   1   0   2   1   2   0   1   1   0   1   0   2   1   1   2   1   1   2   1   2   1   1   2   0   1   0   1   0   1   0   0   2   1   0   2   0   1   1   1   2   2   1   0   1   1   0   0   0   1   2   0   1   1   2   2   2   1   2   2   0   1   0   1   2   1   1   2   0   1   0   0   1   1   2   0   1   1   0   1   0
 MK-3-16                0   0   2   1   2   1   1   2   2   0   1   2   2   1   1   0   2   2   1   2   0   1   2   2   0   0   1   1   1   0   0   0   1   2   1   1   1   1   1   2   1   2   1   1   1   1   0   1   1   0   1   1   0   0   2   1   0   2   2   0   1   0   1   2   1   1   1   0   2   1   1   2   2   2   2   1   0   1   1   1   2   0   1   1   1   1   1   1   2   0   1   0   1   2   2   2   1   1   1   2   2   1   2   0   0   1   2   1   1   2   1   0   1   1   0   1   1   1   2   1   2   0   1   1   2   0   1   1   0   1   0   2   1   1   1   1   1   2   1   2   1   1   2   0   1   0   1   0   1   0   0   2   1   0   2   0   1   1   1   2   2   1   0   1   1   0   1   0   1   1   0   1   1   2   2   2   0   2   2   0   0   0   0   2   1   1   2   0   1   0   1   1   0   0   0   1   1   0   1   1
 MK-4-1                 1   0   1   1   0   2   1   2   1   0   1   2   1   1   1   0   1   2   0   1   2   0   1   1   2   1   1   2   1   2   1   1   1   2   1   1   1   1   1   0   2   2   0   1   1   2   2   1   2   1   1   0   0   0   2   0   1   0   1   2   1   1   1   0   1   1   2   0   2   0   1   0   1   1   2   2   1   1   0   2   1   2   1   1   1   2   2   0   0   1   1   1   2   1   1   0   0   0   0   1   1   0   0   0   1   0   0   2   1   1   2   2   0   2   2   1   1   0   1   1   2   0   1   2   0   1   2   2   1   1   1   2   0   0   2   2   1   1   0   1   1   1   2   1   1   1   1   0   2   1   1   2   2   1   2   1   2   2   2   1   1   0   1   2   2   0   2   0   2   1   2   0   2   1   1   1   1   1   1   1   0   1   2   1   1   1   2   2   0   0   1   1   1   1   0   0   1   1   0   1
 MK-4-2                 1   0   0   1   0   2   1   2   2   0   1   2   1   0   0   1   1   2   0   1   2   0   1   1   2   1   1   2   1   2   1   1   1   2   1   1   1   1   1   0   2   2   1   1   0   2   2   0   2   1   1   0   0   0   2   0   2   0   1   2   1   1   1   0   1   1   2   0   2   0   1   0   1   1   1   1   1   1   0   1   1   2   1   1   1   2   0   0   0   1   1   1   1   0   1   0   0   0   0   1   1   0   0   1   0   0   0   2   2   1   2   2   0   2   2   1   0   0   1   1   2   1   2   2   1   1   1   2   0   1   1   2   0   0   2   2   2   1   0   1   1   1   2   1   1   1   1   0   2   1   1   2   1   1   2   1   2   0   1   1   1   2   1   2   2   1   2   1   2   1   2   0   2   1   1   1   1   1   1   1   0   1   2   1   1   1   2   2   1   0   1   1   1   1   0   0   1   1   0   1
 MK-4-3                 1   0   0   0   0   2   1   2   2   0   0   2   1   0   0   0   0   2   0   2   2   0   1   1   2   1   1   2   1   2   1   1   1   2   1   1   0   1   1   0   2   1   1   1   0   2   1   0   2   1   0   0   0   0   1   0   1   0   1   2   1   1   1   0   1   1   1   1   2   1   1   0   1   2   1   1   1   1   0   1   1   2   1   1   1   2   1   0   0   2   1   1   2   0   1   0   0   0   0   1   1   0   0   0   0   0   0   2   2   1   0   2   0   1   2   1   0   0   1   2   2   1   2   2   1   0   1   2   0   1   2   2   0   0   2   2   2   1   0   1   0   1   2   1   1   1   1   0   2   1   2   0   1   1   2   1   2   0   1   1   1   2   1   2   2   0   2   2   2   1   2   0   2   0   1   1   1   1   1   1   0   1   2   1   1   0   2   2   0   0   1   1   2   1   0   0   1   0   0   1
 MK-4-4                 1   0   0   0   0   2   1   0   2   0   0   2   0   1   0   0   0   1   0   2   2   0   1   1   1   0   1   2   1   2   1   1   1   2   1   2   0   1   1   0   2   1   1   1   0   1   1   0   1   1   1   0   0   0   1   0   1   1   1   2   1   2   1   1   1   1   1   2   2   0   1   0   1   2   1   1   1   1   0   1   1   2   0   0   1   2   1   0   0   2   1   1   2   0   1   0   0   0   0   1   0   0   1   0   0   0   0   2   0   1   0   2   1   0   2   1   0   2   1   2   2   1   2   2   1   0   1   2   0   0   2   2   2   0   2   2   1   1   0   0   0   0   2   1   1   1   1   0   2   1   2   1   0   0   2   1   2   0   1   1   1   1   1   2   2   0   2   1   1   1   1   0   1   0   1   1   2   1   2   1   0   1   2   1   1   0   2   2   0   0   1   2   2   1   0   0   1   0   0   1
 MK-4-5                 1   0   0   0   0   2   1   0   1   0   0   2   0   1   1   0   0   1   1   2   2   0   1   1   1   0   1   2   2   2   1   1   1   2   1   2   1   1   0   0   2   1   1   1   0   0   1   0   1   1   1   0   0   0   1   0   2   1   1   2   1   1   2   1   2   1   1   1   2   0   1   0   1   2   1   1   1   1   1   1   1   2   0   0   1   2   0   0   1   2   1   1   2   1   1   0   1   0   0   1   0   0   1   0   0   0   0   2   0   0   0   2   1   1   1   1   0   2   0   1   2   1   2   2   2   0   2   2   0   0   2   2   1   1   2   2   1   1   0   0   0   0   1   0   1   1   1   1   1   1   2   1   0   0   2   1   2   0   1   1   1   1   0   2   2   0   1   1   1   2   0   0   1   0   1   1   1   1   2   1   0   1   1   0   1   0   2   2   0   0   1   2   2   1   0   0   1   0   0   1
 MK-4-6                 1   0   0   0   1   2   1   0   1   1   0   2   0   0   1   0   1   1   1   1   2   0   1   1   1   0   1   2   2   2   0   1   1   2   1   1   1   2   0   0   0   1   1   0   0   0   1   0   1   2   1   1   0   0   1   1   2   0   1   2   1   1   2   1   1   1   1   1   2   0   1   0   1   1   1   1   1   1   1   1   1   2   0   0   1   2   1   0   1   2   1   1   2   1   2   1   1   1   1   1   1   0   1   0   0   0   1   2   0   0   0   1   1   0   2   1   0   2   0   2   2   1   2   2   1   0   2   2   0   0   2   2   1   1   2   1   1   1   0   1   0   0   1   0   1   1   1   1   1   1   2   1   0   0   0   0   1   0   1   1   1   1   0   2   1   0   1   1   1   2   1   0   1   0   1   1   1   1   2   1   0   1   1   1   1   0   1   2   0   0   2   2   2   1   1   0   1   1   1   2
 MK-4-7                 0   1   0   0   1   2   1   0   1   1   0   2   0   0   1   1   1   1   0   1   2   1   1   1   1   0   1   1   2   2   0   1   1   2   1   1   2   2   0   0   0   1   1   1   0   0   1   0   1   2   1   1   0   0   1   1   2   0   1   2   1   1   2   1   1   1   1   1   1   0   1   0   1   2   1   1   1   1   1   0   1   2   1   1   2   1   2   0   1   2   1   1   2   1   1   1   1   2   2   1   2   2   0   1   0   1   1   0   0   0   0   1   1   0   1   1   0   2   0   2   1   1   2   2   1   0   2   1   0   0   2   1   1   0   2   1   0   1   0   1   0   1   1   0   1   1   1   1   2   1   1   1   1   0   0   0   2   0   2   1   1   1   0   2   1   0   1   1   1   1   1   0   1   0   1   1   1   0   2   1   0   1   1   1   1   0   1   2   0   0   2   2   2   1   1   0   1   1   1   2
 MK-4-8                 1   1   0   0   1   2   1   0   2   1   0   1   0   0   0   1   1   0   0   1   2   2   2   1   1   1   0   1   2   2   0   2   1   2   1   0   2   2   0   0   1   1   1   1   1   0   0   0   1   2   1   1   0   0   1   1   2   0   1   2   1   1   2   1   1   1   1   1   1   0   0   0   1   2   1   1   1   1   1   0   1   2   1   1   2   2   2   0   1   2   1   1   2   1   1   1   1   1   2   1   2   2   0   1   0   1   1   1   0   0   2   2   1   0   1   1   1   2   1   2   1   1   2   2   1   0   2   2   0   0   2   1   1   1   2   0   0   1   0   2   0   1   2   0   1   1   1   1   2   0   0   1   1   0   0   0   1   0   2   1   1   1   0   2   1   0   1   1   1   1   0   0   1   0   2   1   1   0   1   2   0   1   1   1   1   0   0   2   1   0   2   2   2   1   0   0   1   2   1   2
 MK-4-9                 1   1   1   0   1   1   1   0   2   1   0   0   0   0   0   1   1   0   0   2   2   2   2   1   1   1   0   1   2   2   1   2   1   1   1   0   2   2   0   0   1   1   1   1   1   0   0   0   1   2   1   1   0   0   1   1   2   0   1   1   1   1   2   1   1   0   1   1   2   1   0   0   1   2   1   1   1   1   1   0   1   2   1   1   2   2   2   0   1   1   1   1   2   0   1   1   1   1   2   0   2   1   0   1   1   0   1   1   0   0   2   2   2   0   1   2   1   2   1   2   1   1   2   2   1   0   1   2   0   0   1   1   1   1   2   0   0   1   1   2   0   1   2   0   1   1   1   1   2   0   0   2   1   0   1   0   1   0   2   1   1   1   1   2   1   0   1   1   1   1   0   0   1   0   2   1   1   0   2   1   1   1   0   1   1   1   0   2   1   0   2   1   2   1   0   0   1   2   1   2
 MK-4-10                1   1   1   0   1   1   0   0   2   1   0   0   0   0   0   1   1   1   0   2   2   2   2   1   1   1   0   2   1   2   1   1   1   1   1   0   2   1   1   0   1   1   1   1   1   0   0   0   0   1   2   1   1   0   2   1   2   0   1   1   1   1   2   1   1   0   1   1   1   1   0   0   1   2   2   1   1   1   1   0   1   2   1   1   2   2   2   0   1   1   1   1   2   0   1   1   2   1   1   0   2   1   0   2   0   1   1   1   0   0   1   2   2   0   1   2   1   2   1   1   1   1   2   2   1   1   1   2   0   0   1   2   1   1   2   0   0   1   1   2   0   1   2   0   1   1   2   1   2   0   0   2   1   0   1   0   1   0   2   1   2   1   1   1   1   0   1   1   1   2   1   0   2   0   2   1   1   0   2   1   1   2   0   1   1   2   0   2   1   0   2   1   2   2   0   0   0   2   1   2
 MK-4-11                1   1   1   1   1   1   0   0   2   1   0   0   0   0   0   1   1   1   0   2   1   2   2   0   1   1   0   2   1   2   1   1   1   1   1   1   2   2   1   1   1   1   1   1   1   1   0   0   0   1   2   1   1   0   1   1   1   1   1   2   2   1   2   2   1   0   1   1   0   1   0   0   1   2   2   1   1   1   1   0   1   2   1   1   2   2   2   0   1   1   2   1   1   1   1   1   2   1   1   0   2   1   0   2   0   1   1   0   0   0   1   2   2   0   1   2   0   2   1   1   1   1   2   2   1   1   1   2   0   0   1   2   2   1   2   0   0   0   1   2   0   2   2   0   1   1   2   1   2   0   0   2   1   0   1   0   2   1   2   1   2   1   1   1   1   0   1   1   1   2   0   0   2   0   2   2   2   0   1   0   1   1   0   1   1   2   0   2   1   0   2   1   2   2   0   0   0   2   1   1
 MK-4-12                2   1   1   1   0   1   0   1   1   1   0   0   1   0   0   1   0   1   0   2   1   2   2   0   1   1   0   2   0   2   1   2   1   2   0   1   2   1   1   1   1   1   1   1   1   1   0   0   0   1   2   1   1   0   1   1   0   0   1   2   2   1   2   2   2   0   0   1   1   1   0   0   1   2   2   1   1   1   1   0   1   2   1   0   1   1   2   1   1   1   1   1   2   1   1   1   1   1   1   0   1   1   1   2   0   1   1   0   0   0   1   2   2   1   1   2   0   2   1   1   1   1   2   2   0   1   1   2   0   0   2   2   2   1   1   0   0   0   1   2   0   2   1   0   1   0   2   1   2   1   0   2   1   1   0   0   1   1   2   1   2   1   1   1   0   0   1   1   1   2   0   0   2   0   2   1   1   0   1   0   1   1   0   1   0   2   0   2   1   0   2   1   2   1   0   0   0   2   0   1
 MK-4-13                2   1   1   2   0   1   0   0   2   1   0   0   0   0   0   1   0   1   1   2   1   1   2   0   1   1   0   2   2   1   1   2   1   2   0   1   2   0   1   1   1   1   1   1   1   1   0   0   0   1   2   1   1   1   1   2   0   0   1   2   2   1   2   2   1   0   0   0   2   1   2   0   1   2   2   1   1   1   1   1   1   2   0   0   2   0   2   1   1   0   1   1   1   0   1   1   2   1   1   1   1   1   1   2   0   1   1   0   0   0   1   2   2   1   2   2   0   2   1   1   2   1   2   2   0   1   1   2   0   0   2   2   1   1   1   0   0   0   1   2   1   2   0   0   1   0   2   1   2   1   0   1   1   2   0   0   1   1   1   1   2   1   1   1   0   0   1   1   2   2   0   0   1   1   2   1   1   0   1   0   1   1   0   1   1   2   0   1   1   0   2   1   2   1   0   1   0   2   0   0
 MK-4-14                2   2   1   2   0   1   0   0   2   1   0   0   1   0   0   1   0   1   0   2   1   1   2   0   1   1   1   2   2   2   1   2   1   2   0   1   2   0   1   1   1   1   1   1   1   1   1   0   0   1   2   1   1   1   2   2   0   0   1   2   2   2   2   2   1   0   0   0   1   1   2   0   1   1   0   1   1   1   1   1   1   2   0   0   2   0   2   1   1   1   1   1   0   0   0   1   2   2   1   1   1   1   0   2   0   0   1   0   0   0   1   2   2   1   2   0   0   1   1   1   1   1   2   2   0   1   1   2   0   0   1   1   1   1   1   0   0   0   1   1   1   2   0   0   0   0   2   1   2   2   0   1   1   2   0   1   1   1   0   1   2   1   1   2   0   0   0   1   2   2   0   0   1   1   2   1   1   0   1   0   1   1   0   1   1   2   0   1   1   0   1   1   2   1   0   1   0   2   0   1
 MK-4-15                2   2   1   2   0   1   0   1   2   1   0   0   1   1   0   1   0   1   0   2   2   1   2   0   1   1   1   1   2   2   1   2   1   2   0   1   2   1   1   0   1   1   2   1   2   1   1   0   0   1   2   1   1   1   2   2   1   0   1   2   2   2   2   2   1   1   1   1   1   0   2   2   1   1   0   1   1   1   1   2   1   2   0   0   2   0   2   1   1   1   1   1   0   0   0   1   2   2   0   1   0   0   0   2   0   1   1   0   0   0   1   2   2   1   1   0   0   1   1   1   1   1   2   1   0   1   1   2   0   0   1   1   1   2   1   0   0   0   1   1   2   2   0   0   0   0   2   2   2   2   0   1   1   2   0   1   1   1   0   1   1   1   1   2   0   0   1   1   2   2   0   0   1   1   2   0   1   0   0   0   1   1   1   1   1   2   0   1   1   0   1   1   2   1   0   1   0   2   0   1
 MK-4-16                2   2   1   2   1   1   0   1   1   1   0   1   1   0   0   2   0   1   0   2   2   1   2   0   1   1   1   1   2   2   1   2   2   2   0   1   2   2   1   1   1   1   2   1   2   1   1   0   0   1   2   1   1   1   2   2   1   0   1   1   2   2   1   2   2   1   1   1   1   0   2   2   1   1   1   1   1   1   1   2   0   2   0   0   2   0   2   0   0   2   1   1   1   0   1   1   2   2   0   0   0   0   0   2   0   1   1   0   0   0   2   2   2   1   0   0   1   2   1   1   2   1   2   1   0   1   0   2   0   0   1   1   1   2   1   0   1   0   1   1   2   2   0   0   0   0   2   2   2   1   1   1   1   1   0   1   0   1   0   1   1   1   1   2   1   0   1   1   2   2   0   0   1   2   2   1   2   0   0   0   1   0   0   1   1   2   0   1   1   0   1   0   2   1   0   2   0   2   0   1
 MK-5-1                 2   0   1   0   2   0   0   0   0   1   1   1   2   0   1   2   0   0   1   1   2   2   1   0   1   2   1   1   2   0   2   1   0   1   2   2   0   0   1   1   2   0   1   2   2   0   1   0   1   0   2   1   1   2   1   0   2   1   1   1   1   1   1   0   0   1   1   1   2   1   2   0   0   0   1   2   1   1   1   1   1   0   1   0   1   0   0   2   1   2   1   2   0   1   1   0   1   2   1   1   2   1   0   2   1   1   0   0   1   0   1   1   1   1   1   1   1   1   2   1   1   0   0   0   1   1   1   0   0   1   2   1   1   2   0   1   1   0   1   1   0   1   0   1   0   1   2   1   1   2   2   1   1   0   1   1   2   2   2   1   1   0   2   1   1   0   1   1   0   1   0   1   0   1   1   1   1   0   0   2   1   2   0   0   0   1   1   1   1   1   0   0   1   0   2   2   1   0   1   0
 MK-5-2                 1   0   2   0   2   0   0   0   0   0   1   0   2   0   1   1   0   0   1   1   2   1   1   1   1   2   0   0   2   0   2   1   0   1   2   2   1   0   1   1   2   0   1   2   2   0   1   0   1   0   2   1   1   2   1   1   2   1   1   0   0   1   1   0   0   1   1   0   2   1   2   0   0   1   1   1   1   1   1   1   1   1   1   0   1   0   0   2   1   2   1   2   0   1   1   0   1   2   1   1   2   1   0   2   1   1   1   1   1   0   1   1   1   1   1   1   1   0   2   1   0   0   0   0   1   1   1   1   0   1   2   1   1   2   0   0   1   1   1   1   0   1   0   2   0   1   2   1   0   2   2   1   1   0   1   1   2   1   2   1   1   1   1   1   1   0   1   1   0   1   0   2   0   1   1   1   1   0   0   2   1   2   0   0   0   2   1   1   1   0   0   1   1   0   2   2   2   0   1   0
 MK-5-3                 1   1   2   0   2   0   0   0   0   0   1   0   2   0   1   1   0   0   1   1   1   1   1   1   1   2   0   0   2   0   2   1   0   1   2   1   1   0   1   1   2   0   1   2   2   0   0   0   1   0   2   1   1   2   1   1   2   1   1   0   0   1   0   0   0   1   1   0   1   1   1   1   0   1   1   0   1   1   2   1   1   1   1   1   1   1   0   2   1   2   0   2   0   1   1   1   1   2   1   1   2   1   0   2   2   1   1   1   1   0   1   1   1   1   1   0   1   1   2   1   0   0   0   0   1   0   0   2   0   2   2   1   1   2   0   0   1   1   1   1   0   1   0   2   1   2   2   1   0   1   2   1   1   0   1   1   2   0   2   1   1   1   1   1   1   0   1   1   0   1   0   1   0   1   1   0   1   0   0   2   1   2   0   0   0   2   1   1   0   0   0   1   1   0   1   2   2   0   0   1
 MK-5-4                 2   1   2   1   2   0   0   0   1   0   1   0   2   0   1   1   0   0   1   1   1   1   1   1   1   1   1   0   2   0   1   1   0   1   2   1   1   0   1   1   2   0   0   2   2   0   1   0   1   0   2   1   1   2   0   2   2   1   2   0   0   1   1   0   0   0   1   1   1   1   1   1   0   0   1   0   1   1   1   1   1   1   1   1   1   1   1   1   1   2   0   2   0   1   1   1   1   2   1   1   2   1   0   2   2   1   1   1   1   0   1   1   1   1   1   1   0   2   2   1   0   0   0   0   1   0   1   2   0   2   2   1   1   2   0   0   1   1   2   1   0   1   0   2   1   2   2   1   0   1   2   1   1   0   1   1   2   0   1   2   1   1   0   1   1   0   1   1   0   1   0   1   0   1   1   0   1   0   1   2   1   2   0   0   0   2   1   1   1   1   0   1   1   1   2   2   2   0   1   1
 MK-5-5                 2   0   1   1   2   1   0   0   0   0   1   0   1   0   1   2   1   0   0   1   1   1   1   1   1   1   1   0   2   1   1   1   0   1   2   1   1   0   1   1   1   1   0   1   2   0   1   0   1   0   2   1   0   2   0   2   2   1   2   0   0   1   1   0   0   0   0   0   1   1   1   0   0   0   1   0   1   1   1   1   1   1   1   1   2   1   1   1   1   2   0   2   0   1   2   1   1   2   1   1   2   1   0   2   2   1   1   0   1   0   1   1   1   1   1   2   0   2   2   1   0   0   0   0   1   0   2   2   0   2   2   1   1   2   1   0   0   1   2   1   0   1   0   2   1   2   2   1   0   1   2   2   1   0   1   1   1   0   1   1   1   1   0   1   1   0   0   1   0   1   2   0   0   1   1   0   1   1   1   2   1   2   1   2   0   2   2   1   1   1   0   1   1   1   1   2   2   0   1   1
 MK-5-6                 2   0   2   1   2   1   0   0   0   1   1   1   1   0   1   2   1   0   0   1   2   2   1   1   1   1   1   1   2   1   2   1   0   1   1   1   1   0   0   1   1   2   0   1   2   0   1   0   1   0   2   1   0   2   0   2   2   1   2   0   1   2   1   0   1   0   0   1   1   1   1   0   1   0   1   0   1   1   1   1   1   1   1   1   2   1   1   1   0   2   0   1   0   1   2   1   1   2   1   1   2   1   0   1   2   1   1   0   1   0   2   1   1   0   1   1   1   1   2   1   0   0   0   0   1   0   2   1   0   2   2   1   1   2   1   0   0   1   2   1   0   0   0   2   1   2   2   1   0   0   2   2   1   0   1   1   1   0   1   1   1   1   0   1   1   0   1   1   0   1   2   0   0   1   1   2   1   1   1   2   1   2   2   2   0   1   1   1   2   1   0   1   1   1   1   2   2   0   1   1
 MK-5-7                 2   0   2   1   2   1   0   0   1   1   1   1   1   0   1   2   1   0   0   0   2   2   1   1   1   1   1   1   2   1   2   1   0   1   0   1   1   0   1   1   1   1   0   1   2   0   2   0   1   0   1   1   0   2   0   2   2   1   2   0   1   1   1   0   1   0   0   1   1   2   1   1   1   0   2   0   1   1   1   1   1   1   1   1   2   0   1   1   0   2   0   1   0   1   2   1   2   2   1   1   1   1   0   2   2   1   2   1   0   0   1   1   1   0   1   1   1   1   2   2   0   0   0   0   0   1   2   1   0   0   2   2   1   2   1   0   0   1   1   1   0   0   1   2   1   2   2   1   1   0   2   2   1   0   1   1   1   0   1   1   1   1   0   2   1   1   1   1   1   1   2   0   0   1   1   1   1   1   1   2   0   2   2   2   0   1   1   1   2   1   1   1   1   1   1   2   2   0   1   1
 MK-5-8                 2   0   1   1   2   1   0   0   1   1   1   1   1   0   1   1   1   0   0   0   2   2   1   1   1   1   2   1   2   1   0   1   0   1   0   1   1   0   1   0   1   1   0   1   2   0   2   1   1   0   1   1   0   2   0   2   2   0   2   0   1   2   1   0   1   0   0   1   1   2   1   1   0   0   2   0   1   0   1   1   1   1   1   1   1   0   1   1   0   2   1   1   0   1   1   1   2   2   0   1   1   1   0   2   2   1   2   2   1   0   1   1   1   0   1   1   1   1   2   2   0   0   0   0   1   1   1   1   0   1   2   2   1   2   1   1   1   0   2   1   0   0   1   1   1   2   2   1   1   1   2   2   1   1   1   1   0   0   1   0   1   0   0   1   1   0   1   1   0   1   2   0   0   0   1   1   1   1   1   2   0   2   0   2   0   1   1   1   2   1   1   1   1   1   1   2   2   0   1   1
 MK-5-9                 2   0   1   2   0   1   0   0   1   1   1   1   1   1   1   1   2   1   0   0   2   2   1   1   1   1   2   1   2   2   0   1   0   1   0   1   0   1   1   0   1   1   0   0   2   2   2   1   1   0   0   1   0   2   0   1   2   0   2   0   1   2   1   0   1   1   0   1   1   2   2   1   0   0   2   0   0   0   1   1   2   1   1   1   1   0   1   1   0   2   1   1   1   1   1   1   2   1   0   1   1   1   0   2   2   1   2   2   1   0   1   1   2   0   1   1   0   1   2   2   0   1   0   1   1   1   1   1   0   1   2   2   1   2   1   2   1   0   1   1   0   0   1   1   1   2   2   0   1   0   2   1   1   1   1   1   0   0   1   0   1   0   0   0   1   0   1   1   0   1   2   0   1   0   1   1   1   1   1   2   0   1   1   2   0   1   1   1   1   1   1   1   1   2   1   2   2   0   1   1
 MK-5-10                2   0   1   2   0   1   0   0   1   1   1   1   1   1   1   1   2   1   0   1   2   2   1   1   1   1   2   2   2   2   0   1   0   1   0   1   0   2   1   0   1   1   0   0   2   2   2   1   1   0   0   1   0   1   0   1   2   0   1   0   1   2   1   0   1   1   1   1   1   2   2   1   0   0   1   0   0   0   2   1   2   1   1   0   1   0   1   1   0   2   1   1   1   1   1   1   2   1   0   1   1   1   0   2   2   1   2   2   1   0   1   1   2   0   1   0   0   1   2   2   0   1   1   1   1   1   1   0   1   2   2   2   2   2   0   2   1   1   2   1   0   0   1   1   1   1   2   1   1   0   2   1   1   0   1   1   1   0   1   1   0   0   0   0   0   0   1   1   0   1   2   0   1   1   0   1   1   1   1   2   0   2   1   2   0   1   2   1   1   1   1   1   1   2   1   1   2   0   1   1
 MK-5-11                2   0   2   2   0   1   0   0   2   1   1   1   1   1   1   1   2   1   0   1   2   2   2   0   0   1   2   2   1   2   0   1   1   1   0   1   1   1   1   0   1   1   1   0   2   2   1   1   1   0   0   2   0   1   0   1   2   0   1   0   1   1   1   0   1   1   1   1   0   2   2   1   0   0   1   0   0   0   2   1   2   0   1   0   2   0   1   1   0   1   1   1   0   1   1   1   1   1   0   2   1   1   1   2   2   1   2   2   1   0   1   1   2   1   1   0   2   1   2   2   0   1   1   0   1   0   1   0   2   2   2   1   2   2   0   2   1   1   2   1   1   0   1   0   1   1   2   1   1   0   2   1   1   1   1   1   1   0   1   1   0   0   0   0   0   0   2   1   0   1   2   0   1   1   0   2   1   1   1   2   0   2   1   2   0   2   1   1   1   1   1   0   0   2   1   1   2   1   1   1
 MK-5-12                2   0   2   2   0   0   0   1   1   1   1   1   1   1   0   1   2   2   0   1   2   2   2   1   0   1   2   2   0   2   0   1   1   1   1   1   1   1   1   0   1   1   1   0   2   2   1   1   0   0   1   2   0   1   0   0   2   0   1   1   1   1   1   0   1   1   1   1   0   2   1   1   0   0   1   0   0   0   2   1   2   0   1   0   2   0   1   1   0   1   0   1   0   1   1   1   1   1   1   2   0   1   1   1   2   1   2   2   1   0   1   1   2   0   1   0   1   2   2   1   0   1   1   0   1   0   1   0   2   2   2   1   2   2   1   2   1   1   2   1   0   1   1   1   1   1   2   1   1   0   2   1   1   1   1   1   1   0   1   0   0   1   0   0   0   0   1   1   2   2   2   0   0   1   1   2   1   1   1   2   0   2   1   1   0   0   1   1   2   1   1   0   0   1   1   2   2   1   1   2
 MK-5-13                2   0   2   2   0   0   0   1   1   1   1   1   1   1   1   1   2   2   0   1   2   2   2   1   0   1   2   1   0   2   0   1   1   1   2   1   1   1   1   1   1   1   1   0   2   2   1   1   0   0   1   2   0   1   0   1   2   0   1   1   1   1   1   0   1   1   1   2   0   2   1   1   0   0   1   0   0   0   2   1   2   0   0   0   2   0   0   0   0   2   0   1   0   2   1   2   2   1   2   2   0   2   1   1   2   1   2   2   1   0   1   1   1   0   0   0   1   2   2   1   1   1   1   0   2   0   1   1   2   2   2   1   2   1   1   2   1   1   2   1   0   1   1   1   0   1   2   0   1   0   2   1   1   1   1   1   1   0   1   1   0   1   1   0   0   0   1   1   2   0   2   0   0   1   1   2   1   1   1   2   0   2   1   1   0   0   1   0   2   1   0   0   1   1   1   2   2   1   1   2
 MK-5-14                2   1   2   2   0   0   1   1   1   0   1   1   1   1   1   1   2   2   1   1   1   1   2   1   0   1   2   1   0   2   1   1   1   1   0   2   1   1   1   1   2   2   1   0   2   1   1   1   1   0   1   2   0   1   0   0   1   0   1   0   0   1   1   0   1   1   1   2   0   2   1   1   0   0   1   0   0   0   2   1   1   0   0   0   2   0   0   0   0   1   0   1   0   1   0   2   2   1   1   2   0   2   1   1   2   1   2   2   1   0   2   1   1   0   0   1   1   2   2   1   1   1   1   0   2   0   1   1   2   2   2   1   2   1   1   2   1   1   2   1   0   1   1   1   0   2   2   1   1   0   2   1   0   1   1   1   2   0   1   1   0   1   1   0   0   0   1   1   2   0   2   0   1   1   1   2   0   1   1   2   0   2   1   1   0   0   1   0   2   1   1   1   1   2   1   2   2   1   1   2
 MK-5-15                2   1   2   1   0   0   1   1   1   0   1   1   1   1   1   1   1   2   1   1   2   1   2   1   0   1   2   1   0   1   1   1   1   1   0   2   1   1   1   1   2   2   1   0   2   1   2   1   1   0   1   2   0   1   0   1   1   0   1   1   0   1   1   0   1   2   1   1   1   2   1   1   0   0   1   0   0   0   2   1   1   0   0   1   1   1   0   0   0   1   0   2   0   1   0   2   2   2   1   2   0   2   1   1   2   0   2   2   1   1   2   0   1   1   1   1   1   2   2   1   1   1   1   0   2   0   1   1   2   2   2   1   2   1   1   2   2   1   2   1   0   1   1   2   0   2   2   1   1   0   2   1   0   2   1   1   2   0   1   1   0   1   1   0   0   1   1   1   2   0   1   0   1   1   1   2   0   1   1   2   0   1   1   1   0   0   1   0   2   1   2   1   1   2   0   2   2   1   1   2
 MK-5-16                2   1   1   1   0   0   1   1   1   1   1   2   1   1   1   1   1   2   1   2   2   1   2   2   0   0   2   1   0   1   1   1   1   1   0   1   1   1   1   0   2   2   1   0   2   1   2   1   1   0   0   2   0   1   0   1   1   0   1   1   0   1   1   1   1   2   0   1   1   2   1   1   0   0   1   0   0   0   2   2   1   0   0   1   1   1   0   0   0   1   0   1   1   1   0   2   2   2   1   2   0   1   0   1   2   0   2   2   1   1   2   0   1   1   1   1   1   2   2   1   1   1   1   0   2   0   1   1   1   2   2   1   2   1   1   2   2   1   2   1   0   1   1   2   0   2   2   1   1   0   2   1   0   2   1   1   2   0   1   0   1   1   1   1   0   1   1   1   2   0   1   0   1   2   1   2   0   1   1   2   0   1   1   1   0   0   1   0   2   1   2   1   1   2   0   2   2   1   1   2
 MK-6-1                 1   0   1   2   0   1   1   2   0   1   0   0   2   1   1   1   2   1   2   0   1   2   0   0   1   1   1   0   1   0   1   0   2   1   1   0   2   0   0   2   0   2   1   1   2   1   2   1   2   2   2   1   1   2   1   1   1   1   1   1   1   2   2   1   1   1   0   1   1   0   2   0   1   1   2   1   1   2   1   2   1   1   0   1   0   1   1   2   2   2   0   0   2   2   1   1   1   0   1   1   0   0   2   0   1   2   1   0   1   2   1   2   1   2   0   0   1   1   2   0   0   1   1   1   1   1   0   0   0   1   1   1   1   1   1   1   1   1   1   1   1   1   0   0   0   1   1   1   1   1   0   1   1   1   1   1   1   0   1   2   0   1   1   2   1   0   1   1   1   1   0   1   1   2   1   2   1   1   0   2   1   1   0   1   1   1   1   0   1   2   0   0   1   1   0   1   1   1   1   1
 MK-6-2                 1   0   2   1   1   1   1   2   0   2   0   0   2   1   1   1   2   1   2   1   1   2   0   0   1   1   1   0   0   1   0   0   2   1   1   1   2   0   0   2   2   2   1   2   2   1   2   1   2   2   2   1   1   1   1   1   0   1   1   2   1   1   2   0   0   0   1   0   0   0   1   0   1   1   2   1   1   2   1   2   1   1   0   1   0   1   1   2   2   2   0   0   2   2   1   1   0   1   1   1   0   0   2   0   0   2   1   0   1   1   1   2   1   2   0   1   1   0   2   1   0   1   1   2   1   1   1   0   0   1   1   1   1   1   1   1   1   0   1   1   0   1   0   0   1   1   1   1   2   1   0   1   1   1   1   1   1   1   1   2   0   1   1   2   2   1   1   1   2   1   1   1   2   2   1   2   1   1   0   1   1   1   0   1   1   1   1   0   1   2   0   0   1   1   0   0   1   1   1   1
 MK-6-3                 1   0   1   0   1   1   1   2   1   2   0   0   1   1   1   1   1   1   1   1   0   2   0   0   1   1   2   0   0   1   1   1   1   1   0   1   2   0   0   2   1   2   0   2   2   1   2   0   2   2   1   1   0   1   1   1   0   1   1   2   1   1   1   0   1   0   1   0   0   0   1   0   1   2   1   1   2   2   1   2   1   1   0   1   0   1   1   2   2   0   0   0   2   2   1   0   0   1   1   0   0   0   2   0   0   2   1   1   1   1   1   2   1   2   0   2   1   1   2   1   0   1   1   2   1   1   1   0   0   2   1   1   1   1   1   1   1   0   1   1   1   1   0   0   0   2   1   2   2   1   0   1   1   2   1   1   1   1   1   2   0   1   1   2   2   0   1   1   2   1   1   1   2   2   1   2   1   1   0   1   1   1   1   1   1   1   1   0   1   1   0   1   0   1   1   1   1   1   1   1
 MK-6-4                 1   1   1   0   1   1   1   1   1   2   0   0   1   2   1   1   1   1   0   1   0   1   0   1   1   1   2   0   0   1   1   1   1   1   0   0   2   0   1   2   1   2   0   2   2   1   2   0   2   2   1   1   0   1   1   0   0   1   1   1   1   1   0   0   1   1   1   0   0   1   1   0   1   2   1   1   2   2   1   1   2   1   0   1   0   1   1   2   1   0   0   0   1   2   1   1   0   1   2   0   0   0   2   0   0   2   2   1   2   2   1   2   1   2   0   2   0   1   2   1   0   1   1   2   1   0   1   0   1   2   1   1   1   1   1   0   1   0   1   1   1   1   1   0   0   2   1   2   0   1   0   1   2   2   1   1   1   1   1   2   0   1   1   2   2   0   1   1   2   1   1   1   2   2   1   2   1   1   0   1   1   1   1   1   1   2   1   0   1   1   0   1   0   1   1   1   1   2   1   1
 MK-6-5                 0   1   1   0   1   1   1   1   0   2   0   0   1   2   1   0   0   1   0   1   1   1   0   1   1   1   2   0   0   1   1   1   1   1   0   0   2   0   1   2   1   2   0   1   2   1   2   0   0   2   1   1   0   2   1   1   1   1   1   1   1   1   1   0   0   1   1   0   2   1   2   0   1   2   1   1   2   2   2   1   2   1   0   1   1   1   0   1   1   1   0   0   1   2   1   1   0   1   2   1   0   0   1   0   1   2   2   1   2   2   1   2   1   2   1   2   1   2   2   0   0   1   2   2   1   0   0   1   1   2   1   0   1   1   1   0   1   0   1   1   1   1   1   0   0   2   1   2   0   0   0   1   2   2   1   1   1   1   1   2   0   1   1   2   2   0   0   1   2   2   1   2   2   1   1   2   1   1   0   1   1   1   0   1   1   1   1   0   1   1   0   1   0   1   0   1   1   2   1   1
 MK-6-6                 0   1   1   0   1   0   1   1   0   1   0   0   1   2   1   0   0   1   0   1   1   1   0   0   1   1   2   0   0   1   1   1   0   1   0   0   1   1   1   2   2   2   0   1   2   2   2   0   0   2   1   1   1   2   1   1   1   1   1   2   1   1   0   0   0   1   1   0   1   2   2   0   1   2   1   1   2   2   2   1   2   1   0   1   2   1   0   1   1   1   0   2   1   2   1   1   1   1   2   1   0   0   1   0   1   2   2   1   2   2   2   2   0   2   1   2   1   2   2   0   0   1   2   2   1   0   0   1   1   2   1   1   0   0   0   1   1   0   1   1   1   1   1   0   0   2   2   2   1   0   0   1   0   2   1   1   1   1   2   2   0   1   2   2   2   1   0   1   2   2   1   2   2   1   1   1   1   1   0   1   1   1   0   1   1   1   0   1   2   1   0   1   0   1   0   1   1   2   1   1
 MK-6-7                 0   1   1   0   1   0   1   1   0   2   0   0   1   1   1   0   0   1   0   1   0   1   0   0   1   1   2   0   0   1   1   1   0   1   0   0   2   1   1   2   1   2   0   1   2   1   2   0   0   2   1   1   1   2   1   1   1   1   1   1   1   1   0   1   0   1   2   0   1   2   2   0   1   2   0   1   2   2   2   1   2   1   0   1   1   1   0   1   1   1   0   2   1   2   1   1   1   1   1   1   1   0   1   1   1   2   2   0   1   2   2   1   0   2   1   2   0   2   2   0   1   1   2   2   0   0   0   1   2   1   1   1   0   0   0   1   1   0   1   1   1   0   1   0   0   2   2   2   1   1   0   1   0   2   0   2   1   1   2   2   1   1   2   2   2   1   0   1   2   2   1   2   2   1   1   1   1   1   0   1   1   2   0   1   1   1   0   1   2   1   0   1   0   1   0   1   1   1   1   1
 MK-6-8                 0   1   1   0   1   0   1   1   0   2   0   1   2   1   1   0   0   2   0   1   1   1   0   0   2   0   2   0   0   1   1   2   0   1   1   0   2   1   1   2   0   2   0   1   2   1   2   0   0   2   1   1   1   2   1   1   1   2   1   2   1   1   0   1   1   1   2   0   0   2   2   0   0   2   1   1   2   2   2   1   2   1   0   1   1   1   0   1   1   0   0   2   1   2   1   1   1   1   1   1   1   0   1   1   1   2   2   0   1   2   2   1   1   1   2   2   0   2   2   1   1   1   2   2   0   0   1   1   2   1   1   2   1   1   0   1   1   0   1   0   1   1   1   0   0   2   1   2   1   1   1   1   0   1   0   2   1   1   2   2   1   1   2   2   2   1   0   1   1   2   1   2   2   1   1   1   1   1   0   1   1   2   0   1   1   1   0   1   1   1   1   1   0   1   1   1   1   1   1   1
 MK-6-9                 1   1   1   0   1   0   0   1   1   2   0   1   2   0   1   0   0   2   1   1   1   1   0   0   2   1   1   0   0   1   1   2   0   1   2   0   2   1   1   2   0   1   0   0   2   1   2   0   1   2   1   1   1   2   1   1   1   1   1   2   1   1   0   1   1   1   0   1   0   1   2   0   1   2   0   1   2   2   2   1   2   1   0   0   0   1   0   2   1   0   0   2   1   2   1   1   1   1   1   2   2   0   1   2   0   1   2   1   1   2   2   1   1   1   2   2   0   2   2   1   1   1   2   2   0   0   1   2   2   1   1   2   2   1   0   1   1   0   0   0   1   0   1   0   0   2   1   2   1   0   1   1   0   1   0   2   1   1   2   2   1   1   2   2   2   1   1   2   1   2   1   2   1   1   1   1   1   1   0   2   1   2   0   1   2   1   0   1   1   1   1   1   0   1   1   1   1   1   1   1
 MK-6-10                0   1   1   1   1   0   0   1   1   2   1   1   1   0   1   1   1   2   1   1   1   1   0   0   2   1   1   0   1   1   1   2   0   0   2   0   2   1   1   2   1   1   0   0   0   1   1   0   1   2   1   1   1   2   1   1   1   1   1   2   2   0   0   1   2   1   1   1   0   1   2   0   1   1   0   1   2   2   2   1   2   1   0   0   0   1   0   2   1   0   0   1   1   2   1   1   1   1   1   0   2   1   1   2   0   1   2   1   1   2   2   1   1   1   2   1   1   1   2   1   1   1   2   1   1   0   1   2   2   1   1   2   2   1   0   1   1   0   0   0   2   0   1   0   1   2   1   2   1   0   1   1   0   1   0   1   1   1   2   2   1   1   2   2   2   1   2   2   1   1   0   2   1   1   1   1   1   1   0   2   1   2   0   1   2   0   0   1   1   1   1   1   0   1   1   1   2   1   1   1
 MK-6-11                0   1   1   1   0   0   0   0   1   2   1   1   1   0   1   1   1   1   1   1   1   1   0   0   2   1   1   1   1   1   1   2   0   0   2   0   2   1   1   1   2   2   0   0   0   1   1   1   1   2   1   1   1   2   1   1   1   1   1   1   2   0   0   1   2   1   1   1   0   1   1   0   1   1   0   0   2   2   2   1   1   1   0   0   0   1   0   2   1   0   0   1   1   2   0   1   1   1   2   0   2   1   1   1   0   1   2   1   1   2   2   1   1   1   2   1   1   1   2   1   1   1   2   0   1   0   1   2   1   1   1   2   2   1   0   1   1   0   1   0   2   0   1   0   1   1   1   2   1   0   1   2   1   1   0   1   1   1   2   2   1   1   2   2   2   1   2   1   1   1   0   2   1   1   2   1   1   1   0   2   2   2   0   1   1   0   0   1   1   1   0   1   1   1   1   1   1   1   1   2
 MK-6-12                0   1   1   1   0   0   0   0   1   2   0   1   1   1   1   1   2   1   2   1   1   0   0   1   1   1   1   1   1   1   1   2   0   1   1   0   2   1   1   1   2   1   0   0   0   0   1   1   1   1   1   1   1   2   1   1   1   1   0   1   1   0   0   1   2   1   1   1   0   0   1   0   0   1   0   0   2   2   1   1   1   1   0   0   0   1   0   2   1   0   0   1   1   1   0   1   1   1   2   0   2   1   1   1   0   1   2   1   1   2   2   1   0   1   2   1   1   1   2   1   1   1   2   0   1   0   1   2   1   1   1   2   2   1   0   1   1   0   1   0   2   0   1   0   1   1   1   2   1   0   1   2   1   2   0   1   0   1   2   2   1   1   2   2   2   1   1   2   1   1   0   2   1   1   2   1   1   2   1   2   2   1   0   1   1   0   0   1   1   1   0   1   0   1   0   1   1   1   2   1
 MK-6-13                0   1   1   1   1   0   0   0   1   2   0   1   1   1   1   1   2   1   2   1   1   0   0   1   1   2   1   1   1   1   1   2   0   1   1   0   2   1   1   1   2   1   0   0   0   0   2   1   1   1   1   2   1   2   1   1   1   1   0   1   1   0   0   1   2   1   1   1   0   0   1   1   0   1   0   0   2   2   1   1   1   1   1   0   0   1   0   2   1   0   1   1   1   1   0   1   1   1   2   0   2   0   1   1   1   1   1   1   1   1   2   1   0   1   2   1   1   0   2   1   1   1   2   0   1   0   1   2   1   1   1   1   2   1   0   1   1   0   1   0   2   0   1   1   1   1   1   2   1   1   2   2   1   2   0   1   0   0   1   2   1   1   1   1   2   1   1   2   1   1   0   2   2   1   2   2   1   2   1   1   2   1   0   1   1   0   1   1   1   1   0   1   1   1   0   0   2   1   2   1
 MK-6-14                0   1   2   1   1   0   0   0   1   2   0   1   1   2   1   1   2   1   2   0   1   0   0   1   1   1   1   1   1   2   1   1   0   1   1   0   1   2   1   1   2   1   1   0   0   0   2   1   1   2   1   2   1   2   1   1   2   1   0   1   1   0   0   1   1   2   1   1   0   0   1   1   0   1   0   0   2   2   1   1   1   1   1   0   0   1   0   2   2   0   1   0   1   1   0   1   2   1   2   0   2   0   1   1   1   1   1   2   1   1   2   1   0   1   2   2   1   0   2   1   1   1   2   0   0   0   1   1   1   0   1   1   2   1   0   1   1   0   1   0   2   0   1   2   1   1   1   1   1   1   1   2   1   2   1   1   0   0   1   2   1   1   1   1   2   1   1   2   1   1   0   1   2   1   2   2   1   2   1   1   2   1   0   0   1   1   1   1   0   1   0   1   1   0   1   0   2   1   2   1
 MK-6-15                0   1   2   1   1   0   0   0   1   2   0   1   0   2   1   0   2   1   2   0   2   1   0   1   1   1   1   1   1   1   1   1   0   2   1   0   1   2   2   1   1   1   1   0   0   0   2   2   2   2   1   2   2   0   1   1   2   1   0   1   1   0   2   1   1   2   1   1   0   0   1   1   0   1   0   0   2   2   1   1   1   1   1   0   0   1   1   0   2   0   1   0   1   1   0   1   2   1   2   0   2   0   1   2   1   1   1   2   1   1   2   1   2   1   2   2   1   1   2   1   1   1   2   1   0   0   1   1   1   0   2   1   2   1   0   1   2   0   1   0   2   0   1   2   1   1   1   0   1   1   1   2   2   2   1   1   0   0   1   2   1   2   0   1   2   1   1   2   1   1   0   1   2   2   1   2   1   2   1   1   2   1   0   0   0   1   1   0   0   2   0   1   1   1   2   0   2   1   1   1
 MK-6-16                1   1   2   1   1   1   0   0   1   2   0   0   0   2   1   0   2   1   1   0   2   1   0   2   1   1   1   1   1   0   1   1   0   2   1   0   1   2   1   1   1   1   1   0   0   1   2   2   2   2   1   2   2   1   2   1   1   1   0   1   2   0   2   1   1   2   1   1   0   0   1   1   0   1   0   0   2   2   1   1   2   1   1   0   1   1   1   0   1   0   1   0   1   1   1   0   2   0   2   0   2   0   1   2   1   1   1   2   2   1   2   1   2   1   2   2   1   1   2   1   1   1   2   0   0   0   0   1   1   1   2   0   2   1   0   0   2   0   1   0   2   0   1   2   1   1   1   1   1   1   1   1   2   2   2   1   0   0   1   2   1   2   0   1   2   1   1   2   1   0   0   2   2   2   1   2   1   2   1   1   2   0   0   0   1   1   1   0   0   1   0   0   1   1   2   0   2   1   1   1
 
!****************************************** Phenotypic Data **********************************************************
!-100.0 is resevred for missing phenotype
SimulatedTrait1        10.8445    8.5997   10.5105   11.9981    7.0777   10.2487   11.0829   11.4314   11.5786   10.2261   10.2228   10.5103    9.5205    9.3498   10.9104   11.8589    9.7538    9.2260   10.5473   12.4837   10.2439    9.3484   10.7821    9.7787    8.7479   10.5689   10.4868   10.4295    9.8776   11.2873   10.0439    8.1943   11.3212    9.1439   11.7105    8.1750   10.5005   10.9020    9.7924    9.7230   11.1962   10.5781    9.9220    9.7790   12.5202    9.6937   10.5330    8.9665    8.8915    9.5881    9.2616   10.4982    9.1670   11.6555   10.7575    9.2836    8.3481    9.0477    9.5254    9.3806   11.6245   10.5062   10.2169   11.1527   10.8991   12.0294    9.8413   10.9712    8.8446    9.2989    9.8131   10.3919    8.0725   10.7560    9.5840   10.4034   10.0003    9.6009   10.6865   10.5280    8.1471   10.3321    9.7670    9.9975   10.4843   11.8554   10.2351    9.2623   10.9440   10.4256    9.3674    9.7587   10.2938    9.5682   10.7971    8.8556    9.6066    7.9464   11.0642   11.2792   10.4777   11.3475   11.0717   10.5181    8.7578   11.4438    9.3482   10.0028   10.4095    8.8266    8.4785    6.8543    8.8765   10.5302   10.6713   11.4447   11.4310    8.5895    9.6367    9.1965   10.0839    9.5142    9.9437    8.6928   10.5670   10.1032    9.4378   10.2189   10.1262    9.7801    8.8346    9.0441    9.5275    9.9014   10.5315    8.2795   11.3211   10.3147   11.6757    9.2640    9.4761   10.5319   10.5988   10.1708   10.4457    9.1262    9.3384    9.4186   10.3060   10.3919    8.7007   10.4924    9.4184    9.3266   11.7220   10.0269    9.6721   10.4597   11.1545   13.1931    9.0185    9.6583    9.9776   11.9170   10.2735    9.8705   10.5533   10.6839    7.0741   10.1051    9.2666   11.4193   12.1510    7.1563   11.1814    8.9402   11.8834    9.2908    9.8044   11.0438    9.5128    9.6956    9.5154   10.8651   10.7814    9.3232   11.0423   11.1525   11.1002   10.3259    9.3275   11.2266   10.1699    9.9280    7.6425   11.4886    9.8128    9.6335    9.9749   10.6480
 
