# Supplementary material for: Inclusive Composite Interval Mapping of QTL by Environment Interactions in Biparental Populations
Source: PLoS One. 2015 Jul 10;10(7):e0132414. doi: 10.1371/journal.pone.0132414 (PMC4498613; doi:10.1371/journal.pone.0132414)
Supplement: S2 File — (ZIP) [file pone.0132414.s002.zip › F2 population/e=1/run_00044.met]

!**********************Note: lines staring with "!" are remarks and will be ignored in the program********************
!*********************************General Information**********************************
!Assuming F1 = P1 x P2, populations available in QTL IciMapping are: 
!  1, P1BC1F1 = P1 x F1, the first backcrossing where P1 is used as the recurrent parent;
!  2, P2BC1F1 = P2 x F1, the first backcrossing where P2 is used as the recurrent parent;
!  3, F1DH, F1-derived doubled haploids; 
!  4, RIL or F1RIL, recombination inbred lines through the repeated selfing of F1;
!  5, P1BC1RIL, recombination inbred lines through the repeated selfing of P1BC1F1;
!  6, P2BC1RIL, recombination inbred lines through the repeated selfing of P2BC1F1;
!  7, F2, the selfing generation of F1;
!  8, F3, the selfing generation of F2;
!  9, P1BC2F1, the second backcrossing where P1 is used as the recurrent parent; 
! 10, P2BC2F1, the second backcrossing where P2 is used as the recurrent parent;
! 11, P1BC2RIL, recombination inred lines through the repeated selfing of P1BC2F1; 
! 12, P2BC2RIL, recombination inred lines through the repeated selfing of P2BC2F1; 
! 13, P1BC1F2, the selfing generation of P1BC1F1; 
! 14, P2BC1F2, the selfing generation of P2BC1F1; 
! 15, P1BC2F2, the selfing generation of P1BC2F1; 
! 16, P2BC2F2, the selfing generation of P2BC2F1; 
! 17, P1BC1DH, P1BC1F1-derived doubled haploids; 
! 18, P2BC1DH, P2BC1F1-derived doubled haploids; 
! 19, P1BC2DH, P1BC2F1-derived doubled haploids; 
! 20, P2BC2DH, P2BC2F1-derived doubled haploids; 
   7      !Mapping Population (see remarks above)
   2      !Mapping Function (1 for Kosambi; 2 for Haldane; 3 for Morgan)
   2      !Marker Space Type (1 for intervals; 2 for positions)
   1      !Marker Space Unit(1 for centiMorgans; 2 for Morgan)
   6      !Number of Chromosomes (or Linkage Groups)
 200      !Size of the mapping population
   1      !Number of environments
 
!***************************************** Chromosomes and Linkage Maps **********************************************
!Chromosome                 NumMarkers
-CH1                        16
-CH2                        16
-CH3                        16
-CH4                        16
-CH5                        16
-CH6                        16
!Linkage map (Marker name followed by position or the interval length)
 MK-1-1                1     0.000
 MK-1-2                1    10.000
 MK-1-3                1    20.000
 MK-1-4                1    30.000
 MK-1-5                1    40.000
 MK-1-6                1    50.000
 MK-1-7                1    60.000
 MK-1-8                1    70.000
 MK-1-9                1    80.000
 MK-1-10               1    90.000
 MK-1-11               1   100.000
 MK-1-12               1   110.000
 MK-1-13               1   120.000
 MK-1-14               1   130.000
 MK-1-15               1   140.000
 MK-1-16               1   150.000
 MK-2-1                2     0.000
 MK-2-2                2    10.000
 MK-2-3                2    20.000
 MK-2-4                2    30.000
 MK-2-5                2    40.000
 MK-2-6                2    50.000
 MK-2-7                2    60.000
 MK-2-8                2    70.000
 MK-2-9                2    80.000
 MK-2-10               2    90.000
 MK-2-11               2   100.000
 MK-2-12               2   110.000
 MK-2-13               2   120.000
 MK-2-14               2   130.000
 MK-2-15               2   140.000
 MK-2-16               2   150.000
 MK-3-1                3     0.000
 MK-3-2                3    10.000
 MK-3-3                3    20.000
 MK-3-4                3    30.000
 MK-3-5                3    40.000
 MK-3-6                3    50.000
 MK-3-7                3    60.000
 MK-3-8                3    70.000
 MK-3-9                3    80.000
 MK-3-10               3    90.000
 MK-3-11               3   100.000
 MK-3-12               3   110.000
 MK-3-13               3   120.000
 MK-3-14               3   130.000
 MK-3-15               3   140.000
 MK-3-16               3   150.000
 MK-4-1                4     0.000
 MK-4-2                4    10.000
 MK-4-3                4    20.000
 MK-4-4                4    30.000
 MK-4-5                4    40.000
 MK-4-6                4    50.000
 MK-4-7                4    60.000
 MK-4-8                4    70.000
 MK-4-9                4    80.000
 MK-4-10               4    90.000
 MK-4-11               4   100.000
 MK-4-12               4   110.000
 MK-4-13               4   120.000
 MK-4-14               4   130.000
 MK-4-15               4   140.000
 MK-4-16               4   150.000
 MK-5-1                5     0.000
 MK-5-2                5    10.000
 MK-5-3                5    20.000
 MK-5-4                5    30.000
 MK-5-5                5    40.000
 MK-5-6                5    50.000
 MK-5-7                5    60.000
 MK-5-8                5    70.000
 MK-5-9                5    80.000
 MK-5-10               5    90.000
 MK-5-11               5   100.000
 MK-5-12               5   110.000
 MK-5-13               5   120.000
 MK-5-14               5   130.000
 MK-5-15               5   140.000
 MK-5-16               5   150.000
 MK-6-1                6     0.000
 MK-6-2                6    10.000
 MK-6-3                6    20.000
 MK-6-4                6    30.000
 MK-6-5                6    40.000
 MK-6-6                6    50.000
 MK-6-7                6    60.000
 MK-6-8                6    70.000
 MK-6-9                6    80.000
 MK-6-10               6    90.000
 MK-6-11               6   100.000
 MK-6-12               6   110.000
 MK-6-13               6   120.000
 MK-6-14               6   130.000
 MK-6-15               6   140.000
 MK-6-16               6   150.000
!*********************************** Marker Types ********************************************************************
!Co-dominant marker: When heterozygote F1 is present, P1 is coded as 2, F1 is coded as 1, and P2 is coded as 0; Otherwise, P1 is coded as 2, and P2 is coded as 0. 
!Dominant marker: When heterozygote F1 is present, P1 and F1 are coded as 12, and P2 is coded as 0; Otherwise, P1 is coded as 2, and P2 is coded as 0.  
!Recessive markers: When heterozygote F1 is present, P1 is coded as 2, and F1 and P2 are coded as 10; Otherwise, P1 is coded as 2, and P2 is coded as 0. 
!Missing marker is coded as -1. 
 MK-1-1                 1   2   2   0   1   1   1   1   0   1   1   1   2   0   0   1   1   0   2   1   1   2   1   2   0   1   0   1   1   1   1   2   1   0   0   1   0   2   1   0   1   0   2   0   1   1   2   2   1   2   1   1   1   1   0   1   2   1   1   1   2   1   0   1   0   0   2   1   1   1   2   0   1   0   2   1   2   1   2   1   0   1   1   2   1   1   0   1   2   2   2   0   1   1   1   1   1   0   1   0   1   0   2   1   1   1   0   1   1   1   1   0   1   1   2   0   1   1   2   1   1   1   2   0   1   2   0   1   1   1   0   2   0   0   0   1   0   0   0   1   1   1   0   1   1   1   0   2   1   1   0   2   1   0   0   1   1   2   2   1   1   1   1   1   1   2   1   2   0   1   1   1   1   1   2   1   1   0   1   0   1   1   1   1   1   2   2   1   1   2   1   0   1   2   1   2   0   1   2   2
 MK-1-2                 1   2   2   0   1   1   1   1   0   0   1   1   2   0   0   1   1   0   2   1   1   2   1   2   0   1   1   2   1   1   0   2   1   0   1   1   0   2   0   0   1   0   2   0   1   1   2   2   1   2   1   1   1   1   0   1   2   1   1   1   2   1   0   1   0   0   2   1   1   1   1   1   1   0   2   2   2   1   2   1   0   1   1   2   0   1   1   1   2   2   1   0   1   1   1   1   1   0   1   1   1   0   2   1   1   1   0   1   2   1   1   0   1   1   2   0   1   1   2   2   1   1   0   0   1   2   0   1   0   1   0   2   1   0   0   1   0   0   0   1   1   1   0   1   1   1   0   1   2   0   0   2   1   0   0   1   1   2   2   1   1   1   1   1   1   2   1   2   0   1   0   1   1   1   2   1   1   0   1   0   0   1   1   1   2   2   2   1   1   2   0   1   1   2   1   2   0   0   2   2
 MK-1-3                 1   2   2   0   0   1   2   1   0   0   1   1   1   0   0   1   1   0   2   1   2   2   1   2   0   1   1   2   1   1   0   2   1   0   1   1   1   1   0   0   1   0   2   1   0   1   2   2   1   2   1   1   1   2   0   1   2   1   1   1   2   1   0   1   0   0   2   1   1   1   1   1   1   0   2   2   2   1   2   1   0   1   0   2   0   1   1   1   2   2   2   1   0   1   1   1   1   0   1   1   1   0   2   1   1   1   0   1   2   1   1   0   1   1   2   0   2   2   2   2   1   1   0   0   1   2   1   1   1   2   0   2   2   0   0   1   0   0   1   1   1   1   0   1   1   1   0   1   2   0   0   2   1   0   1   1   1   2   2   2   1   1   0   2   1   2   1   2   0   1   0   1   1   1   2   2   0   0   1   0   1   1   0   1   2   2   1   1   1   2   0   1   1   2   0   2   0   0   2   2
 MK-1-4                 1   2   2   0   0   1   2   1   0   0   1   1   1   0   0   1   1   0   2   1   2   2   1   2   1   1   1   2   1   1   0   2   2   0   1   1   1   1   1   0   1   0   2   1   0   1   1   2   1   1   1   1   1   2   1   1   2   1   1   1   2   1   0   1   0   0   2   1   1   1   1   1   0   0   2   2   2   1   2   1   0   1   0   2   1   1   1   1   2   2   2   2   0   1   1   1   1   0   1   2   1   0   2   1   1   1   0   1   2   1   2   0   1   1   2   0   2   2   2   1   1   1   0   0   1   2   0   1   1   2   0   2   2   1   0   1   0   0   1   1   1   1   0   1   2   1   1   0   2   0   1   1   1   0   1   1   1   1   1   2   1   1   0   1   2   2   2   2   1   1   0   1   1   1   2   2   0   0   1   1   1   1   0   1   2   2   1   0   0   2   1   2   0   2   0   1   0   0   2   2
 MK-1-5                 1   2   2   0   0   1   2   2   0   0   0   2   2   0   0   1   1   1   1   1   1   2   1   2   0   2   1   2   1   1   1   2   2   0   1   1   1   2   2   0   2   0   2   1   1   1   1   2   1   1   1   0   1   2   1   1   1   1   1   1   1   1   0   1   0   0   2   1   1   1   1   1   0   1   2   2   2   1   2   1   2   1   1   2   1   1   1   1   2   2   2   2   0   1   0   1   1   1   1   2   1   1   2   1   1   1   0   1   2   1   1   0   1   1   1   0   2   2   2   0   1   1   0   1   0   2   0   1   1   2   0   1   1   1   1   1   0   0   1   1   1   1   0   1   1   0   1   0   2   0   1   1   1   0   1   0   1   2   1   2   1   1   0   1   2   2   2   2   1   2   1   1   1   1   2   2   0   1   1   1   1   1   0   1   2   2   1   0   0   1   1   2   0   2   0   1   0   0   2   2
 MK-1-6                 1   2   1   1   0   1   1   2   0   0   0   1   2   1   0   1   1   2   1   1   1   2   0   2   1   2   1   2   1   2   2   2   2   0   2   1   1   2   1   1   2   0   2   1   2   1   1   1   1   1   2   0   1   2   0   1   1   1   1   1   1   1   0   1   0   1   2   1   1   1   1   2   0   2   2   2   2   2   1   1   2   0   1   2   1   1   1   1   2   2   1   2   0   1   0   1   1   1   1   2   1   1   1   1   1   1   0   1   2   1   1   0   1   1   1   1   1   2   2   0   1   1   1   1   0   2   0   1   1   2   0   1   1   1   1   0   1   0   1   1   1   1   0   1   1   0   0   0   2   0   1   1   0   2   1   0   1   1   1   2   1   1   0   0   2   2   2   2   1   2   1   2   2   1   2   2   0   1   1   1   1   2   0   2   2   2   1   0   2   1   1   1   0   2   0   1   1   0   2   2
 MK-1-7                 1   2   1   0   0   1   1   2   0   0   0   1   1   1   0   1   2   1   0   2   1   2   0   2   1   2   1   2   1   2   2   1   2   0   2   0   1   2   1   1   2   0   1   1   2   2   1   1   1   1   2   0   1   2   0   1   1   1   1   1   1   1   0   1   0   1   2   1   1   1   0   2   0   2   2   2   2   2   1   1   2   0   1   2   1   1   1   1   2   2   1   1   1   1   0   2   1   0   2   1   1   1   1   0   1   1   1   1   1   1   1   0   1   1   1   1   1   2   2   0   1   1   1   1   1   2   0   1   1   1   1   2   0   1   1   1   1   1   0   1   1   1   0   1   1   0   0   0   2   0   1   0   0   2   1   0   2   1   0   2   2   1   0   0   2   1   2   2   1   2   1   2   2   1   2   1   1   1   1   1   1   2   0   2   2   2   1   0   2   1   1   1   0   2   0   1   1   0   2   2
 MK-1-8                 1   1   1   0   0   1   2   2   0   2   0   0   1   1   0   1   1   1   1   2   1   1   1   2   1   2   1   2   1   2   2   1   1   0   2   0   1   1   1   1   2   0   1   1   1   2   0   1   1   1   2   0   1   2   0   1   1   1   1   1   1   1   0   1   0   1   1   1   1   1   0   2   0   1   2   2   2   2   0   1   2   0   1   2   1   1   1   1   2   2   1   1   1   0   0   2   1   0   2   1   0   1   1   0   1   1   1   0   1   1   2   0   1   0   1   1   1   2   2   1   1   2   1   1   1   2   0   0   1   1   1   2   0   1   1   1   1   1   1   1   1   1   0   1   1   0   0   0   2   0   1   0   0   2   1   1   2   1   0   2   2   1   0   0   2   1   2   2   2   2   1   2   2   0   2   0   1   2   1   1   2   2   1   2   2   2   1   0   2   1   1   1   0   1   0   1   1   0   2   0
 MK-1-9                 1   1   1   0   0   1   2   2   1   2   1   0   1   1   0   1   1   1   1   2   1   1   1   1   2   2   1   2   0   1   2   2   1   0   2   0   1   1   1   1   2   0   1   1   1   1   0   1   1   1   2   0   1   1   0   1   1   2   0   1   1   1   1   1   0   1   1   1   1   1   0   2   0   2   1   2   2   2   0   1   2   0   1   2   2   1   1   1   1   2   1   1   1   0   0   2   1   0   2   0   0   1   1   0   2   1   1   0   1   1   2   0   1   1   1   1   1   1   2   1   0   2   1   1   1   2   0   1   1   1   1   2   0   1   1   1   1   1   2   1   2   1   0   1   0   0   0   0   1   1   1   1   0   2   2   1   2   0   1   2   2   1   1   1   1   1   2   2   2   1   1   2   2   0   2   0   2   2   1   1   2   1   1   2   2   2   1   1   2   1   1   1   0   2   0   1   1   0   2   0
 MK-1-10                1   1   1   0   0   1   2   2   1   2   1   0   1   1   0   1   1   2   1   2   1   1   1   1   2   1   1   2   1   1   2   2   1   0   2   0   1   1   1   1   2   0   1   1   0   1   0   1   1   0   2   0   1   1   0   2   1   1   0   1   1   2   1   1   0   1   1   1   1   1   0   2   0   2   1   2   1   2   0   1   2   0   1   1   2   2   1   1   1   2   1   1   0   0   1   2   1   0   1   1   1   1   0   0   2   1   1   0   1   1   2   0   1   1   1   1   1   1   2   1   0   2   1   1   0   2   0   1   1   1   1   2   0   1   1   1   2   0   2   1   1   1   0   1   0   0   0   0   1   2   1   1   0   2   2   0   2   0   1   2   2   1   1   1   0   1   2   2   2   1   1   2   1   0   2   1   2   2   1   1   2   1   1   2   2   2   1   1   2   0   1   1   1   2   0   1   1   0   2   1
 MK-1-11                1   1   1   0   0   2   2   2   1   1   1   1   1   1   0   1   1   2   1   1   1   1   1   0   2   2   1   2   1   1   2   2   1   1   1   0   2   1   1   1   2   0   1   1   0   1   0   1   1   0   2   1   1   1   0   2   1   2   0   1   1   2   1   1   0   1   1   1   1   1   0   2   0   2   0   1   1   1   0   1   2   0   1   1   2   2   1   1   1   2   1   1   0   0   1   2   1   0   1   1   1   1   0   0   2   1   1   0   1   2   2   0   0   1   1   1   1   1   2   1   0   2   0   1   0   2   0   1   1   2   2   2   1   1   1   1   2   0   2   1   1   1   0   0   0   0   0   0   1   1   1   1   0   1   1   1   2   0   1   2   2   1   1   1   1   1   2   2   2   1   1   2   1   0   2   1   2   2   0   1   1   2   1   2   2   2   1   1   2   0   1   2   1   2   0   1   1   1   2   1
 MK-1-12                1   1   1   0   0   2   1   2   2   1   1   1   2   1   0   1   0   2   1   1   1   1   1   1   2   2   1   2   1   1   2   2   1   1   1   0   1   1   1   1   2   0   1   1   0   1   1   1   1   0   2   1   1   1   0   2   1   2   0   1   1   2   1   1   0   1   1   1   1   1   1   1   0   2   1   1   0   1   0   1   2   0   1   0   2   2   1   1   1   1   1   1   1   0   1   2   1   1   2   1   1   1   0   0   1   1   1   0   1   2   2   0   0   1   1   1   1   1   2   1   0   2   0   0   1   2   0   1   1   2   2   2   1   1   1   1   2   0   2   1   1   1   0   0   0   0   0   0   1   1   1   1   0   1   1   1   2   0   1   2   2   0   1   1   1   1   2   2   2   1   1   2   1   1   2   1   2   2   1   1   1   2   1   1   1   2   1   1   2   1   1   2   1   1   0   1   1   1   2   1
 MK-1-13                1   1   1   0   0   1   1   2   2   1   1   1   2   1   0   1   0   2   1   1   1   1   1   1   2   2   2   1   2   1   1   2   1   1   2   0   1   1   1   1   2   0   1   1   0   1   1   1   1   0   2   1   1   1   1   2   1   2   0   1   1   2   1   1   0   0   1   0   1   1   1   0   0   1   1   1   0   1   0   1   2   0   1   0   2   2   1   1   0   1   1   1   1   0   1   2   1   1   2   1   1   0   1   0   1   2   1   0   1   2   2   0   0   1   1   2   1   1   2   1   0   2   0   0   0   1   0   1   1   1   1   2   0   1   1   2   1   1   2   1   1   2   0   1   0   1   0   0   1   1   2   1   1   1   0   1   2   0   1   2   2   0   1   1   1   1   2   2   2   1   2   1   1   1   2   1   1   2   1   2   1   2   1   2   1   2   1   2   1   1   1   2   1   1   0   1   0   1   2   1
 MK-1-14                1   1   1   0   0   1   1   2   2   1   1   1   2   1   0   0   0   2   2   2   1   1   1   1   2   2   1   1   1   1   1   2   0   2   2   0   1   1   1   1   2   0   1   1   0   1   1   1   1   0   2   1   0   1   1   2   1   2   0   1   0   2   1   1   0   0   1   0   1   1   1   0   0   1   1   2   0   1   0   1   2   0   1   1   2   2   1   1   0   1   1   1   1   1   1   0   2   1   1   2   1   0   1   0   2   2   0   1   1   2   2   0   1   1   1   2   0   2   2   1   0   2   1   0   0   1   0   1   2   2   1   2   1   0   1   2   1   1   2   1   1   2   0   1   0   1   0   0   1   1   2   1   1   1   0   1   1   0   1   2   2   0   1   1   0   2   2   2   2   1   2   1   2   1   2   0   1   2   1   2   1   2   1   2   0   2   1   2   1   1   1   2   1   0   0   1   1   1   2   1
 MK-1-15                1   1   1   1   1   1   1   2   2   1   1   2   2   2   0   0   0   2   2   2   1   0   1   1   2   2   1   1   1   0   1   2   0   2   2   0   1   1   1   1   2   0   2   1   0   1   1   2   1   0   1   1   0   1   1   2   1   2   0   1   1   2   1   1   1   0   1   0   1   1   2   0   0   1   1   2   0   1   0   1   1   0   1   1   2   2   1   1   0   1   0   1   1   1   2   1   2   1   1   2   1   0   1   0   2   2   1   0   1   2   2   0   1   1   1   2   0   2   2   0   0   2   1   0   0   1   0   0   2   2   1   2   1   0   1   2   1   1   2   1   1   2   0   1   0   1   1   0   2   0   2   1   2   1   0   1   1   0   1   2   2   0   1   1   0   2   1   2   2   1   2   1   2   1   2   0   1   2   1   2   1   2   1   2   0   2   1   2   1   1   1   2   1   0   0   0   1   1   2   1
 MK-1-16                1   1   1   1   1   1   1   2   1   1   1   1   2   2   0   0   0   2   2   2   1   0   1   1   2   1   1   1   1   0   1   2   0   2   2   0   1   1   1   1   2   0   2   0   0   1   0   2   1   1   1   1   0   0   0   2   2   2   0   0   1   2   1   1   1   0   1   0   1   1   2   0   0   1   1   2   0   0   0   1   1   0   1   2   1   2   1   1   0   1   0   1   1   1   2   2   2   2   1   1   1   0   0   0   2   2   1   0   0   2   2   0   1   1   0   2   0   2   2   0   0   2   1   0   0   1   0   0   1   2   1   2   1   0   1   2   0   1   2   1   1   2   1   1   0   1   1   0   2   0   2   2   2   1   1   1   0   0   1   1   2   0   1   1   0   1   1   2   2   1   2   1   2   1   2   0   0   2   1   2   1   2   1   2   0   2   0   2   1   0   2   2   1   0   0   0   1   1   2   1
 MK-2-1                 2   0   1   1   2   1   0   1   1   1   1   0   1   2   1   1   2   1   2   0   1   1   2   1   1   1   1   1   1   2   0   1   2   1   2   1   2   1   1   2   0   1   1   1   1   1   1   0   0   1   1   0   1   2   2   0   0   0   0   0   1   1   1   2   2   0   1   2   0   1   1   2   0   0   2   0   1   1   0   0   0   2   1   0   0   2   2   1   0   2   0   1   2   1   0   2   2   0   1   1   0   2   0   2   1   1   1   0   1   2   0   1   2   0   0   1   1   0   1   0   1   1   2   1   1   2   2   1   0   0   0   2   1   2   1   0   1   2   0   2   1   1   0   1   0   1   1   2   0   1   1   0   1   1   2   1   2   1   1   2   1   0   2   1   2   1   2   0   1   1   1   1   1   1   1   0   2   2   0   1   1   1   1   0   0   2   0   1   1   2   2   2   1   2   2   1   2   1   0   1
 MK-2-2                 2   1   1   2   2   1   0   1   1   1   1   0   1   2   1   1   2   2   2   0   1   1   2   0   1   1   0   1   1   2   0   1   1   1   2   0   2   1   1   1   0   1   1   1   1   1   1   0   0   1   1   0   1   1   2   0   0   0   0   1   2   1   1   2   2   0   1   2   0   1   1   1   0   0   1   1   0   1   0   0   1   2   0   0   0   1   2   1   0   1   0   1   2   2   1   2   2   0   1   1   0   2   0   2   1   1   1   1   1   1   0   1   2   0   0   1   1   0   2   0   1   1   2   1   1   2   2   1   0   0   0   2   1   1   1   0   1   2   0   2   0   0   0   1   0   1   1   1   0   1   1   0   0   1   2   0   2   1   0   2   1   1   2   0   2   2   2   0   1   0   1   1   1   1   1   0   2   1   0   1   0   1   1   0   0   2   0   1   1   1   2   2   1   2   2   0   2   1   2   1
 MK-2-3                 2   0   1   2   2   1   0   1   1   1   1   1   1   2   1   1   2   2   2   0   1   0   2   0   1   1   0   1   1   2   0   1   1   1   1   0   2   1   1   1   0   1   1   0   1   2   1   0   0   1   1   0   1   1   2   2   0   0   0   1   1   1   1   2   1   0   2   2   0   1   1   1   0   0   1   1   0   2   0   0   1   2   1   1   0   1   2   1   0   1   0   1   2   2   1   2   2   0   1   2   0   2   0   2   1   1   1   2   1   2   0   1   2   0   0   1   1   1   2   0   1   1   1   0   1   1   2   1   2   0   0   2   1   2   1   0   1   2   0   2   0   0   0   1   0   1   1   1   0   1   0   0   0   1   2   0   2   2   0   2   1   1   1   1   2   2   2   0   1   0   1   1   1   1   2   0   2   1   1   2   0   1   1   0   1   2   0   0   1   1   2   2   2   1   2   1   2   1   2   1
 MK-2-4                 2   1   1   1   2   1   0   2   1   1   1   1   1   2   1   1   2   2   2   1   1   0   2   0   1   1   0   1   1   2   0   1   1   1   2   0   2   1   1   2   1   2   1   0   1   1   1   0   0   1   1   0   1   1   2   2   0   0   0   1   1   1   1   2   1   1   2   2   0   0   1   1   0   0   1   1   0   2   1   0   1   2   1   1   0   1   2   1   0   1   0   1   2   2   1   2   2   0   1   2   1   2   0   2   1   1   1   2   1   2   1   1   2   0   0   1   1   1   2   0   1   1   1   0   1   0   1   1   2   0   1   2   1   2   1   1   1   2   1   2   0   0   0   1   0   1   1   0   0   1   0   0   0   1   2   0   2   2   0   2   1   1   1   1   1   2   2   0   1   0   1   1   1   1   2   0   2   1   1   2   1   1   1   0   2   2   0   0   2   0   2   2   2   1   2   1   2   2   2   1
 MK-2-5                 2   2   1   1   2   0   0   2   2   1   1   1   1   2   1   1   2   2   2   1   1   1   2   0   2   2   0   1   1   1   0   1   1   1   2   0   2   1   1   2   1   1   1   0   0   1   1   0   0   1   1   0   1   1   2   2   0   0   0   1   1   1   2   2   1   2   2   2   0   0   1   1   0   0   1   1   0   2   2   0   1   2   1   0   0   0   2   1   0   1   1   0   1   2   1   2   2   0   1   2   2   2   0   2   1   1   1   2   1   1   1   1   2   0   0   1   1   1   1   0   1   1   1   0   0   1   1   1   1   0   0   2   1   2   1   1   1   2   1   2   2   1   0   1   0   1   0   0   0   1   1   0   1   1   2   0   2   2   0   2   1   1   1   1   1   2   2   1   1   0   1   1   1   1   2   1   1   1   1   2   0   1   1   0   1   2   0   0   2   0   2   2   1   1   2   1   2   1   2   1
 MK-2-6                 1   2   1   1   2   0   0   2   2   1   1   1   1   1   1   1   1   2   2   1   1   1   2   0   2   2   0   1   1   1   0   1   1   1   1   0   1   1   1   1   1   2   1   0   0   1   1   0   0   1   1   0   1   1   1   2   0   0   0   1   1   1   2   2   2   2   2   2   0   0   1   1   0   0   1   1   0   2   2   1   1   2   1   0   0   0   1   2   0   2   1   1   1   2   2   0   2   0   1   2   2   2   0   2   1   1   1   2   1   1   1   1   2   0   1   2   1   1   1   0   1   1   1   0   0   1   2   1   1   0   0   2   1   2   1   1   2   1   1   2   2   1   0   1   0   1   0   0   0   1   1   0   1   1   2   0   2   2   0   2   1   0   1   1   0   2   2   1   2   0   1   1   1   1   2   2   1   1   1   2   1   1   0   1   1   2   0   0   1   0   2   2   2   1   2   0   2   1   2   1
 MK-2-7                 1   2   1   1   2   0   0   1   2   0   1   1   1   1   1   1   1   2   1   1   1   1   1   0   1   2   0   0   1   1   0   1   1   1   1   1   1   1   2   1   1   1   1   0   1   1   1   0   0   2   1   0   1   1   1   2   0   1   0   1   2   1   2   2   2   2   2   1   0   0   1   1   0   0   1   1   0   2   1   1   1   2   0   0   0   0   2   2   0   2   2   1   1   2   2   0   2   0   0   1   2   2   0   2   0   1   1   2   1   1   1   0   2   0   2   2   1   1   1   0   1   2   1   1   0   1   2   1   1   0   0   2   1   2   1   1   1   0   1   2   2   1   0   1   0   1   0   0   0   1   1   0   1   0   2   0   0   2   0   2   1   0   1   1   0   2   2   0   2   0   1   1   1   1   2   2   2   1   1   2   1   1   0   1   1   1   1   0   1   1   2   2   1   1   2   1   2   1   2   1
 MK-2-8                 1   2   1   1   1   0   0   2   1   0   1   1   1   1   1   1   1   2   0   1   1   1   1   0   1   2   0   0   2   1   0   2   1   1   1   1   1   0   2   1   1   1   1   1   1   1   1   0   1   2   1   0   1   1   1   2   0   1   0   0   2   1   1   2   1   1   1   0   0   0   1   1   0   0   1   1   1   2   1   0   2   2   0   1   1   1   1   2   0   1   1   1   1   2   2   0   2   0   0   1   2   2   0   2   0   1   1   2   1   0   1   0   2   0   2   2   1   1   1   1   1   2   1   1   0   1   2   0   2   0   0   2   1   2   1   1   1   0   1   2   2   1   1   1   1   1   1   1   0   1   1   0   1   0   2   1   1   2   0   1   1   1   1   1   0   2   2   0   2   0   1   1   1   1   2   2   2   2   1   2   1   2   0   1   1   1   2   0   1   2   0   2   1   1   2   0   2   1   2   1
 MK-2-9                 1   1   1   1   1   0   0   2   1   0   1   1   1   1   2   1   1   1   0   1   1   1   1   0   1   1   0   1   2   1   0   2   2   1   2   1   1   0   2   1   1   1   2   1   2   1   1   0   1   2   1   0   1   1   1   2   0   2   0   1   2   1   1   2   2   1   0   0   0   0   0   1   1   0   1   1   1   2   1   0   2   1   0   2   1   1   1   2   0   1   1   2   1   2   1   0   2   0   0   1   2   2   0   2   0   1   1   2   1   0   1   0   2   1   2   2   2   1   1   0   1   2   0   1   0   1   2   1   2   0   0   2   1   2   1   1   1   0   1   2   2   0   1   1   2   1   1   1   0   2   1   0   1   0   2   1   1   1   0   0   2   1   0   1   1   2   2   1   2   1   1   2   1   1   1   2   2   2   1   2   1   2   0   2   1   1   1   1   1   2   0   2   1   1   2   0   2   1   2   1
 MK-2-10                1   1   1   1   1   0   0   2   1   0   1   1   1   2   2   1   1   1   0   1   1   1   1   0   1   1   0   2   2   2   0   2   1   1   2   1   0   0   2   1   1   1   2   1   2   1   1   0   1   2   1   0   1   1   1   1   0   1   0   1   2   1   1   2   1   1   1   0   0   0   0   2   1   0   1   2   1   2   2   1   2   1   0   2   1   0   1   2   1   1   1   2   1   2   1   0   2   1   0   1   2   2   1   2   0   1   1   2   1   1   1   0   2   1   1   2   1   1   1   0   1   2   0   2   0   1   2   1   2   0   0   2   0   2   2   1   2   0   1   2   2   0   1   1   2   1   1   1   0   2   0   0   1   0   1   1   2   1   0   0   1   0   0   1   1   2   2   1   2   1   1   2   1   1   1   2   1   2   1   2   1   2   1   1   1   1   1   1   1   2   0   2   1   1   2   0   1   1   2   1
 MK-2-11                1   1   0   1   1   0   0   2   0   0   1   1   2   2   2   1   1   1   0   1   1   1   1   0   1   0   0   1   2   2   0   2   1   1   2   0   0   0   1   1   2   1   2   0   2   1   2   0   1   2   1   0   1   1   1   1   0   1   0   1   2   1   2   2   2   1   1   0   0   0   0   2   1   0   1   2   1   1   2   2   2   1   0   2   1   0   1   1   2   1   1   2   1   2   1   0   2   1   0   1   2   2   2   2   0   1   1   1   1   1   1   0   2   1   2   2   1   1   0   0   1   2   0   2   0   1   2   0   2   0   0   1   0   2   1   1   2   1   1   2   2   0   1   1   2   1   2   1   0   2   0   1   1   0   1   1   2   1   0   0   1   0   1   1   1   2   2   1   2   1   1   2   1   1   1   2   1   2   1   1   1   2   1   1   1   1   1   0   1   2   0   2   2   1   2   0   1   1   1   1
 MK-2-12                1   1   0   1   1   0   0   2   0   1   2   1   2   2   2   1   1   1   0   1   1   2   1   0   1   0   0   1   2   2   1   2   2   0   2   1   0   1   1   1   2   1   2   0   2   1   1   0   1   1   1   1   1   2   0   1   0   1   0   0   2   1   2   2   2   0   1   0   1   1   1   2   1   0   1   2   1   1   2   1   1   1   2   2   1   1   1   1   1   1   1   1   0   2   0   0   2   1   0   2   2   2   2   2   1   1   1   1   1   1   1   0   2   1   2   2   1   2   0   0   0   2   0   2   0   0   2   0   2   0   1   1   0   1   1   1   2   1   1   2   2   0   2   2   2   1   2   1   1   2   0   1   1   0   2   1   2   2   0   0   1   0   0   2   1   2   2   1   2   1   1   2   0   1   1   1   1   2   1   1   1   2   1   1   1   1   1   0   1   2   0   2   2   1   1   0   2   1   1   1
 MK-2-13                1   1   0   1   1   0   0   2   0   1   1   1   2   0   2   1   1   1   1   1   1   2   1   0   1   0   0   1   2   1   1   2   2   0   2   0   0   1   1   1   2   1   1   1   2   1   1   0   2   1   1   1   0   2   1   1   0   1   0   1   2   1   2   2   2   0   1   0   1   1   1   2   1   0   1   2   1   1   2   1   1   1   2   2   1   1   1   0   1   2   1   1   0   2   0   0   2   1   0   2   2   2   2   1   1   0   1   2   1   1   1   0   2   1   2   2   1   2   0   0   0   2   1   2   1   0   2   0   2   0   1   1   0   1   1   2   2   1   1   1   1   0   2   2   2   2   2   1   1   2   0   1   1   1   1   1   2   2   0   0   2   0   0   1   1   2   2   1   2   1   1   2   0   1   1   1   1   2   1   1   1   2   1   1   1   1   1   0   1   2   0   2   2   1   1   1   1   1   1   1
 MK-2-14                1   1   0   1   0   0   0   2   0   0   0   1   2   1   2   1   1   1   2   1   0   2   1   1   1   0   0   1   2   2   1   2   2   0   2   0   0   1   0   0   2   0   1   1   2   0   1   0   2   1   1   1   0   2   1   1   0   1   0   1   2   1   2   2   1   1   1   0   0   2   1   2   1   1   1   2   1   2   2   1   1   1   2   2   0   1   1   0   1   2   0   0   0   2   0   0   2   1   0   2   1   2   1   0   1   0   0   2   0   1   2   1   2   1   2   2   2   2   1   0   0   2   0   2   1   0   2   0   2   1   1   0   0   1   1   2   2   1   1   1   1   0   2   2   2   2   2   1   1   2   0   1   0   1   1   1   1   2   0   0   2   1   1   1   1   2   2   1   2   1   1   2   0   1   1   1   1   2   2   1   2   2   1   1   1   2   1   0   1   2   0   2   2   2   1   1   1   1   1   0
 MK-2-15                1   1   1   2   0   0   0   2   0   0   0   1   2   1   1   1   1   1   2   1   0   1   1   1   1   0   0   1   2   2   0   2   2   0   2   0   2   1   0   0   2   0   1   2   2   0   2   0   1   0   1   1   0   2   1   1   0   0   0   1   2   1   2   2   1   0   2   0   0   2   1   2   1   1   1   2   1   2   2   1   1   1   1   2   0   1   1   0   1   2   0   0   0   1   0   1   2   1   0   2   1   1   1   0   1   0   0   2   0   2   2   2   2   1   2   2   2   2   1   2   0   2   0   2   0   0   2   0   2   1   1   0   0   1   1   2   1   1   1   1   1   0   2   1   1   1   2   1   1   2   0   1   0   2   1   0   1   2   1   0   2   1   1   1   1   2   2   2   2   1   1   2   0   0   1   1   1   1   2   1   2   2   0   1   1   1   1   0   1   2   0   2   1   1   1   1   2   1   1   0
 MK-2-16                1   1   2   2   1   0   0   2   0   0   0   0   2   1   0   1   2   1   2   1   0   1   1   1   1   0   0   1   2   2   1   2   2   0   2   0   2   0   0   0   2   0   1   2   2   0   2   0   1   0   1   0   0   1   1   1   0   0   0   1   2   1   1   2   1   0   1   0   0   2   2   2   1   1   0   1   1   1   2   1   1   1   1   2   0   1   1   0   1   2   0   0   0   0   0   1   2   2   0   2   1   1   1   0   1   0   0   2   0   2   2   1   2   1   1   2   1   2   1   1   0   2   0   2   0   0   1   0   2   1   1   0   0   2   1   2   1   1   2   1   1   1   2   0   1   1   2   1   1   2   0   1   0   1   1   0   1   2   1   0   1   1   1   1   1   2   2   2   1   1   1   1   0   1   1   1   1   2   2   1   2   2   0   1   1   1   1   0   1   2   1   2   1   2   2   1   2   0   1   0
 MK-3-1                 0   0   1   1   0   1   2   2   1   1   1   2   0   2   2   1   0   0   1   0   1   1   2   1   1   2   1   1   0   1   0   2   1   0   1   1   0   1   1   1   0   0   2   1   0   0   1   1   1   1   0   0   1   2   2   1   1   2   1   1   2   2   0   1   2   1   1   0   1   1   1   1   1   1   1   2   1   2   0   0   0   2   1   1   2   1   0   2   2   1   2   2   1   1   0   2   0   0   0   1   1   2   1   1   2   1   0   1   2   1   2   0   1   1   0   2   0   0   0   1   0   0   0   1   0   1   1   1   2   1   1   2   1   1   2   2   0   0   2   0   0   2   2   1   1   1   0   0   1   1   2   2   0   1   2   1   0   1   0   1   2   2   2   0   1   1   1   0   1   1   0   1   2   1   0   1   0   1   1   1   1   1   0   0   0   1   2   2   1   1   2   1   1   2   2   1   0   1   1   1
 MK-3-2                 0   0   1   0   0   1   1   2   1   1   1   2   0   2   2   1   0   0   0   0   0   1   2   1   2   2   1   1   0   1   0   1   2   0   1   1   0   1   0   1   0   0   2   1   0   0   1   1   1   1   0   0   1   1   1   1   1   2   1   2   2   2   0   1   2   1   1   0   1   1   1   0   1   0   1   2   1   2   1   0   0   2   1   1   2   1   0   2   2   1   2   2   1   1   0   2   0   0   1   1   1   2   2   1   2   0   0   2   2   1   2   0   1   1   0   2   0   1   1   0   0   0   0   2   0   1   2   1   2   1   1   2   1   1   2   1   0   1   2   0   0   2   2   1   1   1   0   2   1   1   2   2   0   0   2   1   0   1   1   1   2   2   2   0   0   1   1   0   1   1   0   1   2   1   0   1   1   1   1   1   0   1   0   0   0   0   2   1   1   2   2   2   1   2   2   1   1   1   0   2
 MK-3-3                 0   0   1   0   0   1   2   2   2   1   1   1   0   2   2   0   0   0   0   0   0   1   2   1   2   2   1   2   0   1   0   1   2   0   1   0   0   1   0   2   0   0   2   1   0   1   1   1   1   1   0   0   1   2   1   1   1   2   2   1   2   2   1   1   2   2   1   0   1   1   1   0   1   0   1   2   2   2   1   1   1   2   1   1   2   1   0   1   2   1   1   2   0   1   0   1   0   0   1   1   1   2   2   1   2   0   0   2   2   1   1   0   0   1   0   2   0   1   0   1   1   0   0   2   0   1   2   1   1   1   1   2   1   1   2   1   0   1   2   0   0   2   2   1   1   1   0   2   1   1   2   2   0   0   2   1   1   1   1   1   2   1   2   0   0   2   1   0   1   1   1   1   2   2   0   1   1   1   1   1   0   2   0   0   1   0   2   1   1   2   2   2   1   2   2   1   1   1   0   2
 MK-3-4                 1   0   1   0   1   1   2   2   2   1   1   1   0   2   2   0   1   0   1   1   0   1   2   2   2   2   1   2   0   0   0   1   2   1   1   0   0   1   1   2   0   0   2   0   1   1   1   1   1   1   1   0   1   2   2   1   0   2   2   1   2   0   1   1   2   1   1   0   1   1   1   0   0   0   1   1   2   2   1   1   1   2   1   1   2   1   0   1   2   1   1   2   0   1   1   1   0   0   1   1   1   2   2   1   2   0   0   2   2   1   1   0   0   1   0   2   0   1   0   1   1   0   0   2   0   1   2   1   1   1   1   2   1   1   2   1   0   1   2   0   0   2   2   1   2   1   0   2   2   2   2   2   0   0   2   1   0   1   2   0   1   1   1   0   0   2   0   0   1   1   0   1   2   2   1   1   1   1   0   1   0   2   0   0   1   0   2   1   1   1   2   2   1   2   2   0   1   1   0   2
 MK-3-5                 1   1   1   1   1   1   2   2   2   1   1   1   0   2   1   0   1   1   1   2   0   2   1   2   2   2   1   2   0   0   0   1   2   1   1   0   0   2   1   2   0   0   2   0   1   1   1   1   1   2   1   1   1   2   1   1   0   2   2   0   2   0   1   1   2   1   1   1   0   1   0   0   0   0   1   1   2   1   1   1   1   2   1   1   1   2   0   1   2   1   1   2   0   1   1   1   0   0   1   1   0   2   2   1   2   0   0   2   2   0   1   0   0   1   0   2   1   1   0   2   2   0   0   2   0   1   2   1   1   1   1   2   2   1   2   1   1   1   2   1   0   2   2   2   2   1   0   2   2   1   2   2   1   0   2   2   0   1   2   0   1   1   0   0   1   1   0   0   1   1   0   1   2   1   1   1   1   1   0   1   0   2   0   0   0   0   1   1   1   1   2   2   1   2   1   0   1   1   0   2
 MK-3-6                 1   1   1   1   1   2   1   2   2   1   1   1   0   1   1   0   1   1   1   1   0   2   1   2   2   2   1   1   0   1   0   1   1   1   1   1   0   2   1   2   0   0   2   0   1   1   1   1   1   2   1   1   1   2   1   1   0   2   2   0   2   0   0   1   2   1   1   1   1   1   0   0   0   1   1   0   2   1   1   1   1   2   1   0   1   2   0   1   2   1   1   2   0   1   1   1   0   0   1   1   0   2   2   1   2   1   0   2   2   0   2   0   0   2   0   2   2   1   0   2   2   0   1   2   0   1   1   1   1   1   1   2   2   1   1   1   2   1   2   1   0   2   2   0   2   1   0   2   2   1   2   2   1   0   2   1   0   1   2   0   1   1   0   1   1   1   0   0   1   0   1   1   2   1   1   1   1   0   0   1   0   2   0   0   0   2   1   0   2   1   2   2   1   2   1   0   1   1   0   2
 MK-3-7                 1   1   1   0   1   1   1   2   2   1   1   1   0   1   1   0   1   0   1   1   0   2   1   2   1   2   1   2   0   1   0   1   1   1   1   1   0   2   1   1   0   1   2   0   2   2   1   1   1   2   0   1   1   1   1   1   0   2   2   0   2   0   0   1   2   0   2   1   2   1   0   0   0   1   2   0   2   1   1   1   2   2   1   1   1   2   0   1   2   0   1   2   0   1   1   1   0   0   1   1   1   1   2   1   2   1   1   2   2   0   2   0   0   2   0   2   2   1   0   2   2   0   1   2   1   1   1   1   1   1   0   2   1   1   1   1   2   1   2   1   0   2   2   1   2   1   0   2   2   0   2   2   1   0   2   1   0   0   2   0   1   1   0   1   1   1   0   0   1   0   1   1   2   1   1   1   1   0   0   1   0   1   0   0   0   2   0   0   2   1   2   2   1   1   1   1   1   1   0   1
 MK-3-8                 1   0   1   1   1   1   1   2   2   1   2   1   0   2   1   0   2   0   1   1   0   1   1   2   1   2   1   2   0   0   0   1   1   1   1   1   0   1   0   1   0   1   1   0   2   2   1   1   1   2   1   1   1   1   1   2   0   2   2   1   2   0   0   0   2   1   2   1   2   2   0   1   0   1   2   1   2   2   1   1   2   2   1   1   1   2   1   1   2   0   1   2   0   0   1   1   0   0   1   1   1   1   2   1   2   1   1   1   2   0   2   0   0   2   0   1   2   0   1   2   2   0   1   2   1   1   1   0   1   1   0   2   1   1   1   2   1   1   2   1   0   2   1   1   2   1   0   2   1   0   2   2   1   0   1   1   0   0   2   0   1   1   0   1   1   1   0   0   1   0   1   0   2   1   1   1   1   0   0   1   1   1   0   1   0   2   0   1   2   2   2   2   1   1   0   1   0   1   0   1
 MK-3-9                 1   0   1   1   1   1   1   2   2   1   2   1   1   2   1   0   2   0   1   1   0   1   1   1   1   2   1   2   0   0   0   1   1   1   1   1   0   1   0   1   0   2   1   0   2   2   1   1   1   2   1   1   2   1   1   0   0   1   2   1   2   0   0   0   2   1   2   1   2   2   0   1   0   1   2   1   2   2   1   1   2   2   1   1   1   2   1   1   2   1   1   1   0   0   0   1   0   0   1   1   2   1   2   1   2   1   1   1   2   1   1   1   0   2   0   1   2   1   1   2   2   0   1   2   1   1   1   0   1   1   1   1   1   1   1   2   1   1   2   1   0   2   2   1   2   2   0   2   0   0   2   2   1   0   1   1   0   1   2   0   2   1   2   1   1   1   0   0   1   0   1   0   1   1   0   1   1   0   0   2   1   1   0   1   0   2   0   1   2   2   2   2   0   1   0   1   0   1   0   1
 MK-3-10                2   0   1   1   1   1   1   2   2   1   2   1   1   2   1   1   2   0   1   1   1   2   1   1   1   2   1   2   0   0   1   0   1   1   0   1   0   1   0   2   0   2   1   0   1   2   1   1   2   1   1   2   2   2   2   0   0   1   2   1   2   0   0   0   2   1   2   2   2   2   1   2   0   1   2   0   1   2   1   2   2   2   0   1   1   2   1   1   2   1   0   1   0   1   0   1   1   0   1   1   2   1   2   1   2   1   1   1   2   1   1   1   0   2   1   1   2   1   1   2   2   1   1   2   1   1   1   0   1   1   2   1   1   0   0   2   1   1   2   1   0   2   2   1   2   2   0   2   0   0   2   2   1   0   1   1   0   1   1   0   2   1   2   1   1   0   0   0   0   1   1   0   1   1   0   1   1   1   0   2   1   2   0   1   0   2   0   1   2   2   2   2   0   0   0   1   1   1   0   1
 MK-3-11                2   0   1   1   1   2   1   2   2   1   2   1   2   2   2   1   2   1   1   2   1   2   1   1   1   2   1   1   0   0   1   0   1   1   0   1   0   1   0   2   0   1   2   0   1   1   1   1   2   1   1   2   1   2   1   0   1   1   2   1   2   0   0   0   2   1   2   1   2   2   1   2   0   1   1   1   1   2   1   1   2   1   0   1   1   2   1   1   2   0   0   1   0   1   0   1   1   1   1   1   1   1   1   1   2   0   1   1   2   0   1   1   0   1   2   0   2   1   0   2   2   1   1   2   1   1   1   0   1   0   2   1   2   0   0   2   1   1   2   1   0   2   2   1   2   2   0   1   0   1   2   1   1   0   1   1   0   1   1   0   2   1   2   1   1   1   0   0   0   1   1   1   0   1   0   1   1   0   0   1   1   2   0   1   1   2   0   2   2   2   1   2   0   0   0   1   1   1   1   1
 MK-3-12                1   0   1   1   1   1   1   1   1   1   1   2   2   1   2   1   1   1   1   2   2   1   2   1   1   2   1   1   0   1   2   0   1   1   1   2   0   0   0   2   0   1   2   0   0   2   1   1   2   1   1   2   1   2   1   0   0   2   2   1   2   0   0   0   2   1   2   1   2   1   1   1   0   0   1   1   1   2   1   1   2   1   1   1   1   2   1   1   2   0   0   1   1   1   0   0   1   1   1   1   1   0   1   1   2   0   2   1   2   0   1   1   0   1   2   0   2   1   0   2   1   1   1   1   1   1   1   0   2   1   2   1   2   0   0   2   2   1   1   1   0   2   2   1   2   2   0   1   0   1   2   1   1   0   1   1   0   0   2   0   1   1   2   1   1   1   0   1   0   2   2   1   0   1   0   1   1   0   1   1   1   1   0   0   1   2   0   2   1   2   1   1   0   0   1   0   1   1   1   1
 MK-3-13                1   0   1   1   1   1   1   1   1   1   0   1   2   1   2   1   1   1   1   1   0   1   2   1   1   2   1   1   0   1   2   0   2   1   1   2   0   0   0   1   0   1   1   1   0   2   0   1   2   1   0   2   1   2   1   0   0   2   2   1   2   0   0   0   2   1   2   1   2   1   1   1   0   1   1   1   1   2   1   1   2   1   0   1   1   1   1   1   2   0   0   1   1   1   0   2   1   1   1   1   1   0   1   2   2   0   2   0   2   0   1   1   0   1   2   0   1   1   0   2   2   1   1   1   1   2   1   0   2   1   2   1   2   0   0   1   2   1   1   2   1   1   2   1   2   2   0   1   0   1   0   1   0   0   1   0   1   0   2   1   1   1   2   1   1   1   0   1   0   2   2   1   0   1   0   1   1   0   1   0   1   0   0   0   1   1   0   2   1   2   0   1   0   0   0   0   1   1   1   1
 MK-3-14                1   0   1   1   1   1   0   1   0   1   0   1   2   2   2   1   0   1   1   1   0   1   2   1   1   1   1   1   0   1   2   0   2   1   1   2   0   1   0   1   1   1   1   0   0   2   0   1   2   2   1   2   1   2   1   0   0   2   2   1   2   0   0   0   2   1   1   1   2   1   1   1   1   1   1   1   1   2   1   0   2   1   0   1   0   1   1   1   2   0   0   2   1   1   0   2   0   0   1   1   1   1   1   2   2   0   2   0   2   1   1   0   0   1   2   1   1   1   0   2   2   1   1   1   1   2   1   1   2   1   2   1   2   0   0   1   2   1   1   1   1   1   2   1   2   2   0   1   0   0   0   0   1   0   1   0   1   0   1   1   1   1   2   1   1   1   0   1   1   2   2   2   0   1   0   0   0   0   1   0   0   0   0   0   1   1   0   2   1   2   0   1   0   0   0   0   1   1   1   1
 MK-3-15                1   0   1   1   1   1   1   1   0   1   0   2   2   2   2   1   0   1   1   1   1   1   1   1   2   1   2   1   0   1   2   1   2   1   1   2   1   1   0   1   2   1   1   0   1   1   0   1   2   2   2   0   1   2   1   0   0   1   2   1   2   0   0   1   2   1   1   1   2   0   1   0   1   2   1   1   1   2   1   0   2   1   0   1   1   1   0   0   2   0   0   2   1   1   0   2   0   0   1   1   2   1   1   2   1   0   2   0   2   1   1   0   0   1   2   1   1   0   0   2   2   1   1   1   1   2   1   1   1   1   2   1   2   0   0   1   2   1   0   1   1   1   2   1   1   1   1   1   0   0   0   0   0   1   1   0   1   0   1   1   1   0   2   2   1   2   0   1   1   2   2   2   1   1   0   1   0   0   1   1   0   0   0   0   1   1   0   2   1   2   0   1   0   0   0   0   1   1   2   1
 MK-3-16                1   0   1   0   1   1   1   1   0   1   0   2   2   2   2   1   0   1   1   1   1   1   1   2   2   1   2   1   0   1   2   1   2   1   1   2   2   1   0   1   2   1   1   1   1   1   0   2   2   2   2   0   0   2   1   0   1   2   2   1   2   0   0   1   2   1   2   2   2   0   1   0   0   2   1   1   1   2   1   0   2   1   0   1   1   1   0   1   2   1   0   2   1   1   0   2   0   1   1   1   2   1   1   1   1   0   2   1   2   1   1   0   0   1   2   1   1   0   0   2   2   1   1   1   1   2   1   1   1   1   2   0   2   0   0   1   2   0   0   1   1   1   0   1   1   1   1   2   0   0   0   0   1   2   1   0   1   0   1   1   2   0   2   2   1   2   0   1   2   2   2   2   1   1   0   1   0   1   1   1   1   0   0   0   1   1   1   2   1   2   0   1   0   0   0   0   1   1   2   1
 MK-4-1                 0   1   1   1   0   0   1   1   0   1   0   0   1   0   2   0   1   1   1   2   0   1   1   2   0   0   1   0   1   1   0   1   0   0   1   1   2   1   1   1   2   1   1   2   1   1   2   2   1   0   0   2   2   2   1   0   2   0   2   1   1   1   2   1   2   2   1   2   2   0   1   1   1   1   1   0   0   1   1   0   1   2   0   0   2   1   1   1   1   1   0   0   1   1   1   0   1   1   1   2   1   1   0   1   1   2   2   2   1   1   0   1   1   2   1   1   0   2   1   1   0   1   0   1   1   0   1   0   1   2   1   2   1   0   2   1   0   1   0   0   0   1   2   1   2   0   0   0   2   1   1   0   2   1   1   1   2   2   2   1   0   1   0   0   2   1   1   1   2   1   1   0   1   0   2   1   1   2   1   1   0   0   0   2   1   0   1   1   1   1   2   1   2   2   1   1   0   1   1   1
 MK-4-2                 0   1   1   1   1   0   1   2   0   1   0   1   1   0   2   0   1   0   1   2   1   1   1   2   1   0   1   0   1   2   0   1   0   0   1   1   2   1   1   1   2   1   1   2   1   1   2   1   1   0   1   2   2   2   2   1   2   0   2   1   1   1   2   1   2   2   1   2   2   0   2   1   1   1   1   0   0   0   0   0   1   2   0   0   2   1   1   1   1   1   0   0   0   2   2   0   1   1   1   2   1   2   1   1   1   2   2   2   0   1   0   1   1   2   1   1   0   2   1   1   0   1   0   1   1   0   1   0   1   2   0   2   1   0   2   1   0   1   0   0   1   1   1   1   1   0   0   0   1   1   2   0   2   1   0   1   2   2   2   1   0   1   0   0   2   2   1   1   2   2   2   1   1   1   2   1   1   2   1   1   0   0   0   2   1   0   0   1   1   1   2   1   2   1   1   1   0   1   1   0
 MK-4-3                 0   1   1   1   1   0   0   2   0   1   0   1   2   0   2   0   1   1   1   2   1   2   1   2   1   0   2   0   1   2   0   1   0   0   2   0   2   2   1   1   2   1   1   1   1   1   2   1   1   0   1   2   1   2   2   1   2   0   2   1   1   1   1   1   2   2   1   2   2   2   2   1   1   1   1   1   0   1   0   0   1   2   0   0   2   1   1   1   0   1   0   0   0   2   1   0   1   1   0   2   1   2   1   1   1   2   2   2   0   1   1   1   1   1   0   2   0   2   1   1   0   1   0   1   1   0   1   1   1   2   0   2   1   0   2   1   1   1   0   1   1   1   1   1   1   0   0   0   1   2   2   0   1   1   0   1   1   1   2   1   0   1   0   0   1   2   1   1   2   2   2   1   1   1   2   1   1   2   1   1   0   0   0   2   1   0   0   1   1   1   2   1   2   1   1   1   0   1   1   1
 MK-4-4                 0   1   1   1   1   0   0   1   0   1   0   1   2   1   2   0   1   1   1   2   1   2   1   2   1   0   2   0   1   1   1   1   0   0   2   0   1   2   1   1   2   1   1   1   1   1   2   1   1   0   1   2   1   2   2   1   2   1   2   1   1   1   1   0   1   1   1   2   2   2   2   1   1   1   2   1   1   1   0   1   1   2   0   1   2   1   1   1   0   1   2   0   0   2   1   0   1   1   0   2   2   2   1   1   1   2   1   2   0   1   1   1   1   1   1   2   0   2   1   1   1   1   0   1   1   0   1   1   1   2   0   2   1   0   1   2   0   1   0   1   1   0   1   1   1   0   0   0   1   2   2   1   1   1   1   1   1   1   2   1   0   1   0   1   1   1   1   1   2   2   2   1   1   1   2   0   1   1   2   1   0   0   0   1   2   0   0   0   1   1   2   1   0   2   0   1   1   1   1   1
 MK-4-5                 0   1   1   1   1   1   0   1   0   1   0   1   2   1   1   0   1   0   1   2   0   2   1   2   1   0   2   0   1   1   1   1   0   1   2   0   1   2   1   1   2   1   1   1   1   0   2   1   1   0   0   2   1   1   2   1   2   2   2   1   1   1   2   1   1   1   0   2   1   2   2   1   1   1   1   1   1   1   0   1   1   0   1   1   2   1   1   1   0   1   2   0   1   1   1   0   1   1   0   2   2   2   1   1   1   2   2   2   0   1   0   1   1   1   1   2   1   2   1   1   1   1   1   2   1   0   1   1   1   2   0   2   1   1   1   2   0   1   0   0   1   0   1   2   2   0   1   1   1   2   2   1   1   1   1   1   1   1   2   1   0   1   1   1   1   1   1   1   2   2   2   1   1   2   2   0   1   1   2   1   0   0   0   2   2   0   0   1   1   1   2   2   1   2   0   1   1   1   1   1
 MK-4-6                 0   1   1   1   2   1   0   1   0   1   0   1   2   1   1   0   1   0   1   2   0   2   1   2   1   0   2   1   2   1   1   1   0   1   2   0   0   2   1   1   2   1   1   1   1   0   2   1   2   0   1   1   1   1   1   1   1   2   2   1   1   1   2   1   0   1   0   1   1   2   2   1   1   1   0   1   1   1   0   1   1   0   0   0   2   1   1   1   0   0   2   0   1   1   1   0   1   0   0   2   1   2   1   2   1   2   2   2   0   1   0   0   0   1   1   2   1   2   1   1   1   2   1   2   1   0   1   1   1   2   0   2   1   1   1   1   0   1   0   0   1   1   0   2   2   0   2   1   1   2   2   2   1   1   1   1   1   1   2   1   0   1   1   1   1   1   2   1   2   2   2   1   1   2   2   0   1   1   2   1   0   1   0   2   2   0   0   1   1   1   2   2   1   2   0   1   1   1   1   1
 MK-4-7                 0   2   1   1   1   1   0   1   0   1   0   1   2   1   1   0   1   0   1   2   0   2   1   2   1   0   2   1   2   1   1   1   0   1   1   0   1   2   1   2   2   2   1   1   1   1   2   1   2   0   0   1   1   1   0   1   1   2   2   1   1   1   2   1   0   1   0   0   1   1   2   1   1   1   0   0   1   2   0   1   1   0   0   0   2   1   1   1   0   0   2   0   1   1   1   0   2   0   0   2   1   2   1   0   1   2   2   1   0   1   0   1   0   1   1   1   0   1   1   1   1   2   1   2   1   1   0   2   1   2   0   2   1   1   1   1   0   1   0   0   1   1   0   2   1   1   2   1   1   2   2   2   1   1   1   1   1   1   2   0   1   1   1   1   1   1   2   0   2   1   2   2   1   2   2   0   1   1   2   1   1   1   0   2   1   1   1   1   1   1   2   2   1   2   1   1   1   2   1   2
 MK-4-8                 0   2   1   1   1   1   0   1   1   1   0   1   2   1   1   0   1   0   1   2   1   2   2   2   1   0   2   2   2   1   1   1   0   1   0   0   1   1   1   2   2   1   1   1   1   1   1   1   2   2   0   1   1   1   0   1   1   2   2   1   0   1   2   1   0   1   0   0   1   1   2   1   1   1   0   0   2   2   0   1   1   0   0   1   1   1   1   1   0   0   2   0   1   1   1   0   2   0   0   2   0   2   1   0   1   2   1   1   0   1   0   1   0   0   1   1   0   1   1   0   1   2   1   2   1   1   0   1   1   2   0   2   2   1   1   1   0   1   0   0   2   2   0   2   1   1   2   1   1   2   2   2   0   1   1   1   2   1   2   0   1   1   1   1   1   1   2   1   2   1   2   2   1   2   2   0   1   1   1   1   1   1   0   2   1   1   1   1   1   1   2   2   1   1   1   1   2   2   1   2
 MK-4-9                 0   2   1   1   2   1   1   1   0   1   0   2   2   1   1   1   1   0   1   2   1   1   2   1   1   0   0   2   2   1   1   1   1   1   0   2   0   2   1   2   1   1   1   1   1   1   1   1   1   2   0   1   1   2   1   1   1   2   1   0   0   1   1   0   0   1   0   0   0   1   2   0   1   0   0   0   2   2   0   1   1   1   0   1   1   1   1   1   1   0   2   0   1   0   1   0   2   0   1   2   0   1   1   0   1   2   1   1   1   1   0   1   1   0   0   1   0   1   1   1   1   2   1   2   1   1   0   1   1   2   1   2   2   1   1   1   1   1   0   0   2   2   0   2   1   1   2   2   2   2   2   2   2   1   1   1   2   0   2   0   0   0   0   1   1   0   2   1   2   1   2   2   0   2   2   0   1   1   1   1   1   1   0   2   1   1   0   1   1   1   2   2   1   1   1   1   2   2   1   2
 MK-4-10                1   2   2   1   2   1   1   1   0   1   0   1   2   1   1   1   2   0   0   1   1   1   1   1   1   0   0   2   2   1   1   2   1   1   1   2   0   2   1   2   1   1   1   0   1   1   1   1   1   2   0   1   1   1   2   1   1   1   0   1   0   1   1   0   0   1   1   1   0   1   2   0   1   0   1   0   2   1   1   2   1   1   0   1   0   1   1   1   1   0   2   0   0   0   1   1   2   0   1   1   0   0   1   1   1   1   1   1   1   1   1   1   1   0   1   1   0   1   1   1   0   2   1   2   1   1   0   1   1   2   1   2   2   1   1   2   1   1   0   0   1   2   0   1   1   1   2   1   2   2   1   2   2   1   0   1   2   0   2   0   0   2   0   1   1   1   2   1   2   2   2   1   1   2   1   0   1   2   1   2   1   1   0   1   2   1   0   1   1   1   1   2   1   1   2   1   2   2   1   2
 MK-4-11                1   2   2   1   2   2   1   1   1   1   0   1   2   1   1   1   2   1   0   1   1   1   1   1   1   0   0   2   1   2   0   2   1   1   1   2   1   2   1   2   1   0   1   0   1   1   2   1   2   2   0   1   1   1   2   1   1   1   0   0   0   1   1   0   0   1   1   1   1   1   0   1   1   0   1   0   2   1   1   2   1   2   0   1   0   1   1   1   1   0   2   0   0   0   1   1   2   0   1   1   0   0   2   1   1   1   1   1   1   1   1   1   1   1   1   1   0   1   0   1   0   2   1   2   2   2   1   1   1   2   1   2   2   1   1   2   1   2   0   0   1   2   0   1   1   1   2   2   2   2   1   1   2   1   0   1   2   0   2   0   0   2   0   1   1   1   2   1   2   1   2   0   1   1   1   0   1   2   0   2   1   1   0   1   1   1   0   1   1   1   1   2   1   2   2   1   2   2   1   2
 MK-4-12                1   2   2   1   2   1   1   2   0   1   1   1   2   1   1   1   1   1   0   1   0   1   1   1   2   0   0   2   1   2   0   2   1   1   1   2   0   2   1   2   1   0   0   0   1   0   2   1   2   2   1   1   1   1   2   2   1   1   0   0   0   1   1   0   0   0   0   1   2   0   1   1   1   1   1   0   2   1   1   2   1   2   0   1   0   1   1   0   1   0   2   0   0   0   0   1   2   1   1   1   0   0   2   1   2   1   1   1   2   1   1   1   1   1   0   1   1   0   0   0   0   2   1   2   2   2   1   1   0   2   0   2   2   1   1   1   1   2   0   1   1   2   0   1   1   1   2   2   2   2   1   2   2   1   0   1   1   0   2   0   0   2   0   1   1   1   2   1   1   1   2   0   0   1   1   0   1   2   0   2   1   2   0   2   1   2   0   1   0   1   1   2   2   2   1   1   2   2   1   2
 MK-4-13                1   2   2   2   2   1   1   2   0   2   1   2   2   1   1   1   1   1   0   1   1   1   1   1   2   0   0   2   1   2   1   2   0   1   1   2   1   2   1   2   2   0   1   0   1   0   2   1   2   2   0   1   1   1   2   1   1   1   0   0   0   0   1   0   0   1   0   1   2   0   1   1   1   1   1   0   2   1   2   2   1   1   0   1   1   1   1   0   1   0   1   0   0   1   0   2   2   1   1   2   0   0   2   2   2   0   1   1   2   0   1   1   2   1   0   1   1   1   0   1   1   2   1   2   2   2   1   1   0   2   0   2   2   1   1   1   1   2   0   1   1   2   1   1   1   2   2   2   1   2   2   2   2   1   0   1   1   0   2   0   2   1   0   1   1   1   2   1   1   1   2   0   0   1   1   0   1   2   0   2   1   2   0   2   1   2   0   0   0   1   1   2   2   2   1   1   2   2   1   2
 MK-4-14                1   2   2   2   2   1   1   2   0   2   1   2   2   1   2   2   1   1   0   1   1   1   1   0   2   0   0   2   0   1   1   2   0   0   1   2   1   2   1   2   1   0   2   1   1   0   2   1   1   2   0   0   1   1   2   1   1   2   0   0   0   0   1   0   0   1   0   1   2   0   1   0   2   1   1   0   2   1   2   2   1   1   0   0   1   1   1   0   1   0   2   0   0   1   0   2   2   1   1   2   0   0   2   2   2   0   0   1   1   0   1   1   2   1   1   1   0   1   0   0   1   2   0   2   2   2   1   1   0   2   1   2   2   1   1   1   1   2   0   1   1   1   1   1   1   2   2   2   1   1   2   0   2   1   1   1   1   0   1   0   2   1   0   1   1   1   2   1   1   1   2   0   0   1   1   0   1   2   1   2   1   2   0   1   1   1   0   0   0   2   1   1   2   1   1   1   2   2   1   2
 MK-4-15                1   2   2   2   2   1   1   2   0   2   1   2   2   1   2   2   1   1   0   1   0   1   1   0   2   1   0   2   1   1   1   2   0   0   0   2   1   2   2   2   1   0   2   1   1   0   2   1   1   2   0   0   1   1   2   2   0   2   1   0   0   0   1   0   0   1   0   1   2   0   2   0   1   1   1   0   2   1   2   2   1   1   0   0   0   1   1   0   1   0   2   0   0   1   0   2   2   1   1   2   0   0   2   2   1   0   0   1   1   1   0   0   2   0   1   1   0   1   0   0   1   2   0   1   2   2   2   1   0   2   1   2   2   2   1   1   1   2   1   1   1   1   0   2   1   2   2   2   1   1   2   0   2   1   1   1   2   0   1   0   2   1   0   1   1   1   2   1   0   1   2   0   2   1   0   0   1   2   1   2   1   2   0   2   1   1   0   0   0   2   0   1   2   0   1   1   2   2   1   1
 MK-4-16                1   2   2   2   1   1   1   2   0   2   1   2   2   1   2   2   0   1   1   2   0   1   1   0   2   1   0   2   2   1   1   2   0   0   0   2   1   2   2   2   1   0   2   1   1   0   2   1   1   2   0   0   2   1   2   2   0   2   1   0   0   0   1   0   0   0   0   1   2   0   2   0   1   1   1   0   2   1   2   1   2   1   0   0   0   1   1   0   1   1   1   0   1   1   0   2   2   1   2   0   0   0   2   2   2   0   0   1   1   1   0   1   1   1   1   1   0   1   0   0   1   2   0   1   2   2   2   1   1   2   1   2   2   2   1   1   1   2   0   1   1   1   0   2   1   1   1   2   1   2   2   0   2   1   1   1   2   0   1   1   2   1   0   1   2   1   2   0   0   1   2   0   2   1   0   0   1   2   1   2   1   1   0   0   2   0   0   0   0   2   0   1   2   0   1   1   2   1   1   1
 MK-5-1                 1   1   0   1   1   0   2   0   0   0   1   2   1   0   0   0   1   2   1   1   2   2   1   1   0   2   1   1   0   0   0   1   1   1   0   1   0   1   0   2   0   1   1   0   0   2   2   1   0   1   0   1   0   2   0   0   1   1   2   0   1   2   1   0   1   2   1   1   1   0   0   1   0   1   1   1   1   1   1   1   1   2   0   2   0   2   0   1   1   0   1   0   0   2   1   0   1   2   2   0   0   1   2   0   1   0   2   1   1   1   2   0   1   0   0   1   0   2   2   0   2   1   1   0   1   1   1   0   1   1   1   1   2   2   0   1   1   1   1   2   2   1   2   1   2   2   2   2   2   1   1   1   1   0   1   0   2   1   2   1   1   1   1   0   1   1   2   2   1   1   0   0   1   2   2   2   0   2   2   1   2   1   0   1   1   1   1   0   0   1   0   0   0   2   0   2   1   1   0   0
 MK-5-2                 1   1   1   1   1   0   2   0   0   1   0   2   1   1   0   0   1   2   2   1   2   2   1   1   0   2   1   1   0   0   0   1   2   1   0   1   0   1   1   2   0   1   1   0   0   2   2   2   1   1   0   1   0   2   0   0   1   1   1   0   1   2   1   1   1   1   1   1   1   0   1   1   0   1   1   1   1   1   1   1   1   1   0   2   0   1   1   1   1   0   1   0   1   2   0   0   1   2   2   1   0   1   2   0   0   0   2   1   1   1   2   0   1   0   0   1   0   2   2   0   2   1   1   0   1   1   1   1   1   1   1   1   2   1   0   1   1   1   1   2   2   1   2   1   1   2   2   2   2   1   1   0   0   0   1   0   1   1   2   1   1   1   1   0   1   1   2   2   2   1   0   0   1   2   2   2   0   2   1   2   2   1   0   0   1   1   1   0   0   1   0   0   0   1   0   2   0   1   0   0
 MK-5-3                 0   1   1   1   1   0   2   0   0   1   1   2   1   1   0   0   2   2   2   1   2   2   1   0   0   2   1   1   0   0   0   1   2   1   0   1   0   2   2   1   0   1   1   0   0   1   0   2   1   2   1   1   0   2   1   0   1   1   1   0   1   2   1   1   1   1   1   1   1   0   1   1   1   1   1   1   1   1   1   1   0   1   0   2   0   1   1   1   1   0   1   0   1   1   0   1   1   2   1   1   0   1   2   0   1   0   2   1   1   1   2   1   1   0   0   1   0   0   2   0   1   1   1   0   1   1   1   1   1   1   0   1   0   1   1   1   1   1   0   2   2   1   2   2   1   2   2   2   2   1   1   0   0   0   1   0   1   1   2   2   1   1   1   0   1   1   2   2   1   1   0   0   1   2   2   2   1   2   0   2   2   1   0   0   1   1   1   0   0   1   0   0   0   1   0   2   1   1   1   0
 MK-5-4                 0   1   1   2   1   0   2   0   0   1   1   2   1   1   0   0   1   2   2   1   2   1   1   1   0   2   1   2   0   0   0   0   2   1   0   1   0   2   2   1   0   1   1   0   0   1   0   2   1   2   1   1   0   1   1   0   1   1   1   0   0   2   1   1   1   1   1   1   1   0   1   1   1   1   1   1   1   0   1   1   0   2   1   2   0   1   2   1   1   0   1   0   1   1   0   1   1   2   1   1   0   1   2   0   0   1   2   1   1   1   2   1   1   1   0   1   0   0   2   0   1   1   1   0   1   1   1   1   1   1   0   1   1   1   2   1   1   1   0   1   2   1   1   2   1   2   1   2   1   1   1   0   0   1   1   1   1   2   2   2   1   1   1   1   1   1   2   2   1   1   0   0   1   1   2   2   1   2   0   2   2   2   1   0   1   1   1   0   0   1   0   0   1   1   0   2   1   1   1   0
 MK-5-5                 0   1   1   2   1   0   2   0   0   2   1   0   0   1   0   1   1   1   2   1   2   1   1   2   1   2   1   2   0   0   1   0   2   0   0   1   0   2   2   1   0   1   1   0   0   1   0   2   1   1   1   1   0   1   1   0   1   1   1   0   0   2   2   1   0   1   1   2   1   0   1   1   1   1   1   1   1   0   1   1   0   2   2   2   0   1   2   1   1   0   1   0   1   1   0   0   1   2   1   1   0   1   2   0   0   1   2   1   1   1   2   1   1   1   0   1   1   0   2   0   1   1   1   0   1   1   1   1   1   1   0   1   2   1   2   1   1   2   1   2   2   0   1   2   1   2   1   2   0   1   1   0   0   1   1   1   1   2   2   2   1   1   1   1   1   1   2   2   1   1   0   0   0   1   2   2   0   1   0   0   2   2   1   0   1   1   0   0   0   1   0   0   1   0   0   1   1   1   2   1
 MK-5-6                 1   1   1   1   1   0   2   0   0   2   1   0   0   1   0   1   1   1   2   1   2   1   1   2   0   2   1   2   0   1   1   0   2   0   0   1   0   1   2   1   0   1   1   0   2   1   0   2   1   1   1   2   0   1   0   0   2   0   0   0   0   1   2   0   2   1   0   2   1   0   1   1   1   1   1   0   1   0   1   1   0   2   2   2   0   0   2   1   1   0   1   0   1   2   0   0   1   2   1   1   1   0   2   1   0   1   2   1   1   1   2   1   0   1   0   1   1   0   2   0   2   1   1   1   0   1   1   1   1   1   0   1   0   0   2   1   1   2   1   1   2   0   1   2   1   2   1   2   1   1   1   0   0   1   1   1   2   2   2   2   1   2   1   2   1   1   2   2   1   1   0   0   0   1   2   2   0   1   1   0   2   2   1   0   1   0   1   0   0   1   0   0   1   0   0   1   1   1   2   1
 MK-5-7                 0   2   1   2   1   1   2   0   0   2   1   1   0   1   0   1   1   1   2   1   1   1   1   2   1   2   1   2   0   1   1   1   1   0   1   0   0   1   2   1   0   1   1   0   2   1   0   2   1   1   1   2   0   0   0   0   2   1   0   1   0   1   2   0   2   1   0   2   1   0   1   2   1   1   1   0   1   0   1   1   0   2   2   1   0   0   2   1   1   0   1   0   1   2   1   0   1   2   1   1   1   0   2   1   0   1   2   1   1   1   2   1   1   1   0   1   1   1   2   0   2   1   1   1   0   1   1   1   1   1   0   1   0   0   2   1   1   2   1   1   1   0   1   2   1   1   1   2   1   1   0   1   0   1   1   1   2   2   2   2   1   2   1   2   1   1   1   2   1   1   0   0   1   1   2   2   1   0   1   0   2   2   1   0   1   0   1   0   1   1   0   1   2   0   0   1   1   1   2   1
 MK-5-8                 1   0   1   2   1   1   2   0   0   2   1   1   1   1   0   0   1   1   2   0   1   1   1   1   1   1   1   2   1   1   1   1   1   0   1   0   0   1   1   1   0   1   1   1   2   1   0   2   1   2   1   2   0   0   0   0   2   1   1   2   1   1   2   0   2   0   0   2   1   0   1   2   1   1   1   1   1   0   1   1   0   2   2   1   1   0   2   1   1   1   1   0   1   1   1   1   1   1   1   0   0   0   2   1   0   1   2   1   1   1   2   1   2   1   0   1   1   1   1   0   2   0   0   0   1   1   1   1   1   1   0   1   0   0   2   1   0   2   1   1   1   0   1   2   0   1   1   2   0   1   1   1   1   1   1   1   2   2   2   2   0   1   1   2   1   1   1   1   1   1   0   0   1   1   2   2   1   0   2   0   2   2   1   0   1   0   1   0   1   1   1   1   2   0   0   1   1   2   2   1
 MK-5-9                 2   0   2   2   2   1   2   0   0   2   1   1   1   0   0   0   1   1   2   0   1   1   1   1   1   1   1   2   1   2   1   1   1   0   1   0   0   1   1   1   1   1   1   1   2   0   0   1   1   1   2   2   0   0   1   0   2   1   1   2   1   1   2   0   2   0   0   2   1   0   2   2   1   2   1   2   0   0   1   1   1   2   2   2   1   0   2   1   1   1   1   0   1   1   2   1   1   1   1   1   0   0   2   1   0   1   2   1   2   1   1   1   2   1   0   1   0   0   1   0   2   0   0   0   1   2   1   1   1   1   0   0   0   0   2   1   0   2   1   1   0   0   1   1   0   1   1   2   0   1   1   1   1   1   2   1   2   2   2   2   1   1   1   2   1   1   0   1   1   2   0   0   1   1   2   2   1   0   2   0   2   1   1   0   2   0   1   0   1   1   1   1   2   0   0   1   1   2   2   1
 MK-5-10                2   0   2   2   2   0   2   0   0   2   1   1   1   0   0   2   2   2   2   0   1   1   1   1   1   2   1   2   2   2   1   1   1   0   1   1   0   2   1   1   1   1   1   1   2   0   0   1   1   0   2   2   0   0   1   0   2   2   2   2   1   2   2   0   2   0   0   2   1   1   2   2   2   2   1   1   0   0   1   2   1   2   1   1   1   0   1   1   1   1   1   0   1   1   0   1   1   1   1   1   1   0   2   1   0   1   1   1   2   1   1   1   2   1   0   1   0   0   1   0   2   0   0   0   1   2   1   2   1   1   0   0   1   0   2   1   0   2   2   1   0   0   0   1   0   1   1   2   0   1   1   1   1   1   2   1   1   2   1   1   1   1   1   2   0   1   0   0   1   2   0   0   1   1   2   2   1   0   2   0   2   1   0   0   2   0   1   0   1   1   2   1   2   0   1   1   1   2   2   1
 MK-5-11                2   0   2   2   1   0   2   1   0   2   1   1   1   0   0   2   2   2   2   0   1   1   1   1   1   2   1   2   2   1   1   1   1   0   1   1   0   2   1   1   1   1   0   1   2   0   0   1   1   0   2   2   1   0   1   0   1   2   2   2   1   2   2   0   2   0   0   2   1   1   2   2   2   2   0   1   0   0   1   2   1   2   1   0   1   0   1   1   1   1   1   2   1   1   0   1   1   1   1   1   1   0   2   1   0   1   1   1   2   1   1   1   1   1   1   1   1   0   1   0   2   0   0   0   1   2   1   2   1   1   0   0   1   0   2   1   0   1   2   1   0   0   1   1   0   1   1   2   1   1   0   1   1   1   2   1   1   2   1   0   2   1   1   2   0   1   0   1   1   2   0   0   1   1   1   2   1   0   2   0   2   1   0   0   2   0   1   0   1   0   1   1   2   0   1   1   2   2   2   1
 MK-5-12                2   0   2   2   1   0   2   2   0   2   1   1   1   0   0   2   2   2   2   0   1   1   0   1   1   2   1   2   2   0   1   1   1   0   1   1   0   1   1   1   1   1   0   1   2   0   0   0   1   0   2   2   1   0   1   0   2   2   1   2   1   2   2   0   2   0   0   2   1   1   2   2   2   1   0   1   0   0   1   1   1   1   1   0   1   0   1   1   1   1   0   2   1   1   0   1   1   1   1   1   1   0   2   1   0   1   1   1   2   1   1   1   1   0   0   1   1   0   1   0   2   0   1   1   1   1   1   2   1   1   0   0   1   0   2   1   0   1   2   1   0   0   1   0   0   1   1   2   0   1   0   2   1   1   2   1   1   2   1   0   0   1   2   2   1   1   0   1   1   2   0   0   1   0   1   2   1   0   2   0   2   1   0   0   1   0   2   0   1   0   1   1   2   0   2   2   2   2   2   1
 MK-5-13                1   0   2   2   2   0   2   2   0   2   1   1   1   0   0   2   2   2   2   0   1   1   1   0   1   1   1   2   2   0   1   1   1   0   1   2   1   0   1   1   1   1   0   1   2   0   0   0   1   0   2   2   1   1   2   0   2   2   2   2   1   2   2   0   2   0   0   2   1   1   2   2   2   1   1   1   0   0   2   1   1   1   1   0   1   0   0   1   1   1   1   2   1   1   0   1   1   1   1   1   0   1   2   0   0   1   1   1   2   1   0   1   1   0   0   1   0   0   1   0   2   0   2   1   1   1   1   2   1   1   0   0   1   0   2   1   0   0   2   2   0   1   2   1   0   1   0   1   1   0   0   1   1   1   2   0   1   1   1   0   0   1   2   2   1   1   0   1   1   2   0   0   1   1   1   2   1   0   2   0   1   1   0   0   1   0   2   0   1   0   1   1   2   1   1   2   2   2   2   1
 MK-5-14                1   0   2   2   2   0   2   2   0   2   1   1   1   0   0   2   2   2   2   0   1   2   1   0   1   1   1   2   2   0   1   1   2   0   1   1   1   0   0   1   1   1   0   1   2   0   0   0   1   0   2   2   1   1   2   0   2   2   2   2   1   2   2   0   2   0   0   2   1   1   2   2   2   1   1   2   0   1   2   1   1   0   1   0   1   1   0   0   1   0   1   2   1   1   0   1   1   1   1   1   0   1   2   1   0   2   1   1   2   1   0   1   0   0   1   1   1   0   2   0   2   0   2   1   0   1   2   2   1   1   0   0   2   1   2   1   0   0   2   2   0   1   2   1   0   1   0   1   0   0   0   1   1   1   2   1   0   2   1   0   0   2   2   2   1   1   0   1   1   2   0   0   0   0   1   2   1   0   2   0   1   1   0   1   1   0   1   0   1   0   1   1   2   1   1   2   2   2   2   1
 MK-5-15                1   0   2   2   2   0   2   2   0   2   1   2   1   0   0   2   2   2   2   1   1   2   1   1   1   1   1   2   1   0   1   0   2   0   1   1   1   0   0   1   1   1   0   1   1   0   0   1   1   0   2   2   1   1   2   0   1   2   2   1   1   2   2   0   2   0   2   2   2   1   2   2   2   1   1   2   0   1   2   1   0   1   0   0   2   2   0   1   0   0   2   1   0   1   0   1   1   1   1   1   0   1   2   1   0   2   1   0   2   1   0   0   0   0   1   0   1   0   2   0   2   1   1   1   0   1   2   2   1   1   0   0   2   2   2   1   0   0   2   2   0   1   2   1   0   1   0   1   0   0   0   1   2   1   1   1   0   1   1   0   0   2   2   2   1   1   0   1   1   1   0   0   0   0   1   2   1   0   2   0   1   1   0   0   1   0   1   1   0   0   1   1   2   1   1   2   2   2   1   1
 MK-5-16                1   0   1   2   2   0   2   2   0   2   1   2   1   1   0   2   2   2   2   1   1   2   1   0   2   1   0   1   2   0   1   1   2   0   1   1   2   0   0   1   1   1   0   1   1   0   1   1   1   0   2   2   1   2   2   0   1   1   2   1   0   2   1   0   1   0   2   2   2   1   2   2   2   2   1   2   0   1   2   1   0   1   1   0   2   2   0   1   1   0   2   1   0   1   1   1   2   1   2   1   0   1   2   1   0   1   1   0   1   0   0   0   1   0   1   0   1   1   2   1   2   1   1   1   0   1   2   2   1   0   0   0   2   2   2   0   0   0   2   2   1   1   1   1   0   1   0   1   1   0   1   2   2   1   1   2   0   1   0   0   0   2   2   2   1   1   0   1   1   1   0   0   0   0   1   1   1   0   2   0   1   1   0   0   0   0   1   1   0   1   1   1   2   1   1   2   2   2   0   1
 MK-6-1                 1   1   0   0   2   1   0   2   1   1   1   1   2   2   2   1   2   1   1   2   1   1   2   2   1   0   1   1   0   1   1   2   1   1   1   1   2   2   1   1   2   1   1   1   1   1   1   0   2   1   1   2   1   1   1   1   1   1   0   0   2   2   1   2   1   1   1   0   2   2   2   2   1   2   1   1   1   1   0   1   0   1   2   1   1   1   0   0   2   2   1   0   2   2   1   1   2   1   0   1   2   0   0   1   1   1   2   1   1   1   2   1   1   1   0   1   0   1   1   2   1   1   2   2   2   1   2   1   0   2   1   1   0   2   1   1   2   1   0   0   1   2   1   0   1   1   2   0   1   0   0   1   2   0   1   1   1   0   0   1   0   0   1   0   1   1   0   1   1   0   0   1   1   1   1   1   1   1   0   1   1   1   0   1   2   0   0   2   2   1   0   1   2   1   1   0   1   1   0   2
 MK-6-2                 1   1   0   0   2   0   0   2   1   0   0   1   2   1   2   1   1   2   2   2   2   1   1   2   0   0   1   1   0   1   2   2   1   1   2   1   1   2   1   1   2   1   1   1   1   1   1   0   1   1   1   2   1   2   1   2   1   1   1   0   1   2   1   2   1   2   2   0   2   1   1   2   1   1   1   1   1   1   0   1   0   1   2   1   1   1   0   0   2   2   1   0   2   1   2   1   2   1   1   0   2   0   1   1   1   1   2   2   1   1   2   1   1   1   0   1   1   1   1   2   1   1   2   2   2   1   1   1   1   2   1   1   0   2   1   1   2   1   0   0   1   2   2   1   2   1   2   0   1   0   0   1   1   0   1   1   1   1   0   2   0   1   1   1   1   1   0   1   1   1   0   1   1   1   1   2   1   1   0   1   1   1   1   1   2   0   0   2   2   1   0   1   2   1   0   0   1   1   0   1
 MK-6-3                 2   1   1   0   2   1   0   1   2   0   1   1   1   1   2   1   1   2   2   2   2   1   1   2   0   0   1   1   0   1   2   2   1   1   2   1   1   2   1   0   2   2   1   1   1   1   1   0   1   1   1   2   1   2   1   2   0   1   1   0   1   2   1   1   2   2   2   0   1   0   1   2   2   1   1   1   1   1   0   1   0   1   1   2   1   1   0   0   2   2   1   0   2   1   2   2   2   1   1   1   2   1   1   1   1   1   2   2   1   1   1   0   1   0   0   1   1   0   1   2   1   1   2   2   2   1   0   1   0   2   1   1   0   2   1   0   1   1   0   0   2   2   2   1   2   2   2   1   1   1   0   1   1   0   1   1   2   1   0   2   1   1   0   1   0   1   1   1   1   1   0   1   1   1   1   2   0   1   0   1   1   1   1   1   2   1   0   1   2   1   0   1   1   1   1   0   0   1   0   1
 MK-6-4                 2   2   1   1   2   1   1   1   2   0   1   1   2   1   1   1   1   2   1   2   2   0   1   2   1   0   1   1   0   1   2   2   1   2   1   1   1   2   1   0   2   2   1   1   1   1   1   1   1   2   1   2   1   1   0   2   0   0   1   0   1   1   1   2   2   2   2   0   1   0   1   2   2   2   1   1   1   0   0   0   0   1   1   2   1   1   0   0   2   2   2   0   1   1   2   2   2   2   0   1   2   1   1   1   2   2   2   2   2   1   1   2   1   0   0   1   1   0   1   2   1   1   2   2   2   2   0   1   0   2   1   1   0   2   1   0   2   2   1   0   2   2   2   1   2   2   2   1   1   1   0   2   1   0   1   1   2   1   1   2   1   1   0   2   0   1   1   1   1   1   1   1   1   0   1   2   0   1   0   1   1   1   1   1   2   1   1   1   2   1   0   2   1   1   1   1   0   1   0   1
 MK-6-5                 1   2   1   1   2   1   1   1   2   0   1   1   2   1   1   0   1   2   2   1   2   0   1   2   1   0   1   1   0   1   2   2   1   2   1   1   1   2   1   0   2   2   1   1   0   0   1   1   1   2   1   2   1   1   0   2   0   0   1   0   1   0   1   1   1   2   2   1   1   0   1   2   1   2   1   1   1   1   0   1   1   1   1   0   1   1   1   0   2   1   2   0   1   1   2   2   2   1   0   1   2   1   1   1   2   2   2   2   2   1   1   2   1   0   1   1   1   0   1   2   1   1   2   2   2   1   1   1   1   2   1   1   0   2   1   0   2   2   1   0   1   1   2   1   2   2   2   1   1   1   0   2   1   0   0   0   2   1   1   2   1   1   0   2   0   1   1   1   1   1   1   1   2   0   1   2   0   2   0   1   1   2   1   1   2   1   1   1   2   1   0   2   1   1   1   1   1   1   0   2
 MK-6-6                 1   2   0   1   1   2   0   1   1   0   0   1   2   1   1   0   1   2   2   1   2   1   1   2   1   1   1   1   0   1   2   2   1   2   1   1   2   2   1   0   2   2   1   1   0   0   1   1   1   2   1   2   1   1   0   2   1   0   0   0   1   0   1   1   1   1   2   1   1   0   1   2   1   2   1   0   1   1   0   2   1   1   1   0   1   1   1   0   2   1   2   0   2   0   2   2   2   1   0   2   1   1   2   0   2   2   2   2   2   0   1   2   1   1   1   2   1   1   1   2   1   1   2   2   2   1   0   1   1   1   1   1   0   2   1   0   2   1   2   0   1   2   2   1   2   2   2   1   1   1   2   1   1   0   0   1   2   0   1   1   1   1   0   2   0   1   2   1   1   1   1   1   2   0   1   2   1   2   0   1   1   2   1   2   2   1   1   1   2   1   1   2   1   1   1   1   1   1   0   2
 MK-6-7                 1   2   1   1   1   2   0   1   1   1   0   1   2   1   1   0   1   2   2   1   2   1   1   2   1   2   1   1   0   1   1   2   1   2   1   1   2   1   1   0   1   2   1   2   0   0   1   1   1   2   1   0   1   1   0   2   0   0   1   0   1   0   1   1   1   0   2   1   1   0   1   2   1   1   1   1   1   1   1   2   1   1   1   0   1   0   1   0   1   2   2   0   2   0   1   2   2   2   0   1   1   1   2   0   2   2   1   1   2   0   1   2   1   1   1   2   2   1   1   2   1   1   2   2   2   1   0   1   1   1   1   1   0   2   1   0   2   1   2   0   2   0   2   1   2   2   2   1   1   1   2   2   1   0   0   1   1   0   1   1   1   1   0   2   0   1   2   2   1   1   1   1   1   1   1   2   1   2   0   1   1   2   1   2   2   1   2   1   2   1   1   2   1   1   1   1   1   2   0   1
 MK-6-8                 1   2   1   1   1   2   0   0   1   1   0   1   2   1   1   0   1   2   2   1   2   0   1   1   1   2   1   1   1   1   1   2   1   2   2   1   2   1   0   0   1   2   1   1   0   0   1   1   1   0   1   0   1   1   0   2   0   0   1   0   1   0   1   1   1   0   2   1   1   0   1   2   1   1   2   1   0   0   1   2   2   1   0   1   1   0   0   1   2   2   2   0   2   0   0   1   2   2   0   1   1   1   2   0   2   1   1   1   2   0   1   1   1   1   1   1   2   1   1   2   2   1   2   2   1   1   0   1   1   0   1   1   1   1   2   0   2   1   2   0   2   0   2   1   2   2   2   1   1   1   2   2   1   0   0   1   1   0   1   1   1   0   2   2   0   1   2   2   1   1   1   1   1   1   2   2   1   2   0   1   1   2   2   2   2   1   2   1   2   1   1   2   0   1   1   1   1   2   0   1
 MK-6-9                 1   2   1   1   2   2   0   0   1   1   0   1   2   1   1   1   1   2   2   1   2   2   1   1   1   1   1   0   0   1   1   2   1   1   1   1   2   1   0   0   2   2   1   0   1   1   1   2   1   1   1   0   1   1   0   2   0   0   1   0   1   0   1   2   1   0   2   2   0   0   1   2   1   1   2   1   0   0   0   1   2   2   0   1   1   0   2   1   2   2   2   0   2   0   0   1   2   2   0   1   1   1   2   0   2   1   1   1   2   0   1   2   1   1   1   1   2   2   2   2   1   1   2   2   1   1   0   1   1   1   1   1   1   1   2   0   2   1   2   1   2   0   2   1   2   2   2   1   1   1   2   2   1   0   0   1   1   0   1   1   1   0   2   2   0   1   2   2   1   1   0   1   2   1   2   1   1   1   1   1   1   2   1   1   2   1   1   1   2   1   1   2   0   1   2   1   1   2   0   1
 MK-6-10                1   2   1   2   2   2   0   0   1   1   1   2   2   1   1   1   1   2   2   1   2   2   2   1   1   1   1   0   0   1   1   1   1   1   1   1   1   1   1   0   2   2   1   1   1   1   0   2   1   1   0   0   2   1   0   2   0   0   1   0   1   0   1   1   1   0   2   1   0   0   1   2   1   1   2   1   0   0   0   1   2   1   0   1   2   0   1   1   2   2   2   0   2   0   0   1   1   2   1   2   0   1   1   0   2   1   1   2   2   1   1   1   1   1   1   1   2   2   2   2   1   2   2   2   1   1   0   1   1   1   1   1   1   1   2   0   2   1   2   1   2   0   2   0   2   2   1   1   1   1   2   2   1   0   0   1   1   0   1   1   1   0   2   2   1   1   2   2   1   0   0   1   2   1   2   1   1   1   1   0   1   2   1   1   2   2   1   1   2   1   0   2   0   1   2   0   1   2   0   1
 MK-6-11                1   2   2   2   2   2   1   0   1   1   1   2   2   1   1   1   0   2   2   1   2   2   2   1   1   1   1   0   0   1   1   1   1   2   1   1   1   1   1   0   2   2   1   2   1   0   0   2   1   1   0   0   2   1   1   2   0   0   1   0   1   0   1   1   1   2   2   1   0   0   1   1   1   1   2   2   0   0   0   1   2   1   0   1   2   1   1   1   2   0   2   0   2   1   0   1   1   1   1   2   0   2   1   0   2   1   1   2   2   1   1   1   1   1   1   1   1   1   2   2   1   1   2   1   1   1   0   1   1   1   0   1   1   1   2   1   2   1   2   1   2   1   2   1   2   2   1   1   1   1   2   2   1   0   0   2   1   0   0   1   0   2   2   2   1   1   2   2   1   0   0   2   2   1   2   1   1   1   1   0   1   1   1   1   2   2   1   1   2   1   0   1   0   1   1   1   1   1   0   1
 MK-6-12                1   2   2   2   1   2   1   0   1   1   1   2   2   1   2   1   0   2   2   1   2   2   2   1   1   1   1   0   1   1   1   1   1   2   1   0   1   0   2   0   2   2   1   2   1   0   0   2   0   1   0   0   2   1   0   2   0   0   2   0   1   0   1   1   1   2   2   0   0   0   1   1   1   1   2   2   0   0   0   1   2   1   0   1   1   1   2   1   2   0   2   0   2   1   0   1   1   2   0   2   1   2   1   0   2   1   1   2   2   0   1   1   1   1   1   1   1   2   1   1   1   1   2   0   1   1   0   2   1   1   0   0   1   1   1   1   1   1   2   1   2   1   2   1   2   1   1   1   1   1   2   2   1   0   0   2   1   0   0   1   0   2   2   1   1   0   2   2   1   0   0   1   2   1   1   1   1   1   2   0   2   1   1   1   1   2   1   1   2   1   0   0   0   1   1   1   1   1   0   1
 MK-6-13                1   2   2   2   1   1   1   0   1   1   1   2   2   1   2   0   0   2   2   1   2   2   2   1   1   1   1   0   0   1   1   1   1   1   1   0   0   0   2   0   2   2   1   2   1   0   0   2   0   2   0   1   2   1   0   2   0   0   2   0   1   0   2   1   1   2   2   1   0   1   1   1   0   1   1   1   0   0   0   1   2   1   1   1   1   1   2   1   1   1   2   0   1   1   1   1   1   1   1   2   0   1   1   0   2   2   1   2   2   1   1   1   1   1   0   1   1   1   1   0   1   1   2   1   0   1   0   2   1   1   0   0   1   1   1   1   1   1   0   1   2   1   2   1   1   2   1   1   1   1   2   2   1   1   0   2   1   0   0   1   0   2   2   1   1   0   1   2   2   2   1   1   2   1   1   1   2   1   2   0   2   1   1   1   1   1   2   1   2   1   0   0   0   1   1   0   1   1   0   1
 MK-6-14                2   2   2   2   1   1   1   0   1   1   2   2   1   1   2   0   0   2   2   1   1   2   2   1   1   1   1   1   0   1   1   1   1   1   1   0   0   1   2   0   2   2   1   2   1   0   0   2   0   2   0   1   1   0   0   2   0   0   1   0   0   0   2   1   1   2   2   2   0   1   0   1   0   2   1   2   0   0   0   1   1   1   1   1   1   1   2   1   1   1   2   0   1   1   1   1   1   1   0   2   0   1   1   0   2   2   1   2   1   0   1   1   1   1   0   1   1   1   1   0   1   1   2   1   0   1   0   2   1   1   0   0   1   1   1   1   1   1   0   1   1   1   2   1   1   2   1   1   1   1   1   2   1   1   0   2   1   0   0   1   0   2   2   1   1   0   1   1   1   1   1   1   2   2   1   0   1   1   2   0   2   1   1   1   1   1   2   1   2   1   0   1   0   2   1   1   1   1   0   1
 MK-6-15                1   1   1   1   1   1   1   0   1   1   2   2   2   1   2   0   0   2   1   1   1   2   2   2   1   2   1   1   0   1   1   1   1   1   1   0   1   1   2   0   2   2   2   2   1   0   0   2   1   2   0   2   2   0   0   2   0   0   1   0   1   0   2   1   1   2   2   2   1   1   0   0   0   1   1   2   0   0   0   1   1   1   1   1   1   1   2   1   0   1   2   0   1   1   1   1   1   1   0   2   0   1   1   0   2   2   1   2   1   1   1   1   1   1   0   2   1   1   1   1   1   1   2   2   0   0   0   2   1   1   0   0   2   1   0   1   2   1   0   1   0   1   1   1   1   2   1   1   1   1   1   2   1   1   0   2   1   0   0   1   0   2   1   1   1   0   1   1   1   1   1   1   1   1   2   0   1   1   2   1   2   1   2   1   1   1   2   1   1   1   0   1   0   2   2   2   1   1   0   1
 MK-6-16                1   1   1   1   2   1   1   0   1   1   2   2   2   0   2   0   0   1   1   1   1   1   2   2   1   2   2   1   0   2   0   1   1   1   1   0   2   0   2   1   2   2   2   2   1   0   0   2   1   2   1   2   1   1   0   2   1   0   1   0   1   0   2   1   1   2   2   2   1   1   0   0   1   0   1   2   0   0   0   1   1   0   1   1   1   1   2   1   1   1   2   0   1   1   1   1   0   1   0   1   0   1   1   0   2   2   1   2   1   0   1   1   1   1   0   2   2   1   1   1   1   1   2   2   2   0   0   2   1   2   0   0   2   1   1   0   2   1   0   1   0   1   1   1   2   2   1   1   1   1   2   2   1   1   0   2   1   0   0   1   0   2   1   1   0   0   0   1   0   1   1   1   1   1   2   0   1   2   2   1   2   1   1   1   1   1   1   1   1   1   0   1   0   2   2   2   1   1   0   1
 
!****************************************** Phenotypic Data **********************************************************
!-100.0 is resevred for missing phenotype
SimulatedTrait1        10.5900    9.0113    8.1943    9.3675    9.8645   10.4675    9.6653   10.3282    9.8765   11.9331   10.1617   10.6051    9.5482    9.7810   11.6987    9.9738    8.3080   10.1433    9.8180   10.2788   10.5836   10.1152    9.3773    9.6960    9.9526   11.3480    9.9263    7.6286    9.7479    8.5459    9.3307    9.0643    9.4512    9.4924    8.4949   10.4262    8.8807   10.3704   10.2854   10.6447   10.4086    9.7514   10.7955   10.4414   11.3396   10.3857    9.7657   12.5719    9.0985    9.1908    9.5898    8.5510    9.3570    8.5626    9.4640   11.5952    9.4732   10.5693    9.2282   10.9229    8.8271    9.7565   11.2863    9.9281    9.5843    8.4411   10.0995   10.7950    7.8595   10.3030   10.6606    9.2739   10.1879   11.9666   10.7479    9.0453    9.2811   10.1491    9.8297    9.6685   10.1437    8.6952   10.4913    9.8082   11.1528   10.4010   11.5017    9.5662   11.6616    8.0210    9.3717    8.2787   10.8177    9.7671    8.4041    9.4639   10.1422    8.7342    9.2836    7.9449    9.0900    8.3345    9.4603   13.0361    8.1969    9.6911   11.1312    7.8839   10.3741   10.2529   11.1793    9.0662    9.1405    8.9688    9.0787    8.5185   10.4321    9.3957   11.0057   10.2888   11.5114   11.5547    8.6671    7.9427   10.6155    8.9192   11.0375   11.9673    9.8790    8.7284    9.4882    9.1223   10.8721    9.7090   10.2244    9.7377   11.8850   10.9307   10.6600    9.6924   10.1492    9.7998   10.0852   10.0752    9.6198   10.8852    9.2357   10.0434    7.9551    8.8811   10.6110   11.5227   10.1936   12.2485    8.0416   10.4763    9.1238    8.7806    7.3514    9.1036   10.5147   11.0208    9.1719   10.7318   10.0064    9.6572    9.9405    7.8953   11.8474    9.9127   10.2222    7.0941    9.6000   11.7089   10.4173    9.3015   10.0434   11.3219    9.6714   10.0180    9.7186    9.5784    9.8338    8.6293    8.9032    8.9977   10.2311   10.1089    9.5485    9.9033    8.3944    9.0434   10.7978   10.1479   10.1088    8.7333   10.6363   10.3393   10.0291   10.4555
 
