# Supplementary material for: Inclusive Composite Interval Mapping of QTL by Environment Interactions in Biparental Populations
Source: PLoS One. 2015 Jul 10;10(7):e0132414. doi: 10.1371/journal.pone.0132414 (PMC4498613; doi:10.1371/journal.pone.0132414)
Supplement: S2 File — (ZIP) [file pone.0132414.s002.zip › F2 population/e=1/run_00045.met]

!**********************Note: lines staring with "!" are remarks and will be ignored in the program********************
!*********************************General Information**********************************
!Assuming F1 = P1 x P2, populations available in QTL IciMapping are: 
!  1, P1BC1F1 = P1 x F1, the first backcrossing where P1 is used as the recurrent parent;
!  2, P2BC1F1 = P2 x F1, the first backcrossing where P2 is used as the recurrent parent;
!  3, F1DH, F1-derived doubled haploids; 
!  4, RIL or F1RIL, recombination inbred lines through the repeated selfing of F1;
!  5, P1BC1RIL, recombination inbred lines through the repeated selfing of P1BC1F1;
!  6, P2BC1RIL, recombination inbred lines through the repeated selfing of P2BC1F1;
!  7, F2, the selfing generation of F1;
!  8, F3, the selfing generation of F2;
!  9, P1BC2F1, the second backcrossing where P1 is used as the recurrent parent; 
! 10, P2BC2F1, the second backcrossing where P2 is used as the recurrent parent;
! 11, P1BC2RIL, recombination inred lines through the repeated selfing of P1BC2F1; 
! 12, P2BC2RIL, recombination inred lines through the repeated selfing of P2BC2F1; 
! 13, P1BC1F2, the selfing generation of P1BC1F1; 
! 14, P2BC1F2, the selfing generation of P2BC1F1; 
! 15, P1BC2F2, the selfing generation of P1BC2F1; 
! 16, P2BC2F2, the selfing generation of P2BC2F1; 
! 17, P1BC1DH, P1BC1F1-derived doubled haploids; 
! 18, P2BC1DH, P2BC1F1-derived doubled haploids; 
! 19, P1BC2DH, P1BC2F1-derived doubled haploids; 
! 20, P2BC2DH, P2BC2F1-derived doubled haploids; 
   7      !Mapping Population (see remarks above)
   2      !Mapping Function (1 for Kosambi; 2 for Haldane; 3 for Morgan)
   2      !Marker Space Type (1 for intervals; 2 for positions)
   1      !Marker Space Unit(1 for centiMorgans; 2 for Morgan)
   6      !Number of Chromosomes (or Linkage Groups)
 200      !Size of the mapping population
   1      !Number of environments
 
!***************************************** Chromosomes and Linkage Maps **********************************************
!Chromosome                 NumMarkers
-CH1                        16
-CH2                        16
-CH3                        16
-CH4                        16
-CH5                        16
-CH6                        16
!Linkage map (Marker name followed by position or the interval length)
 MK-1-1                1     0.000
 MK-1-2                1    10.000
 MK-1-3                1    20.000
 MK-1-4                1    30.000
 MK-1-5                1    40.000
 MK-1-6                1    50.000
 MK-1-7                1    60.000
 MK-1-8                1    70.000
 MK-1-9                1    80.000
 MK-1-10               1    90.000
 MK-1-11               1   100.000
 MK-1-12               1   110.000
 MK-1-13               1   120.000
 MK-1-14               1   130.000
 MK-1-15               1   140.000
 MK-1-16               1   150.000
 MK-2-1                2     0.000
 MK-2-2                2    10.000
 MK-2-3                2    20.000
 MK-2-4                2    30.000
 MK-2-5                2    40.000
 MK-2-6                2    50.000
 MK-2-7                2    60.000
 MK-2-8                2    70.000
 MK-2-9                2    80.000
 MK-2-10               2    90.000
 MK-2-11               2   100.000
 MK-2-12               2   110.000
 MK-2-13               2   120.000
 MK-2-14               2   130.000
 MK-2-15               2   140.000
 MK-2-16               2   150.000
 MK-3-1                3     0.000
 MK-3-2                3    10.000
 MK-3-3                3    20.000
 MK-3-4                3    30.000
 MK-3-5                3    40.000
 MK-3-6                3    50.000
 MK-3-7                3    60.000
 MK-3-8                3    70.000
 MK-3-9                3    80.000
 MK-3-10               3    90.000
 MK-3-11               3   100.000
 MK-3-12               3   110.000
 MK-3-13               3   120.000
 MK-3-14               3   130.000
 MK-3-15               3   140.000
 MK-3-16               3   150.000
 MK-4-1                4     0.000
 MK-4-2                4    10.000
 MK-4-3                4    20.000
 MK-4-4                4    30.000
 MK-4-5                4    40.000
 MK-4-6                4    50.000
 MK-4-7                4    60.000
 MK-4-8                4    70.000
 MK-4-9                4    80.000
 MK-4-10               4    90.000
 MK-4-11               4   100.000
 MK-4-12               4   110.000
 MK-4-13               4   120.000
 MK-4-14               4   130.000
 MK-4-15               4   140.000
 MK-4-16               4   150.000
 MK-5-1                5     0.000
 MK-5-2                5    10.000
 MK-5-3                5    20.000
 MK-5-4                5    30.000
 MK-5-5                5    40.000
 MK-5-6                5    50.000
 MK-5-7                5    60.000
 MK-5-8                5    70.000
 MK-5-9                5    80.000
 MK-5-10               5    90.000
 MK-5-11               5   100.000
 MK-5-12               5   110.000
 MK-5-13               5   120.000
 MK-5-14               5   130.000
 MK-5-15               5   140.000
 MK-5-16               5   150.000
 MK-6-1                6     0.000
 MK-6-2                6    10.000
 MK-6-3                6    20.000
 MK-6-4                6    30.000
 MK-6-5                6    40.000
 MK-6-6                6    50.000
 MK-6-7                6    60.000
 MK-6-8                6    70.000
 MK-6-9                6    80.000
 MK-6-10               6    90.000
 MK-6-11               6   100.000
 MK-6-12               6   110.000
 MK-6-13               6   120.000
 MK-6-14               6   130.000
 MK-6-15               6   140.000
 MK-6-16               6   150.000
!*********************************** Marker Types ********************************************************************
!Co-dominant marker: When heterozygote F1 is present, P1 is coded as 2, F1 is coded as 1, and P2 is coded as 0; Otherwise, P1 is coded as 2, and P2 is coded as 0. 
!Dominant marker: When heterozygote F1 is present, P1 and F1 are coded as 12, and P2 is coded as 0; Otherwise, P1 is coded as 2, and P2 is coded as 0.  
!Recessive markers: When heterozygote F1 is present, P1 is coded as 2, and F1 and P2 are coded as 10; Otherwise, P1 is coded as 2, and P2 is coded as 0. 
!Missing marker is coded as -1. 
 MK-1-1                 1   2   0   0   2   1   0   1   0   0   1   1   1   2   0   0   0   2   1   2   0   1   1   1   1   0   2   0   2   2   1   1   0   1   2   0   2   1   1   1   1   0   1   1   0   0   1   1   2   2   2   0   0   0   1   1   1   1   1   2   1   0   2   1   1   2   1   0   1   1   2   2   2   0   1   1   1   1   1   0   1   1   0   1   0   2   0   2   1   1   2   1   2   2   1   1   1   1   2   1   1   1   2   0   2   1   1   2   0   1   0   1   2   1   1   1   2   0   1   1   1   1   0   0   2   1   2   1   1   1   1   0   0   1   2   1   1   1   1   2   0   0   0   1   1   1   0   1   0   1   1   2   1   2   1   2   1   0   1   0   1   1   0   1   2   2   1   0   2   2   2   0   2   1   2   1   2   1   2   0   1   1   1   1   1   1   1   2   0   2   1   0   0   2   1   1   1   1   1   1
 MK-1-2                 1   1   0   0   2   1   0   1   0   0   1   1   1   2   0   1   0   2   1   2   0   2   1   1   1   0   2   0   1   1   1   1   0   1   2   0   2   1   1   1   1   0   1   1   1   0   0   1   2   2   2   0   1   0   1   1   1   1   1   2   1   0   1   1   1   2   1   0   1   1   2   2   2   1   2   1   1   1   1   0   0   1   0   1   0   1   0   1   1   1   1   1   1   2   1   2   1   2   2   1   1   1   2   0   2   1   1   2   0   0   0   1   2   1   1   1   2   0   1   1   1   1   0   0   2   2   2   1   1   1   0   0   0   2   2   1   1   1   1   2   1   0   1   1   1   1   0   0   0   0   0   2   1   2   1   2   1   0   1   0   1   1   0   1   2   2   1   1   1   2   2   0   2   1   2   2   2   1   1   0   1   1   1   1   1   0   2   2   0   2   1   0   0   2   1   1   1   1   1   1
 MK-1-3                 0   1   0   0   1   1   0   0   0   0   1   1   0   2   0   1   0   1   1   2   0   1   1   1   1   0   2   0   1   1   1   1   0   1   2   0   1   1   1   1   1   0   1   1   1   0   0   1   2   1   2   0   1   1   0   1   1   1   1   2   1   0   1   1   1   2   1   0   0   2   2   2   2   1   2   1   1   1   1   0   0   1   0   1   0   0   0   1   1   1   1   2   1   2   1   1   1   2   2   1   1   1   2   1   2   1   1   2   0   0   0   2   2   1   1   1   2   0   1   1   0   0   0   0   2   2   2   1   2   0   0   0   0   2   2   1   1   1   1   2   1   1   1   0   1   1   0   0   0   1   0   2   1   2   1   2   0   0   1   0   1   2   1   1   2   1   1   2   1   2   2   1   1   1   2   2   2   1   1   0   1   1   1   1   1   0   2   2   0   1   1   0   0   1   1   1   1   1   1   1
 MK-1-4                 0   1   0   1   1   1   1   0   0   1   1   1   0   2   0   1   0   1   1   2   1   1   1   1   1   0   2   0   1   1   1   1   0   1   1   0   1   1   1   1   2   0   1   1   1   0   0   1   2   1   2   0   1   1   0   1   1   1   1   0   1   0   1   1   1   2   0   0   0   2   2   2   2   1   2   1   1   1   1   0   0   1   0   1   0   0   0   1   1   1   1   2   1   2   1   1   1   2   2   2   2   1   2   1   2   2   1   2   0   0   0   1   2   1   1   0   2   1   1   2   1   0   0   0   2   1   1   1   2   1   0   0   0   2   2   0   1   1   1   2   1   1   1   2   1   1   1   0   0   1   1   2   1   1   1   2   0   0   1   0   1   2   2   1   2   1   1   2   1   2   2   0   1   1   1   2   2   1   1   0   1   2   1   1   0   0   2   2   1   1   1   0   0   1   2   1   1   1   1   1
 MK-1-5                 0   1   0   1   1   1   1   1   0   2   1   1   1   2   1   1   1   1   2   2   1   1   1   1   1   0   2   0   1   1   1   1   1   1   1   0   1   1   1   1   1   0   1   1   1   1   1   1   2   1   2   0   1   1   0   2   2   0   0   1   1   1   1   1   1   2   1   0   1   2   2   2   1   1   2   0   1   0   1   0   0   1   0   1   0   1   0   1   1   1   1   2   1   2   1   1   1   1   2   2   2   1   2   0   2   1   1   2   0   0   0   1   1   1   1   0   2   1   1   2   1   0   0   0   0   1   1   1   2   1   0   0   1   2   1   1   1   1   1   2   0   0   1   1   1   2   1   0   0   1   1   1   1   1   1   2   0   0   1   1   1   2   1   1   2   1   0   2   1   2   2   0   1   0   1   2   1   2   1   0   2   2   0   1   0   0   2   1   1   1   1   0   0   1   2   1   1   1   1   1
 MK-1-6                 0   1   0   1   1   1   1   2   0   2   1   2   2   2   1   1   0   0   1   2   1   1   2   1   1   0   2   0   1   1   1   1   2   1   1   1   1   2   1   1   1   1   1   1   1   1   1   1   1   1   1   0   1   0   0   2   2   1   0   1   1   1   2   1   1   2   1   0   1   2   2   2   1   1   2   0   0   0   1   0   0   1   0   2   0   2   0   1   2   2   1   2   1   2   1   1   1   1   2   2   2   1   2   0   2   1   1   2   0   0   0   1   0   1   1   1   2   1   1   2   1   0   0   1   0   1   1   1   2   1   0   0   2   2   1   1   2   1   1   1   0   0   1   2   1   2   1   0   1   1   1   1   1   2   1   2   0   0   1   1   0   1   1   1   2   1   0   2   1   2   2   0   1   0   1   2   1   2   2   1   2   2   0   2   0   0   2   1   2   1   1   0   0   1   1   0   1   1   1   1
 MK-1-7                 0   1   1   1   0   0   2   2   0   2   1   2   1   1   2   1   0   0   0   2   1   2   2   1   1   0   2   0   2   1   1   1   2   1   1   1   1   2   1   1   1   1   1   1   1   1   1   0   1   1   2   0   1   0   1   2   1   1   0   1   1   1   2   1   1   2   1   0   1   2   2   2   1   1   2   1   0   0   1   0   0   2   0   2   0   1   0   1   2   2   1   2   1   2   1   1   1   1   2   2   2   1   1   0   2   2   1   2   0   1   0   1   0   1   1   1   2   1   1   2   2   0   0   2   0   1   1   1   2   1   0   0   1   1   1   1   2   1   1   1   0   0   1   2   1   2   2   0   1   1   1   1   1   2   1   2   0   0   1   1   0   1   1   1   2   1   0   1   1   2   2   0   2   0   1   2   1   2   2   1   2   2   0   2   0   1   2   1   2   1   1   2   0   1   1   0   2   1   1   1
 MK-1-8                 0   1   0   1   0   0   2   2   0   2   1   2   0   1   1   1   0   0   0   2   1   2   2   2   0   0   2   0   2   1   1   1   1   1   1   1   1   2   1   1   1   1   1   1   1   2   0   0   1   1   2   0   1   1   1   2   1   0   0   1   1   1   2   2   1   2   1   0   1   1   2   2   1   2   2   2   0   0   1   0   0   2   0   2   1   1   0   1   2   1   1   2   1   2   1   1   1   1   2   2   2   1   1   0   2   2   1   1   0   1   1   1   0   1   1   1   2   1   1   2   2   0   2   2   0   1   0   1   2   1   1   2   2   1   2   1   2   1   1   1   0   0   1   1   1   2   2   1   1   1   2   1   1   0   1   2   0   0   1   1   0   1   1   1   2   1   0   1   1   2   2   1   2   0   1   2   1   1   2   1   2   2   0   1   0   0   2   1   2   1   1   2   0   1   0   0   2   1   1   1
 MK-1-9                 0   1   0   1   0   0   1   2   0   2   1   2   1   1   1   1   0   0   1   2   1   2   2   2   0   0   2   0   1   1   1   0   1   1   1   1   1   2   0   1   1   1   1   1   2   2   0   0   1   2   2   0   1   0   1   2   1   0   0   0   1   1   2   2   1   1   1   0   1   1   2   2   2   1   2   2   0   0   1   0   0   2   0   2   1   1   0   1   2   1   1   2   2   1   1   1   1   1   2   2   1   1   1   0   2   2   1   1   0   1   0   1   1   0   1   0   2   2   1   2   2   0   2   2   0   1   1   1   2   1   1   2   2   1   2   1   2   1   1   1   0   0   1   0   1   2   2   0   1   1   2   1   1   1   1   2   0   0   1   1   0   1   1   1   2   1   0   1   1   2   2   1   2   2   1   1   1   1   2   1   2   2   0   1   0   0   2   1   2   1   1   2   0   2   0   0   2   1   0   1
 MK-1-10                1   1   0   1   0   0   1   1   0   2   0   2   1   1   1   1   1   0   1   0   2   2   2   2   0   1   2   0   1   1   1   0   1   1   1   0   1   2   1   1   1   1   1   1   2   2   0   0   1   2   2   0   1   0   1   2   1   0   0   0   2   2   2   2   1   1   1   0   1   1   2   2   1   1   2   2   0   0   1   0   0   2   0   0   1   1   0   1   2   1   1   2   2   1   1   1   1   1   1   2   1   1   1   0   2   2   0   1   0   1   1   1   1   0   1   0   2   2   1   1   2   0   2   1   0   1   1   1   2   1   1   1   2   1   2   1   1   1   1   1   0   0   1   0   1   1   1   0   1   1   2   1   1   1   1   2   0   0   1   1   0   1   1   1   2   1   0   1   1   2   2   1   2   2   1   1   2   1   1   1   2   2   0   1   0   1   1   1   2   2   1   2   0   2   1   0   2   1   0   1
 MK-1-11                2   2   1   1   0   0   0   1   0   2   0   2   1   1   1   1   1   0   1   0   2   2   2   2   0   1   1   0   0   0   1   0   1   1   0   0   1   2   2   1   1   2   1   1   2   2   1   0   1   1   2   1   1   0   1   2   2   1   2   0   2   2   2   2   1   1   1   0   0   1   2   1   1   2   2   1   0   2   1   1   0   2   0   0   1   1   0   1   2   1   1   2   2   1   1   1   1   1   1   2   1   1   1   0   1   2   0   1   0   0   1   1   1   0   1   0   2   1   1   1   2   1   2   1   0   1   1   1   2   1   2   1   2   1   2   1   1   1   0   1   2   0   1   0   1   1   1   0   1   1   2   2   2   1   1   2   0   0   1   1   0   1   1   0   2   2   0   1   2   2   2   1   2   2   1   1   2   1   1   1   2   1   0   1   0   1   1   1   2   2   1   2   0   2   1   1   2   1   0   1
 MK-1-12                2   2   1   1   0   0   0   1   0   2   0   2   1   1   1   0   2   0   1   0   2   2   1   2   1   1   1   0   0   0   1   0   1   1   0   0   1   2   2   1   2   2   1   2   1   2   1   0   1   2   2   1   1   2   1   2   2   1   2   0   2   1   2   2   1   1   1   1   0   1   1   1   2   2   2   1   0   2   1   1   0   2   0   0   1   1   0   1   2   1   1   2   2   1   1   1   1   1   1   2   1   1   1   1   1   2   0   0   0   1   1   1   1   0   1   1   2   2   1   2   2   1   2   1   0   1   2   1   2   1   2   1   2   1   2   1   1   1   0   1   1   0   1   0   1   1   1   0   1   1   2   2   2   1   1   1   1   0   1   1   0   1   1   0   2   2   1   2   2   2   1   1   2   2   1   2   1   1   1   0   2   1   0   1   1   2   1   1   2   2   1   2   0   2   1   1   1   0   0   1
 MK-1-13                1   2   1   1   0   0   0   1   0   2   0   2   1   1   1   0   2   0   1   0   2   2   1   2   1   1   0   0   0   0   1   0   2   1   0   1   1   2   2   1   2   1   1   2   1   2   1   1   1   2   2   1   1   2   1   1   1   1   1   0   2   0   0   2   1   1   1   1   0   1   1   1   0   2   2   1   0   2   1   1   0   2   0   1   2   1   0   1   2   1   1   2   2   1   1   2   1   1   1   2   0   2   1   1   1   2   1   0   1   1   1   1   1   0   1   1   2   2   0   2   2   0   2   1   1   1   2   1   1   2   2   1   2   0   2   2   1   1   0   1   2   1   1   1   1   1   1   0   1   1   2   2   2   1   0   1   1   0   1   0   0   1   1   0   2   2   1   2   2   2   1   1   2   1   1   2   1   0   1   0   2   1   0   1   1   2   2   2   2   2   1   2   0   2   1   1   1   0   0   1
 MK-1-14                1   1   1   1   1   0   0   1   0   2   0   2   1   1   1   0   2   0   2   0   2   2   1   2   1   1   0   1   0   0   1   0   2   1   0   2   1   2   2   2   2   1   1   2   1   2   1   1   1   2   2   1   1   1   1   1   1   1   1   0   1   0   0   2   0   1   1   1   0   0   0   1   0   2   1   2   1   2   1   1   0   2   0   0   1   1   0   2   1   1   0   2   2   1   2   1   1   2   1   2   0   2   1   0   1   2   1   1   1   0   1   0   1   0   1   1   2   1   0   0   2   0   2   1   1   1   2   1   0   2   2   1   2   0   2   2   1   1   0   1   2   1   1   2   0   1   1   0   2   0   2   2   2   1   0   2   1   0   1   0   0   1   1   0   1   2   2   2   2   1   0   1   2   1   1   2   1   0   1   0   1   1   0   0   2   2   1   2   1   2   2   2   0   2   1   1   2   0   0   1
 MK-1-15                1   0   1   1   1   0   0   1   0   2   0   2   1   2   1   0   2   0   2   0   2   2   1   2   2   1   1   1   0   0   0   1   2   1   0   2   1   2   2   2   2   1   1   2   1   2   2   0   1   2   2   1   1   1   1   1   1   1   1   0   1   0   0   2   0   1   1   1   0   0   1   1   0   2   1   2   1   2   1   1   0   2   0   1   1   2   0   2   1   1   0   2   2   1   2   1   1   2   1   1   0   2   1   1   1   2   1   2   1   0   1   0   1   1   1   1   2   1   0   0   2   0   2   1   1   1   2   1   0   2   2   1   2   1   2   2   1   1   1   1   2   1   1   1   1   2   1   0   2   0   1   1   2   0   0   2   1   0   1   0   0   1   1   1   1   2   1   1   2   1   0   1   2   0   1   2   2   0   1   0   1   1   0   0   2   2   2   2   1   2   2   2   0   1   2   0   2   0   0   0
 MK-1-16                1   0   1   1   1   0   1   1   0   1   0   2   1   2   1   0   2   0   2   0   2   1   2   2   2   1   1   1   0   0   1   1   1   1   0   2   0   2   1   2   2   1   1   1   1   2   2   0   1   2   2   1   1   1   1   1   1   1   1   1   1   0   0   2   0   1   1   1   0   0   1   0   0   2   1   1   1   2   0   1   0   2   0   1   1   2   1   2   1   1   0   2   1   1   2   1   1   1   1   1   0   2   1   2   0   2   1   2   1   0   0   1   1   1   1   1   2   1   1   0   2   0   2   1   1   0   1   1   0   2   1   1   1   1   2   2   1   1   1   1   2   1   1   1   1   1   0   0   1   0   1   1   2   1   1   1   1   1   1   0   0   0   1   2   1   2   1   1   2   0   1   1   1   0   1   2   2   0   1   1   1   0   0   1   2   1   2   2   0   2   2   2   0   1   1   0   2   0   0   0
 MK-2-1                 1   2   1   1   2   1   1   1   1   1   0   0   2   1   2   2   0   1   2   2   1   1   1   2   1   1   0   1   1   2   0   2   0   1   1   1   1   1   1   1   1   0   1   1   0   2   2   0   1   1   1   1   0   1   2   0   0   2   1   0   1   1   2   1   1   1   1   1   1   1   0   1   0   1   0   2   1   1   2   0   2   1   2   1   2   1   1   1   1   1   1   2   0   2   1   2   0   1   2   0   2   1   2   1   2   1   2   1   1   2   1   0   0   1   1   0   1   1   0   2   0   0   2   2   1   0   1   0   0   1   0   1   1   1   0   1   1   1   1   2   0   1   0   2   0   1   2   1   1   0   1   1   2   1   1   1   1   1   1   1   1   0   0   1   1   2   1   1   1   1   0   0   1   1   0   2   2   1   1   1   1   1   0   1   1   2   2   1   2   2   1   0   0   0   1   1   1   1   1   1
 MK-2-2                 1   2   1   1   2   1   1   1   1   1   0   0   0   1   2   2   0   1   2   2   1   1   1   2   1   1   0   2   1   2   1   2   0   1   1   1   1   1   1   1   1   0   1   1   1   2   2   0   1   1   1   1   0   1   2   0   0   2   1   1   1   1   1   1   1   0   1   1   1   1   0   1   0   1   0   2   1   1   2   0   2   1   1   1   1   1   1   1   1   1   1   2   0   2   1   1   0   1   2   0   1   1   2   1   2   1   2   1   1   2   1   0   0   0   1   0   0   1   0   2   0   0   2   2   1   0   1   0   0   1   0   2   1   1   0   1   2   1   1   2   0   0   0   2   0   1   2   2   1   1   1   1   2   1   2   1   1   1   1   1   1   0   1   1   2   2   1   1   1   1   0   1   1   1   0   2   2   0   1   1   1   1   1   1   1   2   2   1   2   2   1   0   0   0   1   1   1   2   1   1
 MK-2-3                 1   2   1   1   2   2   1   1   2   1   0   0   0   1   2   2   0   1   1   2   1   1   1   2   1   1   0   2   1   2   1   2   0   1   1   1   2   2   1   1   1   1   1   1   1   2   2   0   0   0   1   0   0   2   2   0   0   2   1   1   1   1   1   1   1   1   1   1   1   1   0   1   0   1   0   2   1   1   2   1   2   1   1   1   1   1   1   1   1   1   0   2   0   2   1   1   0   1   2   0   2   1   1   0   2   2   1   2   1   2   1   0   0   0   1   0   0   2   0   2   0   0   2   2   1   0   1   0   0   1   1   2   1   1   1   1   1   1   1   2   0   1   0   2   0   1   2   2   2   1   1   1   2   1   2   0   0   1   1   2   0   1   1   1   2   2   1   1   1   1   1   1   1   0   0   2   2   1   1   2   0   1   1   1   1   2   2   1   1   2   1   0   0   0   1   0   1   2   1   2
 MK-2-4                 1   2   1   1   1   2   1   1   2   2   0   0   1   1   1   2   0   1   1   2   1   1   1   2   1   1   0   2   1   2   1   2   0   1   2   1   1   2   1   1   1   1   1   2   1   2   2   0   0   0   1   0   1   2   2   0   0   2   1   0   2   1   1   1   1   0   1   1   1   1   0   1   0   0   0   2   1   1   2   1   2   1   1   1   1   1   1   1   1   1   0   2   0   2   1   1   0   1   1   1   2   1   1   0   2   2   1   1   1   2   1   1   1   0   1   0   0   2   0   2   0   0   2   2   1   0   1   0   0   0   1   2   1   1   1   1   1   0   1   2   1   2   0   2   0   1   1   2   2   1   2   2   2   0   2   0   0   1   1   2   0   0   1   1   2   2   1   1   1   1   1   1   1   0   0   2   2   0   1   2   0   1   0   1   1   2   2   0   1   2   1   1   0   0   1   0   1   2   1   2
 MK-2-5                 1   2   0   1   1   2   1   1   2   1   0   1   0   1   1   2   0   0   1   2   2   1   1   2   1   1   0   2   1   2   1   2   0   1   2   1   1   1   1   1   1   1   1   2   1   2   1   0   1   1   1   0   2   2   2   0   0   2   1   1   1   0   1   1   2   0   2   1   1   0   1   1   0   0   0   2   1   1   2   1   2   1   1   1   1   1   1   1   1   1   1   2   1   2   1   1   0   0   1   1   2   0   1   0   2   2   1   1   0   2   1   1   1   0   1   0   0   2   0   1   0   0   2   2   1   0   1   0   1   0   1   1   2   1   1   2   0   0   1   2   1   2   0   2   0   2   0   1   2   1   2   2   2   0   2   0   0   1   1   2   0   0   1   1   2   2   1   1   2   1   1   1   2   0   2   2   2   0   0   2   0   1   0   1   1   2   2   1   1   2   1   1   0   0   0   0   1   1   1   2
 MK-2-6                 1   2   0   1   1   2   1   2   2   1   1   1   0   1   1   2   0   0   0   2   2   0   1   2   1   1   1   2   1   2   1   2   0   2   2   1   1   0   1   1   0   0   0   2   1   2   0   0   2   1   1   0   2   2   2   0   0   2   1   2   1   0   1   1   1   0   2   1   1   0   1   1   0   0   0   2   1   1   2   2   2   1   1   1   1   0   1   1   1   1   1   1   1   2   1   1   0   0   1   1   2   0   1   0   2   2   1   1   0   2   1   0   1   0   1   0   0   2   0   1   0   0   2   2   2   0   1   0   1   0   1   1   2   1   1   2   0   0   1   1   1   2   0   2   0   2   0   1   2   0   2   2   2   0   2   0   0   1   1   2   0   0   0   2   2   2   1   1   2   1   1   1   2   1   2   2   1   0   0   2   0   1   0   1   1   1   2   1   0   1   1   1   0   0   0   0   1   1   1   2
 MK-2-7                 2   2   0   1   1   2   1   2   2   1   1   1   0   0   1   2   1   0   0   2   2   0   1   2   2   1   1   2   1   2   1   2   0   2   2   1   1   0   0   1   0   0   0   2   1   2   1   0   2   1   1   1   1   2   2   0   0   2   1   2   1   1   1   1   1   1   2   1   1   0   1   1   0   0   0   2   0   1   2   1   2   1   0   2   1   0   1   1   1   1   1   1   1   2   1   1   0   0   1   1   2   0   1   0   2   2   1   1   0   1   0   0   1   0   1   0   0   2   0   1   0   0   2   1   1   0   1   0   1   0   1   1   2   1   1   2   0   1   2   0   0   2   0   2   0   2   0   2   2   0   2   2   2   1   2   0   0   1   1   2   1   0   0   2   2   2   0   0   2   1   1   1   2   1   2   2   1   1   0   2   0   1   0   1   1   1   2   0   0   1   1   1   0   0   0   0   1   1   1   2
 MK-2-8                 2   2   0   1   1   2   1   2   2   1   1   1   1   0   0   2   1   0   0   1   2   0   1   2   2   1   1   2   1   2   1   1   0   2   2   0   1   0   0   1   0   1   0   2   2   1   1   0   2   0   0   1   1   2   2   0   0   2   1   2   1   1   1   1   1   2   2   1   1   0   1   1   0   0   1   2   0   1   2   1   2   1   0   2   1   0   1   1   1   1   2   1   1   2   1   1   0   2   1   1   2   0   1   0   1   2   1   1   1   1   0   0   2   0   1   0   0   2   0   0   0   1   2   1   2   1   1   1   1   0   1   1   2   1   1   1   0   1   2   1   1   2   0   2   0   2   0   2   2   0   2   2   1   1   2   0   0   1   1   2   1   0   0   2   2   2   0   0   2   1   1   1   2   1   2   2   1   1   0   2   0   1   0   1   1   1   1   0   0   1   1   1   0   0   0   0   0   1   1   2
 MK-2-9                 2   2   0   1   1   1   1   2   2   1   0   1   1   0   0   2   1   0   0   1   2   0   0   1   2   1   1   2   1   2   1   1   0   2   1   0   1   0   0   1   0   1   0   1   2   1   1   0   2   0   1   1   1   1   1   0   0   2   1   2   1   1   2   1   0   1   1   1   1   0   1   1   0   0   1   2   1   1   2   1   2   2   1   2   1   0   1   1   1   1   1   1   1   1   1   0   0   2   0   1   2   0   1   0   1   2   1   2   1   1   0   0   2   0   0   0   0   1   0   0   0   1   2   1   2   1   2   0   0   0   1   1   2   1   1   0   0   1   2   2   1   2   0   2   0   2   0   2   2   1   1   2   1   1   2   0   0   2   1   2   2   0   1   2   2   2   0   0   2   1   1   1   2   1   1   2   1   1   0   2   0   1   0   1   1   1   1   1   0   1   1   1   0   0   0   0   0   0   1   2
 MK-2-10                2   2   1   1   1   1   1   2   2   0   0   1   1   0   0   2   1   1   0   1   1   0   0   1   2   1   1   2   1   2   1   2   0   1   1   0   1   0   0   1   1   1   0   1   2   1   1   0   2   0   1   1   1   0   1   0   0   2   1   2   1   2   2   1   0   1   1   1   1   0   1   1   0   0   1   2   1   1   2   1   2   2   1   2   1   0   2   1   1   1   1   1   0   1   0   0   0   2   0   1   2   0   1   0   1   1   1   2   2   1   0   0   2   1   0   1   0   2   0   0   0   1   1   1   2   1   2   0   0   1   1   1   2   0   1   0   1   1   2   2   1   2   1   2   0   2   0   2   2   1   1   2   1   1   2   0   0   1   2   1   2   0   1   2   2   1   0   1   2   2   1   1   2   1   1   2   1   1   0   2   0   1   0   2   0   1   1   1   1   1   1   1   0   1   0   0   0   0   1   2
 MK-2-11                2   2   1   1   1   1   1   2   2   0   0   2   1   0   0   2   1   1   0   1   1   0   0   1   2   1   1   1   1   2   2   2   0   1   1   0   1   1   0   1   1   1   0   1   1   1   1   0   2   0   1   1   1   0   0   1   0   2   1   2   1   2   2   0   0   0   1   1   1   0   1   1   0   0   1   2   1   0   2   1   2   2   1   2   1   0   2   1   1   1   1   1   0   1   0   0   0   2   0   0   2   0   1   0   1   1   1   2   2   1   0   1   2   1   0   2   0   2   0   0   1   1   1   1   1   1   2   1   0   1   1   1   2   0   1   0   1   1   2   2   1   2   1   2   0   2   0   2   2   1   1   2   1   1   1   0   0   1   2   2   2   0   1   2   2   1   0   0   2   2   1   1   1   2   1   1   2   1   0   1   1   1   0   2   0   1   1   1   1   1   1   1   0   1   0   0   1   1   1   2
 MK-2-12                2   2   1   1   1   1   1   2   2   1   0   2   1   0   1   2   1   1   0   1   1   1   0   1   2   1   1   0   1   2   2   2   1   1   1   0   1   0   0   1   1   0   0   1   1   0   1   0   2   1   0   1   0   0   0   0   0   2   1   2   1   2   2   1   0   0   1   1   1   0   1   1   0   0   1   0   1   0   2   1   2   2   1   2   1   0   2   1   1   1   2   1   0   1   0   0   0   2   0   0   2   0   1   0   2   1   1   2   2   1   0   1   2   2   1   2   1   2   0   0   1   1   1   1   1   1   2   1   0   1   1   1   2   0   1   1   2   1   2   2   1   2   1   2   0   1   1   2   1   1   1   2   1   1   1   0   0   1   2   2   2   0   1   2   2   1   0   0   2   1   1   0   1   2   1   1   1   2   0   1   1   1   0   2   0   1   1   1   0   1   1   1   0   2   0   0   1   1   1   1
 MK-2-13                2   2   2   1   0   1   1   2   1   1   1   2   2   0   1   2   2   0   1   1   1   1   0   1   2   1   1   1   2   2   2   2   1   1   2   0   1   0   0   1   1   1   1   1   1   0   1   0   2   1   0   0   0   0   0   0   0   2   1   1   1   2   2   1   1   0   1   1   1   1   1   1   0   0   1   0   1   0   2   1   2   0   0   2   1   1   1   1   1   1   1   1   1   1   0   1   0   2   0   1   2   0   1   0   2   1   1   2   2   1   1   2   2   2   1   2   1   2   0   0   1   1   1   1   1   1   2   1   0   0   1   1   2   0   1   1   2   2   2   1   1   2   1   2   0   1   1   2   1   1   1   2   0   1   1   0   0   1   2   2   2   0   1   2   2   1   0   0   2   1   1   1   1   2   1   1   1   2   0   2   1   0   0   2   0   1   1   1   0   1   1   1   1   2   1   0   2   1   1   1
 MK-2-14                2   2   2   1   0   0   1   2   1   2   1   2   2   0   1   2   2   0   1   1   1   1   1   1   2   0   1   1   2   2   2   2   1   1   2   1   2   0   0   2   1   1   1   1   1   0   1   0   2   1   1   0   0   0   0   0   0   2   2   1   1   2   2   1   1   0   1   1   1   1   2   1   0   0   1   0   1   0   2   2   2   0   0   2   1   1   1   1   1   1   1   1   0   0   1   1   0   2   0   1   1   0   1   0   1   1   1   1   2   1   1   2   2   2   1   2   1   2   0   1   1   1   1   1   1   1   2   0   0   0   1   1   1   0   1   2   2   2   2   1   1   2   1   2   0   1   1   2   1   1   0   2   0   1   1   0   0   1   2   2   2   0   1   1   2   1   0   0   2   1   1   1   0   2   1   1   1   1   0   2   1   1   1   2   0   1   0   1   1   1   2   1   1   2   1   0   2   1   1   1
 MK-2-15                2   2   1   1   0   0   1   2   1   1   2   2   2   0   0   2   2   0   2   1   1   2   1   1   2   0   1   1   2   2   2   2   1   1   2   1   1   1   0   2   1   1   1   0   0   0   1   1   2   2   1   0   0   0   0   0   0   2   2   1   1   2   2   1   1   0   1   1   1   1   2   1   0   0   1   0   1   0   2   2   2   0   0   2   1   0   1   1   1   1   1   1   0   0   1   1   0   2   0   1   1   1   1   0   1   1   1   1   2   1   1   0   2   2   1   1   1   1   0   1   1   1   1   1   1   1   2   0   0   0   1   0   1   0   1   2   1   2   0   1   1   2   1   2   0   2   1   2   1   1   0   2   0   1   1   0   1   1   1   2   2   0   0   1   2   1   0   1   2   1   1   1   0   2   1   1   0   2   0   2   1   1   0   1   0   1   0   1   1   1   2   1   1   2   1   0   2   1   1   1
 MK-2-16                1   0   1   1   0   0   1   2   1   1   2   2   2   0   1   1   2   0   2   1   1   2   2   1   0   1   1   1   2   2   2   2   1   1   2   2   1   1   0   2   1   1   1   1   1   0   1   1   2   2   1   0   1   0   2   0   0   2   2   1   1   2   2   1   1   0   1   2   0   1   2   1   0   0   1   0   1   0   2   2   2   0   0   2   1   2   1   1   1   1   1   1   0   0   1   1   0   1   1   1   2   1   0   0   1   1   0   1   2   1   1   0   2   2   1   1   1   1   0   1   1   1   1   2   1   2   2   1   1   0   2   0   1   0   1   1   2   2   0   1   1   2   0   2   0   2   1   2   1   1   1   2   0   1   1   0   0   1   1   2   1   0   0   1   1   0   1   1   2   1   1   2   0   2   1   1   0   2   0   2   2   1   0   1   0   1   0   1   0   1   2   0   1   1   1   0   2   0   1   2
 MK-3-1                 0   1   0   0   2   1   2   1   0   2   2   2   1   1   0   2   0   2   0   0   1   2   1   0   1   0   0   1   2   1   1   0   1   2   0   1   1   2   1   2   2   2   1   2   2   1   2   1   1   2   2   1   2   1   1   0   1   2   0   1   1   2   1   1   2   2   1   2   1   0   1   0   0   1   1   1   1   1   2   0   1   1   1   2   1   1   0   2   1   1   1   2   0   1   1   0   1   0   1   1   1   1   2   2   1   0   1   2   0   0   1   1   0   2   0   1   1   1   1   0   2   2   1   1   2   0   0   1   1   1   0   1   1   1   1   2   2   1   0   1   0   0   1   1   0   2   2   1   2   2   1   2   0   1   1   0   1   2   1   2   1   0   0   1   1   1   2   1   1   2   0   1   2   0   1   1   1   1   1   1   0   2   2   1   1   2   2   1   1   2   1   1   1   0   0   2   0   1   1   1
 MK-3-2                 0   1   0   1   2   1   1   1   0   2   2   2   1   1   0   2   0   2   0   0   1   2   1   0   1   0   0   1   2   0   2   0   1   1   0   1   0   2   1   2   2   2   1   2   2   1   2   1   1   2   2   1   2   1   1   0   1   2   0   1   1   2   1   1   2   2   1   2   1   0   0   0   0   1   1   1   1   1   1   0   1   1   1   2   0   1   0   2   1   1   1   2   1   1   1   0   1   0   1   1   1   1   2   2   1   0   1   2   0   1   1   0   0   1   0   2   1   1   1   0   2   2   1   1   2   0   0   1   1   1   0   1   1   1   2   2   2   0   0   1   0   0   1   1   0   1   2   1   2   2   1   2   1   1   1   0   1   2   1   1   1   0   0   1   0   1   1   1   1   2   0   1   2   0   1   1   1   1   1   2   0   2   2   1   1   2   2   1   1   1   1   1   1   1   1   2   0   1   1   1
 MK-3-3                 0   1   0   1   2   1   1   1   0   2   2   2   1   2   0   2   0   2   0   0   1   2   1   0   0   0   0   1   2   0   1   0   1   1   1   2   0   2   1   1   2   2   1   2   2   0   2   1   2   2   2   1   2   1   1   0   0   2   1   1   1   1   1   1   2   1   1   2   1   0   0   0   0   1   1   1   1   1   1   0   1   2   1   1   0   2   0   2   1   1   1   2   1   1   1   0   1   0   2   1   1   1   1   0   1   0   0   2   0   1   1   0   1   1   0   2   0   1   1   0   2   1   0   0   2   0   0   2   1   1   0   1   1   1   2   2   2   0   0   2   1   0   1   1   0   1   2   1   2   2   1   2   1   0   1   0   1   2   1   1   1   1   0   1   0   0   0   1   1   2   0   1   2   0   1   0   1   1   1   2   0   2   2   1   1   2   2   0   1   1   1   1   1   0   1   2   0   1   1   1
 MK-3-4                 0   1   0   1   2   1   1   1   0   1   1   2   1   2   0   2   0   2   1   0   1   2   2   0   0   0   0   1   2   0   1   0   1   1   1   2   0   2   1   1   2   1   1   1   2   0   1   1   2   2   2   2   2   1   1   1   0   1   1   2   1   1   0   1   2   1   1   2   1   0   0   0   0   1   1   1   1   1   2   0   1   1   2   1   0   1   0   2   1   1   2   2   1   1   1   1   2   0   2   1   1   1   1   1   0   1   0   2   0   1   1   0   1   1   0   2   0   1   1   0   2   1   0   0   2   0   0   2   1   0   0   1   0   1   2   2   1   0   0   1   1   0   1   0   0   1   2   0   2   1   2   2   1   0   0   0   1   2   1   1   1   1   0   1   0   0   0   1   1   2   0   1   2   0   1   0   1   1   1   2   0   1   2   1   1   2   2   0   1   1   1   1   1   0   1   2   0   2   1   1
 MK-3-5                 0   1   1   1   1   0   1   0   0   1   2   1   1   1   0   2   0   2   1   0   1   2   2   0   0   0   0   1   2   0   1   1   1   1   0   1   2   2   1   1   2   1   1   1   2   0   1   1   2   2   2   2   2   1   1   1   0   1   1   1   1   0   0   1   2   1   1   2   1   0   0   0   0   1   1   1   1   1   2   1   1   2   2   2   0   0   0   1   1   1   2   2   1   1   1   1   2   1   2   1   1   1   0   1   0   1   0   2   0   2   1   0   2   1   0   2   0   1   1   0   2   1   1   0   2   0   0   2   2   0   0   1   0   1   2   2   1   0   0   2   1   0   1   0   1   1   2   1   2   0   2   2   1   0   0   0   1   1   2   1   1   1   1   0   0   0   1   1   1   1   0   1   2   0   1   0   1   1   1   1   0   1   2   1   1   1   2   0   1   1   1   1   1   0   1   2   0   2   1   1
 MK-3-6                 0   0   1   1   1   0   1   0   0   1   2   0   1   1   0   2   0   2   1   0   1   2   0   0   0   0   0   1   2   0   1   1   1   1   0   1   2   2   1   1   2   1   1   1   2   0   1   1   2   2   1   2   2   1   1   0   0   0   1   0   1   0   0   1   2   1   1   2   1   0   0   0   0   2   1   2   1   1   2   1   1   1   2   1   1   0   0   1   1   1   2   2   1   1   1   1   1   1   2   1   2   1   1   1   1   1   1   2   1   1   1   1   2   2   0   2   0   1   1   0   2   1   1   0   1   0   0   2   2   0   0   1   0   1   2   2   1   1   1   2   1   0   1   1   0   1   1   1   2   0   2   2   1   0   0   1   1   1   2   2   1   1   1   0   1   0   1   1   0   1   0   1   1   0   1   0   1   1   1   1   0   1   1   1   1   1   1   0   1   1   1   1   2   0   1   1   0   2   1   1
 MK-3-7                 0   0   1   1   1   1   1   0   0   1   2   0   0   1   0   2   0   2   1   0   1   2   0   0   0   0   0   1   2   0   0   1   0   1   1   1   2   2   1   1   2   1   1   1   2   0   1   1   2   2   1   2   2   2   0   0   0   0   1   0   1   0   0   1   2   1   1   2   1   0   0   0   0   2   1   2   1   1   2   1   1   1   1   1   1   0   0   1   0   1   2   2   1   1   1   1   1   1   2   1   2   1   1   1   1   2   1   2   2   1   1   1   2   2   0   2   1   1   0   0   2   1   1   1   1   1   0   2   1   0   0   0   0   1   1   2   1   1   1   2   1   0   1   1   0   1   2   2   2   0   2   2   1   0   0   2   1   1   2   2   1   1   1   0   1   0   1   1   0   1   0   1   1   0   2   0   1   1   1   1   0   1   2   2   1   1   1   0   1   1   1   1   2   1   1   0   0   2   1   1
 MK-3-8                 0   1   1   1   1   1   0   0   0   0   1   0   0   0   1   2   0   1   1   0   1   1   0   0   0   0   0   1   2   0   0   1   0   1   1   1   2   1   1   1   2   2   0   1   2   0   1   1   1   2   1   2   2   1   0   0   0   0   1   1   1   1   0   0   2   0   1   1   1   0   1   0   0   2   1   2   1   2   2   1   2   1   1   1   1   0   0   1   1   1   2   2   1   1   1   1   0   1   2   0   2   1   1   1   1   2   1   2   2   1   1   1   2   2   0   2   1   1   0   1   2   1   1   1   1   1   0   1   1   0   0   0   0   1   1   2   1   1   1   2   1   0   1   1   0   1   2   2   2   0   2   2   1   0   0   2   1   2   2   2   1   1   1   0   1   0   1   1   1   1   0   1   1   0   2   0   1   1   1   1   0   1   2   2   1   1   1   1   1   1   1   2   2   1   1   0   0   2   1   1
 MK-3-9                 0   1   1   0   1   1   0   1   0   0   2   1   0   0   1   2   0   1   1   0   1   1   0   0   1   0   0   1   2   1   0   1   0   1   1   1   2   1   1   1   2   2   0   1   2   0   1   1   1   2   1   1   2   1   1   0   0   0   2   1   1   1   0   0   1   0   1   1   0   0   0   0   1   2   1   2   1   2   2   1   2   2   1   1   1   0   0   1   1   1   2   2   1   1   1   1   0   1   2   1   2   0   1   1   2   2   1   2   2   1   1   1   2   1   0   2   1   1   0   1   1   1   1   2   1   1   0   1   1   0   0   1   0   1   1   2   1   1   1   2   1   0   1   1   0   1   1   2   2   0   1   2   1   0   0   2   1   2   2   2   1   1   1   0   1   1   1   1   1   1   0   1   2   0   1   0   1   1   1   1   0   1   2   1   1   1   1   1   1   1   1   2   2   1   0   0   0   2   2   1
 MK-3-10                0   1   1   0   1   1   0   2   0   1   0   2   0   1   2   2   0   1   1   0   1   1   0   0   1   0   0   2   1   1   0   1   0   1   1   1   2   1   1   1   2   2   0   2   2   0   1   1   1   2   1   1   2   0   1   1   0   1   2   1   1   1   0   0   1   0   1   2   0   1   0   0   1   2   1   2   0   2   2   1   2   2   0   1   1   0   0   1   1   0   1   2   1   1   1   1   0   2   2   1   2   0   1   1   2   1   1   2   2   1   1   1   2   1   0   2   1   1   0   1   1   1   1   2   1   1   0   1   1   0   0   1   0   1   1   2   1   1   2   2   1   0   1   1   0   2   1   2   2   0   1   2   1   0   1   2   1   2   2   1   1   1   1   0   0   1   0   0   1   1   0   1   2   0   1   0   2   1   1   1   1   1   2   1   1   1   1   1   0   1   1   2   2   1   1   0   0   2   2   2
 MK-3-11                0   1   1   1   0   1   0   2   0   1   0   2   0   1   2   2   0   1   1   0   1   2   1   1   1   0   0   1   1   1   1   1   0   1   0   1   1   1   1   1   2   2   0   2   2   0   1   1   1   2   1   1   1   0   1   2   0   1   2   1   1   1   1   0   1   0   2   1   0   1   0   0   1   1   1   1   0   0   2   1   2   2   0   1   2   0   0   1   1   0   1   2   1   1   1   1   0   2   2   1   2   0   1   1   2   1   1   2   1   1   1   1   2   1   0   2   1   1   0   0   1   2   0   2   1   1   0   2   1   0   0   1   0   1   2   2   1   2   2   1   1   0   1   1   0   2   2   2   1   0   1   2   0   0   2   1   1   2   1   0   1   1   1   0   0   1   0   0   1   0   0   1   2   0   0   0   2   1   1   1   1   1   2   1   2   1   1   1   0   1   1   2   2   1   1   0   0   2   1   2
 MK-3-12                0   1   1   1   0   1   0   2   0   1   0   2   0   1   2   1   0   0   1   0   1   2   0   1   1   0   0   1   1   1   1   1   1   1   1   1   2   1   1   1   1   1   0   2   2   0   1   1   2   2   2   1   1   1   1   2   0   1   2   1   2   1   0   0   1   0   2   1   0   1   0   0   1   1   1   1   0   0   2   2   2   2   0   1   2   0   1   2   1   0   1   2   1   1   1   0   0   2   2   1   2   0   1   1   2   0   1   2   1   1   1   1   2   1   0   2   0   1   0   0   1   2   1   1   1   1   0   2   1   0   0   2   0   2   2   2   1   1   2   2   1   0   1   2   0   1   2   1   1   0   2   2   0   0   2   1   1   2   1   0   1   1   1   1   0   1   0   1   1   0   1   1   2   0   0   1   2   1   2   1   1   1   2   1   2   1   1   0   1   2   1   2   1   1   1   0   0   1   0   2
 MK-3-13                1   1   1   1   0   1   0   2   0   1   0   2   1   1   2   1   0   0   0   1   1   2   0   1   1   0   0   1   2   1   1   1   1   1   0   2   2   1   1   1   1   1   0   2   2   0   1   1   2   2   2   1   1   1   1   2   0   1   1   1   2   1   0   1   1   1   2   1   0   1   0   1   1   1   1   0   0   0   2   1   2   2   0   1   2   1   1   2   1   0   0   2   1   1   1   0   0   2   2   1   2   1   1   1   2   1   1   2   1   1   1   1   2   1   1   2   0   0   0   1   2   2   0   1   1   1   1   2   1   0   1   2   0   2   2   1   2   1   2   1   0   0   1   2   1   1   1   1   1   0   1   2   0   1   1   1   1   2   1   1   1   1   1   1   0   1   0   1   1   0   1   0   2   0   0   0   2   1   2   1   1   2   2   1   2   1   1   2   2   1   1   2   1   1   1   0   0   1   0   1
 MK-3-14                1   1   1   1   0   1   0   2   0   1   1   2   1   1   2   1   1   0   0   1   1   2   0   1   1   1   0   1   1   1   1   1   1   1   0   2   2   1   2   1   1   1   0   2   2   0   1   1   2   2   2   2   0   1   1   2   0   1   1   1   1   1   0   1   1   1   2   1   0   1   0   1   1   1   1   0   0   0   1   1   1   2   0   1   2   1   0   2   1   0   0   2   1   1   1   0   0   2   2   1   2   2   1   1   2   1   1   2   2   1   1   2   1   1   1   1   0   0   0   1   2   1   1   1   1   1   1   2   1   0   1   2   0   2   2   2   2   1   2   1   0   0   1   2   1   1   1   1   1   0   1   2   0   1   1   1   1   2   1   1   1   1   0   1   0   1   1   1   1   0   1   0   1   0   0   0   1   1   2   1   1   2   2   1   2   1   1   2   2   1   1   2   1   1   1   0   0   1   0   1
 MK-3-15                1   1   1   2   1   1   1   2   0   0   0   2   0   1   2   1   0   0   0   1   2   2   0   1   2   1   0   1   1   0   2   1   1   1   1   2   2   1   2   1   1   1   0   2   2   0   1   1   1   2   1   2   0   1   1   2   0   1   2   1   1   1   0   1   1   1   1   1   0   1   1   1   1   0   1   1   0   0   1   1   2   2   0   1   1   1   0   2   1   0   0   2   1   0   1   0   1   2   2   1   2   2   1   1   1   1   1   2   2   0   2   2   2   1   2   1   1   1   0   2   1   1   1   1   1   1   1   2   0   1   0   1   0   1   2   2   2   1   2   1   1   0   1   2   1   1   1   1   1   0   1   2   0   1   1   1   2   2   1   1   1   1   1   1   1   1   1   1   1   1   1   0   1   0   0   0   1   1   2   1   1   2   2   1   2   1   1   2   2   1   1   2   1   1   1   0   0   1   0   1
 MK-3-16                1   2   2   2   0   1   1   2   0   0   0   2   1   1   2   1   0   0   1   1   2   2   0   0   2   1   0   1   1   0   2   1   1   1   1   2   1   1   2   0   1   1   0   2   2   0   1   2   1   1   1   2   0   1   0   2   1   1   2   2   1   1   0   1   1   0   1   1   0   1   1   1   1   0   1   1   0   0   1   0   2   1   0   2   1   1   1   2   1   0   0   1   1   0   1   1   1   2   2   1   1   2   1   2   1   0   1   2   1   0   2   2   1   2   2   1   1   1   0   2   1   1   0   1   1   1   2   1   1   1   0   0   0   0   2   2   1   2   2   1   1   0   1   1   1   1   1   1   1   0   1   2   0   1   0   1   2   2   1   1   1   1   1   1   1   1   1   1   1   1   2   0   1   1   0   1   1   1   2   1   1   2   0   1   2   1   2   2   2   1   1   2   1   1   1   0   0   2   0   1
 MK-4-1                 0   1   2   1   1   2   1   2   1   1   2   2   2   1   2   1   0   2   1   0   1   0   1   2   1   0   1   2   1   2   1   1   1   2   2   1   2   1   0   1   1   2   0   1   1   0   2   1   1   1   1   2   2   1   1   1   1   2   0   1   2   1   1   1   0   1   1   2   2   1   1   2   0   0   1   2   1   1   1   0   1   0   0   2   1   0   1   1   2   1   0   0   1   1   2   2   0   1   2   1   1   1   1   0   2   1   1   2   1   0   0   1   1   1   0   1   2   1   1   2   1   0   1   1   1   1   0   0   1   0   0   2   2   1   2   1   0   2   1   1   2   2   1   0   1   1   1   1   1   1   1   2   1   2   1   0   2   0   2   0   0   1   0   0   2   2   1   1   1   1   0   2   1   1   0   1   2   1   1   0   0   1   2   2   1   1   1   2   0   1   1   0   0   1   2   1   1   1   1   2
 MK-4-2                 1   1   2   1   1   2   1   2   1   1   2   2   2   1   2   1   1   2   1   1   1   1   1   2   1   0   0   2   1   1   1   1   1   2   2   2   2   1   0   1   1   2   0   1   1   2   2   1   1   1   1   2   0   1   1   0   1   2   0   2   1   1   1   0   0   1   1   2   2   0   1   1   0   0   1   1   1   1   1   0   1   0   0   2   1   1   1   1   0   1   0   0   1   1   2   2   0   1   2   1   0   1   1   1   2   1   1   2   1   0   0   1   1   2   2   1   2   1   1   2   1   0   1   1   1   1   0   0   0   0   0   2   2   0   2   2   0   1   0   1   2   1   1   0   1   1   1   1   1   0   1   2   1   2   1   0   2   0   2   0   0   1   0   0   2   1   2   1   1   0   1   2   1   1   0   1   1   1   1   0   0   1   2   2   2   1   1   2   0   1   1   0   0   1   2   1   1   1   1   2
 MK-4-3                 1   1   2   1   1   2   1   2   1   1   2   2   2   1   2   1   1   1   1   1   1   1   1   2   2   0   0   2   1   1   1   2   1   2   1   2   2   1   0   1   1   2   0   1   1   2   2   1   1   2   1   2   0   1   1   0   1   1   0   1   1   1   1   0   0   1   2   1   2   0   1   1   0   0   1   1   1   1   1   0   1   0   0   2   1   1   1   1   0   1   0   0   1   0   2   2   1   1   1   1   0   1   1   1   2   1   1   2   1   0   0   0   1   2   1   1   2   1   1   2   1   0   2   0   1   1   0   0   0   0   0   2   2   0   2   2   0   1   0   1   1   1   1   0   1   1   1   1   1   0   1   2   1   2   1   0   2   0   2   1   1   1   0   0   2   1   0   1   0   0   1   2   2   1   0   1   1   1   1   0   0   2   2   2   2   1   1   2   0   1   1   0   0   1   2   1   1   1   1   2
 MK-4-4                 1   2   2   1   1   2   1   2   1   1   2   2   1   1   2   1   0   1   1   1   2   1   1   2   2   0   0   2   0   1   1   1   1   2   1   2   2   1   1   1   1   1   0   1   1   2   2   1   1   2   1   2   0   1   1   0   0   1   0   1   2   1   1   0   0   1   2   1   2   1   1   1   0   0   2   1   1   1   1   0   0   0   0   2   0   1   1   1   0   1   0   0   1   0   2   1   1   1   1   1   0   1   1   1   2   1   1   1   1   0   0   0   1   2   1   1   2   1   1   2   1   0   2   0   0   1   0   0   0   0   0   2   2   0   2   2   1   2   1   1   1   1   1   0   1   1   1   1   1   0   1   2   1   1   1   0   2   1   2   1   2   1   0   0   2   0   0   2   0   2   2   2   2   1   0   1   1   1   1   0   1   2   2   2   2   1   1   2   0   1   1   1   0   0   1   1   1   1   1   2
 MK-4-5                 1   2   2   0   1   2   2   2   1   1   1   2   1   1   2   1   0   1   1   1   2   1   1   1   2   0   0   2   0   1   1   1   2   2   1   2   2   1   1   1   1   1   0   1   2   2   2   0   1   2   1   2   0   1   1   0   0   1   0   1   2   1   0   0   0   1   2   1   2   2   2   1   1   0   2   1   1   1   1   0   0   0   0   2   0   0   1   1   1   2   0   1   1   0   2   1   1   1   1   1   1   1   0   1   2   1   0   1   1   0   1   0   1   2   1   1   2   1   1   2   1   0   2   0   0   1   1   0   1   0   0   2   2   1   2   1   1   2   1   1   1   1   1   0   1   1   1   1   1   0   1   2   1   0   2   0   2   1   1   1   0   0   1   1   2   0   0   1   0   2   2   2   2   1   0   1   1   1   1   0   1   2   1   1   2   1   1   2   0   1   1   1   0   0   2   1   1   1   1   2
 MK-4-6                 1   2   2   1   1   2   2   2   1   1   1   2   1   1   1   1   1   1   1   1   2   0   1   1   2   1   0   1   0   2   0   1   2   2   1   2   2   1   1   2   1   1   0   1   2   2   2   0   1   2   1   1   0   1   1   1   0   1   0   1   1   1   0   0   0   1   2   1   2   2   2   0   1   0   2   1   1   1   2   0   1   0   0   2   1   0   1   2   1   0   1   1   1   0   2   1   1   1   1   1   1   1   0   1   2   1   0   1   1   0   1   0   1   2   1   0   2   1   1   1   1   1   1   0   0   0   2   0   1   0   0   2   2   1   2   0   1   2   1   1   1   1   1   0   1   0   0   0   0   0   1   2   1   0   1   0   1   1   1   2   0   0   1   1   2   0   0   1   0   2   1   2   2   1   0   1   1   1   2   0   2   2   1   1   2   1   1   2   0   1   2   1   0   0   2   1   1   2   0   2
 MK-4-7                 1   2   2   1   1   2   1   2   1   1   0   2   1   1   1   1   1   2   1   0   2   0   2   1   2   1   0   0   0   1   0   1   2   2   1   2   2   1   1   1   1   1   0   1   2   2   2   0   1   2   1   2   1   1   1   1   0   1   1   1   1   2   0   0   0   1   2   2   2   2   2   0   1   0   2   1   1   1   2   0   1   0   0   1   2   0   0   2   1   1   0   1   1   0   2   1   1   1   1   1   1   1   0   0   2   1   1   0   1   0   1   0   2   2   2   1   2   1   2   1   1   1   1   0   1   1   2   0   1   0   0   2   2   1   2   0   1   2   2   0   1   1   1   0   1   1   2   0   0   1   1   2   1   0   1   0   1   1   1   2   0   0   1   1   2   0   1   1   0   2   1   2   1   1   1   0   1   1   0   1   2   2   1   1   2   1   2   2   0   1   2   1   1   0   2   1   1   1   0   2
 MK-4-8                 1   2   2   1   1   2   1   2   1   1   0   2   2   1   1   1   1   2   1   0   2   0   2   1   2   1   0   0   0   1   0   1   2   2   1   2   2   1   1   1   1   1   0   1   2   2   2   0   2   2   2   2   0   1   2   1   0   1   1   1   1   2   0   0   0   1   2   2   1   2   2   1   1   1   2   2   1   1   1   0   1   0   0   1   2   0   0   0   1   1   0   1   1   0   2   1   1   1   1   1   1   1   0   0   2   1   1   0   1   0   1   0   2   2   1   0   2   0   2   1   1   1   2   0   1   1   2   0   1   0   1   2   2   1   2   0   0   2   1   0   1   1   1   0   1   1   2   0   0   1   1   2   1   0   1   0   1   1   2   2   1   0   1   1   1   0   0   1   0   2   2   2   1   1   2   0   1   1   0   1   2   1   1   2   2   1   2   2   0   1   2   1   1   0   2   2   1   1   0   2
 MK-4-9                 1   2   2   1   2   2   1   2   1   1   0   1   2   1   1   1   1   2   1   0   2   0   2   2   2   1   0   0   0   1   0   1   2   1   1   2   1   2   0   2   1   1   0   1   2   2   1   1   2   2   1   1   0   1   2   1   0   1   1   1   1   2   1   0   0   1   2   1   1   2   2   1   1   2   2   1   1   1   1   0   1   0   0   1   2   0   0   1   1   1   0   1   1   0   2   2   1   1   1   1   1   1   0   1   2   0   1   0   1   0   1   0   2   2   1   0   2   1   1   1   1   1   2   0   1   1   2   0   1   0   1   2   1   1   2   0   0   1   1   0   1   1   1   0   1   0   2   0   1   1   2   2   1   0   1   1   1   0   2   2   0   0   0   1   1   0   0   1   0   2   2   2   1   1   1   1   2   0   0   1   2   1   1   2   2   1   1   2   0   1   2   1   1   0   1   1   1   1   0   2
 MK-4-10                1   2   1   1   1   2   1   2   1   1   0   1   2   1   1   1   1   2   1   0   2   0   1   2   1   1   0   2   0   1   0   1   2   1   1   2   1   2   0   2   1   1   1   1   1   1   2   1   1   2   1   1   0   2   2   1   0   1   1   1   1   2   1   0   0   1   2   1   1   1   2   0   1   2   2   1   1   1   1   0   1   0   0   1   2   0   0   2   1   1   0   0   1   0   2   2   1   2   1   0   1   1   0   1   2   0   1   0   1   0   1   1   2   2   0   1   2   1   1   1   1   1   2   0   1   1   1   0   2   0   1   2   1   1   1   0   0   1   1   0   1   1   1   1   1   0   2   0   1   1   2   2   0   0   1   1   1   0   2   1   0   0   0   1   1   0   0   1   0   1   2   2   0   1   1   1   1   0   0   2   2   1   1   1   2   1   1   2   0   1   2   1   1   0   1   1   1   2   0   1
 MK-4-11                1   1   1   1   1   1   1   2   1   1   0   1   2   2   1   1   0   2   1   0   2   0   0   1   1   1   0   2   0   1   0   1   2   1   1   2   1   0   0   2   1   1   1   2   1   1   2   1   1   2   1   1   0   2   2   1   1   2   1   2   1   2   2   0   0   0   2   1   2   1   2   0   1   2   2   1   1   1   1   0   1   1   0   1   2   0   0   2   1   1   0   0   0   0   2   1   1   2   1   1   2   1   0   1   1   1   2   0   1   0   1   1   2   1   0   1   2   1   1   1   1   1   2   0   1   2   1   0   2   0   1   2   1   0   1   0   0   1   1   0   1   1   1   1   1   0   1   0   1   1   2   2   0   0   1   1   1   1   2   1   0   0   0   1   0   0   2   1   0   1   2   2   0   1   1   1   1   0   0   2   2   1   1   1   2   1   1   2   0   1   2   1   1   0   1   1   1   1   0   2
 MK-4-12                1   1   1   1   1   1   1   2   1   1   0   1   2   2   1   1   0   2   1   0   2   0   0   1   1   1   0   2   0   1   1   2   2   1   1   2   1   0   0   2   1   1   0   2   2   0   2   1   0   2   1   0   0   1   2   1   1   2   1   2   1   2   2   0   0   0   1   1   2   1   2   0   1   2   2   1   1   1   1   0   1   1   2   1   1   1   0   2   1   1   0   1   0   0   2   0   1   1   2   1   2   1   0   1   1   1   2   0   1   0   1   1   2   1   1   1   2   1   1   0   1   1   2   0   1   2   0   0   2   1   1   2   1   0   1   0   1   1   0   0   1   1   1   0   1   1   2   0   0   1   2   2   0   0   1   1   1   1   2   1   0   1   1   1   0   0   2   1   0   1   2   2   0   1   0   1   2   0   0   2   2   1   1   1   2   1   1   2   0   0   2   1   2   0   1   1   1   1   0   2
 MK-4-13                1   1   1   1   1   1   1   2   1   1   0   2   2   2   1   1   0   2   2   0   2   0   1   1   1   1   0   1   0   1   1   2   2   1   1   1   1   0   0   2   1   1   0   2   2   0   2   1   0   1   1   0   0   1   2   1   1   2   1   2   1   2   2   0   1   0   1   1   2   1   1   0   2   1   1   0   1   1   1   0   1   1   2   1   1   1   0   2   1   1   0   1   1   0   2   0   1   1   1   1   2   1   0   1   1   1   2   1   1   0   1   1   2   1   1   1   2   1   0   1   0   1   2   0   1   2   0   0   2   1   0   2   1   1   2   0   1   1   1   0   1   1   1   0   1   1   2   0   0   1   1   2   0   0   1   1   1   1   2   1   0   1   1   1   1   0   1   1   0   1   2   2   0   1   0   1   2   0   0   2   2   1   1   1   1   1   1   2   0   0   2   0   1   0   1   1   1   1   1   1
 MK-4-14                1   1   1   2   1   1   1   1   1   1   1   2   2   2   2   1   0   2   2   1   2   0   1   1   1   0   1   1   0   1   1   2   2   1   2   1   1   0   0   2   1   1   0   2   2   0   2   1   0   2   0   0   0   1   2   1   0   2   1   1   1   2   2   0   0   0   1   1   2   1   2   1   2   0   1   0   1   1   1   0   1   1   2   1   1   1   0   2   1   2   0   1   1   0   2   0   1   1   1   1   1   1   1   0   1   1   2   2   1   1   1   1   2   1   1   1   2   1   0   1   0   0   2   0   1   1   0   0   2   2   0   1   1   1   2   0   1   1   1   0   1   1   1   1   1   1   1   0   0   1   2   2   0   0   1   1   1   1   0   1   0   1   1   2   2   0   1   1   0   1   2   2   0   1   0   1   2   0   0   2   2   1   1   1   1   1   1   2   1   0   2   1   1   0   1   1   1   1   1   1
 MK-4-15                1   1   2   2   1   1   1   1   1   1   1   2   2   2   2   1   0   2   2   1   2   0   1   1   1   0   1   2   0   2   1   2   2   1   2   1   1   1   0   2   1   0   1   2   2   0   2   1   0   2   0   0   0   1   2   0   0   2   1   1   2   2   2   1   0   0   2   1   1   1   1   1   1   0   1   0   1   1   1   0   0   1   2   0   1   1   0   2   1   2   0   1   1   0   2   0   1   1   1   0   1   1   1   0   1   0   2   2   1   1   1   1   2   1   1   1   2   1   0   1   0   0   1   0   1   1   0   0   2   2   0   1   1   1   2   0   1   1   1   0   1   1   1   1   1   1   1   0   0   1   2   2   0   0   2   1   2   1   0   1   0   1   1   2   2   0   2   1   1   2   1   2   0   0   0   1   2   0   0   1   2   1   1   1   1   1   0   2   1   0   2   2   2   0   1   1   1   1   1   1
 MK-4-16                1   2   2   2   1   1   1   1   1   2   1   2   2   2   2   1   2   2   2   1   2   0   1   2   1   0   1   2   0   2   1   1   2   1   2   1   1   1   2   1   1   0   2   0   2   0   2   2   0   1   0   0   0   0   1   0   0   2   1   1   1   2   2   1   0   0   1   1   1   1   1   1   1   0   1   0   1   1   1   0   0   1   2   0   1   1   0   2   1   2   0   0   1   1   2   0   1   1   1   1   1   2   2   0   1   0   2   2   1   1   0   1   2   1   1   1   2   1   0   1   0   1   1   0   1   0   0   0   2   1   1   1   1   0   2   0   1   1   1   0   1   1   1   1   1   2   1   0   1   1   2   2   0   0   2   1   2   1   0   1   0   1   2   2   2   0   1   1   1   1   2   2   0   0   0   2   1   0   0   2   1   2   2   1   2   0   1   1   0   0   2   2   2   0   2   1   1   2   1   1
 MK-5-1                 1   1   1   1   0   0   0   0   2   0   2   0   0   1   0   2   2   1   2   0   0   1   1   1   2   1   1   1   0   1   1   2   2   2   2   1   1   2   2   1   0   0   0   2   0   2   2   2   2   1   0   2   1   1   1   0   1   2   2   2   0   1   0   1   1   2   0   1   2   2   0   0   1   0   1   0   2   2   0   2   0   2   1   0   1   0   1   2   2   0   1   1   1   2   0   0   2   2   2   1   1   2   1   1   0   1   2   0   1   1   1   1   0   1   1   1   1   2   1   1   1   2   2   0   2   1   1   1   0   2   1   0   1   1   2   0   2   2   0   0   2   1   1   0   2   2   0   1   1   1   1   1   0   0   2   1   0   0   1   0   1   2   2   1   1   2   1   1   0   1   1   2   2   0   0   0   1   0   1   0   2   1   1   1   2   1   0   1   2   1   1   1   0   2   1   2   1   1   0   1
 MK-5-2                 1   1   1   1   0   0   0   0   2   0   1   0   0   1   2   2   2   1   1   0   0   1   2   1   1   0   1   0   0   1   1   2   0   2   2   1   1   2   2   1   1   0   0   2   0   2   2   1   2   1   0   2   0   1   1   1   1   2   2   2   0   1   1   1   1   2   0   1   2   1   0   0   0   0   1   0   2   2   1   2   0   2   1   0   1   0   1   1   1   0   1   1   1   2   0   0   2   1   2   1   1   2   1   1   0   1   2   0   1   1   1   2   0   1   1   1   1   2   2   1   2   2   2   0   2   1   1   2   0   1   1   0   1   1   2   0   2   2   0   0   2   1   1   0   2   2   1   1   1   1   0   1   0   0   1   1   1   0   2   0   1   2   1   0   2   2   1   1   0   0   1   2   2   0   1   0   0   0   1   0   2   1   1   1   2   1   0   1   1   1   1   1   0   2   1   1   1   1   0   1
 MK-5-3                 1   1   1   1   0   0   0   0   2   0   1   0   0   1   2   2   2   1   1   0   0   1   2   1   2   1   1   0   0   1   1   2   0   2   2   0   1   2   2   1   1   0   0   2   1   2   2   1   2   1   0   2   0   1   1   1   1   2   2   2   1   0   1   1   1   2   0   2   1   1   1   1   0   0   1   1   2   2   1   1   0   2   1   0   2   0   1   1   1   1   1   1   1   2   0   0   2   2   2   0   1   2   2   1   0   1   2   0   1   1   1   1   0   1   1   1   1   2   2   1   2   2   2   2   1   1   1   2   0   1   0   1   0   1   2   0   2   2   0   0   2   1   0   0   2   2   1   1   1   1   0   1   0   1   1   0   1   0   2   0   1   2   1   0   1   2   1   1   0   0   1   2   2   0   1   0   1   0   1   0   2   1   1   2   2   2   0   0   1   1   1   1   0   1   2   1   1   1   1   1
 MK-5-4                 0   1   1   1   0   0   0   0   2   0   1   1   0   1   2   1   2   1   1   0   0   1   2   1   2   1   1   0   0   2   1   2   0   2   2   0   1   2   2   1   1   0   0   2   2   1   2   0   2   1   1   2   0   1   1   1   1   1   2   2   1   0   1   1   1   2   0   2   1   2   1   1   0   0   0   1   2   2   0   1   0   1   1   0   2   0   1   1   2   1   1   0   1   2   0   0   2   2   2   1   0   2   2   1   0   1   2   0   1   1   1   1   0   1   2   1   1   1   2   2   2   1   1   2   1   1   1   2   0   1   0   1   0   1   2   0   2   2   0   0   2   1   0   0   1   2   1   1   1   1   0   1   0   1   1   1   1   1   2   0   1   2   0   0   1   2   1   2   0   1   1   2   2   0   1   1   1   0   2   0   1   2   1   2   2   2   0   0   1   1   1   1   0   1   2   0   1   0   1   1
 MK-5-5                 0   1   0   1   0   0   0   0   2   0   1   1   1   1   2   1   2   1   1   1   1   0   2   1   2   2   1   0   1   2   1   2   0   2   1   0   1   2   2   1   1   0   0   1   2   1   1   1   2   1   1   2   0   1   1   1   1   1   2   2   1   0   2   1   1   2   0   2   1   2   1   1   0   0   0   1   2   2   0   1   0   1   1   0   0   0   1   1   2   1   1   0   1   2   0   1   1   2   2   1   0   2   2   1   0   1   1   0   1   1   1   1   0   1   2   1   1   1   2   2   1   1   1   2   1   1   1   2   0   1   0   1   1   1   1   0   1   2   0   1   2   0   0   0   1   2   1   1   0   1   0   1   0   1   1   1   1   2   2   1   2   2   0   0   1   1   1   1   0   1   1   2   2   0   1   1   1   0   2   0   1   2   0   1   2   2   0   0   0   1   1   1   0   1   2   0   1   0   0   1
 MK-5-6                 1   1   0   1   1   1   0   0   2   0   0   1   1   1   2   1   2   1   2   0   1   0   1   1   1   2   1   1   1   2   1   2   1   2   1   0   1   2   2   1   2   1   0   1   2   1   1   1   2   1   1   2   0   1   1   1   1   1   2   2   1   0   2   1   1   2   1   1   1   2   1   1   0   0   0   1   2   2   0   1   0   1   1   1   0   0   1   1   1   1   1   0   1   2   1   2   1   1   1   1   0   2   2   1   1   1   1   0   1   2   1   1   1   1   2   1   1   2   2   2   1   1   1   2   1   1   1   2   0   1   0   2   1   1   1   0   1   2   0   1   1   0   0   0   1   2   1   1   0   1   0   1   0   2   1   2   0   1   2   1   1   2   0   0   1   1   1   1   0   0   1   2   2   0   1   1   1   0   2   0   1   2   0   1   2   2   0   0   0   1   2   1   0   1   1   0   1   0   0   1
 MK-5-7                 1   1   0   1   1   1   1   0   1   0   0   1   1   1   1   1   2   1   2   0   0   0   0   0   1   2   1   1   1   2   1   2   2   2   1   0   1   1   2   1   2   1   0   1   2   0   1   1   2   1   1   2   0   0   2   2   1   1   2   2   1   0   2   2   1   1   1   1   1   2   1   1   0   0   0   2   2   2   0   1   1   1   2   2   1   0   1   1   0   1   1   0   1   2   1   1   0   1   0   1   0   2   1   1   1   1   1   0   2   2   1   1   1   1   2   1   1   1   2   2   1   1   1   2   1   2   1   2   0   1   0   1   1   1   2   0   0   2   0   1   1   0   0   1   0   1   2   1   0   1   0   1   0   2   1   2   0   1   2   1   1   2   0   0   1   2   1   1   1   0   1   2   2   1   1   1   1   0   2   0   1   2   0   1   2   1   0   0   0   0   2   1   0   2   1   0   1   0   0   1
 MK-5-8                 1   1   0   1   1   1   1   0   1   0   0   1   1   1   2   1   1   1   2   0   1   0   1   0   1   2   1   1   2   2   1   2   1   2   1   0   1   1   2   1   1   1   0   1   2   1   1   1   1   1   1   2   1   0   2   2   1   1   2   2   2   0   1   2   1   1   1   1   0   1   1   1   0   0   0   2   1   2   0   1   1   1   2   2   1   0   0   0   0   1   1   1   0   2   0   2   0   1   0   1   0   2   1   1   1   1   2   0   2   2   1   1   1   1   2   1   1   1   2   2   1   0   1   2   1   2   1   2   0   1   0   1   1   1   2   1   0   2   0   1   1   0   2   1   0   1   2   1   0   1   1   1   0   2   1   2   0   1   2   1   0   2   0   0   1   2   1   1   1   0   0   2   2   0   1   1   0   0   2   0   1   2   0   1   2   0   0   0   0   0   2   1   0   2   1   0   1   0   1   1
 MK-5-9                 1   2   0   1   1   1   1   0   1   0   0   1   1   1   2   1   1   0   2   1   1   0   1   0   1   0   0   1   2   1   1   2   1   1   1   1   1   1   2   1   0   0   0   1   2   1   2   1   1   1   1   2   1   2   2   1   1   1   2   1   2   2   1   2   1   1   1   1   0   1   1   1   0   0   1   2   1   2   1   1   1   2   2   2   1   1   0   1   0   1   1   1   0   2   1   1   0   1   0   1   0   2   1   1   1   1   2   1   1   1   1   1   1   1   1   1   1   1   2   2   1   0   1   1   1   2   1   2   1   1   0   1   1   0   2   1   0   2   1   1   0   0   2   1   0   1   2   1   0   1   0   1   0   1   1   2   0   1   2   1   0   2   0   0   1   2   1   1   1   0   0   2   2   0   1   1   0   0   2   0   0   2   0   1   2   0   0   0   0   0   2   1   0   1   1   0   1   1   1   1
 MK-5-10                1   2   1   0   1   1   1   0   1   0   1   1   1   1   2   1   0   0   2   1   1   0   1   0   1   0   0   1   2   1   1   2   0   1   1   1   1   1   2   1   0   0   0   1   1   1   1   1   1   1   1   2   1   1   2   1   1   1   2   1   2   2   1   2   1   1   0   1   0   1   1   1   0   0   1   2   2   2   1   1   1   2   2   2   1   0   0   1   0   1   1   1   0   1   1   1   0   0   1   1   0   2   1   1   1   1   2   1   1   1   1   1   1   1   1   1   1   1   2   2   1   0   1   0   1   2   1   2   0   1   0   2   1   0   2   1   0   2   2   0   1   0   1   1   0   1   2   1   1   1   0   1   0   2   2   2   0   1   2   1   0   2   0   0   1   2   1   1   2   0   1   2   2   1   2   1   0   0   2   0   0   2   1   1   2   0   1   0   0   0   2   1   0   1   1   0   1   0   1   1
 MK-5-11                1   2   1   0   1   1   1   0   1   0   2   1   1   1   2   1   0   1   2   1   1   0   1   1   1   1   0   1   2   1   1   2   0   1   1   0   1   0   2   1   0   0   0   1   1   0   2   1   0   1   1   1   1   1   2   1   1   1   2   1   2   2   1   2   1   2   0   1   0   1   1   1   0   0   1   2   2   1   1   1   1   2   2   1   1   1   0   1   0   1   0   1   0   1   2   1   0   0   1   1   0   2   1   1   1   1   2   1   1   1   1   1   1   1   1   1   1   1   2   2   2   0   1   0   1   1   1   2   0   1   0   2   1   0   2   1   0   2   2   0   1   0   1   1   0   1   2   1   1   1   1   1   0   2   2   2   0   1   2   1   0   2   0   0   0   2   1   1   2   0   1   2   2   1   2   1   0   0   1   2   1   2   1   1   2   0   2   0   0   0   2   1   0   1   1   0   1   1   1   1
 MK-5-12                1   2   1   0   1   1   1   0   1   0   2   1   0   2   2   2   1   1   2   1   1   0   1   1   1   1   0   1   2   2   1   2   1   1   1   0   1   0   2   1   0   0   0   1   1   0   2   1   1   2   0   1   1   1   2   1   0   2   1   1   2   1   1   2   1   2   0   1   0   1   1   2   0   0   1   2   1   1   1   1   1   2   2   1   1   1   0   1   0   1   0   1   0   1   2   1   0   0   0   1   0   2   1   1   1   1   2   1   1   1   0   1   1   1   2   1   1   1   2   2   2   0   1   1   1   2   1   2   0   1   0   2   1   0   2   0   0   2   2   0   1   0   1   1   0   1   1   1   2   1   1   1   0   2   2   2   0   1   2   1   0   2   0   0   0   2   1   1   1   0   0   2   2   1   2   2   0   0   1   2   1   2   1   1   1   0   1   0   1   0   1   2   0   0   1   1   1   1   1   1
 MK-5-13                1   2   1   0   1   1   1   0   1   0   0   1   0   2   1   1   1   1   1   1   1   0   1   1   2   1   0   1   2   1   0   2   2   1   1   0   1   0   1   1   0   0   0   1   0   0   2   1   1   2   0   1   1   1   2   1   0   2   1   1   2   1   1   2   1   2   0   1   0   1   2   1   1   0   1   2   1   1   2   1   1   2   2   1   1   2   0   2   1   1   0   1   0   1   2   1   1   0   0   1   0   2   1   1   1   0   2   1   1   1   0   1   1   1   2   1   1   1   2   2   2   0   0   1   1   2   1   2   0   1   0   2   1   0   2   0   1   1   2   1   1   1   1   1   0   1   1   1   2   1   1   1   0   2   1   2   0   1   2   1   0   2   0   0   1   2   1   1   1   0   0   2   2   1   2   2   0   0   1   2   1   2   1   1   1   1   1   0   1   0   0   2   0   0   1   1   1   1   1   1
 MK-5-14                1   2   1   1   1   1   1   0   1   0   1   2   0   2   2   1   0   0   1   0   1   1   1   1   2   0   1   1   2   1   0   2   1   1   1   0   1   1   1   1   1   0   0   1   0   0   2   1   1   2   0   1   1   1   2   1   0   2   1   1   2   2   0   2   1   2   1   1   1   1   2   1   1   0   1   2   1   1   2   1   1   2   1   0   1   2   0   1   1   1   0   1   0   1   1   0   1   0   0   1   1   2   1   2   2   0   2   1   1   1   0   1   1   1   2   1   1   1   2   2   2   0   1   1   1   2   1   2   0   1   1   2   1   1   2   0   1   2   2   1   1   1   1   1   0   1   1   1   2   1   1   1   0   2   1   2   0   1   2   1   0   2   0   0   1   1   1   1   1   0   0   2   2   1   2   1   0   0   1   2   2   2   1   1   1   1   1   0   1   0   0   2   0   0   1   0   1   1   1   1
 MK-5-15                1   2   1   1   2   1   1   0   1   0   1   2   1   1   2   1   0   0   1   1   1   1   2   1   2   0   1   2   2   1   0   2   1   1   1   1   1   1   1   1   1   0   1   2   1   0   2   1   1   2   0   1   1   1   2   1   0   2   1   1   2   1   0   2   1   2   1   1   1   1   2   1   1   0   1   2   1   1   2   1   1   2   1   0   1   1   1   1   1   1   0   1   1   1   1   0   1   0   0   1   1   2   1   2   2   0   2   1   1   1   2   1   1   0   2   2   1   1   1   2   1   0   1   0   1   2   1   1   0   1   1   1   1   1   2   0   1   2   2   0   2   1   1   1   1   1   2   1   1   1   1   1   1   2   1   1   1   1   2   1   0   2   0   0   1   1   1   1   1   0   0   2   2   1   2   1   0   0   2   2   2   2   1   1   1   1   1   0   1   1   0   2   1   0   1   0   2   2   1   1
 MK-5-16                1   1   1   1   2   0   2   0   1   0   2   2   2   1   2   1   0   0   1   1   1   1   2   1   2   0   1   1   1   1   1   2   1   1   1   2   1   1   1   1   1   0   1   2   2   0   2   1   1   2   0   1   1   1   2   1   0   2   1   1   2   1   0   2   1   2   1   1   0   1   2   0   1   0   1   1   1   1   2   1   1   2   0   0   1   1   1   1   1   2   2   1   1   1   1   2   1   0   0   0   0   2   1   2   2   0   1   2   2   1   2   1   1   1   2   2   0   0   1   2   1   1   1   0   1   2   1   0   0   2   1   1   1   2   2   0   2   1   2   0   2   1   1   1   0   1   1   1   1   1   1   1   1   2   1   1   1   1   2   1   0   2   1   0   1   1   0   1   1   1   1   2   2   0   2   0   0   0   2   2   2   2   1   0   1   1   1   0   1   1   0   1   2   0   1   0   2   2   2   1
 MK-6-1                 1   1   1   1   2   0   0   2   0   1   1   0   2   0   2   1   0   1   2   1   1   0   0   0   1   1   1   0   0   1   2   1   0   0   0   0   0   2   1   1   1   0   1   1   0   2   1   1   1   1   2   2   1   0   2   1   0   1   1   1   1   2   1   1   1   2   2   1   1   1   1   0   1   2   2   0   2   2   2   1   0   0   2   1   1   2   2   0   1   2   1   1   0   1   1   0   0   1   0   0   1   2   2   0   0   1   1   0   1   2   0   1   0   2   0   1   2   1   2   2   1   2   2   0   0   0   2   1   1   0   1   1   0   2   1   2   2   0   0   1   0   1   1   1   1   1   1   0   0   0   0   1   2   2   1   1   1   2   2   1   2   2   0   2   0   0   1   1   2   1   1   2   2   2   0   1   1   2   2   1   1   2   1   0   0   0   2   2   0   0   2   1   2   0   0   2   1   0   1   1
 MK-6-2                 1   1   1   1   2   0   0   2   1   1   0   0   2   0   2   1   0   1   2   1   1   0   0   2   1   1   1   1   0   1   2   1   0   0   0   0   0   2   1   1   1   1   1   1   0   2   1   1   1   1   2   2   1   0   1   1   0   0   2   1   1   2   0   1   1   2   2   1   1   1   1   0   2   2   2   1   2   1   2   1   0   0   2   1   1   2   1   0   1   1   0   1   0   1   2   0   0   1   0   0   1   1   2   0   0   0   1   0   1   2   0   1   0   2   1   1   2   1   2   2   1   2   2   0   0   0   2   1   1   0   1   1   0   2   0   2   2   0   0   1   0   1   1   1   1   1   1   0   0   0   0   1   2   2   1   1   1   2   2   1   1   2   0   2   1   0   1   1   2   1   1   2   1   1   1   1   1   1   2   1   1   2   1   0   0   0   2   1   0   1   2   1   2   0   0   2   1   0   1   1
 MK-6-3                 1   1   1   1   2   1   0   2   1   0   1   0   2   0   2   1   0   1   2   1   1   0   0   2   1   1   1   1   0   1   2   1   0   0   0   0   1   2   1   1   1   1   1   1   0   2   1   1   1   1   2   2   2   0   2   1   1   0   2   1   1   1   0   1   2   2   2   1   0   1   1   0   2   2   1   1   2   1   2   1   0   0   2   1   1   1   1   0   1   0   0   1   0   1   2   0   0   1   1   1   0   1   1   1   0   0   1   1   1   2   0   1   0   2   1   1   2   1   1   2   1   2   1   0   1   0   2   1   2   0   1   1   0   1   0   2   2   0   0   1   0   0   2   1   1   1   1   0   0   0   0   1   2   2   1   1   1   2   1   1   2   2   0   2   1   0   1   1   2   1   1   2   0   1   1   1   1   1   2   1   1   2   1   0   0   0   2   1   0   1   2   2   2   0   1   2   1   0   1   1
 MK-6-4                 1   1   1   1   2   1   1   2   1   1   0   0   2   0   2   2   0   2   2   1   0   0   0   2   1   2   0   1   1   1   2   1   0   0   0   1   1   2   1   1   1   1   1   1   1   2   1   1   1   1   2   2   2   0   1   1   1   0   2   1   1   0   0   1   1   2   1   2   0   0   1   0   2   2   1   1   2   1   2   1   1   0   2   1   1   1   0   0   0   0   0   1   0   1   2   0   0   1   0   1   0   1   2   1   1   0   1   1   1   2   0   1   0   2   2   1   2   1   1   2   1   2   1   0   1   0   1   0   2   0   1   2   1   1   0   2   2   0   1   1   0   0   2   1   1   1   1   0   1   0   0   1   2   1   1   1   1   2   2   1   1   2   1   2   2   0   1   1   2   2   1   2   0   1   1   1   1   1   2   0   1   2   1   0   0   0   2   1   0   1   2   2   1   0   0   2   1   0   1   1
 MK-6-5                 1   1   1   1   2   1   1   1   1   0   0   0   2   0   1   1   1   2   2   1   0   0   0   2   1   2   1   1   1   1   2   1   1   0   0   0   1   1   1   1   1   1   0   1   1   2   2   1   2   1   2   1   2   0   1   1   1   1   1   1   2   0   0   1   1   2   1   2   0   0   1   0   2   2   1   1   2   1   2   1   0   1   1   1   1   1   1   0   0   0   0   1   0   1   2   0   0   1   0   1   2   1   2   1   1   0   1   1   1   1   0   1   0   2   2   1   2   1   1   1   1   2   1   0   1   0   1   0   2   0   1   2   1   1   0   2   2   0   1   1   0   0   2   1   1   1   1   1   0   1   0   1   1   1   1   1   1   0   2   1   1   2   1   2   2   0   1   1   2   2   1   2   0   2   2   1   1   1   2   1   0   2   1   0   0   0   2   1   0   0   2   2   1   1   0   2   1   0   1   1
 MK-6-6                 1   1   1   2   2   1   1   0   0   0   0   0   2   0   1   1   1   2   2   1   0   0   1   1   1   2   1   1   1   1   2   0   1   0   0   0   1   1   1   1   1   1   0   1   1   1   2   0   2   1   2   1   1   1   1   1   1   1   1   1   1   0   0   1   1   2   1   2   1   0   1   0   2   1   1   1   2   1   2   1   0   1   1   1   1   1   1   1   0   0   0   1   0   1   1   0   0   1   0   1   2   1   2   1   0   0   1   1   1   1   1   1   0   2   2   1   2   1   1   1   1   1   1   0   1   0   1   0   2   0   1   2   1   1   1   2   1   0   1   1   0   0   1   1   1   1   1   1   1   1   0   2   1   2   1   1   1   0   2   1   1   2   1   1   2   0   1   1   2   2   1   2   0   2   2   2   1   1   2   1   1   2   1   1   0   1   1   1   0   0   1   1   1   1   0   2   1   0   1   1
 MK-6-7                 1   1   1   1   2   1   1   0   0   0   0   0   2   0   1   1   1   2   2   1   0   0   2   1   1   2   1   0   1   1   2   0   2   0   0   0   1   1   1   1   1   1   1   1   2   1   1   0   1   1   2   1   1   1   1   1   0   1   1   1   1   1   0   1   1   2   2   2   1   0   1   0   2   1   1   1   2   0   2   1   1   1   1   1   1   1   1   1   0   0   0   1   0   1   1   0   1   1   0   1   2   1   2   1   0   1   1   2   2   1   1   1   0   2   2   2   2   1   1   1   1   1   1   0   1   0   1   0   2   0   1   2   0   1   1   2   1   0   1   1   0   0   1   1   1   1   1   1   1   1   0   2   1   1   1   1   1   0   2   1   1   2   1   1   2   0   2   2   0   2   1   2   0   2   1   2   0   1   2   0   1   2   0   1   1   1   1   0   1   0   0   1   1   1   0   1   1   0   1   1
 MK-6-8                 1   1   1   1   1   1   1   0   0   0   0   0   2   0   1   1   2   2   2   1   0   0   1   1   1   2   1   0   1   1   2   0   2   1   0   0   1   1   0   1   0   1   1   1   2   1   2   0   1   2   1   1   0   1   1   1   0   1   1   1   1   1   0   1   1   2   2   2   1   0   1   1   2   1   1   1   1   0   2   1   2   1   1   1   2   1   1   1   0   0   2   1   0   0   1   0   1   1   0   1   2   1   2   1   0   2   1   2   2   1   1   1   0   2   2   2   2   1   1   1   1   1   1   2   1   1   2   0   2   0   1   2   0   1   0   2   1   0   1   1   0   0   0   1   1   1   0   1   1   0   0   2   1   1   1   1   1   1   0   1   1   2   1   1   1   0   2   2   0   2   1   2   0   2   1   2   0   1   2   0   1   1   1   1   1   1   1   0   1   0   1   1   1   2   0   1   1   0   1   1
 MK-6-9                 2   1   1   1   1   1   0   1   0   0   0   0   0   0   1   1   2   2   1   1   0   0   1   1   1   2   0   0   1   1   1   0   2   1   0   0   1   0   0   1   0   1   1   1   2   2   1   0   1   2   2   1   0   1   2   1   0   0   1   1   1   1   0   1   1   1   2   2   1   0   1   1   2   1   1   1   1   1   2   1   2   1   0   1   2   1   1   1   0   0   2   1   0   0   1   0   1   1   0   1   2   1   2   1   0   1   2   2   2   1   1   1   1   2   2   2   2   1   2   1   0   1   1   2   1   1   1   0   2   0   1   2   0   1   0   2   1   1   1   1   0   0   1   1   1   1   0   1   1   1   0   2   1   1   1   1   1   1   0   1   1   2   0   1   1   0   1   2   0   2   1   2   0   1   1   2   0   1   2   0   1   1   1   1   1   1   1   0   1   0   1   1   1   2   0   1   1   0   1   1
 MK-6-10                2   1   1   1   1   1   0   1   0   0   0   0   0   0   1   1   2   2   1   1   0   0   1   1   1   2   0   0   1   1   0   0   1   1   0   0   1   0   0   1   1   1   1   1   1   1   1   0   1   2   1   1   1   2   2   1   1   0   1   1   1   1   0   1   1   1   1   2   1   0   2   1   2   0   1   1   1   1   2   1   2   0   0   0   2   1   1   1   1   0   2   1   0   0   1   0   1   1   0   1   2   0   2   1   0   1   2   2   2   1   1   1   1   2   2   2   2   1   2   1   0   1   0   2   1   1   1   0   2   1   2   2   1   1   0   1   1   1   1   1   1   0   1   1   1   0   0   1   1   1   0   2   2   2   1   1   1   1   0   1   1   2   0   1   1   0   1   2   0   1   2   2   0   1   1   2   0   1   2   0   1   1   1   1   1   1   1   0   1   0   1   0   1   2   0   1   1   0   1   1
 MK-6-11                2   1   1   1   1   1   0   1   1   0   1   0   0   1   1   1   2   2   1   1   0   0   1   1   1   2   0   0   1   2   1   1   1   1   0   0   1   0   0   1   1   1   1   1   1   1   1   0   1   2   1   1   1   2   1   1   1   0   0   1   1   1   1   2   1   1   1   2   1   0   2   1   1   0   1   2   1   1   2   0   2   0   0   0   2   0   1   1   1   0   2   1   0   0   1   0   1   1   0   1   1   1   2   0   0   2   2   2   2   1   1   1   1   2   2   2   2   1   2   2   0   1   0   2   1   0   1   0   2   0   2   2   0   1   0   1   1   1   1   1   1   0   1   1   1   0   0   1   1   2   0   2   2   2   1   1   1   1   0   1   1   2   1   1   1   0   0   2   1   1   2   2   0   1   0   1   0   1   2   0   1   1   1   1   1   1   1   0   2   0   1   0   1   2   0   1   0   0   1   2
 MK-6-12                2   1   1   1   0   1   0   1   1   0   1   0   0   0   1   1   2   2   1   1   0   0   1   1   1   2   0   0   1   2   1   2   1   0   0   0   1   1   0   1   1   1   1   1   1   1   1   0   1   2   1   1   1   1   1   1   1   0   0   1   1   1   0   2   1   1   2   2   1   0   2   1   1   0   1   2   2   0   2   0   2   0   0   0   2   0   1   1   1   0   2   1   0   0   1   0   0   1   0   1   1   1   1   1   1   2   2   2   1   1   0   1   1   2   2   2   2   1   2   1   0   1   0   2   1   0   1   0   2   0   2   1   0   1   0   1   2   1   0   0   2   0   2   1   1   0   0   1   1   1   0   2   2   2   2   2   1   0   0   1   1   1   1   1   1   0   0   2   1   1   2   2   0   1   1   1   0   1   2   0   1   2   1   2   1   1   1   0   2   0   1   0   1   2   0   1   0   0   1   2
 MK-6-13                2   1   1   1   0   1   1   1   0   0   1   0   0   0   0   1   1   2   1   1   0   0   1   2   2   2   0   0   1   1   1   2   1   0   0   0   1   1   0   1   1   2   1   1   0   0   1   0   0   2   1   1   1   0   1   1   1   1   0   1   1   1   0   2   1   1   2   2   1   2   2   1   1   0   2   2   2   0   2   0   1   0   1   0   2   0   0   1   1   0   2   1   0   1   2   0   0   1   1   1   1   1   1   1   1   2   1   1   1   1   0   1   2   2   2   2   2   0   2   1   0   1   0   0   1   0   1   0   2   0   1   1   0   0   0   2   2   1   1   1   2   0   2   1   1   0   0   2   1   1   0   2   2   2   2   2   1   0   0   1   1   2   0   1   0   0   0   2   0   1   2   2   0   1   1   1   0   1   2   0   1   2   0   2   1   1   1   0   1   0   1   0   1   2   1   1   0   0   1   2
 MK-6-14                2   1   1   1   2   1   1   1   0   0   1   0   0   1   0   0   0   1   1   0   0   0   0   1   2   2   0   0   2   1   1   2   1   0   0   0   1   2   0   1   1   2   1   1   0   0   1   0   0   2   1   1   1   0   1   1   1   1   0   2   1   1   0   2   1   1   2   1   1   2   1   1   1   0   2   1   2   0   2   0   1   0   1   0   2   0   1   1   1   0   2   1   0   1   2   0   0   1   2   1   0   1   1   1   1   2   1   1   2   1   0   1   2   2   2   0   2   0   2   0   0   1   1   0   1   0   1   0   2   0   1   1   0   0   0   2   0   1   1   1   2   1   2   1   1   0   1   2   1   1   0   2   2   2   2   1   1   0   0   1   1   2   0   0   0   0   0   2   0   1   2   2   1   1   1   1   0   1   2   0   1   2   0   2   0   1   1   1   1   0   1   0   1   2   1   1   0   0   1   2
 MK-6-15                1   1   1   1   2   1   1   1   0   0   1   1   0   1   1   0   0   1   1   0   0   0   0   1   2   2   0   0   2   1   1   2   1   0   0   1   2   2   0   1   1   2   1   1   0   0   1   0   0   2   2   1   1   0   1   1   1   1   0   2   1   1   0   0   1   1   2   0   1   2   1   1   1   0   2   1   1   1   2   0   2   0   1   1   2   1   2   1   1   0   1   1   0   1   2   1   0   2   2   1   1   1   0   1   1   2   1   1   2   1   0   1   2   2   2   0   2   0   2   1   1   1   1   0   1   0   0   0   2   0   1   1   0   0   0   2   0   1   1   0   2   0   2   1   1   1   1   2   2   2   1   2   2   2   2   0   1   0   0   1   1   2   0   0   1   1   0   2   1   1   2   2   2   1   0   1   0   1   2   1   1   2   0   1   0   0   1   1   0   0   1   0   1   2   1   1   0   0   1   1
 MK-6-16                1   1   1   1   2   1   1   1   0   1   0   1   0   2   1   0   0   1   1   1   0   1   0   0   1   1   0   0   2   1   2   2   0   0   1   1   2   2   0   1   1   1   1   1   0   0   2   0   0   1   2   1   1   0   2   1   1   1   0   2   1   1   0   0   0   1   1   0   1   1   1   1   2   0   2   2   1   1   2   0   2   0   1   1   2   1   2   1   1   0   1   1   0   1   2   1   0   1   2   1   0   1   0   1   1   2   1   0   1   2   0   1   2   2   2   0   1   0   2   1   1   2   1   0   1   0   0   0   2   0   1   1   0   0   0   2   1   1   1   1   2   0   2   2   1   1   1   2   2   2   1   2   2   2   2   0   1   0   1   1   1   2   0   0   1   1   0   2   1   1   2   2   2   2   0   1   0   1   2   1   1   2   0   1   0   2   1   1   1   0   1   0   1   2   1   1   0   0   2   1
 
!****************************************** Phenotypic Data **********************************************************
!-100.0 is resevred for missing phenotype
SimulatedTrait1        12.4419    9.2742   10.6674    8.8379   10.3409   10.6246   10.5340    8.6785   11.0350   10.4925    9.3643    9.3528   10.4868    9.2009   10.0317    8.8703   11.2449   10.8095    9.2976    9.0165    9.7655    8.3288   10.1820    9.8149    8.7808   10.0466   10.9623   10.9805    8.2016    8.2874    8.8715   10.9029   10.9082   10.8157    7.5666    9.5944   11.1738   10.8493    9.0790   10.9261   11.1227    9.0956    9.6354   10.0418    9.0755   10.1769   11.6309    9.6059   10.8605    8.8962   10.6636   10.2105   10.9034    8.2822   11.2232   11.1819    9.7460   10.8201   11.4124    9.4551    8.9482   11.3869    9.4930    9.8038    8.9359    9.8155    9.1685   12.0093    9.6715   12.3270    9.4768   10.0680   11.5433   11.3586    9.0708    8.8633   10.4249    9.1544   11.3839   10.6123    9.9817    9.6070   11.0352    9.9723    9.5905    9.5079   11.8865   10.2292   10.7795   10.6722    9.1036    9.8818   10.4507    9.4822   10.7178   10.7302    9.9282   11.0561   10.3105    8.3060    8.7779   11.3590   10.7549    9.4555    9.9966   10.4442    9.7673    9.7319    7.8477   10.5570    9.7106   10.1687   10.0404   10.2125    9.4745   10.3557   11.1069    9.2763   11.2249   10.5067    9.1914   11.2674   10.4951    9.6380   11.4431    9.1477   10.0595   10.3561    9.2342    9.6026   10.1086   11.5278   11.5885    8.8121   10.3522    8.8870    7.8580   11.7981   11.9292    9.2178   11.6784    9.9566    9.2735    9.4783   10.7724   11.4930    9.8226    9.8547   11.1877    9.1389   11.0111   10.6395    9.1677   10.1969   10.7598   10.3331    7.3162   10.2306   10.6593   11.1911    9.3400    8.9073   10.3743    8.3748    8.5210    9.8788   10.4220   11.7412   10.7662    8.6091   11.6123   12.0220    9.9737   10.6555   11.8752    8.2234   10.0642    7.5795   10.1601    8.8227    9.9436    8.8862    8.9980    8.8878   10.1248    9.8673    9.3738    9.6032    9.9768   10.6342   10.4928   11.2064   10.7443   10.2167   11.2283    9.2100   10.2621    9.4623   10.0697    8.5705
 
