# Supplementary material for: Inclusive Composite Interval Mapping of QTL by Environment Interactions in Biparental Populations
Source: PLoS One. 2015 Jul 10;10(7):e0132414. doi: 10.1371/journal.pone.0132414 (PMC4498613; doi:10.1371/journal.pone.0132414)
Supplement: S2 File — (ZIP) [file pone.0132414.s002.zip › F2 population/e=1/run_00046.met]

!**********************Note: lines staring with "!" are remarks and will be ignored in the program********************
!*********************************General Information**********************************
!Assuming F1 = P1 x P2, populations available in QTL IciMapping are: 
!  1, P1BC1F1 = P1 x F1, the first backcrossing where P1 is used as the recurrent parent;
!  2, P2BC1F1 = P2 x F1, the first backcrossing where P2 is used as the recurrent parent;
!  3, F1DH, F1-derived doubled haploids; 
!  4, RIL or F1RIL, recombination inbred lines through the repeated selfing of F1;
!  5, P1BC1RIL, recombination inbred lines through the repeated selfing of P1BC1F1;
!  6, P2BC1RIL, recombination inbred lines through the repeated selfing of P2BC1F1;
!  7, F2, the selfing generation of F1;
!  8, F3, the selfing generation of F2;
!  9, P1BC2F1, the second backcrossing where P1 is used as the recurrent parent; 
! 10, P2BC2F1, the second backcrossing where P2 is used as the recurrent parent;
! 11, P1BC2RIL, recombination inred lines through the repeated selfing of P1BC2F1; 
! 12, P2BC2RIL, recombination inred lines through the repeated selfing of P2BC2F1; 
! 13, P1BC1F2, the selfing generation of P1BC1F1; 
! 14, P2BC1F2, the selfing generation of P2BC1F1; 
! 15, P1BC2F2, the selfing generation of P1BC2F1; 
! 16, P2BC2F2, the selfing generation of P2BC2F1; 
! 17, P1BC1DH, P1BC1F1-derived doubled haploids; 
! 18, P2BC1DH, P2BC1F1-derived doubled haploids; 
! 19, P1BC2DH, P1BC2F1-derived doubled haploids; 
! 20, P2BC2DH, P2BC2F1-derived doubled haploids; 
   7      !Mapping Population (see remarks above)
   2      !Mapping Function (1 for Kosambi; 2 for Haldane; 3 for Morgan)
   2      !Marker Space Type (1 for intervals; 2 for positions)
   1      !Marker Space Unit(1 for centiMorgans; 2 for Morgan)
   6      !Number of Chromosomes (or Linkage Groups)
 200      !Size of the mapping population
   1      !Number of environments
 
!***************************************** Chromosomes and Linkage Maps **********************************************
!Chromosome                 NumMarkers
-CH1                        16
-CH2                        16
-CH3                        16
-CH4                        16
-CH5                        16
-CH6                        16
!Linkage map (Marker name followed by position or the interval length)
 MK-1-1                1     0.000
 MK-1-2                1    10.000
 MK-1-3                1    20.000
 MK-1-4                1    30.000
 MK-1-5                1    40.000
 MK-1-6                1    50.000
 MK-1-7                1    60.000
 MK-1-8                1    70.000
 MK-1-9                1    80.000
 MK-1-10               1    90.000
 MK-1-11               1   100.000
 MK-1-12               1   110.000
 MK-1-13               1   120.000
 MK-1-14               1   130.000
 MK-1-15               1   140.000
 MK-1-16               1   150.000
 MK-2-1                2     0.000
 MK-2-2                2    10.000
 MK-2-3                2    20.000
 MK-2-4                2    30.000
 MK-2-5                2    40.000
 MK-2-6                2    50.000
 MK-2-7                2    60.000
 MK-2-8                2    70.000
 MK-2-9                2    80.000
 MK-2-10               2    90.000
 MK-2-11               2   100.000
 MK-2-12               2   110.000
 MK-2-13               2   120.000
 MK-2-14               2   130.000
 MK-2-15               2   140.000
 MK-2-16               2   150.000
 MK-3-1                3     0.000
 MK-3-2                3    10.000
 MK-3-3                3    20.000
 MK-3-4                3    30.000
 MK-3-5                3    40.000
 MK-3-6                3    50.000
 MK-3-7                3    60.000
 MK-3-8                3    70.000
 MK-3-9                3    80.000
 MK-3-10               3    90.000
 MK-3-11               3   100.000
 MK-3-12               3   110.000
 MK-3-13               3   120.000
 MK-3-14               3   130.000
 MK-3-15               3   140.000
 MK-3-16               3   150.000
 MK-4-1                4     0.000
 MK-4-2                4    10.000
 MK-4-3                4    20.000
 MK-4-4                4    30.000
 MK-4-5                4    40.000
 MK-4-6                4    50.000
 MK-4-7                4    60.000
 MK-4-8                4    70.000
 MK-4-9                4    80.000
 MK-4-10               4    90.000
 MK-4-11               4   100.000
 MK-4-12               4   110.000
 MK-4-13               4   120.000
 MK-4-14               4   130.000
 MK-4-15               4   140.000
 MK-4-16               4   150.000
 MK-5-1                5     0.000
 MK-5-2                5    10.000
 MK-5-3                5    20.000
 MK-5-4                5    30.000
 MK-5-5                5    40.000
 MK-5-6                5    50.000
 MK-5-7                5    60.000
 MK-5-8                5    70.000
 MK-5-9                5    80.000
 MK-5-10               5    90.000
 MK-5-11               5   100.000
 MK-5-12               5   110.000
 MK-5-13               5   120.000
 MK-5-14               5   130.000
 MK-5-15               5   140.000
 MK-5-16               5   150.000
 MK-6-1                6     0.000
 MK-6-2                6    10.000
 MK-6-3                6    20.000
 MK-6-4                6    30.000
 MK-6-5                6    40.000
 MK-6-6                6    50.000
 MK-6-7                6    60.000
 MK-6-8                6    70.000
 MK-6-9                6    80.000
 MK-6-10               6    90.000
 MK-6-11               6   100.000
 MK-6-12               6   110.000
 MK-6-13               6   120.000
 MK-6-14               6   130.000
 MK-6-15               6   140.000
 MK-6-16               6   150.000
!*********************************** Marker Types ********************************************************************
!Co-dominant marker: When heterozygote F1 is present, P1 is coded as 2, F1 is coded as 1, and P2 is coded as 0; Otherwise, P1 is coded as 2, and P2 is coded as 0. 
!Dominant marker: When heterozygote F1 is present, P1 and F1 are coded as 12, and P2 is coded as 0; Otherwise, P1 is coded as 2, and P2 is coded as 0.  
!Recessive markers: When heterozygote F1 is present, P1 is coded as 2, and F1 and P2 are coded as 10; Otherwise, P1 is coded as 2, and P2 is coded as 0. 
!Missing marker is coded as -1. 
 MK-1-1                 1   0   1   0   1   1   2   1   1   2   2   1   1   1   1   1   1   2   0   1   1   1   0   1   2   2   0   1   0   1   1   1   1   1   0   0   2   1   2   1   0   0   1   2   1   1   1   0   2   1   1   0   2   2   1   2   0   1   1   1   1   1   1   1   1   1   2   0   1   2   1   1   0   1   0   1   1   1   2   1   1   1   1   2   2   1   2   0   1   1   2   1   0   1   2   0   2   2   2   1   1   1   1   0   1   2   1   1   0   1   1   1   1   1   2   1   1   1   2   0   1   1   1   2   2   1   1   0   2   2   1   1   1   1   1   0   1   1   0   0   1   0   0   0   2   1   1   2   0   2   1   1   2   1   1   1   1   1   1   0   0   1   2   0   0   2   0   0   0   0   2   1   0   0   0   1   1   0   1   1   0   1   2   1   2   1   1   1   2   1   1   0   1   0   0   1   1   2   1   2
 MK-1-2                 1   0   1   0   1   1   2   1   1   1   2   1   1   1   1   1   1   1   0   1   1   1   0   1   2   2   1   1   0   1   1   1   1   1   0   0   2   1   2   0   0   0   2   1   1   1   1   1   2   1   1   0   1   2   1   2   0   1   1   1   2   1   1   2   1   0   2   1   1   1   1   0   0   1   1   1   1   1   2   1   1   1   1   2   2   1   2   0   2   1   2   1   0   1   2   0   2   2   1   1   1   1   1   0   1   2   1   1   1   1   1   1   2   1   2   1   1   1   2   0   2   1   1   2   1   1   1   1   2   1   1   1   1   1   1   0   1   1   1   0   1   0   0   2   2   1   2   2   0   2   2   1   2   0   1   0   1   1   1   0   2   1   2   0   0   2   0   0   0   0   2   2   1   0   0   1   0   0   1   1   0   0   2   1   2   0   1   1   2   1   1   0   1   0   0   2   1   2   1   2
 MK-1-3                 1   0   1   0   1   1   1   1   1   0   2   1   1   1   1   1   1   1   0   1   1   1   0   1   2   1   1   1   0   1   1   0   1   1   0   0   2   1   2   1   0   0   2   1   1   1   1   1   2   1   2   0   1   2   1   2   0   1   1   0   2   1   1   1   1   0   2   2   1   1   1   0   1   0   1   1   1   1   2   1   1   1   1   1   2   1   2   0   2   1   2   1   0   1   2   0   2   2   1   1   0   1   1   0   1   2   1   1   1   1   1   1   2   1   1   1   1   1   2   0   2   2   1   2   0   1   1   1   2   1   1   1   1   2   0   0   1   1   1   0   1   0   0   2   1   1   2   2   0   2   1   1   2   0   1   0   1   1   1   0   2   1   2   1   0   2   0   0   0   0   2   2   1   1   0   1   0   0   1   0   0   0   2   1   1   0   1   1   1   2   1   0   1   0   0   1   1   2   1   1
 MK-1-4                 1   0   1   1   1   1   1   1   1   0   2   1   0   1   1   1   1   1   0   1   0   1   0   1   2   1   1   1   0   1   1   0   1   0   1   0   2   0   2   1   0   0   1   1   2   0   0   1   2   1   2   0   1   2   1   1   0   1   1   2   2   0   1   0   1   0   2   2   2   1   1   0   1   1   0   1   1   1   2   1   1   1   1   1   2   1   2   0   1   1   2   1   0   1   1   0   2   2   1   1   0   2   1   0   1   2   1   0   1   0   1   1   2   1   1   1   1   1   2   1   1   2   1   2   0   1   1   1   1   1   1   1   1   2   0   0   1   1   1   0   1   0   0   2   1   1   2   2   0   2   1   1   2   0   1   0   1   1   1   0   2   2   1   1   0   2   1   1   0   0   1   2   2   1   0   1   0   1   1   0   1   0   2   1   2   0   0   1   1   2   1   1   1   0   0   1   1   2   1   2
 MK-1-5                 1   0   1   1   1   1   1   1   1   0   2   1   0   1   2   1   1   1   0   0   0   1   0   1   2   1   1   1   0   2   1   0   1   0   2   0   2   1   2   1   0   0   1   1   2   1   0   1   2   1   2   0   1   2   0   1   0   1   0   2   2   1   1   0   1   0   2   2   2   2   2   0   1   1   1   0   1   1   2   1   2   1   1   1   1   1   2   0   1   1   2   1   0   2   2   0   2   2   1   1   1   1   1   0   1   2   1   0   1   1   1   1   2   1   0   1   1   2   2   1   1   2   1   2   0   1   1   2   1   0   1   1   0   2   0   0   1   1   0   0   1   0   0   2   1   0   2   2   0   2   2   1   2   0   0   0   1   1   1   0   2   1   1   1   0   1   0   1   1   1   1   2   2   1   0   1   0   0   1   0   1   0   1   1   1   1   0   1   1   2   0   1   1   0   1   1   1   2   1   2
 MK-1-6                 1   0   1   1   1   1   1   1   1   0   2   1   0   1   2   1   1   1   0   0   2   1   0   2   1   1   1   1   0   2   1   0   1   1   2   0   2   1   2   1   0   0   1   1   2   1   0   2   2   1   2   0   1   1   1   1   0   1   0   2   2   1   1   0   1   0   2   2   1   2   2   0   1   1   1   0   1   1   2   1   1   1   1   2   1   1   2   0   2   1   2   1   1   2   2   0   2   2   1   1   1   1   1   0   1   2   1   0   1   1   2   1   2   1   0   1   1   2   1   1   1   2   0   2   0   1   1   2   1   0   1   0   1   2   0   0   1   1   0   0   1   1   1   2   1   0   2   1   1   1   1   2   2   1   1   0   1   1   1   1   2   2   0   1   0   1   0   1   1   1   1   2   1   1   0   1   0   1   1   1   1   0   1   0   2   1   0   1   1   1   0   1   1   0   1   1   1   2   1   2
 MK-1-7                 2   0   1   1   1   1   2   1   1   0   1   1   0   1   1   1   1   1   0   0   2   1   1   2   1   1   1   1   0   2   1   0   1   1   2   0   0   1   2   1   0   0   1   0   2   1   0   2   2   1   2   0   1   1   0   1   0   1   0   1   2   1   1   0   1   0   2   2   1   0   2   0   1   1   1   0   1   1   2   0   1   1   2   2   1   1   2   0   2   1   2   2   1   1   2   0   2   2   1   1   1   1   1   0   1   2   1   0   0   1   2   1   2   1   0   1   1   2   0   2   1   1   0   1   0   1   0   2   2   1   0   0   1   2   0   0   1   1   0   0   1   1   1   2   1   0   1   1   1   1   1   2   1   1   1   0   1   1   1   1   1   2   0   1   0   1   0   1   1   1   1   1   0   1   0   1   0   1   1   1   1   0   1   0   2   1   0   1   1   2   0   1   1   1   1   1   1   1   1   2
 MK-1-8                 2   0   1   1   1   1   1   1   1   0   1   1   0   1   2   1   2   1   0   1   2   1   2   2   1   1   1   1   0   2   1   0   1   1   2   0   0   1   1   1   1   0   1   0   2   1   0   2   2   1   2   0   1   1   0   1   0   1   0   1   2   1   1   0   1   0   2   1   1   0   2   2   1   2   1   0   1   1   2   0   1   1   2   2   2   1   1   1   2   1   2   1   1   1   2   0   2   2   1   1   2   0   1   0   1   2   1   0   0   1   2   1   2   1   1   0   2   2   0   2   1   1   1   1   0   1   0   2   2   1   0   0   1   2   0   1   1   1   0   0   1   1   0   1   1   0   1   0   1   1   1   2   1   1   1   0   1   1   1   1   1   2   1   1   0   1   0   1   1   1   0   1   0   1   1   1   0   1   2   1   1   1   1   0   1   1   0   0   1   2   1   1   1   1   1   1   0   1   1   2
 MK-1-9                 2   0   2   1   1   1   1   1   2   0   2   1   0   1   1   1   2   1   0   1   2   1   2   2   1   1   2   1   0   2   1   0   1   1   2   0   0   1   1   0   1   0   1   0   1   1   0   2   2   0   2   0   1   1   0   1   0   1   1   1   2   1   1   0   1   0   2   1   1   0   2   2   1   2   1   0   2   1   1   0   0   1   2   2   2   1   1   1   2   2   2   1   1   1   1   0   2   2   1   1   2   0   1   1   1   2   1   0   0   2   2   1   2   1   1   0   2   2   0   2   0   1   1   1   0   1   0   2   2   1   0   1   1   2   0   2   1   1   0   0   1   1   0   1   1   0   1   1   1   1   1   2   0   1   1   1   1   1   1   2   1   2   1   2   0   0   0   1   2   1   0   1   0   1   1   1   1   2   2   1   1   1   1   0   1   1   0   0   1   2   1   1   1   2   1   1   1   2   1   2
 MK-1-10                1   0   2   1   1   1   1   1   2   0   2   1   0   2   1   1   2   1   0   1   2   0   2   2   1   1   2   1   0   2   1   0   2   1   2   0   0   0   1   0   1   0   1   0   1   1   0   2   2   1   2   0   1   1   0   1   0   1   1   1   2   1   1   0   1   0   2   1   1   1   1   2   1   1   2   0   2   1   1   1   0   0   2   2   2   1   1   1   2   2   2   1   1   1   1   0   2   2   1   1   2   1   2   1   1   2   1   0   0   2   2   1   2   0   1   0   1   2   0   2   0   1   1   1   0   1   0   2   2   1   1   2   0   2   1   2   1   1   0   0   2   1   0   1   1   0   1   0   1   1   1   2   0   1   1   1   1   1   1   2   1   2   1   2   0   0   0   1   2   1   0   0   0   1   1   2   1   2   2   1   1   1   1   0   1   0   0   2   1   2   1   1   1   2   1   1   1   2   1   2
 MK-1-11                1   1   2   1   1   1   0   1   2   0   1   2   1   2   1   0   2   1   0   1   2   0   1   2   1   1   2   1   0   2   1   0   2   2   2   0   1   0   1   0   1   0   1   2   1   2   0   2   2   1   2   0   0   1   1   0   0   1   1   1   2   1   1   0   2   0   2   1   1   1   1   2   1   0   2   1   2   1   1   1   1   0   2   2   2   1   2   1   2   1   2   1   0   1   1   0   2   2   1   1   2   0   1   1   1   2   0   0   0   2   2   1   2   0   1   0   1   2   0   2   1   1   1   1   0   1   0   1   2   1   0   2   0   1   2   2   1   1   0   0   2   1   0   1   1   1   1   0   0   1   0   1   0   0   0   1   1   1   1   2   1   2   1   2   0   0   0   1   2   1   0   0   0   1   1   2   1   2   1   1   2   0   1   0   1   1   0   1   2   2   1   1   1   2   1   1   1   2   1   2
 MK-1-12                0   1   2   0   1   1   0   1   2   0   1   2   0   2   1   0   2   1   0   1   2   0   0   2   1   1   2   2   0   2   0   0   2   2   1   1   1   0   1   0   1   0   1   2   1   2   0   2   2   1   2   0   0   1   1   0   0   1   1   2   2   1   1   0   2   0   1   1   1   1   2   2   1   1   1   1   2   1   1   2   2   0   2   2   2   0   2   1   2   1   2   1   0   1   0   0   2   2   0   1   2   0   1   1   1   2   0   0   0   1   1   2   2   0   1   0   1   2   0   1   1   1   1   1   0   1   0   1   2   1   0   2   0   1   2   2   1   1   0   0   2   1   0   1   1   1   2   0   0   1   0   1   0   0   0   1   1   1   1   2   1   2   1   2   0   0   0   1   2   1   0   0   0   1   1   2   1   2   1   1   2   1   2   0   1   1   0   1   1   2   1   1   1   2   1   1   1   1   1   2
 MK-1-13                0   1   2   2   1   1   0   1   2   0   1   2   0   2   2   1   2   1   0   1   2   0   0   2   1   1   2   2   1   1   0   0   1   1   1   1   1   0   1   0   1   0   1   2   1   2   2   2   1   1   2   0   0   1   1   0   0   1   1   2   2   1   1   0   2   0   1   1   1   0   2   2   1   1   1   1   2   1   1   1   2   0   1   2   2   0   2   0   1   1   2   1   0   1   0   0   2   2   0   1   2   0   1   1   1   2   0   1   0   1   0   2   2   0   0   0   1   2   1   1   1   1   1   1   1   1   0   1   2   1   0   2   1   1   2   2   2   1   0   0   2   1   0   2   2   1   2   0   0   0   0   1   0   1   0   0   1   1   0   2   1   1   1   2   1   0   1   1   1   1   0   0   1   1   1   2   1   2   1   1   2   1   2   0   1   1   0   1   1   1   1   1   1   2   1   1   1   1   1   2
 MK-1-14                0   1   1   2   1   1   1   0   2   0   1   2   0   2   2   0   2   1   0   1   2   0   0   1   1   1   2   2   1   1   1   0   0   1   1   1   1   1   1   0   2   0   1   2   1   2   2   2   1   1   1   0   0   1   1   0   0   1   1   1   2   1   0   1   1   1   1   0   2   0   2   2   1   1   1   1   2   1   1   0   2   0   1   2   2   0   2   0   1   2   2   1   0   1   1   1   2   2   0   2   1   0   1   1   1   2   0   2   0   1   0   2   2   0   0   0   1   2   1   1   1   1   1   1   1   1   1   1   2   1   0   2   1   1   2   2   2   1   0   0   2   1   0   2   2   1   2   0   0   0   0   0   0   1   0   0   1   1   0   2   1   1   2   2   1   0   1   1   1   0   0   1   1   1   1   2   1   1   1   1   1   1   2   0   1   1   0   1   1   1   1   0   1   2   1   1   0   1   0   2
 MK-1-15                0   1   1   2   0   1   1   0   2   0   1   2   0   2   2   0   2   1   0   1   0   0   0   1   1   2   2   2   2   1   1   0   1   1   1   1   2   1   2   0   2   1   1   2   1   2   2   2   1   1   1   0   0   0   1   0   0   1   1   1   2   0   0   1   1   1   2   0   2   0   2   2   1   1   2   1   2   1   1   0   2   0   1   2   2   0   2   0   0   2   2   2   0   1   1   1   2   2   0   1   1   0   1   1   1   2   0   2   0   1   1   2   2   0   0   0   1   2   1   1   1   1   1   1   0   1   1   1   2   1   0   1   1   1   2   2   2   1   0   0   2   1   0   2   2   2   2   0   0   0   0   0   1   1   0   0   2   1   0   2   1   1   2   2   1   0   1   1   1   0   1   2   1   0   0   2   2   1   1   1   1   1   2   0   1   1   0   1   0   1   1   0   1   2   2   1   1   1   1   2
 MK-1-16                0   1   1   1   0   1   1   0   1   0   1   2   0   2   2   0   2   1   0   1   1   0   0   0   1   2   2   2   2   1   0   0   1   0   1   1   2   1   1   0   1   1   1   2   1   2   2   2   1   1   2   0   0   0   1   0   0   1   1   1   2   0   0   1   1   1   1   0   2   0   2   1   1   0   2   1   2   1   1   1   2   1   2   2   1   0   2   0   0   2   1   2   0   1   1   1   2   2   0   2   1   0   1   0   1   1   1   2   0   1   1   2   2   0   0   0   1   2   1   1   0   0   1   1   1   1   1   0   2   1   0   0   2   1   2   2   2   1   1   0   2   1   0   2   2   2   2   1   0   0   0   1   0   2   0   0   2   0   0   2   1   1   1   2   0   0   1   1   0   0   2   2   1   1   0   2   2   1   2   1   0   2   2   1   1   1   0   0   0   2   1   1   1   2   2   1   0   1   1   2
 MK-2-1                 2   0   2   2   2   1   0   1   1   1   1   1   0   0   1   2   0   0   1   1   1   2   2   1   0   2   1   0   1   1   0   2   2   0   1   1   0   2   0   1   2   1   2   0   0   1   0   1   1   2   0   0   0   0   1   2   1   1   2   2   2   1   2   1   2   0   2   0   2   0   1   2   1   0   0   2   2   1   0   0   1   1   2   1   2   1   2   1   1   1   1   1   2   1   1   1   1   1   1   0   2   1   2   1   1   1   2   0   1   1   1   0   2   1   1   1   1   0   1   1   1   1   0   0   1   2   1   1   1   1   1   1   2   0   0   0   2   2   1   1   2   2   1   0   0   0   1   1   1   1   1   1   1   0   1   2   1   1   0   1   2   1   0   1   1   2   0   2   0   0   2   1   1   2   2   1   0   1   2   2   1   1   1   0   1   1   1   1   1   2   1   1   0   2   0   0   1   1   0   2
 MK-2-2                 2   0   1   2   2   1   0   1   1   1   1   1   0   0   1   2   0   0   1   0   1   2   1   1   0   2   1   0   1   1   0   2   1   0   1   1   0   1   0   1   2   1   2   0   1   1   0   0   1   2   0   0   0   0   1   2   2   1   2   2   2   1   2   2   2   0   2   0   2   0   2   2   2   0   0   2   2   1   0   0   1   1   2   1   2   1   2   0   1   1   1   1   2   1   1   1   1   1   1   0   1   1   2   1   0   1   2   0   1   1   0   0   1   1   2   1   1   0   1   1   1   1   1   0   1   1   1   1   1   1   1   1   2   0   0   0   2   2   2   1   2   2   2   0   0   0   1   1   1   1   1   1   1   1   1   2   1   1   0   1   2   1   0   1   1   1   0   2   0   0   2   0   1   2   2   1   0   1   2   1   1   1   1   0   2   1   1   1   1   0   1   1   1   2   0   0   1   1   1   1
 MK-2-3                 2   0   1   2   2   1   0   1   1   1   2   2   0   1   1   2   0   0   1   0   1   2   2   1   0   1   1   0   1   0   0   1   1   0   0   1   0   1   0   1   2   1   2   0   1   1   1   0   1   2   0   0   0   1   1   2   2   1   2   2   2   1   2   2   2   0   2   1   2   0   2   2   2   0   0   2   2   1   1   0   1   1   2   1   2   1   2   0   1   1   1   1   2   1   0   1   2   1   2   0   1   1   2   1   0   1   2   0   1   1   0   0   1   1   1   0   1   0   1   0   1   1   1   0   1   1   2   1   1   1   1   1   2   0   0   0   2   2   2   2   2   2   2   0   0   0   1   1   2   1   1   1   1   1   1   1   1   1   1   1   1   1   1   2   1   2   0   2   0   0   2   0   2   2   1   1   0   1   2   1   1   1   1   0   2   1   1   2   1   0   1   1   1   0   0   0   1   1   2   1
 MK-2-4                 2   0   1   2   2   1   1   1   1   1   2   2   0   1   1   2   0   0   1   0   1   2   2   1   0   1   1   0   1   0   1   1   1   0   0   1   0   1   1   1   1   1   2   0   1   1   1   0   1   1   1   0   0   1   1   2   1   0   2   1   2   1   2   2   2   0   2   0   2   0   2   1   2   0   1   2   1   1   1   0   1   1   2   1   2   1   2   0   1   1   2   1   2   1   0   1   1   1   1   0   2   1   2   1   0   1   2   0   2   2   0   0   1   0   1   0   1   0   1   0   1   1   1   0   1   1   2   2   1   1   1   1   2   0   0   0   2   2   2   2   2   2   2   0   1   0   0   0   1   1   1   1   1   1   1   1   1   1   1   1   0   0   1   2   1   2   0   2   0   0   2   0   2   2   1   1   0   1   2   1   0   1   1   0   1   1   1   2   1   0   0   1   1   0   0   0   1   2   1   1
 MK-2-5                 2   0   1   0   2   1   1   1   1   1   2   2   0   0   1   2   1   1   1   0   1   2   2   1   0   1   1   0   1   0   1   1   1   0   0   1   0   1   1   1   1   1   2   0   1   1   1   0   1   1   1   0   0   1   1   2   1   1   2   1   2   1   2   2   2   0   2   0   2   0   2   1   2   0   1   2   1   0   1   0   0   1   2   1   2   1   2   0   1   1   2   2   2   2   0   1   1   1   1   0   2   0   2   1   0   1   2   0   2   2   0   0   1   0   1   0   1   0   1   1   1   1   1   0   1   1   2   2   1   2   1   1   2   0   0   0   2   2   2   2   2   0   2   0   2   0   0   0   1   0   1   1   1   1   1   1   0   1   1   2   0   0   1   2   1   2   0   2   0   1   2   1   2   2   2   1   0   1   2   1   0   1   0   0   1   1   1   2   1   0   0   1   1   0   0   0   1   1   1   1
 MK-2-6                 1   0   1   1   1   1   1   1   1   1   2   2   0   0   2   1   1   1   1   0   1   2   2   1   0   1   2   1   1   0   1   1   0   1   0   1   0   1   1   2   2   1   2   2   0   1   1   0   1   1   1   0   0   1   1   2   1   1   2   1   2   1   2   2   2   0   2   0   2   0   2   1   1   0   1   2   1   0   1   0   0   1   2   1   2   1   1   0   1   1   1   2   2   2   0   2   1   1   1   2   2   0   2   1   0   1   2   0   2   2   0   0   1   1   1   0   1   1   1   1   2   1   0   0   2   2   2   2   0   2   2   1   2   0   1   0   1   2   2   2   2   0   1   1   2   0   1   0   1   0   1   2   1   1   1   1   0   1   1   2   0   0   2   2   1   2   0   1   1   1   2   1   2   2   2   1   1   1   2   1   0   0   0   0   1   1   1   2   1   0   0   1   1   0   0   0   1   1   1   1
 MK-2-7                 0   1   1   1   1   1   1   1   1   1   2   2   1   0   2   1   2   1   1   0   1   2   2   1   0   1   2   1   2   0   1   1   0   1   0   1   0   1   1   2   2   1   1   2   1   1   2   1   1   1   1   0   0   1   1   2   1   1   1   1   1   0   2   2   2   0   2   1   2   0   2   1   1   0   1   2   0   0   1   0   0   1   2   0   1   1   1   1   1   1   1   2   2   2   0   2   1   1   1   1   2   1   1   1   0   0   2   0   2   1   0   0   1   1   1   1   1   1   1   1   2   1   0   1   2   1   2   2   0   1   2   1   2   0   1   0   1   2   1   1   2   0   1   0   2   0   1   0   1   1   1   1   1   1   1   1   0   1   1   2   0   0   2   2   1   2   0   2   1   1   2   1   2   2   2   1   1   0   2   1   0   0   0   0   1   1   1   2   1   1   0   1   2   0   0   1   1   1   1   1
 MK-2-8                 1   1   1   2   1   0   1   1   0   1   2   2   1   0   2   2   2   1   1   0   1   2   2   1   0   1   2   0   2   0   2   2   0   1   0   0   0   1   1   2   2   1   1   2   1   1   1   1   1   1   1   0   0   1   1   2   1   1   0   0   2   0   2   2   2   1   2   1   2   1   1   1   2   0   1   1   0   1   1   0   1   1   2   0   1   1   1   1   1   1   0   2   2   2   0   1   1   1   1   1   2   2   1   1   0   0   0   1   2   1   0   1   1   1   1   1   1   1   1   1   1   1   0   1   2   1   2   2   0   1   1   1   2   0   1   1   0   2   0   1   2   0   0   0   2   0   1   0   1   1   0   2   1   2   1   1   0   1   1   2   1   0   2   1   1   1   0   2   0   1   2   1   2   2   2   1   1   0   2   1   0   0   1   0   1   1   1   2   1   1   0   1   2   0   0   1   1   1   0   1
 MK-2-9                 1   0   1   2   1   0   0   2   0   0   2   2   1   0   2   2   1   1   1   0   1   1   2   1   0   1   1   0   2   0   2   1   1   1   0   0   0   1   1   1   2   1   1   1   1   1   2   1   1   1   1   0   0   1   1   2   1   1   0   0   1   0   2   2   1   2   1   0   2   2   1   1   2   0   0   1   0   1   0   0   1   2   1   0   1   1   0   1   1   1   0   2   2   2   0   1   1   1   1   0   0   2   1   1   0   0   0   1   2   1   1   1   1   1   1   0   1   1   0   1   1   2   0   2   2   2   2   2   0   1   0   0   1   0   1   1   0   1   0   1   2   0   0   0   2   0   1   0   1   1   0   2   1   2   2   2   0   1   1   2   1   0   2   1   0   1   0   2   1   1   1   1   2   2   2   0   1   0   2   1   0   0   1   0   1   1   1   2   1   1   1   2   2   0   0   1   1   0   0   1
 MK-2-10                1   0   1   1   0   0   1   2   0   1   2   2   2   0   1   2   1   0   1   0   2   1   2   1   0   1   1   1   2   0   2   1   1   1   0   0   0   1   1   1   1   1   1   0   1   1   2   1   1   1   0   0   0   1   1   2   1   1   0   0   1   0   2   2   1   2   1   0   2   1   2   1   1   0   1   1   0   1   0   0   2   1   1   0   1   2   0   1   1   1   0   2   1   2   0   1   0   1   1   1   1   2   1   2   0   1   0   1   2   1   1   1   1   1   1   1   1   2   1   1   1   2   0   2   1   2   1   2   0   1   0   0   2   0   1   0   0   1   0   2   2   0   0   0   2   0   1   0   1   1   0   2   1   2   2   2   0   1   1   2   1   0   1   1   1   1   0   2   0   1   1   2   2   1   2   0   1   0   2   1   0   0   2   0   1   0   1   2   2   2   1   2   2   0   0   1   2   0   0   1
 MK-2-11                1   0   1   1   1   1   1   2   0   1   2   2   1   0   1   2   1   0   1   0   2   1   2   1   0   2   1   1   2   0   2   1   1   1   0   1   0   1   1   0   1   1   1   0   1   1   2   1   2   1   0   0   1   0   1   1   1   1   0   0   1   0   2   2   1   2   1   0   2   1   2   1   1   0   1   1   1   2   0   1   2   1   1   0   1   2   0   1   1   1   0   2   1   2   0   2   0   1   1   1   1   1   2   2   0   1   0   1   2   1   1   1   1   1   0   1   1   2   0   1   1   2   0   1   1   2   1   2   1   1   0   0   2   1   0   1   1   2   1   2   2   0   0   0   2   0   0   1   2   2   0   2   1   2   2   2   0   1   2   2   1   0   1   1   1   1   0   2   0   1   1   2   1   1   2   1   1   0   1   1   1   1   2   0   0   0   1   2   2   1   1   2   2   0   0   2   2   0   0   1
 MK-2-12                1   0   1   1   0   1   1   2   0   1   2   2   1   0   1   2   1   1   0   1   2   1   2   1   0   2   1   1   2   0   2   1   1   2   0   1   0   0   0   0   1   1   1   1   1   1   2   1   2   0   0   1   1   0   1   1   0   1   0   0   1   1   2   2   1   2   1   0   2   0   2   1   1   0   1   1   1   2   0   1   2   2   2   0   2   2   0   1   1   1   1   2   1   1   0   2   0   1   1   2   1   1   2   2   0   1   1   1   2   1   1   0   1   2   0   1   1   2   0   1   1   2   1   1   1   2   0   1   1   1   0   0   2   1   0   1   0   1   1   2   2   0   0   0   2   0   0   1   2   2   0   2   1   1   2   2   0   1   2   2   1   0   1   2   1   1   0   2   1   1   1   2   1   1   2   2   2   1   1   1   1   1   1   0   0   0   1   2   2   1   1   1   1   0   0   2   2   0   0   1
 MK-2-13                1   1   1   1   0   1   1   2   0   1   2   2   1   1   1   2   1   1   0   1   2   1   2   1   2   2   1   0   2   0   2   1   1   2   0   1   0   0   0   0   1   1   1   2   1   1   2   1   2   0   0   1   1   0   2   1   0   1   0   0   1   1   1   2   1   2   1   0   2   0   1   1   2   0   1   0   1   2   0   2   2   1   2   0   2   2   1   1   2   1   1   2   1   1   0   2   0   1   2   2   1   1   2   2   0   1   1   1   2   1   1   0   1   2   0   1   1   1   0   1   1   1   1   1   1   2   0   0   1   1   0   0   2   1   0   1   0   0   1   2   2   0   0   0   2   0   0   1   2   2   0   2   1   1   2   2   0   1   2   2   1   0   1   2   1   0   0   2   1   1   2   2   1   1   2   2   2   1   1   1   1   1   1   0   0   1   1   2   2   1   1   1   1   0   1   2   2   1   0   1
 MK-2-14                1   0   1   1   0   1   1   2   0   1   2   2   1   1   1   2   1   1   0   1   2   1   2   1   2   2   0   0   2   0   2   1   1   2   0   1   1   0   0   1   1   1   1   2   0   1   2   1   1   0   0   1   0   0   2   1   0   1   0   0   1   1   1   2   1   2   0   0   2   0   1   0   2   1   0   0   1   2   0   2   2   1   2   0   2   2   1   1   2   1   2   1   1   1   2   1   0   1   2   1   1   1   2   2   0   1   0   1   2   1   1   0   0   1   0   1   1   1   0   1   1   1   1   1   1   2   0   1   2   1   1   0   2   1   0   1   2   0   1   2   2   0   0   0   2   0   0   1   2   2   0   2   1   1   2   2   1   1   2   2   1   0   0   2   1   0   2   2   1   1   2   2   1   2   2   2   2   1   1   1   1   1   1   0   0   1   1   1   2   1   1   0   1   0   1   1   2   1   1   1
 MK-2-15                1   0   1   1   1   1   1   2   0   1   2   2   1   1   1   2   1   2   0   0   2   1   2   1   1   2   0   0   2   0   2   1   1   2   0   1   1   0   0   1   1   1   1   1   1   2   2   1   1   0   0   1   0   0   1   1   0   2   0   0   1   1   1   2   1   2   0   0   2   0   1   0   1   1   0   0   1   2   0   2   2   0   2   0   2   2   1   0   2   1   2   1   0   2   2   2   1   1   1   1   1   1   2   1   0   1   0   2   2   2   1   0   1   1   1   0   1   1   0   1   2   1   0   1   1   1   1   1   2   1   1   0   2   1   0   2   2   0   1   2   2   0   1   0   2   0   0   1   2   2   0   1   1   1   2   2   1   1   2   2   1   1   0   2   0   0   2   2   1   1   2   1   1   1   2   2   1   1   1   1   1   1   2   1   0   1   1   1   2   0   1   0   1   0   0   0   2   1   1   1
 MK-2-16                1   0   1   1   1   1   0   1   0   0   2   2   1   1   2   2   0   2   0   0   2   1   2   1   1   1   0   1   2   1   1   1   1   2   0   1   2   0   1   1   1   2   1   1   1   2   2   1   1   0   0   1   0   0   1   1   0   2   1   0   1   0   1   2   1   2   0   0   2   0   1   0   1   1   0   0   1   2   0   2   2   0   1   0   2   2   1   0   2   1   1   1   0   2   2   2   1   1   1   1   1   1   2   1   0   1   0   2   2   2   1   0   2   1   1   0   2   0   1   1   2   1   2   0   1   1   1   1   2   1   1   0   2   2   0   2   2   0   1   2   2   0   1   0   2   0   0   0   2   2   1   1   1   1   2   2   1   1   2   2   0   1   0   2   0   1   2   2   1   2   2   1   1   0   2   2   1   1   0   1   0   1   2   0   0   1   1   1   1   0   1   0   2   0   0   0   2   1   1   1
 MK-3-1                 1   1   0   0   2   2   1   2   1   1   1   1   0   2   2   1   1   2   0   0   2   1   2   1   1   1   1   1   0   0   1   1   2   0   2   1   1   1   0   1   1   2   2   2   1   0   2   1   0   1   2   2   2   1   2   1   1   0   2   0   1   0   1   2   2   2   1   2   2   2   2   1   2   2   1   0   1   2   0   0   0   0   2   1   2   1   2   2   1   0   2   0   2   2   0   0   1   1   1   0   1   0   0   1   1   0   1   2   1   1   2   1   1   2   1   1   1   1   1   2   2   1   0   0   2   1   2   0   2   2   0   0   1   1   0   1   1   1   1   0   1   2   0   2   0   2   2   2   1   0   1   1   1   0   2   0   2   2   0   1   0   1   2   1   2   1   0   2   2   1   1   1   2   1   0   2   2   2   0   0   1   1   1   2   1   0   0   2   1   1   2   1   2   1   0   2   0   0   2   1
 MK-3-2                 0   1   0   0   2   2   1   2   1   1   1   1   0   0   2   1   1   2   0   1   1   1   1   1   1   1   1   1   0   1   1   0   2   0   1   1   2   1   0   1   1   2   2   1   1   0   1   1   0   1   2   2   1   1   2   1   2   0   2   0   1   0   1   1   2   2   2   2   2   2   2   2   1   2   1   0   1   2   0   1   0   0   1   1   2   1   1   2   1   0   2   0   2   2   1   0   2   1   1   0   1   0   2   1   1   0   1   2   1   0   2   1   1   2   1   2   1   1   1   2   2   1   1   1   2   0   1   0   2   2   0   0   1   1   0   1   1   1   1   1   1   1   0   2   1   2   2   1   1   0   1   1   1   0   2   0   1   1   0   1   0   1   2   1   2   1   0   2   2   1   1   1   2   2   0   2   2   1   0   0   1   1   1   2   1   0   0   2   1   2   2   1   2   1   0   2   0   1   2   2
 MK-3-3                 0   1   0   0   2   2   1   2   1   1   1   1   0   0   0   1   2   2   0   1   0   1   1   1   1   1   1   1   1   1   1   0   2   0   1   1   2   1   0   1   1   2   2   1   0   0   1   1   0   1   2   2   1   1   2   1   2   1   2   0   1   0   1   0   1   2   2   2   2   2   1   2   1   2   1   0   1   2   0   1   0   0   1   1   2   1   1   2   1   2   2   0   2   2   2   0   2   1   1   1   1   0   1   1   1   0   0   1   1   0   2   1   1   2   1   2   0   1   0   2   2   1   1   1   2   0   1   1   2   2   1   0   1   1   1   1   1   2   1   1   0   2   0   2   1   2   2   2   1   0   1   1   1   1   2   0   1   1   1   1   0   1   0   1   2   0   0   2   2   1   1   1   2   2   0   2   2   1   0   0   1   1   1   1   1   1   0   2   1   1   2   1   1   1   0   2   0   0   1   1
 MK-3-4                 0   1   0   0   1   2   0   1   1   1   0   1   1   0   0   1   2   2   0   1   0   1   1   1   1   1   2   1   1   0   1   0   2   0   2   1   1   1   0   1   1   2   1   1   0   0   1   1   0   1   2   1   2   1   2   1   2   0   2   0   1   0   0   0   1   2   2   2   1   2   1   2   1   2   1   0   1   1   0   2   0   0   1   1   2   1   1   2   2   2   2   0   2   1   1   0   2   2   1   1   1   0   1   2   1   0   0   0   1   0   1   1   1   2   2   2   0   1   0   2   2   1   1   1   1   0   1   1   1   2   1   0   1   1   1   1   1   2   0   1   0   2   0   1   1   2   2   1   1   0   1   1   1   1   2   0   1   1   1   0   1   1   0   1   2   0   0   2   2   1   1   2   2   2   0   2   2   1   0   0   1   1   1   0   1   2   0   1   0   1   2   2   1   1   0   1   0   0   1   1
 MK-3-5                 0   1   0   0   1   1   0   1   1   1   1   1   0   0   0   1   2   2   0   1   0   1   1   1   1   1   2   1   1   0   1   0   2   0   2   1   1   1   0   1   1   2   1   1   0   0   2   1   0   1   1   1   2   1   2   1   2   0   2   0   1   0   0   0   1   2   2   2   2   1   1   2   2   2   1   0   1   2   1   2   0   0   1   1   2   1   1   2   1   2   2   0   1   1   1   0   2   2   1   1   1   1   2   2   1   0   0   2   1   0   1   2   1   2   2   2   1   1   0   2   2   1   0   1   1   0   1   1   1   2   0   1   1   1   1   1   1   2   0   1   0   2   0   1   1   1   2   1   1   0   1   1   1   1   2   1   1   2   1   0   1   1   0   1   2   0   0   2   2   1   1   2   2   2   0   2   2   1   0   0   1   1   1   0   1   2   0   1   0   1   2   2   1   0   0   2   0   0   1   1
 MK-3-6                 0   2   0   0   1   1   0   1   1   1   2   1   0   0   0   0   2   2   0   1   0   1   1   1   1   1   2   1   1   1   1   0   2   1   1   1   1   1   0   1   1   2   1   1   0   2   2   1   0   2   1   1   2   1   2   1   2   0   2   0   1   0   0   0   2   2   2   2   2   1   1   2   2   1   0   0   1   2   1   2   0   0   1   1   2   1   2   2   1   2   2   1   1   1   1   0   2   2   1   1   1   1   2   2   1   0   0   2   0   0   1   2   1   1   2   2   1   1   0   2   2   1   0   1   1   0   1   1   0   2   0   1   1   2   1   1   1   2   0   1   0   2   0   1   1   1   2   1   1   0   1   1   2   1   2   1   1   1   1   0   1   1   0   1   2   0   0   2   2   1   1   2   2   2   1   2   2   2   0   0   1   1   1   0   1   2   0   1   0   1   2   2   1   0   0   2   0   0   1   1
 MK-3-7                 0   2   0   0   1   1   0   1   1   1   2   1   0   1   0   0   2   2   0   1   0   1   1   2   0   1   2   1   1   1   0   0   1   1   2   1   1   1   1   1   1   2   1   0   0   2   0   1   0   2   2   1   2   1   2   1   2   0   1   0   1   0   0   1   2   1   2   2   2   1   1   1   1   1   1   1   1   1   2   2   0   1   1   2   2   1   1   2   1   2   2   1   1   1   0   0   2   2   1   1   1   2   2   2   1   1   1   2   0   0   1   2   1   1   2   1   1   1   0   2   2   1   1   1   1   0   1   1   0   2   1   1   1   2   1   1   0   2   0   1   0   2   0   1   1   1   2   1   1   0   1   1   2   1   1   1   1   1   1   0   1   1   0   2   1   0   1   2   1   1   1   2   2   2   1   2   2   1   0   0   1   1   0   0   1   2   0   1   0   1   2   1   2   0   0   2   0   0   1   1
 MK-3-8                 0   2   0   1   1   1   0   1   1   1   2   1   0   1   0   1   2   2   0   1   0   1   1   2   0   1   2   0   1   2   0   0   1   1   2   1   0   1   2   1   1   2   1   0   0   2   0   1   1   2   2   1   2   0   2   0   2   0   1   0   1   0   0   1   2   1   2   1   2   1   1   1   0   1   1   0   0   1   1   2   0   1   1   2   2   1   1   2   1   2   1   1   1   1   0   0   1   1   1   1   2   2   1   2   1   1   1   2   0   0   1   2   1   1   2   0   1   1   1   2   1   1   1   0   1   0   0   1   0   2   2   0   1   2   0   1   1   2   0   1   0   2   0   1   2   1   2   1   1   0   1   1   2   1   1   1   1   1   1   1   1   2   0   2   2   0   1   2   1   1   1   2   2   2   1   2   2   1   0   1   1   1   0   0   2   2   1   1   1   1   2   1   2   1   0   2   1   1   1   1
 MK-3-9                 0   1   0   1   2   1   0   2   1   1   2   1   0   1   0   1   1   2   0   1   0   1   1   1   0   1   2   0   1   2   0   0   1   1   2   0   1   1   2   1   1   2   1   0   0   1   1   1   1   2   2   0   2   0   2   1   2   0   1   0   1   0   1   1   1   1   1   1   2   2   1   1   0   1   1   0   0   1   1   2   1   1   1   2   1   1   1   2   0   2   1   1   1   1   0   0   1   2   2   1   2   2   1   2   1   1   1   2   0   0   1   2   1   1   2   1   1   2   1   2   1   1   1   0   1   0   0   1   0   2   2   0   1   2   1   1   1   2   0   1   0   2   0   1   2   1   2   1   1   0   1   1   2   2   1   0   1   1   1   0   1   2   0   2   1   0   1   2   1   0   1   2   2   2   1   2   1   1   0   1   1   1   1   0   2   2   1   1   1   1   2   1   2   1   1   1   1   1   1   1
 MK-3-10                1   1   0   1   2   1   0   1   0   1   2   1   1   1   0   1   1   2   0   1   0   1   1   1   0   1   2   0   2   2   0   0   1   1   2   0   1   1   2   1   1   2   2   0   0   1   0   1   1   2   1   0   2   0   1   1   2   0   1   0   1   0   1   1   1   1   1   1   2   2   1   1   0   1   0   0   0   1   0   2   1   1   1   2   1   1   0   2   0   2   2   1   2   1   0   0   1   1   2   1   2   2   1   2   0   1   1   2   0   0   1   2   0   1   1   1   1   2   0   1   1   1   1   0   1   0   0   1   0   2   2   0   2   1   1   1   1   2   0   1   0   1   1   1   1   1   2   1   1   0   1   1   2   2   1   0   1   1   1   0   1   2   0   2   0   0   1   2   1   1   1   2   1   2   2   2   2   0   0   1   1   1   1   0   2   2   1   1   1   1   2   1   1   1   1   1   1   2   1   1
 MK-3-11                1   0   1   0   2   2   0   1   0   1   2   1   1   1   0   0   1   2   1   0   0   2   1   1   0   1   1   1   1   2   0   0   1   2   2   0   1   1   2   1   1   1   2   0   0   0   0   1   1   1   1   0   2   0   1   1   2   0   1   1   1   0   1   1   1   1   1   1   2   2   1   2   0   1   1   0   0   1   0   2   2   1   1   2   1   0   1   1   0   2   1   1   2   0   1   0   1   1   2   0   2   2   0   1   0   1   1   2   1   0   1   2   1   1   1   1   1   2   0   1   0   1   2   0   1   0   0   2   0   2   2   0   2   1   1   1   2   2   1   2   0   1   1   1   1   1   2   1   1   0   1   2   2   2   1   1   1   0   2   0   1   2   0   2   0   1   0   2   1   2   1   2   1   2   2   2   2   1   0   1   1   1   1   0   2   2   1   0   1   1   2   1   1   1   2   1   1   2   1   1
 MK-3-12                0   0   1   0   2   2   0   1   0   1   1   0   1   2   0   0   1   2   1   0   0   2   1   1   0   1   1   1   1   2   0   0   1   2   2   0   1   2   2   1   1   1   2   0   0   0   0   1   2   2   1   1   1   0   1   1   2   0   1   1   1   0   1   1   1   1   1   1   2   1   1   1   0   1   1   1   0   1   0   2   2   2   1   1   2   1   1   2   0   2   0   1   2   0   1   0   1   0   2   0   2   2   1   0   1   1   1   1   1   0   1   2   1   0   1   1   1   1   0   1   0   1   2   0   1   1   0   2   0   2   2   0   2   1   1   1   1   2   1   2   1   1   1   2   1   1   1   0   2   1   1   2   1   2   1   1   1   0   2   0   1   2   0   2   0   1   0   2   1   2   1   2   1   2   2   2   2   1   0   1   1   1   1   0   2   2   1   0   1   0   1   2   1   1   2   1   1   2   1   1
 MK-3-13                0   0   1   1   2   1   0   2   0   1   1   0   1   2   0   0   1   2   1   1   0   2   1   1   0   1   1   1   1   2   0   0   1   2   1   1   1   1   2   1   1   1   2   0   0   0   0   1   1   1   1   1   1   0   1   2   2   0   2   1   1   0   1   0   1   0   1   1   2   1   1   1   0   1   1   1   0   1   0   2   1   2   0   1   2   1   1   1   1   2   0   1   2   0   1   0   1   0   2   0   2   2   1   0   1   1   0   1   1   0   1   2   1   0   1   1   1   0   0   1   0   1   2   0   1   2   0   1   1   1   2   0   2   1   1   1   1   2   1   2   1   2   1   1   1   1   1   1   2   2   1   2   0   2   1   1   1   0   2   0   1   2   0   1   0   1   0   2   2   2   1   2   0   2   1   2   2   1   0   1   2   0   1   0   2   1   1   0   1   2   2   2   1   1   1   1   1   2   2   1
 MK-3-14                0   0   1   1   2   1   0   2   0   1   0   0   1   2   0   0   2   2   1   1   0   2   1   1   0   1   0   1   1   1   1   0   1   1   1   0   1   0   2   0   2   1   2   0   1   0   1   1   1   1   1   1   1   0   1   0   2   1   2   1   2   1   1   0   1   1   1   1   2   1   1   1   0   1   0   1   0   1   0   2   1   2   0   1   2   1   1   1   1   2   0   1   2   0   1   1   1   1   2   0   2   2   1   0   0   1   0   0   1   0   1   2   2   0   1   0   1   0   1   1   0   2   2   0   1   2   0   1   1   1   2   0   2   1   1   1   1   2   1   1   1   2   1   1   1   1   2   1   2   2   1   1   0   2   1   0   1   0   2   0   1   2   1   1   0   1   0   2   1   1   1   2   0   2   1   1   2   1   0   1   2   0   0   0   2   1   2   0   1   1   2   1   1   1   1   2   1   2   2   1
 MK-3-15                0   0   1   1   2   1   0   1   0   1   0   0   1   2   0   0   2   2   1   1   0   2   1   1   0   1   0   1   1   1   1   0   1   2   2   0   1   0   2   0   2   1   2   0   1   0   0   1   1   1   1   1   2   0   1   1   2   1   1   1   2   1   1   0   1   1   2   1   2   1   1   1   0   1   0   1   0   1   0   2   2   2   0   2   2   1   1   1   1   2   0   1   1   1   1   1   0   1   2   0   2   2   1   1   0   0   0   0   1   0   1   2   2   2   1   0   1   0   1   1   1   1   2   0   1   2   0   1   1   1   1   0   1   0   2   1   1   2   1   1   1   2   1   1   1   1   2   1   2   2   1   1   1   2   1   1   2   1   2   0   0   1   1   0   0   2   1   2   1   1   1   2   0   2   1   1   2   1   0   1   2   0   0   1   2   1   2   0   1   1   1   1   1   1   1   2   1   1   2   1
 MK-3-16                0   1   1   1   2   1   0   1   0   1   1   0   1   2   0   0   2   2   1   1   1   2   1   1   0   1   0   1   1   1   1   0   1   2   2   0   1   0   1   0   1   1   2   0   1   0   0   1   1   1   1   1   2   0   2   1   2   1   0   1   1   0   0   0   1   1   2   2   2   1   1   1   0   1   0   1   1   1   0   2   2   2   0   2   2   1   1   1   1   2   0   2   1   1   1   1   0   1   2   0   2   2   1   2   0   0   0   0   1   0   1   2   2   2   1   0   2   1   1   1   1   0   2   0   1   2   0   1   0   1   1   1   1   1   2   1   1   2   1   1   1   2   1   1   1   0   2   1   2   2   1   1   1   1   1   1   2   1   2   0   0   1   2   0   1   2   1   2   1   1   1   2   0   1   1   0   2   0   0   1   2   0   1   1   2   2   1   1   2   1   1   1   0   2   0   1   1   0   2   1
 MK-4-1                 2   1   1   1   1   1   1   1   1   0   1   0   0   0   1   1   2   1   2   1   0   2   1   0   2   2   1   0   1   1   0   1   2   0   1   0   1   0   0   1   1   0   0   2   2   1   2   1   1   0   0   1   0   0   0   1   0   1   1   2   1   2   1   2   1   1   1   2   2   1   1   1   1   0   1   1   2   1   0   1   1   1   0   1   0   1   0   1   0   1   1   2   1   1   1   2   1   0   1   2   1   1   1   2   1   2   2   2   1   0   2   2   1   1   1   2   0   1   0   2   1   2   1   1   1   1   1   2   0   0   1   2   1   0   1   0   0   2   1   1   2   0   2   0   2   0   1   1   1   1   1   0   1   0   2   0   2   0   1   0   2   0   2   2   1   0   0   2   1   1   1   2   0   1   1   1   0   0   1   0   1   2   1   0   1   2   1   1   0   1   0   1   1   2   1   1   2   1   0   2
 MK-4-2                 2   1   1   1   1   1   1   1   1   0   1   1   0   0   1   1   2   1   1   0   0   2   1   1   2   2   1   1   1   1   0   1   2   0   1   0   1   0   0   1   1   0   0   2   2   1   2   1   1   0   0   1   0   0   0   1   0   1   1   2   2   2   1   2   1   1   1   2   2   1   1   1   1   0   1   0   2   1   0   1   1   1   0   1   0   1   1   2   0   1   2   2   1   1   1   2   1   2   1   2   1   0   1   2   2   2   2   2   1   1   1   1   1   1   1   2   0   0   0   2   1   2   1   1   1   1   1   2   0   0   2   1   1   0   1   0   1   2   1   1   2   0   2   0   2   0   0   1   0   1   1   0   1   0   2   0   2   0   1   0   2   1   2   1   1   0   1   2   1   1   1   1   0   1   1   1   0   0   1   1   1   2   1   0   2   2   1   1   0   1   0   1   1   2   1   1   2   1   0   2
 MK-4-3                 2   1   1   1   1   1   1   0   2   0   1   0   0   0   1   2   2   1   1   0   1   2   1   1   1   2   1   1   1   1   0   1   2   0   0   0   1   0   1   1   0   0   0   2   1   1   2   1   1   0   0   1   1   0   0   1   0   1   0   2   1   2   1   2   1   1   1   2   2   1   1   1   1   0   1   0   2   1   0   1   0   1   1   1   0   0   2   2   0   1   2   2   1   1   1   2   1   2   1   2   1   0   1   2   2   2   2   2   1   1   1   1   1   1   2   1   0   0   0   2   1   2   1   1   1   2   2   2   1   1   2   1   1   0   1   1   0   0   1   2   2   0   2   0   1   0   0   1   0   1   1   0   2   0   2   0   2   1   1   0   2   1   2   0   1   0   1   2   1   1   1   1   1   1   1   1   0   0   0   1   1   1   1   0   1   2   1   1   0   1   0   1   1   2   1   1   2   1   0   2
 MK-4-4                 2   1   1   1   1   1   1   0   2   0   2   0   0   1   1   2   2   1   1   0   1   1   0   1   1   1   2   1   2   1   0   1   2   0   0   0   0   1   1   1   0   0   0   2   0   1   2   1   1   0   0   1   1   0   0   1   0   1   0   2   1   2   1   1   1   0   1   1   2   2   1   2   1   0   0   0   1   1   0   1   0   1   1   0   0   0   2   2   0   1   2   2   0   2   1   1   1   2   1   2   1   0   1   2   2   1   2   2   1   1   1   1   2   1   2   1   0   1   0   1   1   1   1   1   0   2   2   2   1   1   1   1   1   0   1   1   0   0   1   2   1   1   1   0   2   0   0   1   1   1   1   0   1   1   2   0   2   2   1   0   2   1   1   0   0   0   1   1   1   2   1   0   1   1   1   1   0   0   0   1   1   1   1   0   1   2   1   1   1   1   0   1   1   2   1   0   2   1   0   2
 MK-4-5                 1   2   1   1   1   1   0   0   1   0   1   0   0   1   1   1   2   0   1   0   1   1   0   1   1   1   2   2   2   1   0   1   2   0   0   0   0   1   1   1   0   0   0   2   0   1   1   1   1   0   1   1   1   0   0   1   0   1   1   2   1   1   1   1   1   0   0   1   2   2   1   2   1   0   1   1   1   2   0   1   1   2   1   0   0   0   2   2   0   1   2   1   0   1   1   1   1   2   1   1   0   0   1   2   2   1   2   2   1   1   1   1   1   1   2   1   0   1   0   1   0   1   1   2   0   2   2   1   1   1   1   0   1   0   1   1   0   0   1   2   1   1   1   0   2   0   0   1   1   1   1   0   1   1   2   0   1   2   1   0   1   1   1   0   0   0   1   1   0   2   1   0   1   0   2   1   0   1   0   1   1   1   1   0   1   2   1   1   1   1   0   2   1   2   0   0   2   1   0   2
 MK-4-6                 2   1   1   1   1   1   0   0   2   0   1   0   1   1   2   1   2   0   1   0   1   1   0   1   1   2   2   2   2   1   0   1   2   0   0   0   0   1   1   1   1   0   0   2   0   2   0   0   1   0   1   1   1   0   0   1   0   1   0   2   0   1   1   1   1   0   1   1   2   2   0   2   2   0   1   1   1   2   0   1   1   1   1   0   1   0   2   2   0   0   0   1   0   0   1   1   1   2   1   1   0   0   1   2   2   1   2   1   1   1   1   0   1   1   2   1   0   1   1   0   0   1   1   2   0   2   2   1   1   1   1   1   2   0   1   1   0   0   1   1   1   1   1   1   2   0   0   1   1   1   1   0   1   2   2   1   1   2   1   0   1   1   1   1   0   0   1   1   0   2   1   1   1   0   2   0   0   1   0   1   1   1   1   0   1   2   1   1   1   1   0   2   0   2   0   0   2   2   0   2
 MK-4-7                 2   0   0   0   1   1   0   0   2   1   1   2   1   1   1   1   2   0   1   0   1   1   0   1   2   2   2   2   1   1   0   1   1   0   0   0   1   1   2   1   1   0   1   2   0   1   0   0   1   0   1   1   1   0   1   1   1   1   0   2   0   1   2   1   1   0   1   1   2   2   0   2   2   0   1   1   2   2   0   1   1   1   1   0   1   0   1   2   0   0   1   1   1   0   1   1   1   1   1   1   1   0   1   2   2   1   2   1   1   1   0   0   1   1   2   1   0   1   1   0   0   1   1   2   0   2   1   1   1   1   1   1   2   0   0   1   0   0   1   1   0   1   1   2   1   0   0   1   1   2   0   0   1   2   1   1   1   1   1   0   1   1   1   1   0   0   1   1   0   2   1   2   1   1   2   0   0   1   0   1   0   1   1   0   1   2   1   1   1   1   0   2   1   2   1   0   2   2   0   2
 MK-4-8                 2   0   0   1   1   1   0   1   1   1   1   2   0   1   1   1   2   1   1   1   1   2   0   1   2   1   2   2   1   2   0   1   1   0   0   0   1   1   1   1   1   0   1   2   0   1   1   0   1   0   1   1   1   0   1   1   1   1   0   1   0   1   1   1   1   0   1   2   2   2   0   2   2   0   1   1   2   2   0   1   2   1   1   0   1   0   1   2   0   0   1   1   1   0   1   2   1   0   1   2   1   0   2   2   2   1   2   1   1   1   0   0   1   1   2   1   0   1   1   0   0   1   1   2   0   2   1   1   1   1   1   1   1   0   0   1   0   0   1   2   1   1   1   2   1   0   0   1   1   2   0   0   1   2   2   1   1   1   1   0   1   1   1   1   0   0   1   0   1   2   1   1   1   2   2   1   0   1   0   1   0   1   1   0   1   2   1   1   1   1   0   2   1   2   1   0   2   2   1   1
 MK-4-9                 2   0   1   1   1   1   0   1   1   1   2   2   0   1   1   1   2   1   1   1   1   2   0   1   2   0   1   2   1   2   0   1   1   0   0   0   1   0   0   1   1   0   1   2   0   1   1   0   1   1   1   1   1   0   1   1   1   1   1   1   0   1   1   1   1   0   0   2   2   2   0   2   2   0   1   1   2   2   0   2   1   1   1   0   1   0   1   2   0   0   1   1   1   0   1   2   1   0   1   2   1   0   2   1   2   1   2   0   1   1   1   1   1   1   2   0   1   0   1   0   0   1   1   2   0   2   1   1   1   1   1   1   2   0   0   1   0   0   1   2   1   0   1   2   1   0   1   1   1   2   0   0   1   2   2   1   1   1   1   0   1   1   1   1   0   1   1   0   1   2   1   1   0   2   2   1   0   1   0   2   0   1   1   0   1   1   1   1   1   1   0   2   1   1   1   0   2   2   1   1
 MK-4-10                2   0   1   1   1   1   0   1   2   0   2   1   1   1   1   1   1   0   1   1   1   2   1   0   2   0   1   1   1   2   1   1   1   1   0   0   1   0   0   1   1   0   1   1   0   2   1   0   1   1   1   1   2   0   1   1   1   1   1   1   0   1   1   1   1   0   1   2   2   2   0   2   2   0   1   1   2   2   0   2   1   2   1   0   1   0   1   2   1   1   1   1   1   0   1   2   1   0   2   2   1   0   2   1   2   1   2   0   1   0   1   1   1   1   1   0   1   1   1   1   0   1   1   2   0   1   1   1   1   1   1   0   2   0   0   1   1   1   1   2   1   0   1   2   1   1   0   1   1   2   0   0   1   2   2   2   1   1   1   1   0   1   1   1   0   0   1   0   2   2   1   1   0   2   2   1   0   1   0   2   0   1   1   0   1   1   1   1   1   2   0   2   2   1   1   0   2   2   1   1
 MK-4-11                2   0   1   1   1   1   0   1   2   0   2   1   1   1   1   1   0   0   1   1   1   2   1   0   2   0   1   1   1   2   1   1   1   2   0   0   0   0   0   1   1   0   1   1   0   2   1   1   1   1   1   1   0   1   1   1   1   1   1   1   0   1   1   2   2   1   1   1   2   2   0   2   1   0   0   1   2   2   0   1   1   2   1   0   2   0   1   2   1   1   1   1   1   0   1   2   1   0   2   2   1   0   2   1   2   1   1   0   1   0   1   1   1   1   1   0   1   1   1   1   0   1   1   2   0   1   0   1   1   1   1   0   2   0   0   1   2   1   1   2   1   1   1   2   1   1   0   1   1   2   1   0   2   2   2   1   1   1   2   1   0   1   1   1   0   0   1   0   1   2   1   1   0   2   2   1   0   1   0   2   0   1   2   0   1   1   1   2   0   2   0   2   2   1   0   0   2   2   2   1
 MK-4-12                2   0   1   0   1   1   0   1   2   0   2   1   1   2   1   1   0   0   1   1   1   1   1   0   2   1   1   0   1   0   1   1   1   1   1   0   1   0   0   1   2   1   1   1   0   2   1   0   2   1   1   0   0   1   1   1   1   2   2   1   1   1   1   2   2   1   1   1   2   2   0   2   1   0   0   2   2   2   1   1   1   2   2   0   2   1   1   2   1   0   1   1   1   0   1   2   1   0   2   1   1   0   2   1   1   1   1   1   0   0   1   1   1   1   0   0   1   1   1   1   0   1   1   1   1   1   0   1   1   1   2   0   2   0   0   1   2   1   2   2   0   1   1   2   1   1   0   1   1   2   1   0   2   2   2   1   0   1   2   1   2   1   1   1   1   0   1   0   1   1   0   1   0   1   2   1   1   1   0   2   0   0   2   0   1   1   1   2   0   2   0   2   2   1   0   0   2   2   2   1
 MK-4-13                2   0   1   1   1   1   0   1   2   0   2   1   1   2   1   2   1   0   1   1   1   1   1   1   2   1   1   0   1   0   2   1   1   1   1   0   0   1   0   1   2   1   0   2   1   2   1   0   2   1   1   0   0   1   1   0   1   2   2   1   1   1   1   2   2   1   1   1   2   1   0   1   1   1   0   2   2   2   1   0   2   2   2   0   2   1   1   2   1   0   1   1   1   0   1   1   1   0   2   1   1   0   2   1   0   1   1   1   0   0   1   1   1   0   1   0   1   1   1   1   0   1   1   1   1   1   0   1   1   1   0   1   2   0   0   1   2   1   2   2   0   1   2   2   0   1   0   1   1   2   1   0   2   2   1   1   0   1   2   1   2   2   1   0   1   0   1   0   1   1   0   1   2   1   2   1   1   1   0   2   1   0   1   0   1   1   2   0   0   1   1   2   2   1   2   0   2   2   2   1
 MK-4-14                2   0   1   1   1   2   0   1   2   0   2   1   1   2   0   2   1   1   0   1   1   0   1   1   2   1   1   0   1   1   2   1   1   1   1   0   0   1   0   1   2   1   0   2   2   2   1   0   2   1   1   0   0   1   0   0   1   2   2   1   1   1   1   2   1   1   1   1   2   1   0   1   2   1   0   2   2   2   1   0   2   1   2   1   2   1   0   2   1   0   1   1   1   0   1   2   1   0   2   1   1   1   2   1   0   1   1   1   0   0   1   1   1   0   1   1   1   1   2   1   0   1   1   2   1   1   0   1   2   1   0   1   2   0   1   1   2   1   2   2   0   1   2   2   1   1   1   1   1   2   1   1   1   1   2   1   0   1   1   1   2   2   1   0   1   0   1   1   1   1   0   1   2   1   2   1   1   2   0   2   1   1   2   0   1   1   2   0   0   1   1   1   2   2   1   1   2   1   2   0
 MK-4-15                2   0   1   1   1   2   0   1   2   0   1   1   1   2   0   2   1   1   0   1   0   0   1   1   1   0   1   0   1   1   2   1   1   1   0   0   0   1   1   1   2   1   0   2   2   2   1   1   2   1   1   0   2   1   0   0   1   2   1   0   2   1   1   2   0   1   2   1   2   1   0   1   2   1   1   2   2   2   1   1   1   1   2   1   1   2   0   2   1   0   1   1   1   0   1   2   1   0   1   1   1   1   2   1   0   1   1   1   1   0   2   2   1   0   1   1   1   1   2   2   0   1   1   1   1   1   0   1   2   2   0   1   2   0   1   1   2   1   2   2   0   1   2   2   1   1   1   1   1   2   1   1   1   1   2   1   1   1   1   1   2   2   1   0   1   0   1   1   0   1   0   1   2   1   2   0   1   2   0   2   1   1   2   0   1   0   2   0   0   2   2   1   2   2   1   1   2   1   2   0
 MK-4-16                2   0   1   1   2   2   0   1   2   0   1   1   2   2   0   2   1   1   0   1   0   0   2   1   1   2   1   1   1   1   2   1   1   1   0   0   0   1   1   2   1   1   1   2   2   1   1   1   2   1   1   0   2   1   0   0   1   2   1   0   2   1   1   2   0   0   2   2   1   1   0   1   1   1   1   2   2   2   1   1   1   1   2   1   1   2   0   2   2   0   1   1   1   1   1   1   1   0   1   1   1   1   2   1   0   1   2   1   1   0   2   1   1   0   2   1   1   1   2   2   0   1   1   1   1   1   0   1   2   2   0   1   2   1   1   1   2   2   1   2   1   1   2   2   2   1   1   1   1   1   1   1   1   2   2   1   2   0   1   1   2   2   1   0   1   0   0   1   0   1   0   1   2   1   2   0   1   2   1   2   1   1   2   0   1   1   2   0   0   2   2   1   1   1   1   1   2   1   2   0
 MK-5-1                 1   1   1   2   1   0   1   0   0   0   1   0   2   0   1   1   0   2   1   0   2   1   1   1   1   1   1   2   2   1   0   1   1   0   0   0   1   1   1   0   1   0   1   2   2   1   2   1   1   1   1   1   2   1   1   1   0   2   2   0   0   1   1   2   2   1   2   2   2   2   1   2   0   2   1   0   1   1   2   1   1   2   0   1   1   2   0   2   1   2   1   1   1   2   2   1   1   0   1   1   1   1   0   1   0   0   1   2   1   2   2   1   0   1   1   2   2   0   0   0   1   1   1   1   0   1   0   1   1   1   1   0   0   0   2   0   1   1   0   1   0   0   2   0   1   1   2   1   2   1   0   1   2   1   1   1   2   1   1   1   2   2   0   1   2   0   0   1   2   2   2   2   0   1   1   2   1   0   1   2   1   2   1   0   0   0   2   1   0   0   2   1   0   2   1   0   0   1   0   2
 MK-5-2                 1   0   1   0   1   0   1   0   1   0   1   0   2   0   1   1   0   2   1   1   2   1   1   1   0   2   1   2   2   2   0   0   1   0   0   0   1   1   1   0   1   0   1   2   2   1   1   0   1   1   1   0   2   1   1   1   1   2   2   0   0   1   0   2   2   1   2   2   2   2   1   2   0   1   1   0   1   0   1   1   1   2   2   1   1   2   1   2   1   1   1   1   1   2   2   1   1   0   1   1   1   1   0   1   1   0   1   2   1   2   2   1   1   1   1   2   2   0   0   0   1   2   1   2   0   1   0   1   1   1   1   0   0   1   2   0   1   0   0   1   0   0   1   0   1   1   2   1   2   1   0   1   2   1   2   1   1   1   1   1   2   2   0   1   2   1   0   1   1   1   2   2   0   1   1   2   0   0   0   2   1   1   0   0   1   0   2   1   0   1   2   1   0   2   1   0   0   1   0   2
 MK-5-3                 1   0   1   0   1   0   1   1   1   0   1   1   2   0   0   0   0   2   1   1   2   1   1   2   1   2   1   2   2   1   0   0   1   0   0   0   1   2   1   0   1   0   1   2   2   1   1   0   1   0   1   0   2   1   1   1   1   1   2   2   0   1   0   2   2   1   2   1   2   1   1   2   0   1   1   0   2   0   2   2   1   2   2   0   1   2   1   2   1   1   1   1   1   2   2   0   1   0   1   1   1   1   0   1   1   0   1   2   1   2   2   1   1   1   1   2   2   1   0   0   0   2   1   2   0   1   0   1   1   1   1   0   0   1   2   0   1   0   0   1   0   0   0   0   1   0   2   1   2   1   0   1   2   1   2   0   1   1   2   1   2   2   0   1   2   1   0   1   1   1   2   2   0   1   1   2   0   0   0   2   0   0   0   0   1   0   2   0   0   1   2   1   0   2   2   0   0   1   0   2
 MK-5-4                 1   0   1   0   1   0   1   1   1   0   1   0   2   0   0   0   0   2   1   1   2   0   1   2   1   2   2   2   2   1   0   0   1   0   0   0   1   2   1   0   1   0   1   2   1   1   1   0   1   0   1   0   2   0   1   1   1   1   2   1   0   1   0   0   2   1   2   1   2   1   1   2   0   1   1   0   2   0   2   2   1   2   2   0   1   1   2   2   1   1   1   1   1   2   2   0   1   0   0   1   1   1   0   1   1   2   1   2   0   2   2   1   1   1   0   2   2   1   1   0   1   2   1   2   1   1   0   1   0   0   2   0   0   1   2   0   1   1   0   1   0   0   0   0   1   0   2   1   1   1   0   1   2   1   2   0   1   0   2   1   2   2   0   1   2   1   0   1   1   0   2   2   0   1   1   2   0   0   0   2   0   0   0   0   1   0   1   0   0   1   2   1   0   2   2   1   0   1   1   2
 MK-5-5                 1   0   1   0   1   0   1   1   1   0   1   0   2   0   0   1   1   1   1   1   1   0   1   2   2   2   2   2   2   1   0   0   1   0   0   0   2   1   1   0   1   0   1   2   1   1   1   0   2   0   1   0   1   1   1   1   1   1   2   1   0   2   0   0   2   1   1   1   2   1   1   2   0   1   1   0   1   0   2   2   2   2   2   0   1   0   2   2   0   2   1   2   1   2   2   1   2   1   1   1   1   1   0   1   0   2   1   1   0   2   2   1   0   0   0   1   0   1   0   1   1   2   1   2   1   1   0   1   0   0   2   0   1   1   2   0   2   1   0   2   0   0   1   1   1   0   2   1   1   1   0   1   1   1   2   0   1   0   2   1   2   1   1   1   2   1   0   0   1   0   2   2   0   0   1   2   0   0   0   2   1   0   0   0   1   0   1   0   0   1   2   1   0   2   2   1   0   1   1   2
 MK-5-6                 1   1   0   0   1   1   1   1   1   0   1   0   2   0   1   1   1   1   0   2   1   0   1   2   1   2   2   2   2   1   0   1   2   0   0   0   2   2   1   0   1   1   1   2   1   2   1   0   2   0   1   0   0   2   2   1   1   1   2   1   0   2   0   0   2   2   2   1   2   1   1   2   1   1   1   0   1   0   2   1   2   2   2   0   1   0   2   2   0   2   1   2   1   2   2   0   2   2   1   1   1   0   1   1   0   2   1   1   0   2   2   1   0   0   0   1   0   1   0   1   2   2   1   1   0   1   0   1   0   0   2   0   1   1   2   0   2   1   0   1   0   0   1   1   1   0   2   1   0   2   0   1   1   1   2   1   1   0   2   1   2   1   1   1   1   1   0   0   1   0   2   2   0   1   1   2   0   1   0   2   2   0   0   1   1   0   1   0   0   2   2   1   0   1   2   1   0   2   2   2
 MK-5-7                 1   1   0   0   1   0   1   0   1   0   1   1   1   0   1   0   1   1   0   1   1   0   2   2   2   2   2   2   2   0   0   1   2   0   0   0   2   1   1   1   1   1   1   1   1   2   1   0   2   0   1   0   0   2   2   0   1   1   1   2   1   2   0   0   2   2   1   1   2   1   0   2   1   1   1   0   1   1   2   2   2   2   2   0   1   0   2   1   0   2   1   2   1   2   2   0   2   2   2   1   1   0   1   0   0   2   0   1   0   2   2   1   1   1   0   1   0   1   0   1   2   1   2   1   0   1   0   1   1   1   1   0   0   1   2   1   2   1   0   2   0   0   1   1   1   1   1   1   2   2   0   1   1   1   2   0   1   0   2   1   2   1   1   1   1   1   0   1   1   1   2   2   0   1   0   2   0   1   0   1   2   0   0   1   1   0   1   0   0   2   2   1   0   1   1   1   0   2   2   2
 MK-5-8                 1   1   1   0   1   0   2   0   1   0   1   1   0   0   1   1   1   1   0   1   1   0   1   2   2   1   2   2   1   0   0   1   1   0   0   0   2   1   1   0   1   1   1   1   0   2   1   0   2   0   1   0   1   2   2   0   1   1   1   2   1   2   0   0   1   2   1   1   2   1   0   2   1   2   1   0   2   1   2   2   2   2   2   0   1   0   2   1   1   2   1   1   1   2   2   0   2   0   2   2   1   0   1   1   0   2   1   1   0   2   2   1   1   1   1   1   1   1   0   1   2   1   1   1   0   1   0   1   1   0   1   0   0   1   2   1   2   1   0   1   0   0   1   2   1   1   1   1   2   2   0   1   1   1   2   1   1   0   2   1   2   1   2   1   1   1   1   1   0   1   2   1   0   1   0   2   0   1   0   1   2   0   0   1   2   0   1   0   0   2   1   1   0   1   1   1   0   2   1   2
 MK-5-9                 1   1   1   1   1   0   1   0   1   0   1   1   2   0   1   1   1   1   0   1   1   0   1   2   2   1   2   1   1   0   0   1   1   0   1   0   2   2   1   0   1   1   2   1   0   2   1   0   2   0   1   0   1   2   1   2   1   1   0   2   1   2   0   1   1   1   1   1   0   1   0   2   1   2   1   0   2   1   1   2   2   2   1   0   0   0   2   0   1   2   1   1   1   1   2   0   2   0   2   2   1   0   1   1   0   2   1   2   0   2   2   1   1   1   1   1   1   1   0   1   2   1   1   2   0   1   0   1   1   0   1   0   0   1   2   1   2   1   0   1   0   1   2   2   1   1   1   1   2   2   0   1   1   1   1   1   1   0   2   1   2   1   2   2   0   1   1   1   1   1   2   2   0   1   0   2   0   2   0   1   2   0   0   0   2   0   1   0   0   2   2   1   0   1   1   1   0   2   1   2
 MK-5-10                0   1   1   1   1   0   1   0   1   0   1   1   2   0   1   0   1   1   1   2   1   0   1   2   2   1   2   1   1   1   0   1   1   0   0   1   2   2   2   0   1   1   2   1   1   2   1   0   1   0   1   0   1   1   2   2   1   1   0   2   0   1   0   1   1   2   1   1   0   1   0   1   1   2   1   0   2   1   1   2   1   2   2   0   2   0   1   1   1   2   1   1   1   1   2   0   2   0   1   2   1   0   1   1   0   2   1   2   0   1   2   1   1   1   0   1   1   1   0   1   2   1   1   2   0   1   1   1   1   0   1   0   0   1   2   1   2   1   0   1   0   1   2   2   1   1   1   1   1   2   0   1   1   2   1   1   1   0   2   2   2   1   2   2   0   1   1   1   1   1   2   2   1   1   0   2   0   1   0   1   2   0   1   0   2   0   1   0   0   2   1   1   0   1   1   1   1   2   1   2
 MK-5-11                0   1   1   0   1   0   2   0   1   0   1   1   2   0   1   0   1   1   1   1   1   0   1   2   2   1   1   1   1   0   0   1   1   0   0   1   2   0   2   0   1   1   2   1   1   1   1   0   1   0   2   0   1   1   1   2   1   1   0   1   0   1   0   1   1   2   1   0   0   2   0   1   1   2   1   0   1   2   0   2   1   1   2   0   2   0   1   1   1   2   1   1   2   1   2   0   2   0   1   2   1   0   2   1   0   2   1   2   0   1   2   1   1   0   1   2   1   1   0   1   2   1   0   2   0   1   1   2   1   1   1   0   0   1   1   1   2   0   0   1   0   1   2   2   1   1   1   1   1   2   0   1   1   2   1   0   1   0   2   2   2   1   1   2   0   1   1   1   1   1   2   2   1   1   0   2   0   2   0   1   2   0   1   1   2   0   1   0   0   2   1   1   0   1   1   2   1   2   1   1
 MK-5-12                0   1   1   0   1   0   2   0   0   0   1   1   2   0   0   1   1   1   1   1   1   0   1   1   2   1   1   1   1   0   0   2   1   0   0   1   2   0   2   0   1   1   2   1   1   1   0   0   0   0   2   0   2   1   1   1   1   0   0   0   0   1   0   1   1   2   1   0   0   2   0   1   1   1   1   0   1   2   0   2   2   1   1   0   2   0   1   1   1   2   1   1   2   1   1   1   1   0   1   2   1   0   2   1   1   2   1   2   0   2   0   1   1   0   2   1   1   1   0   2   2   1   0   2   0   1   1   2   1   1   0   0   0   1   1   1   1   0   0   1   0   1   2   2   1   1   1   1   1   2   0   1   1   2   1   2   1   0   1   2   2   1   1   2   0   1   1   1   1   1   1   2   1   1   1   2   1   2   0   1   2   0   1   2   2   2   1   0   2   1   1   1   0   1   1   2   1   1   2   1
 MK-5-13                0   1   0   0   1   0   2   0   0   0   1   1   2   0   0   1   1   1   1   0   1   0   1   1   2   1   1   1   2   1   0   2   1   0   0   0   2   0   2   0   0   1   1   1   0   1   0   0   1   0   2   0   2   1   1   1   1   0   0   1   0   1   0   1   2   1   1   1   0   2   1   1   1   0   1   0   1   2   0   2   2   1   1   1   2   0   1   1   1   2   1   1   2   1   1   1   1   0   0   1   1   0   2   1   1   2   1   2   0   1   0   1   1   0   2   1   1   0   0   2   2   1   0   2   0   0   1   2   1   2   0   0   0   2   1   2   1   0   0   1   1   1   1   1   1   1   1   0   1   2   0   1   1   2   2   2   1   0   2   2   2   1   1   2   1   2   1   1   1   0   1   2   2   1   1   2   1   2   0   1   0   0   1   2   2   2   2   0   2   1   1   1   0   1   1   2   1   1   2   0
 MK-5-14                0   2   0   0   1   1   2   0   0   0   1   1   2   0   0   2   1   1   1   0   1   0   1   1   2   1   0   0   2   1   0   2   1   0   0   0   1   1   2   0   0   1   2   1   1   1   0   0   1   0   1   0   2   1   2   1   1   0   0   1   0   2   0   1   2   0   2   1   0   2   1   1   1   0   1   0   1   2   1   2   2   1   1   1   2   0   1   1   1   2   1   1   2   2   1   1   2   0   0   1   1   0   2   1   1   2   0   1   1   1   0   1   1   0   2   1   1   0   0   2   2   1   0   1   0   0   1   1   1   2   0   0   0   2   1   2   1   0   0   0   1   1   1   0   0   1   1   1   1   2   0   1   1   2   2   2   1   0   2   1   2   1   2   2   1   2   1   0   1   0   1   2   2   1   1   2   1   2   0   1   1   1   1   1   2   2   2   0   2   1   1   0   1   1   1   2   1   1   2   0
 MK-5-15                1   2   1   0   1   1   2   0   0   0   0   1   2   0   0   2   1   1   1   1   1   0   2   0   2   1   0   0   2   2   1   2   1   0   0   0   1   0   2   0   0   1   2   1   0   2   0   0   1   0   1   0   2   1   2   1   1   0   1   1   0   2   0   1   2   0   1   1   0   2   2   1   1   1   2   0   1   2   1   2   2   1   0   1   2   0   1   1   1   2   1   1   2   2   1   1   2   0   0   1   1   0   2   1   1   2   0   2   2   1   1   1   0   0   2   1   1   0   0   1   2   1   1   1   0   0   1   1   0   2   0   0   0   1   2   2   1   0   0   0   1   2   1   0   0   1   2   1   1   2   0   2   1   2   1   2   0   0   2   1   2   1   2   2   1   2   1   1   1   0   1   2   2   1   1   1   0   2   0   1   1   0   1   1   2   2   2   0   2   1   2   1   1   1   0   2   1   1   2   1
 MK-5-16                2   2   1   0   1   1   2   0   0   0   0   1   2   1   1   1   1   1   1   1   1   0   2   0   2   1   1   0   2   2   1   2   1   0   0   0   1   0   1   0   0   1   2   1   0   2   0   0   1   0   1   0   2   1   2   1   1   0   1   1   0   2   0   1   2   0   1   1   0   2   2   1   1   1   1   0   1   1   1   2   2   1   1   1   0   1   1   0   1   2   1   2   1   2   1   1   2   0   1   1   1   0   2   1   1   1   0   2   2   0   0   2   0   0   2   1   1   0   0   1   1   2   1   1   0   0   1   1   0   2   0   0   0   2   2   2   0   0   0   0   2   1   1   0   0   1   2   0   1   1   0   2   1   2   1   2   0   0   2   1   2   0   2   2   1   2   1   1   1   2   1   2   2   1   1   0   1   2   0   1   1   0   1   1   2   2   1   0   2   1   2   1   1   1   1   1   1   0   1   1
 MK-6-1                 2   1   1   1   2   1   1   0   1   0   0   0   2   1   1   2   2   1   1   1   1   0   0   0   0   2   0   1   1   2   1   0   2   2   2   1   1   1   2   1   1   1   0   1   1   1   1   0   1   1   1   0   0   1   1   1   1   0   2   2   1   1   1   1   1   1   0   1   1   0   0   0   0   2   0   2   0   1   0   0   2   2   2   0   0   2   1   0   1   1   1   0   1   0   2   1   1   0   2   1   1   2   1   2   2   2   1   1   2   1   0   1   0   1   1   0   1   1   1   1   2   2   1   1   2   1   1   0   0   1   1   0   1   1   1   1   1   1   1   1   2   0   2   1   1   1   0   1   1   2   1   2   0   2   1   1   0   0   2   1   1   2   1   2   0   1   1   2   1   1   0   0   2   0   2   2   1   2   1   1   2   1   1   1   2   2   1   0   1   1   1   1   1   1   2   1   1   1   1   1
 MK-6-2                 2   1   2   1   1   1   1   1   1   0   1   0   2   0   1   2   2   1   2   1   1   0   1   1   0   2   0   2   0   2   1   0   2   2   2   1   1   1   2   1   2   0   0   1   1   1   1   0   0   1   1   0   0   1   0   1   0   0   2   2   1   1   1   1   1   1   1   1   1   1   0   0   0   2   0   2   0   1   0   0   1   2   2   0   0   2   1   0   1   1   1   0   1   0   2   1   1   1   1   1   1   1   1   2   1   2   1   1   2   1   0   1   0   1   1   0   1   1   1   1   2   2   1   1   2   1   1   0   0   0   1   0   1   1   2   1   1   1   1   1   2   1   2   1   1   1   0   1   1   2   1   2   0   0   1   1   0   0   2   1   2   2   1   2   0   1   1   2   1   1   0   0   1   0   2   1   1   2   1   1   2   1   2   1   2   1   0   1   1   1   1   1   1   1   2   2   1   2   1   1
 MK-6-3                 2   1   2   1   1   1   0   1   1   1   1   0   2   0   1   1   1   1   1   1   1   0   0   1   0   2   1   1   0   2   1   1   2   1   2   1   1   1   2   1   2   0   0   1   1   1   1   0   0   1   1   1   0   0   0   1   0   0   2   2   0   1   1   1   1   1   1   1   1   1   0   0   0   1   0   2   0   1   0   0   1   2   2   0   0   2   1   1   1   0   2   0   1   0   2   1   1   1   1   1   1   1   1   2   1   2   1   1   2   1   0   1   0   1   1   0   1   1   1   1   2   2   1   1   2   1   1   0   1   0   1   1   1   1   2   2   1   1   1   0   2   1   1   1   1   1   0   1   1   2   1   2   0   0   1   1   0   1   2   1   2   2   1   2   0   1   1   2   1   2   0   1   0   0   2   1   1   2   1   1   2   1   2   1   2   1   0   1   1   1   2   1   1   1   2   1   1   2   1   1
 MK-6-4                 2   1   1   1   0   0   1   1   1   1   1   0   1   0   1   0   1   1   1   1   2   0   0   1   0   2   1   1   1   2   1   1   2   0   2   1   1   2   2   0   2   0   0   1   1   1   1   0   0   1   1   1   0   0   0   1   0   0   0   1   0   1   1   1   1   1   1   1   1   1   0   0   0   1   0   2   0   2   0   1   1   2   2   0   0   2   1   1   1   0   2   0   1   1   1   1   1   1   1   1   1   1   1   2   1   2   2   1   2   1   0   1   0   1   0   0   1   2   1   2   2   2   0   1   2   1   1   0   1   0   1   1   2   1   2   2   1   1   1   0   2   0   1   1   1   1   0   1   1   2   1   2   1   0   1   1   0   1   2   1   2   2   0   1   0   1   1   2   0   2   0   1   0   1   2   1   1   2   1   2   2   1   2   1   2   1   0   1   1   1   2   1   1   1   2   1   1   2   1   2
 MK-6-5                 2   1   1   1   0   0   1   1   1   1   1   0   1   0   1   0   1   1   1   1   1   0   0   1   0   2   2   1   1   2   2   2   1   0   2   1   1   2   2   0   2   1   0   2   1   0   1   1   0   2   1   1   1   0   1   1   0   0   0   1   0   1   1   1   1   2   1   1   1   1   0   0   0   1   0   2   0   2   0   0   1   2   2   0   0   2   1   1   0   0   2   0   1   1   1   1   1   1   1   1   1   1   1   2   0   1   2   1   2   1   0   1   0   1   0   0   1   2   1   2   2   2   0   1   2   1   1   0   2   0   1   1   2   0   2   2   1   1   1   0   1   0   1   1   1   1   0   1   1   2   1   2   1   1   1   1   0   1   2   1   2   2   0   1   0   1   2   2   0   2   0   1   0   1   2   1   1   2   1   2   2   2   2   0   2   1   1   1   0   1   2   1   0   1   1   1   2   1   1   2
 MK-6-6                 2   1   1   1   0   0   1   1   1   1   1   0   1   0   1   1   1   1   2   2   1   0   0   1   0   2   2   1   1   2   2   1   2   0   2   1   1   1   2   0   2   1   1   2   1   0   1   1   0   2   1   2   1   0   1   1   0   0   0   1   0   2   2   1   1   2   1   1   1   1   0   0   0   1   0   2   0   2   0   0   1   2   2   0   0   1   2   1   0   0   2   0   1   1   1   1   0   1   1   1   1   1   1   2   0   2   2   1   2   1   1   2   0   1   0   0   0   1   1   2   2   2   0   2   2   1   1   1   2   0   1   1   2   1   2   2   1   1   1   0   1   0   1   1   1   1   0   1   1   2   1   2   1   1   1   1   0   1   2   1   2   2   0   1   1   1   1   2   0   2   0   1   0   2   1   1   1   2   1   2   1   1   2   0   2   1   1   1   0   1   2   1   0   1   1   0   2   1   1   1
 MK-6-7                 2   1   1   1   0   0   1   1   1   1   1   0   1   0   1   1   1   1   2   2   1   1   0   1   0   2   2   1   1   2   2   1   2   1   2   1   1   1   2   1   2   1   1   2   1   0   1   1   1   1   1   2   1   0   1   1   1   0   0   1   1   1   2   1   1   2   1   1   1   1   0   0   1   0   1   2   0   2   0   0   1   2   2   0   0   0   2   0   0   0   1   0   1   1   1   0   0   1   2   1   1   1   1   2   0   2   2   0   2   1   1   2   0   1   0   0   0   1   1   2   2   2   0   2   2   1   1   1   2   0   1   1   2   1   2   2   0   1   2   0   1   1   1   1   1   1   0   1   1   2   1   2   1   1   1   1   1   2   2   1   2   1   1   1   1   1   1   2   0   2   0   1   0   1   1   1   1   2   1   2   1   1   2   0   2   2   1   2   1   1   1   1   0   1   1   0   2   1   1   1
 MK-6-8                 2   1   1   1   0   0   1   0   1   1   2   0   1   1   2   2   1   2   2   2   1   1   0   1   0   2   1   2   1   1   1   2   2   1   2   1   1   2   2   1   2   1   1   2   1   1   1   1   1   0   1   2   1   0   1   1   1   0   0   1   0   2   1   1   2   2   1   1   1   1   0   0   1   0   1   2   1   2   0   0   1   1   2   0   0   0   2   0   0   0   1   0   1   1   1   0   1   1   2   1   1   1   1   2   0   2   2   0   2   1   1   2   0   1   0   0   2   2   1   2   2   2   0   1   2   1   1   1   2   0   1   1   2   1   2   2   0   1   2   0   1   1   2   1   0   1   1   2   1   2   1   1   0   1   2   1   1   1   2   1   1   1   2   2   1   2   1   2   0   2   0   0   0   1   1   1   1   2   1   2   2   2   2   0   2   2   1   1   1   1   1   1   0   1   1   0   1   0   1   1
 MK-6-9                 2   1   1   1   0   0   1   0   1   1   2   1   2   1   2   2   1   2   2   1   1   1   0   1   0   2   1   2   0   1   1   2   2   0   2   1   1   2   2   1   2   1   0   2   1   1   1   1   1   0   1   2   1   0   0   1   1   1   0   1   1   2   1   1   2   2   1   1   1   1   0   0   1   0   1   2   1   1   0   0   1   1   2   0   0   0   2   0   0   0   0   0   0   1   1   1   1   1   2   1   1   1   0   1   0   2   2   0   2   1   1   2   0   1   0   0   2   1   1   2   2   2   0   1   2   1   1   1   2   0   1   1   2   1   2   2   0   1   2   0   1   1   1   1   0   1   1   2   1   1   1   1   0   1   2   2   1   0   2   1   1   2   2   2   1   1   1   1   0   2   0   0   0   1   1   1   1   2   1   2   2   1   1   0   2   2   0   1   0   1   2   1   0   2   1   0   2   0   2   1
 MK-6-10                2   0   1   1   0   0   0   0   1   1   1   1   1   0   2   2   1   2   2   1   1   1   1   1   0   1   1   2   0   1   1   2   1   0   2   1   1   2   2   1   2   1   1   2   1   1   1   1   0   0   1   2   1   0   0   1   1   2   0   1   1   2   1   1   2   2   2   1   2   1   0   0   2   0   0   1   1   1   0   0   2   1   2   0   0   1   2   1   0   0   0   0   1   2   1   2   0   1   2   1   2   1   0   0   0   2   2   0   2   1   1   2   1   1   0   0   2   1   1   2   2   1   0   1   2   1   1   1   2   0   1   2   2   1   2   2   0   0   2   0   1   1   0   1   0   0   1   2   1   0   1   1   1   1   2   2   2   0   1   1   1   2   2   2   1   1   1   1   0   2   0   0   0   1   1   1   1   2   1   2   2   1   1   0   2   2   1   0   1   1   2   1   0   2   2   0   1   0   1   1
 MK-6-11                2   0   1   1   0   0   0   0   1   1   1   1   1   1   2   2   1   2   1   1   1   1   1   1   0   1   1   2   0   1   1   2   0   0   2   1   1   0   2   1   2   0   2   2   1   1   0   1   0   0   1   2   0   0   1   1   1   2   0   1   1   2   1   0   2   2   2   1   2   1   0   1   2   0   0   1   1   1   0   0   2   1   2   0   0   1   1   1   0   0   0   0   1   2   1   1   0   1   2   1   2   1   0   1   0   2   2   1   1   2   0   2   2   1   0   0   2   1   0   2   1   1   0   1   2   2   1   1   2   0   1   2   2   1   1   2   0   1   2   0   1   1   0   1   0   1   1   2   1   0   2   1   1   1   1   2   2   0   1   2   1   2   2   2   1   1   1   1   0   1   0   0   0   1   1   2   1   2   1   2   2   2   0   0   2   1   1   0   1   1   0   1   0   2   2   0   2   1   2   1
 MK-6-12                2   0   1   1   1   1   0   0   2   1   1   1   1   1   1   2   1   2   1   1   1   0   1   1   0   1   1   2   1   1   1   2   0   0   2   1   1   1   2   1   2   0   2   1   1   2   0   1   0   0   1   2   1   0   1   1   1   2   0   1   1   2   1   0   1   2   1   0   2   1   0   1   1   1   0   1   2   1   0   0   1   1   2   0   0   2   1   1   0   0   1   0   1   2   1   1   0   1   2   1   2   1   1   1   0   2   2   1   1   2   1   2   2   1   1   0   2   1   1   1   1   1   0   1   2   2   1   0   2   0   1   2   1   1   1   2   0   1   1   0   1   0   0   1   0   0   1   1   1   0   2   1   1   1   0   2   2   1   1   2   1   1   2   1   1   1   1   2   0   1   0   0   1   1   2   2   1   2   1   1   2   2   0   1   2   1   1   1   1   1   0   1   0   2   2   0   1   1   2   1
 MK-6-13                2   0   0   1   1   1   1   0   2   1   1   1   1   1   1   2   1   2   1   1   1   0   1   1   1   1   1   2   1   1   1   2   0   0   2   2   1   1   2   1   2   0   2   2   1   2   0   1   0   0   1   2   1   0   1   1   1   1   0   1   0   1   1   1   1   2   1   0   2   1   0   2   1   1   0   1   2   1   0   0   1   1   2   1   0   2   1   1   0   0   1   1   0   2   1   1   0   1   2   1   2   1   1   1   0   2   1   1   1   2   1   2   1   1   1   0   2   1   1   1   1   1   0   1   2   2   1   1   2   1   1   2   0   1   1   1   0   1   1   0   1   0   0   1   0   0   1   1   1   0   2   0   1   1   0   2   2   1   2   2   1   1   2   1   1   2   1   2   1   1   0   0   1   1   2   2   1   2   1   1   2   2   0   1   2   1   0   1   1   1   0   1   0   2   2   0   1   1   1   0
 MK-6-14                0   0   0   1   1   2   2   0   2   1   1   1   0   1   1   2   1   2   2   1   1   0   1   1   1   1   1   2   0   2   1   2   0   0   1   2   1   1   1   1   2   0   2   2   1   1   0   1   0   0   1   2   0   1   1   1   1   1   0   1   0   0   2   1   1   2   1   0   2   1   0   2   1   1   0   1   2   1   0   0   1   2   2   1   0   2   1   1   0   0   1   1   1   2   1   1   0   1   2   1   2   1   1   1   1   2   1   1   1   2   1   2   0   0   1   1   2   1   1   1   1   1   0   1   1   2   1   1   2   1   1   2   0   1   1   0   0   1   2   0   1   0   0   1   0   0   1   2   1   0   1   0   1   1   1   1   2   1   2   1   1   1   0   2   1   2   1   2   1   1   1   0   1   1   1   2   1   2   1   1   2   2   1   1   1   1   0   1   2   0   1   1   0   2   2   1   1   1   0   0
 MK-6-15                0   0   1   1   1   2   2   0   1   1   1   2   0   1   1   2   1   2   2   1   1   0   1   1   1   1   1   1   1   2   0   1   0   1   2   2   1   1   1   0   1   0   2   1   1   1   0   1   0   0   1   2   0   2   1   1   1   2   0   1   0   0   1   1   1   2   1   0   2   1   0   2   2   1   0   1   1   1   0   0   1   1   2   1   0   2   1   1   1   0   1   1   1   2   2   1   0   1   2   1   1   0   1   1   1   2   1   1   1   2   1   2   0   0   2   1   2   1   2   1   1   1   0   1   1   2   2   1   2   1   1   2   1   1   1   0   0   1   2   1   1   0   0   1   0   0   1   2   1   0   1   0   1   1   1   2   1   0   1   1   1   1   1   2   1   2   1   1   1   1   2   0   0   0   1   2   1   2   1   1   2   2   1   1   0   1   0   1   1   0   1   1   1   2   2   1   1   1   0   0
 MK-6-16                0   0   1   1   1   2   2   1   1   1   1   2   0   1   1   2   1   1   2   1   1   0   1   1   1   2   1   1   1   2   0   1   0   1   1   2   1   1   1   0   1   0   2   1   1   1   0   1   0   0   1   2   1   2   1   1   1   2   0   1   0   0   1   1   2   2   1   0   2   1   0   2   2   1   1   1   1   1   0   0   0   1   2   1   0   1   1   1   2   0   1   1   1   2   2   1   1   1   1   1   1   0   1   1   1   2   1   1   1   1   1   1   0   0   2   1   2   1   2   1   1   1   0   1   1   1   2   1   2   1   1   2   1   2   1   0   0   1   2   1   1   0   0   1   1   0   2   2   1   0   1   0   1   2   1   2   1   1   1   1   0   1   1   2   1   2   1   0   1   1   2   0   0   0   1   2   2   2   1   2   2   2   1   1   0   1   0   1   1   0   2   1   1   2   2   1   1   1   0   0
 
!****************************************** Phenotypic Data **********************************************************
!-100.0 is resevred for missing phenotype
SimulatedTrait1        10.9586   11.3333   11.9539    8.1901   10.5455    8.2342    9.4986   11.1097   10.5244    9.1194   11.2893    9.6429   10.4290    9.1198    9.6986   10.7207   10.4280   11.4178    8.8242   10.0916    9.1843    9.8664   10.0208    9.9615    9.4477   10.2428   11.8044    9.6804   10.6534    9.3366    9.4164   10.0583   10.7639   10.8196   10.7792   10.4473   10.0345    8.7725    8.4775   10.8319    8.6701    9.3044    8.8799   11.6777    9.9080    9.7809    9.6243    9.9844    9.2124   10.3362    9.8161   10.4604   10.7031    9.4651   10.7765    8.0717   10.5521   10.6004    8.4158   10.0064    8.8142   11.4307   10.8828   11.1526    8.9722   11.1752   10.9478    9.1721    9.2256    8.9782    8.3314    9.6159   10.6350   10.1857   10.5633    9.4000   10.5306   10.4907    9.8049    8.5923    8.8728   10.1186    9.4708   10.0660   11.1898   10.3469    8.9213    7.7180   11.6701    8.6497   10.3573    9.9579   10.8014    9.9506    9.0026   10.2198   11.5250    9.6880   11.3751   10.2843   11.5634    8.6142   10.7389   10.2093    8.6159   11.1200    8.7369    9.2309   11.9209    9.9728    8.8757    8.9326   10.5990   10.6193    9.4493   10.6409    9.4865   12.0736    9.7841    9.2136   10.1242    8.8381    9.1487    8.6325   11.2584   10.2168   10.4330   10.7888   10.3585    9.4252    9.3002   10.3203   10.6430   10.7834   11.5057    8.1543    9.2499   10.8410    9.9395    9.0486    9.6322   10.4523   10.2157    9.9635    9.1705    9.7885   10.4972    9.3545   11.1306    9.0223    9.8161   11.1899    9.6536    9.1300   10.6286   12.2783    9.4252    9.5143   10.3410   10.2874   10.2686   10.4652   10.1708   10.5540    9.4067   10.5740   11.0606    9.1921    9.7415   10.0759    8.7633    9.6880    9.4140    8.1233    9.8548    7.7089   11.1778    9.3365    8.2349   10.6249   10.2160    8.4464   11.2999   10.9675   11.0431   10.4109    9.3032    8.9523   10.8741    9.5461    8.6715    9.3041   11.3844    9.3810    8.7685   10.2328    9.8892    8.5329   10.3718    9.9220
 
