# Supplementary material for: Inclusive Composite Interval Mapping of QTL by Environment Interactions in Biparental Populations
Source: PLoS One. 2015 Jul 10;10(7):e0132414. doi: 10.1371/journal.pone.0132414 (PMC4498613; doi:10.1371/journal.pone.0132414)
Supplement: S2 File — (ZIP) [file pone.0132414.s002.zip › F2 population/e=1/run_00047.met]

!**********************Note: lines staring with "!" are remarks and will be ignored in the program********************
!*********************************General Information**********************************
!Assuming F1 = P1 x P2, populations available in QTL IciMapping are: 
!  1, P1BC1F1 = P1 x F1, the first backcrossing where P1 is used as the recurrent parent;
!  2, P2BC1F1 = P2 x F1, the first backcrossing where P2 is used as the recurrent parent;
!  3, F1DH, F1-derived doubled haploids; 
!  4, RIL or F1RIL, recombination inbred lines through the repeated selfing of F1;
!  5, P1BC1RIL, recombination inbred lines through the repeated selfing of P1BC1F1;
!  6, P2BC1RIL, recombination inbred lines through the repeated selfing of P2BC1F1;
!  7, F2, the selfing generation of F1;
!  8, F3, the selfing generation of F2;
!  9, P1BC2F1, the second backcrossing where P1 is used as the recurrent parent; 
! 10, P2BC2F1, the second backcrossing where P2 is used as the recurrent parent;
! 11, P1BC2RIL, recombination inred lines through the repeated selfing of P1BC2F1; 
! 12, P2BC2RIL, recombination inred lines through the repeated selfing of P2BC2F1; 
! 13, P1BC1F2, the selfing generation of P1BC1F1; 
! 14, P2BC1F2, the selfing generation of P2BC1F1; 
! 15, P1BC2F2, the selfing generation of P1BC2F1; 
! 16, P2BC2F2, the selfing generation of P2BC2F1; 
! 17, P1BC1DH, P1BC1F1-derived doubled haploids; 
! 18, P2BC1DH, P2BC1F1-derived doubled haploids; 
! 19, P1BC2DH, P1BC2F1-derived doubled haploids; 
! 20, P2BC2DH, P2BC2F1-derived doubled haploids; 
   7      !Mapping Population (see remarks above)
   2      !Mapping Function (1 for Kosambi; 2 for Haldane; 3 for Morgan)
   2      !Marker Space Type (1 for intervals; 2 for positions)
   1      !Marker Space Unit(1 for centiMorgans; 2 for Morgan)
   6      !Number of Chromosomes (or Linkage Groups)
 200      !Size of the mapping population
   1      !Number of environments
 
!***************************************** Chromosomes and Linkage Maps **********************************************
!Chromosome                 NumMarkers
-CH1                        16
-CH2                        16
-CH3                        16
-CH4                        16
-CH5                        16
-CH6                        16
!Linkage map (Marker name followed by position or the interval length)
 MK-1-1                1     0.000
 MK-1-2                1    10.000
 MK-1-3                1    20.000
 MK-1-4                1    30.000
 MK-1-5                1    40.000
 MK-1-6                1    50.000
 MK-1-7                1    60.000
 MK-1-8                1    70.000
 MK-1-9                1    80.000
 MK-1-10               1    90.000
 MK-1-11               1   100.000
 MK-1-12               1   110.000
 MK-1-13               1   120.000
 MK-1-14               1   130.000
 MK-1-15               1   140.000
 MK-1-16               1   150.000
 MK-2-1                2     0.000
 MK-2-2                2    10.000
 MK-2-3                2    20.000
 MK-2-4                2    30.000
 MK-2-5                2    40.000
 MK-2-6                2    50.000
 MK-2-7                2    60.000
 MK-2-8                2    70.000
 MK-2-9                2    80.000
 MK-2-10               2    90.000
 MK-2-11               2   100.000
 MK-2-12               2   110.000
 MK-2-13               2   120.000
 MK-2-14               2   130.000
 MK-2-15               2   140.000
 MK-2-16               2   150.000
 MK-3-1                3     0.000
 MK-3-2                3    10.000
 MK-3-3                3    20.000
 MK-3-4                3    30.000
 MK-3-5                3    40.000
 MK-3-6                3    50.000
 MK-3-7                3    60.000
 MK-3-8                3    70.000
 MK-3-9                3    80.000
 MK-3-10               3    90.000
 MK-3-11               3   100.000
 MK-3-12               3   110.000
 MK-3-13               3   120.000
 MK-3-14               3   130.000
 MK-3-15               3   140.000
 MK-3-16               3   150.000
 MK-4-1                4     0.000
 MK-4-2                4    10.000
 MK-4-3                4    20.000
 MK-4-4                4    30.000
 MK-4-5                4    40.000
 MK-4-6                4    50.000
 MK-4-7                4    60.000
 MK-4-8                4    70.000
 MK-4-9                4    80.000
 MK-4-10               4    90.000
 MK-4-11               4   100.000
 MK-4-12               4   110.000
 MK-4-13               4   120.000
 MK-4-14               4   130.000
 MK-4-15               4   140.000
 MK-4-16               4   150.000
 MK-5-1                5     0.000
 MK-5-2                5    10.000
 MK-5-3                5    20.000
 MK-5-4                5    30.000
 MK-5-5                5    40.000
 MK-5-6                5    50.000
 MK-5-7                5    60.000
 MK-5-8                5    70.000
 MK-5-9                5    80.000
 MK-5-10               5    90.000
 MK-5-11               5   100.000
 MK-5-12               5   110.000
 MK-5-13               5   120.000
 MK-5-14               5   130.000
 MK-5-15               5   140.000
 MK-5-16               5   150.000
 MK-6-1                6     0.000
 MK-6-2                6    10.000
 MK-6-3                6    20.000
 MK-6-4                6    30.000
 MK-6-5                6    40.000
 MK-6-6                6    50.000
 MK-6-7                6    60.000
 MK-6-8                6    70.000
 MK-6-9                6    80.000
 MK-6-10               6    90.000
 MK-6-11               6   100.000
 MK-6-12               6   110.000
 MK-6-13               6   120.000
 MK-6-14               6   130.000
 MK-6-15               6   140.000
 MK-6-16               6   150.000
!*********************************** Marker Types ********************************************************************
!Co-dominant marker: When heterozygote F1 is present, P1 is coded as 2, F1 is coded as 1, and P2 is coded as 0; Otherwise, P1 is coded as 2, and P2 is coded as 0. 
!Dominant marker: When heterozygote F1 is present, P1 and F1 are coded as 12, and P2 is coded as 0; Otherwise, P1 is coded as 2, and P2 is coded as 0.  
!Recessive markers: When heterozygote F1 is present, P1 is coded as 2, and F1 and P2 are coded as 10; Otherwise, P1 is coded as 2, and P2 is coded as 0. 
!Missing marker is coded as -1. 
 MK-1-1                 1   1   2   0   0   1   2   0   1   2   0   1   1   1   0   0   1   1   1   1   0   1   2   2   2   2   0   1   2   1   1   2   0   0   1   1   1   1   1   1   1   1   1   1   2   1   2   2   1   1   1   2   1   0   1   1   0   1   1   1   1   1   1   1   2   1   2   1   1   1   1   1   1   1   2   1   1   2   1   1   1   2   1   1   1   1   0   1   1   1   1   1   2   0   1   0   1   1   1   2   1   2   2   2   1   1   1   0   1   1   0   1   1   1   1   2   0   0   2   0   1   2   1   1   2   1   0   1   0   2   0   0   2   2   1   1   1   1   0   0   0   1   0   1   0   1   2   1   2   0   1   2   1   1   0   1   2   0   0   1   2   0   0   0   2   0   0   0   1   0   0   1   1   1   1   0   1   1   0   1   1   1   1   1   1   1   0   1   0   0   2   0   1   2   1   2   1   0   0   2
 MK-1-2                 1   1   2   1   0   0   2   0   1   1   1   1   0   1   1   0   1   1   2   1   0   1   2   2   2   2   0   2   2   1   1   2   0   0   2   1   1   1   1   1   1   1   1   1   1   1   2   2   1   1   1   2   1   0   1   1   0   1   2   2   1   1   1   1   2   1   2   0   1   1   1   2   1   1   2   1   1   2   1   1   1   1   1   1   1   1   0   1   1   1   1   1   1   0   1   1   1   1   1   2   1   1   2   2   1   1   2   0   0   1   0   1   2   1   0   2   0   0   1   1   1   2   1   1   2   0   0   1   0   2   0   1   2   1   1   1   1   1   0   0   0   2   0   1   0   1   2   1   2   0   1   2   1   1   0   1   2   0   1   1   2   0   0   0   2   0   0   0   1   0   0   1   1   2   1   0   1   1   0   0   1   1   1   1   0   1   0   1   0   0   2   1   1   2   1   2   0   1   0   2
 MK-1-3                 2   1   2   1   1   0   2   0   1   1   1   1   0   0   1   0   1   1   2   1   0   2   2   2   2   1   0   2   2   1   1   0   0   0   2   1   1   1   1   1   1   0   1   1   1   0   2   2   2   1   1   2   1   0   1   1   0   2   1   1   1   1   1   2   2   1   2   0   1   1   1   2   1   1   1   1   2   2   1   1   0   1   1   1   1   1   0   0   1   1   2   1   1   0   1   1   1   1   1   2   1   1   2   2   1   1   2   0   0   1   1   1   2   1   0   2   0   0   1   1   1   2   1   1   2   0   1   1   0   2   0   1   2   1   1   1   0   1   0   1   1   2   1   1   0   1   2   2   2   0   1   2   1   1   0   1   2   1   1   1   2   1   1   0   2   0   0   0   0   0   0   2   1   2   1   0   1   1   1   0   1   1   1   0   0   0   0   1   0   0   2   1   1   1   1   2   0   1   0   2
 MK-1-4                 2   1   2   1   1   0   2   1   1   1   1   1   0   0   1   0   1   1   2   1   0   2   2   2   2   1   0   2   2   1   1   1   0   0   2   1   1   1   1   1   1   1   1   1   1   0   2   2   2   0   1   2   0   0   1   0   0   2   1   2   1   2   1   2   2   2   2   0   1   1   1   1   1   1   1   1   2   1   2   1   0   0   0   1   1   1   1   1   1   1   2   1   1   0   1   1   1   1   2   2   1   1   2   2   1   1   2   0   1   0   1   1   1   1   0   2   0   1   1   1   1   2   1   1   2   1   1   1   0   2   0   1   2   1   2   1   1   1   0   1   1   2   1   1   1   1   1   1   2   0   2   2   1   1   0   0   2   1   1   1   2   1   1   0   2   0   0   1   1   0   1   2   1   2   1   0   1   1   2   1   0   1   1   0   1   0   0   1   0   1   2   0   0   1   1   2   0   1   0   2
 MK-1-5                 1   1   2   1   1   0   1   0   2   1   1   1   0   0   1   0   1   1   2   1   0   0   2   2   2   1   0   2   2   2   1   1   0   0   2   0   1   1   1   1   1   1   1   1   1   0   2   2   2   0   1   2   0   0   1   1   0   2   0   2   1   2   1   2   2   2   2   0   1   1   1   1   1   1   2   1   2   1   2   1   0   0   0   0   1   0   2   1   1   1   2   1   2   0   1   1   1   1   2   2   0   1   2   1   0   1   2   0   1   0   1   1   1   1   1   2   1   1   1   1   1   2   1   1   2   1   1   1   1   2   0   1   2   1   2   1   1   1   0   1   1   2   1   1   1   1   1   1   2   0   2   1   1   1   0   0   2   1   1   1   2   1   2   0   2   0   0   1   1   0   1   2   1   2   0   1   1   1   2   1   0   1   1   0   1   1   2   1   0   1   2   0   0   1   1   2   0   1   1   2
 MK-1-6                 0   0   2   1   1   0   1   1   2   1   2   2   0   0   1   0   1   2   2   1   0   1   2   1   2   1   0   2   2   1   1   1   0   0   2   0   2   1   1   1   1   1   1   1   1   0   2   2   1   0   1   2   0   0   1   1   0   2   1   2   2   2   1   2   2   2   2   0   1   1   1   1   1   1   2   2   2   2   2   1   0   0   0   0   1   0   2   0   1   1   1   2   2   0   1   1   1   1   2   2   0   0   2   1   0   2   2   0   1   0   1   0   1   1   1   2   1   0   1   1   1   2   1   1   2   0   1   1   0   2   0   1   2   1   2   1   1   1   0   1   1   2   1   1   1   0   1   2   2   0   2   1   1   2   0   0   2   1   1   0   2   1   2   0   2   0   0   1   0   1   1   2   2   2   0   1   1   1   2   1   0   1   1   0   1   1   2   1   0   1   2   1   0   1   1   2   0   1   1   2
 MK-1-7                 0   0   2   0   0   1   1   1   2   1   2   2   0   0   1   0   1   2   2   1   0   1   2   1   2   1   0   2   1   2   1   0   0   0   2   0   2   1   1   0   0   1   1   1   1   0   2   2   1   0   0   2   0   0   1   1   2   2   1   2   2   2   1   1   1   1   2   0   1   1   1   2   1   1   1   2   2   2   2   1   0   0   0   0   1   0   2   0   1   1   1   1   2   0   1   1   1   1   2   2   1   0   2   1   0   2   2   0   1   0   1   0   1   1   1   1   1   0   1   1   1   2   1   1   2   0   1   1   0   2   0   1   2   1   1   1   1   1   0   0   1   1   0   1   1   0   1   2   2   0   2   1   1   2   0   0   2   0   1   1   2   1   2   0   2   2   1   1   1   1   0   1   2   2   0   1   1   1   2   0   0   1   1   0   1   1   2   1   0   1   1   2   0   1   1   2   0   1   1   2
 MK-1-8                 1   0   1   0   0   1   1   0   2   1   2   2   0   1   1   0   1   2   2   1   0   1   2   1   2   1   0   2   1   1   1   1   0   0   2   0   2   1   1   1   0   1   2   1   1   0   1   1   1   0   0   2   0   0   1   1   2   2   1   2   1   2   1   1   0   2   1   0   1   1   1   2   1   1   1   2   2   2   2   1   0   0   0   0   1   0   2   0   1   1   1   1   1   0   1   1   1   1   2   2   1   0   2   1   0   2   2   1   1   0   0   0   1   0   1   1   1   1   0   1   0   2   2   1   2   0   1   1   0   1   0   1   2   1   1   1   1   1   1   0   0   1   0   1   1   0   1   2   2   0   2   1   1   1   0   0   2   0   1   1   0   1   1   0   1   2   0   1   1   1   1   1   2   1   0   1   1   1   2   0   0   1   1   0   1   1   2   1   0   0   1   2   0   1   1   2   1   1   1   2
 MK-1-9                 1   1   1   0   0   2   1   0   2   1   2   2   0   1   1   0   1   2   2   1   0   1   2   1   2   1   0   2   1   0   1   1   0   1   1   0   2   1   0   1   0   2   2   1   1   0   1   1   1   0   0   2   0   0   1   1   2   2   1   2   1   2   1   1   0   2   0   0   1   1   1   2   1   1   1   1   2   1   2   1   0   1   0   1   2   0   2   0   1   1   1   1   1   1   1   1   1   1   0   1   1   0   2   1   0   2   2   1   1   0   1   0   2   0   1   1   1   1   0   1   0   2   2   1   2   0   1   0   0   1   0   1   1   1   1   1   1   2   1   1   1   1   1   0   2   0   1   2   1   0   2   1   1   1   0   0   2   0   1   1   1   1   1   0   1   2   0   1   1   1   1   1   1   1   0   2   1   1   2   0   0   2   1   1   1   1   2   1   1   1   1   2   0   1   1   2   1   1   2   2
 MK-1-10                1   1   1   0   0   2   0   0   2   1   2   2   0   1   1   0   1   2   2   1   0   1   2   1   2   2   0   2   1   0   1   2   0   1   1   1   2   1   0   1   1   2   2   1   1   0   1   1   1   0   0   2   0   0   1   0   2   1   1   1   1   2   1   1   0   2   0   0   1   1   1   2   1   2   1   0   1   1   2   1   0   1   0   2   2   0   2   2   1   1   1   2   1   1   1   1   1   1   0   1   2   0   2   0   0   2   2   1   1   0   1   0   1   0   1   1   2   1   0   1   0   2   2   1   1   0   1   0   0   1   0   0   1   1   2   1   1   2   1   0   1   1   1   0   2   1   1   2   1   0   2   1   1   1   0   0   2   0   0   2   1   1   1   0   1   2   1   1   1   1   1   1   1   1   0   2   1   1   2   0   0   2   1   1   1   1   1   0   1   1   1   2   0   1   0   2   1   1   2   2
 MK-1-11                1   1   1   1   0   2   0   0   2   1   2   2   1   1   2   0   2   2   2   1   0   1   2   2   2   2   0   2   1   0   1   1   0   1   1   0   2   1   0   1   1   2   2   1   1   0   1   1   1   1   0   2   0   0   1   0   2   1   1   1   1   2   1   1   0   2   0   0   1   0   1   2   1   1   0   0   1   1   1   2   0   1   0   2   2   0   1   2   1   1   1   1   1   1   1   1   1   1   0   1   1   0   1   1   0   2   1   1   2   0   2   0   1   0   1   1   2   1   0   1   0   2   2   1   1   0   1   0   0   2   0   1   1   0   2   1   1   1   1   1   1   1   1   0   2   1   0   2   1   0   2   0   1   1   0   0   2   1   0   1   2   2   1   0   1   0   1   1   0   2   0   1   1   1   0   2   1   1   2   0   0   2   1   1   1   1   1   0   1   1   1   2   0   1   0   2   1   1   2   2
 MK-1-12                2   1   1   1   0   2   0   0   2   0   2   2   1   1   1   0   2   2   2   1   0   1   2   2   2   2   1   2   1   0   1   1   0   1   1   0   2   1   0   1   1   1   2   1   1   0   1   1   0   1   1   1   0   0   1   0   1   1   1   1   1   2   0   1   0   2   0   1   1   0   1   2   1   1   0   0   2   1   1   2   1   1   0   1   2   0   1   2   1   0   1   1   1   1   1   1   1   1   0   1   1   1   1   1   0   1   1   1   2   1   2   0   1   1   1   2   2   1   1   1   1   2   2   1   0   0   1   0   0   2   1   1   1   1   2   1   1   1   1   1   1   1   1   0   2   1   0   2   1   0   2   1   1   1   0   0   2   0   1   1   2   2   2   0   1   0   1   0   0   2   0   1   1   1   1   1   1   1   2   0   1   1   1   1   1   1   1   1   1   2   1   1   0   0   0   2   1   1   2   2
 MK-1-13                1   1   1   2   1   1   0   0   2   0   2   1   1   0   0   0   2   2   2   1   0   1   2   2   1   1   1   2   1   0   1   0   1   1   2   0   2   0   0   1   1   1   2   1   1   0   1   1   1   1   1   1   0   0   1   0   0   1   2   1   2   2   0   1   1   2   0   1   1   2   1   1   1   1   0   1   1   2   1   2   1   1   0   1   2   0   1   2   1   0   1   1   0   1   1   0   1   1   0   0   1   1   1   1   0   1   1   1   2   1   2   0   1   1   1   2   2   1   2   1   1   2   2   1   0   0   1   1   0   1   2   1   0   1   2   1   1   1   1   1   1   1   1   0   2   1   0   2   1   0   2   1   1   0   0   0   2   0   1   1   2   2   2   0   0   0   1   0   1   2   0   1   0   1   1   1   1   1   1   0   2   1   1   1   1   1   1   1   1   2   2   1   0   1   0   2   1   1   2   2
 MK-1-14                2   0   1   2   1   2   0   1   2   0   1   1   1   0   1   0   2   2   2   1   0   1   2   2   0   1   1   2   1   1   1   0   1   1   1   1   2   1   0   1   1   1   2   1   1   0   1   1   1   1   1   1   0   1   1   0   0   1   2   1   2   2   0   1   1   2   0   0   1   1   1   1   2   2   0   1   1   2   2   2   0   1   0   1   2   1   1   1   1   0   2   1   0   1   1   0   1   1   0   0   1   1   1   1   0   1   2   1   2   1   2   0   1   2   1   2   2   0   2   0   1   2   1   1   0   0   0   1   0   1   2   1   0   1   2   1   1   1   0   1   1   1   1   0   2   1   0   2   1   0   2   1   1   0   0   1   2   0   1   1   1   2   2   0   0   0   1   0   1   2   0   2   0   1   0   1   1   1   2   0   2   2   2   1   1   1   1   1   0   2   2   2   1   2   0   1   1   1   2   2
 MK-1-15                2   1   1   2   1   2   0   1   2   0   1   1   1   0   1   0   2   2   2   1   0   1   2   2   0   1   0   1   1   1   1   0   1   1   1   1   2   2   0   1   1   1   2   2   1   0   1   1   0   1   1   1   0   1   1   0   1   2   1   1   2   2   0   2   2   2   0   0   0   2   1   0   2   2   0   1   1   2   2   2   0   1   0   1   2   1   1   1   1   1   1   1   0   1   1   1   0   1   0   0   0   2   1   1   0   1   2   1   2   1   2   0   1   1   1   2   2   0   2   0   1   2   1   1   0   1   0   2   0   1   2   1   0   1   2   1   1   1   1   1   1   1   1   0   2   2   0   2   1   0   2   1   1   0   1   1   1   1   1   1   1   2   2   0   0   0   1   0   1   2   0   1   0   1   0   1   1   1   2   0   2   2   2   1   1   1   1   1   0   2   2   2   1   2   0   2   1   1   1   2
 MK-1-16                2   1   1   2   1   1   0   1   1   1   1   1   1   0   0   1   2   2   2   1   0   1   0   2   0   2   0   2   1   1   1   0   1   1   1   1   2   2   0   1   1   1   2   2   1   0   2   1   0   1   1   1   0   0   1   0   1   2   1   1   2   2   0   2   2   2   0   0   1   2   1   0   2   2   1   1   1   1   2   2   0   1   0   1   2   1   1   1   1   1   1   1   0   1   1   1   0   1   0   1   0   2   1   1   0   1   2   1   2   1   2   0   1   1   1   2   2   0   2   0   0   1   2   1   1   1   0   1   1   1   2   1   1   0   2   1   1   1   1   1   1   1   1   0   2   2   0   2   1   0   2   2   1   0   0   0   1   1   1   1   1   2   1   0   1   0   1   0   1   1   0   1   0   1   0   2   1   1   2   1   1   2   2   1   1   1   1   1   0   1   1   2   1   1   0   2   0   1   1   1
 MK-2-1                 1   1   2   1   0   1   1   1   2   1   2   0   2   2   2   2   1   1   0   1   2   1   1   0   1   1   2   1   1   1   1   1   1   0   1   0   0   2   1   0   2   1   0   0   1   0   1   0   0   2   1   2   0   2   2   2   2   2   1   0   2   1   1   1   1   1   1   2   1   0   0   2   0   0   0   2   1   1   2   1   1   1   1   0   2   0   0   1   0   1   1   0   1   0   2   1   1   1   1   0   2   1   2   0   2   0   2   1   0   1   2   0   1   1   1   1   1   0   1   1   1   2   1   1   2   1   1   2   2   0   2   1   2   1   1   1   1   0   2   1   1   2   1   1   1   1   1   0   2   0   1   2   1   2   1   1   0   0   0   2   1   0   0   1   1   1   2   1   1   0   2   1   2   2   1   0   1   2   1   1   0   1   0   1   1   1   1   0   2   0   2   2   0   0   1   2   1   1   1   1
 MK-2-2                 1   1   2   1   0   1   1   1   1   1   2   0   2   2   2   2   1   1   0   1   2   1   1   0   1   1   1   1   1   1   1   1   1   0   1   0   0   1   1   1   2   1   0   0   1   0   2   0   1   2   1   2   0   2   2   1   0   2   1   0   2   1   1   1   1   1   1   2   1   0   0   2   0   0   0   2   2   1   2   1   1   2   1   0   2   0   0   1   1   1   1   1   1   1   2   1   1   1   1   0   2   0   2   0   2   0   2   1   0   1   0   0   1   1   0   1   1   0   1   2   1   2   1   1   1   0   2   2   2   0   2   1   1   0   1   1   1   0   2   0   1   2   1   1   1   1   1   1   2   0   1   1   1   2   1   1   1   0   0   1   1   0   1   1   0   1   2   1   1   0   2   1   1   2   1   0   1   2   1   1   0   0   0   2   1   1   1   0   2   0   2   2   0   0   0   2   1   1   1   1
 MK-2-3                 1   1   2   1   0   1   1   1   1   1   2   0   1   2   2   1   1   1   0   1   2   1   1   1   1   1   1   1   2   1   2   1   1   0   1   0   1   2   1   2   2   2   0   1   1   0   2   0   0   2   1   2   0   2   2   1   1   1   1   0   2   1   1   1   1   1   2   2   1   0   0   2   0   0   1   2   2   0   2   1   2   2   1   0   2   2   0   1   1   1   1   1   1   1   2   2   1   1   1   0   2   0   2   0   2   0   2   1   0   1   0   0   2   1   0   1   0   0   1   2   1   2   1   0   1   0   2   2   2   0   1   1   1   0   1   1   0   1   2   0   1   2   1   1   1   1   1   1   2   0   1   1   1   2   1   1   2   0   1   1   0   0   1   1   0   1   2   1   1   0   2   1   1   2   2   0   1   2   1   1   1   0   1   2   1   1   1   0   2   0   1   0   0   1   0   1   1   1   1   0
 MK-2-4                 1   1   1   0   0   1   1   1   1   1   2   2   1   2   2   1   1   1   1   1   2   0   2   1   1   1   1   1   1   1   2   1   1   0   1   0   1   2   1   2   2   2   0   1   1   1   2   0   0   2   1   2   0   2   1   1   1   1   1   0   2   1   1   1   1   0   2   1   1   0   0   1   0   0   1   2   2   0   1   0   2   2   1   1   2   2   1   1   1   1   1   1   1   1   2   2   1   1   1   0   2   0   2   0   2   0   2   0   1   2   0   0   2   1   0   1   0   0   1   2   1   2   1   0   1   0   2   2   1   0   2   0   1   1   1   1   1   1   2   0   1   1   1   1   1   1   1   1   2   1   1   1   1   1   1   1   1   1   1   1   0   0   1   1   0   1   2   1   1   0   1   1   1   2   2   0   1   2   1   1   1   0   1   2   1   1   1   0   2   0   2   0   0   2   0   1   1   1   1   0
 MK-2-5                 1   2   2   0   1   1   1   1   1   1   2   2   1   2   2   1   1   1   1   1   2   1   1   1   1   1   1   1   1   1   1   1   1   0   1   0   1   2   1   2   2   2   0   1   1   1   2   0   0   2   1   2   1   1   1   1   1   1   1   0   2   1   1   1   1   1   1   2   1   0   0   0   0   0   2   2   2   0   1   2   2   2   2   1   2   2   1   0   1   1   1   1   2   1   2   1   1   2   1   0   2   0   2   2   2   0   2   0   2   2   0   0   2   1   0   0   0   0   1   2   1   2   0   0   1   1   2   2   1   1   1   0   1   1   1   1   1   1   1   0   1   1   1   1   1   1   1   1   1   2   1   2   2   1   1   0   1   1   1   1   1   0   1   0   0   1   2   1   1   1   1   1   1   2   2   1   1   2   1   1   1   0   0   2   1   1   1   0   2   0   2   0   0   2   0   1   0   1   1   0
 MK-2-6                 1   2   1   0   1   1   2   1   1   1   2   1   1   2   2   1   1   1   1   1   1   1   1   1   1   0   1   2   0   1   1   2   1   0   1   0   0   2   1   2   1   2   0   1   1   1   1   1   0   2   1   2   1   1   0   1   1   1   1   0   1   1   1   1   1   0   1   1   1   0   0   0   0   0   2   2   2   0   1   2   1   2   2   1   2   2   0   0   1   2   1   1   2   1   1   2   1   2   2   0   1   0   1   2   2   0   2   0   1   2   0   1   2   1   0   1   0   0   2   2   1   2   0   1   0   1   1   2   1   1   1   1   1   1   1   1   1   1   1   1   1   0   1   1   2   1   1   1   1   1   0   2   2   0   1   0   1   1   1   1   1   0   1   1   0   1   2   2   1   1   1   1   1   2   2   2   1   2   1   1   1   0   0   1   1   1   2   0   2   0   2   0   0   2   0   1   0   0   1   0
 MK-2-7                 1   2   1   0   1   0   1   1   1   1   2   1   1   1   2   1   1   1   1   2   1   1   1   2   1   1   1   2   1   1   1   2   1   0   1   1   0   2   1   2   0   2   1   1   1   1   1   1   0   2   0   2   1   0   0   0   1   1   1   0   1   1   0   1   1   0   1   1   1   0   0   0   0   1   2   2   1   0   1   2   1   2   2   1   2   2   0   1   1   2   0   1   1   1   1   2   1   2   2   0   1   1   1   2   2   0   1   0   1   1   0   1   2   1   0   1   0   0   2   2   1   2   1   1   0   2   1   2   1   1   2   1   1   2   1   1   1   1   2   1   1   0   1   1   2   1   1   0   1   1   0   2   1   0   1   0   2   1   1   0   1   0   1   1   0   2   1   1   1   1   1   1   0   2   2   2   1   2   1   1   1   0   0   1   1   1   1   0   2   0   2   0   1   2   0   1   0   0   1   0
 MK-2-8                 1   2   1   0   1   0   0   0   1   1   2   1   1   1   2   1   1   2   1   2   1   1   1   2   1   1   1   2   1   1   1   2   1   0   1   1   0   1   1   2   0   1   1   1   0   1   0   1   0   2   0   1   2   0   0   0   1   1   1   0   1   1   0   1   1   0   1   1   1   0   0   0   0   1   2   2   1   0   1   2   1   2   2   1   1   2   1   1   1   2   0   1   1   0   1   2   1   2   2   0   1   2   1   2   1   0   1   1   1   1   1   1   2   0   0   1   1   1   2   2   0   2   1   1   0   2   1   1   1   1   2   2   2   2   2   1   1   1   2   1   0   0   1   1   2   1   2   0   1   1   0   2   1   0   1   0   2   1   0   0   1   0   1   1   0   2   1   1   1   1   1   1   0   2   1   0   2   2   1   1   1   0   0   1   1   0   1   0   2   0   2   0   1   1   1   0   0   0   2   1
 MK-2-9                 1   2   1   1   1   0   0   0   2   1   2   1   1   1   2   1   0   2   1   2   1   1   1   1   1   1   1   2   1   1   1   2   1   0   1   1   0   1   1   2   0   2   1   1   0   2   1   1   0   2   0   1   2   1   0   0   1   1   2   1   1   1   0   1   1   0   1   1   1   0   0   1   1   2   2   2   1   0   1   2   1   2   2   1   2   2   1   1   2   2   0   1   1   1   1   1   2   2   2   0   1   2   1   2   0   0   0   1   1   1   1   1   2   0   1   1   1   1   2   2   1   2   1   1   1   2   1   0   2   1   2   2   1   1   2   1   2   1   2   1   0   0   0   1   1   1   2   0   1   1   0   0   1   0   1   0   1   1   0   0   1   0   0   1   0   2   1   2   1   1   2   1   0   1   1   0   2   2   2   1   1   0   0   1   1   1   1   1   1   0   1   1   0   1   1   0   0   0   2   1
 MK-2-10                1   2   2   1   1   1   1   0   2   1   2   1   2   1   2   1   1   1   1   1   1   1   1   0   0   1   1   2   1   1   1   0   1   0   2   1   0   1   1   2   0   2   1   1   0   1   1   1   1   1   0   1   1   1   0   0   0   1   1   1   1   1   0   1   1   0   0   0   1   0   0   0   1   2   2   2   0   0   1   2   1   2   2   1   2   2   1   1   1   2   0   1   1   1   1   1   2   2   2   1   1   1   2   1   0   0   0   1   1   1   1   1   1   0   1   0   2   1   2   2   1   2   1   0   1   2   1   0   2   1   2   1   1   1   2   0   2   1   2   1   1   0   0   1   0   1   2   0   1   1   0   1   1   0   1   1   1   1   0   0   1   0   1   1   0   2   1   2   1   1   2   1   0   2   1   0   2   2   1   1   1   0   1   1   1   1   1   1   0   0   2   2   0   0   1   0   1   0   1   1
 MK-2-11                1   2   2   0   1   2   1   1   1   2   2   1   2   1   2   1   1   1   1   1   2   1   1   0   0   1   1   2   1   1   1   1   1   0   2   1   0   0   1   2   0   2   1   1   2   1   1   1   2   2   0   1   1   1   0   0   0   1   1   2   1   1   1   1   1   0   0   0   1   1   1   0   0   2   2   2   1   0   1   2   1   2   2   1   2   1   1   2   1   2   0   1   1   1   1   1   2   2   1   1   1   1   2   1   1   0   0   1   1   1   1   0   1   0   1   0   1   1   2   2   0   2   1   1   1   2   1   0   2   1   2   1   1   1   1   1   2   1   1   2   1   1   0   1   0   1   2   0   2   1   0   0   0   0   2   1   1   1   0   0   1   0   1   1   1   2   1   2   1   1   1   2   0   2   0   0   2   2   1   1   2   1   1   1   1   1   1   1   0   0   2   2   0   0   1   1   1   0   1   1
 MK-2-12                1   2   2   0   1   2   1   1   1   1   2   1   2   0   1   1   1   1   1   1   2   1   1   1   0   1   1   2   2   1   1   1   1   0   2   1   0   0   1   1   0   2   2   0   2   2   2   1   2   2   0   1   1   1   0   0   0   1   0   2   1   1   1   1   0   0   0   0   1   1   1   0   0   2   2   2   1   0   1   1   1   2   2   1   2   1   0   1   1   2   0   1   0   1   1   1   1   2   1   1   1   1   2   1   1   0   0   1   1   2   1   0   1   0   1   1   0   1   2   2   1   2   1   1   1   2   1   1   2   0   2   1   1   2   1   0   2   1   1   2   1   0   0   1   0   1   2   0   1   1   0   0   2   0   2   1   1   1   0   0   2   0   1   1   1   2   1   2   1   1   1   2   2   1   0   0   2   2   1   0   2   1   1   1   1   1   1   1   0   0   1   1   0   0   2   1   1   1   0   1
 MK-2-13                1   2   2   0   0   2   1   1   1   1   2   1   2   2   1   1   1   1   1   1   2   1   1   1   0   1   0   1   2   1   1   2   1   0   2   1   0   0   1   1   0   2   2   0   2   2   1   1   2   2   0   0   1   1   1   1   1   1   0   2   1   0   1   1   0   0   0   0   1   1   1   0   0   2   2   2   1   1   1   1   1   2   2   1   2   1   0   1   0   2   0   1   0   1   1   1   1   2   1   1   1   1   2   2   1   1   0   0   1   2   1   0   1   1   1   1   0   1   2   1   1   2   1   1   1   2   1   1   2   0   2   1   1   2   1   1   2   1   1   2   1   0   0   2   0   0   2   0   1   1   0   0   2   0   1   1   1   1   0   1   2   0   0   1   1   2   1   2   1   1   1   2   2   1   0   0   2   1   1   0   2   1   2   1   1   2   1   1   0   0   1   1   0   0   2   1   1   1   0   1
 MK-2-14                0   2   2   0   0   2   0   1   1   1   2   1   2   1   1   1   1   1   1   0   2   1   1   1   0   1   0   1   2   1   1   2   1   0   2   1   0   0   1   1   1   2   2   0   2   2   1   1   2   1   0   0   1   1   1   1   1   1   0   1   1   0   1   1   1   1   0   0   1   1   1   0   0   2   2   2   1   1   1   1   2   2   1   1   2   1   0   1   0   2   0   1   0   1   1   1   2   1   1   1   1   1   2   2   1   1   0   0   1   2   0   0   2   1   1   1   0   0   2   1   1   2   1   1   1   2   1   1   2   0   2   0   1   2   1   1   2   1   1   2   1   0   1   2   1   1   2   0   1   1   0   0   2   0   1   1   1   1   0   1   1   0   0   1   0   2   1   2   1   0   0   2   1   1   0   0   2   1   0   0   2   1   2   1   1   2   1   2   0   0   2   0   0   0   2   1   2   1   0   1
 MK-2-15                0   1   2   0   0   2   0   1   0   1   2   1   2   1   1   2   1   1   1   0   2   1   1   2   0   1   0   1   2   1   0   2   1   0   2   1   0   0   1   1   0   2   2   0   2   2   2   1   1   1   0   0   1   0   2   1   1   1   1   1   1   0   2   1   1   1   1   0   1   1   1   1   0   2   2   2   1   1   2   1   1   1   2   1   2   1   1   2   0   2   0   1   0   1   1   1   2   1   1   1   1   1   2   1   1   1   0   0   1   2   0   1   2   1   1   1   0   0   1   1   1   2   1   0   1   2   1   1   2   0   2   0   1   2   1   1   1   1   1   2   1   1   1   1   1   1   2   0   1   1   0   0   2   0   1   1   1   1   0   1   1   1   1   1   0   2   1   2   1   1   0   2   1   2   0   0   2   2   0   0   2   1   1   1   1   2   1   2   0   2   1   0   0   0   2   1   2   1   0   2
 MK-2-16                0   1   2   0   1   2   0   1   0   1   2   1   2   1   1   2   1   1   1   0   2   1   1   2   0   1   0   1   2   1   0   2   2   1   2   1   0   0   0   1   0   2   2   0   2   2   2   1   2   1   0   0   1   0   2   1   2   1   0   0   1   0   2   1   1   1   1   2   1   0   1   1   0   2   2   2   1   2   2   1   1   1   2   1   1   1   1   2   0   2   0   1   0   1   1   1   2   0   1   1   1   1   2   1   1   2   0   0   1   2   0   1   1   1   0   1   0   0   1   0   1   2   1   0   1   2   1   1   2   1   2   0   1   2   1   1   1   1   1   1   1   1   1   1   1   1   2   0   2   1   0   0   2   0   0   1   2   0   0   1   0   1   1   1   1   2   1   2   1   1   1   2   1   2   0   0   2   2   0   0   2   1   1   1   1   2   1   1   0   2   1   0   0   0   2   2   2   1   0   2
 MK-3-1                 1   2   2   1   1   2   2   0   2   0   1   0   1   1   0   0   1   2   1   2   2   1   1   0   2   0   1   2   2   1   0   2   1   1   0   0   0   1   1   1   1   0   1   0   1   2   0   1   2   1   0   1   0   1   2   1   1   2   1   0   0   2   0   1   1   1   0   0   1   1   1   1   1   1   0   1   0   0   1   2   1   2   0   2   2   0   2   0   2   2   1   1   2   1   1   2   1   0   1   1   1   2   2   1   1   0   0   0   2   0   2   0   0   1   2   0   1   0   0   1   2   0   1   2   1   0   1   2   1   2   1   0   2   1   2   0   0   1   0   1   2   2   1   1   2   1   0   1   1   1   2   1   2   1   1   0   2   1   2   1   1   1   1   0   2   2   2   2   1   1   2   0   1   1   2   1   1   2   1   1   1   2   1   1   1   2   1   0   1   1   2   0   2   0   0   1   1   1   1   1
 MK-3-2                 1   2   2   1   1   2   2   0   2   0   1   0   1   0   1   0   2   2   1   2   2   1   1   0   2   0   1   2   2   1   0   2   1   1   0   1   0   1   1   1   1   1   1   0   1   2   0   1   2   1   0   0   0   1   2   1   0   2   1   0   0   2   0   2   1   1   0   0   1   1   1   1   2   2   0   1   0   0   1   2   1   2   1   2   2   0   2   0   2   1   1   0   2   1   1   2   1   1   1   1   1   2   2   1   1   0   0   0   2   0   2   0   0   1   2   0   1   0   0   0   2   0   2   2   1   1   1   1   1   2   1   0   1   1   2   0   1   1   0   1   2   2   1   2   2   1   0   1   2   1   1   1   2   1   1   0   2   1   2   1   1   1   1   0   2   2   2   2   0   1   2   0   1   1   1   1   2   2   2   1   1   2   1   1   2   1   1   0   1   0   2   0   2   1   0   1   1   1   1   1
 MK-3-3                 1   2   2   1   1   2   2   0   2   0   1   0   1   0   1   1   2   1   1   2   2   1   1   0   2   1   1   2   2   0   1   2   1   1   0   1   1   1   1   1   1   1   1   0   1   1   0   1   2   1   0   0   0   1   2   1   1   2   1   0   2   2   0   2   1   1   0   0   1   0   1   1   2   2   1   1   0   0   1   2   0   1   1   2   2   0   2   0   2   1   1   0   2   0   1   2   0   1   1   1   1   2   1   1   1   0   0   1   2   0   2   0   0   2   2   0   2   0   0   0   2   0   2   2   1   1   0   1   1   1   2   0   1   1   2   0   1   1   0   1   2   2   0   1   2   0   0   1   1   1   1   1   1   1   1   0   2   1   2   0   1   1   1   0   1   2   1   2   0   1   2   0   2   1   1   1   2   2   2   1   1   2   1   1   2   1   1   0   1   0   1   0   2   1   1   2   1   2   1   2
 MK-3-4                 1   2   2   1   1   2   2   0   2   0   1   0   1   1   1   1   2   1   1   2   1   1   1   0   2   1   2   1   1   0   0   2   1   1   1   1   0   1   2   1   1   1   1   0   0   0   0   1   2   1   0   1   0   1   2   1   1   2   1   0   1   2   0   2   1   1   0   0   1   0   0   1   2   1   1   2   0   0   1   1   0   2   1   2   2   1   2   1   1   1   1   1   2   1   1   1   0   1   1   1   1   2   1   1   0   0   0   1   2   0   2   0   0   2   1   0   2   1   0   0   1   0   2   2   1   1   0   1   1   1   1   0   1   1   2   0   1   1   0   1   2   1   0   1   2   0   0   1   1   1   1   1   1   1   1   0   2   1   2   0   1   1   1   0   1   2   1   2   0   1   2   0   2   1   2   1   2   2   2   1   1   2   1   1   2   1   1   0   2   0   1   0   1   1   2   2   1   2   1   2
 MK-3-5                 1   2   1   1   1   1   2   0   1   0   1   0   0   1   1   1   2   1   1   2   1   1   1   0   2   1   1   1   1   0   0   2   1   1   1   2   0   0   1   1   1   1   1   0   1   0   0   1   2   0   0   1   0   1   2   1   1   2   1   0   1   2   0   1   1   1   0   1   1   0   0   1   2   1   1   2   0   0   0   1   0   2   1   2   2   1   2   1   1   1   1   1   2   1   1   2   0   1   1   1   1   1   0   0   2   0   0   1   2   0   2   0   0   2   1   0   2   1   1   0   1   0   2   1   2   1   0   1   1   1   1   0   1   1   2   0   1   0   0   1   1   1   0   1   2   0   1   1   1   1   0   1   1   1   1   0   2   1   2   1   2   1   1   0   1   2   1   2   0   1   1   1   2   1   2   1   1   2   2   1   1   2   1   2   2   1   1   0   2   0   1   0   1   0   2   2   1   2   1   2
 MK-3-6                 2   2   1   1   1   1   2   1   1   0   0   0   1   1   0   0   2   1   1   2   1   1   1   0   2   1   0   1   1   0   1   2   1   1   1   1   1   0   1   1   1   1   0   1   0   0   0   1   2   0   0   1   1   1   2   1   1   2   1   0   1   2   0   0   1   1   0   1   2   0   0   1   2   1   1   2   0   0   0   1   0   2   1   2   2   0   1   1   0   1   1   1   2   1   1   2   1   1   1   1   2   1   0   0   2   1   0   0   2   1   2   0   0   2   1   0   2   1   1   1   1   0   2   0   2   0   0   1   1   1   1   0   2   1   2   0   1   0   0   1   1   1   0   0   2   0   1   1   1   1   0   1   1   1   1   1   2   1   2   1   2   1   1   0   1   2   2   2   0   1   1   0   2   1   2   1   0   2   2   1   2   2   1   2   2   1   2   0   2   0   1   0   1   1   1   2   1   2   1   2
 MK-3-7                 2   2   1   0   1   1   1   1   1   0   0   0   1   1   0   1   2   1   1   2   1   1   1   0   2   0   0   1   1   0   1   2   1   1   1   1   1   0   1   1   1   2   0   1   0   0   0   1   2   0   0   1   0   1   2   1   1   2   0   1   1   2   0   0   1   2   0   1   2   0   0   1   2   2   1   2   0   0   0   1   1   2   1   2   2   0   0   1   0   1   1   1   2   0   1   2   0   1   1   1   2   2   1   1   2   1   0   0   2   1   2   0   1   2   1   0   2   2   1   1   0   0   1   0   2   0   0   1   1   1   1   0   2   1   1   0   1   0   0   1   2   1   0   0   1   0   1   1   1   2   0   0   1   1   1   0   1   2   2   1   2   1   1   1   1   2   2   2   0   0   1   0   2   1   2   1   0   2   2   1   2   2   1   2   1   0   2   0   2   0   1   0   0   1   1   2   1   1   1   2
 MK-3-8                 2   2   1   0   0   1   0   1   1   0   0   0   1   1   0   0   1   1   1   2   1   1   1   0   2   1   0   1   1   0   1   1   1   1   1   1   1   0   1   1   1   2   1   2   1   0   1   1   2   0   0   1   0   1   2   1   2   2   0   2   1   2   0   0   1   2   0   1   1   0   1   1   1   1   1   2   0   0   0   1   1   1   1   1   2   0   0   2   1   1   0   0   2   0   1   2   0   1   0   1   2   2   1   1   1   1   0   0   2   1   2   0   1   2   0   1   2   2   1   1   1   0   1   0   2   0   1   1   1   1   2   2   2   1   1   0   0   0   0   0   2   0   1   0   1   0   1   1   1   2   0   0   1   1   1   0   1   2   2   2   2   2   1   1   1   2   2   1   0   0   1   0   2   1   2   1   0   2   2   1   2   2   1   2   1   0   2   0   2   0   1   0   0   1   0   2   1   1   1   1
 MK-3-9                 2   2   1   0   0   1   0   1   1   0   1   0   2   1   0   0   1   2   2   2   1   1   1   0   2   1   1   1   1   0   1   2   1   1   0   1   0   0   1   1   0   2   1   1   1   0   1   1   1   0   0   1   0   1   1   1   2   2   0   1   1   2   0   0   1   2   1   1   1   0   1   2   1   1   2   1   0   0   0   2   1   0   1   1   2   0   0   2   1   2   0   0   2   0   1   1   1   1   0   1   2   2   1   1   0   0   1   0   2   1   2   0   1   2   0   1   2   2   1   1   0   1   1   0   2   0   1   1   1   1   1   2   2   1   1   0   0   0   0   0   2   0   1   0   1   0   1   1   0   2   1   0   1   1   1   0   0   1   2   1   2   1   1   0   1   2   2   1   0   0   1   0   2   1   2   1   0   2   2   1   2   2   1   2   1   0   2   0   2   0   1   1   0   1   0   2   1   1   1   2
 MK-3-10                2   1   1   1   0   1   0   1   1   0   1   0   1   0   0   0   1   2   1   1   1   1   1   0   2   0   0   1   1   0   1   1   1   2   1   1   1   0   1   1   0   1   1   1   1   0   1   1   1   0   1   1   0   1   0   1   2   2   0   1   1   2   0   0   1   2   1   0   1   0   2   2   0   0   2   1   0   0   0   1   1   0   1   1   2   0   0   2   1   1   0   0   2   0   1   1   1   2   0   1   2   1   2   1   0   0   1   0   2   1   2   0   1   2   0   1   1   2   1   1   1   1   1   0   2   0   1   1   1   1   1   2   2   1   1   0   0   1   0   1   2   0   0   0   1   0   1   1   0   2   1   0   0   0   1   0   0   1   2   1   2   1   1   0   1   2   2   1   0   0   1   0   1   2   1   0   0   1   1   1   2   2   1   2   1   0   2   0   2   0   0   1   0   1   0   2   1   1   1   2
 MK-3-11                2   2   1   2   0   1   0   1   1   0   1   0   1   0   0   0   1   2   1   1   1   1   2   0   2   0   2   1   0   0   1   1   2   2   1   1   1   1   1   0   0   1   2   1   1   0   1   1   1   0   1   1   0   2   0   1   2   1   2   2   1   2   0   0   1   2   1   1   1   0   2   2   0   0   2   1   0   1   1   1   1   0   1   1   2   0   0   2   1   1   0   0   2   0   1   0   1   2   0   1   2   1   2   1   0   0   1   1   2   1   1   1   1   2   0   2   1   2   1   1   2   1   1   0   1   0   1   1   0   1   1   1   1   1   0   0   1   1   0   1   2   0   0   0   1   0   1   1   0   2   1   0   0   1   1   0   0   1   2   1   2   1   1   0   1   2   2   1   0   0   0   1   1   0   0   1   0   0   1   1   2   1   1   2   1   1   2   0   1   0   0   1   0   1   0   2   0   2   1   2
 MK-3-12                2   2   1   2   1   1   0   1   1   0   1   1   2   1   0   0   0   1   0   1   1   1   2   2   2   0   2   1   0   0   1   1   2   2   1   1   2   2   1   1   0   1   2   0   1   0   1   1   1   0   1   1   0   2   0   1   2   1   1   2   2   2   0   0   1   2   1   1   1   1   2   2   0   0   2   1   0   1   1   1   1   1   1   1   1   1   0   1   1   1   0   0   2   0   1   0   1   2   0   1   2   1   2   1   1   0   1   1   2   1   0   1   1   2   0   2   2   1   1   1   2   1   1   1   2   1   1   2   0   1   0   1   1   1   0   0   0   1   0   1   2   0   0   0   1   1   1   1   0   2   1   0   0   1   1   0   0   1   2   0   2   1   1   0   1   1   1   0   0   1   0   1   1   0   0   1   0   0   1   1   1   0   1   2   2   1   2   0   1   0   0   0   0   1   0   2   0   1   1   1
 MK-3-13                2   2   1   2   1   1   0   1   1   0   1   1   2   1   0   0   0   1   0   0   1   2   2   1   2   0   2   1   0   0   1   1   2   2   1   0   2   1   1   1   1   2   2   1   1   0   0   1   1   0   1   1   1   2   0   1   2   1   1   2   2   2   1   1   1   2   1   1   1   1   2   2   0   2   1   1   1   1   2   0   1   1   1   2   0   1   0   1   1   1   0   0   2   0   2   0   1   2   0   1   2   1   2   1   1   0   1   1   2   1   0   1   1   2   0   2   1   1   1   1   1   0   1   1   2   1   1   2   1   1   0   1   1   1   0   0   0   2   0   1   2   1   0   0   1   1   1   1   1   2   1   0   1   1   1   0   0   1   2   1   2   1   1   1   1   1   1   0   0   1   0   1   1   0   0   1   0   0   1   1   2   0   1   1   2   2   1   0   1   0   0   0   0   2   0   2   0   1   1   1
 MK-3-14                2   1   1   1   1   1   0   1   1   0   1   0   1   1   0   0   1   1   0   1   1   2   2   1   2   0   1   1   1   0   1   1   1   2   1   0   2   0   1   1   1   2   2   1   1   0   0   1   1   0   1   1   0   1   1   1   2   0   0   2   2   2   1   1   1   2   1   1   1   1   2   2   0   2   0   1   1   2   2   0   1   0   0   2   0   1   0   1   1   1   0   1   1   0   1   0   1   2   0   1   2   1   1   1   1   0   1   1   2   1   0   1   1   2   0   2   1   1   1   1   1   1   1   2   2   1   1   2   1   1   0   1   1   1   0   0   0   1   0   0   2   1   0   1   1   1   1   0   1   2   1   0   1   1   1   0   0   1   1   1   2   1   1   1   1   1   1   0   0   1   0   1   1   1   0   0   0   0   1   0   2   0   1   0   2   2   1   0   2   0   0   0   0   2   0   1   0   1   1   1
 MK-3-15                1   0   1   0   1   2   0   1   1   1   2   1   1   1   0   1   2   1   0   1   1   2   1   1   2   1   2   1   1   0   1   1   1   1   1   0   2   0   2   1   1   1   2   1   1   0   1   1   1   0   1   1   1   1   0   1   2   0   0   2   2   2   1   1   1   2   1   1   1   1   2   1   1   2   0   1   1   1   2   0   1   1   0   2   0   1   0   1   1   1   0   2   1   0   0   0   1   2   0   1   2   1   1   1   1   0   2   1   2   0   0   1   1   1   0   2   1   0   1   1   1   1   2   1   2   1   1   2   1   1   0   1   1   1   1   0   0   1   0   0   2   1   0   2   0   1   1   0   1   2   1   1   1   0   0   0   0   2   1   0   1   0   1   1   1   1   1   1   1   1   0   2   1   1   0   1   0   1   1   0   2   1   1   0   2   2   1   2   2   0   0   0   0   2   0   1   0   1   0   1
 MK-3-16                1   0   0   1   1   2   0   1   1   1   1   1   2   1   0   1   2   1   0   0   1   2   1   1   2   1   1   1   1   0   0   1   1   1   1   0   2   0   2   1   2   1   2   1   1   0   1   1   1   0   1   1   1   1   0   1   2   1   1   2   2   1   1   1   1   2   1   1   1   0   2   1   1   2   0   1   1   1   2   0   1   1   0   1   0   1   0   0   1   1   0   2   1   0   0   0   1   2   0   1   2   1   1   1   1   0   2   2   2   0   0   1   2   1   0   2   1   2   1   0   1   1   2   1   1   2   1   2   1   1   0   1   1   0   2   0   0   2   0   0   2   1   0   2   0   2   1   2   0   2   1   1   1   0   0   1   1   2   1   0   1   0   1   1   1   1   1   1   1   1   0   2   1   2   0   1   0   1   1   0   2   1   1   0   1   1   1   2   2   0   0   0   0   2   0   1   0   1   0   0
 MK-4-1                 1   1   2   1   2   1   0   1   2   0   1   0   0   0   1   1   2   1   0   2   1   1   2   2   1   1   1   1   0   1   0   0   1   1   1   2   1   0   1   2   1   2   1   2   1   1   0   1   0   0   1   1   0   1   0   0   2   2   1   1   1   1   0   1   1   0   0   1   0   0   1   1   1   2   0   1   2   2   0   1   2   2   2   1   2   1   2   1   2   0   1   1   1   1   0   1   1   0   1   1   1   1   0   1   0   2   0   2   0   0   1   0   2   1   1   2   1   1   2   2   1   0   2   1   2   0   0   1   1   2   0   2   1   1   2   1   1   1   1   0   1   1   1   0   2   1   2   1   0   1   0   0   0   2   0   1   0   1   0   2   2   0   1   0   0   1   2   1   2   2   2   2   1   1   2   2   1   1   2   2   0   0   1   1   1   1   2   2   1   2   0   2   0   2   1   0   0   2   0   2
 MK-4-2                 1   1   2   1   2   1   0   1   2   0   1   2   0   0   1   0   2   1   0   2   1   1   1   2   1   1   2   0   0   1   0   0   1   1   2   2   1   0   1   2   1   2   0   1   1   1   0   1   0   0   1   1   0   1   0   1   2   1   0   1   1   2   0   1   1   0   0   1   0   0   1   1   1   2   1   1   2   2   1   1   2   2   2   1   2   1   1   1   2   0   1   1   2   2   0   1   1   0   1   1   1   1   0   1   0   1   0   2   0   0   1   0   2   1   0   2   0   0   2   2   1   1   1   1   2   0   0   1   1   1   0   1   1   1   1   1   0   1   1   1   1   1   1   0   1   1   2   2   0   1   1   0   0   2   1   1   0   1   0   2   2   0   2   0   0   1   2   0   2   1   2   2   0   1   1   2   1   1   2   2   1   0   1   1   1   2   1   2   1   2   0   2   0   2   1   1   0   2   0   2
 MK-4-3                 1   0   2   0   2   1   0   1   1   0   1   2   0   0   2   0   2   1   0   2   0   1   2   2   1   1   2   1   0   1   0   0   1   1   1   2   1   0   1   2   1   2   0   1   1   1   0   1   1   0   1   1   0   1   0   2   2   1   1   1   1   2   0   1   1   0   1   1   0   0   0   1   1   2   1   1   2   1   1   1   2   2   1   0   2   1   1   1   2   0   1   1   2   2   0   1   1   0   1   0   1   1   0   1   0   1   0   2   0   0   1   0   2   1   0   2   0   0   2   1   1   1   1   2   2   0   0   2   2   1   0   2   1   1   1   1   0   1   1   1   1   1   1   1   1   1   2   2   1   1   1   0   1   2   1   2   0   0   0   2   1   0   2   1   0   2   1   0   2   0   1   1   0   1   1   2   1   1   2   1   1   0   0   1   1   1   0   1   1   2   0   2   0   2   2   1   0   2   1   2
 MK-4-4                 1   0   1   0   2   1   0   1   1   0   1   2   0   0   2   0   2   1   0   2   0   1   2   1   0   1   2   1   0   2   0   0   1   1   1   2   1   0   1   2   1   2   0   1   1   1   0   1   1   0   1   1   1   1   0   2   2   1   1   1   1   2   0   1   1   0   1   1   0   0   2   1   1   2   1   1   0   1   2   1   0   2   1   0   2   1   1   2   2   0   1   0   2   2   1   1   2   0   1   0   0   0   0   0   0   1   1   2   0   0   1   0   2   1   0   1   0   0   2   1   1   1   1   2   2   0   0   2   2   1   0   1   1   1   1   1   1   1   1   1   1   1   0   1   1   1   2   2   1   2   1   1   1   2   1   2   0   2   0   2   1   0   2   0   0   1   1   0   2   0   1   1   0   1   2   2   1   1   2   1   1   0   0   1   2   1   0   1   2   2   0   2   0   2   2   1   0   2   1   2
 MK-4-5                 1   2   1   0   2   2   1   1   1   0   0   2   1   1   2   0   1   2   0   2   0   1   2   1   1   1   2   0   0   1   1   1   1   1   1   2   1   0   1   2   1   2   0   1   1   1   0   1   1   0   1   0   1   1   0   2   2   1   1   1   1   2   0   1   1   0   1   1   0   1   2   2   1   2   1   1   0   1   2   1   1   1   1   0   2   2   1   2   2   0   1   0   2   1   1   1   2   0   1   0   0   1   1   0   0   1   1   2   0   0   1   0   2   1   0   0   0   0   1   1   1   1   0   2   2   0   0   2   2   1   0   2   1   1   2   1   1   1   1   2   1   1   0   1   1   1   2   2   2   2   1   1   1   2   1   2   1   2   0   2   1   0   2   0   0   1   1   0   1   0   0   1   1   1   2   2   1   1   2   1   1   0   1   1   2   1   0   0   2   2   0   2   0   1   2   1   0   2   0   1
 MK-4-6                 0   2   1   0   2   1   1   1   1   0   0   2   0   2   2   0   1   2   0   2   1   1   2   1   1   1   1   0   0   1   1   1   1   1   1   2   0   0   0   1   1   2   0   1   0   0   0   1   1   0   1   0   1   0   0   2   2   1   1   1   1   2   1   1   1   0   1   1   0   1   2   2   1   2   1   1   0   1   2   1   1   1   1   0   1   2   1   2   2   0   2   0   2   1   1   1   1   0   1   0   0   1   0   0   0   0   1   2   0   0   1   0   2   1   2   0   0   0   1   1   0   1   0   1   2   0   0   2   1   1   0   2   1   1   2   1   2   1   1   2   2   1   0   1   0   1   2   1   2   2   1   1   1   2   1   2   1   2   0   2   1   0   2   0   0   1   1   0   1   0   1   1   1   1   1   2   1   1   2   2   1   0   2   1   2   1   0   2   2   2   1   2   0   1   2   1   0   2   0   1
 MK-4-7                 1   2   1   1   2   1   1   1   1   1   0   2   0   1   2   1   1   2   1   1   1   1   1   1   1   0   1   0   0   1   1   1   1   1   1   2   1   0   0   1   1   2   0   1   0   1   0   1   1   0   1   0   1   0   0   2   2   1   0   1   1   2   0   1   1   0   1   1   0   1   2   2   1   2   0   0   0   0   2   1   1   0   1   0   1   2   1   2   2   0   2   0   2   1   1   1   0   0   0   0   0   1   0   0   1   0   1   2   0   0   1   0   2   1   2   0   1   0   1   1   1   1   0   1   2   1   0   2   1   1   1   2   1   1   2   2   2   1   2   2   2   1   0   1   0   1   2   1   2   1   1   1   1   2   1   2   1   2   0   2   1   0   2   0   0   2   1   0   1   0   1   1   1   0   1   2   1   1   2   2   1   0   2   1   2   1   0   2   1   2   1   1   0   0   1   1   1   2   2   1
 MK-4-8                 1   2   1   2   2   2   1   1   1   1   0   2   0   0   2   1   1   1   1   1   1   1   1   1   1   0   1   0   0   1   1   0   1   1   1   2   1   0   0   1   1   2   0   1   0   1   0   1   1   0   0   0   1   0   1   2   2   1   1   1   1   2   0   1   2   0   0   1   0   1   2   2   0   2   0   0   1   0   2   1   1   0   1   0   1   2   0   1   2   0   2   0   2   1   2   1   0   0   0   0   1   1   0   0   1   0   1   2   0   0   1   0   2   1   2   0   1   1   1   2   1   1   1   1   1   1   0   1   1   1   1   2   1   0   0   2   2   1   2   2   2   1   0   1   0   0   2   1   2   1   1   1   1   2   1   2   1   2   1   2   1   1   2   1   0   2   1   0   1   0   1   1   1   0   1   2   0   1   2   2   1   0   2   0   1   1   0   2   1   2   0   1   1   0   1   1   1   1   2   1
 MK-4-9                 1   2   1   1   1   2   1   1   1   1   1   2   0   0   2   1   1   1   1   2   1   0   1   1   1   0   1   0   0   1   1   0   1   1   1   1   1   1   0   1   1   2   0   2   0   1   0   2   1   0   0   1   1   0   1   2   2   1   1   1   1   1   0   1   2   0   0   0   0   1   2   1   1   1   0   0   1   0   2   1   1   0   1   0   1   2   1   1   1   0   2   0   2   1   2   2   0   0   0   0   1   1   0   0   0   0   1   2   0   0   2   0   1   1   2   0   0   1   1   2   1   1   1   1   1   1   0   1   1   1   1   2   1   1   0   2   1   1   2   1   0   1   0   1   0   0   2   1   2   1   1   1   1   2   1   2   1   1   1   1   0   1   1   1   1   2   1   0   0   0   1   1   1   0   1   1   0   1   2   2   2   0   2   0   1   1   1   2   1   2   0   1   1   0   1   1   0   1   2   1
 MK-4-10                1   2   1   0   2   2   1   1   0   1   1   2   0   0   2   1   2   1   1   2   1   0   1   1   1   0   1   0   0   1   1   0   1   1   1   0   1   1   0   1   1   2   1   1   0   1   0   1   1   0   1   1   0   0   1   2   2   1   1   0   1   1   0   1   2   0   1   0   0   0   1   1   2   0   0   0   1   1   2   1   1   0   1   0   1   2   1   1   1   1   1   0   2   1   2   1   1   0   0   0   1   1   0   0   0   0   1   2   0   0   2   0   1   1   2   0   1   1   1   2   1   0   0   1   1   1   0   1   1   1   2   2   1   1   0   2   1   2   2   2   0   1   0   1   0   0   2   1   2   1   1   1   1   2   1   2   0   1   1   1   2   0   1   1   1   2   1   1   0   1   1   1   1   0   1   1   1   1   1   2   2   0   2   0   0   1   1   2   1   2   0   1   2   0   1   1   0   1   2   2
 MK-4-11                1   2   1   0   2   2   1   2   0   1   1   2   0   0   1   1   1   1   1   2   1   0   1   1   2   0   0   0   0   1   1   0   1   1   0   0   0   1   0   1   1   2   1   1   1   1   0   0   1   0   1   1   0   0   1   2   2   1   1   0   1   0   1   1   2   0   2   0   1   0   1   2   2   0   0   0   1   1   2   1   1   0   1   0   1   0   1   1   1   1   1   0   2   1   2   1   1   0   0   1   1   0   0   0   0   0   1   2   0   0   1   0   1   1   2   0   1   1   1   2   1   0   0   1   0   1   0   1   0   1   2   2   1   1   0   2   1   2   2   2   0   1   0   1   0   0   2   1   2   1   1   1   1   2   2   2   1   1   1   1   2   0   1   0   1   2   1   0   0   1   1   1   1   0   2   2   2   0   1   2   2   1   2   1   0   1   1   2   1   2   0   2   2   0   2   1   0   1   1   2
 MK-4-12                1   2   0   0   0   2   1   1   0   1   2   2   1   0   2   1   1   1   0   2   1   1   1   1   2   0   1   0   0   1   1   0   1   1   1   0   0   0   0   1   2   1   1   1   0   1   0   0   1   0   1   1   0   0   2   2   2   1   1   1   1   0   2   1   2   0   2   0   0   2   1   2   2   0   1   0   1   1   2   1   1   0   1   1   1   0   1   0   1   1   1   0   2   1   2   0   1   0   0   1   2   0   0   0   0   0   1   2   0   0   1   0   1   1   2   0   1   2   1   2   1   0   0   0   0   1   0   0   0   1   2   2   1   2   0   2   1   2   2   2   0   1   0   1   0   0   2   1   2   1   2   1   0   2   2   2   1   2   1   1   2   1   0   0   1   2   1   0   0   1   1   1   1   0   2   2   2   0   1   2   2   1   2   1   0   1   1   2   1   2   0   1   1   0   2   1   1   1   1   2
 MK-4-13                1   2   0   0   0   2   1   1   0   1   2   2   0   0   2   1   1   1   0   2   0   2   1   2   1   1   1   0   0   1   1   0   1   1   2   0   0   0   0   1   2   1   1   1   0   1   0   0   1   1   0   1   1   0   1   2   2   1   0   1   1   0   0   1   2   1   2   1   0   2   1   1   2   0   1   0   2   1   2   1   2   1   1   0   0   0   1   0   1   1   1   1   2   1   2   0   1   1   0   1   2   0   0   0   0   0   1   2   0   0   0   0   1   1   2   0   1   2   2   2   1   0   0   0   0   1   0   0   0   1   2   2   1   2   0   2   1   2   2   2   0   1   0   1   1   0   2   1   2   1   2   1   1   1   2   2   1   2   1   1   2   1   0   1   1   2   1   0   0   1   1   1   1   0   2   2   2   0   2   2   1   0   1   1   0   2   1   2   1   2   0   1   1   0   1   1   1   1   1   2
 MK-4-14                1   2   0   0   0   2   1   0   0   1   2   1   0   0   2   1   0   1   0   2   0   2   1   2   1   1   2   1   0   1   1   0   0   1   1   0   0   1   0   1   2   1   1   1   0   1   0   0   1   1   1   1   0   1   1   2   2   1   0   1   1   1   0   1   2   1   2   2   0   2   1   1   2   0   1   0   0   1   2   0   2   1   1   0   1   1   1   0   1   1   1   1   2   1   2   0   0   1   0   2   2   1   0   0   0   1   1   1   0   0   0   0   1   1   2   0   0   2   2   1   1   0   0   1   0   1   1   0   0   1   2   2   1   2   0   2   2   2   2   2   0   1   0   1   1   0   2   1   1   2   2   1   1   1   2   2   1   2   1   1   2   1   1   1   1   2   1   1   0   2   1   1   1   0   2   2   2   0   1   1   1   0   1   1   0   2   1   2   1   2   0   1   0   0   1   1   1   1   1   2
 MK-4-15                1   2   0   0   0   1   0   1   0   1   2   1   0   0   2   1   0   0   0   2   0   2   1   2   1   1   2   1   1   1   1   0   0   1   1   0   0   1   0   1   2   1   1   1   1   1   0   1   1   1   1   1   0   1   1   2   2   1   1   1   1   1   0   1   2   2   2   2   0   2   1   1   2   0   1   0   0   1   2   0   2   1   1   0   0   1   1   0   1   2   1   1   2   1   1   0   1   1   0   2   2   1   0   0   0   1   1   1   0   0   1   0   1   1   2   0   1   1   2   1   1   0   0   1   0   0   1   0   0   1   1   2   1   1   1   1   2   2   2   2   0   2   0   1   0   0   2   1   1   2   2   0   1   1   2   2   1   2   1   1   2   1   1   1   1   2   1   1   0   2   1   1   1   0   1   2   2   0   1   1   1   0   1   1   1   2   1   2   1   2   0   1   0   0   1   0   1   1   1   2
 MK-4-16                1   2   0   1   0   1   0   1   0   1   2   1   0   0   2   0   2   0   1   2   0   2   1   1   1   1   2   1   1   1   1   1   0   0   1   0   0   2   0   2   2   1   1   1   2   1   0   1   1   1   1   1   1   1   0   2   2   1   1   0   1   1   0   1   2   2   2   0   0   2   2   1   2   0   1   0   0   1   2   1   2   1   1   0   0   1   1   1   1   2   0   1   1   2   1   0   1   0   0   2   2   1   0   1   0   0   1   1   0   0   1   0   1   2   1   0   2   1   2   1   1   0   1   1   0   0   1   0   0   1   1   2   1   1   1   0   2   2   1   2   0   2   0   1   0   0   2   1   0   2   2   0   1   1   2   2   1   2   1   1   2   1   1   1   0   2   2   1   0   1   2   2   1   0   1   1   1   0   1   1   1   0   1   0   1   1   1   2   1   2   0   1   0   0   1   0   1   0   1   2
 MK-5-1                 1   1   0   0   1   1   0   0   2   2   0   1   1   1   1   0   1   0   1   1   1   1   1   1   0   0   1   1   0   0   1   1   1   1   0   1   2   0   1   2   1   1   2   1   1   0   2   1   1   0   0   2   1   1   0   1   0   1   1   0   1   1   2   0   2   2   2   2   0   1   0   1   1   1   1   0   1   1   2   1   1   0   2   1   1   1   1   2   2   1   1   0   1   2   2   1   1   1   1   1   2   1   1   1   1   1   1   1   0   1   2   2   1   2   1   1   0   2   2   1   1   0   2   2   0   1   2   1   1   0   0   0   2   1   1   0   1   1   2   0   2   1   1   1   1   0   0   1   1   2   1   1   1   1   1   1   0   1   2   1   1   0   1   0   2   1   2   2   1   1   1   0   1   2   1   0   1   0   2   1   1   0   1   2   2   1   1   0   0   1   1   1   1   1   2   1   1   2   0   2
 MK-5-2                 0   1   1   0   1   1   0   0   1   2   0   1   1   1   1   1   1   0   1   0   1   1   1   1   0   0   1   1   0   0   1   1   1   1   0   1   2   0   1   2   0   1   1   1   0   0   2   1   1   0   0   2   0   0   0   1   0   0   1   0   1   1   2   0   2   2   2   2   0   1   0   1   1   2   1   0   1   1   1   1   1   0   1   1   1   1   1   1   1   1   1   0   1   2   2   1   0   1   2   1   2   1   1   1   1   1   1   1   0   1   2   2   1   2   1   2   0   2   1   2   0   0   2   2   0   1   2   2   0   0   2   0   2   2   1   0   1   1   2   0   2   1   1   1   1   1   0   0   1   1   1   1   1   1   1   1   0   1   2   1   1   0   1   0   2   1   2   2   2   1   1   1   0   2   1   0   1   0   2   1   2   0   1   2   2   1   1   0   2   1   1   1   1   1   2   1   1   2   0   2
 MK-5-3                 0   1   1   1   1   1   0   1   0   1   0   1   1   1   1   1   2   0   1   0   1   2   1   1   0   0   1   1   0   0   1   1   1   1   0   1   1   1   0   2   0   1   1   1   0   0   2   1   1   0   0   1   0   1   0   1   0   0   1   0   1   1   2   0   1   2   2   1   0   1   0   1   1   2   1   0   2   1   1   1   1   1   1   1   2   1   1   1   1   1   1   0   1   2   1   0   0   1   2   1   1   1   2   1   2   1   1   1   0   1   2   2   1   1   1   2   0   1   1   2   0   0   1   2   1   1   2   2   0   0   2   0   2   2   1   0   0   1   2   0   2   1   1   1   1   1   1   1   1   1   1   2   0   2   0   1   0   1   2   1   1   0   1   0   2   1   2   2   2   2   1   0   0   2   1   0   1   1   2   1   2   0   1   2   1   1   1   0   2   1   1   1   1   1   1   1   1   2   1   2
 MK-5-4                 0   1   1   1   1   1   0   1   2   1   0   1   1   0   1   1   2   0   1   0   1   2   1   1   1   0   1   0   1   0   0   1   2   1   1   1   1   1   0   2   0   1   2   1   0   0   2   1   1   0   0   0   1   1   0   1   0   0   1   0   0   1   2   1   1   1   2   1   0   1   0   1   1   2   1   0   2   1   1   1   1   1   1   1   2   1   1   2   1   1   1   1   1   2   1   0   0   1   2   1   2   1   2   1   2   1   1   1   1   1   2   2   2   1   1   2   0   1   1   1   0   0   1   2   1   1   2   2   0   1   2   0   2   2   1   0   0   1   2   0   2   1   0   1   1   1   1   0   1   1   1   2   0   2   0   1   1   2   1   1   0   1   1   0   2   1   2   2   2   2   1   0   0   2   1   0   1   1   2   1   2   0   1   2   1   1   1   0   1   1   0   1   2   0   1   1   1   2   1   1
 MK-5-5                 0   1   1   1   2   1   0   1   2   1   0   1   1   0   1   0   2   0   1   1   1   1   1   1   1   0   1   0   1   1   1   1   2   1   1   0   1   1   0   2   0   1   2   1   0   0   2   2   1   1   0   0   1   1   1   1   0   0   1   1   0   1   2   1   1   1   2   1   0   0   0   1   1   2   1   1   1   1   1   1   0   1   1   1   2   1   0   2   1   1   1   1   1   2   2   0   0   1   0   1   2   1   2   1   2   1   1   1   0   1   2   2   2   1   1   2   0   0   1   1   0   0   1   1   1   1   1   1   0   1   1   0   2   1   1   0   0   1   2   0   2   1   0   1   1   1   1   0   1   1   1   2   0   2   0   2   1   1   0   0   1   1   1   2   2   1   2   2   1   2   1   0   0   2   1   0   1   1   1   1   2   1   1   2   1   1   0   0   1   1   0   1   2   1   2   1   1   2   1   0
 MK-5-6                 0   1   1   1   1   0   0   1   2   2   0   1   1   1   1   0   2   0   1   1   1   1   1   1   2   0   0   0   1   1   1   1   2   1   1   0   1   1   0   2   1   1   2   1   0   0   1   1   1   1   1   0   2   1   1   1   1   0   1   1   0   1   1   1   1   1   1   1   0   0   0   1   1   2   1   1   1   2   1   1   0   1   1   0   2   1   1   2   1   1   1   1   2   2   2   0   0   2   0   0   1   1   2   1   2   1   1   1   0   1   2   2   2   1   2   1   0   1   2   1   0   0   1   1   1   1   1   1   0   1   0   1   2   1   1   0   1   0   2   0   2   1   0   1   1   1   1   0   1   1   1   2   0   2   0   2   2   1   0   0   1   1   1   2   1   1   2   2   2   2   1   0   1   2   1   0   1   0   1   1   2   1   1   2   1   0   1   0   1   1   0   1   2   1   2   1   1   2   1   0
 MK-5-7                 0   1   1   1   1   0   0   1   2   2   1   1   1   2   1   0   2   0   1   1   1   1   1   1   2   0   0   0   1   1   1   1   2   1   1   0   0   1   1   2   1   1   1   2   0   0   1   1   1   1   1   0   2   1   1   1   2   0   1   0   1   1   1   1   1   1   2   1   1   0   0   1   0   2   2   1   1   2   1   1   0   2   1   1   1   1   1   1   1   1   1   1   2   2   2   0   0   2   1   0   1   1   2   1   1   1   2   1   0   1   2   2   2   1   1   2   0   1   1   1   1   0   1   1   1   1   1   1   0   1   0   1   2   1   1   0   1   0   2   0   2   1   0   0   1   1   1   1   1   1   1   2   0   2   0   2   2   1   0   0   1   1   1   2   1   0   2   2   0   2   1   0   1   1   1   0   1   0   1   1   2   1   1   2   1   0   1   0   2   1   0   1   2   1   2   1   1   2   1   1
 MK-5-8                 0   1   1   1   1   0   0   1   2   2   2   1   1   2   1   0   2   0   0   1   1   1   2   0   2   0   0   0   1   0   1   0   2   1   1   0   1   1   2   2   2   1   1   2   0   0   0   1   1   2   1   0   2   1   0   1   2   0   1   0   1   1   0   1   1   1   2   1   2   0   0   1   0   2   2   1   1   2   1   1   1   2   0   1   1   1   1   1   1   1   1   1   1   2   2   1   1   2   2   0   1   1   2   1   1   1   2   1   0   2   2   2   2   1   1   2   0   1   1   1   1   0   1   1   1   1   1   1   0   1   1   1   2   1   1   1   1   0   2   0   2   1   0   0   1   1   1   1   1   1   1   2   0   1   0   2   1   2   0   0   1   1   1   1   1   0   2   2   0   1   1   0   1   1   2   0   1   0   0   2   2   1   1   2   0   0   1   0   1   1   0   1   2   2   2   0   1   2   2   1
 MK-5-9                 1   1   1   1   1   0   1   1   1   2   2   1   1   2   1   0   2   0   1   1   1   1   2   0   2   0   0   0   1   0   1   0   2   1   1   0   0   1   2   2   1   2   2   2   1   1   0   1   1   2   1   1   2   1   0   1   1   0   1   0   1   1   0   1   1   1   2   1   2   0   1   1   0   2   2   1   1   2   1   2   1   2   0   1   1   1   1   0   1   1   1   1   1   2   2   1   1   2   2   0   0   1   2   2   1   1   2   1   0   2   2   2   2   1   1   2   0   0   1   1   1   1   1   1   1   1   1   1   0   0   1   1   2   1   2   1   2   0   1   0   2   1   0   0   2   1   1   1   1   1   1   2   0   1   0   2   1   2   0   0   1   1   1   1   2   0   2   1   0   1   1   0   0   1   2   0   1   0   0   2   2   1   1   2   0   0   1   0   1   1   0   1   2   1   2   0   1   2   2   1
 MK-5-10                1   1   2   2   0   0   1   1   1   2   2   1   1   1   1   1   2   1   1   1   1   1   2   0   1   0   0   0   1   0   1   0   2   0   0   0   0   1   2   2   1   2   2   2   1   1   0   1   1   2   1   1   2   1   0   1   1   0   1   0   1   0   0   1   1   1   2   1   2   0   1   1   0   2   2   1   1   2   1   2   1   1   0   0   1   1   1   1   1   1   1   1   1   2   2   1   1   2   2   0   0   2   2   2   2   2   2   1   0   2   2   1   2   1   1   1   0   0   1   0   1   1   1   0   1   1   1   1   0   0   1   1   2   1   2   0   2   1   0   0   2   1   0   0   2   1   1   2   1   1   1   1   0   1   0   2   1   1   0   0   1   1   1   1   2   0   2   1   0   1   1   1   0   2   1   0   2   0   1   2   2   1   1   1   0   0   1   0   1   1   0   0   1   1   2   0   0   2   2   1
 MK-5-11                1   1   1   2   0   0   1   0   1   2   0   1   1   1   0   1   1   1   0   1   2   1   2   0   1   0   0   0   2   0   1   0   1   0   0   0   0   1   2   2   1   2   2   1   1   1   0   1   1   2   1   1   2   1   1   1   1   0   1   0   1   0   0   1   1   1   2   1   2   0   1   1   0   2   2   1   1   2   0   2   0   1   0   0   1   1   1   1   1   1   1   1   1   2   1   1   1   2   2   0   0   1   1   2   1   1   1   1   0   2   2   1   2   1   1   1   0   0   1   0   1   1   1   0   0   1   1   1   0   0   1   1   2   1   2   0   2   1   0   0   2   1   1   0   2   1   1   1   1   1   0   1   1   1   0   0   1   1   0   0   1   1   1   1   2   1   2   2   0   1   1   1   0   2   1   1   2   0   2   2   2   2   2   1   0   0   0   0   1   1   0   1   1   1   2   0   0   1   2   0
 MK-5-12                0   1   1   2   0   1   1   0   1   2   0   1   1   0   0   1   2   1   0   1   2   1   2   0   0   0   0   0   2   0   1   0   1   0   0   0   0   1   2   2   1   2   2   1   1   1   1   2   1   2   2   1   2   1   1   1   1   0   1   0   1   1   0   1   0   2   2   0   1   0   1   1   0   2   2   1   1   1   0   2   1   1   0   0   1   1   0   1   1   1   1   1   0   2   1   1   0   1   2   0   0   1   1   2   1   1   1   1   0   2   1   1   2   1   1   1   0   1   1   0   1   1   1   0   1   2   0   1   0   0   1   1   1   1   2   0   2   1   0   0   1   1   2   0   2   1   1   1   1   1   1   1   1   0   1   0   1   1   0   0   1   1   0   2   2   1   2   2   0   1   1   1   0   2   1   1   2   0   2   2   1   2   2   1   1   0   0   0   0   1   0   1   1   1   2   0   0   1   1   0
 MK-5-13                0   1   1   2   1   1   1   0   1   2   0   0   1   1   0   0   2   1   0   1   1   2   2   1   0   0   0   1   2   0   0   0   2   0   0   1   0   1   2   2   1   2   2   2   2   2   1   2   0   1   2   1   1   0   1   1   1   0   1   0   1   1   0   1   0   2   2   0   1   0   1   1   0   2   2   1   1   1   0   2   1   0   1   2   1   1   0   1   1   1   1   1   0   2   1   1   0   1   2   0   0   1   0   2   1   1   1   0   1   2   0   1   2   1   1   1   1   0   1   0   0   1   1   1   1   2   0   1   0   1   1   1   1   1   1   1   2   1   0   0   1   1   1   1   2   2   1   0   1   1   1   1   1   0   1   0   1   1   0   1   1   1   0   2   2   1   2   2   0   1   0   1   0   2   1   1   2   0   1   2   1   2   2   1   1   0   1   0   0   1   0   1   0   1   2   0   0   0   1   0
 MK-5-14                0   1   1   2   1   1   1   0   2   2   0   1   1   2   0   0   2   1   0   1   1   2   1   1   0   0   0   1   2   0   0   1   2   0   0   1   0   1   1   2   1   2   2   2   2   1   1   2   0   1   1   0   1   1   1   0   1   1   1   0   1   1   0   0   0   2   2   0   1   0   1   1   0   2   2   1   1   1   1   1   1   0   1   2   1   1   0   0   1   1   1   0   0   2   1   1   0   1   2   0   0   1   0   2   1   1   1   2   1   2   1   1   2   1   0   1   1   0   1   0   0   1   1   1   1   2   1   1   0   1   1   1   1   1   1   1   2   2   0   0   1   1   1   1   2   2   1   0   1   1   1   1   1   1   1   1   1   1   0   1   1   1   0   2   0   1   2   2   0   1   0   1   0   2   1   1   2   0   1   2   1   2   2   1   2   0   1   0   0   1   0   1   0   1   2   0   0   0   1   0
 MK-5-15                0   1   1   2   1   1   1   0   2   2   1   1   1   1   1   0   2   2   0   1   1   2   1   1   0   0   0   1   2   1   0   1   2   0   0   1   1   1   0   2   1   1   2   2   2   1   1   2   0   1   1   0   1   1   0   0   1   1   1   0   1   1   0   0   0   2   1   0   1   0   1   1   0   2   2   1   1   1   1   1   1   0   1   2   1   2   0   0   1   1   1   0   0   1   1   1   0   1   2   1   0   1   0   1   1   1   1   1   1   2   2   1   2   2   0   1   1   0   1   0   0   1   1   1   1   1   1   1   0   1   1   1   1   1   1   1   2   2   0   0   2   2   1   2   2   1   1   0   1   1   1   1   1   1   1   1   1   1   1   1   1   1   2   2   1   1   2   1   0   1   0   1   0   2   0   1   2   0   1   2   1   2   2   1   2   0   1   0   0   1   0   1   0   1   2   1   1   0   1   0
 MK-5-16                0   1   1   1   1   1   1   0   2   2   1   1   1   1   1   0   2   2   1   1   1   1   1   0   0   0   0   1   2   0   0   1   2   0   0   1   1   1   0   1   1   1   2   1   2   1   1   2   0   1   2   0   1   1   0   0   1   1   1   0   0   1   0   1   1   0   1   0   1   0   1   1   0   2   2   2   1   1   1   2   1   0   1   2   2   2   0   0   1   1   1   0   0   1   1   1   0   1   2   1   0   1   0   1   2   1   1   1   1   2   1   1   2   1   0   1   1   0   1   0   0   1   1   1   1   1   1   1   0   1   1   1   1   1   2   1   2   2   0   0   2   2   0   2   2   1   1   0   1   2   1   1   2   1   1   1   1   1   1   1   0   1   1   2   1   1   2   2   0   1   0   1   1   2   0   1   2   0   1   2   0   2   2   2   2   0   2   0   0   1   0   0   0   1   2   1   0   0   1   0
 MK-6-1                 1   2   1   2   0   1   1   1   1   0   1   1   0   1   2   1   2   2   1   0   2   1   2   1   2   1   0   1   0   1   1   0   0   0   1   1   2   1   0   1   1   1   2   0   2   1   2   0   2   1   1   1   0   2   0   2   0   1   2   0   0   0   2   0   1   2   2   1   2   1   1   0   1   0   2   1   1   0   0   1   2   1   0   1   1   0   2   2   1   1   1   2   0   1   0   1   1   2   1   0   1   1   0   2   0   1   0   2   1   0   1   1   1   1   0   1   1   1   1   2   1   2   1   1   2   0   1   1   1   1   1   2   1   0   1   2   1   1   1   1   1   1   2   2   1   2   2   1   1   2   2   2   0   0   2   0   1   1   2   1   0   1   2   1   0   1   2   2   0   1   0   0   1   0   1   1   2   0   1   2   2   0   1   1   1   0   2   2   0   0   1   2   0   1   1   0   2   0   2   1
 MK-6-2                 2   2   1   2   0   0   0   1   0   0   1   0   0   1   2   1   2   2   1   0   2   1   2   2   1   1   0   1   0   2   1   0   1   0   1   1   2   2   0   1   1   1   2   0   2   1   1   1   2   1   1   1   1   2   0   2   0   0   2   1   1   1   2   0   2   1   2   1   1   1   1   0   2   0   2   1   1   0   0   1   2   1   1   2   0   0   2   2   1   1   1   1   1   1   0   1   1   1   1   0   1   0   0   2   0   0   0   1   2   0   1   2   1   1   0   0   1   1   1   2   1   2   2   2   2   0   1   1   1   1   0   1   1   0   0   2   1   1   1   1   1   1   2   2   1   2   2   1   1   2   2   2   0   0   2   0   1   1   2   1   0   2   2   1   0   1   2   2   0   1   0   0   1   1   1   1   2   0   1   2   2   0   1   1   1   0   2   2   0   1   1   2   2   1   0   0   2   0   2   0
 MK-6-3                 2   2   1   2   0   0   1   1   0   0   1   0   1   1   2   1   1   2   1   0   2   1   2   2   1   1   0   1   0   2   2   1   1   0   1   1   2   2   1   0   1   2   2   0   2   1   1   1   2   1   1   1   1   2   1   2   0   1   2   1   1   1   2   0   2   2   2   1   1   1   2   0   2   0   2   2   1   0   0   1   2   1   1   2   0   0   2   2   1   1   1   1   1   1   0   1   1   1   1   0   1   0   1   2   0   0   0   0   1   0   1   2   1   0   0   0   0   1   0   2   1   2   2   1   2   0   1   1   2   1   1   1   1   0   0   2   1   1   1   2   1   1   2   2   1   2   2   1   1   2   2   2   0   0   1   0   2   1   2   1   0   2   2   1   0   1   1   2   0   1   0   0   1   1   2   1   2   1   1   1   2   0   1   1   2   0   2   1   0   1   1   1   2   1   0   0   2   0   1   0
 MK-6-4                 2   2   1   2   0   1   1   1   0   0   1   0   1   2   2   1   1   1   1   1   2   1   1   2   1   1   0   1   0   2   1   1   1   0   1   2   2   1   1   0   1   1   2   0   2   2   1   1   2   1   1   1   1   2   0   2   0   1   2   1   1   1   2   1   2   2   2   0   1   1   1   0   1   0   2   2   1   0   0   1   2   1   1   2   0   0   1   1   1   1   1   1   1   1   0   1   1   1   1   0   1   0   1   2   0   0   0   0   1   0   2   2   1   0   1   0   0   1   0   2   1   1   2   1   2   0   1   1   2   1   1   1   1   0   0   2   1   1   1   2   1   1   2   2   1   2   1   1   1   2   2   2   0   0   1   0   2   1   2   1   0   2   2   1   0   1   2   2   0   1   0   0   1   2   2   1   2   1   1   0   2   0   2   1   2   0   2   1   0   0   1   1   1   1   0   0   2   0   0   0
 MK-6-5                 2   2   1   2   0   2   1   2   0   0   1   0   1   2   2   1   1   1   1   1   2   1   1   1   0   1   0   1   0   2   1   1   1   0   2   2   2   1   2   0   1   1   2   0   2   2   1   2   2   2   1   1   0   2   0   2   0   1   2   1   1   0   2   1   2   1   2   0   1   1   1   0   1   0   2   2   1   0   1   1   1   1   1   2   1   0   1   1   2   1   1   1   1   1   0   1   1   1   1   0   1   0   1   2   1   0   0   0   1   0   2   1   1   0   1   1   0   1   0   2   1   1   2   1   2   0   1   2   1   1   1   1   1   0   0   2   1   0   2   2   1   1   2   2   1   2   1   1   1   2   2   2   1   1   1   1   2   1   2   1   0   2   1   1   0   1   2   2   1   2   1   0   1   2   2   1   2   1   1   0   2   0   2   0   2   0   2   1   1   1   1   2   1   1   0   0   1   0   1   0
 MK-6-6                 2   2   1   1   1   1   1   2   0   0   1   0   2   2   2   1   1   1   1   1   2   1   0   1   0   2   1   2   0   2   0   1   0   1   1   2   2   1   2   0   2   1   2   0   2   2   1   2   2   2   1   0   0   2   1   2   0   1   2   1   1   0   2   2   2   2   2   0   0   0   1   0   0   0   2   2   1   0   0   1   1   1   0   2   1   0   1   1   2   0   1   1   1   1   0   1   1   2   0   0   1   0   1   2   2   0   1   0   1   0   2   1   1   0   0   2   1   1   0   2   1   2   2   1   2   0   1   2   1   1   0   2   2   0   0   2   1   0   2   2   0   1   2   2   1   1   1   1   1   2   1   2   1   1   1   1   2   1   2   1   0   2   1   1   0   1   2   2   2   2   1   0   1   2   2   1   2   1   2   1   2   2   2   0   2   1   2   1   1   1   1   2   0   0   0   0   1   0   1   0
 MK-6-7                 1   2   1   1   1   2   2   2   0   0   1   0   2   2   2   1   1   1   1   1   2   1   0   1   0   2   1   2   0   2   0   1   0   1   1   2   2   1   0   1   2   1   2   0   2   1   0   2   2   2   1   0   0   2   1   2   0   1   2   1   1   0   2   2   2   2   2   0   0   0   1   0   0   0   2   2   1   0   0   1   1   1   0   2   1   0   1   1   1   0   1   1   1   1   0   1   1   1   0   0   1   0   1   2   2   0   1   0   1   0   2   2   2   0   0   2   1   1   0   2   0   1   2   1   2   0   1   2   1   1   0   2   2   0   0   2   1   0   2   2   1   1   2   2   1   1   1   1   1   2   1   2   2   1   1   1   2   1   1   1   0   1   1   1   0   0   2   2   2   2   1   0   1   2   2   1   2   1   2   1   2   2   2   0   2   1   2   1   1   1   1   2   0   0   0   1   1   0   0   0
 MK-6-8                 2   2   1   0   1   2   2   2   0   0   1   0   2   1   2   1   1   2   1   1   2   1   0   1   0   2   0   2   0   2   0   1   0   1   1   1   2   1   0   1   2   1   2   0   2   1   0   2   2   1   1   1   0   2   1   2   0   1   2   1   1   0   2   2   2   2   2   1   0   0   2   0   1   1   2   1   1   0   0   1   1   2   0   2   1   0   1   1   1   1   1   1   1   0   0   1   1   2   0   0   1   0   2   2   2   1   0   0   1   0   1   1   2   0   0   2   1   1   0   1   0   2   2   1   2   0   1   2   0   1   0   2   2   0   0   2   2   0   2   2   1   1   2   1   1   1   1   1   2   1   2   2   2   1   1   0   2   1   1   1   0   1   1   1   0   0   2   1   2   2   1   0   1   2   2   1   2   1   1   1   2   2   2   0   2   1   2   2   1   1   2   2   0   0   0   1   1   0   0   1
 MK-6-9                 2   2   1   0   1   2   1   2   2   0   2   1   2   0   2   2   1   1   1   1   2   1   0   1   0   2   0   2   0   2   0   1   0   1   1   0   2   1   0   2   2   1   2   0   2   1   2   2   2   1   2   1   1   2   1   2   0   1   2   1   1   0   2   2   2   2   1   1   0   0   2   0   1   1   2   1   1   0   0   1   1   2   0   2   1   0   1   1   1   1   1   1   1   0   1   1   1   2   0   0   1   0   1   2   2   0   1   1   1   0   1   1   2   0   0   1   1   1   0   1   0   2   1   1   1   0   1   1   0   0   0   2   2   0   1   2   2   0   1   2   1   1   1   0   1   1   1   1   2   1   1   2   1   1   0   0   2   2   1   1   0   1   1   1   0   0   2   1   1   2   1   0   1   1   2   1   2   1   1   1   2   1   2   0   1   1   2   2   2   1   2   2   0   1   0   1   1   2   0   1
 MK-6-10                1   2   1   0   1   2   1   2   1   0   2   1   2   0   2   1   2   1   1   0   2   1   0   1   0   1   0   1   0   2   1   1   0   1   1   0   2   1   0   2   2   1   2   1   1   1   2   2   2   1   2   1   1   2   1   1   0   1   2   2   1   0   0   2   2   1   1   1   0   0   1   0   1   2   2   1   1   0   0   1   0   2   0   1   1   1   0   1   1   1   1   2   1   0   1   1   2   2   0   1   1   1   1   2   1   0   1   1   1   0   1   1   2   1   0   1   1   0   1   1   1   2   1   1   1   0   1   2   0   0   0   1   2   0   1   1   2   0   0   1   0   1   1   0   1   1   1   2   2   1   1   2   1   0   0   0   2   2   1   2   0   1   2   1   1   0   2   1   1   2   2   0   1   1   2   1   2   1   0   1   2   1   1   0   1   1   1   2   2   1   1   2   0   1   0   1   1   2   0   1
 MK-6-11                1   2   0   0   1   2   1   2   1   1   2   1   2   0   2   1   2   1   1   0   2   1   0   1   1   0   0   1   0   2   1   1   1   1   0   0   2   2   0   1   1   1   2   1   0   1   1   2   2   1   1   0   1   2   1   1   0   1   2   2   1   0   0   2   2   1   1   1   0   0   1   0   2   2   2   1   1   0   0   2   1   2   0   1   1   0   0   2   2   0   1   1   1   0   1   2   1   1   0   1   1   1   1   2   1   0   1   1   1   0   1   1   2   1   0   1   1   1   1   1   1   2   1   1   1   0   0   2   0   0   0   1   2   0   2   1   1   1   1   1   0   1   1   0   1   1   1   2   2   1   1   2   1   0   1   0   2   2   1   2   1   0   1   1   1   0   2   1   1   2   2   0   0   1   2   1   2   2   0   2   2   2   1   0   1   1   0   2   2   1   1   2   1   1   0   1   1   1   0   1
 MK-6-12                1   2   0   0   0   1   1   2   1   1   1   1   2   0   2   1   2   1   1   1   1   1   1   1   1   0   0   1   0   2   1   1   1   1   0   1   1   2   2   1   2   1   1   1   1   1   1   2   2   0   0   0   2   2   1   1   0   1   2   2   2   0   1   1   2   1   1   1   0   1   1   0   2   2   2   1   0   0   0   2   1   2   0   0   1   1   0   2   2   0   1   1   1   1   1   2   1   1   0   2   1   1   1   2   1   1   1   1   1   1   1   1   2   1   0   1   1   2   2   1   1   2   1   1   1   0   0   2   0   0   0   1   2   0   2   1   1   2   1   1   1   2   1   0   1   1   1   2   2   1   1   2   0   0   0   0   2   2   1   2   1   1   1   1   1   0   2   1   1   2   2   0   0   1   2   1   1   2   0   2   1   2   1   0   1   1   0   2   2   1   0   2   0   1   1   1   1   1   1   1
 MK-6-13                1   2   0   0   0   0   1   2   1   1   1   1   2   0   2   2   2   1   1   1   1   1   1   1   1   1   0   1   0   2   0   1   1   1   0   1   1   1   1   1   2   2   1   2   1   1   1   1   2   0   0   0   2   2   1   1   1   1   2   2   2   1   1   1   2   1   1   1   0   1   1   0   2   2   2   2   0   0   0   2   1   2   0   0   0   1   1   2   2   0   1   1   1   1   2   2   0   1   0   1   1   1   1   1   1   1   1   1   1   0   0   1   2   1   0   1   1   2   2   0   1   2   1   1   1   0   0   2   0   0   0   1   2   0   2   1   1   2   2   1   1   2   1   0   1   1   1   2   2   1   2   2   0   0   1   0   2   2   0   2   0   1   1   1   0   0   1   1   1   2   2   0   0   1   2   2   1   2   2   2   1   2   0   0   1   1   0   2   1   1   0   2   1   1   1   1   1   1   0   1
 MK-6-14                1   2   0   0   0   1   1   2   1   1   1   1   2   0   2   1   1   0   1   1   2   0   1   1   1   1   0   1   0   2   1   1   2   1   0   1   1   1   1   1   2   1   2   2   0   1   1   2   2   0   0   0   2   1   1   1   1   1   2   1   2   1   1   1   2   1   2   1   0   2   0   0   2   1   2   2   0   1   0   2   1   2   0   0   0   1   1   2   2   0   2   1   1   1   2   1   0   2   0   1   1   1   1   1   1   1   1   2   2   0   1   1   1   1   0   1   0   2   2   0   1   2   1   1   1   1   0   2   0   0   0   1   1   0   2   1   1   2   2   0   1   1   1   0   1   1   2   1   1   2   2   1   0   1   1   0   2   2   1   2   0   2   1   1   0   0   1   1   1   2   2   0   0   1   2   1   1   2   2   2   1   2   0   0   0   1   0   2   0   1   0   1   1   1   2   2   1   1   0   1
 MK-6-15                1   1   0   0   0   1   1   2   1   1   1   1   2   0   2   1   1   0   1   1   1   0   1   1   0   1   1   1   0   2   2   2   2   1   0   1   1   1   1   1   2   1   2   2   1   1   1   2   2   0   0   0   2   1   2   1   0   1   2   1   2   1   2   1   1   1   2   2   0   2   0   0   2   1   2   2   0   1   0   2   1   2   0   0   0   1   1   1   2   1   2   1   1   1   2   1   0   2   0   1   1   1   1   1   1   1   1   2   1   0   1   1   1   1   0   1   0   2   2   0   1   2   1   1   1   1   0   2   0   1   0   1   1   0   2   1   1   2   2   0   1   1   1   0   1   1   2   1   1   2   2   0   0   0   1   0   2   2   1   2   1   2   1   1   0   1   1   1   1   2   2   0   1   1   2   0   1   2   2   2   1   2   0   0   0   1   0   2   0   1   0   1   1   1   2   2   1   2   0   1
 MK-6-16                1   1   1   0   0   1   1   2   1   1   1   1   2   2   2   1   1   0   1   0   1   0   1   1   0   1   1   1   0   2   2   1   2   2   0   1   1   1   0   1   2   1   2   2   1   1   1   2   2   0   0   0   2   2   2   1   1   1   2   1   2   1   2   1   1   1   2   2   0   1   1   0   2   1   2   2   0   1   1   2   1   2   0   0   0   1   1   1   2   0   2   1   1   1   1   1   0   2   0   2   1   2   0   1   1   1   1   2   1   0   1   1   1   1   0   0   0   1   1   0   1   2   1   1   1   1   0   2   0   1   0   1   1   1   2   1   2   2   1   0   1   1   1   0   1   1   2   0   0   2   2   0   0   0   1   1   2   2   1   2   1   2   1   1   0   1   1   1   1   2   2   0   1   1   2   0   1   2   1   2   1   2   1   0   0   1   0   2   0   1   0   1   1   0   2   2   1   1   0   0
 
!****************************************** Phenotypic Data **********************************************************
!-100.0 is resevred for missing phenotype
SimulatedTrait1         9.8537    9.0552    8.4092   10.2757    8.2497   11.2544    8.6493    9.5174   10.2558   11.1524    9.8723   10.3768    9.3630   10.1480   10.3999   11.1759   10.0663   10.5723   12.0434    9.9501    9.9231   10.2637    8.4103    9.8436   11.7022    9.9885   10.7046   10.8893    9.3392    9.4049   10.2511    8.9401    8.3164   10.4709   10.6697    8.7813   10.6411    9.2403    9.4614   11.0491    9.3908   10.5116    8.0721    8.7352    9.4727    9.8322   11.4949    9.4095    9.3526   10.6035   12.8530   10.9881    9.5691    8.8770    9.8496   11.2352    8.6650   10.0187   10.2234   11.1410   11.0506    9.6676   11.9314    6.7567   10.6139    8.7559    8.8068    9.1593   10.4522   10.3888   10.6483   10.6125    9.9755    9.7678   10.3659    9.2426    9.6598    8.9118   10.2622    9.4872   10.3897    8.4541    9.2412    9.6757   10.3514    8.3605    9.8252    9.6088    9.6643    9.2222    9.1993   12.0090    9.1543   10.5622   11.5621   10.1665   10.1549   10.7375    9.4454    9.5271    8.7216    8.3369   10.4376   10.5319    9.7314   11.0597   10.5108   10.2267    9.8802   10.0871    9.6100   10.3460   10.6794   10.8636    9.1700    8.7548   11.1905   11.0059    9.7994    9.5145   10.9619    8.3706    9.8319   11.3171   11.0677   10.2144   10.8178   10.5867   11.5149   11.4421   10.8185   10.1618    9.4933    8.9646    9.5165   10.1080    8.4503   11.3415   10.7463    8.8695    9.4814    9.0247    9.6246    8.6252   11.4806    9.4677    9.5624   11.1946    9.4466    9.0141   10.9846   10.2079    8.7466   10.4929    9.8233   11.1979   10.9889   10.2294   10.2486    9.6891    9.7643   10.8789    9.1912   10.3082   11.2070   10.0709   11.3154    9.6989    8.7222   10.3670   10.3137   10.0118    9.3038    8.2344    9.8995    9.9112   10.0522   11.0172    8.7758   10.5062   11.9322    8.2953    8.7959   10.9076   10.6072    9.1256    8.7319    9.9984   10.4821    8.6229    9.4702    8.6263    9.7348    8.7976   10.1284    9.1997   11.2559    8.0950   10.2706   12.2038
 
