# Supplementary material for: Inclusive Composite Interval Mapping of QTL by Environment Interactions in Biparental Populations
Source: PLoS One. 2015 Jul 10;10(7):e0132414. doi: 10.1371/journal.pone.0132414 (PMC4498613; doi:10.1371/journal.pone.0132414)
Supplement: S2 File — (ZIP) [file pone.0132414.s002.zip › F2 population/e=1/run_00048.met]

!**********************Note: lines staring with "!" are remarks and will be ignored in the program********************
!*********************************General Information**********************************
!Assuming F1 = P1 x P2, populations available in QTL IciMapping are: 
!  1, P1BC1F1 = P1 x F1, the first backcrossing where P1 is used as the recurrent parent;
!  2, P2BC1F1 = P2 x F1, the first backcrossing where P2 is used as the recurrent parent;
!  3, F1DH, F1-derived doubled haploids; 
!  4, RIL or F1RIL, recombination inbred lines through the repeated selfing of F1;
!  5, P1BC1RIL, recombination inbred lines through the repeated selfing of P1BC1F1;
!  6, P2BC1RIL, recombination inbred lines through the repeated selfing of P2BC1F1;
!  7, F2, the selfing generation of F1;
!  8, F3, the selfing generation of F2;
!  9, P1BC2F1, the second backcrossing where P1 is used as the recurrent parent; 
! 10, P2BC2F1, the second backcrossing where P2 is used as the recurrent parent;
! 11, P1BC2RIL, recombination inred lines through the repeated selfing of P1BC2F1; 
! 12, P2BC2RIL, recombination inred lines through the repeated selfing of P2BC2F1; 
! 13, P1BC1F2, the selfing generation of P1BC1F1; 
! 14, P2BC1F2, the selfing generation of P2BC1F1; 
! 15, P1BC2F2, the selfing generation of P1BC2F1; 
! 16, P2BC2F2, the selfing generation of P2BC2F1; 
! 17, P1BC1DH, P1BC1F1-derived doubled haploids; 
! 18, P2BC1DH, P2BC1F1-derived doubled haploids; 
! 19, P1BC2DH, P1BC2F1-derived doubled haploids; 
! 20, P2BC2DH, P2BC2F1-derived doubled haploids; 
   7      !Mapping Population (see remarks above)
   2      !Mapping Function (1 for Kosambi; 2 for Haldane; 3 for Morgan)
   2      !Marker Space Type (1 for intervals; 2 for positions)
   1      !Marker Space Unit(1 for centiMorgans; 2 for Morgan)
   6      !Number of Chromosomes (or Linkage Groups)
 200      !Size of the mapping population
   1      !Number of environments
 
!***************************************** Chromosomes and Linkage Maps **********************************************
!Chromosome                 NumMarkers
-CH1                        16
-CH2                        16
-CH3                        16
-CH4                        16
-CH5                        16
-CH6                        16
!Linkage map (Marker name followed by position or the interval length)
 MK-1-1                1     0.000
 MK-1-2                1    10.000
 MK-1-3                1    20.000
 MK-1-4                1    30.000
 MK-1-5                1    40.000
 MK-1-6                1    50.000
 MK-1-7                1    60.000
 MK-1-8                1    70.000
 MK-1-9                1    80.000
 MK-1-10               1    90.000
 MK-1-11               1   100.000
 MK-1-12               1   110.000
 MK-1-13               1   120.000
 MK-1-14               1   130.000
 MK-1-15               1   140.000
 MK-1-16               1   150.000
 MK-2-1                2     0.000
 MK-2-2                2    10.000
 MK-2-3                2    20.000
 MK-2-4                2    30.000
 MK-2-5                2    40.000
 MK-2-6                2    50.000
 MK-2-7                2    60.000
 MK-2-8                2    70.000
 MK-2-9                2    80.000
 MK-2-10               2    90.000
 MK-2-11               2   100.000
 MK-2-12               2   110.000
 MK-2-13               2   120.000
 MK-2-14               2   130.000
 MK-2-15               2   140.000
 MK-2-16               2   150.000
 MK-3-1                3     0.000
 MK-3-2                3    10.000
 MK-3-3                3    20.000
 MK-3-4                3    30.000
 MK-3-5                3    40.000
 MK-3-6                3    50.000
 MK-3-7                3    60.000
 MK-3-8                3    70.000
 MK-3-9                3    80.000
 MK-3-10               3    90.000
 MK-3-11               3   100.000
 MK-3-12               3   110.000
 MK-3-13               3   120.000
 MK-3-14               3   130.000
 MK-3-15               3   140.000
 MK-3-16               3   150.000
 MK-4-1                4     0.000
 MK-4-2                4    10.000
 MK-4-3                4    20.000
 MK-4-4                4    30.000
 MK-4-5                4    40.000
 MK-4-6                4    50.000
 MK-4-7                4    60.000
 MK-4-8                4    70.000
 MK-4-9                4    80.000
 MK-4-10               4    90.000
 MK-4-11               4   100.000
 MK-4-12               4   110.000
 MK-4-13               4   120.000
 MK-4-14               4   130.000
 MK-4-15               4   140.000
 MK-4-16               4   150.000
 MK-5-1                5     0.000
 MK-5-2                5    10.000
 MK-5-3                5    20.000
 MK-5-4                5    30.000
 MK-5-5                5    40.000
 MK-5-6                5    50.000
 MK-5-7                5    60.000
 MK-5-8                5    70.000
 MK-5-9                5    80.000
 MK-5-10               5    90.000
 MK-5-11               5   100.000
 MK-5-12               5   110.000
 MK-5-13               5   120.000
 MK-5-14               5   130.000
 MK-5-15               5   140.000
 MK-5-16               5   150.000
 MK-6-1                6     0.000
 MK-6-2                6    10.000
 MK-6-3                6    20.000
 MK-6-4                6    30.000
 MK-6-5                6    40.000
 MK-6-6                6    50.000
 MK-6-7                6    60.000
 MK-6-8                6    70.000
 MK-6-9                6    80.000
 MK-6-10               6    90.000
 MK-6-11               6   100.000
 MK-6-12               6   110.000
 MK-6-13               6   120.000
 MK-6-14               6   130.000
 MK-6-15               6   140.000
 MK-6-16               6   150.000
!*********************************** Marker Types ********************************************************************
!Co-dominant marker: When heterozygote F1 is present, P1 is coded as 2, F1 is coded as 1, and P2 is coded as 0; Otherwise, P1 is coded as 2, and P2 is coded as 0. 
!Dominant marker: When heterozygote F1 is present, P1 and F1 are coded as 12, and P2 is coded as 0; Otherwise, P1 is coded as 2, and P2 is coded as 0.  
!Recessive markers: When heterozygote F1 is present, P1 is coded as 2, and F1 and P2 are coded as 10; Otherwise, P1 is coded as 2, and P2 is coded as 0. 
!Missing marker is coded as -1. 
 MK-1-1                 1   1   0   1   1   1   1   0   2   1   0   1   1   1   2   0   2   2   1   2   1   2   1   2   1   0   1   1   0   1   1   1   0   1   1   2   1   1   0   1   1   1   0   1   1   1   1   0   0   1   0   2   0   1   2   1   0   0   1   0   1   0   1   0   0   2   0   1   2   0   1   0   1   2   0   0   0   0   1   1   1   2   1   1   1   1   1   2   2   1   2   1   1   2   2   1   1   1   0   0   1   0   1   0   0   0   2   2   1   0   1   2   0   1   1   1   1   0   0   0   2   2   1   1   2   1   1   0   2   0   2   2   2   2   2   1   1   1   2   1   1   1   2   1   2   1   0   2   1   0   1   1   2   1   1   2   1   0   1   2   0   0   1   1   1   1   2   1   2   2   1   2   2   1   1   0   0   1   2   1   1   0   0   2   1   1   1   1   2   1   1   2   1   2   1   1   2   1   0   1
 MK-1-2                 1   1   0   1   1   1   1   0   2   1   0   1   1   1   2   0   2   1   1   2   1   2   1   2   1   0   1   1   0   1   0   2   0   1   1   2   1   1   1   1   1   1   0   1   1   1   1   0   0   1   0   2   0   1   1   2   0   0   1   0   1   0   1   0   1   2   0   1   2   0   1   0   1   2   0   0   0   0   0   1   1   2   1   1   0   1   1   2   2   1   2   1   2   2   1   1   1   1   1   0   1   0   1   0   0   0   2   1   1   1   1   2   0   1   1   1   1   0   1   0   2   2   1   1   2   1   1   0   1   0   2   2   1   2   2   1   1   1   2   1   1   1   1   1   2   1   0   2   1   0   1   1   2   1   1   2   1   0   1   2   0   0   1   1   1   1   1   1   2   0   2   1   2   1   1   0   1   1   2   1   0   0   0   2   1   1   1   1   2   0   1   2   1   2   2   1   2   1   0   1
 MK-1-3                 1   1   1   1   1   1   1   0   1   0   1   1   2   1   2   0   2   1   1   2   2   1   1   2   1   1   1   1   0   1   0   1   0   1   1   2   0   1   1   1   0   1   1   1   1   1   2   0   1   1   1   2   0   1   1   2   0   0   1   1   1   0   1   0   1   1   1   1   2   0   1   0   1   2   0   0   0   0   0   1   1   2   1   1   0   1   0   2   2   1   1   1   2   2   1   1   2   1   1   0   1   1   1   0   0   0   1   1   1   1   1   2   0   0   1   1   1   0   1   0   2   2   1   1   2   1   1   0   1   0   2   2   1   2   2   1   1   1   1   1   1   1   1   1   2   1   0   0   1   0   1   1   2   1   1   2   1   1   1   2   0   0   1   1   1   1   1   0   2   0   2   1   1   1   1   0   1   1   2   0   0   0   0   2   1   1   1   1   2   1   1   2   2   2   2   1   1   1   1   1
 MK-1-4                 1   1   1   1   1   2   1   1   1   0   1   1   2   1   2   0   2   1   1   2   2   1   2   2   1   1   1   1   0   1   0   1   0   2   1   2   0   1   1   1   0   0   1   2   1   1   2   0   1   1   1   2   0   0   1   2   0   0   0   1   1   0   1   0   1   1   1   1   2   0   1   0   1   2   0   0   0   0   0   1   1   2   0   1   0   1   1   2   2   1   1   1   2   2   1   1   2   1   1   0   1   1   0   0   0   0   1   0   1   1   1   2   0   0   1   1   1   0   1   1   2   2   2   1   2   0   1   1   0   0   1   2   1   2   2   0   1   1   1   1   1   1   1   1   2   1   0   0   1   1   1   1   2   1   1   2   1   1   1   2   0   0   1   0   1   1   1   0   2   0   2   1   1   1   1   0   1   1   1   0   1   0   0   2   1   1   1   2   2   1   1   2   1   2   2   1   1   1   1   1
 MK-1-5                 1   1   1   2   1   2   1   1   1   0   1   1   1   1   2   0   2   1   1   2   2   1   2   2   0   1   1   1   0   1   0   1   0   2   1   2   0   1   1   1   0   1   1   1   1   1   2   0   1   1   1   2   0   1   1   2   0   0   0   1   1   0   2   0   1   1   1   1   2   0   1   0   1   2   0   0   0   0   1   1   1   2   0   1   0   1   1   2   2   1   1   1   1   2   1   1   2   1   1   0   1   1   0   0   1   1   1   0   1   1   1   2   0   0   1   2   1   0   1   1   2   2   2   1   2   0   1   1   1   0   1   2   1   2   2   0   1   1   1   1   1   1   1   0   2   1   0   0   1   1   1   1   2   1   1   2   1   1   1   2   0   0   1   0   1   1   1   0   2   0   2   1   1   1   1   0   0   0   1   2   1   0   0   2   2   1   1   2   2   1   1   2   2   2   2   1   1   1   1   2
 MK-1-6                 1   1   1   2   1   1   1   1   1   0   1   0   1   1   2   0   2   1   1   2   1   1   2   2   0   1   1   1   0   1   0   1   0   2   1   1   0   1   1   0   1   1   1   1   2   1   1   0   1   1   1   2   0   1   2   2   0   0   0   1   0   0   2   0   1   2   1   1   2   0   1   0   1   2   0   0   1   0   1   1   1   2   0   1   0   1   0   1   2   1   1   1   1   2   2   1   2   1   1   1   1   1   0   0   1   1   1   0   1   1   1   1   0   0   1   1   1   1   0   1   2   2   1   1   2   0   1   1   1   1   1   1   2   2   2   0   1   1   1   1   1   1   0   0   2   1   0   1   2   1   0   1   2   1   1   2   1   1   1   2   0   1   1   0   1   2   1   0   2   1   2   1   1   1   0   1   1   0   0   2   1   0   0   2   2   2   1   2   2   1   1   2   2   2   2   1   1   1   0   1
 MK-1-7                 1   1   1   2   1   1   0   1   1   1   0   0   1   1   2   1   2   1   1   2   1   1   2   2   0   1   1   1   0   1   0   1   0   1   1   1   0   1   1   0   1   1   1   1   2   1   1   0   2   0   1   2   0   1   1   2   1   0   0   1   0   0   1   0   1   2   1   1   2   0   1   0   1   2   1   2   1   0   1   1   1   2   0   1   1   1   0   1   2   1   1   1   1   1   1   1   2   1   1   1   1   1   0   0   1   1   1   0   1   1   1   1   0   0   0   1   1   2   0   1   2   2   1   1   2   0   1   1   1   1   1   0   2   2   2   1   1   1   1   1   0   1   0   0   2   1   0   1   2   2   0   1   2   1   1   2   1   1   1   2   0   1   0   1   1   2   0   0   2   2   2   1   1   1   0   1   0   0   0   2   1   0   0   2   2   2   1   2   2   1   1   2   2   1   2   1   1   1   0   1
 MK-1-8                 1   1   1   2   1   1   0   2   1   1   0   1   1   1   1   1   2   1   1   1   1   1   2   2   0   1   1   1   0   1   0   1   0   0   1   1   1   1   1   0   1   1   1   1   2   1   1   1   2   0   1   2   0   0   1   2   0   0   0   1   0   0   0   1   1   2   0   1   2   0   1   0   1   2   1   1   1   0   1   0   2   2   0   1   1   1   0   1   2   1   2   0   1   0   0   1   1   1   1   1   1   2   0   0   1   1   1   0   1   1   1   1   0   0   0   1   2   2   0   1   2   2   1   1   2   1   1   1   1   0   0   0   1   2   2   1   1   1   1   1   0   1   0   0   2   1   0   1   2   2   0   1   2   1   0   2   1   1   1   2   1   1   0   1   2   1   0   0   2   2   2   1   1   2   0   1   0   0   0   2   1   0   1   0   2   2   1   2   2   0   1   2   2   1   1   1   0   1   0   1
 MK-1-9                 1   1   1   2   2   1   0   0   1   1   0   1   1   1   1   1   2   1   1   1   0   1   1   2   0   0   1   1   0   1   0   1   1   0   2   2   1   1   0   1   0   0   1   1   2   1   1   1   2   0   1   2   1   0   2   2   1   0   0   1   0   0   0   1   1   2   0   1   2   1   1   0   1   2   1   1   1   0   0   1   2   2   0   1   2   2   0   1   2   1   1   1   1   1   0   1   1   1   0   1   1   1   0   1   1   1   1   0   1   1   0   1   1   0   1   1   2   2   0   1   2   2   1   1   2   1   2   1   1   1   1   0   1   2   2   1   1   1   1   1   1   1   0   1   2   0   0   0   2   2   0   1   2   1   0   2   1   1   1   2   1   1   0   1   2   1   0   0   2   2   1   1   1   2   1   1   0   0   0   2   1   1   1   0   2   2   1   2   2   0   1   2   2   1   1   1   0   1   0   1
 MK-1-10                2   1   1   2   2   1   0   0   1   1   0   0   2   1   2   2   2   1   1   1   1   1   1   2   1   0   1   1   0   1   0   0   1   0   2   2   1   1   0   1   0   1   1   1   2   1   2   1   2   2   1   2   1   0   2   2   1   1   0   1   0   0   0   1   1   2   0   0   2   1   1   0   1   2   1   0   1   0   0   1   2   2   0   1   2   1   0   1   2   1   1   1   1   1   0   1   1   1   0   1   1   2   0   1   0   1   1   0   2   1   0   1   1   1   1   1   2   2   0   1   2   1   1   1   2   1   2   1   1   1   2   0   1   2   2   1   1   1   1   1   1   1   0   1   2   0   0   0   2   2   1   1   2   1   0   1   1   1   1   2   2   1   0   1   2   1   2   0   2   2   1   1   1   2   1   1   0   0   1   2   1   1   1   1   2   2   1   2   2   1   1   2   2   1   1   1   0   1   0   2
 MK-1-11                2   1   1   2   2   0   0   0   1   2   1   1   2   1   2   2   2   1   1   1   0   1   1   2   0   0   1   1   0   1   0   0   1   0   2   2   0   1   0   1   0   1   1   1   2   1   2   1   2   2   1   2   1   0   0   2   2   1   0   1   0   0   0   0   1   1   0   0   2   1   1   0   0   2   2   0   1   0   0   1   2   2   0   1   2   1   1   1   2   1   2   1   1   1   0   1   1   1   1   1   1   1   2   1   0   1   1   0   2   0   1   1   1   1   1   0   2   2   0   1   1   1   1   1   2   1   2   1   0   1   2   0   1   1   2   1   1   1   1   1   1   0   0   1   2   0   0   0   1   2   1   0   2   1   0   2   1   1   1   2   2   0   1   1   2   1   2   0   2   2   0   1   1   2   1   2   0   0   1   1   1   1   1   1   0   1   1   2   2   1   1   2   2   1   1   1   0   1   0   2
 MK-1-12                2   1   1   2   2   0   1   0   1   2   1   1   1   1   2   2   1   1   1   1   0   1   1   2   0   0   1   1   0   1   0   0   0   0   2   2   0   1   0   1   0   2   0   1   1   1   2   1   2   2   1   2   1   0   0   2   2   1   0   1   0   0   1   0   1   1   0   0   2   1   1   0   0   1   2   0   0   0   0   1   2   2   0   1   2   1   1   1   2   0   1   1   1   1   0   1   1   0   2   2   2   2   2   1   1   1   0   0   2   0   1   2   1   1   1   0   2   2   0   1   1   1   1   1   2   1   2   0   0   1   2   0   0   1   2   1   1   1   1   1   1   0   0   1   1   0   0   1   1   2   1   0   2   0   0   2   1   1   1   2   2   0   0   1   2   1   2   0   1   2   0   1   1   2   1   2   0   0   1   1   1   1   1   2   0   1   1   2   2   1   1   1   2   2   1   2   0   1   0   2
 MK-1-13                2   1   2   2   2   0   1   0   1   2   1   1   1   1   2   1   0   1   1   1   1   1   1   2   0   0   1   1   0   2   0   0   0   1   2   2   0   2   0   1   0   2   0   1   1   1   1   1   2   2   1   2   1   0   0   1   2   2   1   1   1   0   1   0   1   1   1   0   1   1   1   0   0   1   2   0   0   0   0   1   1   2   1   1   2   1   1   1   2   1   1   1   2   1   0   1   1   0   2   2   1   2   2   1   1   1   1   1   2   0   1   2   1   1   1   0   2   2   0   1   1   0   2   0   2   1   2   1   1   1   2   0   0   1   2   0   1   1   1   1   1   1   0   1   1   0   0   1   1   2   0   0   2   0   0   2   1   0   1   2   2   0   0   1   2   1   1   0   0   2   0   1   1   2   1   2   0   0   1   1   1   1   0   2   0   1   1   2   2   1   1   1   1   2   1   2   0   1   0   1
 MK-1-14                2   1   1   1   2   0   2   0   1   2   1   1   2   1   2   1   0   1   1   1   1   1   1   2   0   0   1   1   0   2   0   0   0   1   1   2   0   2   0   2   0   2   0   1   1   1   1   1   2   2   1   2   1   0   0   1   2   2   1   1   0   0   1   0   1   1   1   0   1   1   1   0   0   1   2   0   1   0   0   1   1   2   1   1   2   1   1   1   2   1   1   1   2   2   0   1   1   0   2   2   1   0   2   1   2   1   1   1   2   0   1   2   1   1   2   0   2   2   0   2   2   1   2   0   1   2   2   1   2   1   2   0   0   1   2   1   1   1   0   1   2   1   0   1   1   1   0   1   1   2   0   0   2   0   0   2   1   0   1   2   2   1   1   1   2   0   1   1   0   2   1   1   1   2   1   2   0   0   1   1   1   1   0   2   0   1   1   1   2   1   1   1   1   2   1   1   0   1   0   1
 MK-1-15                2   0   1   1   2   1   2   1   1   2   1   1   2   0   2   1   0   1   1   1   1   1   1   2   0   0   1   1   0   2   0   1   0   2   1   2   0   1   0   2   0   1   0   1   1   2   1   1   2   2   0   2   1   0   0   2   2   2   1   1   0   0   1   0   1   1   1   0   1   1   1   0   0   1   2   1   1   0   0   0   0   1   0   1   2   0   1   1   2   1   1   1   2   2   0   0   1   0   2   2   1   0   1   1   2   1   1   2   2   1   2   2   1   1   1   0   2   1   0   2   2   2   1   0   1   2   2   1   2   1   1   0   0   1   1   1   1   1   0   1   2   1   0   0   1   1   0   1   1   2   1   0   1   1   0   2   2   0   2   1   2   1   1   2   2   0   1   1   0   1   1   1   1   2   1   2   0   0   1   1   1   1   0   2   0   1   1   1   2   2   1   1   1   2   1   1   0   1   0   1
 MK-1-16                2   0   2   1   2   1   1   1   1   2   1   1   2   0   2   1   0   1   1   1   1   1   1   2   0   0   1   1   0   2   0   1   1   2   1   2   0   1   0   2   0   1   0   1   1   2   1   1   1   2   0   2   1   0   0   2   2   2   1   1   0   0   1   1   1   1   1   0   1   1   1   0   0   1   2   1   1   0   0   0   0   1   0   1   2   0   1   1   2   1   1   1   2   2   0   0   2   1   2   2   1   1   1   0   2   1   1   2   1   0   2   2   1   0   1   0   2   0   0   2   2   2   0   0   0   1   2   1   2   1   1   0   0   1   1   1   1   1   0   1   1   2   0   0   1   1   0   1   1   2   1   0   1   1   0   2   2   0   2   2   2   1   1   2   2   0   1   1   0   1   1   1   1   2   0   2   0   0   1   1   1   1   0   2   0   1   1   1   2   2   1   1   1   2   1   1   0   1   1   1
 MK-2-1                 1   0   2   1   1   0   0   0   0   0   2   2   1   2   2   2   1   1   0   1   2   1   0   1   1   1   1   1   0   1   0   1   2   1   2   0   1   1   1   1   0   1   1   1   0   2   0   2   0   1   1   0   0   0   0   1   1   2   2   1   2   0   1   2   0   1   1   0   0   2   2   2   1   1   2   1   1   1   1   0   1   1   0   0   2   0   2   2   1   1   1   1   0   2   2   1   1   1   0   0   2   1   2   2   0   1   2   2   1   0   2   0   2   0   0   1   1   0   2   0   0   1   1   1   1   1   1   1   1   2   1   2   1   2   1   1   2   1   1   2   1   1   1   1   1   0   1   1   1   1   0   1   0   1   0   0   1   1   1   0   2   1   2   0   0   0   1   2   1   2   1   1   2   0   0   2   0   1   1   0   1   0   0   2   0   2   1   1   1   1   1   1   2   1   1   2   0   2   2   1
 MK-2-2                 1   1   2   1   1   0   0   1   0   0   2   2   2   2   1   2   0   0   0   2   1   1   0   1   1   1   1   1   0   2   0   1   2   1   2   0   1   1   1   1   0   1   1   1   0   2   1   2   0   1   1   0   0   0   0   2   1   2   2   1   2   0   1   2   0   1   0   0   0   2   2   2   2   1   2   1   1   1   0   1   1   0   0   1   2   0   1   2   1   1   1   1   1   2   2   1   1   1   0   0   2   2   2   2   0   1   2   2   0   0   2   2   2   0   0   2   2   1   1   0   0   1   0   1   1   1   0   1   1   2   1   2   1   2   1   1   2   2   1   2   1   1   1   0   1   0   1   1   1   1   0   1   0   1   1   0   2   1   0   0   2   1   2   1   0   0   1   1   1   2   1   1   2   0   0   2   0   1   1   1   2   0   0   1   0   2   1   1   1   1   1   1   2   1   1   2   0   2   2   1
 MK-2-3                 1   1   2   1   1   0   1   1   1   0   1   2   2   1   1   2   1   0   0   1   0   1   0   1   1   1   1   1   0   2   0   1   2   0   2   0   1   1   1   1   0   1   1   1   0   2   1   2   1   1   2   0   0   1   0   2   1   2   2   1   2   0   1   2   0   1   1   0   0   2   1   2   1   1   1   1   1   1   0   2   1   0   1   1   1   0   1   2   0   1   1   1   1   2   2   1   1   0   0   1   2   1   2   2   0   1   2   2   1   0   2   2   1   0   0   2   2   1   1   1   0   1   0   1   2   1   0   1   2   2   1   2   1   2   1   2   2   2   1   1   2   1   1   1   1   0   1   2   1   1   0   1   0   1   1   1   1   1   0   0   2   1   2   2   0   0   1   1   1   2   1   1   2   1   1   2   0   1   1   1   1   0   0   2   0   2   1   2   1   1   1   1   2   1   1   2   2   2   1   1
 MK-2-4                 1   2   2   1   1   1   0   1   0   0   1   0   2   1   1   2   1   0   1   2   0   1   1   0   2   1   1   1   0   2   0   1   2   0   2   0   1   1   1   1   1   1   1   2   0   2   1   2   1   1   2   1   0   2   0   2   0   1   2   0   2   0   1   2   0   2   1   0   1   2   1   2   1   2   1   0   1   1   0   2   1   0   1   1   1   0   1   2   0   1   1   1   1   2   2   1   1   0   1   0   2   2   2   2   0   0   1   1   1   0   2   2   1   1   0   1   1   1   1   1   0   1   1   1   2   1   0   1   1   2   0   1   0   2   1   1   2   1   0   1   2   1   1   1   1   1   1   2   1   1   0   1   0   1   1   1   1   0   0   0   1   1   1   2   0   0   1   1   1   2   1   1   1   1   0   2   0   1   1   1   1   0   0   2   0   1   2   1   1   1   0   1   2   1   1   2   2   2   1   1
 MK-2-5                 1   1   2   1   1   1   0   1   0   0   1   0   2   1   1   1   1   0   1   2   0   1   0   1   2   1   1   2   0   2   0   1   2   0   2   2   2   1   1   1   1   1   1   2   0   1   1   2   1   1   2   1   0   2   1   2   1   1   2   0   2   1   1   2   1   2   1   1   2   2   1   1   2   2   1   1   1   2   0   2   0   1   1   1   1   0   1   1   1   1   0   1   1   1   2   1   2   0   1   0   2   2   2   2   0   0   1   1   1   0   2   2   2   1   0   0   1   1   1   1   0   1   1   1   2   1   0   1   1   2   0   1   0   2   1   0   2   1   0   1   2   1   1   1   1   1   1   2   1   1   0   1   0   0   1   1   1   1   0   1   1   0   1   2   0   0   1   1   1   1   1   1   1   1   0   2   0   1   0   1   1   0   0   1   0   1   2   1   1   0   0   1   2   1   1   2   2   1   1   0
 MK-2-6                 1   1   1   1   0   1   0   2   0   0   1   0   2   1   1   1   1   0   1   1   1   1   0   1   2   1   1   2   0   2   0   1   2   0   2   2   2   1   1   1   1   1   1   2   1   1   1   2   2   1   2   1   0   2   1   2   1   2   1   1   1   1   1   2   1   2   1   1   2   1   1   2   2   2   1   1   1   2   0   1   0   1   1   1   1   0   1   1   1   1   0   1   1   1   1   1   2   0   2   0   1   2   2   2   0   0   1   1   1   0   2   2   2   1   1   0   1   1   1   1   0   1   0   1   2   1   0   1   1   2   0   1   0   1   1   0   2   1   0   1   2   1   1   1   1   1   1   1   1   1   1   0   0   0   1   1   0   1   1   1   1   0   1   2   0   0   1   1   1   1   1   1   2   1   0   1   0   0   0   1   2   0   0   1   1   1   1   1   1   1   0   1   2   1   1   2   2   1   1   0
 MK-2-7                 1   1   1   1   0   1   0   2   0   0   1   0   2   1   0   1   1   0   1   0   1   1   0   1   2   1   1   2   0   2   0   1   2   0   2   2   2   1   1   1   1   1   1   2   2   1   0   1   2   1   2   1   0   2   1   2   2   1   1   0   1   1   1   2   1   1   1   1   2   1   1   2   2   1   1   1   1   2   0   0   0   2   1   1   1   0   1   1   1   1   0   1   1   1   1   1   2   0   2   0   1   2   2   2   0   0   1   1   1   0   2   2   2   1   0   1   1   1   1   1   0   1   1   1   2   2   1   1   1   1   1   1   0   1   0   1   2   1   0   1   2   1   1   1   1   1   1   1   1   1   1   0   0   0   1   1   0   2   1   1   1   0   1   2   0   0   1   1   1   1   1   1   2   2   0   1   0   0   0   1   2   0   0   1   0   1   2   2   1   2   0   1   2   1   1   2   2   1   1   0
 MK-2-8                 1   1   1   1   0   1   0   2   0   0   1   1   2   2   0   1   1   0   1   0   1   1   0   1   2   1   0   2   0   1   0   0   2   0   1   2   2   1   1   1   1   1   1   2   1   1   0   1   2   1   2   1   0   2   1   2   1   1   1   0   1   1   1   1   1   1   2   1   2   1   1   2   2   1   1   1   1   2   1   0   0   2   1   0   2   0   1   1   1   1   0   1   1   1   1   1   2   0   2   0   1   2   2   2   0   0   1   1   1   0   2   2   2   1   0   1   1   1   1   2   0   1   1   1   2   2   2   2   1   2   1   1   0   1   0   1   2   1   0   1   2   2   1   1   2   1   1   1   1   1   1   0   0   0   1   1   0   2   1   1   1   0   1   2   1   0   1   1   2   2   1   1   2   2   0   1   0   0   0   1   2   0   0   1   0   1   2   2   1   1   0   1   2   1   1   2   2   1   1   0
 MK-2-9                 1   1   1   1   0   2   0   2   0   0   1   1   2   1   0   1   1   0   1   0   1   1   0   0   2   1   0   2   1   2   0   1   2   0   1   2   2   1   1   1   2   1   1   2   1   0   1   1   2   1   2   2   0   1   2   2   1   1   1   0   1   1   1   1   1   2   2   1   2   1   1   2   2   1   2   1   1   2   1   0   0   2   1   0   2   0   1   1   1   1   0   1   1   0   1   1   2   1   2   0   1   1   2   2   0   0   1   0   1   1   1   1   2   1   0   1   1   0   1   2   0   1   1   2   2   2   1   2   1   2   1   1   0   1   0   1   2   2   1   0   2   1   1   1   2   1   2   1   1   1   0   0   0   0   1   1   0   2   1   1   2   0   2   2   0   0   1   2   2   2   2   1   2   1   0   1   0   0   0   1   2   0   0   1   0   1   1   2   1   1   0   1   2   1   1   2   2   1   1   0
 MK-2-10                1   0   1   1   1   1   0   2   1   0   1   2   2   1   0   1   1   0   1   1   1   1   0   1   2   1   0   2   1   1   0   1   2   0   1   1   2   1   1   1   2   1   1   2   1   0   1   1   2   1   2   2   0   1   1   2   2   2   1   1   0   1   2   1   1   1   2   1   1   1   1   2   2   1   2   1   1   2   1   0   0   2   0   0   2   0   1   2   1   1   0   1   1   1   1   1   2   1   2   0   1   1   2   2   0   0   1   0   1   1   1   0   2   1   0   1   1   0   1   2   0   1   0   0   0   2   0   2   1   2   1   1   0   1   0   1   2   2   1   0   2   1   1   1   1   1   2   2   1   1   0   0   0   0   1   1   0   1   1   1   2   0   2   2   0   0   1   1   2   1   2   1   2   2   0   1   1   0   0   1   2   0   0   1   0   1   1   2   1   1   0   1   2   2   1   2   2   0   1   0
 MK-2-11                1   1   1   1   1   1   0   1   1   1   1   2   2   1   0   1   1   0   1   1   1   1   0   0   1   0   0   2   1   2   0   0   1   0   1   1   2   1   1   1   2   1   0   2   1   0   1   1   2   1   1   2   0   1   1   2   2   2   1   0   0   2   2   1   1   1   1   1   1   1   1   2   2   1   1   1   1   2   1   1   0   2   0   1   2   0   1   2   1   1   0   1   1   1   1   1   2   1   2   0   1   1   2   2   1   0   1   0   1   1   1   0   2   1   0   1   1   0   1   2   0   1   1   0   0   2   1   1   1   2   1   1   0   1   1   1   2   2   1   0   1   2   1   1   1   1   2   2   1   1   1   0   0   0   0   1   0   1   1   1   2   0   1   1   0   0   1   1   2   1   2   1   2   2   0   1   1   1   0   1   1   0   0   1   0   1   1   2   0   1   0   1   1   2   1   2   1   0   1   0
 MK-2-12                1   0   1   1   1   1   0   1   0   1   1   2   2   2   0   1   1   0   1   1   1   0   0   0   1   0   0   1   1   2   0   0   1   0   1   1   2   1   1   1   2   0   0   2   2   0   1   1   2   1   1   2   0   1   1   2   2   2   1   1   0   2   2   2   1   1   1   1   1   1   1   2   1   1   1   1   0   2   1   1   0   2   0   1   2   0   1   2   2   1   0   1   1   1   2   1   2   1   2   0   1   1   2   2   1   0   1   0   1   1   1   0   1   1   0   1   1   0   1   2   0   1   2   0   0   2   1   1   2   2   0   1   0   1   1   1   2   2   1   0   1   1   1   1   0   1   2   2   1   1   1   0   0   0   0   1   0   1   1   1   2   0   1   1   0   0   2   1   2   2   1   1   2   2   1   1   1   1   1   1   1   0   0   1   0   1   1   2   0   1   0   1   1   2   1   2   1   0   1   0
 MK-2-13                1   0   1   1   1   1   0   1   0   1   1   2   2   1   0   1   1   0   1   2   2   0   0   1   0   0   0   1   1   1   1   0   1   0   1   1   2   1   1   1   2   1   0   2   1   1   1   1   2   1   1   1   0   1   1   2   2   2   2   1   0   2   2   2   1   1   1   1   1   1   1   2   1   0   1   1   0   1   1   1   0   2   0   1   2   0   1   2   2   1   0   0   1   1   1   1   2   1   2   0   1   1   2   2   1   0   1   0   1   1   1   0   0   1   0   1   1   0   1   2   0   1   2   0   0   2   1   2   1   2   0   1   0   1   1   1   2   2   1   0   2   1   1   1   0   1   2   2   1   1   1   0   1   0   0   1   1   1   1   1   2   0   1   1   0   0   1   1   2   2   2   1   1   2   1   1   1   1   1   1   1   0   1   1   0   1   1   2   0   1   1   1   2   2   1   2   1   0   1   0
 MK-2-14                1   1   1   1   1   1   0   1   0   1   2   2   1   1   1   1   1   0   1   2   2   0   0   1   0   0   1   1   1   1   1   0   1   0   1   1   2   1   1   1   2   1   0   2   1   1   1   1   1   1   1   1   0   1   1   2   2   2   2   1   0   2   2   2   2   1   1   1   1   1   1   2   1   1   2   1   0   1   1   1   0   2   0   1   2   0   1   2   2   1   0   1   1   1   1   1   2   2   2   0   1   1   2   2   2   1   1   0   2   1   1   1   0   2   0   1   0   0   2   2   0   1   2   0   0   2   1   2   1   2   0   2   0   1   1   2   1   2   1   0   2   1   1   1   0   1   1   2   1   1   1   0   1   0   0   1   1   1   1   0   2   0   1   1   0   0   1   1   2   2   2   1   0   2   1   1   1   1   1   1   1   0   1   1   0   1   1   2   0   1   1   1   2   2   1   2   2   0   1   0
 MK-2-15                0   1   2   1   1   1   1   1   0   0   2   2   1   1   1   1   1   0   1   2   2   1   1   1   1   0   1   1   1   1   1   0   1   0   0   1   2   1   1   2   1   1   0   2   1   1   1   1   1   1   1   0   0   1   0   2   2   2   2   1   0   2   2   2   2   1   1   1   1   1   1   2   1   1   2   1   0   1   1   1   0   2   0   1   2   0   1   2   2   1   0   1   1   1   0   0   2   2   2   0   1   1   2   2   1   1   1   0   2   1   1   1   0   2   1   0   0   0   2   2   0   1   2   0   0   2   1   1   1   2   1   2   0   1   1   1   1   2   1   0   2   1   1   1   1   1   1   2   1   1   1   0   1   0   1   1   1   1   1   0   2   0   1   1   1   0   1   1   2   2   2   1   0   2   1   1   1   1   1   1   1   0   1   1   0   1   1   2   1   1   1   1   2   2   1   2   2   0   1   1
 MK-2-16                0   1   2   1   1   1   1   1   0   0   2   2   0   1   1   1   1   0   1   2   1   1   1   2   1   0   1   1   1   1   1   0   1   0   0   2   2   1   1   2   2   1   0   2   1   2   1   1   1   1   1   0   0   1   0   2   2   2   1   1   0   2   2   2   2   1   1   1   1   1   1   2   1   1   2   2   1   2   1   1   0   2   0   1   2   0   1   2   2   1   0   1   1   1   0   0   2   1   2   0   0   1   2   2   1   1   1   1   2   1   1   2   0   2   1   0   0   0   2   2   0   1   2   0   0   2   2   0   1   2   1   2   0   1   1   1   1   2   2   0   2   1   2   1   1   1   1   2   1   1   1   0   1   0   1   0   1   1   2   0   2   0   1   1   1   0   1   1   2   2   2   2   1   2   1   2   1   1   0   2   1   0   1   1   1   1   2   2   0   1   1   1   2   2   1   2   2   0   1   1
 MK-3-1                 2   2   1   1   1   0   0   2   2   1   0   2   0   0   1   2   2   1   0   1   0   1   1   1   1   1   1   0   1   1   2   1   0   1   1   2   2   1   0   1   0   2   0   0   1   1   1   1   1   1   0   0   2   0   2   0   2   1   2   2   0   1   2   1   1   1   1   1   2   2   0   0   2   1   0   2   2   1   1   0   1   0   1   0   1   1   1   2   1   1   1   2   2   1   0   1   1   0   1   2   2   0   1   1   2   2   1   1   2   2   2   1   1   1   2   1   2   0   1   1   2   0   0   1   2   2   0   1   1   1   1   1   1   1   1   1   1   2   0   1   1   2   2   0   0   2   0   1   1   0   0   0   0   1   1   0   2   2   1   1   0   2   1   2   1   0   1   1   1   1   2   1   0   1   0   2   0   1   1   2   0   0   2   1   1   0   2   2   0   1   1   2   1   1   0   2   2   2   0   1
 MK-3-2                 2   2   2   1   1   0   2   2   2   1   0   1   0   0   1   2   2   1   0   0   0   1   1   1   1   1   1   0   1   1   2   1   0   1   1   2   1   1   0   1   0   2   0   0   1   1   1   1   2   2   0   0   1   0   2   0   2   1   2   2   2   1   2   1   1   1   0   1   2   2   0   1   2   1   0   2   1   1   0   0   1   0   1   1   0   1   1   2   0   0   1   2   2   1   0   0   0   0   1   2   1   0   1   1   2   2   1   1   1   2   2   1   1   1   2   1   2   0   1   1   2   0   0   1   2   2   0   1   1   0   1   1   1   1   1   1   1   2   1   1   1   2   2   0   1   2   0   1   1   0   0   0   0   1   1   0   2   2   1   0   2   2   1   2   1   0   1   1   1   1   2   1   0   1   1   2   0   1   1   2   0   0   2   1   1   0   2   2   0   1   1   2   1   1   0   2   2   2   0   1
 MK-3-3                 2   2   2   1   1   0   2   2   2   1   0   1   0   0   1   2   2   1   0   0   0   1   1   1   1   1   1   0   1   1   2   1   0   1   1   2   1   1   0   1   0   2   0   0   1   1   1   1   1   2   0   1   1   0   2   0   2   1   2   2   2   1   2   1   1   0   0   1   1   2   0   1   2   1   0   2   1   0   1   0   1   0   1   2   0   1   1   2   0   1   1   2   2   2   1   0   0   0   1   2   1   0   1   1   2   2   1   2   1   2   1   1   1   1   2   1   2   0   1   1   2   0   0   0   2   2   0   1   1   0   1   2   1   1   1   1   1   2   1   0   1   1   1   1   1   2   0   1   1   0   1   0   0   1   1   0   2   2   1   0   0   2   1   2   1   1   1   1   1   1   1   1   1   1   1   2   0   1   1   2   0   0   2   1   1   0   2   2   0   1   1   2   2   1   0   2   2   2   0   1
 MK-3-4                 2   2   2   1   1   0   2   1   2   2   0   1   0   0   1   2   2   1   0   0   0   1   1   2   1   1   1   0   1   1   1   0   0   1   1   2   2   1   1   1   1   2   0   1   2   1   1   1   1   2   0   1   1   1   2   0   2   2   2   2   2   1   2   1   0   1   0   1   1   2   0   2   2   1   0   2   1   0   1   0   1   1   1   1   0   1   1   2   0   0   1   2   2   2   1   1   0   0   1   2   2   0   1   0   2   2   1   2   1   2   1   1   1   1   1   1   2   0   1   1   2   0   0   0   2   2   0   1   1   0   1   2   1   2   1   2   2   2   1   0   1   1   1   1   1   2   0   1   1   0   1   0   0   1   1   0   1   2   1   0   0   2   0   2   2   1   1   1   1   1   2   1   1   1   1   1   1   2   1   2   1   0   2   1   1   0   2   1   0   2   1   2   2   0   0   2   2   2   0   1
 MK-3-5                 2   2   2   1   1   0   2   1   2   2   0   1   0   1   1   2   2   1   0   0   1   1   1   2   1   1   1   0   1   1   0   0   0   0   1   2   2   1   1   1   1   2   0   1   2   0   1   1   1   1   0   1   1   1   2   0   2   2   2   2   2   1   1   1   0   1   0   1   1   2   0   2   1   0   0   2   0   0   1   0   1   1   1   1   0   1   1   2   0   0   1   1   2   2   1   1   0   0   1   2   2   0   1   0   2   1   0   2   2   2   1   1   1   1   1   1   2   0   0   1   1   1   1   0   2   2   0   1   1   1   1   1   1   2   1   2   2   2   0   0   1   1   1   1   1   2   1   1   1   0   1   0   0   1   1   1   1   2   1   0   0   2   1   2   2   1   1   1   1   1   2   1   1   1   1   1   1   1   0   1   1   2   2   1   0   0   2   1   0   2   1   2   2   0   0   2   2   2   0   1
 MK-3-6                 2   2   2   1   0   0   2   1   2   2   0   2   0   1   1   2   2   0   0   0   2   1   1   2   1   1   1   0   1   2   0   0   0   0   1   2   2   1   0   1   1   2   0   1   2   0   1   1   2   1   1   1   1   1   2   0   1   1   2   2   2   1   1   0   0   1   0   1   0   2   0   2   1   1   1   2   1   0   1   0   1   1   1   1   0   0   1   2   0   0   1   1   2   2   1   1   0   0   1   1   2   0   1   1   2   1   0   2   2   1   1   1   1   2   1   1   2   0   0   1   1   1   1   1   2   2   0   1   1   1   1   1   1   2   1   2   1   2   0   0   0   1   1   2   1   2   1   1   1   0   1   0   0   1   1   1   1   1   1   0   0   2   1   2   2   1   1   1   0   0   2   1   1   0   1   1   2   1   0   1   1   2   2   1   0   0   2   1   0   2   1   2   2   0   0   2   2   2   1   1
 MK-3-7                 2   2   2   1   0   0   2   1   1   2   0   2   0   1   1   2   2   0   0   0   2   1   1   2   1   1   1   1   1   2   0   0   0   0   1   2   2   1   0   1   0   2   0   1   2   0   1   1   2   1   1   1   1   1   2   0   1   1   2   2   2   1   1   0   0   1   1   1   0   2   1   2   1   0   1   2   1   0   1   0   1   1   1   1   0   1   1   2   0   0   1   1   2   2   1   1   0   0   2   0   2   0   1   1   2   1   1   2   1   1   1   1   1   1   1   1   2   0   0   1   1   1   1   1   2   2   0   1   2   0   1   1   1   2   1   2   1   1   0   0   0   1   1   2   1   2   1   1   1   0   0   0   0   1   1   1   1   1   1   1   0   2   1   2   2   1   1   1   0   0   1   0   0   1   0   1   2   1   0   1   1   1   1   1   0   0   2   2   1   2   0   2   2   0   1   2   2   2   1   1
 MK-3-8                 2   2   2   1   0   0   1   1   1   2   0   2   0   1   0   1   2   0   0   0   2   2   1   2   1   1   0   1   1   2   0   1   1   0   1   2   1   1   0   1   0   2   0   1   1   0   1   1   2   1   1   1   1   1   1   0   1   1   2   2   2   1   1   0   2   2   1   1   1   2   1   2   1   0   0   2   1   0   1   0   1   1   1   1   0   1   1   2   0   0   1   1   2   2   1   1   0   1   2   0   2   0   1   1   2   1   1   2   1   1   1   1   1   1   1   1   2   0   0   1   1   1   1   1   2   1   1   1   2   1   1   1   1   2   1   1   1   1   0   0   1   1   1   1   2   0   1   1   1   0   0   0   0   1   1   1   1   1   0   1   0   2   1   2   2   1   1   0   0   0   0   0   0   1   0   1   2   2   0   1   1   1   1   1   0   0   2   1   1   2   0   1   2   0   1   2   2   2   1   1
 MK-3-9                 2   2   1   1   0   1   1   1   1   2   1   2   0   1   0   1   2   0   0   0   2   2   1   2   1   1   0   1   1   2   0   0   2   0   1   2   1   1   0   1   0   2   1   1   1   0   1   2   1   2   1   1   1   1   1   1   1   1   2   2   1   1   1   0   2   2   1   1   1   2   1   2   1   0   2   2   1   1   1   0   1   1   1   2   0   1   1   1   1   0   1   2   2   2   1   0   0   1   2   0   2   0   1   1   2   1   1   2   1   0   1   1   1   2   1   0   2   0   1   1   1   1   1   1   2   1   0   2   1   1   1   0   1   2   2   1   1   1   0   0   1   1   1   2   2   0   2   1   1   0   0   0   0   1   1   1   1   1   0   1   0   2   1   2   2   1   1   0   0   0   1   0   0   1   1   1   1   2   1   1   1   1   1   1   0   0   2   2   1   2   0   1   1   0   1   2   1   1   1   1
 MK-3-10                2   2   1   1   0   1   1   1   1   2   1   2   0   1   1   1   1   0   1   0   2   2   2   2   1   1   0   1   0   1   0   0   1   0   1   2   0   1   0   1   0   2   2   1   1   0   1   2   1   1   1   2   0   1   1   1   0   1   2   2   1   0   0   0   2   2   1   0   2   2   1   2   1   0   2   2   1   0   1   1   1   2   1   2   0   1   1   1   1   0   1   2   2   2   1   0   0   1   2   0   2   0   1   1   2   1   0   1   1   0   0   0   1   1   1   0   2   0   1   1   1   1   1   1   1   1   0   2   1   2   1   0   1   2   2   1   1   1   1   0   1   1   0   2   2   0   2   1   0   1   0   1   0   2   0   1   1   2   0   1   1   2   1   2   2   1   1   0   0   0   1   1   0   1   1   1   1   2   1   1   1   1   1   1   0   0   1   2   1   2   0   1   1   0   1   2   1   1   1   2
 MK-3-11                2   2   1   1   0   1   1   1   1   2   0   2   0   1   1   2   2   0   1   0   2   2   2   2   1   1   0   1   1   1   0   1   1   0   0   2   0   1   0   0   0   2   1   2   1   0   1   2   1   0   1   2   0   1   1   2   0   1   2   1   1   1   0   0   2   2   1   0   2   0   1   2   1   0   2   2   0   0   1   1   1   2   0   1   0   1   1   1   1   0   1   1   2   2   1   0   1   1   2   0   2   1   1   0   2   1   0   1   1   0   0   0   1   1   1   1   1   1   2   1   1   2   1   2   1   1   1   2   1   1   1   0   1   2   2   0   1   1   1   0   1   1   1   2   2   1   2   1   0   1   0   1   0   2   0   1   1   2   0   1   1   2   0   2   1   1   1   0   0   0   1   1   0   1   1   1   2   2   1   1   1   1   1   1   1   0   1   1   1   2   0   1   1   0   1   2   1   1   1   2
 MK-3-12                1   2   1   1   0   1   1   1   1   2   0   2   0   1   1   2   1   0   1   0   2   2   2   2   1   0   0   1   1   1   0   1   1   1   0   2   0   1   1   0   0   2   2   1   1   0   0   2   1   1   2   2   0   1   1   1   0   1   2   2   1   1   0   0   2   1   1   0   2   0   1   2   1   0   2   2   0   1   1   1   1   1   0   1   0   1   1   1   1   0   1   1   2   2   1   1   1   1   2   0   2   1   1   1   2   1   0   0   1   0   1   0   1   1   0   1   1   0   1   1   1   2   1   1   1   1   1   2   1   2   1   0   1   2   2   0   1   1   1   0   1   1   1   2   1   1   1   1   0   1   0   1   0   1   0   1   1   1   0   1   1   2   0   2   1   2   1   1   0   0   1   2   0   2   1   1   1   2   1   1   2   1   1   1   1   0   1   1   1   1   0   1   1   0   1   2   1   2   0   2
 MK-3-13                1   2   1   1   0   1   1   1   1   2   0   2   0   1   1   2   1   0   1   0   2   2   2   2   1   0   0   1   0   0   0   1   1   1   1   2   0   1   2   0   0   2   2   1   1   1   0   2   1   1   2   2   1   1   1   1   0   1   1   2   1   0   0   0   2   0   1   0   2   0   1   2   1   1   2   2   0   1   1   1   1   1   1   1   0   1   1   1   1   0   1   0   2   2   1   1   1   2   2   0   2   1   1   2   2   1   0   0   1   0   1   0   1   1   0   1   1   1   1   1   1   2   1   2   1   1   1   2   0   2   1   1   1   2   2   0   2   1   0   0   1   1   1   2   1   1   1   1   0   1   0   1   0   1   0   2   1   1   0   1   1   2   0   2   1   1   1   1   0   0   1   1   0   2   1   0   1   2   1   1   1   1   0   1   1   0   0   1   1   1   0   1   1   0   1   2   1   2   0   2
 MK-3-14                1   2   0   0   1   0   1   1   1   2   0   2   0   1   0   2   1   0   1   1   1   1   2   2   1   0   0   1   0   0   0   1   1   1   1   2   0   1   2   0   1   1   2   1   1   1   0   1   1   1   2   1   0   1   0   1   0   1   1   2   1   0   1   1   1   0   1   0   2   0   1   2   1   2   2   2   0   1   2   1   1   1   1   1   0   1   2   1   1   0   1   0   2   2   1   1   1   2   2   0   1   2   1   2   0   2   0   0   0   0   1   0   1   1   0   1   1   1   1   1   1   1   1   2   1   1   1   2   0   2   1   1   1   2   2   0   2   1   1   0   1   1   1   2   2   1   1   1   0   1   0   1   0   1   0   1   1   1   0   1   1   2   0   2   1   1   1   1   0   0   1   1   0   2   2   0   1   1   1   1   1   1   0   0   1   0   0   1   1   1   0   1   1   0   2   2   1   2   0   2
 MK-3-15                1   2   0   1   1   0   1   1   1   1   1   2   0   1   0   2   1   0   1   0   0   1   2   1   0   0   0   1   0   0   0   1   2   1   1   2   0   1   1   1   0   1   1   1   1   1   0   1   1   1   2   1   0   1   1   0   0   1   2   2   0   0   1   2   0   0   2   1   1   0   1   1   1   2   1   2   1   2   2   0   1   1   1   1   0   1   2   1   1   0   0   0   2   2   1   1   1   2   2   0   1   2   1   2   1   2   0   0   0   1   1   0   1   1   0   1   1   1   1   0   1   1   1   2   1   1   0   2   0   2   1   1   1   2   2   0   2   1   0   0   0   1   1   2   2   0   1   1   1   1   1   1   0   1   0   1   1   0   1   1   2   2   0   2   0   1   0   2   0   0   1   1   0   2   2   0   2   2   1   1   1   1   0   2   1   0   1   1   1   1   0   1   1   0   2   2   1   2   0   2
 MK-3-16                1   2   0   1   1   0   2   1   1   1   1   2   0   1   0   1   1   0   1   0   0   0   2   1   0   0   2   1   0   0   1   1   2   1   1   2   0   1   2   1   0   1   0   0   1   1   0   0   1   0   2   1   0   1   1   0   0   1   2   2   0   0   1   2   0   1   2   1   1   0   1   1   2   2   1   2   1   2   2   0   1   1   1   1   0   1   2   1   1   0   0   1   2   2   1   1   1   2   2   0   0   2   1   2   1   2   0   1   1   2   1   0   2   1   0   1   1   1   0   1   1   1   1   1   1   1   0   1   1   2   0   1   0   2   2   0   2   0   1   0   0   1   1   2   2   0   1   1   1   1   1   2   0   1   0   1   1   2   0   1   2   2   1   2   0   1   0   1   0   0   1   1   0   2   2   0   2   2   1   1   1   1   0   2   1   0   1   1   1   1   0   1   1   0   2   1   1   2   0   2
 MK-4-1                 2   1   1   1   2   0   2   0   0   1   1   1   1   2   2   1   1   0   0   1   2   0   2   0   0   1   1   1   2   1   1   1   1   0   1   0   2   2   1   1   1   2   2   1   2   0   0   2   1   0   1   1   2   1   1   0   1   1   0   2   1   2   2   2   1   0   2   2   1   1   1   1   2   1   1   2   0   0   2   0   2   2   1   1   0   1   0   2   0   2   1   1   1   2   1   2   1   1   0   0   1   1   0   1   2   1   0   1   1   0   2   1   1   2   0   2   2   0   2   1   0   0   1   0   0   2   0   0   1   2   0   1   1   2   1   2   2   1   1   2   2   1   2   1   1   1   2   1   1   2   2   2   1   0   1   1   1   1   0   2   1   1   1   0   1   0   0   1   2   1   1   1   1   1   2   0   1   0   0   1   0   0   1   1   0   0   1   0   1   2   0   1   1   1   1   1   1   2   1   2
 MK-4-2                 2   1   0   1   2   0   2   0   0   1   1   1   1   2   2   1   1   0   0   1   1   0   2   0   1   0   1   1   2   1   1   1   1   0   1   1   2   2   1   1   1   2   2   1   1   1   0   2   1   0   2   1   2   1   1   0   1   1   0   1   1   2   2   2   1   1   2   2   1   1   0   1   2   2   1   2   0   0   2   1   2   1   1   2   0   1   0   2   0   2   1   1   1   2   1   2   1   1   1   0   1   1   0   1   2   1   0   1   0   0   2   1   1   2   0   1   2   0   2   1   0   0   1   0   0   2   0   0   2   2   1   1   1   2   2   2   2   1   1   2   2   1   2   1   1   1   2   1   1   1   1   2   1   0   1   1   1   2   0   1   0   1   1   1   1   0   0   1   2   0   1   1   1   2   2   0   1   0   0   1   0   0   2   1   0   0   1   0   1   2   0   1   1   1   1   2   1   2   2   2
 MK-4-3                 2   0   0   2   1   0   2   0   1   1   1   1   1   1   1   1   2   0   1   1   1   0   1   1   1   1   1   0   1   1   1   1   0   0   1   1   1   2   1   2   1   2   2   1   1   1   0   2   1   0   1   1   2   1   1   0   1   1   0   1   1   2   1   2   1   1   2   2   1   0   0   0   1   2   1   2   0   0   2   1   1   1   1   2   0   2   0   2   0   2   1   1   1   2   1   2   1   1   1   0   1   1   1   1   1   1   0   2   0   0   2   1   1   2   0   1   2   0   2   1   0   0   1   0   0   2   0   0   2   2   1   1   2   2   2   2   2   2   1   2   2   0   2   1   1   1   2   2   1   1   0   1   1   0   1   0   1   2   0   1   0   0   1   1   1   0   0   1   2   0   1   1   1   2   2   0   1   0   0   1   0   0   1   1   0   0   0   0   1   2   0   2   1   1   1   2   1   2   1   1
 MK-4-4                 1   0   0   2   1   1   2   1   1   1   1   1   1   1   1   1   2   0   1   2   1   0   1   1   1   1   2   0   1   1   0   1   0   0   1   1   1   2   1   2   2   2   2   1   1   1   0   2   1   1   1   2   2   1   1   0   1   1   0   1   1   2   1   2   1   1   2   2   1   0   0   0   1   2   1   2   1   0   2   0   1   1   0   2   0   2   0   2   0   2   1   2   1   1   1   2   1   1   1   0   1   2   1   2   2   1   0   2   0   0   2   2   1   2   1   0   2   1   2   1   0   1   1   0   1   2   0   1   2   2   1   2   2   1   2   1   2   2   1   2   1   0   2   1   1   1   2   2   1   1   0   1   1   1   2   0   1   2   0   1   0   0   1   1   1   1   0   1   2   2   1   1   1   2   1   1   1   0   1   1   0   0   1   1   0   0   0   2   1   2   0   2   1   1   1   2   1   2   2   1
 MK-4-5                 0   0   0   2   1   1   2   1   1   2   2   1   1   1   1   1   2   0   1   2   1   0   0   1   1   1   2   0   0   1   0   1   0   1   1   1   1   1   1   2   2   2   1   1   1   1   0   2   1   1   1   2   2   1   1   0   2   1   0   1   1   2   1   2   1   1   2   2   2   0   0   1   1   2   1   2   1   0   1   0   2   1   0   2   0   2   1   1   0   1   1   2   1   1   1   2   1   1   1   0   1   1   1   2   2   2   0   2   1   0   2   2   1   2   1   0   2   1   2   2   0   1   1   1   1   2   0   1   2   2   2   2   2   1   2   1   1   2   1   2   1   0   2   1   0   1   1   1   1   1   0   1   1   1   2   0   1   2   0   1   0   0   1   1   1   1   0   1   2   2   1   2   0   2   1   1   0   0   1   2   1   1   1   2   1   0   0   2   1   2   0   1   1   1   1   2   0   2   2   1
 MK-4-6                 0   0   0   2   1   1   1   1   1   1   2   1   1   1   1   1   2   0   1   2   0   0   0   1   1   1   2   0   0   1   1   1   1   1   2   1   1   1   1   1   1   2   1   0   1   1   0   2   1   2   1   2   2   1   1   0   2   1   0   1   1   1   1   2   1   1   2   2   2   1   0   1   1   2   1   2   1   0   1   0   2   2   0   2   0   2   1   1   0   1   0   2   1   1   1   2   1   1   1   1   1   1   1   1   2   2   0   2   1   0   2   2   1   2   0   0   2   1   2   2   0   1   1   1   1   1   0   1   2   1   1   0   2   1   2   1   1   2   1   2   1   0   2   1   0   1   1   1   0   1   0   1   1   1   2   0   1   2   0   1   0   0   1   1   1   1   1   1   2   2   2   2   0   2   0   1   0   0   1   2   1   1   0   2   2   0   0   2   1   2   0   1   0   1   1   2   0   2   2   1
 MK-4-7                 0   0   0   2   1   1   1   1   1   1   2   0   1   1   1   1   1   0   1   2   0   0   0   1   1   1   1   0   0   1   2   1   1   2   2   1   1   1   1   1   1   2   1   0   1   1   1   2   1   1   1   2   2   1   1   0   2   1   0   1   1   1   1   2   1   0   1   2   2   1   0   1   2   2   1   2   0   0   1   0   1   2   1   1   0   2   1   1   0   1   0   2   1   1   1   2   1   1   1   1   1   1   1   1   2   2   0   1   2   0   2   2   1   2   0   0   2   0   2   2   0   0   1   1   1   1   1   1   2   0   1   1   2   1   2   1   1   2   2   2   1   0   2   1   0   1   1   1   1   2   0   1   0   1   2   0   1   2   0   1   0   0   1   1   1   1   1   1   1   2   1   2   0   2   0   1   1   0   1   2   1   1   0   2   2   0   0   2   0   2   0   1   0   1   1   2   0   2   2   1
 MK-4-8                 0   0   0   2   1   1   1   1   1   1   2   0   1   2   1   1   1   0   0   2   1   0   0   1   1   1   0   0   0   1   2   1   1   2   2   1   1   1   1   1   1   2   1   0   1   1   1   2   1   1   1   2   2   1   1   1   2   1   0   0   1   1   1   2   1   0   1   2   2   1   0   1   2   2   1   1   0   0   1   0   1   2   1   1   1   2   1   1   0   1   0   2   1   1   1   2   1   1   1   1   1   1   1   2   2   2   0   1   2   0   2   2   1   1   0   0   2   0   1   2   0   0   1   1   1   1   1   0   2   0   1   1   2   1   2   2   1   2   2   2   1   0   1   1   0   0   1   1   1   2   0   1   0   1   2   0   1   1   0   1   0   0   2   1   2   1   0   1   1   2   1   2   0   1   0   1   1   0   1   2   1   1   0   2   2   0   0   2   0   1   1   0   0   1   2   2   0   2   2   1
 MK-4-9                 0   1   0   2   1   1   1   1   1   2   1   0   0   2   2   1   0   0   0   2   1   0   1   1   1   1   0   1   2   2   2   2   2   1   2   1   1   1   1   1   1   2   1   0   1   1   1   2   1   1   2   2   2   1   0   1   2   1   0   0   1   0   1   2   0   0   1   2   2   1   1   1   2   2   1   1   0   0   1   0   1   2   1   1   1   2   1   1   1   0   0   2   1   1   1   2   1   1   0   1   1   1   2   2   2   2   1   1   2   0   2   2   0   1   0   1   2   0   1   2   0   1   1   1   2   1   1   0   2   0   1   1   2   1   2   2   1   2   1   2   1   0   1   0   1   0   1   1   2   2   1   1   0   1   2   0   1   0   1   1   1   1   1   2   2   1   0   1   2   2   1   2   0   1   0   1   1   1   1   2   1   1   0   2   2   0   0   2   0   1   1   0   0   1   2   2   0   2   2   1
 MK-4-10                0   1   1   2   1   1   2   1   1   2   0   0   0   1   1   2   0   0   0   2   1   0   2   1   2   1   0   1   1   2   1   2   2   1   1   1   1   1   1   0   2   2   1   0   1   1   1   2   0   1   2   2   1   1   0   0   2   1   0   0   1   0   0   1   0   0   1   2   2   1   1   1   2   2   1   1   0   0   1   0   1   1   1   1   1   2   1   1   2   0   1   2   1   1   0   2   2   1   0   2   1   1   2   2   2   2   1   1   1   0   2   2   0   0   0   1   2   0   1   2   0   2   0   1   2   1   1   2   2   1   0   1   2   1   2   2   1   1   1   2   0   0   1   0   1   1   1   2   2   2   0   1   0   1   2   0   1   0   1   1   1   1   0   2   2   0   0   1   2   2   1   2   0   1   1   1   1   1   1   1   1   1   0   2   2   0   0   2   0   1   1   0   0   1   2   2   0   2   2   0
 MK-4-11                1   1   1   1   0   1   2   1   1   1   1   0   0   1   1   2   0   0   0   2   1   0   2   1   2   1   0   1   1   2   2   2   2   1   2   1   2   1   0   0   2   2   1   0   0   1   1   2   0   1   1   1   1   1   0   0   2   1   1   0   1   1   0   1   1   0   1   2   2   0   1   0   2   1   1   1   0   0   1   0   0   1   1   1   1   2   1   1   2   0   1   2   1   1   0   2   2   1   1   2   1   1   2   2   2   2   1   1   1   0   2   2   0   0   1   1   1   0   2   1   0   2   0   1   2   1   1   2   2   1   1   1   2   1   2   2   1   1   1   2   0   0   1   1   1   1   1   2   1   2   0   1   1   1   2   0   1   0   1   0   1   1   1   2   2   0   0   0   2   2   1   1   0   2   1   1   1   1   1   1   1   0   0   2   2   0   0   2   1   0   1   0   0   1   2   2   1   2   2   1
 MK-4-12                1   1   1   1   0   1   2   1   0   0   1   0   1   0   1   2   0   0   0   2   0   0   2   1   1   1   0   1   1   1   2   2   2   1   2   1   2   2   1   0   2   2   1   0   0   1   0   2   0   1   1   1   1   1   0   0   2   1   1   0   1   1   0   2   1   0   2   2   2   0   1   0   2   0   1   2   0   0   1   0   0   1   2   2   1   2   1   1   2   0   1   1   1   1   1   2   2   1   1   2   1   1   1   2   2   2   1   1   1   0   2   2   0   1   1   0   1   1   2   1   0   2   0   1   2   1   1   2   2   1   1   1   2   1   2   1   2   1   1   2   0   0   1   1   1   1   1   2   0   2   0   1   2   1   2   0   1   0   2   0   1   1   1   2   1   0   0   0   2   2   0   1   0   2   0   1   2   1   1   1   1   1   0   1   2   0   0   2   1   0   1   0   0   1   2   2   1   1   1   1
 MK-4-13                1   0   1   1   0   1   2   1   0   0   1   0   1   0   1   2   0   0   0   2   1   0   2   1   1   1   0   1   2   1   2   2   1   1   2   2   1   2   1   0   2   2   1   1   0   2   0   2   0   1   1   1   1   1   0   0   1   1   1   1   1   1   1   2   1   0   2   2   2   1   1   0   2   0   1   1   0   0   1   0   0   1   1   2   0   2   1   1   2   0   1   1   1   1   1   2   1   1   1   1   1   1   1   2   2   2   1   1   1   1   2   2   1   1   1   1   0   1   2   1   0   2   0   1   2   1   1   2   2   1   1   1   2   1   2   0   2   1   1   2   0   0   2   0   1   1   1   2   0   0   0   1   2   1   2   1   1   0   2   0   1   1   1   2   1   1   0   1   2   2   0   1   0   2   0   0   2   1   1   1   1   0   0   1   2   0   0   2   1   0   2   1   0   1   1   2   2   0   1   1
 MK-4-14                1   0   1   1   2   1   2   1   0   0   1   0   1   1   1   1   0   0   0   1   1   0   2   1   1   1   0   0   1   1   1   2   1   1   2   2   1   1   1   1   2   2   1   1   0   1   0   2   0   1   1   0   1   1   0   0   1   1   1   2   1   1   0   2   1   0   1   2   2   1   1   0   2   0   1   1   1   1   0   0   1   1   1   2   0   2   1   0   2   0   1   1   1   1   1   2   1   1   1   0   1   1   1   2   2   2   2   1   1   1   2   2   1   1   2   1   0   1   2   1   0   2   0   1   2   1   1   2   2   1   1   1   2   0   2   0   2   1   1   2   1   0   2   0   1   0   1   2   0   2   1   1   2   1   2   1   1   0   2   0   2   1   1   2   1   1   0   1   2   2   0   2   0   2   0   0   2   1   1   1   1   0   0   2   2   1   0   2   1   0   2   1   0   1   1   2   2   0   1   1
 MK-4-15                1   0   1   1   2   2   2   1   0   0   2   1   1   1   2   1   0   0   0   1   1   0   2   1   1   1   0   0   1   1   1   1   1   1   2   2   1   1   1   1   2   2   1   1   0   1   1   2   0   0   1   1   1   1   0   0   1   1   1   1   1   1   0   2   1   1   1   2   2   1   1   0   2   0   2   1   1   0   0   1   1   1   1   1   0   2   1   0   2   0   1   1   1   1   1   2   0   1   1   0   1   1   1   2   2   2   2   1   1   1   2   2   1   1   1   1   1   1   2   1   0   1   0   2   2   0   0   2   2   1   1   2   2   0   2   0   1   1   2   1   1   1   1   0   1   0   1   2   0   2   1   1   2   1   2   1   1   0   2   0   2   1   1   2   1   1   0   1   2   2   1   2   0   2   0   0   2   1   1   0   1   1   0   2   2   1   1   2   1   1   2   1   0   1   1   2   2   0   1   1
 MK-4-16                1   1   1   1   2   2   2   1   0   0   2   1   1   2   2   1   0   0   0   1   1   0   2   1   0   1   0   0   2   1   1   1   1   1   2   2   1   1   1   0   1   2   1   1   0   1   0   1   0   0   1   2   1   1   0   0   1   1   1   1   1   1   1   2   1   1   1   2   2   1   2   0   2   0   2   1   1   0   0   1   1   1   1   1   0   2   1   0   1   0   1   1   1   1   1   2   1   2   1   0   1   2   1   2   2   1   1   1   1   0   2   2   1   1   2   1   0   2   2   1   0   1   0   2   2   1   0   2   2   1   0   2   2   0   2   0   1   1   2   1   1   1   1   0   1   0   1   2   0   2   1   1   2   1   2   1   1   0   2   0   2   1   1   2   1   1   0   1   2   2   0   2   0   1   0   0   1   1   1   0   1   1   0   2   1   1   1   1   1   1   2   1   0   1   1   2   2   0   1   1
 MK-5-1                 2   0   1   1   2   1   0   0   2   1   1   1   1   1   0   2   0   1   1   1   1   1   1   0   1   0   0   0   1   0   0   0   1   0   1   0   1   0   2   2   2   1   0   1   1   2   1   1   1   0   1   0   1   2   2   2   0   2   1   2   2   1   0   1   0   0   2   0   2   0   1   1   0   1   1   2   1   1   2   1   0   2   1   1   2   2   2   1   1   0   1   1   0   1   0   2   1   1   1   1   1   0   1   2   0   0   1   1   1   1   1   2   1   1   1   1   0   2   1   1   0   1   1   1   1   0   0   2   0   0   2   0   1   2   1   0   1   2   2   1   1   1   0   1   1   1   0   2   1   1   2   0   0   1   1   2   2   2   1   2   1   1   1   0   1   1   2   2   2   1   2   1   1   0   1   2   1   2   0   1   0   2   2   1   1   2   0   2   2   1   1   1   1   1   0   1   1   1   1   0
 MK-5-2                 2   0   1   1   2   0   1   0   2   1   1   1   1   1   0   1   0   1   1   1   1   1   1   0   1   0   0   0   1   1   0   1   0   0   1   1   1   0   2   2   2   1   1   1   1   1   1   1   1   0   1   0   1   2   1   2   0   2   1   2   2   1   0   1   1   0   2   0   2   0   1   1   0   1   1   1   1   1   2   1   0   2   1   1   2   2   2   1   1   1   1   1   0   1   0   2   1   1   1   1   1   0   0   2   1   0   1   1   1   1   1   1   1   1   0   1   0   2   1   2   0   1   1   1   1   0   1   0   0   0   2   0   1   2   1   0   1   2   2   1   0   1   0   1   1   1   0   2   1   1   1   0   0   1   1   1   2   2   1   2   2   1   1   0   1   0   2   2   2   1   1   1   0   0   1   2   1   2   0   1   0   2   2   1   1   2   0   2   1   0   0   1   1   1   2   1   2   1   1   0
 MK-5-3                 2   0   1   1   2   0   1   0   2   2   1   1   1   1   0   1   0   2   1   1   1   0   1   0   1   0   0   0   1   1   0   1   0   0   0   1   2   0   2   2   1   1   1   1   1   2   0   0   1   0   1   0   1   2   1   2   0   2   2   2   2   1   0   1   1   0   2   0   2   0   1   1   0   1   1   1   1   1   1   1   0   2   1   1   1   2   2   1   1   1   1   1   0   2   0   1   1   1   1   1   1   1   0   2   1   0   1   1   2   1   1   1   1   1   2   1   0   2   1   2   1   1   1   0   0   0   1   1   0   0   2   0   1   2   1   0   1   2   1   1   0   1   0   1   1   1   0   2   1   1   1   1   0   1   2   1   2   2   2   2   2   1   1   0   0   0   2   2   2   1   1   1   0   0   1   2   1   1   0   2   0   2   1   1   1   2   0   2   1   0   1   1   1   1   0   1   2   1   2   0
 MK-5-4                 2   0   2   1   2   0   1   0   2   1   1   1   1   1   0   1   0   2   1   1   1   0   1   0   1   0   0   1   1   2   0   1   0   1   0   1   2   0   1   1   1   1   1   1   1   2   0   0   1   0   1   0   0   2   1   2   0   1   2   2   2   1   1   1   2   0   1   0   2   1   0   1   0   1   1   2   1   1   1   1   0   2   1   1   1   2   2   1   1   1   1   1   0   2   1   1   2   0   2   1   1   1   0   2   1   0   1   1   2   1   1   1   0   1   2   1   0   2   1   1   1   2   1   0   0   0   1   1   0   0   2   0   1   1   0   0   2   2   1   1   0   0   0   1   1   1   0   2   1   2   1   0   0   1   2   1   2   2   2   2   1   1   1   0   0   0   2   1   2   1   1   1   0   0   1   2   1   1   1   1   0   2   0   1   1   2   0   2   1   0   2   1   1   1   0   1   2   1   2   0
 MK-5-5                 1   0   2   1   2   2   1   2   1   1   1   1   1   1   0   1   0   2   1   1   1   1   1   0   1   1   0   1   1   2   0   1   0   1   0   1   2   0   1   1   0   1   1   2   1   2   0   1   1   0   1   0   0   2   1   2   0   1   2   1   1   1   1   1   2   0   1   0   2   1   1   1   0   1   1   2   1   1   1   1   0   2   2   1   1   2   2   1   1   1   1   1   1   1   1   1   2   0   2   1   2   2   0   1   1   0   1   2   2   1   1   1   0   1   2   1   0   2   1   1   1   2   1   0   0   0   1   1   1   0   2   0   1   1   0   0   2   2   1   1   0   1   0   1   1   1   0   2   1   2   1   0   0   1   2   1   2   2   2   2   1   1   1   0   0   0   2   1   1   1   1   0   0   0   1   2   1   1   1   1   0   2   0   1   1   2   0   2   1   0   2   1   1   0   0   1   2   1   2   0
 MK-5-6                 1   1   2   1   2   2   1   2   1   1   1   1   1   1   0   1   0   1   1   1   1   1   1   0   0   0   0   1   0   2   0   1   0   1   0   1   2   0   2   1   0   1   1   2   1   2   0   1   1   0   2   0   1   2   1   1   1   2   2   1   1   1   1   1   2   0   1   1   2   1   0   1   0   1   1   2   1   1   1   1   0   2   2   1   1   2   1   1   1   1   0   1   1   1   1   0   2   1   2   1   2   2   1   1   1   0   0   1   2   1   1   1   0   1   2   1   1   1   1   2   2   1   1   0   0   0   1   1   1   0   2   0   1   1   0   0   2   1   1   1   0   1   0   1   1   2   0   2   1   2   1   1   0   1   2   2   2   2   2   2   1   1   1   0   0   0   2   1   1   1   1   0   0   0   1   2   1   2   1   1   0   2   1   1   1   2   0   2   1   0   2   2   1   0   0   1   2   1   2   1
 MK-5-7                 1   1   1   2   2   1   1   1   1   1   1   1   1   1   1   1   0   1   1   0   1   1   1   1   0   0   0   1   0   2   0   1   0   1   0   1   2   0   1   1   1   1   1   2   1   2   0   1   1   0   2   0   1   2   1   1   1   2   2   1   1   1   1   1   2   0   2   1   2   1   0   1   1   1   1   2   1   1   2   1   0   2   2   1   1   2   1   1   1   1   0   1   0   1   1   1   2   1   1   1   1   1   1   1   1   0   0   1   2   1   1   1   0   2   2   0   2   1   1   2   1   1   0   0   0   0   1   1   1   0   2   0   2   1   0   0   2   1   1   0   0   1   0   0   1   2   0   1   1   2   1   1   0   1   2   2   2   1   2   2   2   2   1   0   1   0   2   1   1   1   1   0   0   0   1   2   1   2   1   1   0   2   1   1   1   2   1   2   0   0   1   2   1   0   0   1   2   0   1   1
 MK-5-8                 1   1   1   1   2   1   1   1   1   1   1   1   1   2   1   2   0   0   1   1   1   1   1   1   0   0   0   1   0   1   0   1   0   1   0   1   2   0   1   1   1   1   1   2   1   1   1   1   2   0   2   0   1   1   1   2   1   2   2   2   1   1   1   1   2   0   1   1   2   1   0   1   2   1   1   2   1   1   2   1   0   2   1   1   1   2   1   1   2   1   0   0   1   1   1   1   2   1   1   1   1   1   1   1   1   0   0   1   1   0   1   1   1   2   2   0   2   2   1   2   1   2   1   0   0   0   1   2   1   0   2   0   2   1   0   0   1   1   1   0   0   1   1   0   1   1   0   1   1   2   1   1   0   1   0   1   2   1   1   2   1   2   1   0   1   0   2   1   1   1   1   0   0   0   1   2   1   2   1   1   0   2   1   1   1   2   1   2   0   0   1   2   1   0   0   1   2   0   1   1
 MK-5-9                 1   1   1   0   2   1   2   1   1   1   1   1   1   1   0   2   0   0   1   1   2   0   1   2   0   0   0   1   0   1   0   1   0   1   0   2   1   1   1   1   1   2   1   2   1   1   1   1   1   0   2   0   2   1   1   2   1   2   2   2   1   1   1   1   2   1   1   1   2   1   0   1   2   1   1   2   1   1   2   1   0   1   1   1   1   2   1   1   2   2   0   1   1   1   1   1   2   1   1   1   1   0   1   1   0   0   1   1   1   0   1   1   1   2   2   0   1   1   1   1   1   2   1   0   0   1   1   2   1   0   2   0   2   1   0   1   1   2   1   0   0   1   1   0   1   2   0   1   1   2   1   0   0   1   0   0   2   1   1   2   1   1   1   0   1   0   2   1   1   1   1   0   0   1   1   2   2   2   1   1   0   2   1   1   1   2   1   2   0   0   1   1   1   0   0   1   2   1   1   1
 MK-5-10                1   1   1   0   2   1   1   1   0   2   1   0   1   1   0   2   1   0   0   1   2   0   1   2   0   0   0   1   0   1   0   1   1   0   0   2   1   1   1   1   0   1   1   2   1   1   1   1   1   0   2   0   2   1   1   2   1   2   2   2   1   1   1   1   2   1   1   1   2   1   0   1   2   2   1   2   1   1   2   1   0   1   1   1   1   2   1   1   2   2   0   1   1   1   2   1   2   1   1   1   1   0   1   1   1   0   1   1   1   0   1   1   1   2   1   0   1   2   1   1   1   1   1   0   0   1   1   2   1   0   1   0   2   2   0   1   0   2   1   0   0   1   1   0   0   2   0   1   0   1   1   0   0   2   0   0   2   1   1   2   0   2   1   0   2   0   2   1   1   1   1   0   0   1   1   2   2   2   1   1   2   1   1   1   1   2   1   2   0   0   1   1   1   0   0   1   2   1   1   1
 MK-5-11                1   0   1   0   1   2   1   1   0   2   1   0   1   1   0   2   0   0   0   0   1   0   1   2   0   0   0   1   0   1   1   1   1   0   1   2   1   1   0   1   0   1   1   1   1   1   1   1   1   0   2   0   2   1   1   2   1   2   2   2   1   1   0   1   2   1   1   1   2   1   0   1   1   1   1   2   1   1   2   1   0   1   1   1   1   2   1   1   2   2   0   1   1   1   1   0   2   1   1   1   1   0   1   1   1   2   1   1   1   0   1   0   1   2   1   0   1   2   1   1   1   1   1   1   0   1   1   1   1   0   1   0   2   2   1   1   0   2   1   0   0   1   1   0   0   2   1   1   0   0   1   0   0   2   0   0   2   2   1   2   0   2   1   0   2   0   2   1   1   1   1   0   0   1   1   2   2   2   1   1   1   1   1   1   1   2   1   2   0   0   1   1   1   0   1   1   1   1   1   0
 MK-5-12                1   0   1   0   1   2   1   1   0   2   1   0   1   1   1   2   0   0   0   0   1   0   1   2   0   1   0   0   0   1   1   1   1   0   1   2   1   1   0   0   0   1   1   1   1   1   1   1   1   0   2   0   2   1   1   2   1   2   2   2   2   1   0   0   2   1   2   1   2   1   0   1   1   1   1   2   1   1   2   1   0   1   1   1   1   1   1   1   1   2   0   1   1   1   1   0   2   2   1   1   1   0   1   1   1   2   1   1   1   0   1   0   1   1   1   0   1   2   1   1   1   1   1   1   0   1   1   1   1   0   1   0   1   2   1   0   0   2   1   1   0   0   1   0   0   2   2   1   0   2   1   0   1   2   0   1   2   2   1   2   1   2   1   0   2   0   2   1   0   1   1   0   0   1   0   2   2   2   1   1   1   1   1   1   1   2   1   2   0   1   0   1   1   0   1   1   1   1   1   1
 MK-5-13                1   0   1   0   1   2   1   1   1   2   1   0   1   1   1   2   0   0   1   0   1   0   1   2   0   1   0   0   0   1   1   1   2   1   1   2   1   0   0   0   0   1   1   1   1   2   1   1   1   0   1   0   2   1   2   1   2   2   2   2   2   1   0   0   2   2   1   1   2   1   0   1   1   1   2   2   1   1   2   1   0   1   1   1   1   1   2   1   1   2   0   2   1   1   1   0   2   2   1   1   1   1   1   1   1   2   0   1   1   0   1   0   1   1   1   0   1   2   1   1   1   1   1   1   0   1   1   1   1   0   1   0   0   2   1   1   1   2   1   0   0   0   0   0   0   1   2   1   0   2   1   0   0   2   0   1   2   2   2   2   1   2   1   0   2   0   2   1   0   1   1   0   0   1   0   2   2   1   1   0   1   2   1   1   1   2   0   2   1   1   0   1   2   1   1   2   1   1   1   1
 MK-5-14                1   0   1   0   1   2   1   1   1   2   1   0   1   1   1   2   1   1   1   1   1   0   1   2   0   1   0   0   0   1   1   1   2   1   0   2   1   0   0   0   0   1   1   1   1   2   1   1   1   0   1   0   2   1   2   1   2   2   2   2   2   1   0   0   2   2   1   2   2   1   1   1   1   1   2   2   1   1   2   1   0   1   2   1   1   1   2   1   1   2   0   2   0   1   1   0   2   1   1   1   1   1   1   1   1   2   0   1   1   1   1   0   1   1   1   1   0   2   1   1   1   1   1   0   1   1   1   2   2   0   1   0   0   2   1   1   2   2   1   0   0   1   1   0   0   1   2   1   0   1   0   0   0   2   0   1   2   2   2   2   1   2   1   0   2   0   2   1   0   1   1   0   0   2   0   2   2   1   1   0   1   2   1   1   1   1   1   2   0   1   0   1   2   1   1   2   0   1   1   1
 MK-5-15                1   0   1   0   1   2   1   1   1   2   1   0   0   1   1   2   1   1   1   1   0   1   1   2   0   1   0   0   0   1   2   1   2   1   1   1   1   0   1   0   0   2   1   1   1   2   1   2   1   0   1   0   2   1   2   0   2   2   2   0   1   2   0   0   2   1   1   2   2   1   1   1   1   2   2   2   1   0   2   1   0   1   2   1   1   2   2   0   1   1   0   2   0   1   1   0   1   1   1   1   1   1   1   1   0   1   0   1   1   1   1   0   1   1   1   1   0   2   1   1   1   1   2   0   1   1   1   2   2   0   1   0   0   2   1   1   1   2   2   0   0   1   1   1   1   0   1   1   0   2   0   0   0   2   0   1   2   1   2   1   1   2   1   0   1   0   1   1   1   0   1   0   1   2   0   2   2   1   1   0   1   2   1   2   1   1   1   1   0   1   0   1   2   1   1   2   0   1   1   1
 MK-5-16                1   1   1   0   0   2   1   1   0   2   1   1   0   1   1   2   1   1   1   1   0   1   1   2   0   1   0   0   2   1   2   1   1   1   1   1   1   0   1   1   0   2   1   1   1   2   1   2   0   0   1   0   2   1   2   0   2   2   2   0   0   1   1   0   2   1   1   2   2   1   0   2   2   2   2   2   1   1   2   2   0   1   2   2   1   2   2   1   1   0   0   2   0   1   1   0   1   2   1   1   2   1   1   0   0   1   0   1   1   1   1   0   1   1   1   1   1   1   1   1   1   1   2   0   0   1   2   2   1   0   1   0   0   2   2   1   1   1   2   0   0   2   1   1   1   0   1   1   0   2   1   0   0   1   0   1   2   0   2   1   1   2   1   0   1   1   1   2   1   0   2   0   0   2   1   2   2   1   1   0   1   1   1   2   1   1   1   1   0   1   0   1   2   1   1   2   0   1   1   1
 MK-6-1                 2   1   1   2   1   0   2   1   0   0   0   1   0   0   0   0   2   2   0   0   2   1   1   2   0   1   1   0   2   0   1   2   1   1   0   1   1   1   1   2   2   0   0   1   2   0   2   1   1   2   1   1   2   0   0   1   1   1   1   1   1   2   0   1   2   1   1   2   0   1   0   2   1   2   1   1   1   1   2   1   2   1   1   1   0   2   0   2   2   1   1   1   2   1   0   0   1   0   0   0   2   1   2   0   1   2   1   2   0   0   1   2   2   1   0   1   0   1   1   1   1   1   1   1   1   2   1   1   0   2   0   2   0   1   1   0   1   2   1   1   1   1   1   1   1   2   2   0   1   1   0   2   0   0   1   2   0   1   2   1   1   2   1   0   2   1   2   1   1   1   0   2   2   0   2   1   0   1   1   0   1   0   0   0   1   0   0   1   0   0   2   1   1   1   0   0   2   1   1   0
 MK-6-2                 2   1   1   2   1   0   2   1   0   0   1   1   0   0   0   0   2   2   0   0   2   1   1   2   0   1   1   1   1   1   1   0   1   1   0   1   1   1   1   2   1   0   1   1   1   0   2   1   1   2   2   1   2   0   0   1   1   1   1   1   1   2   0   2   2   0   1   2   0   0   0   2   1   2   1   1   1   1   1   2   2   1   1   1   0   2   1   2   2   1   1   1   2   1   0   0   1   0   0   0   2   1   2   0   1   2   1   2   1   0   1   2   1   1   0   1   0   1   1   1   1   1   2   1   1   2   1   1   0   1   0   1   0   1   2   0   1   1   1   0   1   1   0   1   1   2   2   0   1   1   0   1   0   0   1   2   0   1   2   1   1   1   1   0   2   1   2   1   1   1   0   2   2   0   2   1   0   1   1   1   1   1   0   1   1   0   1   1   0   0   2   1   1   1   0   0   2   1   1   0
 MK-6-3                 2   1   1   1   0   1   2   1   0   0   1   1   0   0   0   0   1   1   0   0   2   2   1   1   0   1   1   1   1   0   1   1   1   1   0   1   1   1   1   1   1   1   1   1   2   0   2   1   0   2   2   1   2   0   1   1   1   1   1   1   0   2   0   1   1   0   1   2   1   0   0   2   0   2   1   1   1   1   1   2   1   1   1   1   0   2   1   1   2   1   0   1   2   1   0   0   1   0   0   0   2   1   2   0   1   2   1   2   1   0   1   2   2   1   0   1   0   1   0   1   1   1   2   1   1   2   1   1   1   1   0   1   0   2   2   0   1   1   1   0   2   1   0   1   0   2   1   0   1   1   0   1   0   1   1   2   0   1   2   1   1   1   1   0   2   1   2   1   1   1   0   2   2   1   2   1   0   1   1   1   1   1   0   1   2   0   1   1   0   0   2   1   1   1   0   0   2   1   0   1
 MK-6-4                 2   1   0   1   0   1   2   1   1   1   1   1   0   0   0   0   1   1   0   1   1   2   1   1   0   0   1   1   1   1   1   2   1   1   0   0   2   1   1   1   1   1   1   1   1   0   2   1   0   2   2   1   2   0   1   0   0   1   1   1   0   1   0   1   1   0   1   2   1   0   0   2   1   2   1   2   1   1   2   2   1   1   1   1   0   2   1   1   2   1   1   1   2   1   0   0   1   0   1   0   2   1   2   1   1   2   1   2   1   0   1   2   2   1   0   1   0   1   0   1   1   1   2   1   1   2   1   1   1   1   0   1   0   2   2   0   1   1   2   0   2   1   0   1   0   2   1   0   1   1   0   2   0   1   1   1   0   1   1   0   1   1   1   0   2   1   2   1   1   0   0   2   2   1   2   0   0   1   1   1   1   1   0   1   2   0   1   1   0   1   1   2   1   1   0   0   2   1   0   1
 MK-6-5                 2   1   0   1   0   2   2   1   1   1   1   1   0   0   0   0   1   1   0   1   1   2   1   1   0   1   1   1   1   2   1   2   1   0   0   0   2   1   1   1   1   0   1   1   1   0   2   1   0   2   2   1   1   0   1   1   0   1   1   1   0   1   0   1   1   0   0   1   1   0   0   2   1   0   1   2   1   1   2   1   1   1   1   1   0   2   2   1   2   1   1   1   1   1   0   0   1   0   1   1   2   1   1   1   1   2   1   2   1   1   1   2   2   1   1   1   1   1   1   1   1   1   2   2   1   2   1   1   0   1   0   1   1   2   1   0   1   1   2   0   2   1   0   1   0   2   1   0   0   2   0   2   1   0   1   1   0   1   1   0   1   1   1   1   2   0   2   1   1   0   0   2   1   1   2   0   0   1   1   1   1   1   0   1   2   0   1   0   0   1   1   2   2   1   0   0   2   1   0   1
 MK-6-6                 2   1   0   1   0   1   2   1   1   1   1   2   0   0   1   0   1   1   1   1   1   2   1   1   0   1   1   1   1   2   1   2   1   1   0   0   2   1   2   1   1   0   1   1   2   0   2   2   0   2   1   1   1   0   1   1   0   1   1   0   0   0   0   1   2   0   0   1   2   0   0   2   1   0   1   2   1   1   1   2   2   1   1   1   0   2   2   0   2   1   1   1   1   1   0   1   1   0   0   1   2   2   1   1   0   2   2   2   1   1   1   2   2   1   1   1   2   1   2   1   1   1   2   2   1   1   1   0   0   1   0   1   1   1   1   0   1   2   2   0   2   1   0   1   0   2   0   0   1   1   0   2   1   0   1   1   1   0   1   0   1   1   1   1   2   0   2   1   1   0   0   2   2   0   2   1   0   1   1   1   1   1   0   1   2   0   2   0   0   1   1   1   2   2   0   0   2   0   2   1
 MK-6-7                 2   1   0   1   0   1   2   2   1   0   0   2   0   1   1   0   1   1   1   1   1   2   1   1   0   1   1   1   1   2   1   1   1   1   0   0   2   1   1   1   1   1   1   1   2   0   2   2   0   2   1   1   1   0   1   1   0   0   0   0   0   0   0   1   1   1   1   1   2   0   0   2   0   0   1   2   1   1   2   2   2   1   1   1   0   2   1   0   1   1   1   1   1   1   0   1   1   0   0   2   1   2   1   1   1   2   2   2   1   1   1   2   2   1   1   1   2   2   1   1   1   1   2   2   1   2   1   0   1   1   1   1   1   1   0   0   1   2   2   0   1   1   0   1   0   2   0   1   1   1   0   1   1   1   1   1   1   0   1   0   1   2   1   2   2   0   2   0   1   0   0   2   2   0   2   1   1   1   1   1   1   1   0   1   1   1   2   0   0   1   1   1   2   2   0   0   2   0   2   2
 MK-6-8                 1   1   0   1   0   1   2   2   1   0   1   2   0   1   1   0   1   1   0   1   1   2   1   1   0   0   1   1   2   2   1   1   1   1   1   0   2   1   1   1   1   1   1   1   2   1   2   2   0   2   1   1   1   0   1   1   0   0   0   0   0   0   0   2   1   0   1   1   1   0   0   2   0   0   1   2   1   1   2   1   2   1   0   1   0   2   1   0   1   1   2   1   1   1   0   1   1   0   1   2   1   2   2   1   1   2   2   2   1   1   1   2   2   1   1   1   2   2   0   1   1   1   2   1   1   2   1   0   2   1   1   1   1   1   1   0   2   2   1   0   1   1   0   1   0   2   0   1   1   1   0   1   1   2   1   1   1   0   1   0   1   2   1   2   2   0   1   0   2   0   0   2   2   0   2   1   1   0   1   1   0   1   0   1   1   1   2   0   0   0   1   1   2   2   0   0   2   0   1   2
 MK-6-9                 1   1   0   1   0   0   2   0   1   0   1   1   0   1   1   0   1   1   1   2   1   2   1   1   0   0   1   1   2   1   1   1   1   1   1   0   2   0   1   0   1   0   1   0   1   1   2   1   0   2   1   1   1   0   1   1   0   0   0   0   0   1   0   2   1   0   0   1   1   0   0   2   0   1   1   0   1   1   2   1   2   1   0   1   0   2   1   0   0   1   2   1   1   1   0   1   1   0   1   2   1   1   2   1   1   2   2   2   1   1   1   2   2   1   1   1   2   2   0   1   1   1   2   1   1   2   0   0   2   1   1   1   1   1   2   0   2   2   1   0   1   1   0   2   0   2   1   1   0   1   0   1   1   0   1   2   1   0   1   0   1   2   1   2   2   0   1   0   2   0   0   2   2   1   2   1   1   0   1   1   0   2   0   1   1   1   2   0   0   1   1   1   2   2   0   0   2   0   2   2
 MK-6-10                0   1   0   1   1   0   2   0   1   0   1   1   0   1   1   0   1   1   1   2   0   2   1   1   0   0   1   1   2   1   0   1   1   1   1   0   2   0   1   0   1   0   1   1   1   1   2   1   0   1   1   1   1   0   1   1   0   0   0   0   0   1   0   2   1   0   0   1   1   0   0   2   0   1   1   0   1   1   1   1   2   1   0   1   0   2   1   0   0   1   2   1   1   1   0   2   1   0   1   2   1   1   2   1   1   2   2   2   1   1   1   1   2   1   1   1   1   2   0   1   2   1   1   1   2   2   1   0   2   1   2   0   1   1   1   0   2   2   1   0   1   1   0   2   0   2   1   1   1   1   1   1   1   1   1   2   0   0   2   0   1   2   2   2   2   0   1   0   2   1   0   2   2   1   2   1   1   0   1   1   0   2   0   1   1   1   2   0   0   1   1   1   2   1   1   0   1   0   2   2
 MK-6-11                0   1   0   1   0   0   2   0   1   1   1   2   0   0   2   0   2   1   1   2   0   2   1   0   0   0   1   1   1   1   0   1   0   1   1   1   2   0   1   0   0   0   2   1   1   1   2   1   0   2   1   1   1   0   1   1   0   0   0   0   0   1   0   2   1   0   0   1   2   0   0   2   0   1   1   0   1   1   0   1   2   0   0   1   0   1   1   0   0   1   2   1   1   1   0   1   1   0   2   2   1   1   2   1   1   2   1   2   0   1   1   1   2   0   2   1   1   1   0   0   2   1   0   0   2   2   1   0   2   1   2   0   1   1   1   0   1   2   2   1   0   1   1   2   0   2   1   1   1   1   1   1   1   1   1   2   0   1   2   0   1   2   1   1   2   0   1   0   1   1   0   2   2   1   2   1   2   0   1   1   0   2   0   2   1   1   1   0   0   1   2   1   2   1   1   0   1   0   1   1
 MK-6-12                0   1   1   1   0   1   1   0   1   1   1   2   0   0   2   0   1   1   1   2   0   2   1   0   0   0   1   1   1   1   1   1   0   1   1   1   1   0   0   0   0   0   1   1   1   2   1   0   0   2   1   1   1   0   2   1   1   0   0   1   0   1   0   2   1   0   0   1   2   0   0   1   0   1   1   0   2   1   0   1   2   1   0   1   0   2   2   0   0   1   2   1   0   1   1   1   1   0   2   2   1   1   1   1   1   2   1   0   1   1   1   2   2   1   2   0   1   1   1   0   2   1   0   0   2   2   1   0   2   1   2   0   1   1   1   0   1   2   2   1   1   1   2   2   1   2   0   1   1   1   1   1   1   2   1   2   0   1   2   0   1   2   1   1   1   1   1   0   1   1   0   2   2   1   2   1   2   0   1   1   0   2   0   2   1   1   0   0   0   1   2   1   2   1   1   0   1   0   1   0
 MK-6-13                0   1   2   1   0   1   1   0   1   1   1   2   0   0   2   0   0   1   2   2   0   2   1   0   0   0   1   1   2   1   0   1   1   1   2   1   1   0   0   0   0   1   1   1   1   2   1   0   0   2   0   1   1   1   2   1   1   0   0   1   0   1   0   2   1   0   0   1   1   0   0   1   0   1   1   0   1   1   0   1   2   1   0   0   0   2   2   0   0   1   2   1   0   2   1   0   1   0   2   2   1   1   1   1   1   1   1   1   1   1   1   2   2   1   1   0   2   1   2   0   2   2   0   1   2   2   1   0   2   1   2   0   1   1   1   1   0   2   2   0   1   2   2   2   1   2   0   1   1   1   1   1   1   2   1   2   0   1   2   1   1   2   1   1   1   1   0   0   1   1   0   2   2   1   2   1   2   0   1   1   0   1   0   2   1   1   0   0   0   1   2   2   2   2   1   1   1   0   2   0
 MK-6-14                0   1   2   1   0   1   1   0   1   1   1   2   0   0   2   0   0   2   1   1   1   2   1   0   1   0   1   1   2   1   0   1   1   1   2   1   1   1   0   0   0   1   1   1   1   2   1   0   0   2   0   1   1   1   2   0   1   0   1   1   0   1   0   2   1   1   0   1   2   0   0   1   0   1   1   2   1   1   0   1   1   1   1   1   0   2   2   0   0   1   2   1   0   2   1   0   1   0   1   1   1   1   1   1   1   1   1   1   1   1   2   2   2   1   1   0   2   1   2   0   1   2   0   2   2   2   1   0   1   1   2   0   1   1   1   1   0   2   2   0   1   2   2   2   1   2   1   1   1   1   1   1   1   2   1   0   0   1   2   1   1   1   1   1   1   1   0   0   0   1   0   2   2   1   1   1   2   1   1   1   0   1   0   2   1   1   0   0   0   2   2   2   2   2   2   1   1   0   2   2
 MK-6-15                0   2   2   1   0   1   0   0   1   1   1   2   1   0   2   0   0   2   1   1   1   2   1   0   2   0   0   1   2   1   0   1   1   1   2   1   1   1   1   0   0   1   1   1   1   2   1   0   0   2   0   0   1   1   2   0   1   0   1   1   0   1   1   2   1   1   0   1   2   1   0   1   0   0   1   2   1   0   0   1   1   1   1   1   0   2   2   0   0   1   1   1   2   1   1   0   1   1   1   1   1   0   1   1   1   1   1   1   1   1   2   2   1   1   1   0   2   1   2   1   1   0   0   2   2   2   1   0   1   1   2   0   1   1   1   1   0   1   2   1   1   2   2   2   1   2   1   1   1   1   1   1   1   2   1   0   0   1   2   1   1   1   1   1   2   1   0   1   1   0   0   2   2   1   1   2   2   1   0   1   0   1   1   2   1   2   0   0   0   1   2   2   1   2   2   1   1   0   1   2
 MK-6-16                0   2   2   2   0   1   1   1   1   1   1   2   2   0   2   0   0   2   1   1   1   2   0   0   2   0   0   1   1   1   1   1   1   1   2   1   1   0   1   0   0   0   1   2   1   2   1   1   0   2   0   1   1   2   2   0   1   0   1   2   0   1   2   2   1   1   0   1   2   1   0   1   0   1   1   2   1   0   0   1   1   1   1   1   0   1   2   0   0   1   1   1   2   1   1   0   1   1   0   0   0   0   1   1   1   1   1   1   1   1   2   2   1   1   1   0   2   1   1   1   1   0   0   2   2   2   1   0   1   1   2   0   1   1   1   1   0   1   2   1   1   2   1   2   1   2   1   1   0   1   1   1   1   2   1   0   1   1   2   1   1   1   1   0   2   1   0   1   1   0   0   1   2   1   1   2   1   1   0   1   0   1   1   2   1   2   0   0   0   2   2   2   1   2   2   1   1   0   0   2
 
!****************************************** Phenotypic Data **********************************************************
!-100.0 is resevred for missing phenotype
SimulatedTrait1         9.5328    9.0629   10.3016    9.7636   10.0089   10.6580    9.2493   10.8482   10.3354    8.7632    9.3333   10.1679    9.7744   10.7502    9.8407    7.5283   12.1914   10.5872    9.4788    9.6905    8.9259   10.9633    9.8647   10.0171    9.9567    9.8636   11.7406   10.6169    9.4924   11.0983    9.3235    8.9151   11.0100    8.2371    9.2113   10.6706    9.9643   10.7667   10.0501    7.4360   11.5635   10.8946    9.1982    9.5160   10.9901    9.0065   10.9197   10.2142    9.7756   10.3914    9.4318    9.6358   10.2499   10.0843   11.0647    7.7462    9.6396    9.5254   10.5212   10.8495    9.8212    9.6968    9.8085   11.1360    9.1463    9.2247   11.8324    9.9703    9.9374    9.4649    9.3342   11.3368    9.9450    9.3946    9.0401    9.5850   10.4802   10.2958    8.6124    8.4982    9.4854    9.9467   10.0532    8.8792   10.0429    8.6959   11.2748   10.8062   11.3295    8.8550    8.5536    9.0579   10.0877   10.3863    8.2332   11.7825   10.7927    9.4268    9.0443    9.5711   10.6837   10.0540   10.6175    6.8047   10.5237   10.4054   10.7039    8.5368    9.1843   12.1564   10.0967    8.3440    9.3856   10.9292    8.7165   11.4834    8.0572    8.9280   10.5702   11.8399   12.4385   10.2647   10.9222    9.2274   10.9696   10.9207    9.8273    9.8057   10.1666    9.9598    8.7160    9.5543    8.1578    9.6593    7.5866   11.5639    9.2589    8.6299    9.3984   10.5353   10.5396    7.8827    9.5855   10.0853    9.6334    7.9976    8.9191   10.3574   10.3975    7.9425    9.0088    9.1577   11.1137   10.0702   11.6599    9.3988   10.3513    9.6464   12.2614   11.5178   10.0922    9.9780   10.5616   10.7416   11.4751   10.4833    9.7956   11.2791    9.2957   10.8354   11.5769    8.4811    9.7373   10.2329    8.7349    9.8041    9.2466   10.2474   10.3725    9.2002    9.6843   10.2487    9.1493    9.6789    9.4948    9.1725   11.7211    9.5692    9.9338   10.3529    8.4788   10.3374    8.6780    9.4224    9.8137    9.6402    9.7222    9.0240   10.5481    8.8316
 
