# Supplementary material for: Inclusive Composite Interval Mapping of QTL by Environment Interactions in Biparental Populations
Source: PLoS One. 2015 Jul 10;10(7):e0132414. doi: 10.1371/journal.pone.0132414 (PMC4498613; doi:10.1371/journal.pone.0132414)
Supplement: S2 File — (ZIP) [file pone.0132414.s002.zip › F2 population/e=1/run_00049.met]

!**********************Note: lines staring with "!" are remarks and will be ignored in the program********************
!*********************************General Information**********************************
!Assuming F1 = P1 x P2, populations available in QTL IciMapping are: 
!  1, P1BC1F1 = P1 x F1, the first backcrossing where P1 is used as the recurrent parent;
!  2, P2BC1F1 = P2 x F1, the first backcrossing where P2 is used as the recurrent parent;
!  3, F1DH, F1-derived doubled haploids; 
!  4, RIL or F1RIL, recombination inbred lines through the repeated selfing of F1;
!  5, P1BC1RIL, recombination inbred lines through the repeated selfing of P1BC1F1;
!  6, P2BC1RIL, recombination inbred lines through the repeated selfing of P2BC1F1;
!  7, F2, the selfing generation of F1;
!  8, F3, the selfing generation of F2;
!  9, P1BC2F1, the second backcrossing where P1 is used as the recurrent parent; 
! 10, P2BC2F1, the second backcrossing where P2 is used as the recurrent parent;
! 11, P1BC2RIL, recombination inred lines through the repeated selfing of P1BC2F1; 
! 12, P2BC2RIL, recombination inred lines through the repeated selfing of P2BC2F1; 
! 13, P1BC1F2, the selfing generation of P1BC1F1; 
! 14, P2BC1F2, the selfing generation of P2BC1F1; 
! 15, P1BC2F2, the selfing generation of P1BC2F1; 
! 16, P2BC2F2, the selfing generation of P2BC2F1; 
! 17, P1BC1DH, P1BC1F1-derived doubled haploids; 
! 18, P2BC1DH, P2BC1F1-derived doubled haploids; 
! 19, P1BC2DH, P1BC2F1-derived doubled haploids; 
! 20, P2BC2DH, P2BC2F1-derived doubled haploids; 
   7      !Mapping Population (see remarks above)
   2      !Mapping Function (1 for Kosambi; 2 for Haldane; 3 for Morgan)
   2      !Marker Space Type (1 for intervals; 2 for positions)
   1      !Marker Space Unit(1 for centiMorgans; 2 for Morgan)
   6      !Number of Chromosomes (or Linkage Groups)
 200      !Size of the mapping population
   1      !Number of environments
 
!***************************************** Chromosomes and Linkage Maps **********************************************
!Chromosome                 NumMarkers
-CH1                        16
-CH2                        16
-CH3                        16
-CH4                        16
-CH5                        16
-CH6                        16
!Linkage map (Marker name followed by position or the interval length)
 MK-1-1                1     0.000
 MK-1-2                1    10.000
 MK-1-3                1    20.000
 MK-1-4                1    30.000
 MK-1-5                1    40.000
 MK-1-6                1    50.000
 MK-1-7                1    60.000
 MK-1-8                1    70.000
 MK-1-9                1    80.000
 MK-1-10               1    90.000
 MK-1-11               1   100.000
 MK-1-12               1   110.000
 MK-1-13               1   120.000
 MK-1-14               1   130.000
 MK-1-15               1   140.000
 MK-1-16               1   150.000
 MK-2-1                2     0.000
 MK-2-2                2    10.000
 MK-2-3                2    20.000
 MK-2-4                2    30.000
 MK-2-5                2    40.000
 MK-2-6                2    50.000
 MK-2-7                2    60.000
 MK-2-8                2    70.000
 MK-2-9                2    80.000
 MK-2-10               2    90.000
 MK-2-11               2   100.000
 MK-2-12               2   110.000
 MK-2-13               2   120.000
 MK-2-14               2   130.000
 MK-2-15               2   140.000
 MK-2-16               2   150.000
 MK-3-1                3     0.000
 MK-3-2                3    10.000
 MK-3-3                3    20.000
 MK-3-4                3    30.000
 MK-3-5                3    40.000
 MK-3-6                3    50.000
 MK-3-7                3    60.000
 MK-3-8                3    70.000
 MK-3-9                3    80.000
 MK-3-10               3    90.000
 MK-3-11               3   100.000
 MK-3-12               3   110.000
 MK-3-13               3   120.000
 MK-3-14               3   130.000
 MK-3-15               3   140.000
 MK-3-16               3   150.000
 MK-4-1                4     0.000
 MK-4-2                4    10.000
 MK-4-3                4    20.000
 MK-4-4                4    30.000
 MK-4-5                4    40.000
 MK-4-6                4    50.000
 MK-4-7                4    60.000
 MK-4-8                4    70.000
 MK-4-9                4    80.000
 MK-4-10               4    90.000
 MK-4-11               4   100.000
 MK-4-12               4   110.000
 MK-4-13               4   120.000
 MK-4-14               4   130.000
 MK-4-15               4   140.000
 MK-4-16               4   150.000
 MK-5-1                5     0.000
 MK-5-2                5    10.000
 MK-5-3                5    20.000
 MK-5-4                5    30.000
 MK-5-5                5    40.000
 MK-5-6                5    50.000
 MK-5-7                5    60.000
 MK-5-8                5    70.000
 MK-5-9                5    80.000
 MK-5-10               5    90.000
 MK-5-11               5   100.000
 MK-5-12               5   110.000
 MK-5-13               5   120.000
 MK-5-14               5   130.000
 MK-5-15               5   140.000
 MK-5-16               5   150.000
 MK-6-1                6     0.000
 MK-6-2                6    10.000
 MK-6-3                6    20.000
 MK-6-4                6    30.000
 MK-6-5                6    40.000
 MK-6-6                6    50.000
 MK-6-7                6    60.000
 MK-6-8                6    70.000
 MK-6-9                6    80.000
 MK-6-10               6    90.000
 MK-6-11               6   100.000
 MK-6-12               6   110.000
 MK-6-13               6   120.000
 MK-6-14               6   130.000
 MK-6-15               6   140.000
 MK-6-16               6   150.000
!*********************************** Marker Types ********************************************************************
!Co-dominant marker: When heterozygote F1 is present, P1 is coded as 2, F1 is coded as 1, and P2 is coded as 0; Otherwise, P1 is coded as 2, and P2 is coded as 0. 
!Dominant marker: When heterozygote F1 is present, P1 and F1 are coded as 12, and P2 is coded as 0; Otherwise, P1 is coded as 2, and P2 is coded as 0.  
!Recessive markers: When heterozygote F1 is present, P1 is coded as 2, and F1 and P2 are coded as 10; Otherwise, P1 is coded as 2, and P2 is coded as 0. 
!Missing marker is coded as -1. 
 MK-1-1                 1   1   1   2   1   0   2   2   2   1   2   0   1   2   1   1   2   1   1   0   1   1   1   1   2   2   2   0   0   1   1   1   2   1   2   1   2   2   1   1   2   2   2   1   1   1   1   1   1   1   2   1   2   1   2   0   1   1   1   0   1   0   2   1   1   1   1   1   0   1   0   1   1   2   1   1   1   0   1   2   1   2   2   1   1   1   1   2   1   0   0   1   2   1   2   0   2   0   0   1   1   1   1   2   0   2   2   1   2   1   1   0   1   1   1   2   2   2   0   0   1   2   1   1   0   1   1   1   1   0   1   0   1   2   0   0   1   1   2   1   0   0   1   2   1   1   2   0   2   0   2   0   0   0   2   0   2   2   1   1   2   1   1   0   0   2   1   0   2   0   0   0   0   2   2   1   0   2   1   0   2   0   1   1   1   0   1   0   1   1   1   1   0   2   2   1   0   1   1   2
 MK-1-2                 1   0   1   1   1   0   2   2   2   1   2   0   1   2   1   1   2   1   1   0   1   1   1   0   2   2   1   0   0   1   1   1   1   1   2   1   2   1   1   1   2   2   2   1   2   1   1   1   1   0   2   0   2   1   2   0   1   1   0   1   1   0   2   1   1   1   0   1   0   1   0   2   1   2   1   1   1   1   2   2   0   2   1   1   1   1   1   2   1   0   1   1   1   0   2   0   2   0   0   1   1   1   0   1   0   1   2   1   2   1   1   1   1   1   1   1   2   2   1   0   1   2   0   0   0   1   1   1   1   0   1   0   1   2   0   0   1   1   2   1   0   0   1   2   0   1   2   0   2   0   2   0   0   1   2   0   1   1   2   1   2   1   1   0   0   1   0   0   2   0   0   0   0   2   2   1   0   2   1   0   2   0   2   0   1   0   2   0   1   1   1   1   0   1   1   1   1   1   0   1
 MK-1-3                 1   1   1   1   1   0   2   2   2   1   2   0   1   2   1   1   2   2   1   0   1   1   1   0   2   2   1   0   1   1   1   1   1   1   2   1   2   1   1   1   2   2   2   1   1   1   0   1   1   0   2   1   2   1   2   0   1   1   0   1   1   1   2   1   1   1   0   1   0   1   1   2   1   2   1   1   1   1   2   2   0   2   1   1   1   1   1   1   0   0   1   1   1   0   2   0   2   0   0   1   1   1   0   1   0   1   2   1   1   1   2   1   1   1   1   2   1   2   1   0   1   2   0   0   1   1   1   1   1   0   1   0   1   2   0   0   0   2   2   2   1   0   1   2   0   2   2   0   2   1   2   0   0   1   2   0   2   0   2   0   2   2   1   0   0   1   1   0   2   0   0   1   0   2   2   1   0   2   1   0   2   1   2   0   2   0   2   0   1   1   2   1   0   1   0   1   1   1   0   1
 MK-1-4                 2   1   1   1   1   0   2   1   1   2   2   0   1   2   1   1   2   2   1   0   1   1   1   0   2   1   0   0   1   1   1   1   1   1   2   1   2   1   1   1   2   2   2   2   1   1   1   1   1   0   2   1   2   1   2   0   1   1   0   1   1   1   2   1   1   1   0   1   0   0   1   1   2   2   1   1   1   1   2   2   0   2   1   1   0   1   1   1   0   0   1   1   1   0   1   0   2   1   0   1   1   1   1   1   0   1   2   2   2   1   2   2   1   1   0   2   1   2   1   0   1   2   0   0   1   1   1   2   1   0   1   1   1   2   0   0   0   2   2   2   1   0   1   2   0   2   2   0   1   1   2   0   1   1   2   0   1   0   2   1   2   2   1   0   0   2   1   0   1   1   1   1   1   2   2   1   1   2   1   0   2   1   2   0   2   0   2   1   1   1   2   0   0   1   0   1   1   1   0   1
 MK-1-5                 1   1   1   1   1   0   2   1   1   2   1   0   1   2   1   1   2   2   1   0   1   1   1   0   2   1   1   0   1   1   0   1   1   1   2   0   1   1   1   1   2   2   2   2   1   1   1   1   2   0   2   2   2   1   2   0   1   1   0   1   1   1   2   1   1   0   0   1   0   0   1   1   2   2   1   1   1   2   2   2   0   2   1   1   0   1   1   1   0   1   0   1   1   1   1   0   2   1   0   1   1   1   1   2   0   2   2   2   2   1   2   2   1   0   0   2   1   1   1   0   1   2   1   0   1   1   1   2   1   1   0   0   0   1   0   0   0   2   2   2   1   1   1   2   0   2   2   0   1   1   2   1   0   1   2   0   1   0   2   1   2   2   1   1   0   2   1   0   1   1   1   2   1   2   2   1   1   2   1   0   2   0   2   0   2   1   1   0   1   1   2   0   0   1   0   1   1   1   0   1
 MK-1-6                 1   1   0   1   1   0   2   1   1   2   1   0   1   2   1   1   2   2   1   0   1   0   1   0   2   1   1   0   2   1   0   1   1   1   2   0   1   1   1   1   2   2   2   2   1   1   1   1   2   0   2   2   2   1   2   1   2   1   0   1   0   1   2   1   0   0   0   1   0   1   1   1   1   2   1   1   1   2   1   1   1   2   1   1   1   1   2   1   0   1   0   1   1   1   1   0   2   1   1   1   2   1   1   2   0   2   2   2   2   1   2   2   2   0   0   2   1   0   1   0   1   2   1   0   1   1   2   2   1   1   0   0   0   0   0   0   0   2   2   1   1   1   1   2   0   2   2   0   1   1   2   2   0   2   2   0   0   1   2   0   2   2   1   2   0   1   1   0   1   1   1   2   2   1   2   1   1   1   1   0   2   0   2   0   2   1   1   0   2   1   2   0   1   1   0   1   2   1   0   1
 MK-1-7                 1   1   1   1   1   1   2   1   2   2   1   0   2   1   1   1   1   2   1   0   1   1   1   0   2   1   0   0   2   1   0   1   0   2   1   1   1   1   1   1   2   2   2   2   1   1   1   1   2   0   2   1   2   1   2   1   1   0   0   1   0   1   2   1   0   0   0   1   1   1   1   0   2   1   1   1   1   2   2   1   1   2   1   1   1   1   2   1   0   1   0   1   1   1   1   0   2   1   1   1   2   1   1   2   0   1   1   2   2   1   2   2   2   1   0   1   1   0   1   0   1   2   1   0   2   2   2   2   1   1   1   0   0   0   0   0   0   1   2   1   1   1   1   1   0   2   2   0   0   1   2   2   1   2   2   0   1   1   0   0   2   2   1   2   0   1   1   0   1   1   1   2   2   1   2   1   2   0   2   0   2   1   1   0   2   1   1   0   2   1   2   0   2   2   0   1   2   1   0   1
 MK-1-8                 1   0   0   1   1   1   2   1   2   2   1   0   1   1   1   0   1   2   1   0   1   1   1   0   1   1   0   0   1   2   0   1   0   2   1   1   1   1   1   1   2   2   2   2   1   1   1   2   1   0   2   1   2   1   2   1   0   0   0   1   1   1   2   1   0   0   0   1   0   1   1   0   2   1   1   1   1   2   2   1   1   1   1   1   1   1   2   1   0   1   1   1   1   2   1   0   2   1   2   0   1   0   1   1   0   1   1   2   2   1   2   2   1   1   0   1   1   1   1   0   1   2   1   0   1   2   2   2   1   1   1   0   0   0   0   0   0   1   2   2   1   0   1   1   1   2   2   1   0   0   2   2   1   2   2   0   1   1   2   0   2   2   1   2   0   1   1   1   1   1   1   2   1   1   2   1   2   0   2   0   2   0   0   0   2   1   1   0   1   1   2   0   2   2   0   1   2   1   0   1
 MK-1-9                 1   0   0   1   1   1   2   1   2   2   1   1   1   1   1   1   1   2   0   0   1   1   1   0   1   1   1   1   1   2   0   1   0   2   1   1   1   1   1   2   2   2   1   2   1   1   1   2   1   0   2   1   2   1   2   1   1   0   2   1   1   1   2   1   0   1   0   0   0   1   1   0   2   1   1   1   1   2   1   1   1   1   1   1   1   1   2   1   0   1   1   1   1   2   1   0   2   1   2   0   1   0   1   1   0   1   1   2   2   1   2   2   1   1   0   2   1   1   1   1   1   2   1   0   1   2   2   2   1   1   1   0   0   0   1   0   0   0   2   2   2   0   1   2   1   2   2   1   0   0   2   2   1   2   2   0   1   1   2   0   2   2   1   2   1   1   1   0   1   1   1   2   1   0   1   1   2   0   2   0   2   0   0   0   2   1   1   0   1   1   2   0   2   1   0   1   2   1   0   1
 MK-1-10                1   1   0   2   1   1   2   0   2   2   1   1   1   1   1   1   1   2   0   0   2   1   1   0   1   1   1   0   1   2   0   1   0   2   1   1   1   1   1   2   2   2   1   2   1   2   1   2   1   0   1   1   2   1   1   1   1   0   2   1   1   1   2   1   0   2   1   0   0   0   1   0   2   1   2   1   1   2   1   1   1   0   1   1   1   1   2   1   0   1   1   2   1   2   1   1   1   2   2   0   1   1   1   0   0   1   1   1   1   1   2   2   1   1   0   2   0   1   1   1   1   2   1   0   1   2   1   1   1   2   1   1   0   0   0   0   0   1   2   2   2   0   1   2   1   2   2   1   1   0   2   2   1   2   2   0   1   2   2   1   2   2   1   2   0   1   1   0   1   1   1   2   1   0   1   1   2   0   2   0   1   0   0   0   1   1   1   0   1   1   2   0   2   0   1   1   2   1   0   0
 MK-1-11                2   1   0   2   2   1   2   0   2   2   0   1   1   1   1   0   1   2   0   0   2   1   1   0   1   0   1   0   1   2   0   1   0   2   1   1   1   1   0   2   2   2   1   2   1   2   1   2   1   0   1   1   2   1   1   1   2   0   2   1   1   1   2   1   0   2   1   0   0   0   2   0   2   1   2   1   1   2   1   1   1   0   1   1   1   1   2   1   0   1   1   1   1   2   1   1   1   2   2   0   1   1   1   2   1   1   0   1   1   1   2   2   1   0   0   2   0   1   1   1   1   2   1   1   0   1   1   1   1   2   2   1   0   0   0   0   0   1   2   2   2   0   1   2   0   2   1   2   1   0   1   2   1   2   2   0   1   2   1   1   2   2   1   2   1   1   1   0   1   1   1   2   1   0   2   1   2   0   1   0   1   0   0   0   1   1   1   0   1   1   1   0   2   1   2   0   2   1   1   0
 MK-1-12                1   0   0   2   1   1   1   0   2   2   1   1   1   1   1   0   1   2   1   0   2   1   1   1   1   0   1   0   1   1   1   0   1   2   1   1   1   1   0   2   2   2   1   2   2   2   1   2   1   1   2   1   1   0   1   2   1   0   2   1   1   1   1   1   0   2   1   0   0   0   2   0   2   2   2   1   0   2   1   1   1   0   1   1   1   1   2   1   0   0   1   1   1   1   0   1   1   2   2   0   1   1   1   2   1   1   0   1   1   2   2   2   0   1   0   2   0   1   1   1   1   2   0   1   0   1   2   2   1   2   2   1   0   0   0   0   0   1   1   2   2   0   1   2   0   2   0   2   1   0   1   2   1   2   2   0   1   2   1   1   2   2   2   2   2   1   1   2   1   1   1   1   2   0   2   1   2   0   0   1   1   0   1   0   1   1   1   0   1   1   0   0   2   1   2   0   2   0   1   0
 MK-1-13                1   1   1   1   1   1   1   0   2   1   0   1   1   1   0   0   1   2   1   0   2   0   1   1   0   0   1   0   2   1   1   0   1   2   0   1   1   1   0   2   1   2   1   2   2   2   1   2   1   1   2   1   1   1   1   2   1   0   2   1   1   1   1   0   0   2   1   0   0   0   2   0   2   2   2   1   1   2   1   1   0   1   1   1   1   1   1   0   0   0   1   1   1   1   0   1   2   2   1   1   1   1   0   2   1   1   0   1   1   2   2   2   0   1   1   2   0   1   1   1   1   2   0   1   0   1   2   2   1   2   1   2   0   0   0   0   0   2   1   2   1   2   1   2   0   2   0   2   1   0   1   2   1   2   2   0   1   2   1   1   1   0   2   2   2   1   1   2   1   1   1   1   2   0   2   1   2   0   0   1   1   1   1   0   1   1   1   0   1   1   0   0   2   1   2   0   2   0   1   1
 MK-1-14                1   1   0   1   1   2   1   0   2   1   1   1   1   1   0   0   1   1   1   1   2   0   1   1   0   0   1   1   2   1   2   0   1   2   1   0   1   1   0   2   1   2   1   2   2   2   1   1   1   1   2   2   1   1   1   2   2   0   2   1   1   1   2   0   0   2   1   1   0   0   2   0   2   2   2   1   1   1   2   1   0   1   1   1   1   2   1   0   0   1   1   1   1   0   0   1   2   2   1   1   1   1   0   2   1   1   0   1   1   1   2   2   0   1   1   2   0   1   1   1   2   1   0   1   0   1   2   2   1   2   1   2   0   0   0   1   1   1   1   1   1   1   1   2   0   2   0   2   1   1   1   2   1   2   1   0   1   2   1   1   2   0   1   2   2   1   2   2   1   0   1   1   2   1   1   0   2   1   1   1   1   1   1   0   1   2   1   0   1   2   0   0   2   1   1   0   1   0   1   1
 MK-1-15                1   1   0   1   1   2   0   0   2   1   1   1   1   1   0   0   0   2   1   1   2   1   1   1   0   1   1   1   2   1   2   0   1   2   1   0   2   1   0   1   1   2   1   2   2   2   1   0   1   1   2   2   1   1   1   2   2   0   2   1   1   1   2   0   0   2   1   1   0   0   2   0   2   2   1   1   1   1   2   2   0   1   0   1   1   2   2   0   2   1   1   1   1   0   0   1   2   2   1   1   1   1   0   2   1   1   1   1   1   1   2   2   0   1   1   2   1   1   1   1   2   2   0   0   2   1   2   2   1   2   0   2   0   0   1   1   1   0   1   1   1   1   1   2   1   2   0   2   1   1   1   2   1   2   1   0   1   2   1   1   2   0   1   2   2   1   1   2   1   1   1   1   2   1   0   0   2   1   1   2   1   0   1   1   1   2   1   0   1   2   0   0   2   1   1   1   1   0   1   1
 MK-1-16                1   1   0   1   1   1   0   1   2   2   1   1   2   1   0   0   0   2   1   2   2   1   0   0   1   1   1   1   2   1   2   0   1   2   1   1   2   2   1   2   1   2   1   2   2   1   1   0   1   1   2   2   1   1   1   2   2   0   2   1   0   1   2   1   1   1   1   1   0   0   2   0   2   2   1   1   1   1   2   2   0   1   0   1   1   2   2   0   2   1   1   1   0   0   0   1   2   2   1   1   1   0   0   2   1   1   2   1   1   1   2   2   1   1   0   2   1   1   1   1   2   2   0   1   1   1   2   2   1   2   0   2   0   0   1   1   1   0   1   1   1   1   1   1   1   2   0   1   1   1   1   2   0   2   1   0   1   2   1   0   2   0   1   1   1   1   1   2   2   1   0   2   2   0   1   0   2   1   1   2   1   0   1   1   1   2   1   0   1   2   1   0   2   1   2   1   1   0   1   1
 MK-2-1                 1   1   2   1   1   2   1   1   1   0   0   1   0   1   2   1   2   1   1   0   2   1   1   1   1   1   0   1   1   1   2   0   1   1   0   1   1   1   1   0   1   1   1   1   1   2   2   2   2   1   0   1   0   2   1   1   1   0   1   1   1   2   1   2   2   0   0   1   1   0   1   1   1   1   2   1   2   1   1   1   1   0   2   1   0   0   1   0   1   2   0   0   1   1   1   1   0   1   1   1   1   1   0   2   1   1   1   1   1   1   2   0   2   2   0   2   0   1   2   2   1   2   1   1   2   1   0   1   1   1   1   1   2   2   2   2   2   2   1   1   2   0   1   0   1   2   1   1   2   1   1   2   2   2   2   0   0   1   2   1   0   1   1   0   1   1   0   1   1   1   1   0   2   0   1   2   0   2   1   2   1   1   2   1   2   1   1   0   0   1   0   1   2   0   0   0   2   1   1   2
 MK-2-2                 1   1   2   1   2   2   1   1   2   0   0   1   0   1   1   1   2   1   1   0   2   1   1   1   0   2   0   1   1   1   2   0   1   1   0   1   1   1   1   0   1   1   1   1   1   1   1   2   2   1   0   1   0   2   1   0   1   0   1   1   1   2   1   2   2   0   0   2   1   0   1   1   1   1   2   1   2   1   1   0   1   0   1   1   0   0   1   0   1   2   0   0   2   1   1   1   0   1   1   1   1   1   0   2   1   1   1   0   1   1   2   0   1   2   0   2   0   1   2   2   1   1   1   1   2   1   0   1   1   1   1   1   2   2   2   1   2   1   1   1   2   0   1   0   1   2   1   1   2   2   1   2   2   2   2   0   0   1   2   1   0   1   1   0   1   1   0   1   1   1   1   0   2   0   1   2   0   2   2   0   1   1   2   1   2   1   1   0   0   1   0   1   2   0   0   0   2   1   1   2
 MK-2-3                 2   1   2   1   2   2   1   1   2   0   0   1   0   1   1   1   2   1   1   0   1   1   1   1   0   1   0   1   1   1   2   1   1   1   1   1   1   2   1   0   1   1   1   1   1   2   1   2   2   1   0   1   0   2   1   0   1   0   1   1   1   2   1   1   2   0   0   2   1   0   2   0   1   1   1   1   2   1   1   0   1   1   1   1   0   1   1   0   1   2   0   0   2   1   1   1   0   1   2   1   1   1   0   2   1   0   1   0   2   1   2   0   1   2   1   2   1   1   2   2   1   1   1   1   2   1   0   1   1   1   1   1   2   2   2   1   2   1   2   1   2   0   1   1   1   1   1   1   1   1   1   2   2   2   2   1   0   1   2   0   1   1   1   1   1   1   1   1   1   1   1   1   2   1   1   2   0   2   2   0   1   1   2   1   2   2   0   0   0   1   0   1   1   1   1   1   1   1   1   2
 MK-2-4                 2   1   2   1   2   2   1   0   1   0   0   1   0   1   1   2   2   1   1   0   1   1   2   1   0   1   1   1   1   1   2   2   2   1   1   1   1   1   1   0   1   1   0   1   1   2   1   2   2   0   0   1   0   1   1   0   1   0   1   1   1   2   1   1   2   0   0   2   1   0   2   0   1   1   1   1   2   1   2   0   0   1   1   1   0   1   1   0   1   2   0   0   2   1   1   2   1   1   2   1   1   1   0   1   1   0   1   0   2   1   2   0   1   2   1   2   1   1   2   2   1   0   1   1   2   0   0   1   1   1   2   1   2   2   2   0   2   1   1   1   2   0   2   1   1   1   0   2   1   1   1   1   2   2   1   1   0   1   2   1   1   1   0   1   1   1   1   1   1   1   2   1   2   1   1   0   0   2   2   0   1   1   2   1   1   1   0   0   0   1   0   1   2   1   1   1   1   1   1   2
 MK-2-5                 2   1   2   1   2   2   1   1   1   1   0   1   0   1   1   2   2   0   1   0   1   1   2   1   0   1   1   1   1   1   2   2   1   1   1   1   1   1   1   0   2   1   0   1   1   2   1   2   2   0   0   2   0   1   1   0   1   0   1   1   1   2   1   2   2   0   0   2   1   0   2   0   1   1   2   0   2   1   1   0   1   1   1   1   0   1   1   0   1   2   0   0   2   1   1   2   2   1   1   1   1   2   0   1   1   0   1   1   2   1   2   0   1   2   1   2   1   1   2   2   1   0   1   1   2   0   0   0   1   1   2   1   2   2   2   0   2   1   0   1   2   0   2   1   1   1   0   1   1   0   1   1   1   1   1   0   0   1   2   1   1   1   1   0   1   1   1   1   1   1   2   1   2   1   1   0   0   2   2   0   1   1   2   1   1   1   1   0   0   1   1   1   2   1   1   2   2   1   1   2
 MK-2-6                 1   2   2   1   2   2   1   1   1   0   0   1   0   1   1   2   2   0   1   0   1   0   2   1   0   1   1   1   2   2   1   2   1   1   1   1   1   1   1   0   2   2   0   1   1   2   1   2   2   0   0   1   0   0   1   0   1   0   1   0   1   2   1   2   2   0   0   0   1   0   2   0   1   1   2   0   1   1   2   0   1   1   1   1   0   1   1   0   2   2   1   0   2   1   1   2   2   2   1   1   1   2   0   1   0   0   1   1   2   1   1   1   1   2   1   1   0   0   2   2   1   0   1   1   1   0   1   0   1   1   1   1   2   2   2   0   2   1   2   1   2   0   2   1   2   1   1   0   2   0   1   0   1   1   1   0   0   1   2   1   0   1   1   0   1   1   1   0   1   1   1   1   1   1   1   1   0   2   2   0   1   1   2   1   2   0   1   1   0   1   1   1   2   1   2   2   2   1   1   2
 MK-2-7                 1   2   2   1   2   2   1   1   1   0   0   0   2   1   0   2   2   0   1   0   1   0   1   1   0   0   1   1   2   2   1   2   0   1   1   1   1   1   1   0   2   2   0   1   1   2   1   2   2   0   0   1   0   0   0   0   1   0   1   0   1   2   2   2   2   0   0   0   1   0   2   1   1   1   2   0   0   1   2   1   1   1   1   1   0   1   1   1   2   1   1   0   2   1   1   2   2   2   1   0   1   2   0   1   0   0   2   1   2   1   1   2   1   2   1   1   0   0   2   2   1   0   0   1   1   0   1   0   1   1   1   1   1   2   2   0   2   1   2   1   1   0   1   1   0   1   0   0   2   0   1   1   1   1   1   0   0   1   1   1   0   1   1   0   2   1   1   1   1   1   1   1   1   1   1   1   0   2   2   0   2   1   1   1   2   1   1   1   0   0   1   1   2   0   2   2   2   1   1   2
 MK-2-8                 1   2   2   1   2   2   1   0   1   0   0   0   1   1   0   2   2   1   1   0   1   0   1   1   0   0   1   1   2   2   1   0   0   1   1   1   0   1   1   0   2   2   0   1   0   2   1   2   2   0   0   2   0   1   0   0   1   0   1   0   1   2   2   2   0   0   0   0   1   0   2   0   1   1   2   0   0   1   2   1   1   1   0   1   0   0   1   1   2   1   1   0   2   1   1   2   2   2   1   0   1   2   0   1   0   0   2   1   2   1   1   1   1   2   1   1   1   0   2   2   1   0   0   1   1   0   1   0   0   1   1   1   1   2   2   0   2   1   2   1   1   0   1   1   0   1   1   0   1   0   1   1   1   0   0   0   1   1   1   1   0   1   0   0   2   1   1   1   0   1   1   2   1   1   1   1   0   2   2   0   2   1   1   1   2   1   2   1   0   0   1   1   1   0   1   1   2   2   1   2
 MK-2-9                 0   2   2   1   1   2   1   0   1   0   0   0   1   1   0   2   2   2   0   2   1   1   1   1   0   0   1   1   2   2   1   0   0   1   2   1   0   1   1   0   1   2   0   1   0   2   1   2   2   0   0   1   1   1   0   0   1   0   1   0   1   2   2   2   0   0   0   0   1   0   2   0   0   0   2   1   0   1   2   1   1   1   0   1   1   0   1   1   2   2   1   0   1   1   1   1   2   1   1   0   2   2   0   1   0   0   2   1   2   2   1   1   1   1   1   2   1   0   2   2   1   2   0   1   1   0   1   0   0   1   2   2   1   2   2   0   1   1   2   1   1   0   1   0   0   1   1   1   2   0   1   1   1   1   0   0   1   1   1   1   0   1   0   0   1   1   1   1   0   1   0   2   2   1   0   1   0   0   2   0   2   1   1   0   2   2   2   2   1   0   2   1   1   0   1   1   2   2   1   1
 MK-2-10                0   1   2   1   1   2   1   1   1   0   0   0   1   1   1   2   1   2   0   2   1   2   1   1   0   0   1   1   2   2   1   0   0   1   0   1   0   2   0   0   1   2   1   0   0   2   1   1   2   0   0   1   1   1   0   0   0   0   1   0   1   2   2   2   0   0   0   0   1   1   2   0   0   0   2   2   0   1   2   1   1   2   0   1   1   0   1   1   2   2   1   0   1   1   1   0   1   1   1   0   2   2   0   1   0   0   2   1   1   2   1   1   2   1   1   2   2   0   2   2   1   2   0   1   2   0   1   1   0   1   2   1   1   2   2   0   1   1   2   0   1   1   1   0   1   1   1   1   2   0   1   1   1   1   0   1   1   1   0   1   0   2   2   0   1   1   1   1   0   1   0   1   2   1   0   1   0   0   2   0   2   1   1   0   2   2   1   0   1   0   2   1   1   0   2   1   2   1   1   1
 MK-2-11                0   1   2   1   1   2   2   1   2   1   0   0   1   1   2   2   1   2   1   2   1   1   1   2   0   1   1   1   2   2   1   0   0   1   0   1   0   2   1   0   1   2   1   1   0   2   1   1   2   0   0   1   1   1   0   0   0   0   1   1   1   2   2   2   0   0   0   0   1   2   2   0   0   0   2   1   0   1   2   1   1   2   0   1   1   0   1   1   2   2   0   0   1   1   1   1   1   1   1   0   2   1   0   1   1   0   1   1   1   2   1   1   2   0   1   1   2   0   2   2   1   2   0   0   2   0   0   1   0   1   2   1   1   2   2   0   1   1   1   0   1   1   1   0   1   2   1   1   2   0   1   1   1   1   0   1   1   1   0   1   0   2   2   0   2   1   1   1   0   1   0   1   2   1   0   1   0   0   2   1   2   1   1   0   2   2   1   0   1   0   2   1   1   0   2   1   1   1   1   1
 MK-2-12                1   1   2   1   1   2   2   1   1   1   0   0   1   1   2   2   1   2   1   2   1   1   1   2   0   1   1   1   2   2   1   0   0   1   1   1   1   2   1   0   2   2   1   1   1   1   1   0   2   0   0   1   1   1   0   0   0   0   1   1   1   2   2   2   1   0   0   1   1   1   2   0   0   0   2   1   1   1   2   1   2   2   0   1   1   0   1   1   1   2   0   1   1   1   1   1   1   1   1   0   2   1   0   1   1   0   1   1   1   1   1   1   2   0   1   1   2   0   2   2   1   2   0   1   2   0   0   0   0   1   1   1   1   2   1   0   1   1   1   0   1   1   1   0   1   2   1   1   2   0   1   1   0   1   0   2   1   2   0   1   1   2   2   0   2   1   1   1   0   1   0   0   2   1   0   1   0   0   2   1   2   1   1   0   2   2   1   0   1   0   2   2   1   0   1   1   1   1   1   1
 MK-2-13                1   1   2   1   1   2   1   1   2   1   0   0   1   1   2   2   1   2   1   2   1   0   1   2   1   1   1   2   1   2   1   0   0   1   1   1   1   2   1   0   2   2   1   1   1   1   1   0   2   1   0   1   1   0   1   0   0   0   1   1   1   1   2   2   2   0   0   1   1   1   2   0   0   0   2   1   1   2   2   1   2   2   0   1   2   0   1   1   1   2   1   1   1   0   1   1   0   1   1   0   2   1   1   1   1   0   2   1   0   1   1   1   2   0   1   1   2   0   2   2   1   2   0   1   2   1   0   0   0   2   1   0   1   2   2   1   1   1   1   0   1   1   1   0   1   2   1   1   2   0   1   1   0   1   0   2   1   2   0   1   1   2   1   1   2   1   1   0   0   1   0   0   1   1   0   1   0   1   2   1   2   1   1   0   1   2   1   0   1   1   2   2   2   0   1   0   1   1   1   1
 MK-2-14                1   1   2   1   1   2   1   1   2   1   0   0   0   1   1   2   1   2   1   2   0   0   1   2   1   1   1   1   1   2   1   0   1   0   1   1   2   2   1   1   2   2   1   1   1   1   1   0   2   1   0   1   1   0   0   0   0   0   1   1   1   1   2   2   2   0   0   0   1   1   1   0   0   0   1   0   1   1   0   1   2   0   0   1   2   0   2   1   1   2   1   1   1   1   1   1   0   1   0   0   2   1   1   1   1   0   2   1   1   1   1   1   1   0   1   1   2   0   2   2   1   2   0   1   1   1   0   0   0   1   1   0   0   1   2   1   1   1   2   0   1   2   2   0   2   2   1   1   1   1   1   1   1   1   0   1   1   2   0   1   1   1   1   2   2   0   1   0   0   1   0   1   2   1   1   1   0   1   2   1   2   1   2   1   1   1   1   0   1   0   2   2   2   0   1   0   1   1   1   1
 MK-2-15                1   1   2   2   0   1   1   1   2   0   0   0   0   1   1   1   1   2   1   2   0   1   1   2   1   1   2   0   0   2   1   0   1   0   1   1   2   2   1   0   2   2   1   1   1   1   2   0   2   1   0   1   1   0   0   0   0   0   2   2   1   1   2   2   2   0   0   0   1   1   0   0   0   0   1   0   1   1   1   1   2   0   0   1   2   0   2   1   1   1   1   1   1   1   0   1   0   1   1   0   2   2   1   1   1   0   2   1   1   1   1   1   0   0   2   1   2   0   2   2   1   2   0   1   1   2   1   0   0   1   1   0   0   1   2   1   1   1   2   0   1   2   2   1   2   2   0   1   1   1   1   1   1   1   0   1   1   2   0   1   1   1   1   2   2   0   1   0   0   1   0   1   2   1   0   1   0   1   2   1   2   1   2   1   1   1   2   0   1   0   2   2   2   0   0   0   1   1   0   1
 MK-2-16                1   1   2   2   0   1   2   1   2   0   0   0   0   1   1   1   1   2   1   2   0   1   1   2   1   2   2   0   0   2   1   0   2   0   1   0   2   2   0   0   2   2   1   0   1   1   2   0   2   2   0   1   1   1   0   1   1   0   2   2   1   1   2   1   2   0   1   0   1   1   0   0   0   1   1   1   2   1   1   1   2   0   0   1   2   0   2   1   1   1   1   1   0   1   0   1   0   1   1   1   2   2   1   1   1   0   2   1   1   1   1   1   0   0   2   1   2   0   2   2   1   2   0   1   1   2   1   0   0   1   1   1   0   1   2   1   0   1   1   0   1   2   2   1   2   2   0   1   1   1   1   1   1   1   0   1   1   1   1   1   1   1   1   2   2   0   1   0   0   1   0   1   2   1   0   1   0   1   2   1   1   1   2   2   1   1   2   0   1   0   2   1   0   0   0   0   1   1   0   1
 MK-3-1                 2   0   1   1   1   2   0   0   1   0   0   0   0   0   2   1   0   1   2   2   1   1   0   2   0   1   1   2   2   1   0   1   1   0   1   0   1   0   2   1   1   0   2   1   1   1   0   1   1   1   1   2   1   1   1   1   1   1   0   2   0   1   0   1   2   1   1   1   2   1   1   1   0   2   0   1   1   2   2   1   1   2   0   1   2   2   2   0   1   2   1   1   1   0   2   0   1   0   1   1   1   2   1   1   2   2   1   2   1   0   0   2   2   2   2   1   2   2   1   2   1   1   0   0   0   0   1   0   0   0   1   2   0   2   2   2   1   1   2   1   2   1   1   2   1   1   0   1   2   1   1   1   1   0   0   2   1   0   1   2   2   2   1   0   1   2   0   1   2   0   1   1   1   0   0   2   2   1   1   0   0   1   1   2   1   2   1   1   2   1   1   0   1   2   1   0   2   1   1   1
 MK-3-2                 2   0   1   1   1   2   0   0   1   0   0   0   0   0   2   1   0   1   2   1   1   1   1   2   0   1   1   2   1   1   0   1   1   0   1   0   1   0   2   2   1   0   2   1   0   1   1   1   1   2   1   2   1   1   1   1   1   1   0   1   0   1   1   1   2   1   1   1   1   1   2   1   1   2   0   1   1   1   2   1   1   2   0   1   2   2   2   0   1   2   1   1   1   0   2   0   1   1   0   2   1   2   1   1   2   2   1   2   1   0   0   2   2   2   2   1   1   2   1   2   1   1   0   0   0   0   1   0   0   0   2   2   0   2   2   2   2   1   2   1   2   1   1   2   1   1   0   2   2   1   1   0   1   0   1   2   1   0   0   2   2   2   1   1   1   2   1   1   1   0   1   1   1   1   0   2   2   2   1   1   0   2   1   2   1   2   1   1   2   1   1   1   1   2   1   0   2   1   1   1
 MK-3-3                 2   0   1   1   2   2   0   0   1   0   0   0   1   0   2   1   0   1   2   1   1   1   1   1   0   1   1   2   1   1   0   1   1   0   1   0   2   0   2   1   2   0   1   1   1   1   2   1   0   1   1   2   1   1   1   1   1   1   1   1   0   1   1   1   2   1   1   1   1   1   2   1   1   2   0   1   0   1   2   1   1   2   0   1   2   2   2   0   2   2   1   1   1   0   2   0   1   1   1   2   1   2   1   1   1   2   1   2   1   0   0   1   2   1   2   1   1   2   2   2   1   1   1   0   0   0   1   0   0   0   2   2   1   2   2   2   2   1   2   1   2   2   2   2   1   1   0   2   1   1   2   0   2   0   1   2   1   0   1   2   2   2   1   1   1   2   1   0   1   0   1   1   1   1   0   2   2   2   1   1   0   2   1   1   1   2   1   1   2   1   1   1   1   2   1   0   2   1   1   1
 MK-3-4                 2   0   1   1   2   1   1   0   1   1   0   0   2   0   2   2   0   2   2   1   1   1   1   1   0   1   1   2   1   2   0   1   1   2   1   0   2   0   2   1   1   0   1   1   1   1   2   1   1   1   1   2   1   1   1   1   1   0   1   1   0   1   1   1   2   1   2   2   1   1   2   1   1   2   0   1   0   1   2   1   0   2   0   1   2   2   2   1   2   2   0   1   1   0   2   0   1   1   1   2   1   2   2   1   0   2   1   2   0   0   0   1   1   1   2   1   1   2   2   1   1   0   1   0   0   0   2   0   0   1   2   2   1   1   2   1   2   1   2   2   2   2   2   2   1   1   0   2   1   0   2   0   2   0   1   1   1   0   1   2   1   2   1   1   0   2   1   0   1   0   0   1   1   1   0   2   2   2   1   1   0   1   1   1   1   2   1   2   2   1   1   1   1   2   1   0   1   1   1   1
 MK-3-5                 1   0   1   1   1   2   1   2   1   2   0   0   1   1   2   2   0   2   2   1   1   1   1   0   0   1   1   1   2   1   1   2   2   1   1   0   2   0   2   1   1   0   1   1   1   1   2   1   1   1   1   2   0   1   1   1   1   0   1   1   1   1   2   1   1   1   2   2   1   2   2   1   1   2   0   0   0   1   2   1   0   2   0   1   1   1   2   1   2   1   0   1   1   0   2   0   1   1   1   2   1   2   2   1   0   1   0   1   0   0   0   1   1   1   2   1   1   2   2   1   1   1   1   0   0   0   1   0   0   1   2   2   0   1   2   0   1   2   1   1   1   2   2   2   1   0   1   1   1   1   2   0   2   0   2   1   1   1   1   2   1   2   1   1   0   1   1   0   1   0   1   1   1   1   0   2   2   1   2   1   0   1   1   1   1   2   1   2   2   1   1   1   1   2   1   0   2   1   1   1
 MK-3-6                 1   0   1   1   1   2   2   2   1   2   0   0   1   2   1   1   0   2   2   1   1   1   1   0   0   1   1   2   1   1   1   2   2   0   0   0   2   0   2   1   0   0   1   1   1   0   2   1   1   1   2   1   0   0   1   0   1   0   1   1   1   1   0   1   2   2   2   2   1   2   2   2   1   2   0   1   1   1   2   1   1   2   0   1   1   1   2   0   2   2   0   1   1   0   2   0   1   1   1   2   1   2   2   1   1   1   0   1   0   0   0   1   2   1   2   1   1   1   1   1   1   1   2   0   0   0   1   0   1   1   2   1   1   1   2   0   1   2   0   1   1   2   2   2   1   0   1   1   1   0   2   0   1   0   2   1   1   1   1   2   1   2   1   1   0   1   1   0   1   0   1   1   1   1   0   2   1   0   1   1   0   1   1   1   1   2   1   2   2   0   1   1   1   2   2   0   2   1   1   2
 MK-3-7                 1   0   1   1   1   2   2   2   1   2   1   0   1   2   1   0   0   2   2   1   1   1   2   0   0   1   1   2   1   0   1   2   2   0   0   0   2   0   2   1   0   0   1   1   1   0   2   1   1   1   2   2   0   0   1   0   1   0   1   1   1   1   0   1   2   1   2   2   1   2   2   2   1   2   0   1   0   1   1   1   1   2   0   2   1   1   2   0   1   1   0   1   1   0   2   1   1   1   1   1   1   2   2   1   1   1   1   1   0   0   0   0   2   1   2   1   1   1   1   1   1   1   2   0   0   1   1   0   1   1   2   1   1   1   2   1   1   2   1   1   2   2   1   2   2   0   1   1   1   0   2   0   1   0   2   2   1   1   1   1   1   2   1   1   0   1   1   0   2   0   1   1   1   0   0   1   1   0   1   1   0   1   1   1   1   2   2   1   2   0   1   1   0   2   2   0   2   1   1   2
 MK-3-8                 1   0   2   1   1   2   1   2   1   2   1   0   1   2   1   0   1   2   2   1   1   1   2   0   0   1   1   2   1   0   0   2   2   0   1   1   1   0   2   2   0   0   1   1   0   0   2   2   1   1   1   2   1   1   1   0   1   0   1   1   1   1   0   1   2   2   2   1   0   2   2   2   1   2   0   1   0   1   1   1   1   2   0   1   2   1   2   1   1   1   0   1   1   0   2   1   1   0   1   2   0   2   2   1   1   1   1   1   0   1   0   0   2   1   2   1   1   1   2   1   1   2   1   0   0   1   1   0   1   1   2   1   1   1   1   2   1   1   1   1   2   2   1   2   1   0   1   1   0   0   2   0   1   0   2   2   0   1   1   0   1   2   1   1   0   1   1   0   2   0   1   0   1   0   0   1   1   1   1   1   1   1   1   1   0   2   2   1   2   0   1   1   0   2   2   2   2   1   1   2
 MK-3-9                 1   0   2   1   1   1   1   1   1   2   0   0   1   2   1   1   1   2   1   1   1   1   2   0   0   1   1   1   1   0   0   2   2   0   1   1   1   0   2   2   0   0   1   1   1   0   1   1   1   1   1   1   1   1   1   0   1   1   1   2   0   1   0   1   1   2   2   1   0   2   2   2   2   2   1   1   1   1   1   1   1   2   0   2   2   1   2   1   1   1   0   1   1   1   2   1   1   0   2   2   0   2   2   1   0   1   1   1   0   1   0   0   2   1   2   1   1   1   2   1   1   2   1   0   0   1   1   0   1   1   2   1   1   1   1   2   1   1   1   1   2   2   1   0   0   0   1   1   1   0   2   0   1   0   2   1   2   1   1   0   1   2   1   1   0   1   1   1   2   0   1   0   1   0   0   1   1   0   1   1   1   1   1   2   0   2   1   0   2   1   1   1   1   2   1   2   2   1   1   2
 MK-3-10                1   0   1   1   0   1   1   1   1   2   0   0   1   2   1   1   1   2   2   1   1   1   2   0   0   1   1   1   1   1   0   2   2   0   2   1   1   0   1   2   0   0   1   1   0   0   0   1   1   1   1   1   0   1   1   0   1   1   1   1   0   1   0   1   1   2   2   2   0   2   2   2   2   2   1   1   1   1   1   1   1   2   0   2   2   1   2   1   1   1   0   1   1   1   2   1   1   0   2   2   0   2   2   1   0   1   1   1   0   1   0   0   1   1   2   0   0   1   1   1   1   2   0   0   0   0   1   0   1   1   2   2   1   1   1   1   2   1   1   1   1   1   1   1   0   0   1   1   1   1   2   1   1   0   2   1   2   1   1   0   1   2   1   1   0   2   1   1   2   0   1   0   1   0   0   1   2   0   1   1   1   2   1   2   0   2   1   1   2   1   1   0   0   2   1   2   2   1   1   2
 MK-3-11                1   0   1   1   1   0   1   0   1   2   0   0   1   1   1   1   2   2   2   1   1   1   2   0   0   1   1   1   1   1   0   2   2   0   1   1   1   0   1   2   1   1   1   1   1   0   0   1   1   1   1   1   0   0   1   0   1   1   1   1   1   2   0   1   1   2   2   2   0   2   1   2   1   2   1   1   1   2   0   1   1   2   0   1   1   0   2   1   1   1   0   1   1   1   2   1   1   0   2   2   0   2   2   1   1   1   1   1   0   1   0   1   1   1   2   0   0   1   1   1   1   2   1   0   0   0   1   0   1   0   2   2   1   1   0   1   2   1   1   1   1   0   1   1   0   0   1   1   1   1   2   1   1   0   2   1   2   1   1   1   1   2   1   1   0   1   0   1   1   0   1   0   1   0   1   1   2   0   2   1   1   2   1   2   0   2   1   1   2   1   1   0   0   2   1   2   2   0   1   2
 MK-3-12                1   0   1   2   2   0   1   0   1   2   1   1   1   1   0   0   1   2   1   1   1   0   2   0   0   1   1   1   1   1   0   2   2   0   1   1   1   1   1   2   1   1   1   1   1   0   0   1   1   1   1   1   0   0   1   0   1   1   0   1   1   2   1   1   1   2   2   2   0   1   1   2   1   2   1   1   1   2   0   1   1   2   0   1   1   1   2   1   1   1   1   0   1   1   1   1   1   0   2   2   0   2   2   1   1   1   1   1   0   1   0   1   1   1   2   0   1   0   1   1   1   2   1   0   0   0   1   0   1   0   2   2   1   1   0   1   2   1   1   1   2   0   1   1   0   1   0   1   1   1   2   1   1   0   2   1   1   1   1   1   1   2   1   1   0   1   0   1   1   0   0   0   1   0   1   1   2   1   1   1   0   2   0   2   0   2   1   2   2   1   1   0   0   2   1   2   2   1   1   1
 MK-3-13                0   0   1   2   2   0   1   0   1   2   1   1   1   1   0   0   1   2   1   1   1   1   1   0   0   1   1   1   1   0   0   1   2   1   1   1   2   1   1   2   1   1   1   1   1   1   0   1   1   1   1   1   0   0   0   0   1   1   0   1   0   2   0   1   1   2   1   1   0   1   1   2   1   2   1   1   1   2   1   1   1   2   1   1   1   1   2   1   1   1   1   1   1   1   1   1   1   1   2   2   1   2   2   2   1   1   1   1   0   1   0   1   1   1   2   0   1   0   1   1   1   1   2   0   0   0   2   1   0   0   2   2   1   1   0   1   2   1   1   0   2   0   1   1   0   1   0   2   1   1   2   1   1   0   2   1   1   2   0   1   0   2   1   2   0   1   0   1   2   0   0   1   1   0   1   1   2   1   0   1   0   2   0   1   0   2   1   2   2   1   1   0   0   2   0   2   2   2   1   1
 MK-3-14                0   0   1   2   2   0   1   0   1   2   1   1   1   1   1   0   0   2   1   1   1   1   2   0   0   1   0   2   1   0   0   1   2   1   1   1   1   1   1   2   1   1   1   1   1   1   1   1   0   1   1   1   0   0   1   0   1   1   0   1   1   2   0   1   2   2   2   0   1   1   1   2   1   2   1   1   0   2   1   1   1   2   1   1   1   1   2   1   1   0   1   1   1   1   0   1   1   1   2   1   2   2   2   2   2   1   1   1   0   2   0   1   1   1   1   1   2   0   1   0   1   0   2   0   0   0   1   1   0   0   0   2   0   1   0   2   2   1   0   0   1   0   1   1   0   1   0   2   1   0   1   1   1   1   2   1   2   2   0   1   1   2   1   2   0   1   0   1   2   1   2   1   0   1   1   1   2   1   0   0   0   2   0   2   0   2   1   2   2   2   1   0   0   1   0   2   2   2   1   1
 MK-3-15                0   0   1   2   1   0   1   0   1   2   1   1   1   1   1   0   0   1   1   1   1   1   1   0   1   1   0   1   1   0   1   1   2   1   1   0   1   1   1   1   1   1   1   1   1   1   1   1   0   1   1   1   0   0   1   0   0   0   0   1   1   2   1   0   1   2   2   0   1   1   2   2   1   2   1   1   0   1   1   1   1   1   1   1   1   1   1   1   1   0   1   2   1   1   0   1   1   1   2   1   1   2   2   2   2   1   1   1   0   2   0   2   1   1   1   2   1   0   0   1   2   0   2   0   0   0   0   1   0   0   0   1   0   1   0   2   2   1   0   0   1   0   1   1   0   1   0   2   1   0   1   1   1   1   2   1   2   2   0   1   1   2   1   2   0   1   0   2   2   1   2   1   0   1   1   1   2   1   0   0   0   1   0   2   0   2   1   2   2   1   2   0   0   1   0   2   1   2   1   1
 MK-3-16                0   0   1   2   1   0   1   0   1   2   2   1   0   2   1   0   0   1   1   2   1   1   0   1   1   1   0   2   1   0   1   1   2   1   2   1   0   1   1   1   0   1   1   0   1   1   1   1   0   1   1   1   0   0   2   0   0   0   0   1   1   1   1   0   0   2   2   0   1   1   2   2   1   2   1   1   1   1   1   1   1   2   1   1   1   1   1   1   1   1   0   2   1   1   1   1   1   1   2   1   1   2   2   2   2   1   1   1   1   2   0   1   1   0   1   2   2   0   0   2   2   0   2   1   0   0   0   1   0   0   1   1   0   1   0   2   2   1   0   0   1   0   1   1   1   0   1   2   1   0   1   2   1   1   1   0   2   2   0   1   1   2   1   2   0   1   0   2   2   1   2   1   0   1   1   0   2   1   0   0   0   2   0   1   1   2   1   2   2   1   2   0   0   1   0   2   1   2   1   1
 MK-4-1                 1   1   1   1   2   2   0   1   0   1   1   0   0   1   1   2   1   0   0   2   1   1   0   1   2   0   2   2   0   2   0   2   2   1   2   1   0   0   1   2   0   1   2   2   1   1   1   1   2   2   2   1   2   1   1   1   1   1   2   1   2   1   0   0   2   0   1   0   1   2   2   2   1   1   2   2   0   0   0   1   1   2   1   0   2   1   2   0   1   0   2   0   1   0   1   2   2   1   0   0   2   0   1   2   1   2   1   0   0   1   1   1   0   1   1   2   2   1   0   1   1   2   1   1   0   0   1   2   0   2   0   2   1   0   2   2   1   2   0   1   1   1   1   1   2   1   2   0   1   1   1   1   1   0   2   1   2   1   2   1   0   1   1   0   1   1   1   1   0   1   2   2   1   1   2   0   2   1   0   2   1   1   2   2   2   1   1   2   1   1   0   2   0   1   2   1   2   0   1   0
 MK-4-2                 1   1   1   1   1   2   0   1   0   1   1   0   0   0   1   2   1   0   0   2   1   1   0   1   2   0   2   2   0   1   0   2   2   1   2   1   0   0   2   1   0   1   1   2   1   0   1   1   2   2   2   1   2   1   1   1   1   1   2   1   2   1   0   0   2   0   1   0   0   2   1   2   1   1   1   1   0   0   0   1   1   2   1   0   2   1   2   1   1   0   2   0   1   0   1   1   2   1   0   0   2   0   1   2   1   2   0   1   0   1   1   1   1   2   0   1   2   1   0   1   1   2   1   1   0   0   1   1   0   2   0   1   1   0   1   2   1   1   0   1   1   1   1   1   1   1   1   0   1   1   1   1   1   0   1   1   2   2   1   1   0   1   1   0   1   1   1   1   0   1   2   2   1   1   2   0   2   1   0   2   0   1   2   2   2   1   1   2   0   1   0   2   0   1   2   1   2   0   1   1
 MK-4-3                 1   1   1   1   1   2   0   1   0   1   1   0   0   0   1   2   1   0   1   2   1   1   0   2   2   0   2   2   0   1   0   1   2   1   2   1   0   1   2   1   0   1   1   2   1   0   1   1   2   1   2   1   1   1   1   1   0   1   2   2   2   1   1   0   2   0   1   0   0   2   1   2   1   1   1   1   0   0   0   1   1   2   1   0   2   0   1   0   1   1   2   0   1   0   1   1   2   0   1   0   2   0   0   1   1   1   0   2   0   1   0   1   1   2   1   1   2   1   0   0   1   2   1   1   1   0   1   1   0   2   0   1   1   0   1   2   1   1   0   1   1   1   1   1   1   2   1   0   1   1   1   1   1   0   2   1   2   2   1   1   0   1   1   0   1   1   1   1   1   1   2   2   1   1   2   0   2   1   1   2   0   1   2   2   2   0   1   2   0   1   0   2   0   1   2   1   1   0   1   2
 MK-4-4                 1   1   1   1   1   2   0   1   0   1   1   0   0   0   1   2   1   0   1   2   1   1   1   1   2   0   2   2   0   0   1   2   1   1   2   1   0   1   2   2   0   1   1   2   1   0   1   1   2   1   2   0   1   1   1   2   0   1   2   2   2   1   1   1   2   0   1   0   0   2   1   2   1   1   1   0   1   0   0   1   2   2   1   0   2   0   1   0   0   0   1   0   0   0   1   1   2   1   1   0   2   0   1   2   1   1   1   2   1   1   0   1   1   2   1   2   2   1   0   0   1   2   1   1   1   0   1   1   0   2   0   1   1   0   0   2   1   1   0   1   1   1   1   1   1   2   1   0   1   1   1   1   1   0   2   1   2   2   1   1   0   1   1   0   1   1   1   1   0   1   2   2   1   1   2   1   2   0   1   2   0   1   2   1   1   0   1   2   0   1   0   2   0   1   1   1   1   0   1   2
 MK-4-5                 1   0   1   2   2   2   0   1   0   1   1   0   0   0   1   2   1   0   0   2   1   1   1   1   2   0   2   2   0   0   1   2   1   1   2   1   1   1   2   2   0   1   0   2   1   0   1   2   2   1   1   0   1   1   1   2   0   1   2   2   2   0   1   1   1   0   1   1   0   2   1   2   1   1   1   0   2   0   1   0   2   2   1   0   2   0   1   0   0   1   2   0   1   0   1   1   2   0   1   1   2   0   1   2   2   1   1   2   1   1   0   1   1   2   1   2   2   1   0   0   1   2   1   1   1   0   1   1   0   2   0   1   1   1   1   2   1   1   0   1   1   1   1   1   0   2   1   1   1   1   1   1   1   0   2   1   2   2   1   1   0   1   1   1   1   1   1   1   2   2   1   2   1   1   2   1   2   1   1   2   0   1   1   1   1   0   1   2   1   1   0   2   1   0   1   1   1   0   1   2
 MK-4-6                 1   0   1   2   2   2   0   1   0   0   1   0   0   0   1   2   0   0   0   2   1   2   1   1   2   0   2   2   0   1   1   2   1   2   2   1   1   1   1   2   1   1   0   2   1   0   1   2   1   1   1   0   1   1   1   2   0   1   2   2   2   0   1   2   1   0   1   1   0   2   1   2   1   1   1   0   2   1   1   0   2   2   1   0   2   0   2   0   0   1   1   0   1   0   1   1   2   0   1   1   1   0   1   2   2   1   1   2   1   1   0   2   0   2   1   2   2   1   0   0   2   2   1   1   1   0   1   1   0   2   0   1   0   2   1   2   0   1   0   1   1   1   1   1   0   2   1   1   1   2   2   1   1   0   2   0   1   2   1   1   0   1   1   1   1   1   2   1   2   1   1   2   1   1   2   1   2   1   1   2   0   1   0   1   1   0   1   2   1   1   0   1   1   0   1   1   1   0   1   2
 MK-4-7                 2   0   1   2   2   2   0   0   0   0   1   0   0   0   1   2   0   0   1   1   2   2   1   1   2   0   2   2   0   0   2   2   1   2   2   1   1   1   1   2   1   1   0   1   0   0   1   2   2   1   0   0   2   1   1   2   0   1   2   2   2   1   1   2   2   1   1   0   1   2   1   2   1   1   1   1   2   1   1   1   2   2   1   1   2   0   2   1   0   0   1   0   1   0   1   1   2   0   1   1   1   0   1   1   2   1   0   2   1   1   0   2   0   1   1   1   2   1   0   0   2   2   1   1   1   0   1   1   0   2   0   1   1   2   1   2   0   1   0   1   2   1   1   1   0   2   1   0   1   2   2   1   2   0   2   1   1   2   1   2   0   1   1   1   0   0   2   1   2   1   1   2   1   1   2   1   2   1   1   2   0   1   0   1   1   0   1   2   1   1   1   1   1   0   1   1   1   0   1   2
 MK-4-8                 2   0   1   2   2   2   0   1   0   0   1   0   0   0   1   2   1   0   1   1   1   2   1   1   2   0   2   1   1   1   2   2   1   2   2   0   1   1   1   2   1   0   0   1   0   0   1   2   2   1   0   1   2   1   1   2   0   1   2   2   2   1   1   1   2   1   1   0   1   2   1   2   1   1   1   2   2   1   1   2   2   2   1   2   2   0   2   0   0   0   1   0   1   0   2   1   2   0   1   1   1   0   1   2   2   1   0   2   1   1   0   2   0   1   0   1   2   2   0   0   2   2   1   1   2   0   1   1   0   2   1   1   1   2   1   2   0   1   0   0   0   1   1   1   0   2   1   0   1   1   2   1   2   0   2   1   1   2   1   2   1   1   1   1   1   0   2   1   2   0   2   2   1   1   2   1   2   0   2   2   0   1   0   1   1   0   1   2   2   1   1   1   1   0   1   2   1   0   1   2
 MK-4-9                 2   0   1   2   1   2   0   0   0   0   1   0   0   0   1   2   1   0   1   0   1   2   1   1   2   1   2   1   1   1   2   2   1   2   2   1   1   1   1   1   1   0   0   0   1   0   1   2   2   1   0   0   1   1   1   2   1   1   2   2   2   1   1   1   2   1   1   0   1   2   1   2   1   1   1   1   2   1   1   2   2   2   1   2   1   0   2   0   0   0   1   0   1   0   2   1   2   0   1   1   1   0   1   2   2   1   0   2   1   1   0   2   0   1   0   0   2   2   0   0   2   1   1   1   2   0   1   1   0   2   1   1   1   2   1   2   0   2   0   0   0   1   1   1   0   2   1   0   1   1   2   2   2   1   2   0   1   1   1   2   1   1   1   1   1   0   2   0   2   0   2   2   1   1   2   0   2   0   2   2   0   1   0   1   1   0   1   2   2   1   1   1   1   0   2   1   0   0   1   2
 MK-4-10                2   1   1   2   1   2   0   0   0   1   1   0   1   0   0   2   1   0   1   0   1   2   1   1   2   1   2   0   1   1   2   2   1   2   2   1   1   1   1   1   1   1   1   1   1   1   1   2   2   1   0   0   1   1   1   2   1   0   2   2   2   2   1   0   2   0   1   1   1   1   1   2   1   1   0   1   1   1   1   2   1   2   1   2   1   0   2   0   1   0   0   0   1   1   2   1   2   0   0   1   1   0   1   2   2   1   0   1   1   2   0   2   0   1   0   0   2   1   1   0   1   1   1   1   2   0   1   1   0   2   1   1   0   2   1   2   0   2   0   0   0   2   1   2   0   2   2   1   1   1   2   2   2   1   2   0   1   1   1   2   1   1   1   1   1   0   1   1   2   0   2   2   1   1   2   0   2   0   2   1   1   1   0   1   0   1   1   2   2   1   1   1   1   0   2   1   1   0   1   2
 MK-4-11                2   1   2   2   1   2   0   0   0   1   1   0   1   0   0   2   2   0   2   0   1   2   1   1   1   2   2   0   1   2   2   2   1   2   2   1   0   0   1   1   1   0   1   1   2   2   1   2   2   1   1   0   1   1   1   2   2   0   1   2   2   2   1   1   1   0   2   1   1   2   0   2   1   1   0   1   1   1   0   2   1   2   2   2   1   0   2   0   1   1   0   0   1   1   2   1   2   0   0   1   2   1   1   2   2   1   0   1   1   2   0   2   0   1   0   0   2   1   1   0   1   0   1   1   2   0   1   1   0   2   1   1   0   2   1   1   1   1   0   0   0   2   1   2   0   2   2   1   1   1   2   2   2   1   2   0   1   1   1   2   2   1   1   0   0   0   1   1   2   0   2   2   1   1   2   0   2   0   2   1   1   1   0   1   0   1   1   2   2   1   0   1   1   1   2   1   1   0   1   2
 MK-4-12                2   1   2   2   1   2   0   0   0   2   1   0   1   0   0   2   1   0   1   0   1   2   1   1   0   2   1   0   1   2   2   2   1   1   2   0   0   1   1   1   1   0   1   1   2   2   1   2   2   1   1   0   1   1   1   2   2   0   0   2   2   2   1   1   1   1   2   1   0   2   0   2   1   1   0   1   0   1   0   2   1   2   1   2   1   0   2   0   1   1   0   0   1   1   0   1   2   0   0   1   1   1   1   2   2   1   0   1   1   2   0   2   0   1   0   0   2   2   1   1   1   0   1   1   1   0   1   1   0   2   0   1   0   1   0   1   1   1   0   0   0   1   1   2   0   2   2   1   1   1   2   2   2   1   2   0   1   1   1   2   2   1   1   0   0   0   1   0   1   0   2   2   1   1   2   0   2   0   2   2   1   1   0   1   1   0   1   2   2   1   0   0   2   1   1   1   1   1   2   2
 MK-4-13                2   1   2   2   1   2   0   0   0   2   1   0   1   0   0   2   1   0   1   0   2   2   2   1   0   2   1   0   1   2   1   2   2   1   2   0   0   1   1   1   2   0   1   1   2   0   1   2   2   2   1   1   1   1   1   2   2   0   0   2   1   1   0   1   1   1   2   1   0   2   0   2   1   1   0   0   0   1   1   2   1   2   0   2   1   0   2   0   1   2   0   1   1   2   0   1   2   1   0   1   1   0   1   1   2   1   0   1   1   2   1   2   0   2   0   0   2   1   0   1   1   1   1   1   1   0   1   1   0   2   0   1   1   1   0   1   1   1   0   1   0   0   1   1   0   1   2   1   1   1   1   1   2   0   2   1   1   2   2   2   2   1   1   0   0   0   1   0   1   1   2   1   1   1   2   0   1   0   2   2   0   1   0   1   1   1   1   2   2   1   1   0   2   1   1   1   1   0   2   1
 MK-4-14                2   1   2   2   2   2   1   0   0   2   1   1   1   0   0   2   1   0   1   0   2   2   2   1   0   2   1   0   1   2   1   2   2   1   2   1   1   1   1   1   2   0   1   1   2   1   1   2   2   1   1   1   1   2   1   1   2   1   0   2   1   0   0   2   0   1   1   2   0   2   0   2   1   1   0   0   0   1   1   2   1   2   0   2   1   0   2   0   1   2   0   1   1   2   0   0   2   1   0   1   1   0   1   1   2   1   0   1   1   2   1   2   0   2   0   0   2   2   0   1   1   0   1   1   1   0   1   1   0   2   0   1   1   1   1   0   1   1   0   1   1   1   0   1   1   1   2   1   1   1   1   1   1   0   2   1   2   2   1   2   2   1   1   0   0   0   1   0   1   1   2   1   1   1   2   0   1   1   2   1   0   1   0   1   1   0   0   2   2   1   2   0   2   1   1   0   1   0   0   0
 MK-4-15                2   1   2   2   2   1   1   0   0   2   1   1   1   0   0   2   1   0   2   0   2   2   1   1   0   1   1   0   1   1   1   2   2   1   1   1   1   1   0   1   2   1   1   2   2   1   1   2   2   1   1   1   1   2   1   2   2   1   0   0   2   0   0   2   0   1   1   2   0   2   0   2   0   1   0   0   0   1   1   2   0   2   0   2   0   0   2   1   1   2   0   1   0   2   0   0   2   1   0   1   0   0   2   1   1   1   0   1   1   1   1   2   0   2   0   1   2   2   0   2   1   0   1   0   1   0   1   1   0   1   0   1   1   1   1   0   1   1   0   1   1   1   0   1   1   1   2   1   1   0   1   2   1   0   2   1   2   2   0   2   2   2   1   0   0   0   1   0   1   1   2   1   2   0   2   0   1   1   2   1   1   1   0   1   1   0   1   2   1   2   2   0   2   1   1   0   1   1   1   0
 MK-4-16                2   1   2   2   2   1   1   1   0   2   1   1   1   0   1   2   1   0   2   0   1   2   1   1   1   1   0   0   1   1   1   2   1   2   1   1   1   1   0   1   2   1   1   1   2   1   1   2   2   1   1   1   1   2   1   2   2   1   0   0   2   0   1   2   0   1   1   2   0   2   0   1   0   1   1   0   0   1   1   1   1   2   1   2   0   0   2   0   1   2   0   1   0   1   0   0   2   1   0   2   1   1   2   1   1   1   0   1   1   1   1   2   0   2   0   1   2   2   0   1   1   0   1   0   1   0   1   1   0   1   0   1   1   0   2   0   1   1   0   1   1   1   0   1   1   1   2   1   1   0   1   2   1   0   2   2   2   2   0   2   2   2   1   0   0   0   1   0   1   1   2   1   1   0   2   0   1   1   2   0   1   1   0   0   1   0   1   2   0   2   1   0   2   0   1   0   1   1   1   0
 MK-5-1                 0   1   2   0   1   2   1   2   1   2   2   1   1   2   0   1   0   1   1   1   2   1   2   2   1   1   0   0   0   1   1   2   2   2   2   0   1   1   1   1   1   0   0   0   1   1   2   1   1   2   1   1   2   2   0   1   1   0   1   0   0   1   0   1   1   1   0   2   1   0   1   0   0   1   1   0   1   1   1   2   1   1   0   1   1   0   2   2   1   1   1   1   1   0   0   1   2   0   1   1   1   0   1   0   1   1   2   1   1   0   2   2   0   0   1   0   0   2   0   1   1   1   1   1   0   0   1   2   2   1   1   1   0   1   1   1   0   2   1   1   0   1   2   1   1   1   2   1   1   2   1   1   1   1   1   1   1   0   1   1   1   1   1   2   0   0   2   1   0   1   1   1   1   1   0   1   2   1   1   0   2   0   0   1   1   0   1   2   1   0   1   1   1   0   1   1   1   1   1   0
 MK-5-2                 1   1   2   1   1   1   1   2   1   2   2   1   1   1   1   1   0   1   1   1   2   1   2   2   1   1   0   0   0   0   1   2   2   2   2   0   1   1   0   1   1   0   1   0   1   1   2   1   1   2   1   1   2   2   0   1   1   1   1   0   0   1   0   1   1   1   0   2   1   0   0   0   0   1   1   0   1   1   1   1   2   1   0   1   1   0   2   2   1   1   1   0   1   0   0   1   1   0   0   2   1   0   1   0   1   1   2   1   1   0   2   2   0   0   1   0   0   2   0   1   1   2   1   1   0   0   0   2   2   0   1   1   1   1   1   0   0   2   1   1   0   1   2   1   1   0   2   0   1   2   1   1   1   1   1   1   1   0   1   1   1   1   1   1   0   0   2   1   0   1   1   2   1   1   0   1   2   1   1   0   2   0   1   2   1   0   0   2   1   0   1   1   0   1   1   1   1   1   1   0
 MK-5-3                 1   1   1   1   1   1   1   2   1   2   2   1   1   1   1   1   0   1   2   1   2   1   0   2   1   1   0   0   0   0   1   2   2   1   2   0   1   2   0   1   1   1   1   0   1   1   1   1   1   1   2   1   2   1   0   1   0   1   1   0   0   1   0   1   1   1   0   2   1   0   0   0   1   1   1   0   1   1   1   1   2   1   0   0   1   0   2   2   1   1   1   0   1   1   0   1   1   0   0   2   1   0   1   0   1   1   2   1   1   0   2   2   0   0   1   0   0   2   1   0   1   2   1   1   0   0   0   2   2   0   1   1   1   1   0   0   1   2   1   1   0   2   2   1   1   0   2   0   0   2   1   1   2   1   1   2   1   0   1   1   1   1   1   1   0   0   2   0   0   1   0   2   1   1   0   1   2   1   1   0   2   1   1   2   1   0   0   1   1   0   1   1   0   1   0   1   2   1   1   0
 MK-5-4                 1   1   1   1   1   1   1   2   1   2   1   1   1   1   2   1   0   1   1   1   2   1   1   2   1   2   1   1   0   0   2   2   2   1   2   1   1   1   0   1   1   1   1   0   0   2   1   1   1   1   2   1   2   1   0   1   0   0   1   0   0   1   0   1   1   1   1   2   1   0   0   0   1   1   1   0   1   0   1   1   2   1   0   0   1   0   1   2   1   1   1   0   1   0   0   1   1   0   0   2   1   0   1   0   1   1   2   1   2   0   2   2   1   0   1   0   0   2   0   0   1   1   1   1   0   0   0   2   1   0   1   1   1   1   1   1   0   2   2   1   1   2   2   2   1   0   2   0   0   2   1   1   1   1   1   2   2   0   1   1   1   1   1   1   0   0   2   0   0   0   0   2   2   2   0   1   2   1   1   0   2   1   1   2   1   0   0   2   1   0   1   1   0   1   0   1   2   1   1   1
 MK-5-5                 1   1   1   2   1   1   1   2   2   2   1   2   1   1   2   1   0   1   0   0   2   1   1   2   1   2   1   1   0   0   2   1   2   1   2   1   2   1   0   1   1   1   1   0   0   2   1   1   1   1   2   1   2   1   1   1   0   0   1   1   0   1   0   1   1   1   1   2   1   0   1   0   0   1   1   0   1   0   1   2   1   1   0   1   1   0   1   2   1   1   1   1   1   0   0   1   0   0   0   2   0   0   1   0   2   1   2   1   2   0   1   2   1   0   1   1   0   2   0   0   0   0   1   1   0   0   0   2   1   0   1   1   1   1   1   1   0   2   2   1   2   2   2   2   2   0   2   2   0   2   1   1   1   1   1   2   2   1   1   1   1   1   2   2   0   1   2   0   0   1   0   2   2   2   0   1   2   1   2   0   2   1   0   2   1   0   1   2   2   0   1   1   0   2   1   1   2   1   1   1
 MK-5-6                 1   1   1   2   1   1   1   2   1   2   1   2   1   1   2   1   0   1   0   0   2   1   1   1   1   1   0   1   0   0   2   1   2   1   2   1   2   1   0   1   1   1   1   1   0   2   1   1   1   1   2   1   2   1   1   1   0   0   2   1   0   1   0   1   1   1   1   2   1   0   1   1   0   1   1   0   1   0   1   2   1   1   1   1   1   0   1   1   1   0   1   1   1   0   0   1   1   0   0   2   0   0   1   0   2   1   2   1   2   0   1   2   1   0   1   1   0   2   0   0   1   0   1   1   0   0   0   2   1   0   1   1   1   1   2   1   0   2   1   1   2   1   2   2   2   0   2   2   0   1   1   1   1   1   1   1   2   1   1   0   1   0   2   2   1   1   2   0   0   1   1   2   2   2   1   1   2   1   2   0   2   1   0   2   1   1   1   2   2   0   1   1   0   2   1   0   2   1   1   1
 MK-5-7                 1   1   1   2   1   1   1   2   1   2   1   2   0   1   2   0   0   1   0   1   2   1   1   1   2   0   1   1   0   0   2   1   2   1   2   1   2   1   0   0   1   1   1   1   1   2   2   1   1   1   2   1   2   2   1   1   1   0   2   1   0   1   0   1   2   2   1   2   1   0   0   1   1   0   2   0   1   0   1   2   1   1   1   0   1   1   2   2   0   0   0   2   1   0   0   1   1   0   0   2   1   0   1   0   2   2   2   1   2   0   0   2   1   0   1   1   0   2   1   1   1   0   1   1   0   0   0   1   1   0   1   1   1   1   2   1   0   2   1   1   2   1   2   1   2   1   2   1   0   1   2   1   1   1   0   1   1   0   1   0   1   0   2   2   1   1   2   0   0   2   1   2   1   2   1   1   2   1   2   0   1   1   0   2   0   1   1   2   1   0   1   1   0   2   1   0   2   1   1   1
 MK-5-8                 1   0   1   2   2   1   1   2   1   2   1   2   1   1   2   0   1   1   0   1   2   0   2   0   2   0   2   1   0   0   2   1   2   1   2   1   2   2   0   0   1   1   1   1   1   2   1   1   1   1   2   1   2   2   2   1   1   0   2   1   0   1   1   1   1   2   1   1   1   0   0   1   1   0   2   0   1   0   1   2   1   1   1   0   1   0   2   2   1   0   2   2   0   0   0   1   1   0   0   2   1   0   1   0   2   2   2   2   2   0   1   2   1   0   1   1   0   2   1   1   0   0   1   0   1   0   0   1   1   1   1   1   1   0   2   1   0   2   1   1   1   2   2   1   2   2   2   1   0   1   2   1   1   1   0   1   1   0   1   0   1   0   1   2   1   1   0   0   0   2   1   2   1   2   2   1   2   1   2   0   1   1   0   2   0   2   0   2   1   0   1   1   0   1   1   0   1   1   1   1
 MK-5-9                 1   1   1   2   2   1   1   2   1   1   1   2   2   1   2   0   1   1   0   1   2   0   2   1   2   0   2   2   0   0   2   1   2   1   2   1   2   2   0   0   1   1   1   2   1   1   2   1   1   1   2   1   2   1   2   1   1   0   2   1   0   1   0   1   1   2   1   1   1   0   0   1   1   1   2   0   1   0   1   2   1   1   0   0   1   0   2   2   0   1   2   0   0   0   1   1   1   0   0   2   2   0   1   1   2   2   2   2   2   0   0   2   1   0   1   2   0   2   2   1   1   0   1   0   1   0   0   1   1   1   1   1   1   1   2   1   0   2   1   1   1   2   2   2   2   2   2   1   0   1   2   1   1   0   0   1   1   0   1   0   1   0   1   1   1   1   0   1   0   2   1   1   1   2   2   1   2   1   2   0   1   1   1   2   1   2   0   1   1   0   2   1   0   1   1   0   1   1   0   1
 MK-5-10                1   1   1   2   2   1   1   2   1   1   2   2   2   1   2   0   1   0   0   1   1   0   2   1   2   0   2   2   0   0   1   1   1   1   2   1   2   2   0   0   1   1   1   2   1   1   2   1   1   1   0   2   2   1   2   1   1   0   2   1   1   1   0   1   1   2   1   2   0   0   0   1   1   1   2   1   1   0   1   2   1   1   0   2   1   0   2   2   0   1   2   0   1   1   1   1   1   0   0   2   1   0   1   1   2   2   2   2   1   0   0   2   1   0   1   2   1   2   2   1   1   0   1   0   1   0   0   1   1   1   0   1   1   1   2   1   0   2   1   1   1   2   2   2   2   2   2   1   0   1   2   1   2   0   0   1   1   1   1   0   1   0   1   1   1   1   0   1   0   2   1   1   1   2   1   0   2   1   2   0   1   1   1   1   1   2   0   1   1   2   2   1   0   1   1   0   1   0   0   1
 MK-5-11                1   1   1   2   2   1   1   2   1   1   2   2   2   1   2   0   1   1   0   1   1   0   2   2   2   1   2   2   0   0   1   2   1   1   2   1   2   2   0   0   0   1   1   2   1   0   2   0   1   1   1   0   2   1   2   1   0   0   0   1   1   1   0   1   1   2   1   2   1   0   0   0   0   2   2   0   1   1   1   2   0   1   0   2   1   1   2   2   1   1   2   0   2   1   1   1   1   1   2   2   1   0   1   1   2   2   2   2   1   0   0   2   1   1   1   2   2   2   2   0   0   0   1   0   1   0   0   1   1   1   0   2   1   1   2   2   0   2   1   1   1   2   1   2   2   2   2   1   0   2   1   1   2   0   1   2   2   1   1   0   1   0   1   1   1   0   1   1   1   2   1   1   0   1   1   0   2   1   1   0   1   2   1   1   1   2   1   1   1   2   2   1   1   1   1   1   1   0   0   1
 MK-5-12                1   1   1   2   2   1   1   2   1   1   2   1   1   1   1   0   1   1   0   1   1   1   2   2   2   1   2   2   0   0   1   2   1   1   2   1   2   1   0   0   0   1   1   2   1   1   2   0   1   1   1   0   2   1   2   1   0   1   0   1   1   1   1   1   1   2   1   2   1   0   0   0   0   1   2   0   1   1   1   2   1   1   0   2   1   1   2   1   1   1   1   0   2   1   1   1   1   1   2   2   0   1   1   2   2   1   2   2   2   0   0   2   1   1   0   2   2   2   2   1   0   0   1   0   1   0   0   1   2   1   0   2   1   1   2   1   0   2   1   1   2   2   1   2   2   2   2   1   0   2   1   1   2   1   1   2   1   0   1   0   0   0   1   1   1   0   1   1   1   2   1   1   0   1   1   0   1   1   1   0   1   2   1   1   1   2   1   1   1   2   2   2   1   1   1   1   1   0   0   1
 MK-5-13                1   1   1   2   2   1   2   2   2   1   0   1   1   2   0   0   1   1   0   1   1   1   2   2   0   0   1   2   0   0   1   2   1   1   2   1   2   1   1   0   0   1   1   2   1   1   2   0   1   1   1   1   2   1   2   1   0   1   0   1   1   1   1   1   1   2   1   2   0   0   0   0   0   1   2   1   1   1   0   2   1   1   0   2   1   0   1   1   2   1   1   0   2   1   1   1   1   0   1   2   0   1   1   1   1   1   2   2   2   1   0   2   0   1   0   2   2   2   2   1   0   1   1   1   1   0   0   2   1   1   0   2   1   1   2   1   0   2   1   1   2   2   1   2   2   2   2   0   0   2   0   1   2   1   1   2   1   0   1   0   0   0   0   1   1   0   1   1   2   2   1   1   0   1   1   0   1   1   1   0   1   2   1   1   1   2   1   1   1   2   1   2   1   2   1   1   1   1   1   1
 MK-5-14                2   1   0   2   2   0   2   2   2   2   0   1   1   2   0   0   1   1   0   1   0   1   2   2   1   0   1   2   0   0   1   2   1   1   1   2   2   1   1   1   0   1   1   2   1   1   2   0   1   1   1   1   2   1   2   0   0   1   0   1   1   1   1   2   1   2   1   2   0   0   0   1   0   2   2   1   1   1   0   1   1   1   0   2   1   0   1   1   2   1   1   0   2   1   1   1   1   0   1   2   1   1   2   2   0   1   2   2   2   1   0   1   1   1   0   2   2   1   2   1   0   1   1   1   1   0   0   2   2   1   0   2   1   1   2   1   0   2   1   1   1   2   2   2   2   1   2   0   0   2   0   1   2   1   1   2   0   0   1   1   0   1   0   0   1   0   1   1   2   1   1   1   1   1   1   1   1   1   1   0   1   1   1   0   1   2   1   1   1   2   1   1   1   2   1   1   0   1   1   1
 MK-5-15                2   1   0   2   2   0   2   1   2   2   0   1   1   2   0   0   1   1   0   2   0   1   1   2   1   0   1   2   0   0   1   2   1   1   2   2   2   1   1   1   0   1   0   2   1   1   2   0   1   1   1   1   2   2   1   0   0   1   1   1   1   1   1   2   1   2   2   2   0   0   0   1   0   2   2   1   1   1   0   0   2   1   0   2   1   1   1   1   2   1   1   0   2   1   2   2   0   0   1   2   2   1   2   2   0   1   2   1   2   1   0   1   2   2   0   2   1   1   2   1   0   1   1   1   1   0   0   2   2   1   0   2   1   1   1   1   0   2   2   1   1   2   2   2   2   1   2   0   0   2   0   1   2   1   1   2   0   2   1   1   0   1   0   0   1   0   1   1   2   1   1   1   1   1   1   1   0   1   2   0   1   1   1   0   1   2   1   1   1   2   1   0   1   2   1   0   0   1   1   1
 MK-5-16                2   1   0   2   2   0   2   1   1   2   0   0   0   2   0   0   1   1   0   2   0   1   1   2   1   0   1   1   0   1   0   2   1   1   2   2   1   1   1   1   0   1   0   2   1   2   2   0   1   1   1   1   2   1   1   0   0   0   1   1   1   2   1   2   1   2   2   2   0   0   0   1   0   1   2   2   1   1   0   0   0   1   0   2   1   1   1   1   1   1   1   0   1   1   2   2   0   0   1   2   2   1   1   2   0   1   2   1   2   1   0   1   2   2   0   2   1   1   2   0   1   2   0   1   2   0   0   1   1   0   0   2   0   1   1   1   0   2   2   1   1   1   2   2   2   1   2   0   0   2   0   1   2   1   1   2   0   2   1   1   1   1   1   0   1   1   1   1   2   1   1   1   1   1   1   0   0   1   2   0   1   2   2   0   0   2   1   1   1   2   1   0   1   2   1   1   1   1   1   1
 MK-6-1                 1   1   2   2   2   1   0   0   1   0   2   2   1   2   1   2   0   1   0   1   2   0   0   2   1   1   2   0   2   1   0   1   1   1   1   1   2   1   2   1   1   0   0   1   1   1   2   1   2   2   2   0   1   0   1   0   1   1   2   0   1   1   2   0   2   2   1   1   0   1   1   0   0   1   0   1   0   1   0   0   1   2   1   1   0   2   2   2   1   1   1   1   1   2   1   1   0   2   0   0   1   2   1   1   2   2   0   1   2   0   2   0   1   0   2   1   1   2   2   1   1   2   0   1   0   0   0   0   1   2   2   2   1   0   1   1   2   0   1   2   2   0   0   1   0   1   2   1   1   1   0   2   1   1   1   2   0   2   0   1   1   2   1   1   2   0   0   0   1   0   0   1   0   0   1   1   2   1   2   1   1   1   2   1   1   0   1   1   2   1   0   2   1   0   1   2   1   1   2   0
 MK-6-2                 1   1   2   2   2   0   0   1   0   0   2   2   1   2   1   2   1   1   0   1   2   1   0   2   1   1   2   0   2   1   0   1   2   1   1   1   2   1   2   1   1   0   1   1   1   1   2   1   2   2   2   0   1   0   1   0   1   2   2   0   1   2   2   0   2   2   1   1   0   1   1   0   0   1   0   1   0   1   0   0   1   2   1   1   0   2   1   2   1   1   2   1   1   2   1   1   0   2   0   0   1   1   0   1   2   2   0   1   2   0   1   0   1   0   1   1   1   2   1   1   1   2   0   1   0   0   0   0   1   2   2   2   1   0   1   1   2   0   1   2   2   1   0   1   0   1   2   1   1   1   0   2   1   1   2   2   0   2   0   1   1   1   1   2   2   0   0   0   1   1   0   1   0   0   1   1   1   2   2   1   1   1   2   1   1   0   1   1   1   1   1   2   0   1   1   2   1   1   2   0
 MK-6-3                 1   1   2   1   2   0   0   1   0   0   1   1   0   2   1   2   1   1   0   1   2   2   0   1   2   1   2   0   2   1   1   1   2   1   1   1   2   1   2   2   1   0   1   2   1   1   2   1   2   2   2   0   1   0   1   0   2   2   2   1   1   2   2   0   1   2   1   1   0   1   1   0   0   1   0   1   1   0   0   0   1   2   1   0   0   1   1   1   1   1   2   1   1   2   1   0   1   1   0   0   1   1   0   0   1   2   0   1   2   1   1   0   2   0   2   1   1   2   1   2   1   2   0   2   0   1   0   0   0   1   2   2   1   0   0   2   2   0   1   2   2   1   0   1   0   0   1   1   1   1   0   2   1   1   2   2   0   2   0   1   1   1   1   2   2   0   0   0   1   1   0   1   0   0   1   1   1   2   2   1   1   1   2   2   1   0   1   2   2   1   2   2   0   1   1   2   1   1   2   0
 MK-6-4                 0   1   2   1   2   0   0   1   0   1   1   1   0   2   1   2   1   1   0   1   2   2   0   0   2   1   2   0   2   1   1   1   2   1   1   1   0   1   2   2   1   1   1   1   1   0   1   1   1   2   2   0   1   0   1   0   1   2   2   1   0   2   2   0   1   1   1   1   0   0   1   1   0   1   0   1   1   0   0   0   1   1   1   0   0   1   1   1   1   1   2   1   1   2   1   0   1   2   0   0   1   1   0   0   1   1   2   1   1   1   1   0   2   1   2   1   1   2   1   2   2   1   1   2   1   2   0   1   2   1   2   2   1   0   0   2   2   0   1   2   2   1   0   1   0   0   0   1   1   1   0   2   1   2   2   2   1   1   1   2   1   1   1   1   2   0   0   1   1   2   0   1   0   0   1   1   2   2   2   1   1   1   2   2   2   0   0   2   2   1   2   2   0   1   1   2   1   1   2   1
 MK-6-5                 0   1   2   1   2   0   0   1   0   1   2   1   0   2   1   2   1   1   0   1   2   2   0   0   2   1   2   0   2   1   2   1   2   1   1   1   0   2   2   2   1   1   1   1   1   0   1   1   0   2   2   0   0   0   2   0   1   2   2   1   0   2   2   1   1   1   0   1   0   0   1   1   0   1   0   1   0   0   0   0   1   1   1   0   0   2   1   1   1   1   2   1   1   2   1   0   2   1   1   0   1   1   0   0   1   1   1   1   1   1   2   1   1   1   1   1   1   2   1   2   2   1   1   2   1   2   0   1   2   2   2   2   1   0   0   2   2   1   1   2   1   1   0   1   1   0   0   1   1   1   1   2   1   2   2   2   1   1   1   2   1   1   1   1   2   0   0   1   1   2   0   1   0   0   1   1   0   2   2   1   1   1   2   2   2   1   0   2   2   1   2   2   1   1   1   2   0   1   1   1
 MK-6-6                 0   1   1   1   2   0   1   1   0   2   2   1   0   1   2   2   1   1   0   1   2   2   0   0   2   1   1   0   2   1   1   1   2   1   1   1   0   2   2   2   2   1   1   1   1   0   1   1   0   2   2   0   0   0   2   0   1   2   2   0   0   2   2   1   1   1   0   1   0   1   1   1   0   1   0   1   0   0   0   0   1   1   2   0   1   2   1   1   1   1   2   1   1   2   1   1   2   1   1   1   1   1   1   0   1   1   1   2   1   1   2   0   2   1   0   0   1   2   1   2   2   1   1   2   1   2   0   1   2   2   2   2   1   0   0   2   2   1   1   2   1   1   0   1   1   0   0   1   1   1   1   2   1   2   2   2   1   1   1   2   1   2   1   1   2   0   0   1   1   2   0   1   0   0   1   1   0   2   2   2   1   1   2   2   2   1   0   2   2   1   2   0   0   1   1   2   0   1   1   1
 MK-6-7                 1   1   2   1   2   0   1   1   0   2   1   2   0   1   2   2   1   1   1   1   2   2   0   0   2   1   1   1   2   1   1   1   2   1   2   1   0   2   1   1   1   1   1   1   1   0   1   1   0   2   2   1   0   0   2   1   1   2   2   0   0   0   2   1   0   1   0   1   0   1   1   0   0   1   0   0   0   0   0   0   1   1   2   0   2   2   1   1   1   1   2   1   0   2   1   1   2   1   1   1   0   1   1   1   1   1   1   1   1   1   2   0   2   1   1   0   1   2   1   2   2   1   1   2   2   1   0   1   2   2   0   2   1   0   0   2   2   1   1   1   1   1   0   1   1   1   1   0   1   1   1   2   1   2   2   2   1   1   1   2   2   2   1   1   2   0   0   1   1   2   0   1   0   0   1   1   0   1   2   2   1   1   2   2   2   1   0   2   2   2   2   0   1   1   1   2   0   1   1   1
 MK-6-8                 1   1   2   2   2   0   1   1   0   2   1   2   0   1   2   2   1   1   2   1   2   2   0   1   2   1   1   1   2   1   2   1   2   0   2   1   0   2   1   1   1   1   1   1   1   1   1   0   0   2   2   1   0   1   1   1   1   2   1   0   1   0   2   1   0   0   1   2   0   1   1   1   0   1   0   0   0   0   0   0   1   1   2   0   2   2   1   1   1   1   2   1   1   2   1   1   2   0   1   1   0   2   1   1   1   1   1   0   2   1   2   0   2   1   1   1   1   2   1   2   2   1   1   2   2   1   0   1   2   2   0   2   1   0   0   2   2   1   1   1   1   1   1   1   1   1   2   0   1   1   1   2   1   2   2   2   1   1   1   2   2   2   0   1   2   0   1   1   1   2   0   1   0   0   2   1   0   0   2   2   1   1   1   2   2   0   1   2   2   2   2   0   1   1   1   1   0   1   0   1
 MK-6-9                 1   1   2   2   2   0   1   1   0   2   1   2   0   1   2   2   1   1   2   1   1   2   2   1   2   1   1   1   2   1   2   1   2   0   2   2   0   2   2   1   1   1   1   0   1   1   1   0   0   2   2   1   0   1   1   1   1   1   1   0   2   0   2   1   0   0   2   2   0   1   1   1   0   1   0   0   0   1   0   0   1   1   1   0   2   2   1   1   1   0   1   1   1   2   1   1   2   0   1   1   1   2   1   1   1   1   1   1   2   1   2   0   1   1   1   1   1   1   2   2   2   1   1   2   2   1   0   1   2   1   0   1   1   0   0   2   2   1   1   0   1   1   1   2   1   1   2   0   1   1   0   2   1   1   1   2   1   1   0   2   2   2   0   1   2   0   2   1   1   2   0   1   0   0   1   1   1   0   2   1   1   1   1   2   2   1   1   2   2   2   2   0   1   1   1   1   0   1   0   1
 MK-6-10                2   2   0   2   2   0   1   1   0   2   0   2   1   1   2   2   1   2   2   0   1   2   2   0   2   1   1   1   2   1   2   1   2   0   2   2   0   2   2   0   1   1   0   0   1   2   1   0   0   2   2   1   0   1   1   1   1   0   1   1   2   1   2   1   0   0   2   2   0   0   1   1   0   1   1   0   0   1   0   1   1   1   1   0   2   2   1   1   1   0   1   1   1   2   1   2   2   0   1   1   1   2   1   1   1   1   1   1   1   1   1   0   1   1   1   1   0   1   2   2   2   1   1   2   1   0   0   1   2   1   0   1   1   0   0   2   2   2   2   0   1   1   1   2   1   1   2   1   1   1   1   2   1   1   1   2   1   2   0   2   1   2   0   1   2   0   2   1   1   2   0   1   0   0   0   1   1   0   2   1   1   1   1   2   2   1   1   2   2   2   2   0   1   0   1   1   0   1   0   1
 MK-6-11                1   2   1   2   2   0   1   2   0   2   0   2   1   1   2   2   1   2   1   1   1   2   2   0   2   2   1   1   2   1   2   1   1   0   1   1   0   1   2   0   1   1   0   0   1   2   1   0   0   1   0   1   0   1   0   2   1   0   2   1   2   1   2   1   1   1   2   1   0   0   0   1   0   0   1   1   0   1   0   1   2   1   1   0   1   2   1   1   1   0   1   1   1   2   1   1   2   1   1   1   1   2   1   1   1   1   1   1   1   1   1   0   1   1   1   1   0   1   2   2   1   1   1   1   2   0   0   1   1   1   0   1   1   1   0   1   2   2   2   0   1   1   1   2   2   1   1   1   0   1   1   2   1   2   0   2   1   1   0   2   1   2   0   1   1   0   1   1   1   2   1   1   1   0   1   0   0   0   2   1   1   1   1   1   2   1   1   2   2   2   2   0   1   0   1   1   0   1   0   0
 MK-6-12                0   2   1   2   2   0   2   2   0   1   0   2   1   2   2   2   1   2   1   1   2   2   2   1   2   2   1   1   1   1   2   1   1   1   1   1   0   0   2   1   1   1   0   0   2   2   1   1   0   2   1   1   1   1   0   2   1   0   2   1   2   2   2   1   1   1   2   1   1   0   1   1   0   1   1   2   2   1   0   1   2   1   1   0   2   2   1   1   1   0   1   1   0   2   1   1   2   1   1   1   1   2   1   1   1   1   1   1   2   1   1   0   1   1   1   1   0   1   2   1   1   1   1   1   1   0   1   1   1   1   0   0   2   1   0   1   2   2   2   0   1   1   1   2   2   1   1   1   0   1   1   2   1   2   0   2   1   1   0   2   1   2   0   1   0   1   1   1   1   2   1   1   1   0   1   0   0   0   1   0   0   0   2   1   2   1   1   1   1   2   2   0   0   0   1   1   0   1   0   0
 MK-6-13                1   2   1   2   2   0   2   1   0   1   0   2   1   2   2   2   2   1   1   1   2   2   2   1   1   2   1   1   0   1   2   1   1   1   1   1   0   1   2   1   0   1   1   0   1   1   2   0   0   2   1   1   1   1   0   2   1   0   2   1   2   1   2   1   1   1   2   1   1   0   1   1   1   1   1   2   2   1   0   1   2   2   2   0   2   2   1   1   1   1   1   0   0   2   1   2   2   1   1   1   1   2   1   0   1   1   1   0   2   0   1   0   1   1   1   1   0   1   2   1   1   1   1   1   1   0   1   1   0   1   0   0   2   1   1   1   2   2   2   1   1   2   1   2   2   1   1   1   0   1   1   2   1   2   0   2   1   1   0   2   2   2   0   0   1   1   1   1   1   2   1   1   1   0   1   1   0   0   1   0   0   0   2   1   1   1   1   0   1   2   2   0   0   0   1   1   0   1   0   0
 MK-6-14                1   2   0   2   2   0   2   1   0   1   0   1   0   2   2   2   2   1   0   1   2   2   2   1   1   2   1   1   0   1   2   1   1   0   0   1   0   1   2   1   0   1   1   0   1   1   1   0   0   2   1   1   1   1   0   2   1   0   2   1   2   2   2   2   1   1   2   1   2   0   1   1   1   1   1   2   2   1   0   1   2   2   2   0   2   2   1   1   1   1   1   0   0   1   1   1   2   1   1   1   1   2   1   0   1   1   1   0   2   0   1   0   1   1   1   2   0   1   2   1   1   1   1   2   1   0   0   1   0   1   0   0   2   1   1   1   2   2   2   2   1   2   1   2   2   1   1   1   0   1   1   1   1   1   0   2   1   1   0   2   1   2   1   0   1   1   1   1   1   2   1   1   1   0   1   1   0   0   2   0   0   1   2   2   1   1   1   0   1   2   2   2   0   0   1   1   0   1   0   1
 MK-6-15                1   2   0   2   2   0   2   2   1   2   0   1   0   2   2   2   2   2   0   1   2   1   2   1   0   2   1   2   0   1   2   1   1   0   0   1   0   0   2   1   0   1   1   0   1   1   2   0   1   1   1   1   1   1   0   2   1   0   2   1   2   2   2   1   1   1   2   1   2   0   1   1   1   2   1   2   2   1   0   1   2   2   2   0   2   2   1   2   1   1   1   1   0   1   1   1   0   1   0   1   1   2   2   0   2   1   1   0   2   0   1   0   2   1   1   2   1   1   2   1   1   1   0   2   2   0   0   1   0   2   1   0   2   1   1   1   2   2   2   2   1   2   1   2   1   0   1   2   0   1   1   1   1   0   0   2   1   1   0   2   1   1   1   0   1   1   1   1   1   2   1   1   1   1   1   1   0   0   2   0   0   1   2   2   1   1   1   0   0   2   2   2   0   0   1   1   0   1   0   1
 MK-6-16                1   2   0   2   2   0   2   1   1   2   1   1   0   2   2   2   2   2   0   1   2   1   2   0   1   2   1   2   0   1   1   1   0   0   0   2   0   0   2   1   0   1   1   0   1   1   2   0   2   1   1   2   1   1   0   2   0   0   2   1   2   2   1   1   1   1   2   0   2   0   0   1   1   2   1   2   1   1   0   2   2   2   1   1   2   2   1   1   0   2   1   1   0   1   1   1   0   1   0   1   1   2   2   1   2   1   1   1   2   0   2   2   2   1   1   2   1   1   2   1   1   1   1   2   1   0   0   1   0   2   1   0   2   0   1   1   2   2   2   2   0   2   1   2   1   0   1   2   0   1   1   1   1   0   0   2   1   1   0   2   1   1   1   1   1   1   1   1   1   2   1   1   1   1   1   1   0   0   1   0   0   1   2   2   1   1   1   0   0   2   1   2   0   0   0   1   0   1   2   1
 
!****************************************** Phenotypic Data **********************************************************
!-100.0 is resevred for missing phenotype
SimulatedTrait1         8.7950    8.1273    9.8625   10.8577    9.5637    9.7672    7.4276    8.5051   11.1295    9.1038    9.6527    9.3778   10.5347   10.6406   11.4580    9.8830   10.7775    9.1915    9.9075   12.0730   11.3317   10.8532    9.0104   10.5994    8.8312    8.9866   10.7294    9.5634   10.0831   10.1250   10.4123   10.4034   10.7011   11.4018    9.7187    9.9928   11.0067    9.6368    9.7155    8.0735   10.7143    9.8659    9.1040   11.0463   10.0531    8.5631    8.0264   10.5032    9.4512   10.2548    9.6925    9.9195   10.3607   10.1508    9.7421   11.9929   10.6967    9.5823    8.5486    9.3882   12.0873   10.7973    9.0710   10.8684   11.3493   10.0409   12.6205    9.9323   10.8711   10.2396    8.5586   10.2202   10.9244    8.8240    9.5281   11.1630   12.5930    9.6601   11.7664    9.3388    9.4293   10.2452    9.8755   10.1157    8.9805   10.1528    8.2701   10.2297    8.5142    8.7417    9.4144    9.5304    9.4823   11.2115    8.7045    9.8219   10.0405    8.1385    9.8775   10.3782   10.5994    8.2716   11.3526   10.0513   10.3077   10.9651   10.2679   10.5758    9.7092    9.5615    7.9339   10.3077   10.3921   12.2000   10.1165    9.7727   10.4318    9.2966   10.9186    9.8406    9.4436    8.9309   10.6046    9.6338    9.2530   10.5048    9.5945    9.6270    9.2892    9.2369   10.4015   10.2851   10.3002    9.5049   10.9798    8.9389    8.8668   11.5266   10.1196    9.1908   11.1887   11.0225   10.3781   10.0326    9.6006    8.3705    9.4340   10.2134   11.1478   11.9360    9.2892    9.2818   10.5195    8.4691    9.3681    9.5599    8.3417   11.5057   10.4096    9.4490    9.9863   12.2490   10.4951   10.4205    8.7597   11.1579   10.4085    7.8851   10.5580   10.2050    8.6685   11.1252    9.8027   10.8792    9.9253   10.1015    9.1229   10.9634   10.3227    8.6924    9.9470    9.6154   10.0760   10.8037   11.4842   10.8881    9.0275    9.3665    9.2259   10.9094    8.9766   11.2663    9.8630   11.8131    9.9750   10.8752   10.0968   11.9704   11.7576    9.8150
 
