# Supplementary material for: Inclusive Composite Interval Mapping of QTL by Environment Interactions in Biparental Populations
Source: PLoS One. 2015 Jul 10;10(7):e0132414. doi: 10.1371/journal.pone.0132414 (PMC4498613; doi:10.1371/journal.pone.0132414)
Supplement: S2 File — (ZIP) [file pone.0132414.s002.zip › F2 population/e=1/run_00050.met]

!**********************Note: lines staring with "!" are remarks and will be ignored in the program********************
!*********************************General Information**********************************
!Assuming F1 = P1 x P2, populations available in QTL IciMapping are: 
!  1, P1BC1F1 = P1 x F1, the first backcrossing where P1 is used as the recurrent parent;
!  2, P2BC1F1 = P2 x F1, the first backcrossing where P2 is used as the recurrent parent;
!  3, F1DH, F1-derived doubled haploids; 
!  4, RIL or F1RIL, recombination inbred lines through the repeated selfing of F1;
!  5, P1BC1RIL, recombination inbred lines through the repeated selfing of P1BC1F1;
!  6, P2BC1RIL, recombination inbred lines through the repeated selfing of P2BC1F1;
!  7, F2, the selfing generation of F1;
!  8, F3, the selfing generation of F2;
!  9, P1BC2F1, the second backcrossing where P1 is used as the recurrent parent; 
! 10, P2BC2F1, the second backcrossing where P2 is used as the recurrent parent;
! 11, P1BC2RIL, recombination inred lines through the repeated selfing of P1BC2F1; 
! 12, P2BC2RIL, recombination inred lines through the repeated selfing of P2BC2F1; 
! 13, P1BC1F2, the selfing generation of P1BC1F1; 
! 14, P2BC1F2, the selfing generation of P2BC1F1; 
! 15, P1BC2F2, the selfing generation of P1BC2F1; 
! 16, P2BC2F2, the selfing generation of P2BC2F1; 
! 17, P1BC1DH, P1BC1F1-derived doubled haploids; 
! 18, P2BC1DH, P2BC1F1-derived doubled haploids; 
! 19, P1BC2DH, P1BC2F1-derived doubled haploids; 
! 20, P2BC2DH, P2BC2F1-derived doubled haploids; 
   7      !Mapping Population (see remarks above)
   2      !Mapping Function (1 for Kosambi; 2 for Haldane; 3 for Morgan)
   2      !Marker Space Type (1 for intervals; 2 for positions)
   1      !Marker Space Unit(1 for centiMorgans; 2 for Morgan)
   6      !Number of Chromosomes (or Linkage Groups)
 200      !Size of the mapping population
   1      !Number of environments
 
!***************************************** Chromosomes and Linkage Maps **********************************************
!Chromosome                 NumMarkers
-CH1                        16
-CH2                        16
-CH3                        16
-CH4                        16
-CH5                        16
-CH6                        16
!Linkage map (Marker name followed by position or the interval length)
 MK-1-1                1     0.000
 MK-1-2                1    10.000
 MK-1-3                1    20.000
 MK-1-4                1    30.000
 MK-1-5                1    40.000
 MK-1-6                1    50.000
 MK-1-7                1    60.000
 MK-1-8                1    70.000
 MK-1-9                1    80.000
 MK-1-10               1    90.000
 MK-1-11               1   100.000
 MK-1-12               1   110.000
 MK-1-13               1   120.000
 MK-1-14               1   130.000
 MK-1-15               1   140.000
 MK-1-16               1   150.000
 MK-2-1                2     0.000
 MK-2-2                2    10.000
 MK-2-3                2    20.000
 MK-2-4                2    30.000
 MK-2-5                2    40.000
 MK-2-6                2    50.000
 MK-2-7                2    60.000
 MK-2-8                2    70.000
 MK-2-9                2    80.000
 MK-2-10               2    90.000
 MK-2-11               2   100.000
 MK-2-12               2   110.000
 MK-2-13               2   120.000
 MK-2-14               2   130.000
 MK-2-15               2   140.000
 MK-2-16               2   150.000
 MK-3-1                3     0.000
 MK-3-2                3    10.000
 MK-3-3                3    20.000
 MK-3-4                3    30.000
 MK-3-5                3    40.000
 MK-3-6                3    50.000
 MK-3-7                3    60.000
 MK-3-8                3    70.000
 MK-3-9                3    80.000
 MK-3-10               3    90.000
 MK-3-11               3   100.000
 MK-3-12               3   110.000
 MK-3-13               3   120.000
 MK-3-14               3   130.000
 MK-3-15               3   140.000
 MK-3-16               3   150.000
 MK-4-1                4     0.000
 MK-4-2                4    10.000
 MK-4-3                4    20.000
 MK-4-4                4    30.000
 MK-4-5                4    40.000
 MK-4-6                4    50.000
 MK-4-7                4    60.000
 MK-4-8                4    70.000
 MK-4-9                4    80.000
 MK-4-10               4    90.000
 MK-4-11               4   100.000
 MK-4-12               4   110.000
 MK-4-13               4   120.000
 MK-4-14               4   130.000
 MK-4-15               4   140.000
 MK-4-16               4   150.000
 MK-5-1                5     0.000
 MK-5-2                5    10.000
 MK-5-3                5    20.000
 MK-5-4                5    30.000
 MK-5-5                5    40.000
 MK-5-6                5    50.000
 MK-5-7                5    60.000
 MK-5-8                5    70.000
 MK-5-9                5    80.000
 MK-5-10               5    90.000
 MK-5-11               5   100.000
 MK-5-12               5   110.000
 MK-5-13               5   120.000
 MK-5-14               5   130.000
 MK-5-15               5   140.000
 MK-5-16               5   150.000
 MK-6-1                6     0.000
 MK-6-2                6    10.000
 MK-6-3                6    20.000
 MK-6-4                6    30.000
 MK-6-5                6    40.000
 MK-6-6                6    50.000
 MK-6-7                6    60.000
 MK-6-8                6    70.000
 MK-6-9                6    80.000
 MK-6-10               6    90.000
 MK-6-11               6   100.000
 MK-6-12               6   110.000
 MK-6-13               6   120.000
 MK-6-14               6   130.000
 MK-6-15               6   140.000
 MK-6-16               6   150.000
!*********************************** Marker Types ********************************************************************
!Co-dominant marker: When heterozygote F1 is present, P1 is coded as 2, F1 is coded as 1, and P2 is coded as 0; Otherwise, P1 is coded as 2, and P2 is coded as 0. 
!Dominant marker: When heterozygote F1 is present, P1 and F1 are coded as 12, and P2 is coded as 0; Otherwise, P1 is coded as 2, and P2 is coded as 0.  
!Recessive markers: When heterozygote F1 is present, P1 is coded as 2, and F1 and P2 are coded as 10; Otherwise, P1 is coded as 2, and P2 is coded as 0. 
!Missing marker is coded as -1. 
 MK-1-1                 1   0   2   1   2   1   1   0   1   1   2   0   1   1   1   2   1   1   1   2   1   1   2   2   2   2   1   0   2   1   2   2   1   1   1   1   1   1   2   1   1   0   1   1   1   0   1   1   0   0   2   1   0   1   2   2   2   1   1   2   0   2   2   1   1   1   0   2   0   2   0   1   2   0   1   1   2   0   2   1   0   1   0   0   2   1   1   2   0   2   2   1   0   1   1   2   2   2   1   1   2   1   1   1   2   0   0   1   0   1   1   1   1   1   1   1   1   2   1   2   2   0   0   1   1   1   2   2   2   1   1   2   1   1   0   0   1   1   1   2   1   0   1   2   2   1   1   1   1   1   2   1   2   0   2   2   1   0   1   1   1   1   2   1   1   1   1   1   1   1   0   1   2   1   0   0   1   1   0   0   0   1   1   1   1   1   1   1   1   1   0   1   2   2   1   1   0   2   0   1
 MK-1-2                 1   1   2   2   2   0   1   0   1   1   2   1   1   1   1   2   1   1   0   2   1   1   2   2   2   2   1   0   2   1   2   2   1   1   1   1   1   1   1   1   1   0   2   2   1   0   1   1   2   0   2   1   0   1   2   2   2   1   1   2   0   2   2   0   0   1   0   2   0   2   1   1   2   0   1   1   1   0   0   2   0   2   0   1   2   1   1   2   0   2   2   1   0   1   1   2   2   2   1   1   2   1   2   2   2   1   1   1   0   0   1   1   0   1   1   1   1   2   1   2   2   1   0   1   1   1   2   2   2   1   0   2   1   1   0   0   1   1   2   2   1   0   2   2   2   1   1   1   1   1   2   2   2   0   2   2   1   0   2   1   0   1   2   1   2   1   1   1   1   1   0   2   2   1   0   0   1   1   1   0   0   2   1   2   1   1   2   1   1   1   0   1   2   1   1   0   0   2   1   1
 MK-1-3                 1   0   2   1   2   0   1   0   1   1   2   1   1   0   1   1   1   1   0   2   1   1   2   2   2   2   1   0   2   1   2   0   1   1   1   1   1   0   1   1   1   0   2   2   1   0   1   1   2   0   2   1   0   1   2   2   2   1   1   1   0   2   2   0   0   1   0   2   0   2   1   1   2   0   1   2   1   1   0   2   0   2   0   1   2   0   1   2   0   2   2   1   0   1   0   2   2   2   0   1   2   1   1   1   2   1   1   1   0   0   1   1   0   1   1   2   1   2   1   2   2   1   0   1   0   1   1   2   2   1   2   2   1   1   0   0   1   2   2   2   1   1   2   1   2   1   1   1   1   1   1   2   2   1   2   2   1   0   2   2   0   2   2   0   2   1   1   1   1   1   1   1   2   2   0   0   1   1   1   0   1   2   0   2   2   1   2   1   1   1   0   1   2   2   1   0   0   1   1   1
 MK-1-4                 1   0   2   0   2   0   2   0   1   1   2   0   1   0   1   0   1   1   0   2   1   1   2   2   1   2   1   0   2   1   1   2   1   1   1   1   1   0   1   1   1   0   2   2   1   1   1   1   1   0   2   0   0   0   2   2   2   1   1   1   2   2   2   0   0   1   0   1   0   2   1   1   2   0   0   2   1   1   0   2   0   2   1   1   2   0   1   2   1   2   2   1   1   1   0   2   2   2   0   1   2   1   1   1   2   1   1   1   0   0   1   1   0   1   1   2   0   2   1   1   2   1   1   2   0   1   1   2   2   1   2   2   1   0   0   0   1   2   2   2   1   2   2   1   2   1   1   1   1   1   1   2   2   1   2   2   1   0   2   1   0   2   2   1   1   1   1   1   0   2   1   1   1   2   1   0   1   0   1   1   1   1   1   2   2   1   2   1   1   1   0   1   2   2   1   1   0   1   2   1
 MK-1-5                 1   0   2   0   1   0   2   0   1   1   2   0   1   1   1   0   1   1   0   1   1   1   2   2   1   2   1   1   2   1   1   2   1   1   1   1   1   0   1   1   1   0   2   1   1   1   1   1   2   0   1   0   0   0   1   2   2   0   1   1   2   2   2   0   0   1   0   1   0   2   1   0   2   1   1   2   0   0   0   2   0   2   1   1   2   0   1   2   2   2   2   1   1   1   0   1   2   1   0   1   2   1   1   1   2   1   2   1   0   0   1   1   0   1   1   2   0   2   0   1   2   1   1   2   0   1   1   2   2   1   2   2   1   0   1   0   1   2   2   2   1   2   2   1   1   1   1   1   2   0   1   2   2   1   2   2   0   0   2   1   0   1   2   1   2   1   1   1   1   2   2   1   1   2   2   0   1   0   1   1   0   1   1   2   2   1   0   1   1   1   0   0   2   2   1   1   1   1   2   1
 MK-1-6                 1   0   2   0   1   0   2   0   1   1   2   0   1   1   1   0   1   1   0   1   1   1   2   1   1   2   1   1   0   1   1   1   1   1   1   1   1   0   1   1   1   0   2   1   1   1   0   1   2   0   1   0   0   0   2   2   2   0   1   1   2   2   2   0   0   1   0   1   0   2   1   1   2   1   2   2   0   0   0   2   0   2   1   2   2   0   1   2   2   2   2   1   1   1   1   1   2   1   0   2   2   1   1   1   2   1   2   1   0   1   1   1   1   1   1   1   0   2   1   1   2   1   1   2   1   1   1   2   2   1   2   2   1   0   1   0   1   2   1   2   1   2   2   1   1   2   1   1   2   0   1   1   2   1   2   2   0   0   2   1   0   1   2   2   1   1   0   1   1   2   2   2   1   2   2   0   1   0   1   1   0   1   1   2   2   1   0   1   1   1   0   0   2   2   1   1   1   0   2   1
 MK-1-7                 1   0   2   0   1   1   2   0   1   2   2   0   1   1   1   0   0   1   0   1   1   1   2   1   1   1   1   1   0   1   1   1   1   0   1   1   1   0   0   1   0   0   2   1   1   1   0   1   2   0   1   1   0   0   2   2   2   0   1   1   2   2   2   0   2   1   0   1   0   2   1   1   2   1   2   2   0   1   0   2   0   2   1   2   2   0   1   2   2   2   2   1   1   1   1   1   2   1   0   2   2   1   1   1   1   1   2   1   0   1   1   1   0   1   1   1   0   2   0   1   2   2   1   2   1   1   1   2   2   2   0   2   1   0   1   0   1   2   1   2   1   2   2   1   1   1   1   1   2   0   1   2   2   1   2   2   0   0   2   0   0   1   2   2   1   1   0   2   1   2   2   2   1   2   2   0   2   0   1   1   0   1   1   2   2   1   0   1   1   2   0   0   2   2   1   2   1   0   2   1
 MK-1-8                 1   0   2   0   1   1   2   0   0   2   2   0   1   0   1   0   0   1   0   1   1   0   2   1   1   1   0   1   0   1   2   0   1   0   1   1   1   1   0   1   0   0   2   1   1   1   0   1   2   0   1   1   0   0   2   2   2   1   1   0   2   2   2   0   2   1   0   1   0   2   1   0   2   2   2   2   0   1   1   2   0   2   1   2   2   0   1   1   2   1   2   0   1   1   1   2   2   1   0   2   2   1   1   1   1   1   2   1   0   1   0   1   0   1   0   1   0   2   1   1   2   1   1   2   0   1   1   2   2   2   0   2   1   1   1   1   1   2   1   2   0   2   2   1   1   1   2   2   2   1   1   2   2   1   2   2   1   0   2   1   0   1   2   2   1   1   0   2   1   2   2   2   1   2   1   0   2   1   1   1   0   1   1   2   2   1   0   1   1   1   0   0   2   2   1   2   1   0   2   1
 MK-1-9                 1   1   2   0   1   2   1   0   0   2   2   0   1   0   1   1   0   1   1   1   1   0   1   0   1   1   0   2   1   0   2   0   1   0   1   1   1   1   0   0   0   0   2   1   1   2   0   1   2   0   1   1   0   1   2   2   2   1   2   0   2   1   2   0   2   1   0   1   0   2   1   0   2   2   2   2   0   1   1   2   0   2   1   1   2   0   1   1   2   1   1   0   1   1   1   2   1   1   0   2   2   1   1   1   1   1   1   1   0   1   0   1   1   1   0   1   0   1   1   1   1   1   0   2   0   2   1   2   2   1   1   2   1   1   2   1   1   2   1   2   0   1   2   2   1   1   2   2   2   2   1   2   1   2   2   2   1   0   2   1   0   1   2   2   1   1   0   2   1   2   1   1   1   2   1   1   2   1   1   1   1   1   1   2   2   1   0   1   2   1   0   1   2   2   1   2   1   0   2   1
 MK-1-10                1   1   2   1   1   2   1   0   0   2   2   0   1   0   1   0   0   1   1   1   1   1   1   0   1   1   0   2   1   0   1   0   0   1   1   1   1   2   0   0   0   1   1   1   1   2   0   1   1   0   0   1   1   1   1   2   2   2   2   0   2   1   2   0   2   1   0   0   0   2   1   0   2   2   1   2   0   1   1   2   0   2   1   1   2   0   1   1   2   1   1   1   0   1   1   2   0   1   1   2   2   0   2   1   1   1   1   1   0   1   0   2   1   1   1   1   0   1   0   1   1   1   0   2   0   2   1   2   2   1   2   2   1   1   2   0   1   2   1   2   0   1   2   2   1   1   2   2   2   2   1   1   1   2   1   2   1   0   2   1   0   1   2   2   1   1   0   2   1   2   1   1   1   2   1   1   2   1   1   1   1   1   1   2   2   0   0   2   2   1   0   1   2   2   0   1   1   0   2   1
 MK-1-11                2   1   2   1   1   1   1   0   0   2   2   0   1   0   0   0   0   1   1   1   1   1   1   0   1   1   0   2   1   0   2   0   0   1   1   1   1   2   0   0   0   0   0   1   1   2   0   1   1   0   2   1   1   1   1   2   1   2   2   1   1   1   2   0   2   1   0   0   0   2   0   0   2   2   1   1   0   0   1   2   0   2   2   1   2   0   1   1   2   1   2   1   0   1   1   2   0   1   1   1   2   0   2   1   1   1   1   1   1   1   1   1   1   2   1   1   0   1   0   2   1   1   0   1   0   2   1   2   2   1   2   2   1   1   2   0   1   2   1   2   0   1   2   2   1   1   2   2   2   2   1   1   1   2   1   2   1   0   2   1   0   1   1   2   1   1   0   2   1   1   1   1   1   2   1   2   2   1   1   1   1   1   1   2   2   0   0   2   2   1   0   1   2   2   0   1   1   1   2   1
 MK-1-12                2   1   2   1   1   1   1   0   0   2   1   0   0   0   0   0   0   2   1   1   1   1   1   0   1   1   0   2   1   0   2   0   0   1   1   1   1   2   0   0   1   0   0   1   1   2   0   1   1   1   2   1   1   1   1   2   1   2   2   2   1   1   2   1   2   1   0   0   0   2   1   1   2   2   1   1   0   0   1   2   0   2   2   0   2   0   1   1   2   1   2   1   0   1   1   1   0   1   1   1   2   0   1   0   1   2   1   1   1   0   2   1   1   2   1   1   0   1   0   1   1   1   0   0   0   2   1   1   2   0   1   2   1   1   2   0   1   2   1   2   0   1   2   2   1   0   1   2   2   2   2   1   1   2   1   2   1   0   2   1   0   1   1   2   1   1   1   2   1   1   1   1   1   2   1   1   2   1   1   1   1   1   1   2   2   0   0   2   2   1   0   1   2   1   0   1   1   1   2   1
 MK-1-13                2   0   2   2   1   1   1   0   0   2   1   1   0   1   0   0   0   2   1   1   1   1   1   0   1   1   0   2   1   0   2   0   1   1   1   1   1   2   0   0   1   0   0   2   1   2   0   1   1   1   2   1   1   1   1   2   1   2   2   2   1   1   2   1   2   1   0   1   0   1   1   1   2   2   0   2   0   0   1   2   0   2   2   0   2   0   1   1   1   1   1   1   1   1   1   1   0   1   1   0   1   1   0   0   1   2   1   1   1   0   2   1   1   2   1   1   2   1   0   1   1   1   0   0   1   2   1   0   2   0   1   2   1   0   2   0   1   2   1   2   0   0   2   2   1   0   1   2   2   2   2   0   1   2   1   2   1   0   1   1   0   1   1   2   1   1   1   2   1   1   1   1   1   2   1   1   2   1   1   0   0   0   1   2   2   0   0   2   2   1   0   1   2   2   0   1   1   1   2   1
 MK-1-14                2   0   2   2   1   2   1   0   0   1   1   2   0   1   0   0   0   2   1   1   1   1   1   1   1   1   1   2   1   0   2   1   1   1   1   1   1   2   1   0   1   0   0   2   1   2   0   1   1   1   2   1   1   1   1   2   1   2   2   1   1   1   2   1   1   1   1   1   0   1   1   1   2   1   0   2   0   0   1   2   1   2   2   1   1   1   1   1   1   1   1   1   1   1   1   1   0   1   0   0   1   1   0   0   1   2   1   1   1   0   2   2   1   2   1   2   2   1   0   2   1   1   0   0   1   2   1   0   1   0   1   2   1   1   2   1   1   2   1   2   0   0   1   2   1   1   1   2   2   2   2   0   1   2   2   1   1   0   2   1   0   1   0   2   2   1   1   2   1   1   1   0   1   2   1   1   2   1   1   0   1   1   1   2   2   0   0   2   2   1   0   1   2   2   1   1   1   1   1   1
 MK-1-15                2   0   2   2   1   1   1   0   0   1   1   2   0   1   0   0   0   1   1   1   1   1   1   1   1   1   1   2   1   0   2   1   1   1   1   1   1   2   1   0   1   0   0   2   1   2   0   1   1   1   2   1   1   1   1   2   1   1   2   1   1   1   1   1   1   1   1   1   0   1   1   1   2   1   0   2   0   0   1   2   1   2   2   1   0   1   1   1   1   1   1   1   1   1   1   1   0   2   0   0   1   1   0   0   0   2   2   1   1   0   2   2   1   1   1   1   2   1   0   2   1   1   0   0   1   1   2   1   0   0   0   2   1   1   2   1   1   2   0   2   1   1   1   2   1   1   1   2   1   2   1   1   1   2   2   1   1   0   2   1   0   1   0   1   1   1   1   2   1   1   1   0   2   2   1   1   2   1   0   0   1   2   1   2   2   0   0   2   2   1   0   1   2   2   1   2   1   2   0   1
 MK-1-16                1   0   2   2   1   1   2   0   0   1   1   1   1   1   0   0   1   1   1   2   1   1   2   1   0   1   1   2   1   1   2   1   1   1   1   1   1   2   1   0   1   0   0   2   1   2   0   1   1   1   2   2   0   1   1   2   1   1   2   1   1   0   1   1   1   1   1   1   0   2   1   0   2   1   0   2   0   0   1   2   1   2   2   1   0   1   1   1   1   1   1   1   1   1   1   1   0   2   0   2   1   1   0   0   0   2   2   0   1   0   1   2   1   2   2   1   2   0   1   2   1   1   0   1   2   1   2   1   0   0   0   1   0   1   1   1   2   2   0   2   1   1   1   2   0   1   1   1   0   2   1   1   0   1   1   1   1   1   2   1   0   1   0   1   1   1   1   1   2   0   1   0   2   2   1   1   1   1   0   1   1   2   1   2   1   0   0   2   2   2   0   2   2   2   1   2   1   2   0   1
 MK-2-1                 1   1   0   0   0   0   0   1   1   2   2   0   0   1   1   0   0   1   0   0   0   0   0   2   1   1   1   0   1   1   1   1   0   0   1   1   1   1   1   2   2   2   0   2   1   0   2   2   1   0   0   1   2   1   0   1   2   2   2   2   1   0   0   1   2   0   2   1   2   1   2   2   2   1   0   2   2   2   2   1   2   0   1   0   1   2   1   2   1   2   1   1   0   1   0   0   1   0   1   0   0   2   1   0   2   1   1   1   0   1   2   1   0   1   0   2   0   1   2   0   1   1   1   1   1   1   0   2   1   1   0   0   0   1   1   0   1   1   0   2   0   0   0   1   0   1   0   1   2   2   0   1   2   1   1   0   1   2   1   1   1   2   1   1   1   0   0   0   2   1   0   0   1   2   1   2   1   0   2   1   0   0   2   1   1   0   2   1   2   1   2   2   1   1   2   2   1   2   2   0
 MK-2-2                 1   1   1   0   1   0   0   1   1   2   2   0   0   1   1   0   0   1   0   0   0   0   0   2   1   1   1   0   1   2   1   1   0   0   1   2   1   1   1   2   2   2   0   1   1   0   2   2   1   0   0   1   2   1   1   1   2   2   2   2   1   0   0   1   2   1   2   1   2   2   2   2   2   1   0   2   2   1   2   1   2   0   1   0   1   1   1   2   1   2   1   1   0   2   0   0   1   0   1   1   0   2   1   0   2   1   0   1   0   1   2   2   0   0   0   2   0   1   2   0   1   1   1   1   2   0   0   2   1   1   0   0   0   1   1   0   1   0   0   2   0   1   0   1   0   0   0   1   2   2   0   2   1   1   1   0   1   1   1   2   1   2   1   2   1   0   0   0   2   1   0   0   0   2   1   1   1   0   1   1   0   0   2   1   1   0   1   1   2   1   2   2   0   1   2   2   2   2   2   0
 MK-2-3                 1   1   1   0   1   0   0   2   1   2   2   0   0   0   2   1   0   1   0   0   1   0   0   2   2   1   1   0   1   2   1   0   0   1   1   2   1   1   1   2   2   2   1   1   1   0   1   1   1   0   0   1   2   1   1   1   2   1   2   1   1   0   0   1   0   1   2   1   2   2   2   1   2   1   0   2   2   1   2   1   2   0   1   0   1   1   2   2   1   1   0   1   0   2   0   0   1   0   1   1   0   2   1   0   2   1   0   1   0   1   2   2   0   0   1   1   0   1   2   0   1   1   1   1   2   0   0   2   1   0   0   0   0   1   1   0   1   0   0   2   0   1   0   1   0   0   2   1   2   2   0   2   1   1   2   0   1   1   1   2   2   2   0   2   0   0   0   0   2   1   0   0   0   2   1   1   1   0   1   1   1   0   2   1   2   0   1   1   2   1   2   2   0   1   2   2   2   1   2   1
 MK-2-4                 1   1   1   0   1   0   1   2   1   2   2   0   0   1   2   1   0   2   0   0   1   0   1   2   2   1   1   0   1   1   1   0   1   1   1   1   1   1   1   1   2   1   1   1   1   0   1   0   1   0   0   1   2   1   1   0   1   1   2   1   1   0   0   1   0   0   2   1   2   1   2   1   1   1   0   1   2   1   2   1   2   0   2   0   1   0   2   2   1   1   0   1   0   2   1   0   1   0   1   1   0   2   1   1   2   0   0   1   1   1   2   1   0   0   1   1   0   1   2   1   1   1   2   1   2   0   0   2   1   0   0   1   0   0   1   0   1   0   0   2   0   1   0   1   0   1   2   0   2   1   1   2   2   0   2   0   1   1   1   1   2   2   0   2   0   2   0   0   2   1   0   0   0   1   1   1   1   0   1   1   1   0   2   1   1   0   1   1   2   1   2   0   0   0   2   2   2   1   1   1
 MK-2-5                 1   1   1   0   1   0   0   2   1   2   1   1   0   1   2   1   0   2   0   0   0   0   0   1   1   1   1   0   1   1   2   0   1   2   1   1   1   0   1   2   2   1   1   1   2   0   1   0   1   0   0   1   2   1   2   0   1   1   2   1   1   0   0   1   1   0   2   1   2   1   2   1   1   0   0   1   2   1   2   0   2   0   2   0   1   0   2   2   0   1   0   1   0   2   1   0   1   0   0   1   0   2   1   1   2   0   1   1   1   2   2   1   0   0   1   1   1   1   2   1   1   1   1   1   2   0   0   2   2   1   0   1   0   0   1   2   1   0   0   1   1   1   1   1   0   1   2   0   2   1   1   2   2   0   2   0   1   1   2   1   2   2   0   2   0   2   0   0   2   1   0   1   0   0   1   1   1   0   1   1   2   0   2   1   1   0   1   1   2   0   2   0   1   0   1   1   2   2   1   1
 MK-2-6                 1   1   1   0   1   0   0   2   2   2   1   1   0   1   2   1   0   1   0   0   0   0   1   1   1   1   1   0   1   1   2   0   1   2   1   1   1   0   1   2   2   1   1   1   2   0   1   0   1   0   0   1   2   1   1   0   1   2   2   1   1   0   0   1   2   0   2   1   2   1   2   1   1   0   0   1   2   1   1   0   2   0   2   0   1   0   2   2   0   1   0   1   1   1   1   0   2   0   1   2   0   2   1   1   2   0   0   1   1   2   2   1   0   0   0   0   1   0   2   1   1   1   1   1   2   0   0   2   2   2   0   1   1   0   1   2   2   0   1   1   1   1   1   1   0   1   2   0   1   1   0   2   2   0   1   0   2   1   2   1   2   2   0   2   0   2   0   0   2   1   0   1   0   1   1   0   2   0   1   0   2   1   2   1   1   0   1   2   2   0   2   0   1   0   1   1   2   2   1   1
 MK-2-7                 0   0   1   0   1   0   0   1   1   2   1   1   0   1   2   1   0   1   1   0   0   1   1   0   1   1   0   0   1   1   2   0   0   2   1   1   2   0   1   1   2   1   1   1   2   1   1   0   2   1   1   1   2   2   1   0   1   2   2   1   1   0   2   1   2   0   1   1   2   1   2   2   1   1   0   1   2   0   1   1   2   0   1   1   1   0   1   2   0   1   0   1   1   1   1   0   1   0   1   1   0   2   1   1   1   0   1   2   1   2   1   1   0   0   0   0   1   1   2   1   2   1   1   1   2   0   0   2   2   2   0   1   1   0   1   2   1   0   2   1   1   1   1   1   0   1   2   0   1   2   0   2   2   0   1   0   2   1   2   1   2   1   0   2   0   2   1   0   2   1   0   1   1   1   0   0   1   0   1   0   2   2   2   2   1   0   1   1   2   0   2   0   1   1   1   1   2   2   1   1
 MK-2-8                 0   0   1   0   0   0   0   1   1   0   1   1   0   1   2   2   0   1   1   0   0   1   2   1   2   1   0   0   1   2   2   0   0   2   2   1   2   1   0   0   2   1   1   1   2   1   2   0   2   1   1   1   2   1   1   0   1   2   2   1   1   0   2   1   1   0   1   0   2   1   2   2   1   1   0   1   2   0   1   1   1   0   1   1   1   0   1   2   0   1   0   1   1   1   1   0   1   0   1   1   1   2   1   1   1   0   1   1   2   2   1   1   0   0   0   1   1   1   2   1   2   1   1   1   2   0   0   2   2   1   1   1   1   0   0   2   1   0   2   1   1   1   0   1   0   1   2   0   1   2   0   2   2   0   1   0   2   2   2   1   1   1   0   2   0   2   1   1   1   1   0   1   1   1   0   0   0   0   1   0   2   2   2   2   0   0   1   1   2   0   2   0   0   1   1   1   2   2   2   1
 MK-2-9                 0   0   1   0   1   0   0   1   1   0   1   1   0   1   1   2   0   1   1   0   1   1   2   0   2   1   0   0   1   2   2   0   0   2   1   1   2   0   0   0   1   0   0   1   2   1   2   0   2   1   1   1   2   1   1   0   1   2   2   1   1   0   2   1   1   0   1   0   2   2   0   2   2   1   0   0   2   0   1   1   2   0   1   0   1   0   2   2   0   1   0   1   1   2   1   1   0   0   0   1   0   2   1   1   1   0   1   1   2   2   1   1   0   0   1   1   1   1   2   1   2   1   1   0   1   0   0   2   1   1   1   1   1   1   1   2   2   0   2   2   1   1   0   1   0   1   2   0   1   2   0   2   2   0   1   0   2   1   2   2   2   0   0   2   1   1   1   1   0   1   0   1   1   1   0   0   0   0   1   0   2   2   2   2   0   0   1   1   2   0   2   0   0   1   1   1   2   1   2   1
 MK-2-10                0   0   1   0   1   0   0   1   0   0   0   1   0   1   1   2   0   1   1   0   1   1   2   1   2   1   0   1   1   2   2   0   1   2   1   1   1   0   0   0   1   0   0   1   2   1   2   0   2   1   1   1   2   2   1   1   1   2   2   1   1   0   2   1   1   0   1   0   1   1   0   2   2   1   0   0   2   1   1   1   2   0   1   0   1   0   2   2   1   1   0   1   1   2   1   0   0   0   0   1   0   2   1   1   1   0   1   1   2   2   1   1   0   1   1   1   1   0   2   1   1   1   1   1   1   0   0   2   1   0   1   1   1   1   1   2   2   0   2   2   1   1   0   1   0   1   2   0   2   2   0   2   2   1   1   0   2   1   1   2   2   0   0   2   1   1   1   2   0   1   1   1   1   1   0   0   0   0   1   0   2   2   2   2   0   1   1   1   2   1   2   1   0   0   1   1   2   1   2   2
 MK-2-11                1   0   1   0   0   0   0   1   0   0   1   1   0   1   1   2   0   1   1   0   0   0   2   1   1   1   0   1   0   2   2   1   1   2   1   1   1   0   0   1   1   0   0   1   2   1   1   1   2   2   1   1   2   2   1   1   1   1   2   0   1   0   2   0   1   0   1   0   1   1   0   2   2   1   0   0   2   1   1   1   1   1   1   0   1   0   2   2   1   2   0   1   2   1   1   0   0   0   0   1   0   2   1   1   1   0   1   1   2   2   1   1   0   1   1   1   1   0   2   1   1   1   1   1   1   1   0   2   0   0   1   1   1   1   1   2   2   1   2   2   1   1   0   1   0   1   2   1   1   2   0   2   2   1   2   1   2   1   1   2   2   0   0   2   1   1   1   2   0   1   1   2   1   1   0   0   0   0   1   0   2   2   2   2   0   1   1   1   2   1   2   1   0   0   1   1   2   1   2   2
 MK-2-12                1   1   1   0   0   0   0   1   0   0   1   1   0   1   0   2   1   1   1   1   0   0   1   1   1   1   0   1   1   2   2   1   1   2   1   1   1   0   0   1   1   0   0   1   2   1   1   1   2   2   1   1   2   1   1   1   1   1   2   1   1   0   2   0   1   0   1   0   1   1   1   2   1   1   0   0   2   1   1   0   1   1   1   1   1   1   2   1   1   2   1   1   2   0   1   0   1   0   1   2   0   2   1   1   2   1   2   2   2   2   0   1   2   1   1   1   0   0   2   0   1   1   1   1   1   1   1   1   0   1   1   1   0   1   1   1   2   1   2   2   1   1   0   1   0   1   1   1   1   2   1   2   2   1   2   1   2   1   1   2   2   0   0   2   1   1   0   2   0   1   0   2   1   2   1   0   1   0   1   0   1   2   1   2   1   1   1   1   2   1   2   1   0   0   1   2   2   1   1   2
 MK-2-13                1   1   1   0   1   0   0   1   0   0   1   1   0   0   0   2   2   1   1   1   0   0   0   1   1   2   0   1   1   2   2   1   1   2   1   1   1   1   1   1   1   0   0   1   1   1   1   1   2   2   1   1   2   1   0   1   1   1   2   1   1   0   1   0   1   0   1   0   1   1   1   2   1   1   0   0   2   1   1   0   0   2   1   2   1   1   1   1   0   2   1   2   2   0   1   0   1   0   1   2   0   2   1   1   2   1   2   2   2   1   0   1   2   1   1   2   0   0   2   0   1   1   1   2   1   1   1   1   0   1   1   1   0   1   1   2   2   1   2   2   1   1   0   1   0   2   1   1   2   2   1   2   2   1   2   1   2   2   1   2   2   0   0   2   1   1   0   2   0   1   1   2   1   2   1   0   1   0   1   0   1   2   1   2   1   1   2   1   2   1   2   1   0   1   1   2   2   0   2   2
 MK-2-14                1   1   1   0   1   2   2   1   0   1   2   1   1   0   1   2   2   2   2   1   2   0   0   1   1   2   1   1   1   2   2   2   1   2   1   1   1   1   1   1   1   0   0   1   1   1   1   1   2   2   1   0   2   1   0   1   1   1   2   1   1   1   1   0   2   0   1   0   1   1   1   1   1   0   0   0   2   1   1   0   0   1   1   2   1   1   0   1   1   2   1   1   1   0   1   0   1   1   1   2   0   2   1   0   2   1   2   2   1   1   0   1   2   0   1   2   0   1   2   1   1   1   1   1   1   1   1   1   0   1   1   1   1   1   1   2   1   1   2   2   1   1   0   1   1   2   1   1   1   2   0   2   2   1   1   1   2   1   1   2   2   0   0   2   1   1   0   2   0   1   1   2   1   2   0   0   1   0   1   0   1   2   1   1   1   1   2   1   2   1   1   1   0   1   1   1   2   0   1   2
 MK-2-15                1   1   1   0   1   2   1   1   1   1   2   1   1   0   1   1   2   1   2   1   2   1   0   0   1   2   1   1   2   2   2   2   1   2   2   2   1   1   1   1   1   0   0   1   1   1   1   1   1   2   1   0   2   2   0   1   1   1   2   1   1   1   1   0   2   1   1   0   0   1   1   2   1   0   0   0   2   1   1   0   0   1   1   1   2   1   0   1   1   2   1   1   1   0   1   1   0   2   1   2   0   2   1   0   2   1   2   2   1   1   2   1   2   1   1   2   0   1   2   0   1   1   0   2   0   1   1   1   0   1   1   1   1   1   1   2   1   1   2   2   2   1   0   2   1   1   1   1   1   2   1   1   2   1   1   1   2   1   1   2   2   0   0   2   1   1   1   1   1   0   1   2   1   2   0   0   1   1   1   0   2   2   1   1   2   0   2   1   2   1   2   1   0   1   1   1   2   0   2   2
 MK-2-16                1   1   1   0   0   2   1   1   1   1   2   1   1   1   1   1   1   0   2   1   2   1   0   0   2   2   1   0   2   2   1   2   1   2   2   2   1   1   1   1   1   0   0   1   1   2   1   1   1   2   2   0   2   2   0   1   1   1   2   1   2   0   1   0   1   1   0   0   0   1   0   2   1   0   1   0   1   1   1   0   0   1   1   2   2   1   0   1   1   2   2   1   1   0   1   1   0   2   1   2   0   2   1   0   2   1   2   2   1   1   2   1   2   1   1   2   1   2   2   0   1   1   0   2   1   1   1   1   0   1   2   1   1   1   1   2   1   1   2   2   2   1   0   2   1   1   1   1   2   1   2   1   2   1   1   1   1   1   2   2   2   0   0   1   1   1   1   1   1   0   1   2   1   2   0   0   1   1   1   0   2   2   1   2   1   0   2   1   2   1   2   2   0   1   1   1   2   0   1   2
 MK-3-1                 0   1   0   2   0   2   2   1   1   2   1   1   2   1   1   0   1   2   1   1   0   1   1   1   1   1   0   1   1   1   1   1   1   2   2   1   2   1   1   1   0   1   2   1   2   1   2   0   1   1   1   2   0   2   1   0   2   1   0   1   2   0   1   1   2   2   1   1   1   1   0   0   1   1   2   1   1   1   0   0   2   1   2   0   2   1   0   1   0   1   1   2   1   2   2   0   1   1   2   0   0   2   2   0   0   0   2   2   1   1   1   0   1   0   1   1   2   2   1   0   1   1   0   1   1   0   1   1   1   1   1   2   0   1   0   1   1   2   0   1   2   1   1   0   1   1   2   1   2   0   0   0   1   0   2   1   0   2   1   0   2   0   0   2   1   2   0   0   0   1   1   1   2   1   1   1   1   0   2   1   0   0   2   1   1   0   2   1   1   1   0   2   1   2   1   1   1   2   1   1
 MK-3-2                 1   1   0   2   0   1   1   1   1   2   1   1   2   0   0   0   1   2   1   1   1   1   1   0   1   1   0   1   1   1   1   2   1   2   1   1   2   1   1   1   0   1   2   1   2   1   2   1   1   1   1   2   2   2   1   0   2   1   0   0   1   0   0   1   2   2   1   1   1   1   0   0   1   0   2   1   1   1   0   0   2   1   2   0   2   1   0   1   0   1   0   1   1   2   2   1   1   1   2   1   1   1   1   0   0   1   1   1   1   1   1   1   1   0   1   1   1   2   1   1   1   0   0   1   1   0   1   1   1   0   1   2   1   1   0   1   1   2   0   1   2   1   1   0   1   1   2   1   2   0   0   0   1   1   2   1   0   2   1   0   2   0   0   2   1   2   0   0   0   1   1   1   2   1   1   1   1   0   2   1   1   0   2   1   0   0   2   1   1   1   0   2   1   2   1   1   1   1   0   1
 MK-3-3                 1   1   0   1   0   1   1   0   1   2   1   1   2   1   0   0   1   1   1   2   1   1   1   0   1   1   0   1   1   1   0   2   1   2   1   1   2   1   1   2   0   1   2   0   1   0   2   1   1   1   1   2   1   1   1   0   2   0   1   1   1   0   0   1   2   2   1   1   1   0   0   0   1   1   2   1   0   1   0   0   2   1   2   1   2   1   0   2   0   1   0   1   1   1   2   2   1   1   2   0   1   1   1   0   0   1   1   1   1   1   2   0   1   0   1   0   1   1   1   1   1   0   0   1   1   0   2   1   1   1   1   1   2   1   0   1   1   1   0   1   2   1   1   0   2   2   1   1   2   0   1   0   1   0   2   1   0   2   1   0   2   0   1   2   1   2   1   0   1   1   1   1   2   1   1   1   1   0   2   1   1   1   2   1   0   0   1   1   1   1   0   1   1   1   1   1   2   2   0   1
 MK-3-4                 1   1   0   1   0   0   1   0   2   2   1   1   2   1   0   0   1   1   1   1   1   1   0   0   1   1   0   0   0   2   1   2   1   2   2   1   1   0   1   2   1   1   2   0   1   0   2   1   0   1   1   2   1   1   2   0   2   0   1   1   1   0   0   1   2   2   0   1   1   0   0   0   1   1   2   1   0   0   1   0   2   1   2   1   2   1   0   2   0   1   0   1   1   1   1   2   1   1   1   1   2   1   1   0   1   1   1   1   1   1   2   0   1   0   1   0   0   1   1   1   0   0   0   1   1   0   2   1   1   1   1   1   1   1   0   1   1   1   0   1   2   1   1   0   2   1   1   0   2   0   1   0   2   0   1   1   0   2   1   0   2   0   1   2   1   2   1   0   1   1   1   1   1   1   1   1   1   1   1   1   1   1   2   1   0   0   2   1   1   1   0   0   0   1   1   0   2   2   0   1
 MK-3-5                 1   1   1   1   1   0   1   1   2   2   1   1   2   2   0   0   1   2   1   1   1   1   1   0   1   1   0   0   0   2   1   2   1   2   2   1   1   0   1   1   1   1   2   0   1   0   2   1   0   1   1   2   1   1   2   2   2   0   1   1   1   0   0   1   2   1   0   1   1   0   0   0   2   0   2   1   1   0   1   0   2   1   1   1   2   1   0   2   0   1   1   1   1   0   1   2   1   1   1   0   2   1   1   1   1   1   1   1   2   1   2   0   1   0   0   1   0   0   1   1   0   0   0   1   1   0   2   1   1   0   1   1   1   1   0   1   2   1   0   1   1   1   2   0   1   1   1   2   1   0   1   1   2   0   1   1   0   2   1   1   2   0   1   2   1   1   1   0   1   0   2   1   2   1   2   1   1   0   1   2   1   1   2   2   1   1   2   1   2   1   1   0   0   1   1   0   2   2   0   1
 MK-3-6                 1   1   1   0   1   0   1   1   2   2   1   0   2   2   0   0   1   2   0   1   2   1   0   0   1   1   0   1   0   1   1   2   1   2   2   1   1   0   1   1   1   1   2   0   0   0   2   1   0   1   0   2   1   1   2   2   2   0   0   1   1   0   0   0   2   2   0   1   1   0   1   0   2   1   2   1   1   0   1   1   2   1   1   1   2   1   0   2   0   1   1   1   1   1   1   2   1   1   1   0   2   1   2   1   1   1   1   2   2   1   2   0   1   0   0   1   0   0   1   2   0   1   0   1   1   1   2   1   1   0   1   1   1   1   1   1   2   1   0   1   1   1   2   0   0   1   1   1   1   0   1   1   2   0   0   1   0   2   1   2   2   0   1   1   1   2   1   0   2   0   2   1   2   1   2   1   0   1   1   1   1   1   2   2   1   1   2   1   2   0   2   0   0   1   1   0   1   2   0   1
 MK-3-7                 0   1   1   0   1   0   1   1   2   2   1   0   2   2   0   0   1   1   1   1   2   1   0   0   1   1   0   1   0   1   0   2   1   2   2   1   1   0   0   2   1   1   2   0   0   0   2   1   0   1   0   2   1   1   2   2   2   0   0   0   1   0   0   0   2   2   0   1   0   0   1   0   2   1   2   1   0   0   1   1   2   1   1   2   1   1   0   2   0   2   1   2   2   1   1   1   1   1   1   0   1   1   2   1   1   1   1   2   2   1   1   0   1   0   0   1   0   0   1   2   0   1   0   1   1   1   2   1   1   1   1   1   0   1   1   1   2   1   0   2   1   1   2   0   0   1   1   1   1   0   1   1   1   0   0   1   0   2   1   2   2   1   0   1   1   2   2   0   2   0   2   2   2   1   2   1   0   1   1   1   1   2   2   2   1   1   2   0   2   0   1   0   0   1   1   0   1   2   0   1
 MK-3-8                 0   1   1   0   1   0   1   1   2   2   1   0   2   2   0   0   2   1   1   0   1   1   0   0   1   1   0   1   0   1   0   2   1   1   2   1   2   1   0   2   1   1   2   0   0   0   2   2   1   1   0   2   1   1   2   2   2   0   0   0   1   0   0   0   2   1   0   1   0   0   1   0   2   0   2   1   0   0   1   1   2   1   1   2   0   1   0   2   0   1   1   2   2   1   1   1   1   1   1   0   1   1   2   1   2   2   1   2   2   1   1   0   0   1   0   0   0   0   1   2   0   1   0   1   1   1   2   1   1   1   1   1   0   1   0   1   2   1   0   2   2   1   2   0   1   1   1   1   1   0   1   2   1   1   0   1   1   2   1   2   2   1   0   1   1   2   2   0   2   0   1   2   2   1   2   1   0   1   1   1   1   2   2   2   1   1   2   0   1   0   1   0   0   1   1   1   1   2   0   1
 MK-3-9                 0   1   1   1   2   0   1   1   2   2   1   0   1   2   0   0   1   1   2   0   1   1   0   0   1   0   0   1   0   1   0   1   1   1   2   1   1   1   0   2   1   1   2   1   0   1   2   2   1   1   0   2   1   1   2   2   2   0   0   0   1   0   1   0   2   1   0   1   0   0   1   1   1   1   2   1   0   0   1   1   2   1   1   2   0   1   0   1   0   2   1   2   2   1   2   1   1   1   1   0   1   1   2   1   2   2   1   2   2   1   1   1   1   1   0   0   0   0   1   2   0   1   0   1   1   1   2   2   2   1   1   1   0   1   1   1   2   1   0   1   2   1   2   0   1   1   1   1   1   0   1   2   1   0   0   2   1   1   1   2   2   1   1   1   2   2   2   0   0   0   1   1   2   1   2   1   0   1   1   2   1   1   2   2   0   0   0   0   1   0   2   1   0   1   1   1   1   2   0   1
 MK-3-10                0   2   1   1   2   1   1   1   2   2   1   0   1   2   0   0   1   1   2   0   2   1   1   0   1   0   0   1   0   2   1   0   2   0   2   1   1   1   0   2   1   2   2   1   1   1   1   2   1   1   2   2   1   1   1   2   2   0   0   0   1   1   1   0   2   1   0   1   0   0   2   1   1   1   2   1   0   0   1   2   1   1   1   2   0   1   0   1   1   1   1   2   2   2   2   1   1   1   1   0   1   1   2   1   1   2   1   2   2   1   1   1   1   1   0   0   0   0   1   2   0   1   0   2   1   2   2   2   2   1   1   0   1   2   1   1   2   1   0   1   2   0   1   0   1   1   1   1   1   0   1   1   1   0   0   2   1   1   1   2   2   0   1   1   2   2   2   1   0   0   1   1   2   1   2   1   2   1   1   2   1   1   2   2   0   0   0   0   2   0   1   1   0   2   1   1   1   1   0   1
 MK-3-11                0   2   1   1   2   1   0   1   2   1   1   0   0   1   0   0   1   2   1   0   2   1   1   0   0   0   0   2   1   2   1   0   2   0   2   1   1   1   0   2   0   2   2   1   1   2   1   2   1   1   2   2   1   1   1   2   2   0   0   0   1   1   0   0   2   0   0   1   1   0   2   1   1   1   2   1   1   1   0   2   1   1   1   1   0   1   0   1   1   1   1   2   2   2   2   1   1   2   1   0   1   1   2   1   1   1   2   2   2   1   1   1   1   1   0   0   0   0   1   2   0   1   0   2   1   2   2   2   2   1   2   0   1   2   1   1   2   1   1   1   1   0   1   0   0   1   1   1   2   0   1   1   1   0   1   1   1   1   1   2   1   0   1   1   2   2   2   1   0   0   1   1   2   1   2   1   2   1   1   2   1   1   2   2   0   0   1   0   2   0   1   1   1   2   1   1   1   1   0   1
 MK-3-12                0   2   1   1   1   1   0   1   2   1   1   0   1   1   0   0   1   2   1   0   1   0   1   0   0   0   0   2   1   0   1   0   2   1   1   1   1   1   0   2   0   2   2   1   1   2   1   2   1   1   2   2   1   1   1   0   2   1   0   0   1   1   0   0   2   0   0   1   1   1   1   1   1   0   2   1   1   1   0   2   1   1   2   1   1   1   0   1   1   1   1   1   2   2   2   1   1   2   1   0   1   1   2   1   1   1   2   2   2   1   1   1   1   1   0   0   0   1   0   2   0   1   0   1   1   2   2   2   2   1   2   0   1   2   2   1   2   1   1   1   1   0   1   0   0   1   1   1   2   0   1   1   1   0   1   1   1   1   1   2   1   1   1   1   2   2   1   1   0   0   1   1   1   1   2   1   2   1   0   2   1   1   2   1   0   0   1   0   1   0   1   1   1   2   1   1   1   1   0   1
 MK-3-13                0   2   0   1   1   1   1   0   2   1   0   0   1   1   0   0   0   2   1   0   1   0   1   0   0   0   0   2   1   0   1   0   2   1   1   1   1   1   0   2   0   2   1   1   1   2   1   2   1   0   1   2   1   1   2   0   2   1   0   0   1   1   0   0   2   0   0   1   1   2   1   1   1   0   2   0   1   1   0   2   1   1   2   1   1   0   0   1   1   0   1   1   1   2   2   1   1   2   1   0   1   0   2   1   1   1   2   1   2   1   1   1   1   1   0   0   0   1   0   2   0   1   0   1   1   2   2   2   2   1   2   0   1   2   2   1   2   1   1   0   1   0   1   1   0   1   1   1   2   0   1   1   1   0   1   1   1   1   2   2   1   1   1   1   2   2   1   1   0   0   2   1   1   1   2   0   2   1   0   2   1   1   2   1   0   0   1   0   1   0   1   1   1   2   1   1   1   1   0   1
 MK-3-14                1   2   0   1   1   0   1   1   2   1   0   0   1   1   0   0   0   2   1   1   1   0   0   1   0   0   0   2   0   0   1   0   1   1   1   1   1   2   0   1   1   2   0   0   1   2   1   1   1   0   1   2   2   1   2   0   2   1   0   0   1   1   0   0   2   0   1   1   1   2   1   1   1   0   2   0   1   2   0   1   1   1   2   1   1   0   0   1   1   1   0   0   1   2   2   1   0   2   1   1   1   0   2   1   1   1   2   1   2   1   1   1   1   1   0   0   0   0   0   2   0   1   0   1   1   2   2   2   2   1   2   0   0   2   2   1   1   1   1   0   1   0   2   1   0   2   0   1   2   0   1   1   1   0   1   1   0   1   2   1   1   1   1   1   2   2   1   1   0   0   2   1   1   1   2   0   2   1   0   2   1   1   2   1   0   0   1   0   2   0   0   0   2   2   1   1   1   0   0   1
 MK-3-15                1   2   0   1   1   0   1   1   1   1   0   0   1   1   0   1   0   2   1   1   1   1   0   1   0   0   0   2   1   0   1   0   1   1   1   1   1   2   0   1   2   2   0   0   1   1   1   2   1   0   1   2   2   1   2   0   1   1   1   0   1   1   0   0   2   0   1   1   1   2   2   1   0   0   2   0   1   2   0   1   1   1   2   1   1   0   0   1   1   1   0   0   1   2   2   1   0   2   1   1   0   1   2   1   1   1   1   2   2   0   1   1   1   1   0   0   0   0   0   1   0   1   1   1   1   2   2   2   2   1   2   0   0   1   2   1   1   0   1   0   1   0   2   1   0   2   0   1   2   0   1   1   2   1   1   1   0   0   1   2   1   1   1   1   2   2   2   1   0   0   1   1   1   1   2   0   2   1   0   2   1   0   2   2   0   1   1   0   2   0   1   0   2   2   0   1   1   0   0   1
 MK-3-16                1   2   0   1   1   0   1   1   1   1   0   0   1   2   0   1   0   2   1   1   0   1   1   1   0   0   0   2   1   1   1   0   1   1   1   1   1   2   0   1   2   2   0   0   1   1   1   2   1   0   0   2   1   1   1   0   2   1   1   0   1   2   1   0   2   1   1   1   1   2   2   1   0   0   1   0   1   2   1   1   1   1   1   1   2   0   1   1   1   1   0   1   1   1   2   0   0   1   1   1   1   2   2   2   1   2   1   2   1   0   1   1   1   2   0   0   0   0   0   1   0   1   1   1   1   2   2   2   2   1   1   0   0   1   2   1   0   0   2   1   1   0   2   1   0   2   0   1   2   0   1   1   2   1   1   1   0   0   1   2   1   1   1   1   2   2   2   0   0   0   1   1   1   1   2   0   2   2   1   2   1   0   2   2   0   1   1   0   2   1   1   0   2   2   0   0   1   0   0   1
 MK-4-1                 0   0   0   1   0   1   2   1   1   1   1   1   1   1   1   0   0   1   1   1   2   1   2   0   2   1   2   1   1   0   0   0   2   1   1   0   0   2   0   0   2   0   1   2   1   0   1   2   1   1   1   1   1   1   1   1   0   1   0   2   0   0   1   1   1   1   1   0   1   2   1   1   0   2   1   0   0   0   2   0   2   0   1   1   2   1   0   2   0   2   1   1   1   2   1   2   1   1   0   2   0   2   0   0   2   2   1   1   0   0   1   2   1   1   2   2   1   0   0   2   2   2   1   0   1   2   0   0   1   2   1   1   1   0   1   1   1   0   0   0   0   1   2   2   1   2   0   1   1   2   0   0   2   1   0   1   1   2   0   2   2   2   2   2   1   1   1   0   0   1   1   1   1   2   2   1   2   1   0   2   2   1   2   0   1   1   0   1   2   2   0   0   2   1   1   1   1   1   1   1
 MK-4-2                 0   1   0   1   1   1   2   1   2   2   2   1   1   1   0   0   0   1   0   2   2   1   2   0   2   1   2   1   1   0   0   0   1   1   1   0   0   2   0   0   2   0   1   1   1   0   1   2   1   1   2   1   1   1   1   1   0   1   0   2   0   1   1   1   1   1   1   0   0   2   1   1   2   2   1   0   1   0   2   0   2   0   1   1   2   1   0   2   0   1   1   1   1   2   1   2   1   1   0   2   0   2   1   0   2   1   1   2   1   0   1   1   1   0   2   2   1   0   0   2   2   2   1   0   1   1   0   0   1   2   1   2   1   0   1   1   1   0   0   0   1   2   2   2   1   2   0   1   1   2   0   0   2   1   0   1   1   2   2   2   2   2   2   2   1   0   1   1   0   1   1   1   1   2   2   1   2   1   0   2   2   1   2   0   1   1   0   1   2   2   0   0   2   1   0   1   1   1   1   1
 MK-4-3                 0   0   0   1   1   2   2   1   2   2   2   1   1   1   0   0   0   1   0   2   2   1   2   0   1   1   2   1   0   0   0   0   1   1   1   1   0   2   0   0   2   0   2   1   1   0   1   2   1   1   2   1   1   0   1   0   0   1   0   2   0   1   1   1   1   1   1   0   0   2   1   1   2   2   1   0   1   0   2   0   1   0   1   2   2   1   0   2   0   1   1   0   1   2   1   2   2   1   0   2   0   2   1   0   2   1   1   2   2   0   1   1   1   0   2   2   1   0   1   2   2   2   1   0   1   2   0   0   1   2   1   2   1   0   1   1   1   0   0   0   1   1   2   2   1   2   0   1   1   2   0   0   2   1   0   1   1   2   2   1   2   2   2   1   1   0   0   1   0   1   1   1   1   2   2   1   2   1   0   2   2   1   2   1   1   1   0   0   2   2   0   0   2   1   0   1   1   0   1   1
 MK-4-4                 1   0   0   1   1   1   1   1   2   2   2   1   1   1   0   0   0   1   0   2   2   1   2   0   1   1   2   1   0   0   0   0   1   1   2   1   0   2   0   1   2   0   2   1   1   0   1   2   1   1   2   1   1   0   1   0   0   1   0   2   0   1   1   1   1   1   1   1   1   2   1   2   2   2   1   0   1   0   2   0   1   0   2   2   2   1   0   2   0   1   1   0   1   2   1   2   2   1   0   2   0   2   1   0   2   1   1   2   2   0   1   1   1   0   1   2   2   0   2   2   2   2   2   0   1   2   0   0   1   2   1   2   2   0   2   1   1   0   0   0   1   1   2   2   1   1   0   1   1   2   0   0   2   1   0   1   1   2   2   0   2   2   1   1   1   0   0   1   0   2   1   1   1   2   2   1   2   1   0   2   2   1   2   1   1   1   0   0   2   1   0   0   2   1   0   1   1   0   1   2
 MK-4-5                 1   0   0   1   1   1   1   1   2   2   2   1   1   1   0   0   0   0   0   2   1   1   2   1   1   2   2   1   0   1   0   0   1   1   2   1   0   2   0   1   2   0   2   1   1   0   1   1   1   1   2   1   1   0   1   0   0   0   0   2   0   1   1   2   1   2   1   1   1   1   1   2   2   2   1   0   0   0   1   0   1   1   2   2   2   1   0   1   0   1   1   0   2   1   1   2   2   0   1   1   0   1   1   0   2   1   1   2   2   0   1   1   1   0   1   2   2   1   2   2   1   2   2   1   1   2   0   0   0   2   1   2   1   0   2   1   1   0   0   0   1   1   2   2   1   1   1   1   1   2   1   0   2   1   0   1   1   2   1   0   2   2   2   1   1   0   0   1   0   2   2   1   1   1   2   0   2   2   0   2   2   1   2   2   1   1   1   0   2   1   0   0   2   1   0   2   0   0   0   1
 MK-4-6                 0   0   0   1   1   1   0   1   2   2   2   1   1   1   0   0   0   0   1   2   1   1   2   1   1   2   2   1   0   1   0   0   1   1   2   1   0   2   0   2   2   1   2   1   1   0   2   0   1   1   1   1   2   0   1   0   0   0   0   2   1   1   1   2   1   2   1   0   1   0   1   2   2   2   2   0   0   0   0   0   1   1   2   2   2   0   1   2   0   1   1   0   2   1   1   2   2   0   1   1   0   1   1   1   2   1   1   1   2   0   1   1   0   0   1   2   2   1   2   2   1   2   2   1   2   2   0   0   0   2   1   2   1   1   2   0   0   0   0   0   2   1   2   2   2   1   1   0   1   2   1   1   2   1   0   0   1   2   0   0   2   2   2   1   1   0   0   1   0   2   2   1   1   2   2   0   2   2   0   1   2   1   2   2   1   1   0   0   2   1   0   1   2   1   1   2   0   1   1   1
 MK-4-7                 0   2   0   1   1   1   0   1   1   2   2   1   1   2   0   0   0   0   0   2   1   0   0   1   1   2   2   1   1   1   1   0   1   1   2   0   0   1   0   2   2   1   2   1   1   0   2   2   1   1   0   1   2   0   1   0   0   1   0   2   1   1   1   2   0   1   1   0   1   1   1   1   2   2   2   0   0   0   0   0   1   0   2   1   2   1   0   2   0   1   1   2   2   1   1   2   2   0   1   2   0   0   2   1   2   1   1   1   2   0   1   1   0   0   1   0   2   1   2   2   0   2   2   0   2   2   0   0   1   2   2   2   2   1   2   0   1   1   0   1   2   2   2   2   1   1   1   0   1   2   0   1   2   1   0   0   1   2   0   0   2   2   2   1   1   0   0   1   0   2   2   0   1   1   2   0   2   1   0   2   2   1   2   2   1   1   1   0   2   0   0   1   2   0   1   0   0   1   1   1
 MK-4-8                 1   2   0   0   0   1   0   2   1   2   2   1   1   1   0   1   0   0   0   2   1   0   0   1   2   2   2   1   1   1   1   0   2   1   2   0   0   1   1   1   2   1   2   1   1   1   2   2   1   1   0   1   2   0   1   0   0   1   0   2   1   1   1   1   0   1   1   0   1   1   1   1   2   2   2   0   0   0   0   0   1   0   2   1   2   1   0   2   0   1   1   2   1   0   1   2   1   0   1   2   0   0   2   0   2   1   1   1   2   0   1   2   0   0   1   0   2   1   2   2   0   2   2   0   2   1   0   1   1   2   2   2   2   1   1   0   0   1   0   1   2   1   2   2   1   0   1   0   1   2   0   1   1   1   0   0   1   2   1   0   2   1   1   1   1   0   0   1   0   2   0   0   1   1   1   0   1   1   0   2   2   1   1   2   1   1   0   0   2   0   0   1   2   0   1   0   0   1   1   1
 MK-4-9                 1   2   0   0   2   1   0   2   1   2   2   1   1   1   1   1   0   0   1   2   1   0   0   1   2   1   2   1   1   1   2   0   2   1   2   1   0   2   1   1   2   1   2   1   1   0   1   1   1   1   1   1   2   0   1   0   1   1   0   2   1   1   1   1   0   1   1   0   1   2   1   1   2   1   1   0   0   0   1   1   1   0   0   2   2   1   0   2   0   1   1   1   1   0   1   2   0   0   1   2   1   1   2   0   2   1   1   1   2   0   1   1   0   0   1   0   2   1   1   2   0   2   2   1   2   1   0   1   1   2   2   2   1   1   1   0   1   1   0   1   2   1   2   2   1   0   2   0   1   2   0   1   1   1   0   0   0   2   1   0   2   1   1   1   1   0   0   1   0   2   0   0   1   1   1   0   1   1   0   2   2   0   1   2   1   1   1   0   2   0   0   1   2   0   1   0   0   1   1   2
 MK-4-10                1   2   1   0   2   1   0   2   1   2   2   1   1   1   1   1   0   0   2   2   1   0   1   2   2   1   1   1   0   0   2   0   2   1   2   1   0   2   1   1   1   1   2   1   1   0   2   1   1   1   1   0   2   0   1   0   1   1   0   2   1   1   1   1   1   1   1   0   0   2   1   1   1   1   1   0   0   0   0   1   1   0   0   2   2   1   0   2   0   1   1   1   1   0   1   2   1   0   1   2   1   1   2   0   2   1   1   1   2   0   1   1   1   0   1   0   1   1   1   2   0   2   2   1   1   1   1   0   1   1   1   2   1   1   1   0   1   1   0   1   2   2   2   2   1   0   2   0   1   1   1   1   1   0   0   0   0   2   1   0   2   1   0   1   1   1   0   1   0   2   0   0   1   1   1   0   1   1   1   2   2   0   1   2   2   1   1   0   2   1   0   1   2   1   1   0   0   1   1   1
 MK-4-11                1   2   2   2   2   0   0   2   0   0   2   2   1   2   1   1   0   0   2   2   1   1   1   2   2   1   1   1   0   0   2   0   2   1   2   0   0   1   1   1   1   1   2   2   1   0   2   1   1   1   1   0   2   0   1   0   1   1   0   2   1   1   1   0   1   1   1   0   0   1   1   1   1   1   1   0   0   0   1   1   0   0   1   1   2   1   0   2   1   1   1   1   1   0   0   2   1   0   1   2   1   1   2   0   2   1   1   0   2   0   1   0   1   1   1   0   1   1   1   1   0   1   1   1   1   1   0   0   1   2   0   2   0   2   1   0   1   1   1   1   2   2   1   2   1   0   2   0   1   1   2   1   1   0   0   0   0   1   1   0   2   0   0   1   1   1   0   1   1   2   0   0   1   1   1   0   1   1   1   2   2   0   1   2   2   1   2   1   0   1   0   1   2   1   1   1   0   1   1   1
 MK-4-12                1   2   2   2   2   0   0   2   1   0   2   2   1   2   1   0   0   0   2   2   1   1   1   2   2   1   1   1   0   0   2   1   2   1   1   0   0   2   1   1   1   1   2   2   1   0   2   1   1   2   2   0   2   0   2   0   1   1   0   2   1   1   0   0   1   1   1   1   0   1   1   1   0   1   1   0   0   0   1   1   0   0   2   1   2   1   0   2   1   1   1   1   1   0   0   2   0   0   1   2   1   0   2   0   2   1   2   0   2   1   1   2   1   1   1   0   1   1   1   1   0   1   1   1   1   1   0   1   1   2   0   2   0   2   1   0   1   1   1   1   2   2   1   1   1   1   2   0   1   1   2   1   1   0   0   0   0   1   1   0   2   0   0   1   2   1   0   1   1   2   0   0   1   1   0   0   1   1   1   2   2   0   1   1   1   1   2   1   0   1   0   1   2   1   1   1   0   2   1   1
 MK-4-13                1   2   2   2   2   0   0   2   1   0   2   2   1   2   1   1   0   1   2   1   1   1   1   2   2   1   1   1   0   1   1   1   2   1   2   0   0   1   1   1   1   1   2   2   1   1   2   1   2   2   2   0   1   0   2   0   1   1   0   2   1   1   0   0   1   1   1   1   0   1   0   1   0   1   1   1   0   1   1   1   1   0   2   1   2   1   1   2   1   1   1   1   1   1   0   1   1   0   1   2   1   0   2   0   2   1   2   0   1   1   1   2   1   1   1   0   2   1   1   1   0   1   2   1   1   1   0   1   1   2   0   2   0   2   0   0   1   1   0   1   1   2   1   1   1   1   1   0   1   1   2   2   1   0   0   0   0   1   1   1   2   1   0   1   2   0   0   1   1   2   0   0   1   2   0   1   1   2   1   2   2   0   1   1   0   1   2   1   0   1   0   1   2   0   1   1   1   2   1   1
 MK-4-14                1   2   2   1   1   2   0   2   1   0   2   2   1   2   1   0   0   1   2   1   1   1   2   2   1   1   1   1   0   1   1   1   2   2   2   0   1   1   2   1   2   1   2   1   1   1   2   1   2   1   2   0   1   0   2   0   1   0   0   2   2   1   0   1   1   1   1   1   0   1   0   1   0   1   0   1   0   1   1   1   2   0   2   1   2   1   1   2   1   1   1   1   1   1   0   2   1   1   1   2   0   0   2   1   1   1   2   0   1   1   1   1   1   1   1   0   2   1   1   1   0   1   2   1   1   1   1   1   0   2   0   2   0   1   0   0   1   1   0   1   1   2   2   1   2   1   2   0   0   1   2   2   1   1   2   0   0   1   2   1   2   1   0   1   2   0   0   0   1   2   0   0   1   2   0   0   1   2   1   2   2   1   1   2   0   1   2   1   0   1   0   1   2   0   1   1   1   2   1   1
 MK-4-15                1   2   2   1   1   2   0   1   1   0   1   1   1   1   1   0   0   1   2   1   1   1   2   2   1   1   1   1   0   1   1   1   1   2   2   0   1   2   1   1   2   1   2   1   1   1   2   1   2   1   2   0   1   0   2   0   1   0   0   2   2   1   0   1   1   1   1   1   0   1   1   1   0   1   0   1   0   1   1   1   1   0   2   1   2   1   1   2   1   1   1   1   0   1   1   1   1   1   1   2   1   0   2   1   1   1   1   0   1   1   1   1   1   1   1   1   2   2   1   2   0   1   2   1   1   1   1   0   0   2   0   2   0   1   0   0   1   1   0   1   1   2   2   1   1   1   2   0   0   1   2   2   1   1   2   1   0   1   2   1   2   1   1   1   2   0   0   0   1   2   0   0   1   2   0   0   2   2   1   2   2   0   1   2   0   1   2   1   0   1   2   1   2   1   1   2   1   2   1   1
 MK-4-16                1   1   2   1   1   2   0   1   1   0   1   1   1   1   2   0   0   2   2   1   1   0   2   2   1   1   2   1   0   1   1   2   1   2   2   0   1   2   2   1   1   2   2   1   1   1   2   1   1   1   2   0   1   1   2   0   0   1   0   2   1   1   1   1   1   1   2   1   0   1   1   1   0   1   0   0   0   1   1   1   1   1   2   1   2   2   1   2   2   1   1   1   0   1   1   1   1   1   1   2   1   0   2   1   1   2   1   0   1   1   1   1   0   1   1   1   2   1   0   2   0   1   2   1   1   1   1   0   0   1   1   2   0   1   0   0   1   2   0   1   0   2   2   2   1   1   2   0   0   1   2   2   1   1   2   2   0   1   1   1   2   1   1   1   2   0   0   0   0   2   0   0   1   1   0   0   2   2   1   2   2   0   1   2   0   1   2   1   0   1   2   0   2   1   1   2   1   2   1   1
 MK-5-1                 1   1   2   1   0   1   1   1   1   1   2   1   0   2   2   1   2   0   1   0   1   2   0   0   0   0   1   2   2   2   1   1   0   0   2   2   1   2   1   1   1   1   2   1   1   1   1   1   1   1   1   2   2   1   2   2   1   0   1   1   1   2   0   1   0   1   1   2   1   2   1   0   1   2   2   0   2   1   2   1   1   2   0   1   0   1   1   0   1   2   1   0   0   0   2   1   1   1   1   1   2   0   2   2   0   1   1   1   1   1   1   0   0   1   2   0   1   1   1   2   1   1   1   0   2   0   1   1   1   2   1   1   1   1   1   1   2   0   1   1   2   0   2   1   1   1   0   0   1   0   0   0   0   1   1   1   0   0   2   0   0   0   2   1   0   2   0   1   1   0   1   1   2   0   1   0   1   1   0   1   1   2   1   1   0   1   1   2   0   0   0   2   1   0   1   1   0   0   0   1
 MK-5-2                 1   1   2   1   0   1   1   1   1   1   2   1   0   2   2   2   2   0   1   0   1   2   0   0   0   1   1   2   1   2   1   1   0   0   2   2   1   2   1   1   1   1   2   1   0   1   1   1   1   1   1   2   2   1   2   2   1   0   1   1   1   2   1   1   0   1   1   2   1   2   2   0   1   2   2   0   1   1   1   0   1   2   0   1   1   1   1   0   1   2   0   0   0   0   1   1   1   1   1   1   2   0   2   2   0   1   1   1   1   1   0   0   2   1   2   1   1   1   1   2   1   1   1   0   2   0   1   2   1   2   1   1   1   1   1   1   2   0   1   1   2   0   2   1   1   1   0   1   1   0   0   0   0   1   1   1   0   0   0   0   0   0   2   0   0   1   1   1   1   0   1   1   2   0   1   0   1   1   1   1   1   2   1   1   1   2   1   2   0   0   0   2   1   1   1   1   1   0   1   1
 MK-5-3                 1   1   2   1   0   1   2   1   1   1   2   1   1   2   2   1   1   0   1   1   2   2   0   0   0   1   0   2   1   2   1   1   0   0   2   2   1   2   1   0   1   1   2   1   0   1   1   1   1   1   1   2   2   1   1   2   1   1   1   1   1   2   1   1   1   1   1   2   1   2   2   0   1   2   2   0   1   0   1   0   1   2   0   1   1   1   1   1   1   2   0   0   0   1   1   1   2   1   1   1   2   0   2   2   0   1   2   1   1   1   1   1   2   1   2   2   1   0   1   2   1   1   1   0   2   0   0   2   1   2   1   0   1   2   1   1   2   0   1   1   2   0   2   0   1   1   0   2   2   1   2   0   0   2   1   1   1   0   0   0   1   1   2   0   0   1   1   1   1   1   1   0   2   0   1   0   1   1   0   1   1   2   0   1   1   2   1   1   0   0   0   2   1   1   1   1   1   0   1   1
 MK-5-4                 1   1   2   1   0   1   2   1   1   1   1   1   1   2   2   1   1   0   1   1   2   2   0   0   0   1   0   2   0   2   1   0   1   2   2   1   1   2   1   0   1   1   2   1   0   1   1   1   1   1   1   2   2   2   1   2   1   1   2   1   1   2   1   1   1   1   1   2   1   0   2   0   1   2   1   0   1   0   0   0   0   2   0   1   0   1   1   0   1   2   0   0   1   1   1   1   2   1   1   1   2   0   2   0   0   1   2   1   0   1   1   1   2   1   2   2   1   0   1   2   2   1   1   0   1   0   0   1   1   2   2   0   1   2   1   1   2   0   1   1   1   0   2   0   1   1   0   1   1   1   1   0   0   2   1   1   2   1   1   0   1   1   2   0   0   1   1   1   2   1   1   0   1   0   1   0   0   1   0   1   1   2   0   1   1   2   1   0   0   0   0   2   1   2   1   2   1   0   1   2
 MK-5-5                 1   0   1   1   0   1   2   1   1   0   1   1   1   2   2   1   1   0   1   1   2   2   1   0   0   1   0   2   0   2   1   0   2   1   2   1   1   2   1   0   1   1   2   1   0   1   1   1   1   1   1   2   2   2   1   2   1   0   2   1   1   2   1   1   0   1   1   2   1   0   2   0   1   2   1   0   1   0   1   0   0   2   1   1   0   1   1   1   1   2   0   1   1   1   1   2   2   2   1   2   2   0   2   0   0   2   2   2   0   1   1   1   2   1   2   1   1   0   1   2   2   1   1   0   1   0   0   0   2   2   2   0   1   2   1   1   2   0   1   1   1   0   2   1   1   0   0   1   0   1   0   1   0   1   2   1   2   0   2   0   1   1   1   0   0   1   1   1   1   1   0   0   1   1   1   0   1   1   0   1   1   2   0   1   1   2   1   1   0   0   0   2   1   1   1   2   1   0   1   2
 MK-5-6                 1   0   1   1   1   1   2   1   0   0   1   1   0   2   2   1   1   0   1   1   2   1   1   0   0   1   0   2   0   2   1   0   2   1   2   1   1   2   1   0   1   1   1   2   0   1   1   1   1   1   2   2   2   2   0   2   1   0   2   1   1   2   0   1   0   0   1   2   0   0   2   0   1   2   1   1   1   0   1   0   0   1   1   2   0   2   1   1   1   2   0   1   1   1   1   2   2   2   1   2   1   1   2   0   1   2   1   2   0   1   1   1   2   1   2   1   1   0   1   2   2   1   1   1   1   0   0   0   1   2   2   0   0   2   1   1   2   1   2   1   2   1   2   0   1   1   0   1   0   1   0   1   0   1   2   1   2   0   1   0   1   1   1   0   0   1   1   1   1   1   0   0   1   1   1   0   1   1   0   1   1   2   0   1   1   2   1   1   0   0   0   1   0   1   1   1   0   1   1   2
 MK-5-7                 1   0   1   2   1   1   2   1   1   0   0   1   0   2   2   1   1   0   1   1   2   1   1   1   0   1   0   2   0   2   1   0   2   2   2   1   1   2   1   0   1   2   1   2   0   1   1   2   1   1   2   1   1   2   0   2   2   0   2   1   1   1   0   1   0   0   1   2   0   0   2   1   1   2   1   1   1   0   0   0   0   1   1   1   1   2   1   1   1   2   0   1   1   1   1   2   2   2   1   2   1   1   2   0   1   2   1   1   0   1   0   1   1   1   2   0   1   1   1   2   2   1   1   1   1   0   0   0   1   2   1   0   0   1   1   1   2   1   2   0   2   0   1   0   1   1   0   1   0   1   0   1   0   1   1   1   1   0   1   0   1   1   1   1   0   0   0   2   1   1   1   0   1   1   1   2   1   1   0   1   1   2   0   1   1   2   1   1   1   0   1   2   0   1   1   1   0   1   1   2
 MK-5-8                 1   0   0   2   1   1   2   1   2   0   0   1   0   1   2   1   0   0   1   1   2   2   2   1   0   1   0   2   0   2   1   0   2   2   2   0   1   2   1   0   1   2   0   2   0   1   2   2   1   1   2   1   2   1   0   2   2   0   1   1   1   1   0   1   0   0   1   2   0   0   2   1   0   2   1   1   1   0   0   1   0   1   1   1   1   2   1   1   1   2   1   1   1   1   1   2   1   2   1   2   1   2   1   0   1   2   1   0   1   0   0   1   1   1   1   0   1   0   1   2   2   1   1   1   1   1   0   1   1   2   0   1   0   1   1   1   2   2   2   0   2   0   1   0   1   0   0   1   0   1   0   1   0   1   1   1   1   0   1   1   1   1   0   1   0   0   0   2   1   1   2   1   1   2   2   2   1   1   0   1   1   2   0   1   1   1   1   1   1   1   1   2   1   1   1   1   1   0   1   2
 MK-5-9                 1   0   0   2   1   1   2   1   2   0   0   1   0   1   2   2   0   0   1   1   2   1   2   1   1   1   0   2   0   2   1   0   1   2   2   0   1   2   1   0   1   2   0   2   0   2   2   2   1   1   2   1   2   1   0   0   2   0   1   1   1   1   0   2   0   0   1   1   0   0   2   1   1   2   1   1   1   0   0   2   0   1   1   1   1   1   1   1   2   1   1   1   1   1   1   2   0   1   1   2   1   2   1   0   0   2   1   0   1   0   0   0   1   2   0   0   0   0   1   1   2   1   1   1   1   1   0   1   1   2   0   1   0   1   1   1   2   2   2   0   1   0   1   0   1   0   0   2   1   2   0   1   0   1   2   1   1   1   1   1   1   1   0   1   0   0   0   2   1   1   2   1   1   2   2   2   1   1   0   1   1   2   0   1   1   0   1   1   1   1   1   2   1   1   1   1   1   0   1   2
 MK-5-10                1   0   0   2   2   2   2   1   1   0   0   2   0   2   2   2   0   0   2   1   2   1   1   1   1   0   0   2   0   2   1   0   1   2   1   0   1   2   1   1   1   2   0   1   0   2   2   2   1   1   2   1   2   1   0   0   2   1   1   1   1   1   0   2   0   0   1   1   0   1   2   0   1   1   0   1   2   0   0   2   0   1   1   1   1   1   1   0   2   1   1   1   1   1   0   2   1   1   1   2   0   2   1   1   0   2   1   0   1   0   1   0   1   2   1   0   1   0   1   1   2   2   1   1   0   1   0   1   1   2   0   2   1   1   1   2   2   2   2   0   1   1   1   0   1   0   0   2   1   2   0   1   0   1   2   1   1   1   1   1   1   1   1   1   0   0   0   2   2   1   2   0   1   2   2   2   1   1   0   1   1   2   0   0   2   0   1   1   1   1   1   2   1   1   1   1   1   1   1   2
 MK-5-11                1   0   0   1   2   2   2   0   1   1   0   2   0   2   2   1   0   0   2   1   1   1   1   1   1   1   0   2   0   2   1   0   1   2   1   0   1   2   1   1   1   2   0   1   0   2   2   2   2   1   2   1   0   1   0   1   2   1   1   1   1   1   0   2   0   0   1   1   0   1   2   0   2   1   0   1   2   1   0   2   0   1   1   1   0   1   2   0   2   1   2   1   1   1   0   2   1   2   1   2   0   2   1   1   0   2   1   0   1   0   1   0   1   2   1   0   1   1   1   1   2   2   2   1   0   1   0   1   1   2   0   2   1   1   1   2   2   1   2   1   1   1   1   0   1   0   0   1   2   1   0   0   0   1   2   1   1   1   1   1   1   1   1   1   0   1   0   2   1   1   2   0   0   2   2   2   1   1   0   1   1   2   0   1   2   1   1   1   1   1   1   2   1   1   1   1   0   1   0   2
 MK-5-12                1   0   0   1   2   2   2   0   2   0   0   2   0   2   1   1   1   1   2   1   1   1   1   1   1   1   1   2   0   1   2   1   2   2   1   1   1   1   1   0   0   2   0   0   1   2   1   2   2   1   2   1   0   1   0   1   2   1   1   1   1   1   1   2   1   0   1   1   0   1   2   0   1   1   0   1   2   1   0   2   0   1   1   1   0   1   2   1   1   1   2   1   1   0   0   2   1   2   2   2   0   2   1   1   0   2   1   0   1   0   1   0   0   2   1   1   1   1   1   1   2   1   2   1   1   0   0   1   2   2   0   2   1   1   1   2   2   1   2   1   1   1   1   1   1   0   0   1   1   1   0   0   0   1   2   1   1   1   2   1   1   1   1   1   0   1   0   2   1   1   2   0   0   1   2   2   1   1   0   1   1   1   1   1   1   1   0   2   1   1   1   2   1   1   1   1   0   1   0   2
 MK-5-13                1   0   0   1   2   2   2   0   2   0   0   1   0   2   2   1   1   1   2   0   1   1   1   1   1   1   1   2   0   1   2   1   1   2   1   0   1   1   1   1   0   2   0   0   1   2   0   2   1   1   2   1   0   1   0   1   2   1   1   1   1   1   1   1   0   0   1   1   0   1   2   1   1   0   0   1   2   1   0   2   0   1   1   2   0   1   2   1   1   1   2   1   1   0   1   2   1   2   2   1   0   1   1   1   0   1   1   0   2   0   0   2   0   2   1   1   0   1   1   2   1   2   2   1   1   0   0   1   2   2   0   1   1   1   1   2   2   1   2   1   1   2   1   1   1   0   1   1   2   1   0   1   1   1   2   1   1   1   2   2   1   2   1   2   0   1   0   2   2   1   2   0   0   1   1   2   2   1   0   1   2   2   1   1   2   1   1   2   2   1   0   2   1   1   1   1   0   1   0   2
 MK-5-14                1   0   0   1   2   1   1   0   1   0   1   1   0   2   2   0   1   1   2   0   1   1   1   0   2   1   2   2   0   1   2   1   1   2   1   0   1   1   1   1   0   2   0   0   2   2   0   2   1   1   1   1   1   1   0   1   2   1   1   0   1   0   1   1   0   1   1   1   0   1   2   1   1   0   0   1   2   1   0   2   0   1   1   2   0   1   2   0   1   1   2   1   2   0   1   1   1   2   2   1   0   1   1   1   0   0   1   0   2   0   0   2   1   2   1   1   0   1   1   2   1   2   2   1   1   0   0   1   2   2   0   1   1   1   1   1   1   1   2   1   1   1   1   1   1   1   1   1   2   1   0   1   1   1   2   1   1   1   2   2   1   2   1   2   0   1   0   2   1   1   2   0   0   1   1   2   1   1   1   1   2   2   1   0   2   1   1   2   2   1   0   2   1   1   1   0   1   1   0   2
 MK-5-15                2   0   0   1   2   1   1   0   0   0   1   1   1   2   2   0   1   1   2   0   1   1   1   0   2   1   2   1   0   1   2   0   1   2   1   0   1   1   1   2   0   2   0   0   1   2   0   2   1   1   1   1   1   1   1   2   1   1   1   0   0   0   1   1   0   2   1   1   0   1   2   1   1   0   0   1   2   1   0   2   0   0   1   1   0   0   2   0   1   1   2   2   1   0   1   1   1   2   2   1   0   1   2   0   1   0   1   0   2   1   0   2   1   2   1   1   0   1   1   2   1   2   2   1   1   0   0   1   2   1   0   2   1   1   1   0   1   0   2   1   1   1   1   1   0   1   1   1   2   1   0   1   1   1   2   2   1   1   2   2   1   2   1   2   0   0   1   2   0   1   2   0   0   2   0   2   0   1   1   1   2   1   1   0   2   1   2   2   2   1   1   2   1   1   1   0   1   1   0   2
 MK-5-16                2   0   0   1   0   1   1   0   0   0   1   1   1   1   2   1   1   1   2   1   1   1   1   0   2   1   1   0   0   1   2   0   1   2   0   0   1   1   1   1   0   2   0   1   1   2   1   2   1   1   1   2   1   1   1   2   2   1   0   0   0   0   2   1   0   2   1   0   0   1   2   1   1   0   0   1   2   1   0   2   0   0   1   1   0   1   2   1   1   1   2   2   1   1   1   1   1   2   2   1   0   1   2   0   1   0   1   1   2   1   0   2   1   2   1   2   0   1   0   2   0   2   2   1   2   0   1   1   2   1   0   1   1   1   1   0   1   0   2   1   1   0   1   0   0   1   1   1   2   1   0   0   0   1   2   2   1   0   2   2   1   1   1   2   1   1   1   2   0   1   1   0   0   2   0   2   1   1   1   2   2   1   1   0   1   1   2   2   2   1   1   1   1   1   1   0   1   1   0   1
 MK-6-1                 1   2   0   0   1   1   0   0   0   2   2   1   2   0   0   1   2   0   1   1   1   2   0   1   0   1   0   1   1   1   0   1   1   2   2   1   0   1   2   1   1   2   0   1   2   0   1   2   1   0   1   1   2   1   1   1   1   2   2   0   1   0   0   0   1   1   2   2   2   1   1   0   1   2   1   2   1   1   2   2   1   1   0   1   0   2   2   1   1   1   2   1   2   0   0   1   1   0   1   1   0   0   1   1   2   1   2   2   1   2   1   1   2   0   1   0   0   1   2   1   0   0   0   1   2   0   0   1   0   1   0   1   1   1   1   1   0   1   1   1   2   2   0   2   1   2   1   1   2   1   1   1   0   0   1   0   2   0   1   2   0   1   1   1   1   0   1   1   1   1   2   1   2   2   1   1   2   1   2   2   0   1   1   0   1   1   1   1   1   0   1   2   0   0   1   0   1   0   1   1
 MK-6-2                 1   2   0   0   1   2   0   0   0   2   1   1   2   0   0   1   2   0   1   1   1   2   0   1   0   1   1   1   1   1   0   1   1   2   2   1   1   1   2   2   1   2   0   1   2   1   1   2   1   0   1   1   2   1   1   1   1   1   2   1   0   0   0   0   1   1   1   2   2   1   1   0   1   1   1   2   0   1   1   2   1   1   0   1   1   2   2   1   0   1   2   1   2   0   0   1   1   0   1   1   0   0   1   1   2   1   2   2   1   2   1   1   1   1   1   0   0   1   2   1   0   1   0   1   2   0   0   1   0   1   0   1   1   1   1   1   0   1   1   1   2   2   0   2   1   2   1   1   2   1   1   1   0   0   1   0   2   0   1   1   0   1   1   1   1   0   1   1   1   1   2   1   2   2   1   1   2   1   2   2   0   1   1   0   1   1   2   1   2   0   1   2   0   0   1   0   1   0   0   0
 MK-6-3                 1   2   0   0   1   2   0   0   0   2   1   1   2   0   1   1   2   0   2   1   0   2   0   1   1   1   0   1   1   2   0   1   0   2   2   1   1   1   1   2   1   2   1   1   2   1   1   2   1   0   1   0   2   1   1   1   0   1   2   1   0   0   0   0   1   1   1   2   2   1   1   0   1   2   1   2   0   1   2   2   1   1   0   1   1   2   2   1   1   2   2   1   2   2   0   1   1   1   1   1   0   0   1   0   2   1   2   2   1   2   1   1   1   1   1   0   0   2   2   0   0   1   0   1   2   1   1   1   0   1   1   1   1   1   1   1   0   1   1   1   2   2   0   2   1   2   2   1   1   1   1   2   1   1   0   1   2   0   1   1   0   1   1   1   1   0   1   1   1   1   1   1   2   2   1   1   1   1   0   2   1   1   0   0   1   1   2   1   2   1   0   2   0   1   1   1   1   0   2   0
 MK-6-4                 1   2   0   0   1   2   0   0   0   2   1   0   2   1   2   1   2   1   1   1   0   2   0   1   1   0   0   1   1   2   1   1   0   2   2   1   1   1   1   2   2   2   1   1   2   1   1   2   1   0   0   0   2   1   1   1   0   1   2   1   1   1   0   0   1   1   1   2   2   1   1   0   1   1   1   2   0   2   2   2   1   1   0   1   1   1   2   2   1   2   2   2   1   2   1   1   0   2   1   0   0   0   0   1   2   1   2   2   1   1   1   1   1   1   1   0   1   1   2   0   0   0   0   1   2   1   1   0   0   0   1   1   2   1   1   1   0   1   1   1   1   2   0   2   1   1   1   1   1   1   1   2   1   1   0   1   1   0   1   1   1   0   1   1   1   0   1   1   1   1   1   1   2   1   1   1   1   2   0   2   1   1   0   1   2   1   2   1   2   1   1   2   0   1   1   1   1   0   2   0
 MK-6-5                 1   2   0   1   1   2   1   0   0   2   1   0   2   1   1   0   2   1   1   1   0   2   1   1   1   0   0   0   1   2   2   1   0   2   2   1   2   2   1   2   2   1   1   1   2   1   1   2   1   0   0   0   2   1   0   1   0   1   1   1   1   1   0   0   1   1   1   2   1   1   1   0   1   1   1   2   0   2   2   2   1   1   0   1   1   1   2   1   1   2   2   2   1   2   1   1   0   2   0   0   0   0   0   1   2   1   1   2   1   1   1   1   1   1   1   0   1   1   2   1   1   0   0   2   0   0   1   0   0   0   1   1   2   0   1   1   0   1   0   1   1   2   0   2   1   1   1   1   1   1   1   2   0   1   0   1   1   1   0   1   1   0   1   1   1   0   1   1   1   1   1   1   2   1   1   1   1   2   0   2   1   1   0   1   2   1   2   1   2   1   1   2   0   1   1   1   1   0   2   0
 MK-6-6                 1   2   1   1   0   2   1   0   1   1   1   0   2   1   1   1   2   2   1   1   0   2   1   0   1   0   0   0   1   2   1   0   0   1   2   1   1   1   1   1   2   1   2   1   1   1   1   2   2   0   0   1   2   0   0   2   0   1   1   1   1   1   0   0   1   1   1   2   1   1   2   1   1   1   1   2   0   2   2   2   1   0   0   1   1   1   2   0   2   2   2   2   1   2   1   1   0   2   0   0   0   1   0   0   2   0   1   2   1   2   0   1   0   1   1   0   1   1   2   1   1   1   0   1   0   0   1   0   0   0   1   1   2   0   1   1   0   1   0   1   1   2   0   2   1   1   1   1   0   1   1   1   1   1   0   2   1   2   0   1   0   0   2   1   1   0   1   1   1   1   1   1   2   1   1   1   1   2   0   2   1   1   0   1   2   1   2   1   1   1   1   2   0   1   0   1   1   0   1   0
 MK-6-7                 1   2   1   1   0   2   1   0   2   1   1   0   1   1   1   1   1   2   1   2   0   2   1   0   2   0   0   0   1   1   1   0   0   1   2   0   1   1   1   1   2   1   2   1   1   0   1   2   2   0   0   0   1   0   0   2   0   1   1   1   0   1   0   0   2   1   1   2   1   1   2   1   1   1   1   2   0   2   2   2   1   0   0   1   1   1   2   0   2   1   2   2   0   2   1   1   1   2   0   0   1   1   0   0   2   0   1   1   1   2   1   1   0   1   1   0   2   2   1   1   1   1   0   2   0   0   1   0   1   0   1   1   2   1   1   1   0   1   0   1   1   1   0   2   1   1   1   1   0   1   1   1   1   1   0   2   2   2   1   1   0   1   2   1   1   0   2   1   1   1   1   0   2   1   1   1   0   2   0   1   1   1   0   1   2   2   2   1   1   1   1   2   0   1   0   1   1   0   1   0
 MK-6-8                 1   2   1   1   1   2   1   0   2   1   1   0   1   0   1   1   1   2   2   2   0   2   1   0   2   0   1   0   1   1   1   0   0   1   1   0   1   1   2   1   2   1   2   1   1   1   0   1   1   0   0   1   1   0   0   1   0   1   0   1   0   1   1   0   2   1   1   2   1   0   2   1   1   1   1   2   0   2   1   2   1   1   1   1   1   1   2   1   2   1   2   2   0   0   1   1   1   2   0   0   1   1   0   0   2   0   1   1   1   1   0   1   0   2   1   0   2   2   1   1   1   0   0   2   1   0   1   0   1   0   1   1   2   0   1   1   1   1   1   1   0   1   0   1   2   0   1   1   0   1   1   0   1   0   0   2   2   2   1   1   0   1   1   1   1   2   2   1   1   1   1   0   2   1   1   2   1   1   0   1   1   1   0   1   1   2   2   1   1   1   0   2   0   1   0   1   0   0   1   0
 MK-6-9                 1   2   2   1   1   1   1   0   2   1   1   0   0   0   1   1   1   2   2   2   0   2   1   0   2   0   0   0   1   1   1   0   0   1   0   0   1   1   2   1   2   2   2   1   1   2   0   1   1   0   0   1   1   1   0   1   0   1   0   1   0   1   2   0   2   1   1   2   1   0   2   1   1   1   1   2   0   2   1   2   1   1   1   1   1   1   2   1   2   1   2   1   1   0   1   1   1   2   0   0   1   1   0   0   2   0   1   2   1   1   0   1   0   2   1   0   2   2   1   1   1   0   0   2   1   0   1   0   1   0   1   1   2   0   1   1   1   1   1   1   0   1   0   0   2   0   1   1   0   1   1   1   1   0   0   1   1   2   1   0   0   1   1   1   1   1   2   0   1   1   1   0   2   1   1   2   1   0   0   2   1   1   0   2   1   2   2   1   1   1   0   2   0   1   1   1   0   0   1   0
 MK-6-10                1   2   2   1   2   0   1   0   2   1   1   0   0   0   1   0   1   2   2   1   0   1   0   0   2   0   0   0   0   2   0   0   1   0   0   0   1   1   2   1   2   2   2   1   1   2   0   2   1   0   0   1   1   1   0   1   0   1   1   0   0   1   2   1   2   1   1   1   1   0   2   1   2   1   1   2   0   2   1   1   2   0   1   1   1   1   2   1   2   1   2   1   1   0   1   0   1   2   1   0   1   2   0   1   2   0   1   1   1   1   0   1   0   2   1   1   2   2   1   1   1   0   0   2   1   0   1   0   1   0   1   0   2   0   1   1   1   2   1   1   0   1   0   0   2   0   1   1   0   1   1   1   1   0   0   1   1   2   1   0   0   1   1   1   1   1   2   0   0   1   2   0   2   1   2   2   1   1   0   2   1   2   0   2   1   2   2   1   1   1   0   1   0   2   1   1   1   0   1   0
 MK-6-11                1   2   2   1   2   1   1   1   2   1   1   0   0   0   1   0   1   2   2   1   0   2   0   0   2   0   0   0   0   1   1   0   1   1   0   0   1   2   2   1   2   2   2   2   1   2   0   2   1   0   0   1   0   2   2   1   0   1   0   0   0   0   2   1   2   1   1   1   1   0   2   0   2   1   1   1   0   2   1   1   2   0   1   1   1   0   2   1   2   1   2   1   2   0   1   0   1   2   1   1   1   2   0   1   1   0   1   1   1   1   0   1   0   2   1   1   2   1   1   1   1   0   1   2   1   0   1   0   1   0   1   0   2   0   1   1   1   2   1   1   0   1   0   1   2   0   0   1   2   1   0   0   1   0   0   1   2   2   1   0   0   2   1   1   2   2   2   0   0   1   2   0   2   1   2   2   1   1   0   2   1   2   1   2   1   1   2   1   1   1   0   0   0   2   1   2   1   1   1   0
 MK-6-12                1   2   2   1   2   1   1   1   2   1   1   0   0   0   1   0   2   2   2   1   0   2   0   0   1   1   0   0   0   1   1   1   2   1   0   1   1   1   2   1   2   2   2   2   1   2   0   2   1   0   0   1   0   1   2   1   0   1   0   0   0   0   2   0   2   1   1   0   1   0   2   1   1   0   1   1   0   2   1   1   2   0   1   1   1   0   2   1   2   1   2   1   2   0   1   0   1   2   0   1   1   2   1   1   0   0   1   1   1   1   0   1   0   2   1   1   2   1   2   0   1   0   1   2   2   0   1   0   0   0   1   0   2   0   1   1   1   2   1   1   0   1   0   1   2   0   0   1   1   1   1   0   1   0   0   0   1   1   1   0   1   2   2   1   2   2   0   2   1   1   2   1   2   1   2   2   1   1   0   2   1   2   1   2   1   1   2   0   1   0   1   1   0   2   1   2   1   1   1   0
 MK-6-13                1   1   2   1   2   1   1   0   1   1   1   0   0   0   2   0   2   2   2   1   1   2   0   0   1   1   0   0   1   0   0   1   2   1   1   1   1   1   2   1   2   1   1   2   1   2   1   2   1   0   1   1   1   1   2   1   0   2   0   0   0   0   2   1   2   1   1   0   1   0   2   1   1   1   1   1   1   2   1   1   2   1   1   1   1   0   1   2   2   1   2   0   2   0   1   0   1   2   0   1   1   1   1   1   0   0   1   1   1   1   1   1   0   2   0   1   2   1   0   0   0   0   1   2   2   0   1   0   0   0   2   2   2   0   1   1   1   2   1   0   0   1   0   1   2   0   0   1   1   0   1   0   1   0   1   0   1   1   1   0   1   2   1   1   2   2   0   2   1   2   2   0   1   1   2   2   1   1   0   2   1   2   1   2   1   1   2   0   1   1   2   1   0   2   1   2   1   1   1   0
 MK-6-14                2   1   2   1   1   1   1   0   1   1   1   0   0   0   1   0   1   2   2   1   1   2   0   0   1   1   0   0   1   0   0   0   2   1   1   1   1   1   2   1   1   0   1   2   1   2   2   2   1   0   1   2   1   1   2   1   1   2   0   0   0   0   2   1   2   1   2   0   1   0   1   1   1   1   1   1   1   2   1   2   2   1   1   0   2   0   1   2   1   1   2   0   2   1   1   0   1   2   0   1   1   1   1   1   1   0   1   1   2   1   1   1   1   2   0   1   2   1   0   1   0   0   1   2   2   1   1   0   1   0   2   2   2   0   1   1   1   2   1   0   0   1   0   0   2   0   0   1   1   0   1   0   1   0   1   0   1   1   2   0   1   1   0   1   2   2   0   2   1   2   1   1   1   1   2   2   1   1   0   2   2   2   1   2   1   1   2   1   1   1   2   1   0   2   1   0   1   1   1   0
 MK-6-15                2   1   1   1   1   1   1   0   1   1   1   0   0   0   1   0   1   2   2   1   1   2   0   0   1   1   0   0   1   0   0   0   2   1   1   1   0   0   2   1   1   0   1   1   2   2   2   2   1   0   1   2   1   1   2   1   1   2   0   0   0   0   2   1   2   1   2   0   1   0   1   1   1   1   1   1   1   2   1   2   2   0   1   0   2   1   1   2   1   0   1   0   2   1   1   0   2   1   2   1   1   1   1   1   1   0   1   1   2   1   1   1   2   2   0   1   2   1   0   1   0   0   1   1   0   1   1   0   1   1   1   2   2   0   1   1   1   2   1   1   1   2   0   0   2   0   0   1   1   0   1   1   1   0   1   0   0   1   2   0   1   1   0   1   2   2   0   2   1   2   1   1   1   1   2   2   1   1   0   2   2   2   1   2   1   1   1   1   0   1   2   1   0   2   1   0   1   1   1   0
 MK-6-16                2   1   1   1   1   1   1   0   1   1   2   0   1   0   1   0   2   2   2   1   1   1   0   0   1   1   0   0   1   0   1   0   2   1   1   0   0   0   2   1   1   0   1   1   1   1   2   2   1   0   1   2   1   1   2   1   1   2   0   0   0   0   2   1   2   1   2   1   1   0   1   1   1   2   1   1   1   2   1   2   2   0   1   0   2   1   1   2   1   0   1   0   2   1   1   1   2   1   2   1   1   1   1   1   1   0   1   0   1   0   1   1   2   2   0   0   2   1   0   1   0   0   1   1   0   1   1   0   1   1   1   2   2   0   1   1   1   1   0   1   0   1   0   0   2   0   0   1   1   0   1   1   1   0   1   0   1   1   2   1   0   1   0   1   2   2   0   2   1   2   1   1   1   1   2   2   1   1   0   2   2   2   0   1   1   0   1   1   0   1   2   1   0   2   1   0   0   1   1   0
 
!****************************************** Phenotypic Data **********************************************************
!-100.0 is resevred for missing phenotype
SimulatedTrait1         9.3268   11.0960   10.5381   11.6865   11.9059   10.2518   11.8305    9.2720   10.3284    9.7109    8.7723    9.4015    7.9296    9.8861    9.1412    9.3205   11.0381    9.9743   11.2768    9.6445   10.1622    9.4585    8.7643    9.4249    9.4517    9.6418    9.8258   10.5656    9.2648    8.3570    8.9598    8.8796    8.8245    9.6066   10.0085   10.2850   11.2005    9.7670    8.7755   13.4997   12.1227    8.8307    8.7660    9.7969   12.0418   10.9449   12.3284   10.5734    9.4354    8.9537    7.9575   10.5734   10.6760    9.3717    7.5115   10.7629   10.4395   10.8851    9.6041    9.1801    9.8349    8.7346   10.3882    9.0889    8.9202    9.3696   10.9377    8.7788   11.1606   10.7984    8.6129    9.0409   11.0037    9.7649   10.8002    9.8910    9.4172    8.0116    9.9139   10.5064    9.9381    8.5785    9.4583    9.7036   11.9868    9.1412   10.7528   11.7768    9.6071   11.8069    9.6444    9.3682    9.3400    9.3117    9.7678   10.0117   12.1256   10.3631   11.3160    8.4366    9.5251    9.8628   10.5277   10.0859    9.3431    9.3579   10.7597    9.7594   11.7637   10.1572   11.0731   10.6675   10.8248   10.9652   11.2431    9.7614   11.3488   11.3624    8.8638   10.5815   10.0856   10.5882    7.9802    9.1519   10.0443   10.6876    9.0140    7.6412   11.0366   10.3395   10.4604   10.1861   11.2348    9.1878   10.0797   11.3566   10.5446   11.6533    8.9862    9.9178   10.1219    9.2720   11.0532    9.2086    9.4545    9.4368   10.4615   10.1300   10.4315    8.9204    8.6647    9.5812   10.1521   10.2607    9.4561   10.8744   10.6487    8.5316   10.1116    9.7450    9.9841   10.3088   11.3712   10.0297   10.5753   10.3740   10.8517    9.1893   10.6885   10.6455   10.2901   10.2535   10.4225   10.6806    9.3710    9.4387    8.7727    9.0646    9.8309    9.8219    9.3426   11.4228   11.7068   10.6323    9.8819    9.5524   10.7481   10.8297   10.0700   10.9329    9.3069    8.6444   11.6736    9.9742   10.4787    9.0968   10.6199   11.2936   10.1120    8.6785
 
