# Supplementary material for: Inclusive Composite Interval Mapping of QTL by Environment Interactions in Biparental Populations
Source: PLoS One. 2015 Jul 10;10(7):e0132414. doi: 10.1371/journal.pone.0132414 (PMC4498613; doi:10.1371/journal.pone.0132414)
Supplement: S2 File — (ZIP) [file pone.0132414.s002.zip › F2 population/e=1/run_00051.met]

!**********************Note: lines staring with "!" are remarks and will be ignored in the program********************
!*********************************General Information**********************************
!Assuming F1 = P1 x P2, populations available in QTL IciMapping are: 
!  1, P1BC1F1 = P1 x F1, the first backcrossing where P1 is used as the recurrent parent;
!  2, P2BC1F1 = P2 x F1, the first backcrossing where P2 is used as the recurrent parent;
!  3, F1DH, F1-derived doubled haploids; 
!  4, RIL or F1RIL, recombination inbred lines through the repeated selfing of F1;
!  5, P1BC1RIL, recombination inbred lines through the repeated selfing of P1BC1F1;
!  6, P2BC1RIL, recombination inbred lines through the repeated selfing of P2BC1F1;
!  7, F2, the selfing generation of F1;
!  8, F3, the selfing generation of F2;
!  9, P1BC2F1, the second backcrossing where P1 is used as the recurrent parent; 
! 10, P2BC2F1, the second backcrossing where P2 is used as the recurrent parent;
! 11, P1BC2RIL, recombination inred lines through the repeated selfing of P1BC2F1; 
! 12, P2BC2RIL, recombination inred lines through the repeated selfing of P2BC2F1; 
! 13, P1BC1F2, the selfing generation of P1BC1F1; 
! 14, P2BC1F2, the selfing generation of P2BC1F1; 
! 15, P1BC2F2, the selfing generation of P1BC2F1; 
! 16, P2BC2F2, the selfing generation of P2BC2F1; 
! 17, P1BC1DH, P1BC1F1-derived doubled haploids; 
! 18, P2BC1DH, P2BC1F1-derived doubled haploids; 
! 19, P1BC2DH, P1BC2F1-derived doubled haploids; 
! 20, P2BC2DH, P2BC2F1-derived doubled haploids; 
   7      !Mapping Population (see remarks above)
   2      !Mapping Function (1 for Kosambi; 2 for Haldane; 3 for Morgan)
   2      !Marker Space Type (1 for intervals; 2 for positions)
   1      !Marker Space Unit(1 for centiMorgans; 2 for Morgan)
   6      !Number of Chromosomes (or Linkage Groups)
 200      !Size of the mapping population
   1      !Number of environments
 
!***************************************** Chromosomes and Linkage Maps **********************************************
!Chromosome                 NumMarkers
-CH1                        16
-CH2                        16
-CH3                        16
-CH4                        16
-CH5                        16
-CH6                        16
!Linkage map (Marker name followed by position or the interval length)
 MK-1-1                1     0.000
 MK-1-2                1    10.000
 MK-1-3                1    20.000
 MK-1-4                1    30.000
 MK-1-5                1    40.000
 MK-1-6                1    50.000
 MK-1-7                1    60.000
 MK-1-8                1    70.000
 MK-1-9                1    80.000
 MK-1-10               1    90.000
 MK-1-11               1   100.000
 MK-1-12               1   110.000
 MK-1-13               1   120.000
 MK-1-14               1   130.000
 MK-1-15               1   140.000
 MK-1-16               1   150.000
 MK-2-1                2     0.000
 MK-2-2                2    10.000
 MK-2-3                2    20.000
 MK-2-4                2    30.000
 MK-2-5                2    40.000
 MK-2-6                2    50.000
 MK-2-7                2    60.000
 MK-2-8                2    70.000
 MK-2-9                2    80.000
 MK-2-10               2    90.000
 MK-2-11               2   100.000
 MK-2-12               2   110.000
 MK-2-13               2   120.000
 MK-2-14               2   130.000
 MK-2-15               2   140.000
 MK-2-16               2   150.000
 MK-3-1                3     0.000
 MK-3-2                3    10.000
 MK-3-3                3    20.000
 MK-3-4                3    30.000
 MK-3-5                3    40.000
 MK-3-6                3    50.000
 MK-3-7                3    60.000
 MK-3-8                3    70.000
 MK-3-9                3    80.000
 MK-3-10               3    90.000
 MK-3-11               3   100.000
 MK-3-12               3   110.000
 MK-3-13               3   120.000
 MK-3-14               3   130.000
 MK-3-15               3   140.000
 MK-3-16               3   150.000
 MK-4-1                4     0.000
 MK-4-2                4    10.000
 MK-4-3                4    20.000
 MK-4-4                4    30.000
 MK-4-5                4    40.000
 MK-4-6                4    50.000
 MK-4-7                4    60.000
 MK-4-8                4    70.000
 MK-4-9                4    80.000
 MK-4-10               4    90.000
 MK-4-11               4   100.000
 MK-4-12               4   110.000
 MK-4-13               4   120.000
 MK-4-14               4   130.000
 MK-4-15               4   140.000
 MK-4-16               4   150.000
 MK-5-1                5     0.000
 MK-5-2                5    10.000
 MK-5-3                5    20.000
 MK-5-4                5    30.000
 MK-5-5                5    40.000
 MK-5-6                5    50.000
 MK-5-7                5    60.000
 MK-5-8                5    70.000
 MK-5-9                5    80.000
 MK-5-10               5    90.000
 MK-5-11               5   100.000
 MK-5-12               5   110.000
 MK-5-13               5   120.000
 MK-5-14               5   130.000
 MK-5-15               5   140.000
 MK-5-16               5   150.000
 MK-6-1                6     0.000
 MK-6-2                6    10.000
 MK-6-3                6    20.000
 MK-6-4                6    30.000
 MK-6-5                6    40.000
 MK-6-6                6    50.000
 MK-6-7                6    60.000
 MK-6-8                6    70.000
 MK-6-9                6    80.000
 MK-6-10               6    90.000
 MK-6-11               6   100.000
 MK-6-12               6   110.000
 MK-6-13               6   120.000
 MK-6-14               6   130.000
 MK-6-15               6   140.000
 MK-6-16               6   150.000
!*********************************** Marker Types ********************************************************************
!Co-dominant marker: When heterozygote F1 is present, P1 is coded as 2, F1 is coded as 1, and P2 is coded as 0; Otherwise, P1 is coded as 2, and P2 is coded as 0. 
!Dominant marker: When heterozygote F1 is present, P1 and F1 are coded as 12, and P2 is coded as 0; Otherwise, P1 is coded as 2, and P2 is coded as 0.  
!Recessive markers: When heterozygote F1 is present, P1 is coded as 2, and F1 and P2 are coded as 10; Otherwise, P1 is coded as 2, and P2 is coded as 0. 
!Missing marker is coded as -1. 
 MK-1-1                 0   1   0   1   0   0   2   0   0   0   1   0   0   1   1   1   2   0   1   1   0   0   2   0   2   1   2   0   0   0   1   1   0   1   1   1   2   1   2   0   1   1   1   2   2   1   1   1   1   0   0   2   2   1   0   1   1   0   2   1   1   0   0   0   1   1   1   0   1   0   0   1   1   1   0   0   0   1   2   0   1   0   1   0   0   1   1   1   1   0   1   1   2   2   1   1   1   2   1   2   1   0   2   0   0   2   1   2   1   2   0   1   1   0   1   2   0   2   1   1   1   0   1   1   1   0   1   2   0   1   2   2   0   1   1   2   0   1   2   1   1   2   2   1   1   1   1   1   1   2   2   1   1   2   2   1   1   0   1   0   1   1   0   0   0   2   0   1   1   1   1   1   1   1   1   2   1   2   1   1   0   0   2   1   2   1   1   0   1   2   1   0   0   1   1   2   0   2   1   1
 MK-1-2                 0   1   0   1   0   0   1   0   1   0   2   0   1   1   1   1   2   1   2   1   1   0   2   0   2   1   2   1   0   0   1   1   0   1   1   1   2   1   1   0   0   1   1   2   1   1   1   1   2   0   0   2   2   1   0   1   1   0   1   1   1   0   0   0   1   1   1   1   1   0   0   1   0   2   0   0   1   1   2   0   1   0   1   0   1   1   1   1   1   0   2   1   2   2   1   1   1   2   1   2   1   0   2   0   0   2   1   2   1   2   0   2   1   0   1   2   0   2   1   1   1   0   1   1   1   0   1   2   0   1   2   2   0   2   1   2   0   1   2   1   1   2   2   1   1   1   0   1   1   2   2   1   1   2   2   1   1   0   1   0   1   1   1   0   0   2   0   1   2   0   1   1   1   1   1   2   1   2   1   1   0   0   2   1   1   1   1   0   1   2   1   0   0   1   1   2   0   2   1   1
 MK-1-3                 0   2   1   1   0   0   2   0   2   0   2   0   1   1   1   1   2   1   2   1   2   1   2   0   1   1   2   1   0   0   0   1   0   0   1   0   2   1   1   0   0   1   0   1   1   1   1   0   2   0   0   2   2   1   0   1   1   0   1   1   1   0   0   0   1   1   2   1   0   0   0   0   0   2   1   0   1   1   2   0   1   0   1   0   1   1   2   1   2   0   2   1   2   1   1   0   1   2   1   2   1   0   2   0   0   1   1   2   1   2   1   2   1   0   2   2   0   1   2   1   1   1   1   1   1   0   1   2   0   1   2   2   0   2   1   2   0   1   2   1   0   2   1   1   1   1   0   2   1   2   2   2   1   2   1   1   1   1   1   1   1   1   1   0   0   2   0   1   2   0   1   1   0   1   1   1   2   2   1   1   0   0   1   1   2   1   1   0   1   2   1   0   0   1   1   2   0   2   1   1
 MK-1-4                 0   2   1   1   0   0   2   0   2   0   1   0   1   1   1   1   2   1   1   1   2   1   1   1   1   1   2   1   1   0   0   1   0   0   2   0   2   1   2   0   0   1   0   0   1   1   1   0   1   0   0   2   2   1   0   1   1   0   1   1   0   0   0   1   1   2   1   1   0   0   1   0   0   1   1   0   1   1   2   0   1   1   1   0   1   2   2   1   1   0   2   1   2   2   1   0   1   1   2   2   1   1   1   0   0   1   1   2   1   2   1   1   1   0   2   1   0   1   2   0   1   1   1   1   1   0   1   2   0   1   2   2   0   2   1   2   0   2   2   1   0   2   1   1   1   1   0   2   1   2   1   2   1   2   1   1   0   1   1   1   1   1   1   0   1   2   1   1   1   0   1   1   1   1   1   1   1   1   1   1   0   0   1   0   1   1   1   0   2   2   1   1   1   2   0   1   0   2   1   1
 MK-1-5                 1   2   1   0   0   0   2   1   2   0   1   1   2   2   0   1   1   1   0   0   2   1   1   1   1   1   2   1   1   0   0   0   0   0   2   0   1   1   2   0   0   1   0   1   2   1   1   0   1   0   0   1   2   0   0   1   2   0   0   2   2   0   0   1   2   1   0   1   0   0   1   1   0   1   1   0   1   1   2   0   1   1   1   0   1   2   2   2   1   1   2   1   2   2   0   1   1   1   2   2   1   1   2   0   0   1   1   2   0   2   1   1   1   0   2   0   0   1   1   0   1   1   2   1   1   0   1   2   0   1   2   2   0   2   0   2   0   2   1   1   2   1   1   1   2   1   0   2   0   2   0   2   1   2   1   1   0   1   2   1   0   1   1   0   1   2   1   2   1   1   2   1   1   1   1   1   1   1   1   1   0   0   1   0   1   1   1   0   2   2   1   1   0   1   0   1   0   2   1   1
 MK-1-6                 1   2   1   1   0   0   2   1   2   0   1   1   2   2   1   1   1   1   0   0   2   1   1   0   1   1   2   1   1   0   2   0   1   1   2   0   1   1   2   0   0   0   2   0   1   0   1   0   1   0   0   1   2   0   0   1   2   0   0   2   1   0   0   1   2   1   0   1   0   1   1   1   0   0   1   0   1   0   1   0   1   0   1   0   1   2   2   2   1   1   2   2   2   2   0   1   1   1   2   2   1   1   1   1   0   0   1   2   0   1   1   1   1   0   2   0   0   1   1   0   1   2   1   1   1   0   1   2   1   1   1   1   2   1   1   2   0   2   1   1   2   1   1   1   2   1   0   2   0   1   0   2   1   2   1   1   0   0   2   1   0   1   1   0   1   2   1   1   1   1   2   1   1   1   1   1   0   1   0   1   0   1   1   0   1   1   0   1   1   2   0   1   0   1   0   1   0   2   1   0
 MK-1-7                 1   2   1   1   0   0   2   1   2   0   1   1   2   2   1   1   1   1   0   0   2   1   1   0   1   1   2   1   1   0   2   0   2   1   2   0   1   0   2   0   0   1   2   0   1   0   1   0   1   0   0   1   2   0   0   1   1   0   0   2   1   0   1   1   2   2   0   1   0   1   1   0   0   0   1   0   1   1   1   0   1   0   2   0   1   2   2   0   1   1   2   2   2   2   0   1   1   0   1   2   1   1   1   1   0   0   0   2   0   2   1   1   1   0   2   1   0   1   1   0   1   2   1   1   1   1   1   2   1   1   1   1   2   1   2   2   0   2   1   0   2   1   1   1   2   1   0   2   0   1   0   0   1   2   1   1   0   0   2   1   0   1   1   0   1   2   1   1   1   1   2   1   1   1   1   1   0   1   0   0   1   1   0   1   1   1   0   1   1   2   0   1   0   1   0   2   0   2   1   0
 MK-1-8                 1   1   1   1   0   0   2   1   2   0   2   1   2   2   1   2   1   1   0   1   1   1   0   1   1   1   2   1   1   0   2   1   1   2   2   0   1   0   2   0   0   1   2   0   1   0   1   0   1   0   0   1   2   0   0   1   2   0   0   1   1   0   1   1   2   2   0   1   0   1   1   0   0   0   2   0   1   2   1   0   2   0   1   1   2   1   0   0   1   1   2   2   2   2   0   1   1   0   1   2   1   1   0   2   1   0   0   2   0   2   2   1   1   0   2   1   0   1   1   0   1   2   2   1   2   1   1   2   1   1   1   2   2   1   2   2   0   2   1   0   2   1   2   1   2   0   0   2   0   1   0   1   1   1   1   0   0   0   2   2   0   1   1   0   1   2   1   1   1   1   2   2   1   1   1   1   0   1   1   0   2   1   0   1   0   0   0   1   1   2   0   0   0   1   0   1   0   2   1   0
 MK-1-9                 1   1   2   1   0   0   2   1   2   1   2   1   2   2   1   2   1   0   0   1   1   1   1   1   1   2   2   1   1   0   2   1   1   2   2   0   1   0   2   0   0   1   2   0   0   0   1   0   1   0   1   1   2   0   0   1   2   0   1   1   1   0   1   1   2   2   0   1   0   1   0   0   0   0   1   0   1   2   1   0   2   0   1   1   1   1   1   0   1   1   1   2   2   2   0   1   0   0   1   2   1   1   0   0   0   0   1   2   0   2   1   1   1   0   2   0   0   1   1   0   1   2   2   1   2   1   1   2   1   1   1   2   2   1   2   2   0   2   1   0   1   1   2   1   2   0   0   2   0   1   1   1   1   1   2   0   0   0   1   2   0   1   1   2   1   2   1   1   1   0   2   2   1   0   1   1   1   0   1   0   2   1   1   1   0   0   0   1   1   1   0   0   0   1   0   0   0   1   1   0
 MK-1-10                0   0   2   1   0   1   2   1   1   1   2   1   2   2   1   2   1   0   0   1   1   1   1   1   0   1   2   1   1   1   2   1   0   2   2   0   1   0   2   0   0   1   1   0   0   0   1   0   1   1   1   1   2   0   0   1   2   0   1   1   1   0   1   1   1   2   0   1   0   2   0   1   0   0   1   1   1   2   1   0   2   0   1   1   1   1   1   0   0   1   1   1   2   2   0   1   1   0   1   2   1   1   0   0   0   0   1   2   0   2   2   1   1   0   1   0   1   1   1   0   1   2   2   1   2   0   2   2   1   1   1   2   2   1   2   2   0   2   1   0   1   1   1   2   2   1   0   2   0   1   1   1   1   1   2   0   0   0   2   2   1   1   0   1   1   2   1   1   0   0   2   2   1   1   1   1   1   0   0   0   2   2   1   1   1   0   0   1   1   1   0   0   0   1   1   0   1   1   1   0
 MK-1-11                1   0   2   1   0   1   1   1   1   1   2   1   2   2   1   1   1   0   0   0   0   1   1   1   0   1   2   1   1   1   2   1   0   2   2   0   1   0   2   0   1   1   1   0   0   1   2   0   1   2   1   1   2   0   0   0   2   0   1   1   0   1   0   1   1   2   0   1   0   2   1   1   0   0   0   1   1   2   1   0   2   0   1   1   1   1   1   0   0   1   1   1   2   1   0   1   1   1   1   1   1   0   0   0   0   0   1   2   0   2   2   1   1   0   0   0   1   1   0   0   2   2   2   1   2   0   2   2   1   0   1   2   2   1   2   2   0   2   1   0   1   1   1   2   2   1   1   2   1   1   1   1   1   1   2   0   0   0   2   2   1   1   0   1   0   2   1   1   1   0   2   1   1   1   1   2   1   0   0   0   2   2   0   1   2   0   0   1   1   1   0   0   0   1   1   2   1   1   1   1
 MK-1-12                1   0   2   1   0   0   1   1   1   1   2   0   2   2   1   1   1   0   0   1   0   1   1   1   0   1   2   0   1   1   2   1   1   2   2   0   1   0   1   0   1   1   1   0   0   1   1   0   1   2   2   1   2   0   0   0   2   0   2   1   0   1   0   1   1   2   0   1   0   2   0   1   0   0   0   1   1   2   1   0   2   0   1   1   1   1   1   0   0   1   1   1   2   1   0   1   0   2   1   1   1   0   0   1   0   1   1   1   0   2   1   1   1   0   0   0   1   1   0   0   2   2   1   1   2   0   2   2   1   0   2   1   2   2   2   1   0   1   1   0   0   1   1   2   1   1   1   2   1   1   1   1   1   1   2   0   0   0   2   2   1   2   0   1   0   2   1   1   1   0   2   1   1   1   1   2   1   0   0   0   1   2   0   1   2   0   0   1   1   1   0   1   0   1   1   1   1   1   1   1
 MK-1-13                2   0   2   1   0   0   1   2   1   2   2   0   2   1   1   1   1   0   0   1   0   1   1   1   0   0   2   0   1   1   1   1   1   2   2   0   1   1   1   0   1   0   1   0   1   0   0   0   1   2   2   1   1   0   0   0   1   0   2   1   0   1   0   1   1   2   0   1   0   2   1   1   0   0   0   2   1   2   0   0   2   0   0   1   0   1   1   0   0   1   1   1   2   1   0   1   0   2   1   1   1   0   1   1   0   1   2   1   1   1   1   1   0   0   0   0   1   1   0   0   2   2   1   0   1   0   2   2   1   0   2   1   2   2   2   2   0   1   1   0   0   1   1   2   1   2   1   2   1   1   0   1   1   1   2   0   0   0   2   2   1   2   0   1   0   2   1   1   1   1   2   1   1   1   0   2   0   0   1   0   1   2   0   1   1   0   0   1   1   1   0   1   0   0   2   1   1   1   1   2
 MK-1-14                2   0   2   1   0   0   1   2   2   1   2   0   2   1   1   1   1   1   0   1   0   0   1   1   1   0   2   0   2   1   1   1   0   2   1   0   1   1   0   1   1   0   1   0   1   0   0   1   1   2   2   0   0   0   0   1   1   0   1   1   0   1   1   1   1   2   1   1   0   1   1   1   1   0   0   2   1   2   0   0   1   2   1   0   0   2   0   0   0   1   1   1   2   1   0   2   0   2   1   1   2   0   1   1   0   1   2   0   1   1   1   2   0   0   0   0   1   1   0   0   2   2   1   0   0   0   2   2   1   1   2   2   1   2   2   2   0   1   1   0   0   1   1   1   1   1   2   2   1   1   0   1   1   0   2   0   1   0   2   2   1   2   0   1   0   2   1   1   1   1   1   1   1   1   0   2   0   0   1   0   1   2   1   1   1   0   0   1   2   2   0   1   0   0   2   2   1   1   0   1
 MK-1-15                2   0   1   1   0   0   1   2   2   1   2   0   1   1   1   1   1   1   1   1   0   0   1   1   1   0   2   0   0   1   1   1   0   2   0   0   1   1   0   1   1   0   1   0   1   0   0   1   1   2   2   0   1   0   0   0   1   0   1   1   0   1   1   1   1   2   1   1   0   1   1   0   1   0   1   2   1   2   0   0   1   2   1   0   0   2   0   0   0   0   0   1   2   1   1   2   1   2   1   1   2   1   1   1   0   1   2   0   1   1   1   2   0   1   0   1   1   0   0   0   2   2   1   0   0   0   1   1   1   1   2   2   1   2   1   2   0   1   1   0   0   1   0   1   1   1   2   2   1   1   0   1   1   0   1   0   2   0   2   2   1   2   0   1   0   2   0   1   1   1   1   1   2   1   0   2   0   0   1   0   1   2   0   1   1   0   0   2   2   2   0   1   0   0   2   2   1   2   0   1
 MK-1-16                2   0   1   1   1   0   1   2   2   1   2   2   1   1   0   2   2   1   1   2   0   0   1   1   1   0   2   0   0   0   2   1   0   1   0   1   1   1   0   1   1   0   1   0   1   0   2   1   1   2   2   0   1   0   0   1   1   0   0   1   0   1   1   2   1   2   1   1   0   1   1   0   1   0   1   2   1   2   0   0   1   1   1   0   0   2   0   1   0   0   0   1   2   1   1   2   0   2   1   1   2   1   1   1   0   1   2   0   1   1   1   2   0   1   0   1   1   0   0   0   2   2   1   1   0   0   1   1   1   1   2   2   1   2   1   2   0   1   1   0   0   1   0   1   1   1   1   2   1   0   0   1   1   0   1   0   2   0   2   2   1   2   0   2   0   2   0   1   2   1   1   1   2   1   0   2   0   0   1   1   1   2   0   2   1   0   0   2   2   2   1   0   0   0   2   2   2   2   0   2
 MK-2-1                 2   2   0   2   2   0   2   2   1   1   2   2   2   2   1   1   0   2   2   1   1   2   0   1   1   1   1   1   1   1   1   2   1   2   1   2   1   1   1   2   1   2   1   0   0   0   2   2   2   0   2   1   1   0   2   1   0   1   2   1   2   2   2   1   2   0   0   1   1   0   1   2   1   1   1   2   0   1   1   2   2   0   1   2   0   1   1   2   1   2   2   1   0   2   1   0   2   1   1   1   0   1   1   2   2   0   1   2   1   1   1   0   1   1   0   1   2   2   2   2   1   1   0   0   0   2   0   0   1   1   0   1   1   1   0   1   0   1   2   0   1   2   1   2   1   0   0   2   0   1   1   1   2   1   0   0   0   2   1   1   1   0   1   2   1   2   1   2   1   0   1   2   2   2   1   0   1   1   1   0   2   1   2   0   1   1   0   1   1   0   1   1   1   2   0   2   1   2   1   2
 MK-2-2                 2   2   0   1   2   0   2   2   1   2   1   2   2   1   1   1   0   2   1   1   2   2   2   0   1   1   1   1   1   1   1   2   1   2   1   1   0   1   0   1   1   2   1   1   0   0   2   2   2   0   2   1   1   0   2   1   0   1   2   1   2   1   1   2   2   1   0   1   1   0   1   1   0   1   1   2   0   1   1   2   2   0   1   2   0   1   1   2   0   2   2   2   0   2   1   0   2   1   1   1   1   1   1   2   2   0   1   2   0   1   1   0   1   1   0   1   2   2   2   2   1   1   0   0   0   2   0   0   2   1   0   1   1   1   0   2   0   1   2   0   1   2   1   2   0   0   0   1   0   1   1   1   2   1   0   0   0   2   1   1   2   0   1   2   1   2   2   2   1   1   1   1   1   1   1   0   1   1   1   1   2   1   2   0   1   0   0   1   2   1   1   1   1   2   0   2   1   2   1   1
 MK-2-3                 2   2   1   1   2   0   2   2   1   1   1   1   2   1   1   1   0   2   1   1   1   2   1   0   1   1   2   2   1   1   1   2   0   0   1   2   1   1   0   2   2   2   1   1   0   0   2   2   2   0   2   1   0   0   2   1   0   1   2   1   1   0   0   1   1   1   0   0   1   0   2   1   0   1   1   2   0   1   1   2   2   0   1   2   0   1   2   2   1   2   2   2   0   2   1   0   2   1   1   1   1   2   1   1   2   0   1   2   0   1   1   0   1   1   0   1   2   2   2   2   0   1   0   0   1   1   1   0   2   1   0   1   1   0   0   2   0   1   2   0   1   1   1   2   0   0   0   1   0   1   1   2   2   1   0   0   0   2   1   1   2   0   1   2   0   2   2   2   1   1   1   1   1   1   1   1   1   2   1   1   2   1   2   1   1   0   0   1   1   1   1   1   1   2   1   1   1   2   2   1
 MK-2-4                 2   2   1   1   2   0   2   2   1   1   1   1   1   1   2   1   0   2   1   1   1   2   1   0   1   1   1   2   0   1   1   2   0   0   1   2   1   1   0   2   2   2   1   1   0   0   1   2   1   0   2   1   0   0   2   1   0   1   1   1   1   1   0   1   1   1   0   0   0   0   2   1   0   1   1   2   0   1   1   1   1   1   1   2   0   1   2   2   1   2   2   1   0   1   1   0   2   1   1   1   1   1   1   1   2   0   0   2   0   1   1   0   1   1   0   1   2   2   2   1   0   1   0   0   1   1   1   0   2   1   0   1   1   0   0   2   0   1   2   0   1   1   1   2   0   0   0   1   0   1   0   1   2   1   0   1   1   2   2   0   2   1   1   1   0   2   2   2   1   1   1   1   1   1   1   0   1   2   0   1   2   1   2   1   1   0   0   2   1   1   1   1   1   2   1   1   1   2   2   1
 MK-2-5                 2   2   1   1   2   0   2   1   2   1   2   1   1   1   2   1   0   2   1   1   1   2   1   0   1   1   1   1   0   1   2   1   0   0   1   2   1   1   0   2   2   2   1   1   0   0   1   2   1   0   2   1   0   1   2   1   1   0   1   1   1   1   0   1   1   1   0   0   0   0   2   1   0   1   1   2   0   1   1   1   2   2   1   2   0   0   2   1   1   2   1   1   0   1   1   0   2   1   1   1   2   1   1   1   2   0   1   2   0   1   1   0   1   2   0   1   2   2   1   1   0   1   1   0   0   1   1   1   2   1   1   0   0   0   0   2   0   1   2   0   1   0   2   2   0   1   0   1   0   1   0   1   2   1   0   1   1   2   2   0   2   1   0   0   1   2   2   2   1   1   2   1   1   1   1   0   1   2   0   1   2   1   2   2   1   0   0   2   1   1   1   1   2   2   1   1   1   2   2   1
 MK-2-6                 2   2   1   1   2   1   2   1   2   1   2   2   1   1   2   1   0   2   1   1   1   2   1   0   1   0   1   1   0   1   1   1   0   0   1   2   1   2   0   2   1   2   1   2   0   0   2   2   1   0   2   1   0   1   2   1   1   0   1   1   1   1   0   1   1   1   0   0   1   0   2   1   0   2   2   2   0   1   1   1   1   2   1   2   0   0   2   1   1   2   0   1   0   0   1   0   2   1   1   1   2   0   1   1   2   1   1   1   0   1   2   0   1   2   0   1   2   1   1   1   0   1   1   0   0   1   0   1   2   1   1   0   1   0   0   2   0   1   2   0   1   0   2   2   0   1   0   1   0   1   0   1   2   1   0   1   1   2   1   0   1   1   1   2   0   2   2   2   1   1   2   0   0   1   0   0   1   2   0   1   2   1   2   2   1   0   0   2   0   1   1   1   2   2   1   0   1   2   2   0
 MK-2-7                 2   2   1   0   2   1   1   1   2   0   2   2   2   0   2   1   0   2   0   1   0   1   1   0   1   0   1   1   0   1   1   1   0   1   1   2   1   2   1   2   1   2   0   2   0   0   2   2   1   0   1   1   1   1   2   1   1   0   1   1   1   2   0   1   1   1   0   0   0   1   2   1   0   2   1   2   1   1   1   1   1   2   1   2   0   0   2   1   1   1   0   1   0   0   1   0   2   1   1   1   2   0   1   1   2   0   2   1   0   1   2   0   0   2   0   1   2   1   1   1   0   1   1   0   0   0   0   1   2   1   1   0   1   1   0   2   0   1   2   0   1   1   1   2   0   1   1   1   0   1   0   1   1   0   0   1   1   2   0   0   1   1   2   2   0   2   2   2   1   1   2   0   0   0   0   0   1   2   0   2   1   1   2   2   1   1   0   2   0   2   1   1   2   1   1   0   1   2   1   1
 MK-2-8                 1   2   1   0   2   1   1   1   2   1   2   2   2   0   2   1   0   2   0   1   0   1   1   0   1   0   1   1   0   0   1   1   0   1   1   2   1   2   1   2   1   2   0   2   0   0   2   1   1   1   1   1   1   1   2   0   1   0   1   0   0   1   0   0   0   1   0   0   0   1   2   1   0   1   0   2   2   1   1   1   1   1   1   1   1   0   2   0   1   1   0   2   0   0   1   1   1   1   1   1   2   0   2   1   2   0   2   2   0   1   2   0   0   1   0   1   2   1   0   2   1   0   1   0   0   1   0   1   2   1   1   1   1   2   0   2   0   0   2   0   1   1   1   2   0   2   1   1   1   1   0   1   2   0   1   1   1   2   0   1   1   1   1   2   0   2   1   2   1   1   0   0   1   0   1   0   1   2   0   2   1   1   1   2   0   1   0   2   0   2   1   1   2   1   1   0   1   2   1   1
 MK-2-9                 1   2   0   1   1   1   1   1   2   1   2   2   2   0   1   1   0   2   1   1   0   1   1   0   1   0   1   1   0   0   1   2   0   1   0   2   1   1   1   1   1   2   0   2   1   0   2   2   1   1   1   1   1   1   2   0   1   0   1   0   1   1   0   1   0   2   0   0   1   1   2   1   0   0   1   2   2   1   0   1   1   1   1   1   1   0   0   0   1   1   1   2   0   1   1   2   1   0   1   1   2   0   2   2   2   0   2   2   0   1   2   0   0   1   0   1   2   1   0   2   1   0   1   0   0   1   0   1   2   0   1   1   1   2   0   1   0   0   2   0   1   1   1   2   0   2   1   1   1   1   0   1   2   0   1   2   1   2   0   2   1   1   0   2   0   2   1   1   1   2   0   0   1   0   1   0   2   2   0   2   2   1   1   2   0   2   0   2   0   2   1   1   2   2   2   0   1   1   1   1
 MK-2-10                1   2   1   1   1   0   1   1   2   1   2   2   1   1   1   1   0   2   1   1   0   2   1   0   1   1   1   0   0   0   1   2   0   1   0   2   0   2   1   1   1   2   0   2   1   0   2   1   1   1   1   1   1   1   2   0   1   0   1   0   1   1   1   0   0   2   0   0   1   1   2   1   0   0   1   2   2   1   0   1   1   1   0   2   1   0   0   0   1   1   1   2   1   1   1   1   1   0   1   1   2   0   2   2   1   0   2   2   0   1   2   0   1   1   0   1   2   1   0   1   1   1   1   1   0   1   0   2   2   1   2   1   1   2   0   1   0   0   2   0   2   1   1   1   0   2   0   1   1   1   0   1   2   0   0   1   1   2   0   1   1   1   0   2   0   2   1   1   0   2   0   0   1   1   2   0   2   2   0   2   2   1   1   2   0   2   0   2   0   1   1   1   2   2   2   1   2   1   1   0
 MK-2-11                1   2   1   1   1   1   1   1   2   1   2   2   1   1   1   1   0   2   1   1   0   2   1   0   1   1   1   0   0   0   1   2   0   1   0   2   0   1   1   2   1   2   0   1   1   0   2   1   1   1   1   1   1   0   2   0   2   0   2   0   1   1   1   0   1   1   0   0   1   2   2   1   0   1   1   2   1   1   0   2   1   1   0   2   1   0   0   0   1   1   1   2   1   1   1   1   1   0   1   1   2   0   2   1   1   0   2   2   1   1   2   0   1   1   0   1   2   1   1   1   1   1   1   2   1   1   0   2   2   1   2   1   1   1   0   1   0   0   2   0   2   1   1   1   0   2   0   1   1   1   0   1   2   0   1   1   1   2   0   1   1   1   1   2   0   1   1   1   0   2   0   0   1   1   2   1   2   2   1   2   1   1   1   1   0   2   0   2   0   1   1   1   1   2   2   1   2   1   1   1
 MK-2-12                1   2   0   1   1   1   2   1   2   1   2   2   1   1   2   1   0   1   1   1   0   1   1   0   1   1   0   1   1   0   1   2   0   0   0   2   0   1   1   2   1   1   0   1   1   0   2   1   2   1   1   0   2   0   2   0   2   0   2   0   1   1   1   0   1   1   0   0   2   1   2   1   0   1   1   2   1   2   0   2   1   1   0   1   1   1   0   0   0   1   1   2   1   1   2   2   1   1   1   2   2   0   2   0   1   1   2   2   1   1   2   0   1   0   0   2   2   0   1   1   1   1   1   1   1   1   1   1   1   1   2   1   1   0   0   2   0   0   2   0   2   1   1   1   0   0   0   1   1   1   0   1   2   0   0   1   1   1   0   1   1   1   2   2   0   2   1   1   1   2   0   0   1   1   2   1   2   2   1   2   1   1   1   1   0   2   1   1   0   1   1   1   1   2   1   1   2   1   0   1
 MK-2-13                1   2   0   2   1   2   1   2   2   0   2   2   1   1   2   2   0   1   1   1   0   1   1   1   1   1   0   1   1   0   1   2   0   0   1   2   0   1   1   2   1   1   0   0   2   0   1   1   1   1   1   0   2   0   2   0   2   0   2   0   2   1   0   0   1   1   0   0   1   2   2   1   0   1   1   2   1   2   0   2   1   1   0   1   1   1   0   0   0   1   1   1   2   1   2   2   1   0   1   2   2   0   1   0   0   1   2   2   1   1   2   0   1   0   0   2   2   1   1   1   1   1   1   1   1   1   0   1   1   1   2   1   2   0   0   2   0   0   2   0   2   1   1   0   1   0   0   1   1   1   1   1   1   0   0   0   1   1   0   1   1   0   2   2   0   1   1   1   1   2   0   0   2   1   2   1   2   1   1   1   1   1   1   1   0   2   1   1   0   1   1   1   1   2   1   1   2   0   0   1
 MK-2-14                1   2   0   2   1   2   1   1   2   0   2   2   1   1   2   2   1   1   1   1   0   1   0   1   1   1   0   1   0   0   2   2   0   0   1   2   0   1   1   2   1   1   0   0   2   0   1   1   1   1   1   1   1   0   2   0   2   0   1   1   2   1   0   1   1   2   0   0   2   2   2   1   0   1   1   2   1   2   0   2   1   1   0   1   2   2   0   0   0   1   1   1   2   1   2   2   0   0   1   1   2   0   1   0   0   2   2   2   1   1   2   0   1   0   0   1   2   1   1   1   1   1   1   1   1   1   1   1   1   1   2   1   1   0   0   2   0   0   2   0   2   1   2   0   1   0   0   1   1   1   1   1   1   0   0   0   1   1   0   2   1   0   2   2   0   1   1   1   1   2   0   0   2   1   2   1   2   1   1   1   0   1   1   1   0   2   1   1   0   1   0   1   2   2   2   2   2   0   1   1
 MK-2-15                1   2   0   2   2   2   1   1   2   0   2   2   2   1   2   2   1   1   0   1   0   1   0   1   1   0   1   2   0   0   2   2   0   1   1   2   0   1   1   2   0   1   0   0   2   0   1   1   1   1   1   1   1   0   2   0   2   0   1   0   1   1   0   2   1   2   0   0   2   2   2   2   0   1   1   2   0   2   0   2   1   1   0   1   2   2   1   0   0   1   1   1   2   1   2   1   0   0   0   1   2   2   2   0   0   2   2   2   1   2   2   0   2   0   0   1   2   1   1   1   1   1   1   0   1   1   1   1   1   1   2   1   1   1   0   2   0   0   2   0   2   1   2   0   2   1   1   2   1   1   1   1   1   0   1   0   1   1   1   2   2   0   1   2   0   0   1   1   1   2   0   1   2   1   1   1   2   1   1   1   0   1   0   1   1   2   1   1   0   1   0   1   2   2   2   2   2   0   1   2
 MK-2-16                1   2   0   2   2   2   1   2   1   0   2   2   2   1   2   2   1   1   0   1   0   1   0   1   1   0   0   2   0   0   0   2   2   1   1   1   0   2   2   2   0   1   0   0   2   0   1   0   1   1   0   1   1   0   2   1   2   0   1   0   1   1   0   2   1   1   2   0   1   2   2   2   0   1   1   2   1   2   0   2   0   1   0   1   1   2   1   0   0   1   1   1   2   1   1   1   0   1   0   0   2   1   2   1   0   2   2   1   1   2   2   0   2   1   1   1   2   0   1   1   0   1   1   0   1   1   1   1   0   1   1   1   1   1   1   2   0   1   2   0   2   1   1   0   2   1   1   1   1   1   1   2   1   0   1   0   1   1   1   2   2   0   0   2   0   0   1   1   1   2   0   1   2   1   1   1   2   1   2   1   1   1   0   2   1   2   1   1   0   1   1   1   2   1   1   2   2   0   1   2
 MK-3-1                 2   1   2   2   0   1   1   1   1   0   1   1   2   1   1   0   1   2   1   1   0   1   1   0   2   2   2   1   1   0   1   1   0   2   1   2   2   1   1   2   0   0   1   1   0   0   1   0   0   1   2   1   1   1   2   0   2   1   1   2   1   1   2   1   1   1   2   2   2   0   0   0   1   1   0   1   1   1   1   1   1   2   0   2   1   1   1   1   0   1   2   2   2   0   1   2   0   2   0   1   1   2   0   1   1   0   0   0   1   2   1   1   2   0   2   2   0   1   0   2   0   2   1   1   1   1   1   1   1   1   1   1   2   1   0   1   1   2   1   1   0   1   0   1   1   1   1   1   1   0   0   0   1   2   2   1   0   2   2   1   1   1   1   0   1   1   1   1   1   0   2   1   2   1   0   0   0   2   1   2   0   2   0   0   2   0   1   0   1   0   1   1   1   1   2   2   1   0   2   0
 MK-3-2                 2   1   2   2   0   1   1   1   1   0   1   1   2   1   0   0   1   2   1   1   0   2   1   0   1   2   2   1   1   0   1   1   0   1   1   2   1   1   1   2   0   0   1   1   0   0   1   0   0   1   2   0   2   1   2   1   2   1   1   1   1   1   2   1   0   1   2   2   2   1   1   1   1   1   0   1   1   1   1   0   1   2   1   2   1   1   1   1   1   1   2   1   1   1   1   1   0   2   0   1   1   2   0   1   2   0   0   0   1   2   1   1   2   0   2   2   1   0   0   2   1   2   1   1   1   1   0   1   0   2   1   1   2   1   0   1   2   2   1   1   0   1   0   1   1   1   1   1   1   1   1   0   1   2   2   1   0   2   2   1   0   1   2   0   1   1   1   0   1   0   2   1   2   1   0   0   0   2   1   2   0   2   0   1   2   0   1   0   1   0   1   1   1   0   2   2   0   0   2   0
 MK-3-3                 2   0   2   2   0   1   1   1   1   0   2   1   2   0   0   0   1   1   1   1   0   2   1   0   1   2   1   0   1   0   1   1   0   1   1   2   1   1   0   2   0   0   1   1   0   0   1   0   0   0   2   0   2   1   2   0   2   1   1   1   1   1   2   1   1   1   2   2   1   1   1   1   1   1   1   1   1   1   1   0   1   2   1   2   1   1   1   1   1   1   2   1   1   1   1   1   0   2   1   1   1   2   0   1   1   0   1   0   1   2   0   1   2   0   2   2   1   0   0   1   1   2   2   1   1   1   0   2   0   2   1   1   2   2   0   1   2   2   1   1   0   1   0   1   1   1   1   1   1   1   2   0   1   2   2   1   0   2   1   1   0   1   2   0   1   1   1   0   2   0   2   1   2   1   0   0   0   2   2   2   1   2   0   1   2   1   1   0   1   0   1   1   1   0   2   2   0   0   2   1
 MK-3-4                 2   0   2   2   1   1   2   1   1   0   2   1   2   0   0   0   1   1   1   1   0   2   1   1   1   2   1   0   1   0   1   1   0   1   1   2   1   1   0   2   0   0   1   1   0   0   1   0   0   0   2   1   1   1   2   0   2   1   1   1   1   1   2   1   1   1   2   2   1   1   2   1   1   1   1   1   1   2   1   1   1   2   0   2   2   2   1   0   1   1   2   1   1   1   1   1   0   2   1   1   1   2   0   1   1   0   1   0   0   2   0   1   2   0   2   2   1   0   0   1   1   2   1   1   1   1   0   2   0   2   1   1   2   2   0   1   2   1   1   1   0   0   0   1   1   1   1   1   1   1   2   0   1   2   2   1   0   2   1   1   0   1   1   1   1   1   1   0   1   0   2   1   1   1   0   2   0   2   2   2   1   2   0   1   2   1   1   0   1   0   1   2   1   0   2   2   0   0   2   1
 MK-3-5                 2   0   2   2   0   0   1   1   1   0   2   1   1   0   0   0   1   1   1   0   0   2   2   1   1   1   2   0   1   0   2   1   0   1   1   2   1   1   1   2   0   0   1   1   0   1   1   0   1   0   2   1   1   1   2   1   2   1   1   2   1   1   2   1   1   1   2   2   0   1   2   1   1   1   1   1   0   2   1   1   1   2   0   2   2   2   0   1   1   1   2   1   1   1   1   1   0   2   1   2   1   2   0   1   1   0   0   0   1   2   0   1   2   1   2   2   0   0   0   1   1   2   1   1   0   1   0   2   0   2   1   1   2   2   1   1   2   1   1   1   0   0   0   1   1   1   0   0   1   1   1   0   1   2   1   1   1   2   1   1   0   1   1   1   0   1   1   0   1   0   2   1   1   0   1   1   0   2   1   2   1   1   0   1   1   1   1   1   2   0   2   2   1   0   2   1   0   0   2   1
 MK-3-6                 1   1   2   2   0   0   1   1   1   0   1   1   1   0   0   0   1   1   1   0   1   2   2   1   1   1   2   0   1   0   2   1   1   1   1   2   1   1   1   2   0   0   1   2   0   1   1   0   1   0   2   1   0   1   2   1   2   1   1   1   1   1   1   2   1   1   2   1   2   1   2   1   1   1   1   0   0   2   1   1   2   2   0   2   2   2   0   1   1   1   2   1   1   1   1   1   0   2   1   1   1   2   1   1   1   0   0   0   1   1   0   1   2   1   2   2   0   0   0   1   1   2   1   2   1   1   0   2   0   1   1   1   2   2   1   1   2   0   1   1   0   0   0   1   2   1   0   2   1   1   1   0   1   1   1   2   1   2   0   0   0   1   1   2   0   1   1   0   1   0   1   1   1   1   1   1   0   2   1   2   0   0   1   1   1   1   0   1   2   0   2   2   1   2   1   1   0   0   2   2
 MK-3-7                 0   1   2   2   0   0   1   1   1   0   1   1   1   0   0   2   1   1   1   0   1   2   2   0   1   1   2   0   1   0   2   1   1   2   1   2   1   1   1   2   0   0   1   2   0   1   1   0   1   0   2   1   0   1   1   0   2   1   1   0   1   1   1   2   1   1   2   1   2   1   2   1   1   1   1   1   0   2   1   1   2   2   0   2   2   2   0   1   1   1   2   1   1   1   1   1   0   2   2   1   1   1   1   1   1   0   0   0   0   1   0   1   2   1   2   2   0   0   0   1   1   2   1   2   1   1   0   2   0   1   1   1   2   2   1   1   2   0   1   1   0   0   0   2   2   1   0   2   1   1   1   0   1   1   1   1   0   2   0   0   0   0   1   2   0   0   1   0   1   0   1   1   1   1   1   1   0   2   1   2   1   0   1   1   1   1   0   1   1   0   2   2   1   1   2   2   0   2   1   2
 MK-3-8                 1   2   2   1   0   0   1   2   1   0   1   1   0   0   0   2   1   1   1   0   1   2   2   0   1   1   2   1   1   2   2   1   0   1   1   2   1   1   1   2   0   0   1   2   0   1   1   0   1   0   1   1   0   1   2   0   2   1   1   0   2   1   1   2   1   1   2   2   2   1   2   1   2   1   1   1   0   2   0   1   2   2   0   2   2   2   0   1   2   1   2   1   1   1   1   1   1   2   2   0   1   1   0   1   1   0   0   0   0   1   0   1   2   2   2   2   0   1   1   0   1   2   1   2   1   1   1   2   0   1   1   1   2   2   1   1   2   0   1   1   0   0   1   2   2   1   0   2   2   1   1   0   1   1   1   1   1   2   0   0   1   0   1   1   0   0   1   0   1   0   1   1   1   1   1   1   0   2   2   2   2   0   1   2   1   2   0   1   1   0   1   2   1   1   2   2   0   2   1   2
 MK-3-9                 1   1   2   0   0   0   1   1   1   0   1   1   0   0   0   2   1   1   1   0   1   2   2   0   1   1   2   1   0   2   2   1   0   1   1   2   2   1   1   2   1   0   1   1   0   1   1   1   1   0   1   1   0   1   2   0   1   1   1   0   2   1   1   2   1   1   2   2   2   1   2   0   2   1   1   1   1   2   0   1   2   2   0   2   2   1   0   1   2   1   2   1   1   1   2   1   1   2   2   0   1   2   0   2   1   0   0   0   0   1   0   0   2   2   1   2   0   1   0   0   1   2   0   2   1   1   0   2   0   1   1   1   2   2   1   2   1   1   1   1   0   0   0   2   2   1   0   2   2   2   1   0   1   0   1   1   1   2   0   0   1   0   1   1   0   0   1   0   1   1   2   1   1   1   1   1   0   1   2   2   2   0   1   2   1   2   0   1   1   0   0   2   1   1   2   2   0   1   1   1
 MK-3-10                1   1   2   1   0   0   1   1   1   0   0   1   0   0   0   2   1   1   1   0   1   2   2   0   1   2   2   2   0   2   2   1   1   1   1   2   1   1   1   2   1   0   1   1   0   2   2   1   1   1   1   2   0   1   2   0   1   0   2   1   2   1   0   1   1   1   2   2   2   2   2   1   2   1   0   1   1   2   0   1   1   2   0   2   2   2   0   1   2   1   2   1   1   1   2   1   2   2   1   0   1   2   0   2   1   0   0   0   0   1   0   0   1   2   2   1   0   1   0   1   1   2   0   2   1   1   0   2   0   1   1   1   2   2   1   2   1   1   1   2   0   0   0   2   1   1   0   2   1   2   1   0   1   0   1   1   1   2   0   0   1   0   1   1   0   0   0   0   1   1   2   1   1   1   1   1   0   1   2   1   2   0   1   2   2   2   0   1   1   0   1   2   2   1   2   2   0   1   2   1
 MK-3-11                1   1   1   1   0   0   1   0   1   0   0   1   0   0   0   2   1   0   1   0   1   2   1   0   2   2   1   2   1   1   2   1   1   1   1   2   1   1   1   2   2   1   1   0   0   2   2   1   1   1   1   1   0   1   2   0   1   0   2   1   1   1   0   1   1   1   1   2   2   1   2   1   2   0   0   1   2   2   0   1   1   2   0   2   1   2   0   0   2   1   2   1   1   1   2   1   1   2   1   0   1   2   2   2   1   0   0   0   0   1   0   1   0   1   2   1   0   1   0   1   0   2   0   2   1   1   1   1   0   1   2   1   2   2   1   2   0   1   1   1   0   0   0   2   1   1   0   2   1   2   1   0   2   0   1   1   2   2   0   0   2   0   0   1   0   0   0   1   1   1   2   0   1   1   1   1   1   1   2   1   1   0   1   2   2   2   0   1   1   0   1   2   2   1   2   2   0   2   2   1
 MK-3-12                1   1   1   1   0   1   1   0   1   1   0   0   0   0   1   2   1   0   1   0   0   1   1   0   1   2   1   1   1   1   2   1   1   1   1   2   0   1   1   2   2   1   1   1   0   2   2   1   0   1   1   1   0   1   2   1   0   0   2   0   1   1   1   1   2   1   1   2   2   1   2   1   2   0   0   1   2   2   0   1   1   2   0   2   1   2   1   0   1   0   2   1   1   1   2   1   1   2   1   1   1   1   1   1   1   1   0   0   0   1   0   0   0   2   2   2   0   0   0   1   1   2   1   1   1   2   0   2   0   2   2   1   2   2   2   2   0   0   1   1   0   0   1   1   1   1   0   2   1   2   0   0   1   0   1   1   2   1   0   0   2   0   0   2   0   0   0   2   1   1   2   0   1   1   1   1   1   1   2   1   1   0   0   2   2   1   0   1   1   0   1   2   2   1   2   2   0   2   2   1
 MK-3-13                1   1   0   1   0   1   1   0   1   1   0   0   0   0   2   2   1   0   1   1   0   1   1   1   1   2   1   1   1   1   2   2   1   1   0   1   0   1   1   2   2   1   1   1   0   2   2   1   0   2   1   2   0   0   2   1   0   0   2   0   2   1   1   1   1   1   1   2   2   1   2   1   1   1   1   1   1   1   0   1   1   2   0   2   1   2   1   0   2   0   2   1   2   1   1   1   1   2   1   1   1   1   1   1   0   1   1   1   0   1   1   0   0   2   1   2   0   1   0   2   1   2   1   1   1   1   0   1   0   2   1   1   2   2   2   2   0   0   1   2   0   0   2   1   1   1   0   2   1   1   0   0   1   0   1   1   2   1   0   0   2   0   0   2   0   0   0   2   1   1   2   0   1   1   1   1   1   0   2   1   1   0   1   2   2   0   0   1   1   0   1   2   2   1   2   2   0   2   1   1
 MK-3-14                1   1   0   1   0   1   1   1   1   1   0   0   1   0   2   2   1   0   1   1   0   1   1   1   1   2   1   1   0   1   2   1   1   1   0   1   0   1   1   2   1   1   1   1   0   2   2   1   0   2   1   2   0   0   2   1   1   0   2   0   2   1   1   2   1   1   1   2   2   1   2   1   1   1   0   1   1   1   0   1   1   1   1   2   1   2   1   0   2   0   2   1   2   1   1   1   1   2   1   1   1   2   1   1   0   1   1   0   0   1   1   0   0   2   0   2   0   1   0   2   1   1   1   1   1   1   0   2   0   2   1   1   2   2   2   1   0   0   2   2   0   0   1   1   1   0   0   2   1   1   0   0   1   0   1   2   2   1   0   0   1   0   0   2   0   0   0   2   1   1   2   0   0   1   1   1   1   0   1   1   2   0   1   2   2   0   0   1   1   0   1   2   2   1   2   1   0   2   1   2
 MK-3-15                2   1   1   1   1   1   1   1   1   2   0   0   1   0   2   1   1   0   1   1   0   1   1   1   1   2   1   1   0   0   2   1   1   1   0   1   0   1   2   1   0   1   2   1   0   2   2   1   0   2   1   2   0   0   2   1   0   0   1   0   2   2   2   2   1   1   0   2   2   1   2   1   1   1   0   1   1   2   0   1   1   1   0   2   1   0   1   0   2   0   0   1   1   1   1   1   1   2   1   1   1   1   1   2   0   1   1   0   0   0   1   0   0   2   1   2   0   1   1   2   1   1   0   1   0   1   1   1   0   2   1   1   2   2   1   1   0   0   2   1   0   0   2   1   1   0   0   2   1   2   0   0   1   0   1   2   2   0   0   0   1   0   0   2   0   0   1   2   1   1   2   0   0   1   1   1   1   0   1   1   2   0   1   2   2   0   0   1   1   1   1   2   2   1   2   1   1   2   1   2
 MK-3-16                2   1   1   1   1   1   2   1   1   1   1   0   1   0   2   1   1   0   1   1   0   1   0   0   1   1   1   2   0   0   2   1   2   1   0   1   0   1   2   1   1   2   2   0   0   2   2   1   0   2   1   2   0   0   2   1   1   0   1   0   2   0   2   2   1   1   2   2   2   1   2   1   1   0   0   1   1   2   0   1   2   1   0   2   1   0   1   0   2   0   1   1   0   2   1   1   1   2   0   1   1   1   1   2   0   1   1   1   1   0   1   0   0   2   1   2   0   1   1   2   1   0   0   1   1   1   0   1   0   2   1   1   2   2   2   1   0   0   2   1   0   0   2   1   1   0   0   2   1   2   0   0   1   0   0   2   2   0   0   0   1   0   0   2   0   0   1   2   1   0   2   0   0   1   1   1   1   0   1   2   2   0   1   2   1   0   0   1   1   1   1   2   2   1   2   1   1   2   1   2
 MK-4-1                 0   1   1   1   0   2   0   0   2   0   0   1   0   1   2   1   0   2   1   0   1   0   1   0   1   1   2   1   1   0   0   2   2   1   1   0   0   1   0   1   1   1   0   0   2   2   0   0   2   2   1   2   1   1   1   1   0   1   2   1   0   1   2   1   1   0   1   1   2   2   1   0   1   2   1   1   2   2   2   0   1   1   2   1   1   1   1   2   1   0   1   0   2   1   2   1   1   0   1   1   1   0   1   2   0   1   0   1   2   2   1   1   1   0   1   2   2   1   1   0   1   1   1   1   0   2   0   2   0   1   0   2   2   1   0   1   0   2   2   2   0   0   1   1   0   1   1   1   2   1   1   2   0   0   2   1   0   0   2   1   0   2   2   0   1   1   0   0   0   2   1   1   0   0   0   0   1   0   0   1   0   0   1   2   1   1   2   2   0   1   0   2   1   1   2   1   1   1   1   1
 MK-4-2                 0   1   1   1   1   2   0   0   2   1   0   1   1   1   2   1   0   2   1   0   1   0   1   0   1   1   2   1   0   0   0   2   2   1   1   0   0   1   0   1   1   1   1   0   2   2   0   0   2   2   1   2   0   0   1   1   0   1   2   1   1   1   1   1   1   0   1   1   1   2   1   0   1   1   1   1   2   2   2   1   1   1   2   1   0   1   1   2   1   0   1   0   1   1   2   2   1   0   1   1   1   0   1   2   1   1   0   1   1   2   2   1   1   0   1   2   2   1   0   1   1   1   1   1   0   2   0   2   2   0   0   1   2   1   1   1   0   2   2   2   0   0   1   1   0   1   1   0   2   1   1   1   0   0   2   1   0   0   2   1   0   2   2   0   2   1   1   0   0   2   1   1   1   1   0   1   1   0   0   1   0   0   1   2   1   0   2   2   0   2   0   2   1   1   2   1   0   1   1   1
 MK-4-3                 0   1   1   1   2   2   0   0   2   1   1   1   1   1   2   1   0   2   1   0   1   0   1   0   1   1   2   1   1   0   0   2   2   1   1   0   0   1   0   0   1   1   0   0   2   2   1   0   2   2   1   2   0   0   1   1   0   0   1   1   2   1   1   1   1   0   1   1   1   2   0   0   1   1   2   1   2   2   2   1   1   1   2   1   0   1   1   2   1   1   1   0   0   1   2   2   2   0   1   1   1   0   1   2   1   1   0   1   1   2   2   1   1   1   1   2   2   1   0   1   1   1   1   1   0   2   0   2   2   0   1   1   2   1   1   2   0   2   2   2   0   0   1   1   1   1   1   0   2   1   1   1   0   0   2   2   0   0   2   1   0   2   2   0   2   2   1   0   1   2   1   1   1   1   1   1   1   0   0   2   0   0   2   2   1   0   2   2   2   2   1   2   1   1   2   1   0   1   1   1
 MK-4-4                 0   1   1   2   2   1   0   0   2   1   1   1   1   1   2   1   0   2   1   0   1   0   1   1   0   1   2   1   1   0   0   2   2   1   1   0   0   1   0   0   1   2   0   1   2   1   1   0   2   2   1   2   0   1   0   2   0   0   1   1   2   1   1   1   1   0   1   1   1   2   0   0   1   1   2   1   2   2   2   1   1   1   2   1   0   1   1   1   1   1   1   0   0   0   1   2   2   0   0   2   1   0   1   2   1   1   0   1   1   2   2   1   1   1   1   2   1   2   0   1   1   1   1   1   1   2   0   2   2   0   1   1   2   2   1   2   0   2   2   1   0   0   1   1   1   1   1   0   2   1   1   1   0   0   2   2   0   0   2   0   0   2   1   0   2   2   1   1   0   1   1   1   1   1   1   0   1   0   2   2   0   0   2   2   1   0   1   2   2   2   1   2   1   1   2   1   0   1   1   1
 MK-4-5                 0   1   1   1   2   1   0   0   2   1   1   2   1   1   1   1   0   2   1   0   2   0   1   1   0   1   2   1   1   0   1   2   2   1   1   1   0   1   0   0   1   2   0   1   2   1   1   0   2   2   1   2   0   1   0   1   0   0   1   1   2   1   1   1   1   1   1   0   1   1   0   0   1   1   2   1   2   2   2   2   1   1   1   1   0   1   1   1   2   1   0   0   1   0   1   2   2   0   0   2   1   0   1   2   1   1   0   1   1   1   1   2   1   1   1   2   0   2   0   1   1   0   1   1   1   2   0   2   2   0   0   1   2   2   1   2   0   1   2   1   0   0   0   0   1   1   1   0   2   1   1   1   2   0   2   2   0   1   2   0   0   2   1   0   2   2   0   1   0   1   1   1   1   1   1   0   1   0   2   2   0   0   2   2   1   0   1   2   2   2   1   2   1   1   2   1   0   1   1   1
 MK-4-6                 0   0   1   1   2   1   0   0   2   1   1   2   1   1   1   2   0   2   1   0   2   0   2   2   0   1   2   1   1   1   1   2   2   1   1   1   0   2   0   0   1   2   0   1   2   0   1   1   1   2   1   2   1   1   0   1   1   0   1   1   2   1   1   1   2   1   1   0   1   1   0   0   0   1   2   1   2   2   2   2   1   1   1   1   0   1   1   2   2   1   0   0   1   0   1   2   2   1   0   2   2   0   1   2   1   0   0   1   1   1   1   1   1   0   1   2   0   2   0   1   1   0   0   1   0   2   0   2   2   0   0   1   2   2   0   2   0   1   2   1   0   0   0   0   1   1   0   0   2   0   0   2   1   0   2   2   0   1   2   0   1   2   1   0   2   1   0   1   0   1   2   1   1   1   1   0   1   0   2   2   0   0   2   2   1   0   1   2   2   2   1   2   1   0   2   1   0   1   1   1
 MK-4-7                 1   0   1   0   2   1   0   0   2   1   1   2   1   1   0   1   0   2   1   0   1   0   2   2   1   1   2   1   1   0   2   1   1   1   2   1   0   2   0   0   1   1   0   1   2   0   2   1   1   2   1   2   0   1   0   1   1   0   1   1   2   1   1   1   2   1   1   0   1   2   0   0   0   1   2   1   2   2   2   2   1   1   1   0   1   1   1   2   2   1   0   0   1   0   1   2   1   1   0   1   2   0   1   2   2   0   0   1   0   1   1   1   1   1   1   2   0   2   0   1   1   0   0   1   0   2   1   2   2   0   0   1   2   2   0   2   0   2   2   1   0   1   0   0   1   1   0   0   1   0   0   2   0   0   2   2   1   1   2   0   2   2   1   0   2   1   0   1   1   1   2   1   1   1   2   0   1   0   2   2   0   0   2   2   1   0   1   1   2   2   0   2   1   2   2   1   0   1   1   1
 MK-4-8                 1   1   1   0   2   1   0   0   2   1   1   2   1   1   0   2   0   2   1   0   1   1   1   2   1   1   2   1   1   1   1   2   1   1   1   1   1   2   0   0   1   1   1   2   2   1   2   1   1   2   1   2   0   1   1   1   1   0   1   1   2   1   1   1   2   1   1   0   1   2   0   1   1   2   2   1   1   2   2   2   1   1   1   0   1   1   2   2   2   2   0   2   1   0   1   2   1   1   0   1   1   0   1   1   2   0   0   1   0   1   1   2   1   2   1   1   0   2   0   1   2   0   0   1   0   2   2   1   1   0   0   1   2   1   0   2   0   2   2   1   0   2   0   0   1   1   0   0   0   0   0   2   0   1   1   2   1   0   2   1   2   1   1   0   2   1   1   0   1   1   2   1   1   1   1   0   1   0   2   2   0   0   1   1   1   0   2   1   1   2   1   2   1   2   2   1   1   1   1   1
 MK-4-9                 1   1   1   0   2   1   0   0   2   2   1   2   1   0   0   1   0   2   1   0   1   1   1   2   1   1   2   1   1   1   2   2   1   2   1   2   1   2   0   0   0   1   1   2   1   1   2   1   1   1   1   2   0   1   1   1   1   0   1   1   2   1   1   1   2   1   1   0   0   2   0   1   0   2   2   1   1   2   2   1   1   1   1   0   1   1   2   2   2   2   0   2   0   1   0   1   1   1   0   1   0   0   1   0   2   0   0   1   0   1   2   1   1   2   1   1   0   2   0   1   2   0   0   1   0   2   2   1   1   0   0   1   0   1   0   2   0   2   2   1   0   2   0   0   1   0   0   0   1   0   0   2   1   1   1   2   1   0   2   1   2   1   1   0   2   0   1   0   1   1   2   1   1   2   1   0   1   0   2   2   1   0   1   1   1   0   2   1   1   2   1   2   1   2   2   1   1   1   2   1
 MK-4-10                1   1   1   0   2   1   2   0   2   2   1   2   1   0   1   1   0   1   1   0   2   1   1   1   1   1   1   1   1   1   2   2   1   2   1   2   1   1   1   0   0   1   1   2   1   1   2   1   1   1   2   2   1   1   0   1   1   0   2   2   2   1   1   2   2   1   1   0   0   2   0   1   1   2   2   1   1   2   2   1   0   1   1   0   1   1   2   2   2   2   0   2   0   1   0   1   1   1   0   1   0   0   1   0   2   0   1   1   0   1   1   1   1   2   1   0   0   1   1   1   2   0   0   1   1   1   2   1   0   0   0   1   0   0   0   2   0   2   2   0   0   2   1   0   1   0   0   0   0   0   0   2   1   1   1   2   1   0   2   1   2   0   1   0   2   0   1   0   1   1   2   1   1   2   2   0   2   0   2   2   1   0   1   1   1   0   2   0   1   2   2   2   1   2   2   1   0   1   2   1
 MK-4-11                1   1   1   0   1   1   2   0   2   2   1   1   1   0   1   0   1   1   1   0   2   1   1   1   1   1   1   2   1   0   1   2   1   2   1   2   0   1   1   0   1   1   1   2   2   1   2   1   1   1   2   2   1   1   0   0   1   0   2   2   2   1   1   2   2   1   1   0   0   1   0   1   1   2   2   1   0   2   2   1   0   1   1   0   1   1   2   2   2   2   1   2   0   1   0   1   1   1   2   0   0   1   1   0   2   0   2   1   0   2   1   1   1   2   1   0   0   1   1   1   2   0   0   1   1   1   2   1   0   0   0   1   0   0   0   1   0   2   2   0   1   2   1   0   1   0   1   0   0   0   0   2   1   1   1   2   1   1   2   1   2   0   2   0   2   0   0   0   1   2   2   1   1   2   2   0   2   0   1   2   1   1   1   1   1   0   2   0   1   2   2   2   2   1   2   1   0   0   2   0
 MK-4-12                1   1   2   0   0   1   2   0   1   1   2   1   1   0   1   0   1   1   1   2   2   1   1   1   1   1   1   1   1   0   1   2   1   2   1   2   0   1   1   0   1   1   2   2   2   1   1   0   1   1   2   2   1   1   0   0   1   0   2   2   2   1   2   1   1   1   2   0   0   1   0   0   1   2   2   1   1   2   2   1   0   1   1   0   2   1   2   2   2   2   2   2   1   1   0   1   0   1   2   1   0   1   1   1   2   0   2   1   0   2   0   1   1   2   2   0   0   1   1   1   1   1   0   1   1   0   2   1   0   0   0   1   0   0   0   1   0   2   2   0   1   2   1   2   1   0   1   0   2   0   0   2   1   2   1   2   1   0   2   0   2   1   2   0   1   0   0   0   1   2   2   1   1   1   2   0   2   0   1   1   1   1   1   0   1   0   2   0   1   2   2   2   2   1   2   1   0   0   2   0
 MK-4-13                1   1   2   0   0   2   2   0   1   1   1   2   1   0   1   0   1   1   0   2   2   1   1   0   1   1   1   0   1   0   1   2   1   2   1   2   0   1   1   0   0   1   2   2   1   1   1   0   1   0   2   2   1   1   0   0   1   1   1   2   2   1   2   1   0   1   2   0   0   1   0   0   1   1   2   2   1   1   2   1   0   0   1   0   2   1   2   2   2   2   2   2   1   1   0   1   0   1   2   2   0   1   1   1   2   0   2   1   1   2   0   1   0   2   2   0   0   1   1   2   1   1   0   1   1   0   2   2   0   1   0   1   1   0   0   0   0   2   1   0   0   2   1   2   1   0   1   0   1   1   1   2   1   2   1   2   1   0   2   0   2   1   2   0   1   0   0   1   1   2   2   1   1   0   2   0   2   0   2   1   0   2   1   0   1   1   2   0   1   1   1   2   2   1   2   1   0   0   2   0
 MK-4-14                1   1   1   0   0   1   2   0   1   0   1   2   1   0   1   0   1   1   0   2   0   1   1   0   0   1   2   0   1   2   1   2   1   2   1   2   0   0   1   0   0   1   1   2   1   1   1   0   1   0   1   2   1   2   0   0   1   2   1   2   2   0   2   1   0   2   1   0   1   1   0   1   1   1   2   2   1   1   2   0   1   0   1   0   2   1   2   2   1   2   1   2   1   1   0   0   0   2   2   2   0   1   1   0   2   1   2   1   1   2   0   1   0   2   1   0   0   1   2   2   1   1   0   1   1   0   1   1   0   1   0   0   1   1   0   0   1   2   1   0   0   1   2   1   1   0   1   0   1   1   1   2   1   2   1   2   1   1   2   0   2   1   2   0   0   1   0   2   1   1   2   1   1   0   2   0   1   0   2   1   0   2   1   1   1   1   2   0   1   0   0   2   2   1   1   1   0   1   2   0
 MK-4-15                1   1   1   1   1   2   1   1   0   0   1   2   1   0   1   0   1   2   0   1   0   1   1   0   0   1   2   0   1   2   1   1   1   2   1   1   0   0   1   0   0   1   1   2   1   1   0   1   1   0   1   2   1   2   0   0   1   2   1   2   2   0   1   1   0   2   1   0   1   1   0   1   1   2   2   2   1   0   2   0   1   0   1   0   2   1   2   2   1   2   1   1   1   1   0   0   0   2   1   2   0   1   1   0   1   1   2   1   1   2   0   1   0   2   1   0   0   2   2   2   2   1   0   1   1   0   1   1   0   2   0   0   1   1   0   0   1   1   1   0   0   1   2   1   1   0   1   0   1   1   1   2   1   2   1   2   1   1   2   0   2   1   2   0   0   1   0   2   1   1   1   2   1   0   2   0   1   0   1   1   0   0   1   1   1   1   2   0   1   1   0   2   2   1   1   1   0   2   0   0
 MK-4-16                1   1   0   1   1   1   1   1   1   0   1   2   2   0   1   0   0   2   0   1   0   1   1   0   0   2   1   0   1   2   1   1   1   2   1   1   0   1   2   0   0   1   1   2   1   1   0   1   1   0   1   1   1   2   0   0   1   2   0   2   2   0   1   1   0   1   1   0   1   2   0   1   1   1   2   2   0   0   2   0   1   0   1   0   2   1   2   2   1   2   2   2   1   1   0   1   0   2   1   2   0   1   1   0   1   2   2   0   1   2   0   2   0   2   0   0   0   2   2   2   2   1   1   1   1   0   1   1   0   2   1   0   1   1   0   0   1   0   1   2   1   1   2   1   1   0   2   0   1   1   1   2   1   1   1   2   1   1   2   0   2   1   2   1   0   1   0   2   1   1   1   1   2   2   1   0   1   1   1   1   0   0   1   1   1   1   2   1   1   2   1   2   2   1   1   2   0   2   0   1
 MK-5-1                 0   0   1   0   0   1   1   0   2   1   1   1   1   1   0   2   1   2   1   1   2   2   2   0   1   0   0   0   0   1   2   1   0   0   1   1   1   0   1   2   2   1   0   1   0   1   0   2   1   1   1   1   1   2   1   1   0   2   0   1   1   1   1   2   1   1   0   1   0   2   1   2   0   0   1   1   1   1   1   2   1   1   2   1   1   2   2   1   0   1   1   2   1   1   1   1   1   1   1   1   1   2   0   1   2   0   1   1   0   0   1   2   2   2   1   2   0   0   0   0   2   0   1   0   1   2   1   2   2   1   2   1   1   1   1   0   1   1   2   1   2   0   0   1   2   1   2   1   1   1   2   1   0   2   0   1   0   1   2   0   1   0   1   1   0   0   2   1   0   2   1   2   1   1   2   0   1   0   2   0   1   1   1   2   2   1   1   0   1   1   1   1   0   1   0   0   2   1   1   1
 MK-5-2                 0   0   1   0   0   1   1   0   2   1   1   0   1   1   0   2   1   2   1   1   1   2   1   0   1   0   0   0   0   1   2   2   0   0   2   1   1   0   1   2   2   1   0   1   0   1   0   2   1   1   1   1   1   2   1   1   1   2   1   1   1   1   1   2   1   1   0   1   1   2   2   2   0   0   1   1   1   2   1   2   1   1   2   1   1   2   2   1   0   1   2   2   0   1   1   2   1   0   0   1   1   2   0   1   2   0   1   1   0   0   1   2   2   2   1   2   0   1   0   0   2   0   2   1   1   2   1   2   2   1   1   1   1   1   1   0   1   1   1   1   1   0   0   1   2   1   1   2   1   0   2   1   0   2   2   1   0   2   2   1   1   0   1   1   0   0   2   1   0   2   1   2   1   1   2   0   2   0   2   1   1   2   1   2   1   1   1   0   1   0   1   1   0   1   0   0   2   1   0   1
 MK-5-3                 0   0   1   0   0   1   1   1   2   1   1   0   1   1   0   1   1   1   1   1   1   2   1   1   2   0   1   1   0   1   2   2   0   0   1   1   0   0   1   1   2   1   0   1   0   1   0   2   0   2   1   1   1   2   1   1   2   2   1   1   1   2   1   1   1   1   0   1   1   2   2   2   0   0   2   1   1   1   1   1   1   1   2   2   1   2   2   1   1   1   2   1   1   1   1   2   1   1   0   1   1   2   0   1   2   0   1   1   0   1   1   2   2   2   1   1   0   1   0   0   2   0   2   2   1   2   1   2   2   1   0   1   1   1   1   0   1   1   1   1   1   0   1   0   2   1   1   2   1   0   2   1   0   1   1   1   0   2   2   1   1   1   1   1   0   1   2   1   0   2   1   1   1   1   2   0   2   0   1   1   1   2   1   2   1   1   1   0   1   0   1   1   0   0   1   1   2   1   0   1
 MK-5-4                 0   0   1   0   0   1   1   2   2   0   1   0   1   1   0   1   1   1   1   1   1   1   1   1   2   0   1   1   0   1   2   2   0   1   1   1   0   1   0   2   2   1   0   1   0   1   0   2   0   2   1   1   1   1   2   1   2   2   1   0   1   2   1   0   1   2   1   1   1   2   2   2   0   0   2   1   1   1   1   1   1   2   2   2   1   2   1   1   1   1   2   1   1   1   1   2   1   1   1   1   1   2   0   1   2   0   1   1   0   1   1   2   2   2   1   1   0   1   0   0   2   0   2   2   1   1   1   1   1   1   0   1   1   1   1   0   1   0   1   1   1   0   2   1   2   1   1   2   1   0   2   1   0   1   1   1   0   1   2   1   1   2   1   0   0   1   2   0   1   2   2   0   1   1   2   1   1   0   1   1   2   2   1   2   2   1   1   0   1   0   1   1   0   0   2   2   2   0   1   1
 MK-5-5                 0   0   1   1   0   1   2   2   2   1   1   1   1   1   0   1   0   1   1   1   1   1   0   1   2   0   1   1   1   1   2   2   0   1   0   1   1   1   0   2   2   0   0   1   0   1   0   2   0   2   1   1   1   1   2   1   2   2   1   0   1   2   1   0   1   2   1   2   1   2   2   2   1   0   2   1   1   0   1   1   1   2   1   2   1   2   1   0   1   1   1   1   1   1   2   2   1   1   1   1   2   2   1   0   2   0   0   1   0   1   2   2   1   2   1   1   0   1   0   0   1   0   2   2   1   1   0   1   1   1   0   1   0   1   1   0   1   0   1   1   1   0   2   1   2   1   1   2   1   0   2   1   0   1   1   1   0   1   2   1   1   2   0   1   0   1   2   0   1   2   2   0   1   0   2   1   1   0   1   0   2   2   1   1   2   0   0   1   2   0   1   1   0   0   2   2   2   1   1   1
 MK-5-6                 0   0   2   1   0   1   2   2   2   1   1   1   1   1   0   1   0   1   1   1   0   1   0   1   2   0   1   1   1   1   2   2   1   1   0   1   2   1   1   2   2   0   0   1   1   1   0   2   0   2   1   1   2   1   2   1   2   1   1   0   1   2   1   0   1   2   1   2   1   2   2   2   1   0   2   1   1   0   1   1   1   2   0   2   1   2   1   1   1   1   1   1   1   1   2   1   2   1   1   1   2   2   0   0   1   0   0   1   0   1   2   2   0   2   0   1   1   1   0   0   1   0   2   2   1   1   0   1   1   2   0   1   0   1   1   0   1   0   1   1   0   0   2   1   2   2   1   2   1   0   1   1   0   1   1   1   0   1   2   1   1   2   0   1   0   2   2   0   1   2   2   0   2   0   2   0   1   1   1   0   1   1   1   2   2   0   1   1   2   0   1   1   0   1   2   2   2   1   1   1
 MK-5-7                 0   0   2   1   0   1   2   1   2   1   0   1   1   1   0   1   0   1   1   1   0   1   1   0   2   0   1   1   1   1   2   1   1   1   0   2   2   1   1   2   2   0   0   1   1   1   0   2   0   2   1   1   2   1   2   1   1   1   1   0   1   2   1   0   1   2   1   2   1   2   2   2   1   0   2   1   0   0   1   1   1   2   0   2   1   2   0   1   1   0   1   1   1   1   2   1   1   1   1   1   2   2   1   0   1   1   0   1   0   1   2   2   0   2   0   0   1   1   0   0   1   0   2   2   1   2   0   1   1   2   1   1   0   1   1   1   1   0   1   1   0   0   2   2   1   1   1   2   0   0   2   1   0   1   1   1   0   1   1   1   1   2   1   1   0   1   1   0   1   2   2   0   2   0   2   0   1   0   1   0   1   1   1   2   2   1   1   1   2   0   0   2   0   1   2   2   2   1   1   1
 MK-5-8                 0   0   2   1   0   1   2   1   2   1   1   2   1   2   0   1   0   2   1   1   0   1   1   0   1   0   0   2   0   1   2   1   1   2   0   2   1   1   2   2   2   0   0   1   1   1   0   2   0   2   1   1   2   1   2   0   1   1   1   0   1   2   1   0   2   2   2   1   1   2   2   2   1   0   2   1   0   0   1   1   1   2   0   2   2   2   0   1   1   0   1   1   1   1   2   1   1   1   1   1   2   2   2   0   1   2   0   1   0   1   2   2   0   2   0   0   1   1   0   0   1   1   2   2   1   2   0   1   1   2   0   1   0   1   1   1   1   0   1   1   0   0   1   2   1   1   1   2   0   0   2   1   0   1   0   1   0   1   1   1   1   2   1   1   0   1   1   0   2   2   2   0   2   0   2   0   1   1   2   0   1   1   1   2   2   2   1   1   2   1   1   1   0   1   2   1   2   0   1   1
 MK-5-9                 1   0   2   1   0   1   2   1   1   1   1   2   0   2   0   1   0   2   1   1   0   1   1   0   1   0   0   2   0   1   2   1   1   2   0   2   1   1   2   2   2   0   0   0   1   2   0   2   0   2   0   0   2   1   2   0   1   1   1   0   1   1   1   0   1   2   2   1   1   2   1   2   2   1   1   1   1   1   1   0   1   2   0   1   2   2   0   1   1   1   1   1   1   0   2   1   1   1   1   1   2   2   2   1   1   2   1   1   0   1   2   2   0   1   0   0   1   0   0   0   1   1   2   1   1   1   0   1   1   2   0   1   0   1   1   1   1   0   1   1   0   0   1   2   2   1   1   2   0   0   2   1   0   1   0   1   0   1   1   1   1   2   1   1   0   2   1   0   2   2   1   0   2   0   1   0   1   1   1   0   1   1   0   1   2   2   1   2   2   1   1   1   0   1   2   1   2   1   1   1
 MK-5-10                1   1   2   1   0   1   2   1   1   1   1   2   1   2   0   1   0   2   1   1   0   1   2   1   1   0   0   1   0   1   1   1   1   1   0   1   1   0   2   2   2   0   0   0   2   2   0   2   0   2   0   0   2   1   2   0   1   2   1   0   1   1   0   1   1   1   2   1   1   2   1   2   2   1   1   0   1   1   1   1   1   1   0   1   2   2   0   1   1   1   1   2   1   0   1   1   1   1   1   1   1   1   2   1   2   2   2   1   0   1   2   2   0   1   0   0   1   0   0   0   1   1   2   1   1   1   0   1   1   2   1   1   0   1   1   0   1   0   0   1   1   0   1   2   2   1   1   1   0   0   1   1   0   1   1   1   1   1   1   1   1   2   1   0   0   2   1   0   2   2   1   0   2   0   1   0   1   1   1   0   1   1   0   1   2   2   1   1   2   1   0   1   0   1   2   1   2   2   1   1
 MK-5-11                1   1   2   1   0   0   1   1   1   1   1   1   1   2   0   1   0   2   1   1   0   1   2   1   1   0   0   1   0   1   1   1   1   1   0   1   1   0   1   2   2   1   1   0   2   1   0   2   0   2   0   0   2   1   2   0   1   2   1   0   2   1   0   1   1   2   2   1   1   2   1   2   2   1   1   0   1   1   1   1   1   1   1   1   2   2   0   1   1   1   1   2   1   0   1   1   0   1   1   2   1   1   1   1   2   2   2   1   0   1   2   2   0   0   1   0   2   0   1   0   1   1   2   0   1   1   1   1   1   2   1   1   0   1   1   0   1   0   0   1   1   0   1   2   2   1   1   1   0   0   1   1   0   1   1   1   1   1   1   1   1   2   1   0   0   2   0   0   2   2   1   0   2   0   1   0   1   1   2   0   1   1   0   1   2   1   2   1   2   1   1   1   1   0   2   2   2   2   0   1
 MK-5-12                1   1   1   1   0   0   1   1   1   1   1   1   1   2   0   1   0   2   1   1   0   1   2   1   1   0   0   1   0   1   1   1   0   0   0   1   0   0   1   2   2   1   2   1   2   1   0   2   0   2   0   0   2   1   2   0   1   2   1   1   2   0   0   1   0   2   2   1   2   2   1   2   2   2   1   1   1   1   1   1   1   1   1   1   2   2   0   1   2   1   1   2   1   0   1   1   0   1   1   2   0   1   1   1   2   2   2   2   0   1   2   2   0   0   1   0   2   0   1   1   1   1   2   0   2   1   1   1   1   2   1   2   1   2   1   0   1   0   0   2   2   0   1   2   0   1   1   1   0   0   1   1   0   1   1   0   1   0   1   1   0   2   1   0   0   2   1   0   2   1   1   0   2   0   1   1   1   0   2   0   1   1   0   1   2   0   2   1   2   2   1   2   1   0   2   1   2   2   0   1
 MK-5-13                2   1   1   1   0   0   1   1   2   1   1   2   1   2   0   1   0   1   1   1   1   1   2   1   1   1   1   0   1   1   1   1   0   0   1   1   1   0   2   2   2   1   2   1   2   1   0   2   0   2   1   0   2   1   2   0   1   2   1   2   2   0   0   1   0   1   1   1   2   2   1   2   1   2   0   1   1   1   1   1   1   1   1   1   1   1   0   1   2   1   1   2   1   0   1   1   0   2   1   2   0   2   1   1   1   2   2   2   0   1   2   2   0   0   0   0   0   0   1   1   1   2   2   0   2   1   1   2   1   2   1   2   2   2   1   0   1   0   0   2   2   0   1   2   0   1   1   1   0   0   1   1   0   1   1   0   1   0   1   1   0   2   1   0   0   1   1   0   2   1   1   0   2   0   1   1   2   0   2   0   1   1   0   1   2   0   2   1   1   2   1   2   1   0   2   2   1   2   0   1
 MK-5-14                2   1   1   1   0   0   0   1   2   2   1   2   1   2   1   1   1   1   2   1   1   2   2   1   1   1   1   0   1   1   1   0   0   0   1   1   1   0   2   2   2   1   1   1   2   1   0   2   0   2   1   0   2   1   1   0   1   2   1   2   1   0   0   1   0   1   1   1   2   2   1   2   1   2   0   1   0   1   1   0   1   1   1   1   1   1   1   1   2   1   1   2   1   0   1   1   0   2   1   1   0   2   1   1   2   2   2   2   0   1   2   2   0   0   0   0   0   0   1   1   1   2   1   0   1   1   1   2   1   2   2   2   2   1   1   0   0   0   1   1   1   1   1   1   0   1   1   1   0   0   1   1   0   1   2   0   1   0   1   1   0   2   2   0   0   1   1   0   2   1   1   0   2   0   1   1   2   1   2   0   1   0   0   1   1   0   2   1   2   2   1   2   2   0   1   2   1   2   0   1
 MK-5-15                1   2   1   2   0   0   0   0   2   2   1   2   2   2   1   1   1   1   2   1   1   2   2   1   1   1   1   1   1   1   1   0   0   0   1   1   1   0   2   2   2   1   1   1   2   1   0   1   0   2   1   0   2   1   1   0   1   2   1   2   0   1   0   2   0   1   1   1   2   2   1   1   1   2   0   1   0   1   1   0   1   1   1   1   1   1   1   1   1   1   1   2   2   1   1   1   0   2   1   1   0   1   1   1   1   2   1   2   1   1   1   2   0   0   0   0   1   2   1   1   1   2   1   0   1   1   1   1   1   2   2   2   2   1   0   0   0   0   1   1   1   1   1   0   0   0   1   1   0   1   2   1   0   1   2   0   1   0   1   1   0   2   1   0   1   2   0   0   2   1   1   0   2   0   1   1   1   1   2   0   1   0   0   1   1   0   2   1   2   2   1   2   2   1   1   2   2   2   1   1
 MK-5-16                1   2   1   2   0   0   1   0   2   1   1   2   1   2   1   1   1   1   2   1   1   2   2   1   1   1   1   1   1   1   1   0   0   0   1   2   1   0   2   2   2   1   1   1   2   1   0   1   0   2   1   0   2   0   1   0   0   2   1   2   0   1   0   2   0   1   1   1   1   2   1   1   1   2   0   0   0   1   0   1   1   2   2   1   1   1   1   0   1   1   1   2   1   1   1   1   0   2   1   1   0   1   0   1   1   2   2   2   1   1   1   2   0   0   1   0   1   2   1   1   1   1   1   1   2   1   1   1   1   2   1   2   2   1   0   0   0   0   2   1   1   1   1   0   0   0   1   1   0   1   2   1   0   1   2   1   1   0   1   1   0   2   1   0   0   2   0   1   2   1   1   1   2   0   1   1   1   1   2   0   2   1   1   1   1   0   2   1   2   2   0   2   2   2   1   2   2   2   1   0
 MK-6-1                 2   0   2   0   1   1   1   0   1   2   0   1   1   0   2   1   0   1   0   2   0   1   1   1   0   0   2   0   0   1   2   1   2   2   1   2   0   1   0   1   0   1   1   1   2   1   0   1   0   2   1   0   2   2   1   1   0   1   1   2   0   0   2   0   1   1   1   0   2   0   1   0   0   1   1   1   0   0   2   1   2   1   1   0   2   1   2   1   0   0   0   0   1   2   2   0   0   1   1   1   2   0   0   0   0   1   1   1   2   1   2   0   2   2   2   2   1   0   1   2   1   0   0   1   2   1   0   0   1   1   0   2   1   1   0   1   0   1   0   0   2   2   1   2   1   1   0   0   1   1   1   2   1   1   1   1   1   1   1   2   1   0   1   1   2   1   2   2   1   1   0   1   2   0   0   2   1   1   1   2   1   2   0   2   1   2   1   1   2   2   1   1   1   1   1   2   1   2   1   1
 MK-6-2                 2   0   2   0   1   1   0   0   2   2   0   1   1   0   2   1   0   1   0   2   0   0   1   1   0   1   2   0   0   1   2   2   2   2   1   1   1   1   0   1   1   1   1   1   2   1   0   1   0   2   1   0   2   2   1   1   0   1   1   2   0   0   2   0   1   1   1   0   2   0   1   0   0   1   1   2   0   0   0   1   1   1   1   0   2   1   1   2   0   0   0   0   1   2   2   0   0   0   1   1   2   0   0   1   0   2   1   1   2   1   2   0   2   2   2   2   1   0   1   2   2   1   1   0   2   1   0   0   1   1   0   2   1   1   0   1   0   1   0   1   2   2   1   2   1   1   0   0   0   1   1   2   2   1   1   1   1   1   2   2   1   0   1   1   1   1   2   2   1   1   0   1   1   0   0   2   1   1   1   2   1   2   0   2   1   2   1   2   2   2   1   1   1   1   1   2   0   2   0   1
 MK-6-3                 2   0   2   0   1   1   0   0   1   2   0   2   1   0   2   1   0   1   0   2   0   0   1   1   0   1   2   0   0   0   2   0   2   2   1   1   1   1   0   1   1   2   0   1   2   1   0   1   0   2   1   0   1   2   1   1   0   1   1   1   0   0   2   0   1   1   1   0   2   0   1   1   0   1   2   2   0   0   1   1   1   2   2   1   2   1   1   1   0   0   0   0   1   2   2   1   0   0   2   2   2   0   0   1   0   2   1   1   2   1   2   0   2   2   2   2   1   1   1   1   2   0   1   0   2   1   1   0   0   1   0   2   0   1   0   0   0   0   0   1   2   2   1   2   2   1   0   0   0   1   1   2   2   1   1   1   1   1   2   1   1   0   2   1   1   1   2   2   2   1   0   1   1   0   0   2   1   1   1   1   1   2   0   2   1   2   1   2   2   1   1   1   1   2   1   2   0   2   0   1
 MK-6-4                 2   0   2   0   1   1   0   0   1   2   0   2   1   0   2   1   1   1   0   2   0   0   1   1   0   1   1   0   0   0   2   0   2   2   1   1   2   1   0   1   1   2   0   1   2   1   0   1   1   2   1   0   1   1   1   1   0   1   1   1   0   0   2   0   1   1   1   0   2   0   1   1   1   1   2   2   0   0   1   1   1   2   2   1   2   1   2   1   0   0   0   1   1   2   2   1   0   0   2   2   2   0   0   1   0   1   1   1   2   1   1   1   2   2   1   2   1   1   1   1   2   0   1   0   2   1   1   0   0   1   0   2   0   1   0   0   0   1   0   1   2   2   0   2   2   1   0   0   0   1   1   2   2   1   1   1   2   2   2   1   2   0   1   0   1   1   2   1   2   1   0   0   1   0   0   2   1   1   1   1   1   2   0   2   0   2   1   1   1   1   1   1   1   2   1   2   0   2   0   2
 MK-6-5                 2   0   2   0   1   1   1   1   1   2   0   2   1   0   2   1   0   1   0   2   0   0   1   1   0   1   2   0   1   1   2   0   2   2   1   2   2   1   1   1   1   2   0   1   2   1   1   1   1   2   1   1   1   1   1   1   0   1   1   1   0   2   2   0   1   1   1   0   2   2   0   1   1   2   2   1   0   0   1   1   1   2   2   2   2   1   2   2   0   0   0   1   1   1   1   1   0   0   2   0   2   1   0   1   1   1   1   1   1   1   1   1   2   2   1   2   0   1   1   2   2   0   2   0   2   2   1   0   0   1   0   2   0   1   0   0   0   2   0   1   2   2   0   2   2   2   0   0   1   1   1   2   2   1   1   0   1   2   2   1   2   0   0   0   2   1   2   1   2   1   0   1   1   0   1   2   1   1   1   1   2   2   0   2   0   2   1   2   1   1   0   0   1   2   1   2   0   1   0   1
 MK-6-6                 2   0   2   0   1   2   1   1   1   2   0   2   1   1   2   1   0   1   0   2   0   0   1   2   0   1   2   0   2   1   2   0   2   2   1   2   2   2   1   1   1   2   0   1   2   2   1   1   1   1   1   1   1   1   1   0   0   1   1   1   0   2   2   1   1   1   2   0   1   2   1   1   2   2   2   1   0   0   1   1   1   2   2   2   2   1   2   2   0   0   0   1   1   1   1   1   1   0   2   0   2   1   0   1   1   1   1   1   1   1   2   1   2   2   1   1   0   1   1   2   2   0   1   0   2   1   2   0   0   1   0   1   0   1   0   1   0   2   1   1   2   1   0   2   2   2   0   0   1   1   2   2   2   1   1   0   0   2   2   1   2   0   1   0   2   1   2   1   2   0   1   2   1   0   1   2   1   0   1   1   2   2   0   2   0   2   1   2   2   1   0   0   2   2   1   2   0   1   0   1
 MK-6-7                 2   1   2   0   1   2   1   1   1   2   0   2   1   1   2   1   0   1   0   2   0   0   1   1   0   1   2   0   2   1   2   1   2   2   1   1   2   2   1   1   1   2   0   1   2   2   2   1   1   0   1   1   1   0   2   0   1   0   1   1   0   2   2   1   1   1   2   0   1   2   1   1   2   2   2   1   0   0   1   1   1   2   2   2   2   1   1   1   0   0   0   1   1   1   1   1   1   0   2   0   2   1   0   1   1   1   1   1   1   0   2   1   2   2   1   1   0   1   1   2   1   0   1   1   2   1   1   0   0   1   0   1   1   1   0   0   0   2   1   2   1   1   0   1   1   1   0   0   1   1   2   2   2   1   1   0   1   2   2   0   2   1   1   0   1   1   2   1   2   0   0   2   2   0   1   2   1   0   2   1   1   2   0   2   0   2   1   2   2   1   1   0   1   1   1   2   0   1   0   1
 MK-6-8                 1   1   2   0   2   2   2   1   1   0   0   2   2   1   2   0   0   1   0   1   0   0   1   1   0   1   2   0   2   1   2   1   2   2   1   1   2   2   1   1   1   2   0   1   2   1   2   1   1   0   1   1   1   0   2   0   1   1   1   1   0   2   2   1   1   1   2   0   1   2   1   1   2   2   2   1   0   0   1   0   1   2   2   2   2   1   1   1   0   0   1   1   1   1   1   1   1   1   2   0   1   1   0   1   0   1   1   1   1   0   2   1   2   2   2   0   0   1   0   2   1   0   1   1   2   1   1   0   0   0   0   1   1   1   0   0   0   2   1   2   1   1   0   0   1   2   1   0   1   1   1   2   2   1   1   0   1   1   2   0   1   1   1   0   1   1   1   1   2   0   0   2   2   0   1   2   1   0   1   1   1   2   0   2   0   2   1   2   2   1   0   0   1   1   1   1   0   1   0   1
 MK-6-9                 1   1   2   1   2   2   2   1   1   0   1   2   1   1   2   0   1   1   0   1   0   0   1   1   0   1   2   0   2   1   2   1   2   2   1   0   2   2   0   1   1   2   1   1   2   2   2   1   1   0   1   1   1   0   1   0   1   1   1   0   0   2   2   1   2   0   2   2   1   2   1   1   2   1   2   1   1   0   1   0   1   1   2   1   2   1   0   1   0   0   1   2   1   1   1   1   1   1   2   0   1   1   0   1   0   1   1   1   1   0   2   0   2   2   1   0   0   1   0   0   1   0   1   1   2   1   1   0   0   0   0   1   1   1   0   0   1   2   1   2   1   0   0   0   2   2   1   1   1   1   1   1   2   1   1   0   1   1   2   1   1   1   1   1   0   1   1   1   2   0   1   2   2   0   1   2   1   0   1   1   2   2   0   2   0   2   1   2   2   1   0   0   2   2   1   1   1   1   0   1
 MK-6-10                2   1   2   1   2   2   2   1   1   1   1   2   1   1   2   0   1   0   0   0   0   0   1   1   0   1   2   0   1   1   2   1   1   1   0   0   2   2   0   1   1   2   1   1   2   2   2   1   1   0   2   1   1   0   1   0   1   1   1   0   0   2   2   1   2   0   2   2   1   1   1   1   2   1   2   1   1   0   1   0   1   1   2   1   2   1   0   1   0   0   1   2   1   1   1   1   1   1   2   0   1   1   1   1   0   0   1   1   1   0   1   0   2   2   1   0   0   1   0   1   1   0   1   1   1   1   1   0   0   0   1   1   1   1   0   0   1   2   1   2   1   0   0   0   2   2   1   1   1   1   2   1   2   1   1   0   1   2   2   1   1   1   1   1   0   1   1   0   2   0   2   1   2   0   1   2   1   0   1   0   2   2   0   2   0   2   1   2   2   1   0   0   2   1   1   2   1   1   0   1
 MK-6-11                1   1   2   2   2   2   2   1   1   1   1   1   1   1   2   0   1   0   0   0   0   1   1   1   0   1   2   0   1   1   2   1   1   1   1   0   2   2   0   1   1   2   1   0   2   2   2   2   1   1   2   1   1   0   1   0   1   1   0   1   0   2   2   1   2   0   2   2   1   2   1   2   2   1   2   1   0   0   1   1   1   1   2   1   2   1   0   1   0   0   1   2   1   2   1   1   1   1   2   0   1   1   1   1   0   0   1   1   1   0   1   0   2   2   1   0   0   1   0   1   1   0   1   0   1   1   1   0   0   1   1   1   0   1   0   0   1   1   1   2   1   0   0   0   2   1   1   1   1   1   2   1   1   0   1   0   1   1   1   1   1   1   1   1   0   1   2   0   1   0   2   1   2   0   1   2   1   0   0   0   2   1   0   2   1   1   0   2   2   1   0   0   2   1   1   2   0   1   0   1
 MK-6-12                1   2   2   1   2   2   0   1   1   1   1   1   1   1   2   0   1   0   0   0   0   1   2   1   0   1   2   0   1   0   2   1   1   1   1   0   2   2   0   0   1   2   1   0   2   1   2   2   0   1   1   1   1   0   0   1   1   1   1   1   2   2   2   1   2   0   2   1   1   1   1   2   2   0   2   1   0   0   1   1   1   1   2   1   2   1   0   2   0   0   1   2   1   2   1   1   0   0   2   1   1   1   1   0   0   1   2   0   1   1   1   0   2   2   2   0   0   1   0   1   1   0   1   0   1   1   1   0   0   0   1   1   0   1   0   0   1   1   1   2   1   0   0   0   1   1   2   1   2   1   2   0   1   1   1   0   1   1   1   1   1   0   1   1   0   1   2   0   2   0   2   1   1   0   1   2   1   0   0   0   2   1   1   2   1   2   0   2   2   1   1   0   1   1   1   2   0   1   0   1
 MK-6-13                1   2   2   1   1   2   1   1   1   1   1   1   1   1   2   0   1   0   0   0   0   0   2   1   0   1   2   0   1   0   2   1   1   1   1   0   2   2   0   0   1   2   0   0   2   0   2   2   1   1   1   1   1   0   1   1   1   1   1   1   2   2   1   1   2   1   2   1   1   2   1   2   2   0   2   1   0   0   1   1   1   1   2   1   2   1   0   2   0   0   1   2   1   2   1   1   0   0   2   1   1   1   1   0   0   1   2   0   1   1   1   1   2   2   2   0   0   1   0   1   1   0   1   0   1   1   1   0   0   0   0   1   0   1   0   0   1   0   0   2   1   0   1   0   1   2   2   2   2   1   2   0   1   1   1   0   1   1   1   2   1   1   1   1   0   1   1   0   2   0   2   1   1   1   1   2   1   0   0   0   2   2   1   2   1   2   0   2   2   1   1   1   1   1   1   2   0   0   1   1
 MK-6-14                1   2   2   1   1   2   1   0   1   1   1   2   1   0   2   1   1   0   0   0   0   0   2   1   1   1   2   0   1   0   2   2   1   1   2   0   2   2   0   1   1   2   0   0   1   0   2   2   1   1   1   1   1   1   1   1   1   1   2   1   2   1   0   1   2   1   2   2   1   2   1   2   2   0   2   1   0   0   1   1   1   1   2   1   1   1   1   2   0   1   0   2   1   1   1   1   0   0   1   1   1   1   1   0   0   2   1   0   1   1   1   1   1   2   1   0   0   1   1   1   1   0   1   0   1   1   1   0   0   0   0   1   0   1   0   1   1   0   0   2   1   0   0   0   1   2   2   2   1   1   2   0   1   1   1   0   1   1   1   2   1   1   1   1   0   1   1   0   2   0   2   1   1   1   1   1   1   0   0   0   2   2   1   2   1   2   0   1   0   1   1   1   1   1   1   2   0   0   2   1
 MK-6-15                1   2   2   2   1   2   1   0   1   1   2   2   1   0   2   1   1   0   0   0   0   0   2   1   1   1   1   0   2   0   2   2   1   1   2   0   2   2   0   1   0   2   1   2   1   0   1   2   1   1   2   1   1   2   1   1   0   1   2   1   2   1   0   1   2   1   2   2   1   2   2   1   2   0   2   2   0   1   1   1   1   1   2   1   1   1   1   1   0   1   0   2   1   1   1   1   0   0   1   1   1   1   1   0   0   2   1   0   1   1   1   1   1   2   1   0   1   1   0   0   1   0   1   0   1   1   1   0   0   0   0   1   0   1   0   1   1   0   0   2   1   0   0   0   1   2   2   2   1   0   2   0   1   0   1   0   1   1   1   2   1   1   1   1   0   1   1   0   2   0   2   1   0   1   1   1   1   1   1   0   2   2   1   2   2   2   0   0   1   1   2   1   1   0   1   2   0   1   2   1
 MK-6-16                1   2   2   2   1   0   1   0   1   1   2   2   0   0   2   1   0   0   0   0   0   0   2   1   1   1   0   1   2   0   2   1   1   1   2   0   2   2   0   1   0   2   1   2   1   0   1   2   1   1   2   1   1   2   1   1   2   1   2   0   2   1   0   1   2   1   2   2   1   1   2   1   2   0   2   2   1   1   1   1   1   1   2   1   1   1   1   1   0   1   1   2   1   1   1   1   0   0   2   1   1   1   1   0   0   2   0   0   1   1   1   1   1   2   1   0   1   0   0   0   1   0   1   0   1   1   1   0   0   0   0   1   0   1   0   0   1   0   1   2   1   0   0   1   1   1   2   2   1   0   2   0   1   1   1   0   2   1   1   2   1   1   2   0   0   1   0   0   2   0   2   1   0   2   1   1   1   1   1   0   1   2   1   2   2   2   0   1   1   2   2   1   1   0   1   2   1   1   2   1
 
!****************************************** Phenotypic Data **********************************************************
!-100.0 is resevred for missing phenotype
SimulatedTrait1         9.2848   11.6194    8.4697    9.9725   10.7645   10.5329    9.6588   10.7444   11.5313   11.1285    9.5583   10.2729   10.0886    8.1925   10.5562    8.6757   10.5720   10.4438   10.6453   10.0213    8.6832   12.2055    9.1097    9.5035    9.3545   11.0668   10.3627   10.1265    9.6835    9.4899   10.5491   11.7825    9.5347   10.5132   11.6067   10.9170   11.9428   11.1748    9.3959    8.3451   10.6122   11.5965    9.4338   11.1914    9.1797    9.2749   10.4426   12.0211   10.0103    7.5906   10.0783    8.0525   10.4168   10.5872    9.8987    8.8897   11.8074   10.0028    8.5494   10.1920    9.4744   10.2730    9.2177   10.8944   10.5810    9.9616    9.5350    8.5750    8.9329   10.4938   10.0432    9.4795    8.6674    9.8972    9.0865    9.7141   10.5809   10.4369    9.2078   11.0346   11.2920   10.0934   10.3978   10.3315   10.9653   10.2365    9.4784   11.1538    8.7816   10.3875   10.0474   11.0031    9.2927    9.6155    9.0344   11.3315    9.2966   10.9479   12.5655   11.3780   12.5907   11.5454   10.5795    8.7088    9.2068   10.0535    9.1920    9.2588    8.7786    9.9324    9.1358   11.1980   10.2106   12.8909    8.4654   11.2173   11.2679   10.7750    8.8583   10.4277   11.1531    9.8079    9.8829   11.5612   11.5744   11.1039    8.2450   10.3149   10.5384   10.8272    8.9162   10.5185    9.3687    9.2030   11.6613   10.4090    8.5895    9.0982   10.1309    9.8760   11.3634   10.0293   10.3984   10.2220    9.9715    9.0061    9.3229   11.4921    9.1375    9.5888    8.3578    9.6784   11.5968    8.6498    9.1543    9.5656    8.7737   10.3573   10.3092    9.2847   10.0124   10.7512   10.4161    8.9617    9.6433    9.2977   10.1451    8.9081    8.6586   10.7863   12.3536   10.6030    9.0126    7.7230    9.0357    9.1198    8.1183    9.1729   10.5015    9.1648    8.1216   10.0041   11.6634   10.1534    9.9311   10.1292   10.8659   11.3728   10.9778    9.4946    9.4605    9.7174    9.5630    9.7222   10.7696   10.5139   11.2626    9.4903   10.4354    8.4123
 
