# Supplementary material for: Inclusive Composite Interval Mapping of QTL by Environment Interactions in Biparental Populations
Source: PLoS One. 2015 Jul 10;10(7):e0132414. doi: 10.1371/journal.pone.0132414 (PMC4498613; doi:10.1371/journal.pone.0132414)
Supplement: S2 File — (ZIP) [file pone.0132414.s002.zip › F2 population/e=1/run_00052.met]

!**********************Note: lines staring with "!" are remarks and will be ignored in the program********************
!*********************************General Information**********************************
!Assuming F1 = P1 x P2, populations available in QTL IciMapping are: 
!  1, P1BC1F1 = P1 x F1, the first backcrossing where P1 is used as the recurrent parent;
!  2, P2BC1F1 = P2 x F1, the first backcrossing where P2 is used as the recurrent parent;
!  3, F1DH, F1-derived doubled haploids; 
!  4, RIL or F1RIL, recombination inbred lines through the repeated selfing of F1;
!  5, P1BC1RIL, recombination inbred lines through the repeated selfing of P1BC1F1;
!  6, P2BC1RIL, recombination inbred lines through the repeated selfing of P2BC1F1;
!  7, F2, the selfing generation of F1;
!  8, F3, the selfing generation of F2;
!  9, P1BC2F1, the second backcrossing where P1 is used as the recurrent parent; 
! 10, P2BC2F1, the second backcrossing where P2 is used as the recurrent parent;
! 11, P1BC2RIL, recombination inred lines through the repeated selfing of P1BC2F1; 
! 12, P2BC2RIL, recombination inred lines through the repeated selfing of P2BC2F1; 
! 13, P1BC1F2, the selfing generation of P1BC1F1; 
! 14, P2BC1F2, the selfing generation of P2BC1F1; 
! 15, P1BC2F2, the selfing generation of P1BC2F1; 
! 16, P2BC2F2, the selfing generation of P2BC2F1; 
! 17, P1BC1DH, P1BC1F1-derived doubled haploids; 
! 18, P2BC1DH, P2BC1F1-derived doubled haploids; 
! 19, P1BC2DH, P1BC2F1-derived doubled haploids; 
! 20, P2BC2DH, P2BC2F1-derived doubled haploids; 
   7      !Mapping Population (see remarks above)
   2      !Mapping Function (1 for Kosambi; 2 for Haldane; 3 for Morgan)
   2      !Marker Space Type (1 for intervals; 2 for positions)
   1      !Marker Space Unit(1 for centiMorgans; 2 for Morgan)
   6      !Number of Chromosomes (or Linkage Groups)
 200      !Size of the mapping population
   1      !Number of environments
 
!***************************************** Chromosomes and Linkage Maps **********************************************
!Chromosome                 NumMarkers
-CH1                        16
-CH2                        16
-CH3                        16
-CH4                        16
-CH5                        16
-CH6                        16
!Linkage map (Marker name followed by position or the interval length)
 MK-1-1                1     0.000
 MK-1-2                1    10.000
 MK-1-3                1    20.000
 MK-1-4                1    30.000
 MK-1-5                1    40.000
 MK-1-6                1    50.000
 MK-1-7                1    60.000
 MK-1-8                1    70.000
 MK-1-9                1    80.000
 MK-1-10               1    90.000
 MK-1-11               1   100.000
 MK-1-12               1   110.000
 MK-1-13               1   120.000
 MK-1-14               1   130.000
 MK-1-15               1   140.000
 MK-1-16               1   150.000
 MK-2-1                2     0.000
 MK-2-2                2    10.000
 MK-2-3                2    20.000
 MK-2-4                2    30.000
 MK-2-5                2    40.000
 MK-2-6                2    50.000
 MK-2-7                2    60.000
 MK-2-8                2    70.000
 MK-2-9                2    80.000
 MK-2-10               2    90.000
 MK-2-11               2   100.000
 MK-2-12               2   110.000
 MK-2-13               2   120.000
 MK-2-14               2   130.000
 MK-2-15               2   140.000
 MK-2-16               2   150.000
 MK-3-1                3     0.000
 MK-3-2                3    10.000
 MK-3-3                3    20.000
 MK-3-4                3    30.000
 MK-3-5                3    40.000
 MK-3-6                3    50.000
 MK-3-7                3    60.000
 MK-3-8                3    70.000
 MK-3-9                3    80.000
 MK-3-10               3    90.000
 MK-3-11               3   100.000
 MK-3-12               3   110.000
 MK-3-13               3   120.000
 MK-3-14               3   130.000
 MK-3-15               3   140.000
 MK-3-16               3   150.000
 MK-4-1                4     0.000
 MK-4-2                4    10.000
 MK-4-3                4    20.000
 MK-4-4                4    30.000
 MK-4-5                4    40.000
 MK-4-6                4    50.000
 MK-4-7                4    60.000
 MK-4-8                4    70.000
 MK-4-9                4    80.000
 MK-4-10               4    90.000
 MK-4-11               4   100.000
 MK-4-12               4   110.000
 MK-4-13               4   120.000
 MK-4-14               4   130.000
 MK-4-15               4   140.000
 MK-4-16               4   150.000
 MK-5-1                5     0.000
 MK-5-2                5    10.000
 MK-5-3                5    20.000
 MK-5-4                5    30.000
 MK-5-5                5    40.000
 MK-5-6                5    50.000
 MK-5-7                5    60.000
 MK-5-8                5    70.000
 MK-5-9                5    80.000
 MK-5-10               5    90.000
 MK-5-11               5   100.000
 MK-5-12               5   110.000
 MK-5-13               5   120.000
 MK-5-14               5   130.000
 MK-5-15               5   140.000
 MK-5-16               5   150.000
 MK-6-1                6     0.000
 MK-6-2                6    10.000
 MK-6-3                6    20.000
 MK-6-4                6    30.000
 MK-6-5                6    40.000
 MK-6-6                6    50.000
 MK-6-7                6    60.000
 MK-6-8                6    70.000
 MK-6-9                6    80.000
 MK-6-10               6    90.000
 MK-6-11               6   100.000
 MK-6-12               6   110.000
 MK-6-13               6   120.000
 MK-6-14               6   130.000
 MK-6-15               6   140.000
 MK-6-16               6   150.000
!*********************************** Marker Types ********************************************************************
!Co-dominant marker: When heterozygote F1 is present, P1 is coded as 2, F1 is coded as 1, and P2 is coded as 0; Otherwise, P1 is coded as 2, and P2 is coded as 0. 
!Dominant marker: When heterozygote F1 is present, P1 and F1 are coded as 12, and P2 is coded as 0; Otherwise, P1 is coded as 2, and P2 is coded as 0.  
!Recessive markers: When heterozygote F1 is present, P1 is coded as 2, and F1 and P2 are coded as 10; Otherwise, P1 is coded as 2, and P2 is coded as 0. 
!Missing marker is coded as -1. 
 MK-1-1                 0   1   0   1   2   1   1   2   1   1   2   1   0   0   2   1   0   1   2   0   1   0   2   1   0   1   2   1   0   1   1   2   1   0   1   2   2   0   1   0   2   0   0   1   2   1   2   1   0   0   1   0   0   2   2   2   2   2   1   1   1   1   1   1   1   0   1   2   1   0   1   2   1   1   2   2   2   2   1   1   1   2   1   0   0   0   2   1   1   2   1   2   2   2   1   2   0   1   1   0   1   2   1   2   1   2   0   0   2   1   0   0   2   1   0   1   0   0   2   0   1   2   1   1   0   2   0   1   2   1   2   0   1   2   1   1   1   2   0   1   1   2   1   1   1   0   1   2   0   1   0   1   2   1   2   0   0   0   1   1   1   2   0   1   1   1   1   1   0   1   0   0   0   1   1   0   0   1   2   0   0   2   0   1   1   2   1   0   1   0   1   2   1   2   1   0   1   1   1   2
 MK-1-2                 1   1   0   0   2   2   0   2   0   1   2   1   0   0   2   1   0   1   2   0   1   0   2   0   0   1   2   2   0   1   1   1   1   0   1   2   2   0   1   0   2   1   1   1   2   1   1   1   1   0   1   0   0   2   2   2   2   2   1   1   1   2   1   1   1   0   1   2   2   0   1   2   1   1   2   2   0   2   1   1   0   2   0   0   0   0   2   1   0   2   1   2   2   2   1   2   0   1   1   1   1   2   1   2   1   1   0   0   2   0   0   0   2   1   0   2   0   0   1   0   1   1   1   1   0   1   0   2   2   2   1   0   1   2   1   1   1   2   0   0   1   2   1   0   0   0   2   2   1   1   1   1   2   1   2   0   0   0   1   1   1   2   0   1   1   1   1   1   0   1   0   0   0   0   1   0   0   1   1   1   0   2   0   1   0   2   1   1   1   0   1   1   1   2   1   0   1   0   1   2
 MK-1-3                 1   2   0   0   2   2   0   1   0   1   2   1   0   0   2   1   0   2   2   0   1   0   2   0   0   1   2   2   0   1   1   1   1   0   1   2   2   0   1   0   2   0   1   1   2   1   1   1   1   0   1   0   1   1   1   2   2   2   1   1   1   2   1   0   0   0   1   2   2   0   1   1   1   1   2   2   0   2   1   2   0   2   1   0   0   0   2   1   0   2   0   2   2   2   1   2   0   1   1   1   1   2   1   2   1   1   0   0   2   0   0   0   2   2   0   2   0   1   2   0   1   1   1   1   0   1   0   2   1   2   2   0   2   2   0   1   1   2   1   0   1   1   1   0   0   1   2   1   1   2   1   1   2   1   2   0   0   1   1   0   1   2   0   1   1   1   1   1   0   1   0   0   0   0   1   0   0   1   1   2   1   2   0   1   1   2   0   1   1   0   1   1   1   2   1   0   1   0   1   1
 MK-1-4                 1   2   1   1   2   2   0   1   0   1   2   1   0   0   2   1   1   2   2   0   1   0   1   0   0   1   2   2   0   1   1   1   1   0   1   2   2   0   1   0   1   0   1   1   2   1   1   1   1   0   1   0   0   1   1   2   2   2   0   1   2   0   0   0   0   0   1   2   2   0   1   1   1   1   2   2   0   2   1   2   0   2   1   0   0   1   2   1   0   2   0   2   2   1   1   2   0   2   1   1   1   2   1   2   1   1   1   0   2   0   0   0   1   2   0   1   0   0   2   0   1   2   1   1   0   1   0   2   1   2   1   0   2   2   1   1   0   1   1   0   1   1   1   1   0   1   1   1   1   2   0   1   1   1   2   0   0   1   1   0   1   1   0   1   1   1   1   1   0   2   0   1   0   0   1   0   1   1   1   2   1   1   0   1   1   2   0   1   1   0   1   2   1   2   1   0   1   0   1   1
 MK-1-5                 1   1   1   1   2   1   0   1   0   2   2   1   0   1   2   2   1   2   2   0   1   1   1   0   0   1   2   2   0   1   1   1   0   0   1   2   2   0   1   0   1   0   1   1   1   1   1   2   1   0   1   1   0   1   1   2   2   2   0   1   2   0   0   0   1   0   0   1   2   0   1   1   1   0   2   2   1   2   1   2   0   2   1   0   1   1   1   0   0   2   0   2   2   1   1   2   0   1   1   1   1   2   1   1   1   1   1   0   1   0   0   0   0   1   0   1   0   0   2   0   1   2   1   1   0   0   0   2   1   2   2   0   1   2   1   2   0   1   1   0   1   1   1   1   0   1   1   1   2   1   1   1   1   1   2   0   0   1   1   0   1   0   0   1   1   1   1   1   0   2   0   1   0   0   1   0   1   1   2   2   1   1   0   1   1   2   1   1   1   0   1   2   1   2   2   1   1   0   0   1
 MK-1-6                 1   1   1   1   2   1   0   1   0   2   1   1   0   1   1   2   1   2   2   0   1   1   1   0   0   1   2   2   0   2   1   1   0   0   1   2   2   0   1   0   1   0   1   1   0   0   1   2   0   0   2   2   0   1   0   2   2   2   0   1   1   0   0   0   1   0   0   1   2   0   0   1   1   0   2   2   1   2   1   1   1   2   1   0   1   1   1   0   0   2   1   2   2   1   1   2   0   1   1   1   1   1   1   1   1   1   0   0   1   1   0   1   0   1   0   2   1   0   2   0   1   2   0   1   0   0   0   2   1   2   2   0   1   1   2   2   0   1   1   0   1   1   1   1   0   1   2   1   1   1   0   2   1   1   2   1   0   1   1   0   1   0   1   1   1   0   0   2   0   2   0   1   0   0   1   0   1   1   2   2   1   1   0   2   1   2   1   1   1   0   1   2   1   1   2   1   1   0   1   1
 MK-1-7                 1   1   1   2   1   1   0   1   0   1   1   1   0   1   1   2   0   2   2   1   1   1   1   0   0   1   2   1   0   2   0   1   0   0   1   1   2   1   1   0   1   0   0   1   0   0   1   2   0   0   2   2   0   1   0   2   2   2   0   1   1   0   0   1   0   0   0   1   2   0   0   2   1   0   2   2   0   2   1   1   1   1   1   0   2   2   1   0   0   2   1   2   1   1   1   2   0   1   1   1   1   1   1   1   0   1   0   0   1   1   0   1   1   1   0   2   1   0   2   0   1   2   1   1   0   0   0   2   1   2   1   0   1   1   2   2   0   1   1   0   1   1   1   1   0   1   2   1   2   2   0   2   1   1   2   2   0   1   1   0   1   0   1   1   2   0   0   1   1   2   0   1   0   1   1   0   1   1   2   2   1   1   0   2   1   2   0   1   1   1   1   2   1   1   2   2   2   1   1   0
 MK-1-8                 0   1   1   2   1   2   0   1   0   1   1   1   0   1   1   2   0   1   1   1   2   1   1   0   0   1   2   1   0   2   1   1   0   0   1   1   1   1   1   0   1   0   1   1   0   0   1   1   0   0   2   1   0   1   0   2   2   1   0   1   1   0   0   1   0   1   0   1   1   0   0   2   1   0   2   2   0   2   1   1   1   1   1   0   2   2   0   0   0   2   1   2   2   1   1   2   0   1   2   1   1   1   1   1   1   1   1   1   1   0   1   1   0   1   0   2   2   0   2   0   1   2   0   2   0   0   0   2   1   1   2   0   1   1   2   1   0   1   1   0   1   1   1   1   0   1   1   2   2   2   0   1   1   1   2   2   0   1   1   1   1   0   1   1   1   0   0   1   1   2   1   1   1   1   1   1   1   1   2   2   2   1   0   2   1   2   0   1   1   1   1   2   1   1   2   2   2   0   1   0
 MK-1-9                 0   0   1   2   0   2   0   1   0   1   1   0   0   1   1   2   0   1   1   2   2   1   1   1   0   2   2   1   0   2   1   1   0   0   1   1   1   1   1   0   1   0   2   1   0   0   1   1   0   0   2   1   1   2   0   1   2   0   0   2   1   0   0   1   0   1   0   1   1   0   0   2   1   1   1   1   0   2   1   1   0   1   1   0   2   1   0   0   0   2   1   2   2   1   1   1   0   1   2   0   1   1   1   1   1   1   1   1   0   0   1   2   0   1   0   1   2   0   2   1   1   2   1   2   0   1   0   2   1   0   2   0   1   1   1   1   0   1   1   0   1   1   1   1   0   2   1   2   1   2   1   1   1   1   2   2   0   1   1   0   1   0   1   1   1   2   0   0   1   2   1   1   1   1   1   1   2   1   2   2   2   1   0   1   1   2   0   1   1   1   0   2   1   1   2   2   1   0   1   0
 MK-1-10                0   0   0   1   0   1   1   1   0   1   2   0   0   1   1   2   0   1   1   2   2   1   1   1   0   1   2   1   1   2   1   1   0   0   1   1   1   1   1   0   1   0   2   1   0   0   1   1   0   0   2   1   1   2   0   1   2   0   1   2   1   0   1   1   0   1   0   1   1   0   0   2   1   1   1   1   0   2   1   1   0   1   1   0   2   1   0   0   0   2   1   2   2   1   1   1   0   1   2   0   1   1   1   1   1   1   1   1   0   1   0   2   0   1   0   1   2   0   2   1   1   2   1   2   1   1   0   1   2   0   2   2   1   1   1   1   0   1   1   0   1   1   1   1   0   2   1   2   2   2   1   1   1   1   2   2   0   1   1   0   1   0   1   1   1   2   0   0   0   2   1   1   0   1   1   1   2   1   2   2   2   1   0   2   1   2   0   1   2   1   0   2   0   0   2   2   1   0   1   0
 MK-1-11                0   1   0   1   1   1   0   1   0   1   2   0   0   1   2   2   0   2   1   2   1   1   1   1   0   0   2   1   2   2   2   0   0   0   2   2   1   1   2   0   1   0   2   1   0   0   1   1   0   0   1   1   1   2   0   1   2   0   1   2   1   1   0   1   1   1   0   0   1   0   0   1   1   1   1   1   0   2   1   1   0   1   1   1   2   1   0   0   0   2   1   1   2   1   1   1   1   1   2   0   1   1   1   1   1   1   1   1   0   1   0   2   0   1   0   1   2   0   1   1   1   2   1   2   1   2   1   0   2   0   2   2   1   1   1   1   1   1   0   0   1   1   1   1   0   2   1   1   2   2   1   2   1   1   2   2   1   1   1   0   1   0   1   1   1   2   0   0   1   2   1   1   0   1   2   1   2   1   2   2   2   1   1   2   1   1   0   1   2   1   0   2   0   0   0   2   1   0   1   0
 MK-1-12                0   1   0   1   1   1   0   1   0   1   2   0   0   1   2   1   0   2   0   2   1   1   1   1   0   0   1   1   2   2   2   0   0   0   2   2   1   1   2   0   1   0   1   2   1   0   2   1   0   0   1   2   2   1   1   1   2   1   0   2   1   1   0   2   1   0   1   0   1   0   0   1   1   1   2   1   0   2   2   2   0   1   1   1   2   0   0   0   0   2   1   1   2   1   1   1   1   2   2   0   0   1   1   1   1   1   1   1   0   1   0   2   1   1   0   1   2   0   2   1   1   2   0   1   1   1   1   1   2   0   1   2   1   1   1   2   1   1   1   0   1   1   1   1   0   1   1   1   2   2   1   2   1   0   2   2   1   1   1   1   1   0   1   1   1   2   0   0   1   2   1   1   1   1   1   1   2   1   2   2   1   1   1   2   1   2   0   1   1   1   0   2   0   0   2   2   1   0   1   1
 MK-1-13                0   0   0   0   1   1   1   0   0   1   2   0   0   0   2   1   0   2   0   2   2   0   0   1   0   0   1   1   2   2   2   0   0   0   1   2   1   1   1   0   0   0   1   2   1   0   2   1   0   0   1   2   2   1   0   1   2   0   0   2   1   1   0   2   1   0   1   0   0   0   1   1   1   1   2   1   0   2   2   1   0   1   1   1   2   0   0   0   0   1   0   1   2   1   1   0   1   2   2   0   1   1   2   1   1   1   1   1   0   1   0   2   0   2   0   1   2   1   2   2   1   2   1   0   1   1   1   1   2   0   2   2   1   1   1   2   1   1   1   0   1   1   1   1   0   1   1   0   2   1   1   1   1   1   2   2   1   1   2   0   2   0   1   1   1   2   0   0   1   2   1   1   1   1   1   1   2   1   2   2   1   1   1   2   1   2   0   1   1   1   0   2   0   1   2   2   1   0   1   1
 MK-1-14                0   0   0   0   1   1   0   0   0   1   2   0   1   0   2   1   0   2   1   2   1   0   0   1   0   0   1   1   2   1   2   0   0   0   0   1   1   1   1   0   0   0   0   2   1   0   2   1   0   0   1   2   2   1   0   1   2   1   0   2   1   1   0   2   1   0   0   0   0   0   1   1   1   1   2   2   0   2   1   1   0   0   1   1   2   0   0   1   0   1   0   2   2   0   1   0   0   1   2   0   1   1   2   1   1   1   1   1   0   1   0   2   0   1   0   1   2   1   2   2   1   2   1   0   1   1   1   1   1   0   2   2   1   2   1   2   1   1   0   0   1   2   1   1   1   1   2   0   0   1   0   1   1   1   2   2   1   1   2   0   2   0   1   1   1   1   0   0   1   2   0   1   1   1   1   1   1   1   2   1   1   1   1   2   1   2   0   2   1   2   0   2   0   1   1   2   1   0   1   0
 MK-1-15                0   0   0   1   1   1   0   0   0   1   2   0   1   0   2   1   1   2   1   2   1   0   1   1   1   1   1   1   0   1   2   0   0   0   1   2   0   1   1   1   0   0   0   2   1   0   2   1   0   1   1   2   1   0   0   2   2   1   1   2   1   1   0   2   1   0   0   0   0   0   1   1   1   1   2   2   0   1   1   0   0   0   0   1   2   1   0   1   0   1   0   2   2   0   2   0   0   1   2   1   1   1   2   1   0   1   1   1   1   1   1   2   0   1   0   1   2   1   2   2   1   2   1   0   1   1   1   1   0   0   2   2   1   1   1   2   0   1   0   0   1   2   1   1   0   1   0   0   0   1   0   1   1   1   1   2   1   1   2   0   2   1   1   1   1   1   0   0   1   1   1   1   1   1   1   0   1   1   2   1   1   0   1   0   1   2   0   2   1   2   0   2   1   1   1   2   1   1   1   2
 MK-1-16                0   0   0   1   2   1   0   0   0   1   1   0   1   0   2   1   2   2   1   2   1   0   1   2   1   1   1   1   0   0   2   0   0   0   0   1   0   1   1   1   0   0   0   2   1   0   2   1   0   0   1   2   1   0   0   2   2   1   1   2   1   2   0   2   1   1   0   0   0   0   1   1   0   2   2   1   0   1   1   0   0   0   0   1   2   1   0   1   2   1   0   1   2   0   2   0   1   1   2   1   1   1   2   1   0   1   1   2   1   1   1   2   0   1   0   1   2   1   1   2   1   2   1   1   1   1   0   1   0   1   2   2   1   1   1   1   0   1   1   0   1   2   1   1   0   1   0   1   1   1   0   1   1   1   1   2   1   1   1   0   2   2   1   2   1   1   0   0   0   1   1   1   1   1   1   1   1   1   2   1   1   0   1   0   1   2   0   2   2   2   1   2   1   1   1   2   1   1   0   2
 MK-2-1                 1   1   0   1   1   1   2   2   1   1   1   1   1   2   1   2   0   1   0   1   1   1   0   0   0   2   0   1   0   0   2   1   2   2   2   1   2   0   2   0   1   0   2   1   2   2   1   1   0   0   1   1   1   2   1   1   1   2   1   1   1   0   1   1   2   1   1   2   0   0   1   1   2   0   1   0   0   0   0   1   1   0   1   2   0   2   1   1   1   1   0   0   1   1   1   1   1   0   1   1   1   1   2   1   2   1   1   0   0   2   1   0   1   2   1   1   1   1   2   0   1   1   0   0   1   1   1   2   1   1   0   1   2   2   1   0   1   2   0   0   0   0   1   0   0   1   2   1   1   2   1   1   2   0   0   2   1   2   1   1   1   1   1   0   0   1   1   1   0   1   0   2   0   2   1   0   0   2   1   1   0   1   1   0   1   0   0   1   2   1   0   1   2   1   1   1   1   1   0   1
 MK-2-2                 1   2   0   1   1   1   2   2   1   1   1   1   1   2   1   2   0   1   0   1   1   1   0   0   0   2   1   1   0   0   2   1   2   2   1   1   2   0   2   0   1   0   2   1   2   2   1   1   0   0   1   1   0   2   1   1   1   2   1   1   1   0   2   1   2   0   0   2   0   0   1   1   2   0   1   0   0   1   1   1   1   0   1   2   0   2   0   2   1   0   0   0   1   1   1   1   1   1   1   1   1   1   2   1   1   1   1   1   0   2   1   0   1   2   1   1   1   1   1   0   0   1   1   0   1   1   1   2   1   1   0   2   2   2   2   0   1   2   0   0   0   0   1   0   0   0   2   1   1   2   1   1   1   0   0   1   1   2   1   1   1   1   1   1   0   1   1   1   0   1   0   2   0   2   1   0   0   2   1   1   0   2   1   0   0   1   0   1   2   1   0   2   2   1   1   1   1   1   0   1
 MK-2-3                 1   2   0   1   0   2   2   1   1   1   1   2   1   2   1   2   1   1   0   0   2   1   0   0   0   2   1   1   0   0   2   1   2   2   1   1   2   0   2   0   1   0   2   1   2   2   1   1   0   1   1   1   0   2   1   1   1   2   1   0   1   1   2   1   2   0   0   2   0   0   1   1   2   0   0   1   0   1   1   1   1   0   1   2   0   2   0   2   1   0   0   1   0   1   1   1   1   1   1   1   1   1   2   2   1   1   1   1   0   2   1   0   1   2   1   1   1   1   1   0   0   1   1   0   1   1   1   2   1   1   0   1   2   2   2   0   1   2   1   0   0   0   1   0   0   0   2   1   1   2   1   1   1   0   0   2   1   2   1   1   0   1   0   1   0   1   1   1   0   1   0   2   0   2   1   1   0   2   1   1   0   2   2   1   1   1   0   1   2   1   0   2   1   1   1   2   0   1   1   1
 MK-2-4                 0   2   0   1   0   1   2   1   1   1   1   2   1   2   1   2   1   1   0   0   2   1   0   1   0   2   1   2   0   0   1   1   1   2   1   1   2   0   2   0   1   0   2   1   2   2   0   1   1   1   1   1   0   2   1   1   1   2   1   0   1   1   2   1   2   0   0   2   0   0   1   1   1   0   0   2   0   1   0   1   1   0   1   2   0   2   0   2   2   0   0   1   0   1   1   1   2   1   1   1   1   1   2   2   2   1   1   1   0   2   1   0   1   2   2   1   0   1   1   1   0   1   1   0   1   2   1   2   1   1   0   1   1   2   2   0   2   2   1   0   0   0   1   1   0   1   2   1   2   2   1   1   1   0   1   2   1   2   1   1   0   1   0   1   0   1   1   1   0   1   0   2   1   1   0   1   0   2   1   0   1   2   2   1   1   1   1   2   2   1   0   2   1   1   1   2   1   1   1   1
 MK-2-5                 0   2   0   1   0   1   2   1   1   1   1   2   1   2   1   1   0   1   0   0   1   1   1   1   1   2   1   2   0   0   1   2   1   2   1   1   2   1   2   0   2   0   2   1   2   2   1   1   2   1   1   1   0   2   1   1   1   2   1   0   1   1   1   1   2   0   0   2   0   0   1   1   1   1   0   1   0   1   0   1   1   0   1   2   0   2   1   2   2   0   0   1   0   1   1   1   1   1   1   1   1   2   2   2   2   2   1   1   0   2   2   0   1   2   2   2   0   1   1   1   0   2   1   1   1   2   1   1   1   1   0   1   1   2   2   1   2   2   1   0   1   0   0   1   0   1   2   1   2   2   1   1   1   0   0   2   1   2   0   1   0   1   0   1   0   2   1   1   0   1   0   2   1   1   0   1   0   2   0   0   1   2   1   0   1   0   1   2   2   1   1   2   1   1   1   2   1   1   1   1
 MK-2-6                 0   2   0   1   0   1   2   1   2   1   1   1   1   2   1   1   0   1   0   0   0   1   1   1   2   2   1   2   1   1   1   2   1   2   1   1   2   2   2   0   2   0   2   1   1   2   1   1   2   1   1   1   0   2   0   1   1   2   1   0   1   1   1   1   2   0   0   2   0   0   1   1   1   1   0   1   0   1   1   1   1   0   1   2   0   2   1   2   2   0   0   1   0   1   1   1   1   0   0   1   1   2   2   2   2   2   1   1   0   2   2   0   1   1   2   2   0   0   1   1   1   2   1   1   1   1   1   2   2   2   0   1   1   2   2   1   2   1   1   0   2   0   0   1   0   1   2   1   2   2   0   1   1   0   0   2   1   2   0   1   0   1   1   1   0   2   2   1   1   1   1   2   1   1   0   1   0   2   0   0   1   2   1   0   1   0   1   1   2   1   1   2   1   1   1   2   1   1   0   1
 MK-2-7                 0   2   1   1   1   1   2   0   2   1   1   1   1   2   1   1   0   2   0   0   1   1   1   1   2   1   1   2   1   1   1   2   1   2   1   0   2   2   1   0   2   0   2   1   1   2   1   1   2   1   1   1   0   2   0   1   1   2   1   0   1   1   1   1   2   0   0   2   0   0   1   1   1   1   0   1   0   1   1   1   1   0   1   2   0   0   1   2   2   0   0   1   0   1   1   1   1   0   0   1   1   2   2   2   1   2   1   2   0   2   2   0   1   1   2   1   0   0   1   1   1   2   0   1   1   1   1   2   2   2   0   0   1   2   2   1   1   1   1   0   2   0   0   1   0   0   2   1   2   2   0   1   0   0   0   2   0   2   0   1   0   2   1   0   1   2   2   1   1   1   1   2   1   1   0   1   1   2   0   0   1   2   1   0   1   0   1   1   2   0   1   2   1   1   1   2   0   2   1   1
 MK-2-8                 0   2   2   1   1   1   2   0   2   1   1   1   1   2   1   1   0   2   0   1   1   1   2   1   2   1   1   2   1   0   0   2   1   2   1   0   2   2   1   0   2   0   2   1   1   2   0   1   2   1   2   1   1   1   0   1   0   1   2   0   1   1   1   1   2   1   1   2   0   0   1   1   1   1   0   1   1   2   1   2   1   0   1   2   0   0   1   2   2   0   0   1   2   1   1   1   1   0   0   1   1   2   1   2   1   0   1   2   0   1   1   0   1   1   2   1   1   0   2   1   2   0   0   1   1   1   1   2   2   2   0   0   1   2   1   1   1   1   0   0   2   0   0   1   0   0   2   1   2   1   0   1   0   0   0   2   0   2   0   1   0   1   1   0   1   0   2   1   1   1   1   2   1   1   0   1   2   2   0   0   1   2   1   0   0   0   1   0   2   0   1   0   1   1   1   2   1   2   1   1
 MK-2-9                 0   2   2   1   2   1   2   0   2   1   1   1   2   2   1   1   0   2   0   1   0   1   2   1   2   1   1   2   1   0   1   1   1   2   2   0   2   2   1   0   2   0   2   1   0   2   0   1   2   1   2   0   1   1   0   1   0   0   1   0   1   1   1   1   2   1   1   1   0   0   1   1   1   1   0   1   1   2   1   2   0   0   1   2   0   1   1   2   2   0   0   1   1   1   1   1   1   1   0   0   1   2   1   2   1   0   1   2   0   1   2   1   1   0   2   1   1   1   1   2   2   1   0   1   0   1   1   2   2   1   1   0   2   2   1   1   1   2   0   0   1   0   0   1   0   0   2   2   2   1   0   1   0   0   1   2   1   2   1   0   0   1   1   0   0   1   2   1   1   2   1   2   1   1   0   1   2   2   1   0   1   2   2   0   0   0   1   1   2   0   1   0   1   1   1   2   1   2   1   1
 MK-2-10                1   2   2   1   2   1   2   0   2   1   1   2   2   1   1   1   0   1   0   1   0   1   2   1   1   1   0   2   1   0   1   2   2   2   2   0   1   2   1   0   2   0   2   1   0   2   0   1   2   1   2   0   0   1   0   1   0   0   0   0   1   1   1   1   2   0   1   1   0   0   1   1   1   1   0   1   1   2   1   2   0   0   1   1   0   2   1   2   1   0   1   1   1   1   1   1   1   1   0   0   2   2   1   2   1   1   1   2   1   1   2   1   1   0   1   1   1   1   1   1   1   1   1   2   0   1   1   2   2   1   1   0   2   2   2   2   1   2   0   0   1   0   0   1   0   0   2   2   1   0   0   1   0   0   1   1   1   1   1   0   0   1   1   0   0   2   2   1   1   2   1   2   1   1   0   1   2   2   1   0   1   2   2   0   0   0   1   1   2   1   1   0   2   0   1   2   1   2   1   1
 MK-2-11                1   2   2   1   2   2   2   0   2   1   1   2   2   1   1   1   0   1   0   1   0   1   2   1   2   1   0   2   1   0   1   2   2   2   2   0   1   2   1   0   2   0   2   1   0   2   0   1   2   1   2   0   0   1   1   0   0   1   1   0   1   1   1   1   2   0   1   1   1   0   1   1   1   1   0   1   1   2   0   2   1   0   1   1   2   2   1   2   2   0   1   1   1   1   1   2   1   1   0   1   2   2   1   2   1   1   1   2   1   1   2   0   0   0   1   1   0   1   1   1   1   2   1   2   0   1   1   2   1   1   0   0   2   2   2   2   1   2   0   0   2   0   0   1   0   0   2   1   1   1   0   1   0   0   0   1   1   1   1   0   0   1   1   0   0   2   2   1   1   2   1   2   1   1   0   1   2   2   1   0   2   2   2   1   1   0   1   1   2   1   1   0   2   0   1   2   1   1   1   1
 MK-2-12                1   2   2   1   2   2   2   0   1   2   1   2   2   1   1   1   0   1   0   2   0   1   2   1   2   1   0   2   1   0   1   1   2   2   2   0   1   1   1   0   2   0   0   1   1   2   0   0   2   1   2   0   0   1   1   0   0   1   2   0   1   1   1   1   2   0   1   1   0   0   2   1   1   1   0   1   0   2   0   1   1   0   0   1   2   2   1   2   2   1   1   1   2   1   1   2   0   1   0   1   2   2   0   2   1   1   0   1   1   1   2   1   0   0   1   1   0   1   2   1   1   2   1   2   0   1   1   2   1   1   1   0   2   2   2   2   1   2   1   0   2   0   0   2   1   0   2   1   1   1   0   1   0   0   0   1   2   1   1   0   0   1   1   0   0   2   2   1   1   2   1   2   1   1   0   1   2   1   1   0   2   2   2   1   2   0   1   1   2   0   1   0   2   0   1   2   1   1   1   1
 MK-2-13                1   2   2   0   2   2   2   1   1   2   1   2   1   1   1   1   0   1   0   2   1   1   2   1   2   1   0   2   1   0   1   1   2   1   2   0   1   1   1   0   1   0   0   1   1   2   0   0   2   0   1   0   0   1   2   0   0   1   0   0   1   1   1   1   2   0   1   1   0   0   2   0   1   1   1   0   0   1   1   1   1   0   0   1   2   2   1   2   2   2   1   1   2   1   1   1   0   1   1   1   2   2   0   2   1   1   1   1   1   1   1   1   0   0   1   1   0   1   2   1   2   0   1   2   0   1   1   2   1   0   1   0   2   2   2   2   1   2   1   0   1   0   0   2   1   0   2   0   1   1   0   0   0   0   0   1   2   1   1   0   0   2   2   0   0   2   2   1   1   2   1   2   1   1   0   1   1   1   1   1   2   2   2   1   2   0   0   1   1   0   1   0   2   0   1   2   1   1   1   0
 MK-2-14                1   2   1   0   2   2   2   1   1   2   1   2   1   1   1   1   1   1   0   1   1   1   1   0   2   1   0   1   2   0   1   1   2   1   2   1   1   1   1   0   2   0   0   2   1   2   0   0   2   0   1   0   0   1   1   0   0   0   0   1   2   1   1   1   2   0   0   1   1   1   2   1   1   1   1   0   0   1   2   1   1   0   0   1   2   2   1   2   2   2   1   1   2   1   1   1   0   1   1   1   2   2   0   2   1   1   1   1   1   2   1   1   1   0   1   2   0   0   2   1   2   0   1   2   0   1   1   1   1   0   1   1   1   1   2   2   1   2   1   0   1   0   0   2   1   0   2   0   1   1   0   0   0   0   0   1   2   1   1   0   0   2   1   0   0   2   2   1   0   1   1   2   1   1   0   1   1   1   1   1   2   2   2   1   1   0   0   0   1   0   1   0   2   0   1   2   1   0   1   0
 MK-2-15                1   2   1   0   2   1   2   1   1   2   1   2   1   1   1   1   1   1   1   1   1   1   1   0   2   2   1   1   1   0   1   1   1   1   1   0   0   1   2   0   1   1   1   1   1   2   0   0   2   1   1   0   0   1   1   0   0   0   0   1   2   0   1   1   2   2   1   1   1   1   2   1   1   1   0   0   0   2   2   1   1   0   0   1   2   1   1   2   1   2   1   1   2   1   0   1   0   1   1   0   2   2   0   2   1   1   1   1   0   2   1   2   0   1   1   2   0   0   2   0   1   0   1   2   0   1   1   1   1   1   1   1   1   1   2   2   1   2   0   0   1   0   0   1   1   0   1   0   1   1   0   1   0   0   0   1   2   2   1   0   0   2   1   1   0   2   2   1   0   1   1   1   1   1   0   1   1   1   0   1   2   2   2   0   1   0   0   0   1   1   1   0   2   0   1   2   1   1   1   0
 MK-2-16                1   2   1   0   1   1   2   1   1   2   1   2   1   1   1   1   0   2   1   1   1   1   1   0   2   2   1   1   1   1   1   1   1   0   1   0   0   0   2   1   0   1   1   1   1   2   0   0   2   1   1   0   0   1   1   0   0   1   0   1   2   0   1   1   2   2   1   1   1   2   1   2   1   1   0   1   1   2   2   1   1   0   0   1   2   1   1   1   1   2   1   2   2   1   1   1   0   2   2   1   2   2   0   2   1   2   1   1   0   2   1   2   0   1   1   2   0   0   1   0   1   0   2   2   0   1   1   1   1   1   1   1   1   1   2   0   0   2   1   1   2   0   1   1   1   1   1   1   2   1   0   1   0   0   0   1   1   2   1   0   1   1   2   1   0   1   2   1   0   1   1   1   0   1   1   1   1   1   0   1   2   2   1   0   1   0   1   0   1   1   1   0   2   0   1   2   1   1   1   0
 MK-3-1                 1   0   2   1   2   2   1   1   0   1   1   1   0   1   1   0   1   2   1   1   1   1   1   0   0   0   0   0   2   0   1   0   1   1   1   2   0   1   2   2   2   2   2   2   1   1   1   2   1   2   0   2   1   1   0   1   1   0   1   0   1   1   0   2   2   1   1   1   1   0   0   1   0   2   1   2   2   2   1   0   2   2   1   1   2   2   1   2   2   1   1   0   1   2   1   1   1   0   0   1   0   1   0   0   1   1   1   1   1   0   2   1   2   2   0   2   1   2   1   0   0   1   2   1   2   2   1   1   1   2   1   1   1   2   1   1   2   2   1   2   2   1   2   1   0   0   2   0   2   0   2   1   0   2   0   2   2   1   2   1   1   1   1   1   2   1   1   1   1   0   0   2   0   2   1   1   0   1   1   1   0   1   2   0   1   1   2   1   2   1   2   0   0   1   1   1   0   1   0   1
 MK-3-2                 1   0   1   1   1   1   1   1   0   1   1   1   0   0   1   0   1   2   0   1   1   2   1   1   0   0   1   0   2   0   1   0   1   1   1   2   1   1   2   2   2   2   1   2   1   1   1   2   1   2   0   1   1   1   0   1   1   0   1   0   0   1   0   2   2   1   1   1   1   0   0   1   0   2   1   1   1   2   1   1   2   2   1   1   2   2   1   2   2   1   1   0   1   2   1   1   1   0   0   1   0   1   0   0   1   1   1   1   1   0   2   1   2   1   0   2   1   2   1   0   0   1   2   1   2   2   1   1   1   1   1   1   0   2   1   1   2   2   1   2   2   1   2   0   0   0   1   0   1   0   2   1   1   1   0   2   1   0   2   1   1   0   1   1   2   1   1   1   1   1   0   2   0   2   1   1   0   1   1   1   0   1   2   0   1   1   2   1   2   2   2   1   1   1   1   1   0   1   0   1
 MK-3-3                 1   1   2   1   1   1   1   1   0   1   1   2   0   0   1   0   1   2   0   1   1   2   1   1   1   0   1   0   2   0   1   0   1   2   1   2   1   1   2   1   2   2   1   2   1   1   1   2   1   2   0   1   1   1   0   0   2   0   1   0   0   1   0   2   1   1   1   1   1   0   1   0   0   2   1   1   1   2   1   1   2   2   1   1   2   2   0   2   2   1   1   0   1   2   1   1   1   0   0   1   0   1   1   1   1   1   2   1   1   0   2   1   2   1   0   2   1   2   1   0   1   1   1   1   2   2   1   1   1   1   0   1   0   2   1   1   2   2   1   1   2   1   2   0   0   0   1   0   1   0   2   1   1   1   0   2   1   0   2   1   1   0   1   1   2   1   0   1   1   1   1   2   0   1   0   1   0   1   1   1   0   1   2   0   1   1   2   1   2   2   2   1   1   1   0   0   1   2   0   1
 MK-3-4                 1   2   2   1   1   1   1   1   0   1   1   2   1   0   1   0   1   2   0   1   1   2   1   0   1   0   1   0   1   0   1   0   1   2   1   2   1   1   2   1   2   2   1   1   1   0   1   2   1   1   0   1   1   1   0   0   2   0   1   0   0   1   2   2   1   1   1   0   1   0   1   0   1   2   1   0   1   2   1   1   2   2   1   1   2   2   0   2   2   1   1   0   1   2   0   1   2   0   0   1   0   1   1   1   1   1   2   1   1   0   2   1   2   1   0   2   1   2   1   0   0   1   1   2   2   2   1   1   1   1   0   0   0   1   1   1   2   2   2   1   2   1   2   1   0   0   1   1   1   0   2   1   1   1   0   0   1   0   0   2   2   0   1   1   2   1   0   1   1   1   1   2   0   0   0   1   0   0   1   1   0   2   2   0   1   1   2   1   2   2   2   1   2   1   1   0   1   2   0   2
 MK-3-5                 1   2   2   1   1   1   1   1   0   1   1   2   1   0   1   0   1   2   0   1   1   2   1   0   1   2   1   1   1   0   1   0   1   1   2   2   1   1   1   1   1   2   1   1   1   0   1   1   1   1   0   1   1   1   0   0   2   0   1   0   0   1   2   2   0   1   0   0   1   0   1   0   1   2   2   0   1   2   1   1   2   2   1   1   1   1   1   2   2   1   1   0   1   2   0   1   2   0   0   1   0   1   1   1   1   1   2   1   1   0   2   1   2   0   0   2   1   2   1   0   0   1   1   2   0   2   1   1   2   1   0   0   0   1   1   0   2   2   2   0   2   1   2   1   0   0   1   1   1   0   2   1   1   1   0   1   1   0   1   2   2   0   0   1   2   0   0   2   1   1   2   2   0   1   0   1   0   1   1   1   0   1   1   0   1   1   1   0   2   1   2   1   2   1   2   0   1   2   0   2
 MK-3-6                 1   2   2   1   1   2   1   1   0   1   1   2   1   0   1   0   0   2   1   1   1   1   1   0   1   2   1   2   2   0   1   0   1   1   2   1   1   1   2   1   2   1   1   1   1   0   1   1   1   1   1   1   1   1   0   0   2   1   1   0   1   2   2   2   0   1   0   0   1   0   2   0   1   2   1   0   1   2   1   1   2   2   1   1   1   1   1   2   2   1   1   0   1   2   0   1   2   0   0   1   0   1   0   1   1   1   2   2   1   0   2   1   1   0   1   2   1   2   0   0   0   0   1   2   0   1   1   0   2   1   0   0   0   1   1   1   2   2   2   0   1   1   1   1   0   0   2   2   1   0   2   1   1   1   0   1   1   0   1   1   1   0   0   1   1   0   0   1   1   1   2   2   0   1   0   1   0   1   1   1   0   1   1   1   2   1   1   0   2   1   2   1   2   1   1   0   2   2   1   1
 MK-3-7                 2   1   1   0   1   2   1   0   0   1   1   2   1   0   1   0   1   2   1   1   1   1   1   0   1   2   1   2   2   0   1   0   1   1   2   1   1   1   2   1   2   0   1   1   1   0   1   2   1   1   1   1   0   1   0   0   2   1   1   0   1   1   2   2   0   1   0   0   2   0   1   1   1   2   1   0   0   2   1   1   2   2   1   1   1   1   1   2   2   2   1   0   1   2   0   1   2   0   0   1   0   1   1   1   1   2   1   1   1   0   2   1   1   0   1   2   1   2   0   1   0   1   2   1   0   1   1   1   2   2   0   0   0   1   2   1   1   1   1   0   1   1   1   1   0   0   2   0   1   1   2   1   1   1   0   1   1   0   1   1   2   0   0   1   1   0   0   1   1   0   1   2   0   1   0   1   0   1   1   1   1   1   1   1   2   1   1   0   2   1   2   1   2   1   1   0   2   1   1   1
 MK-3-8                 2   1   1   0   1   2   1   0   0   1   1   2   1   1   2   0   1   2   1   1   1   2   1   0   1   2   1   1   2   0   1   0   1   1   2   1   1   1   2   1   1   0   1   1   1   1   0   0   1   1   1   2   0   2   0   0   1   0   1   1   1   1   2   2   2   0   0   2   2   1   0   2   1   2   1   1   0   2   1   1   1   1   0   1   0   1   1   2   2   2   1   0   1   2   1   1   1   1   1   1   0   1   1   1   1   2   1   1   1   1   2   1   2   0   1   2   1   2   0   1   1   1   2   1   0   1   1   1   2   2   0   0   0   1   2   1   1   1   1   0   1   1   1   1   0   0   2   0   1   1   2   1   1   2   0   2   1   0   1   1   1   0   0   1   1   0   0   1   1   0   2   1   0   1   1   1   1   1   1   1   1   1   0   1   2   1   1   0   2   2   2   0   2   1   0   0   1   1   1   1
 MK-3-9                 2   2   1   0   1   2   1   2   1   1   1   2   1   1   2   0   1   2   1   1   2   2   1   0   0   2   1   1   2   0   1   0   1   1   2   1   0   1   2   1   1   0   1   1   1   1   2   0   1   1   1   2   0   2   0   0   1   0   1   1   1   1   2   1   2   0   0   2   2   1   0   2   1   1   1   1   0   2   1   2   1   0   1   1   0   1   1   1   1   2   1   0   1   2   1   2   1   1   2   1   1   1   1   1   1   2   1   1   0   1   2   1   1   0   2   1   1   2   0   2   1   1   2   1   0   1   1   1   2   2   1   0   0   2   2   2   2   1   1   0   1   1   1   1   0   1   2   0   1   1   1   1   1   1   0   2   2   0   1   1   1   0   0   1   1   1   0   2   1   0   2   1   0   1   1   1   0   1   1   1   1   0   0   1   2   1   1   0   1   2   2   0   2   2   0   0   1   1   1   1
 MK-3-10                2   2   2   0   2   2   1   2   1   0   1   1   1   1   2   0   0   2   2   1   2   1   1   1   0   2   1   1   2   0   1   0   1   1   2   2   0   1   2   1   1   0   1   1   1   0   2   0   0   1   1   2   0   2   0   0   1   0   1   0   1   0   1   1   2   0   1   2   2   1   0   2   1   1   1   1   0   2   0   2   1   0   1   1   1   1   1   1   1   2   1   0   1   2   1   1   0   1   2   0   1   1   1   1   1   1   1   1   0   2   2   0   1   0   2   0   1   2   0   1   1   1   1   0   0   1   1   1   2   2   1   1   0   2   2   2   2   1   2   0   1   1   1   1   0   1   2   0   1   1   1   1   1   2   0   2   0   1   2   1   1   0   0   1   1   1   0   2   2   0   2   1   1   1   2   1   1   2   1   1   1   1   0   1   2   1   1   0   1   2   2   0   2   2   0   0   1   1   1   1
 MK-3-11                0   2   1   0   2   2   1   2   1   0   1   1   1   1   2   0   1   1   2   1   2   1   1   1   0   1   1   1   2   0   1   0   1   1   2   2   0   1   2   1   2   1   1   1   1   0   2   0   1   1   1   2   0   2   0   1   2   1   1   1   1   0   2   1   2   0   1   2   2   1   0   1   1   1   1   1   0   2   1   2   0   0   1   1   2   2   1   0   1   2   1   0   1   2   2   1   0   1   2   1   1   1   1   1   1   1   1   1   0   2   2   0   1   0   2   0   1   2   0   1   1   2   1   0   0   2   1   1   2   1   1   1   0   1   1   2   2   1   0   0   1   1   1   1   0   1   1   0   1   1   1   1   1   2   1   1   0   1   1   1   1   0   0   1   1   1   0   2   2   0   2   2   1   1   2   1   1   2   1   2   1   1   0   0   2   1   1   0   1   2   2   0   2   2   0   0   0   1   1   1
 MK-3-12                1   2   1   0   2   1   0   2   1   0   1   1   1   1   2   0   2   1   2   1   2   1   2   1   1   1   1   1   2   0   1   1   1   1   2   2   0   1   2   1   2   1   1   1   1   0   2   0   1   1   1   2   1   2   0   1   2   2   1   1   1   0   2   1   2   0   1   2   2   1   0   1   1   1   1   1   0   1   1   2   0   0   1   1   2   2   1   0   1   2   1   0   1   2   2   1   0   1   2   1   2   1   1   1   1   1   1   1   0   2   1   1   1   1   2   0   1   2   0   1   0   1   1   1   0   1   1   1   2   1   1   0   0   1   1   1   2   1   0   0   1   1   1   0   0   1   1   0   2   1   1   1   1   2   1   1   1   1   1   1   1   1   1   1   1   1   1   2   1   0   2   2   1   2   2   0   1   2   1   2   1   1   1   1   1   1   1   0   1   2   2   0   1   1   0   0   1   1   2   1
 MK-3-13                1   2   1   0   1   1   1   0   1   0   1   1   1   0   2   0   2   1   2   1   1   1   2   1   1   1   1   2   2   0   1   1   1   1   2   2   0   1   1   2   2   1   1   0   2   0   2   0   1   1   1   1   1   2   0   1   2   1   1   1   1   1   2   1   2   0   1   2   2   0   0   1   1   0   1   1   1   1   0   1   0   0   1   1   2   2   1   0   2   2   1   0   1   2   2   1   1   1   2   1   1   1   1   1   0   1   1   1   1   1   1   1   0   1   2   0   1   2   0   1   0   1   1   1   0   1   1   1   2   1   1   0   1   1   2   1   2   1   0   1   1   1   1   0   0   0   1   0   2   1   1   2   1   1   1   1   1   1   1   1   1   2   1   1   1   1   2   2   1   0   2   2   1   2   2   0   2   2   1   2   0   1   1   1   1   1   1   0   0   2   1   0   1   1   1   0   1   1   2   1
 MK-3-14                1   2   1   0   1   1   0   0   1   0   1   1   1   1   2   0   1   1   2   1   1   1   0   1   1   0   1   2   2   0   1   1   1   1   2   2   0   1   1   2   2   1   1   0   2   0   1   0   1   1   1   2   1   2   0   1   2   1   1   1   1   1   2   1   2   0   1   2   2   0   0   1   1   1   1   1   1   1   0   2   1   0   2   1   1   2   1   0   2   2   1   0   1   2   2   1   0   2   2   1   1   1   1   1   0   1   1   1   1   0   1   1   0   1   2   0   0   2   0   1   0   1   0   1   0   1   0   1   2   1   1   0   1   1   2   2   2   1   0   1   1   2   2   0   0   0   1   1   2   1   1   2   1   1   1   1   1   1   1   1   1   1   1   1   2   1   1   2   1   0   2   1   1   1   2   1   2   2   2   2   0   1   2   1   1   1   1   0   0   2   1   0   1   1   1   0   1   2   2   1
 MK-3-15                1   2   2   0   1   1   0   0   2   1   1   2   2   2   2   1   2   2   2   0   1   1   0   1   1   0   1   2   2   0   0   1   1   1   2   2   0   1   1   2   2   1   1   0   2   1   2   1   2   1   1   2   2   2   0   0   1   1   1   1   1   1   2   1   2   0   1   2   1   0   0   1   1   1   1   1   1   1   0   2   1   0   2   1   1   2   1   1   2   2   1   1   1   2   2   1   0   1   2   1   1   1   1   1   0   1   1   1   1   1   1   2   0   1   2   0   0   2   0   1   0   1   0   2   0   1   0   1   1   0   1   0   1   1   2   2   2   1   0   1   1   2   1   0   0   0   1   1   1   2   1   2   1   1   1   1   0   1   1   2   1   1   1   2   2   1   1   2   1   0   2   1   1   1   2   1   1   1   2   1   0   1   2   1   1   1   1   2   0   2   1   0   1   0   2   0   1   2   2   1
 MK-3-16                1   2   1   0   1   1   0   0   1   1   2   2   2   2   2   0   0   2   2   0   1   1   0   1   1   0   1   2   1   0   0   2   1   2   2   1   0   0   1   2   2   1   1   0   1   2   2   2   1   1   0   2   2   2   0   0   1   1   1   1   0   1   2   0   2   0   1   2   1   0   0   1   1   1   1   1   1   0   0   2   1   1   2   1   2   2   1   1   2   1   1   1   1   2   2   1   0   1   1   1   1   0   2   1   1   1   0   1   1   1   1   2   1   0   2   0   0   2   0   2   0   1   0   2   0   1   0   1   1   1   1   0   2   0   1   2   2   2   1   1   0   2   1   1   0   0   1   1   1   2   1   2   1   1   1   1   1   2   1   1   1   0   1   1   2   1   1   1   1   0   2   1   2   1   2   1   1   1   2   1   0   1   2   1   1   1   1   2   0   2   1   0   1   0   2   0   1   2   2   1
 MK-4-1                 1   0   1   1   2   0   1   2   1   1   1   1   1   1   1   2   1   1   1   1   0   1   1   1   1   2   1   1   0   2   2   2   1   1   1   1   0   2   0   1   0   1   1   2   1   1   1   1   0   1   1   1   0   2   1   1   2   2   1   1   2   1   0   2   0   2   2   2   2   0   0   2   1   1   2   2   1   0   1   2   1   0   1   1   2   1   0   1   2   1   0   0   0   2   1   2   0   2   1   2   0   0   2   2   1   1   0   1   2   2   1   0   0   0   1   0   1   1   1   1   1   1   1   0   0   1   1   0   0   2   1   1   2   1   0   1   2   2   0   1   0   1   2   2   2   1   2   0   2   1   1   1   1   0   1   1   0   1   2   1   1   1   1   2   1   2   0   1   1   0   0   0   0   1   1   1   1   1   1   1   1   0   1   2   0   0   1   0   2   1   0   1   2   1   1   2   2   2   1   0
 MK-4-2                 1   0   1   1   2   0   1   2   2   1   1   1   1   1   1   2   1   1   1   1   0   0   1   1   1   2   1   0   0   2   2   2   1   1   1   1   0   2   0   1   0   1   1   2   1   0   1   1   0   1   0   1   0   2   1   1   2   2   1   1   1   1   0   1   0   1   2   2   2   0   1   2   1   1   1   2   1   1   1   2   1   0   1   1   2   1   0   2   2   1   1   0   1   1   0   2   0   2   1   2   0   0   1   2   1   1   1   1   2   2   1   0   0   1   1   0   1   1   1   2   2   1   1   0   0   1   1   0   0   2   2   1   2   1   0   1   2   2   0   1   0   1   1   2   2   1   2   0   2   1   2   1   1   0   0   2   1   1   2   1   2   0   1   1   1   2   0   0   2   1   0   1   0   1   1   1   1   1   1   1   1   0   1   2   0   0   1   0   2   1   0   1   1   1   1   2   2   2   1   0
 MK-4-3                 1   0   1   1   2   1   1   1   2   1   1   1   1   1   1   2   1   1   1   0   0   0   1   1   1   2   2   1   0   2   2   2   1   1   1   1   0   2   1   1   0   1   1   1   1   0   1   1   0   1   1   1   0   2   2   1   2   2   1   1   2   2   0   1   0   1   2   2   2   0   1   2   1   1   1   2   0   1   1   2   1   1   1   1   1   1   1   2   2   2   1   1   1   1   0   2   0   2   1   2   1   0   1   1   1   1   1   1   2   2   1   0   0   1   1   0   0   1   1   2   2   1   0   0   0   1   1   0   0   2   2   2   2   1   0   0   2   1   0   1   0   1   1   2   2   1   2   1   2   1   2   1   1   0   0   2   1   1   0   1   1   0   1   1   1   2   1   1   2   1   0   2   0   1   1   0   1   1   1   0   1   0   0   1   0   0   1   0   2   1   0   0   1   1   2   2   2   2   1   1
 MK-4-4                 1   0   1   1   2   2   1   1   2   1   1   1   1   1   1   2   1   1   1   0   0   0   1   1   1   2   2   0   0   2   1   2   1   1   1   1   1   1   1   0   0   1   1   1   1   0   1   1   0   1   1   1   0   2   2   1   2   2   2   1   2   2   0   1   0   1   2   2   1   0   1   2   1   1   1   2   0   1   1   2   1   1   1   2   1   1   1   1   2   2   1   1   1   1   0   2   0   2   0   1   1   2   1   1   1   1   0   1   2   2   0   0   0   1   1   0   0   0   1   2   2   1   0   0   0   1   1   0   0   2   2   2   2   0   0   0   1   2   0   1   0   1   1   2   2   1   2   0   2   2   1   0   2   0   0   2   1   2   0   1   1   0   1   1   1   2   1   2   2   1   2   1   0   1   1   1   1   1   1   1   1   0   0   2   0   0   1   0   2   1   0   0   0   1   2   1   2   2   1   2
 MK-4-5                 1   0   1   1   2   2   1   1   2   1   1   1   1   1   1   2   2   1   1   1   0   0   1   1   0   2   2   0   0   1   1   2   1   2   1   1   1   2   1   0   0   1   1   1   1   0   2   1   0   2   0   1   0   2   2   1   1   2   2   1   2   1   0   1   0   0   2   2   0   0   1   2   1   1   1   2   0   1   1   2   1   1   1   2   1   1   1   1   1   2   1   1   1   1   0   1   0   2   0   1   1   2   1   1   1   1   0   2   1   2   0   0   1   1   1   1   0   0   1   2   2   0   0   0   0   1   1   0   1   2   2   2   1   0   0   0   1   1   0   0   0   1   1   2   1   2   2   0   2   2   1   1   2   0   0   1   1   2   0   1   1   1   1   1   2   1   1   2   2   1   2   1   0   1   1   1   1   1   1   0   1   0   0   2   0   0   1   0   2   1   0   1   0   1   2   1   2   2   1   2
 MK-4-6                 0   0   2   1   2   2   1   1   2   1   1   1   1   1   1   1   1   1   1   1   0   0   1   1   0   2   2   0   0   2   2   2   1   2   1   1   2   2   1   1   0   1   1   2   1   2   1   1   0   2   0   1   1   2   1   1   1   2   1   2   2   1   0   1   0   0   2   2   0   0   1   2   0   1   1   2   0   1   1   2   1   0   1   2   1   1   1   1   1   1   1   1   1   1   1   2   0   2   1   1   1   2   1   1   1   1   0   2   1   1   0   0   1   1   1   1   0   0   1   2   2   0   0   0   0   1   1   1   1   2   2   2   1   1   0   0   1   1   0   0   1   1   1   2   0   2   2   0   2   2   1   1   1   1   0   1   2   1   1   1   1   1   1   1   2   1   1   2   1   1   2   1   0   1   1   1   1   1   1   0   1   0   1   2   0   0   0   0   2   1   0   1   0   1   2   2   2   2   1   2
 MK-4-7                 0   0   2   1   2   2   1   1   2   1   1   1   1   1   1   2   1   1   1   1   0   0   1   1   0   2   2   0   0   1   2   2   1   2   1   1   2   2   1   1   1   1   1   2   1   2   2   1   0   2   1   1   1   2   1   1   2   2   1   2   2   1   0   1   0   0   2   1   0   0   1   1   0   1   1   2   0   1   1   2   2   0   0   2   1   1   1   2   1   1   1   1   1   1   1   1   0   2   1   1   1   2   1   1   1   1   0   2   2   2   0   0   1   1   1   1   0   1   2   1   2   1   0   0   0   1   1   1   1   1   2   2   1   1   0   0   1   1   0   0   1   1   1   2   0   2   2   1   2   2   2   1   1   1   0   1   2   1   1   1   1   1   1   1   2   1   1   2   1   1   2   1   0   0   1   1   1   1   1   0   1   0   1   2   0   0   0   0   1   1   0   0   0   1   2   2   2   2   1   1
 MK-4-8                 2   0   2   2   2   2   1   1   2   1   1   1   1   1   2   2   2   1   1   1   0   0   1   1   0   1   2   1   1   1   2   2   1   2   1   1   2   2   1   1   1   1   1   1   0   1   2   1   0   1   0   2   1   2   1   1   2   2   1   2   2   1   0   1   0   0   2   1   0   0   1   1   1   1   1   2   0   1   2   2   2   0   0   2   1   1   2   2   1   1   1   2   1   1   1   1   0   2   1   1   1   2   1   1   1   1   0   2   2   2   0   1   1   1   1   2   0   1   2   1   2   1   0   1   1   1   1   1   1   1   2   1   1   1   0   0   1   1   1   0   1   1   1   2   0   2   2   1   2   1   2   1   2   1   0   2   2   1   1   1   1   1   1   1   2   1   1   2   2   1   2   1   0   0   1   1   1   1   1   0   1   2   1   2   0   0   1   0   1   1   1   0   0   2   2   2   2   2   2   1
 MK-4-9                 2   0   2   2   2   2   1   1   1   1   1   1   2   1   2   2   2   1   1   2   0   0   1   1   1   1   2   1   1   1   2   2   1   2   1   1   2   2   1   1   1   2   1   1   0   1   2   1   1   0   0   2   1   2   1   1   2   2   1   2   2   1   0   1   0   1   1   1   0   0   1   1   1   1   0   2   0   1   1   2   2   0   1   2   1   1   2   2   1   1   1   1   1   2   1   1   0   2   1   1   1   2   1   1   1   1   1   2   2   2   0   0   2   1   1   2   0   1   2   1   1   2   0   1   1   1   2   1   1   1   2   1   1   1   1   0   1   1   1   0   1   1   1   1   0   2   2   1   2   1   2   1   2   1   0   2   2   0   1   1   1   1   1   2   2   1   1   1   2   1   2   1   0   0   1   1   1   1   2   0   1   2   1   2   0   0   0   0   1   1   1   0   0   2   2   2   2   2   2   1
 MK-4-10                2   0   2   2   2   2   1   1   1   1   1   0   2   1   2   2   2   1   1   1   0   1   1   1   1   1   1   1   1   1   2   2   0   2   1   1   2   2   1   2   1   2   1   1   0   1   2   1   0   0   0   1   1   2   1   0   2   2   1   2   2   1   0   1   0   1   0   1   0   0   1   1   1   1   0   2   0   2   1   2   2   2   1   1   1   1   2   2   1   1   1   1   1   2   1   1   0   2   1   1   1   2   1   1   1   1   1   1   2   1   0   1   2   1   1   1   0   1   2   1   1   2   0   1   1   1   2   1   1   0   1   1   2   1   1   0   1   1   1   0   1   1   1   2   0   2   2   1   2   1   2   2   1   1   0   1   2   0   0   1   1   2   1   2   2   1   1   1   2   1   2   1   0   1   2   1   1   1   2   1   1   2   1   2   0   0   0   0   1   1   1   0   0   2   2   2   2   2   2   1
 MK-4-11                2   1   2   2   1   2   1   1   1   1   0   0   2   1   2   2   2   1   1   1   1   1   1   1   1   0   1   2   1   1   2   2   1   2   0   1   2   2   1   2   1   2   1   1   0   1   1   1   0   1   0   2   1   2   1   1   2   2   2   2   2   2   1   1   0   1   0   1   0   0   1   1   1   1   0   2   0   1   1   2   2   2   1   1   1   0   2   2   1   1   1   1   1   2   1   0   1   2   1   1   1   1   1   1   1   2   2   1   1   1   0   1   2   0   1   1   1   1   2   1   1   2   0   2   1   1   2   1   1   0   0   1   2   1   1   0   1   1   1   0   1   2   0   2   0   1   2   1   2   1   2   2   2   1   0   0   2   1   0   1   1   2   0   2   2   1   2   1   2   1   1   1   0   1   2   1   1   1   1   1   0   2   1   1   0   0   0   1   1   2   2   0   2   2   2   1   2   1   2   1
 MK-4-12                2   1   2   1   1   2   1   2   1   1   0   0   1   1   2   2   1   1   1   1   1   2   1   0   1   1   2   2   1   1   2   2   1   2   0   1   2   2   1   2   1   2   1   1   1   2   1   1   0   1   0   2   1   2   1   1   2   2   2   2   1   2   1   1   0   2   1   1   0   0   1   1   0   1   1   2   0   2   2   2   2   2   1   2   1   0   2   2   0   1   1   1   1   2   1   1   1   2   1   1   1   2   1   0   1   1   2   1   1   0   0   1   2   0   1   0   1   1   2   1   1   2   0   2   1   1   2   2   1   0   0   1   2   1   0   0   1   1   1   0   1   2   1   2   0   1   2   1   1   1   2   2   2   0   0   0   2   1   0   0   1   2   1   2   2   1   1   2   2   1   1   1   0   2   2   1   1   1   1   1   1   2   1   1   0   0   0   1   1   2   2   0   2   2   2   1   2   1   1   1
 MK-4-13                2   1   2   1   1   2   1   2   1   1   0   1   1   1   2   2   2   2   1   2   1   2   1   0   1   1   2   1   1   1   2   2   1   2   0   1   2   2   1   2   1   2   1   1   1   2   1   1   1   1   0   2   1   2   1   1   0   2   2   2   1   2   1   1   0   2   1   0   0   0   1   1   1   1   1   2   0   2   1   2   2   2   2   1   1   0   2   2   0   0   1   1   1   1   2   2   1   2   1   1   1   2   1   1   0   1   0   1   1   0   0   1   2   0   1   0   1   1   2   1   1   2   0   2   1   1   2   2   1   0   0   1   2   1   0   0   2   1   1   1   2   2   1   2   0   1   2   0   1   1   1   2   1   0   0   0   1   1   0   0   0   1   1   1   2   1   1   2   2   1   1   1   1   0   2   1   1   2   1   1   1   2   1   2   0   1   0   1   1   2   2   0   2   1   2   1   2   0   1   1
 MK-4-14                2   2   2   1   1   2   1   0   1   1   0   1   1   1   2   1   2   2   1   2   1   2   1   0   1   1   2   0   1   2   2   2   1   2   1   1   2   2   2   1   1   2   1   1   1   2   1   1   1   1   0   2   1   1   1   1   0   2   2   2   1   1   1   1   0   1   1   0   0   0   1   2   1   1   1   2   0   2   1   2   2   2   2   0   1   0   2   2   0   0   1   0   1   2   2   2   1   2   1   2   1   2   1   1   0   2   0   1   1   0   0   1   2   0   1   0   1   1   2   1   1   2   0   2   1   1   2   2   0   1   0   1   2   1   0   0   2   1   0   1   2   2   1   2   0   1   2   0   1   1   2   2   1   0   0   0   1   1   0   1   0   1   1   1   1   1   0   2   2   0   1   1   1   0   2   1   1   2   1   2   1   2   1   2   1   2   0   1   1   1   2   0   2   1   2   1   2   0   1   2
 MK-4-15                1   2   1   1   1   2   1   1   2   1   1   1   1   1   2   1   2   2   2   2   2   2   1   0   1   1   2   0   1   2   1   1   1   2   1   1   2   2   2   0   1   2   1   0   1   2   0   1   1   1   0   2   1   1   1   1   0   1   2   2   1   1   0   1   0   1   1   0   0   1   1   2   1   1   1   2   0   2   1   2   1   2   2   0   0   0   2   1   0   0   1   1   0   1   0   2   2   2   1   2   1   2   1   1   0   2   0   1   1   0   0   2   2   0   1   0   1   1   2   1   0   2   0   2   1   1   2   1   0   1   0   1   2   1   0   0   2   1   0   1   2   2   1   2   0   1   2   0   1   1   2   2   1   0   0   0   1   1   0   0   1   1   1   1   1   2   1   2   2   0   1   2   1   0   2   1   2   1   1   2   1   2   1   2   1   2   0   1   1   1   1   1   2   1   2   1   2   0   1   2
 MK-4-16                2   2   1   1   1   2   2   1   1   1   1   1   1   1   2   1   2   2   2   2   2   1   1   0   1   1   2   0   0   2   1   0   2   2   1   1   2   2   2   0   0   2   0   0   0   1   0   1   0   1   0   2   1   1   0   1   0   1   2   2   1   1   1   1   0   2   1   0   0   1   1   2   1   1   1   2   1   2   0   1   1   2   2   0   0   0   2   0   1   0   1   1   0   1   1   2   2   2   0   2   1   2   1   1   0   2   0   1   1   0   0   1   2   1   1   0   1   1   2   1   0   2   1   2   0   1   2   1   0   1   1   1   1   1   0   0   2   1   1   1   1   2   1   1   0   1   2   0   1   0   2   2   1   0   0   0   1   1   0   0   1   1   1   1   1   2   1   2   2   0   1   2   1   0   1   0   2   2   1   2   1   2   1   2   1   2   0   1   2   1   1   1   2   1   2   2   2   0   1   2
 MK-5-1                 1   0   1   0   2   2   0   1   2   0   2   1   0   0   1   0   1   1   2   1   0   2   1   1   1   1   1   1   1   1   0   1   1   0   0   1   1   2   2   1   2   1   1   2   2   2   1   0   1   2   0   1   0   1   1   2   2   1   1   2   2   1   0   1   0   1   1   1   1   0   1   2   2   1   1   1   1   1   0   1   1   1   0   2   1   1   1   0   2   2   1   1   1   1   1   2   1   0   2   2   0   1   0   0   1   2   1   1   1   2   0   2   0   2   1   0   1   1   1   2   1   1   2   2   1   2   2   1   0   1   1   2   1   0   0   1   2   1   2   1   1   2   2   0   1   1   1   1   2   1   1   1   1   0   1   0   0   1   0   0   1   1   0   1   0   2   1   1   2   2   1   1   1   1   1   1   2   0   1   2   0   0   1   1   1   0   2   0   1   1   1   0   1   1   2   1   0   1   1   0
 MK-5-2                 2   0   0   0   2   2   1   2   2   1   2   1   0   0   0   1   1   1   2   1   0   2   1   1   1   1   1   1   0   1   0   1   2   0   0   1   1   2   2   1   1   1   1   2   2   2   0   0   1   2   0   1   0   1   1   2   2   1   0   2   1   1   0   1   0   1   1   1   1   0   1   2   2   1   1   1   0   1   0   1   1   1   0   2   1   1   1   1   2   2   1   1   0   0   1   2   1   1   2   2   0   1   0   0   2   2   0   2   2   2   0   1   0   2   1   1   1   1   1   1   1   2   2   2   1   2   2   1   0   1   1   2   1   0   0   1   2   1   2   1   1   2   2   0   1   0   1   1   2   1   1   2   1   0   1   0   0   0   0   0   1   1   0   1   0   2   1   1   2   2   1   1   1   1   1   1   2   1   1   2   0   0   1   1   1   0   2   0   1   0   1   0   1   0   2   1   0   1   1   0
 MK-5-3                 2   0   1   0   2   2   1   1   2   2   2   1   1   0   0   1   1   1   1   1   0   2   1   1   1   1   1   1   0   1   2   1   2   0   0   1   1   1   2   1   1   1   1   2   2   2   0   0   1   1   0   1   0   1   1   1   2   1   0   2   1   1   0   1   0   1   1   1   1   0   1   2   2   1   1   1   0   1   0   1   1   1   0   2   1   0   1   1   2   1   1   1   0   0   1   2   1   1   2   2   0   1   0   0   2   2   0   1   2   2   0   2   0   2   1   1   1   1   1   1   1   2   2   2   1   2   2   1   0   1   1   2   1   0   0   1   2   1   1   1   0   2   2   0   1   0   1   1   2   1   1   2   1   0   1   0   0   0   1   1   2   1   1   1   0   2   1   0   2   2   1   1   1   1   1   0   2   1   1   2   0   1   1   1   2   0   2   1   1   0   1   0   1   0   2   1   0   1   1   0
 MK-5-4                 2   0   0   0   2   2   1   1   1   2   2   1   1   0   0   1   1   1   2   1   0   1   0   1   0   0   0   1   0   1   2   1   2   0   1   1   1   1   2   1   1   1   2   2   2   2   0   0   1   1   0   1   0   1   2   1   2   1   0   1   2   1   0   1   0   1   2   0   1   1   1   2   2   1   1   2   0   0   0   1   0   0   0   2   2   0   1   1   2   1   1   1   0   0   2   2   1   1   1   1   0   1   0   1   2   2   0   2   2   2   0   2   1   2   1   2   1   1   1   1   1   1   2   2   1   2   2   1   0   1   1   2   1   0   1   1   2   1   0   1   0   2   2   1   2   0   1   2   2   1   1   2   1   1   1   0   0   0   2   1   2   1   1   1   0   2   1   0   1   2   1   1   1   1   1   0   2   1   0   2   0   1   1   1   2   1   2   1   2   0   2   0   1   0   1   1   1   2   1   0
 MK-5-5                 2   0   1   0   2   2   1   1   2   2   2   1   1   0   1   1   1   1   1   1   0   2   0   1   2   0   0   0   0   1   1   1   2   1   1   1   1   1   2   1   1   1   2   2   2   2   1   0   1   1   0   1   0   1   1   1   1   1   1   1   2   1   0   1   0   1   2   0   1   0   1   2   1   1   2   2   0   0   0   1   1   1   0   2   2   0   1   1   2   1   1   1   1   0   2   1   0   2   1   1   0   1   0   1   1   2   0   2   2   2   0   2   1   1   1   2   1   1   1   1   1   1   2   2   1   1   1   2   0   1   1   2   1   0   1   1   2   1   0   0   0   2   2   2   2   0   0   2   2   1   1   2   1   1   1   0   0   0   2   1   2   1   1   1   0   2   1   0   1   2   1   1   1   1   1   0   2   1   0   2   0   1   1   0   2   0   2   1   1   0   2   0   1   0   1   1   1   2   1   1
 MK-5-6                 2   0   1   0   2   2   1   1   2   2   2   1   1   0   1   0   1   0   0   1   0   2   0   1   2   1   0   0   1   1   2   1   2   1   1   1   1   1   2   1   0   1   2   2   2   1   1   0   1   1   0   1   0   1   1   1   1   1   1   1   2   1   0   1   0   1   2   0   1   1   1   2   1   1   2   1   0   0   0   1   1   1   1   1   2   0   1   1   2   1   1   1   1   0   2   1   0   2   1   1   0   1   0   1   1   2   0   2   2   2   0   2   1   1   1   2   1   0   2   1   1   1   2   2   1   1   1   1   0   1   1   2   1   0   1   1   2   1   0   0   1   2   2   1   2   0   0   2   2   1   1   2   1   1   1   1   0   0   1   0   2   1   2   2   0   2   1   0   1   2   1   1   1   1   1   0   2   1   0   2   1   1   1   0   2   0   2   1   1   0   1   0   1   0   1   1   1   2   1   1
 MK-5-7                 2   0   1   0   1   1   0   1   2   2   2   1   1   0   1   0   1   0   0   1   0   2   0   1   2   1   1   0   1   1   2   1   2   1   1   1   0   0   2   1   0   1   2   2   2   0   1   0   0   1   0   1   0   1   1   2   1   1   1   1   2   1   0   1   0   1   1   0   1   1   1   1   1   1   2   1   0   0   1   1   1   1   1   1   2   0   1   1   2   1   1   1   1   0   2   1   0   1   0   1   0   1   0   1   1   2   0   2   2   2   0   2   1   1   0   2   0   0   2   1   1   1   2   2   1   1   1   1   0   1   1   2   2   1   1   1   2   2   0   1   1   2   2   1   2   0   0   1   2   1   1   1   0   1   1   1   0   0   2   0   2   1   2   2   1   2   1   0   1   1   1   1   1   2   1   0   2   2   0   2   1   1   1   0   2   1   2   1   1   0   1   0   1   0   1   1   1   2   1   1
 MK-5-8                 2   1   1   0   1   1   0   1   2   2   2   1   1   1   1   0   1   0   0   1   0   2   0   1   2   1   1   0   1   2   2   1   2   1   1   1   0   0   2   1   0   1   2   2   2   1   2   0   0   1   0   1   0   0   1   1   1   1   1   1   1   1   0   1   0   1   1   0   0   1   1   1   2   1   2   1   0   0   1   1   1   1   1   2   2   0   0   1   2   1   1   1   2   0   2   0   1   1   0   1   0   1   0   1   1   1   0   2   2   2   0   2   1   1   0   2   0   0   2   1   1   2   1   1   1   1   1   1   1   1   1   2   2   1   1   2   2   1   0   1   1   2   2   1   2   1   0   1   1   1   1   2   0   1   1   1   1   0   2   0   2   1   1   2   1   2   1   0   0   1   1   1   0   1   1   0   2   0   0   2   1   1   1   0   2   1   2   1   1   1   1   1   2   0   2   1   1   2   1   1
 MK-5-9                 2   2   1   0   1   1   0   1   1   0   2   1   1   1   0   0   0   0   0   1   0   2   0   1   2   1   1   2   1   2   2   2   1   2   1   1   0   0   2   0   1   1   2   1   2   1   2   0   1   1   1   1   0   0   1   2   1   1   1   1   1   1   0   1   0   1   1   1   0   1   1   0   2   1   2   1   0   1   1   1   1   1   1   2   2   0   0   1   2   1   1   1   2   0   2   0   1   1   0   1   0   1   0   1   1   1   0   2   2   2   0   1   1   1   1   2   0   0   2   1   1   2   1   1   1   1   1   0   1   0   1   2   1   2   1   2   2   1   0   1   1   2   2   1   2   1   1   1   1   1   1   2   0   1   1   1   1   0   2   0   2   1   1   2   1   2   1   0   0   1   0   1   1   1   1   0   2   0   0   2   2   1   1   0   2   1   1   1   1   1   1   2   2   0   1   0   1   2   1   1
 MK-5-10                2   2   1   1   2   1   0   1   1   0   2   1   1   1   1   0   0   0   0   1   0   2   0   1   2   1   1   2   0   2   1   2   0   2   1   1   0   0   2   0   1   1   1   2   2   1   1   1   1   1   1   2   1   1   1   2   1   1   0   1   1   1   0   1   1   1   1   0   0   1   1   0   2   1   2   1   1   0   1   1   1   1   1   2   2   0   1   1   1   0   1   2   2   0   2   0   1   1   0   1   0   1   0   1   1   2   1   2   2   2   0   1   1   1   1   2   0   0   2   1   1   2   1   1   1   0   1   0   1   0   1   2   1   2   1   2   2   1   1   1   1   2   2   1   2   0   1   1   1   1   1   2   0   1   1   1   1   0   1   0   2   1   1   2   0   2   1   1   1   1   0   1   1   1   1   0   1   0   0   2   2   1   1   0   2   1   1   1   1   1   1   2   2   1   1   0   1   2   0   1
 MK-5-11                2   2   1   1   2   1   0   1   1   0   2   1   1   1   1   0   0   1   0   1   0   2   1   0   2   0   1   2   1   2   0   2   0   2   1   0   0   0   2   0   2   1   1   2   2   1   1   1   1   1   1   2   1   0   1   1   1   1   1   1   1   1   0   1   1   0   1   0   1   1   0   0   2   1   2   1   1   0   0   1   1   1   1   2   2   0   1   0   1   0   2   2   2   0   2   0   1   1   0   1   0   1   0   1   0   2   1   2   2   2   0   1   1   1   2   2   1   1   1   1   1   2   2   1   1   0   1   1   1   0   1   2   1   2   1   1   2   1   1   1   1   2   2   1   2   0   1   1   1   1   1   2   0   1   1   0   0   0   1   0   2   1   1   2   0   2   1   1   1   1   0   1   1   1   0   0   1   0   0   2   2   1   1   0   1   1   1   1   1   1   1   2   1   2   1   0   0   2   0   1
 MK-5-12                2   2   1   1   2   1   0   1   1   0   2   1   1   2   1   0   0   1   0   1   0   2   0   0   2   0   1   2   1   2   1   2   0   2   1   0   1   0   2   0   1   1   1   2   2   1   0   1   1   0   2   2   1   0   1   1   2   1   1   1   1   1   0   1   0   0   1   0   1   1   0   0   2   1   1   1   2   0   0   1   1   1   1   2   2   0   1   0   1   0   2   2   2   0   2   0   1   1   1   2   0   1   0   1   0   2   0   2   2   1   1   1   1   1   2   2   1   0   2   1   1   1   1   1   1   0   1   1   1   0   1   1   0   2   1   1   2   1   1   1   1   1   2   1   2   0   1   1   1   2   1   2   0   1   1   0   0   0   1   1   2   1   1   2   0   2   1   1   1   1   0   1   0   0   0   0   1   0   1   2   1   1   1   0   1   1   1   1   1   1   2   2   1   2   1   0   0   2   0   1
 MK-5-13                2   2   1   1   2   1   0   1   1   0   2   1   1   2   1   0   0   1   0   1   0   0   0   0   2   0   2   2   1   2   1   1   0   2   1   1   1   0   1   0   2   2   1   2   2   1   1   0   1   0   1   2   1   0   1   1   2   1   1   1   0   1   0   1   0   0   1   0   1   1   0   1   2   0   1   1   2   1   1   1   1   1   2   2   2   0   1   0   0   0   1   2   1   0   2   0   1   1   1   2   0   1   0   1   0   2   0   2   2   0   1   1   1   0   2   2   1   0   2   2   1   1   1   1   0   0   1   1   1   0   1   1   0   1   1   1   2   1   1   1   1   1   2   0   1   0   1   0   1   2   1   2   0   1   1   0   0   0   1   1   2   1   1   1   0   2   1   1   2   1   0   1   0   0   1   0   0   0   1   2   1   1   1   0   1   1   1   1   1   1   2   2   0   1   1   1   0   2   1   1
 MK-5-14                2   2   1   1   2   1   0   1   1   0   2   1   1   1   1   0   0   1   0   2   0   0   0   0   2   0   2   2   1   2   1   1   0   2   1   1   1   0   1   1   2   2   1   2   2   1   1   0   1   0   1   2   1   0   1   1   2   1   1   1   0   1   0   1   0   0   1   0   1   1   0   1   2   0   2   1   2   1   1   1   1   0   2   2   2   0   1   0   0   0   1   1   2   0   2   1   2   1   1   2   0   1   0   1   0   2   1   2   2   0   1   1   2   0   2   2   1   0   2   2   1   0   1   1   1   0   0   1   1   0   1   1   0   1   1   1   1   0   1   2   1   1   2   0   1   0   1   0   1   2   1   2   0   1   2   0   0   0   1   1   2   1   1   1   0   2   1   2   2   1   1   1   1   0   1   0   0   0   1   1   1   1   1   0   1   1   1   1   1   1   2   1   0   1   1   1   0   2   2   2
 MK-5-15                2   2   0   1   2   1   0   1   1   1   2   1   1   1   1   0   0   1   0   2   0   0   0   0   2   1   2   2   0   2   1   1   0   2   0   1   1   0   1   1   2   2   1   2   2   2   1   0   1   0   1   2   1   1   0   1   2   1   1   1   0   1   0   1   1   0   1   0   1   1   0   1   2   0   2   0   2   1   0   1   1   0   2   2   1   0   1   0   1   0   1   1   2   0   2   0   2   1   1   2   0   1   2   1   0   2   1   2   2   0   2   1   2   0   2   2   1   0   1   2   1   0   0   1   1   1   0   2   1   0   1   2   0   1   1   1   1   0   1   2   1   2   2   1   1   1   2   0   1   2   1   1   1   1   1   0   0   0   1   1   2   1   1   1   0   2   1   2   2   1   1   1   1   0   1   0   0   0   1   1   1   1   1   0   1   1   1   0   1   1   2   1   0   1   1   1   0   2   2   2
 MK-5-16                2   2   1   2   2   1   0   1   1   1   2   1   1   1   2   0   1   1   0   2   0   0   0   0   2   2   2   2   0   2   1   1   0   2   0   1   1   0   1   0   2   2   1   2   2   2   1   0   1   0   1   2   1   1   0   1   1   1   1   1   0   1   0   1   1   0   1   0   1   1   0   1   2   0   1   0   2   2   0   0   1   1   2   2   1   0   1   1   1   0   1   1   2   2   2   0   2   1   1   2   0   1   1   1   0   2   1   2   2   0   2   1   2   0   1   1   1   0   1   2   1   0   0   1   1   1   0   2   1   1   2   2   0   1   1   1   1   0   0   2   1   2   1   1   1   1   2   0   1   2   1   1   1   1   1   1   1   0   1   1   2   1   1   1   1   2   1   2   2   1   1   0   1   0   2   0   0   0   1   1   1   1   1   0   2   1   1   0   2   1   2   1   0   2   1   1   0   2   1   2
 MK-6-1                 0   0   1   0   1   0   0   0   0   0   0   2   1   2   2   1   1   1   1   1   0   1   1   0   0   0   1   0   1   2   1   2   2   1   0   1   1   1   1   1   1   0   1   1   2   0   1   1   1   2   0   1   1   1   1   1   1   2   2   1   1   1   2   1   0   0   1   2   1   0   1   0   1   0   1   2   1   0   0   1   1   1   0   0   1   1   0   2   0   0   1   1   1   2   2   2   2   1   2   1   0   0   0   0   2   1   0   1   0   1   0   0   1   1   0   1   2   2   1   1   0   2   2   1   1   2   0   2   0   0   0   1   2   0   1   1   1   1   1   2   0   1   0   1   2   1   2   2   2   0   0   1   1   0   2   1   1   0   2   1   1   2   2   0   2   1   1   1   1   1   2   1   1   1   1   1   1   1   1   1   2   1   2   1   1   1   2   0   1   2   1   0   1   1   1   0   2   1   1   2
 MK-6-2                 0   0   1   0   1   0   0   0   1   0   0   1   1   2   2   1   1   1   1   1   0   1   1   0   0   0   1   0   1   2   1   2   2   1   0   1   1   1   1   0   1   1   1   1   1   0   1   2   1   2   0   1   1   1   0   1   1   1   2   1   1   0   2   1   0   0   1   2   1   1   1   0   0   0   0   2   1   0   1   1   1   1   1   0   1   1   0   2   0   0   1   1   1   2   2   2   2   1   2   1   0   0   0   0   1   1   0   1   0   1   0   0   2   2   0   1   2   1   1   1   0   2   2   1   1   1   2   2   0   0   0   0   2   0   1   1   0   1   1   2   1   1   0   1   2   1   2   2   2   0   0   1   1   0   2   1   1   1   2   1   1   2   2   0   2   1   2   1   1   1   2   1   1   1   0   1   1   0   0   1   1   1   2   1   1   1   2   1   1   2   1   0   1   1   1   0   2   1   1   2
 MK-6-3                 0   1   1   0   1   0   0   1   1   0   1   1   1   1   2   1   1   1   1   1   1   1   1   0   0   0   1   0   1   2   1   2   2   1   0   0   1   1   1   0   1   1   1   0   1   0   1   2   1   2   0   1   1   1   0   2   1   1   2   1   1   0   2   1   0   0   1   1   1   1   1   0   0   1   0   2   1   0   1   2   0   1   1   0   2   1   0   2   0   0   1   0   1   2   2   2   2   1   2   1   0   0   0   1   1   1   0   2   0   0   0   0   2   2   1   1   1   1   1   1   0   1   1   1   1   2   2   1   0   0   0   0   2   0   2   1   0   1   1   2   1   1   0   1   1   1   2   2   1   0   0   1   2   0   2   1   1   0   2   1   1   2   2   0   2   1   2   1   1   1   2   1   1   0   0   1   2   0   0   1   1   1   2   0   1   1   2   2   1   2   2   0   1   1   0   0   2   1   2   2
 MK-6-4                 2   0   1   0   1   0   1   0   1   0   1   1   1   1   2   1   1   1   1   1   1   1   1   0   0   0   1   0   1   2   1   2   2   1   1   0   1   1   1   0   1   1   1   0   1   0   0   2   1   2   0   1   1   1   1   2   1   1   2   1   0   1   2   1   0   0   1   1   1   1   2   0   1   1   0   2   1   1   1   2   0   1   1   1   2   0   1   2   2   0   1   0   1   2   2   2   1   2   2   1   1   0   1   1   2   1   0   2   0   0   0   0   2   1   1   1   1   1   1   1   0   1   1   1   1   2   1   1   0   0   0   0   2   0   2   1   0   1   1   1   1   1   0   1   0   2   2   2   1   0   0   1   2   1   2   0   1   1   2   1   1   2   2   0   2   1   2   1   1   1   2   1   1   0   0   1   2   0   0   1   1   1   2   0   1   1   1   2   0   2   2   1   1   1   1   0   2   1   2   2
 MK-6-5                 1   1   1   0   2   0   1   0   1   0   1   1   2   1   2   2   1   0   1   1   1   1   1   0   1   1   1   1   1   2   0   2   2   1   1   0   1   1   1   0   1   1   1   0   1   1   0   2   1   2   0   1   0   1   1   1   1   0   1   0   0   1   2   1   0   0   1   1   1   1   2   0   1   1   0   2   1   1   1   2   0   1   1   0   2   0   1   2   2   0   0   0   2   2   2   2   1   2   1   2   1   0   1   1   2   0   0   1   0   0   0   0   2   1   1   1   1   1   1   1   0   1   1   2   1   2   1   1   0   1   0   1   2   0   1   1   0   1   1   1   2   0   0   1   1   2   1   2   0   0   1   1   2   1   2   0   1   2   2   0   1   2   2   0   2   1   2   1   1   1   2   1   1   0   0   1   2   0   0   1   1   1   2   1   1   1   1   2   0   2   2   1   1   0   1   0   0   1   2   2
 MK-6-6                 1   1   1   0   2   0   1   0   2   0   2   1   2   0   2   2   1   0   1   1   1   0   1   0   0   1   0   1   1   2   1   2   2   1   1   1   1   1   1   1   2   1   1   0   1   1   0   2   1   2   0   1   0   1   1   1   1   1   1   0   0   1   1   1   0   0   0   1   2   1   2   0   1   1   0   2   1   1   1   2   0   2   1   0   2   0   1   2   2   0   0   0   2   2   2   2   0   2   2   2   1   0   1   1   2   0   1   1   1   0   0   0   2   1   1   1   1   2   0   1   0   1   1   0   1   2   1   1   0   1   0   1   2   0   1   1   0   2   1   1   2   0   0   1   1   2   1   2   0   0   1   1   2   1   2   1   0   2   2   0   1   2   1   0   2   1   2   1   1   1   2   1   1   0   1   2   2   0   0   1   1   0   2   1   1   0   1   2   0   1   2   1   1   0   1   0   0   1   1   1
 MK-6-7                 1   1   1   1   2   0   1   0   2   0   2   2   2   0   2   2   1   0   1   1   1   0   1   1   0   1   1   1   1   1   1   2   2   1   1   1   1   1   1   1   1   0   1   0   0   1   0   2   1   1   0   1   0   1   2   1   1   1   1   0   0   1   1   1   0   0   1   1   2   1   1   0   1   1   0   2   1   1   1   2   2   2   2   1   1   0   1   1   2   0   0   0   2   1   2   2   0   2   2   2   1   0   1   1   2   0   2   1   1   0   0   0   2   1   1   1   1   2   0   1   1   1   1   0   2   1   2   1   1   1   0   1   2   0   1   0   0   2   2   1   2   0   0   1   1   1   1   2   0   0   1   1   2   1   2   1   0   2   2   0   1   2   1   0   2   1   2   1   1   1   2   1   1   0   1   2   2   0   0   1   1   0   2   1   1   1   1   2   0   2   2   1   1   0   1   0   1   1   1   1
 MK-6-8                 1   0   1   0   0   0   1   1   2   0   2   2   2   0   2   1   1   0   1   0   1   0   1   1   0   1   1   0   1   1   2   2   2   1   1   1   1   2   1   1   1   0   0   1   0   1   0   2   1   1   0   1   0   0   2   1   1   1   1   1   0   1   1   2   0   0   1   1   2   2   1   0   1   1   0   1   1   0   1   2   2   2   2   2   1   0   1   1   2   0   0   0   2   1   2   2   0   1   2   1   1   0   1   1   2   0   2   1   2   1   1   0   2   1   1   1   1   2   0   1   2   1   1   0   2   1   2   1   1   1   0   1   2   0   1   0   0   2   2   1   2   0   0   1   1   1   1   2   1   0   1   2   1   1   2   1   0   2   2   0   0   2   2   0   2   1   2   1   1   1   2   1   0   0   1   2   1   0   0   1   1   0   2   1   1   1   1   2   0   2   2   1   1   0   1   0   1   1   1   1
 MK-6-9                 1   0   1   1   0   0   2   1   1   0   2   1   1   0   2   1   1   0   1   1   1   0   1   1   0   1   1   0   1   0   2   2   2   1   1   2   1   2   1   1   1   0   0   1   0   1   0   2   1   2   0   1   0   1   2   1   1   1   1   1   0   1   1   2   1   0   1   2   2   2   1   0   1   1   0   1   0   1   1   1   2   2   2   2   1   0   1   0   2   0   1   0   2   1   2   2   0   1   2   0   1   1   1   1   2   0   2   0   2   1   1   0   2   1   1   1   1   2   0   1   2   0   1   0   2   1   2   1   1   1   0   1   1   0   1   0   0   2   2   1   2   0   0   1   1   2   1   2   1   0   1   2   1   1   2   2   0   2   2   0   0   2   2   1   2   1   2   1   1   1   2   1   0   1   1   2   1   0   0   1   1   1   2   1   1   1   1   2   0   2   2   2   1   0   0   0   1   1   1   1
 MK-6-10                1   0   1   1   0   0   1   1   1   0   2   2   1   1   2   1   1   0   0   1   1   0   1   0   0   1   1   1   1   0   2   2   2   1   1   2   1   2   2   1   1   1   0   1   0   1   0   2   0   2   0   1   0   0   2   1   1   1   1   1   0   1   1   2   1   0   1   1   2   1   1   0   1   1   1   2   0   1   1   1   2   2   2   1   1   0   1   0   2   0   1   0   1   0   2   1   0   1   2   0   1   1   0   0   2   0   1   0   2   1   1   0   2   1   1   1   1   2   0   1   2   0   1   0   2   1   2   1   2   1   1   1   1   0   1   0   1   2   2   1   2   0   1   1   2   2   1   2   0   0   1   2   1   1   2   2   0   2   2   0   1   2   2   1   2   1   2   1   1   1   2   1   0   1   2   2   1   0   0   1   1   0   2   0   1   1   1   2   0   2   2   2   1   0   0   0   1   1   1   1
 MK-6-11                1   0   1   1   0   0   1   1   1   0   1   0   1   2   2   1   1   0   0   1   1   1   1   0   0   1   1   1   1   0   2   1   2   1   1   2   1   2   2   2   1   2   0   1   0   1   0   2   0   2   0   1   0   0   2   2   2   1   1   1   0   1   1   2   1   0   0   1   2   1   2   1   1   1   1   2   0   1   1   1   2   2   2   1   1   0   1   0   2   0   1   0   1   0   2   1   1   1   2   1   1   1   0   0   2   0   0   0   2   1   1   0   2   1   1   1   1   2   0   1   1   1   1   0   2   2   2   2   2   1   1   1   1   0   1   1   1   2   2   0   2   0   1   1   2   2   1   2   0   1   1   1   1   2   1   2   0   2   2   0   0   2   2   1   1   1   2   1   1   1   2   1   0   0   2   2   1   0   0   1   1   0   2   0   1   2   1   2   0   2   1   2   1   0   2   0   1   1   1   1
 MK-6-12                2   0   1   2   0   0   1   2   0   0   1   0   1   2   2   1   1   0   0   1   1   0   1   0   0   2   1   1   0   0   2   1   2   1   1   2   1   2   2   2   1   2   0   1   0   1   1   2   1   2   0   2   0   1   2   2   2   1   1   1   0   1   1   2   1   0   0   1   2   1   2   0   1   1   1   2   0   1   1   1   2   1   2   1   1   0   1   0   2   1   1   0   1   0   2   1   2   1   1   1   1   0   0   0   2   0   1   0   1   1   1   1   2   1   1   0   1   2   0   1   1   1   1   0   2   2   2   1   2   1   1   1   1   0   1   1   1   2   2   1   2   1   1   0   2   2   1   2   0   1   1   1   1   2   1   2   0   1   2   0   0   2   2   1   1   1   2   1   1   1   2   1   1   1   2   2   1   0   0   1   1   2   2   0   1   1   1   2   0   2   1   2   1   0   2   1   2   1   1   2
 MK-6-13                2   0   1   2   0   1   1   2   0   0   1   1   1   2   2   1   1   0   0   1   1   0   2   0   1   2   2   1   1   1   2   1   1   2   2   2   1   2   2   2   1   2   0   1   0   0   1   2   1   2   0   2   0   1   1   2   2   1   1   0   0   1   1   2   1   0   0   1   1   1   2   0   1   1   0   2   0   1   1   1   1   1   2   1   1   0   1   0   2   1   1   0   2   0   1   1   2   1   1   1   1   0   0   0   2   0   1   1   1   1   1   1   2   1   1   1   1   2   0   0   1   1   1   0   1   2   0   2   2   1   1   1   1   1   1   1   1   1   2   1   1   0   1   0   2   1   1   1   0   1   1   1   1   2   2   1   0   1   2   0   0   2   2   1   1   1   2   2   1   1   2   1   1   1   2   2   1   0   0   1   1   2   2   1   1   0   1   2   0   2   1   2   1   0   2   1   2   1   1   2
 MK-6-14                2   0   1   2   0   1   1   2   1   1   1   1   1   2   2   1   2   0   0   1   1   0   2   0   1   2   1   1   0   1   0   1   2   2   2   1   0   2   2   2   1   2   0   1   2   1   1   2   1   2   0   2   0   1   1   2   1   1   1   0   0   1   1   2   1   0   0   1   1   1   2   1   1   1   0   1   0   1   1   1   2   1   2   0   1   0   1   1   1   1   1   1   1   0   1   1   2   1   1   1   1   0   1   0   2   0   2   1   1   1   1   1   2   1   1   1   1   0   1   1   1   0   1   0   1   2   0   1   1   1   1   0   1   1   1   1   1   1   1   1   1   1   1   0   2   0   1   0   0   1   1   1   1   2   1   1   0   1   2   0   1   1   2   1   1   1   1   2   1   1   2   1   1   1   2   2   1   1   0   1   1   2   2   1   1   0   1   2   0   2   1   2   1   1   2   1   2   0   2   2
 MK-6-15                2   0   1   2   0   1   2   2   1   1   1   1   1   2   2   1   2   0   0   1   1   1   1   0   1   2   2   0   0   1   0   1   2   2   2   1   0   2   2   2   1   1   0   1   2   1   1   2   1   1   0   2   0   1   1   2   1   1   1   0   0   1   1   1   1   0   0   1   1   1   2   1   1   1   0   1   0   1   1   1   1   1   2   0   1   0   1   1   2   1   1   1   2   0   1   1   1   1   0   1   1   0   1   0   2   0   2   1   0   2   1   1   2   1   1   1   1   0   1   1   1   1   1   0   2   2   0   1   1   1   1   0   1   1   0   1   1   1   2   1   0   1   0   0   2   0   1   0   0   1   1   1   1   2   1   0   1   1   2   0   1   2   2   2   1   1   1   2   0   0   1   1   1   1   2   2   1   1   0   1   1   2   1   1   2   0   1   2   1   0   1   2   1   1   2   1   2   0   2   2
 MK-6-16                2   0   2   2   1   1   2   2   1   1   1   1   1   2   2   1   1   0   0   1   1   1   1   0   1   1   1   1   0   1   1   1   1   2   2   1   0   1   2   2   1   1   0   0   2   1   1   2   0   1   0   2   0   1   1   2   2   1   1   0   0   1   1   2   1   0   0   1   1   1   2   1   1   1   0   1   0   1   1   2   1   1   2   0   1   0   1   1   2   1   1   2   2   0   1   1   1   2   0   1   1   0   1   0   1   1   2   1   0   2   1   1   2   1   1   2   1   0   1   1   1   1   2   0   2   2   0   1   0   1   1   0   1   1   0   1   1   1   1   2   0   1   1   1   2   0   1   0   0   1   1   1   1   2   1   0   1   1   2   0   1   2   2   2   1   1   1   1   0   0   1   2   0   1   2   2   1   0   0   1   1   2   1   0   2   0   0   2   1   1   1   2   1   1   2   1   1   0   2   2
 
!****************************************** Phenotypic Data **********************************************************
!-100.0 is resevred for missing phenotype
SimulatedTrait1        11.1354    9.7104    9.1899    9.3942   10.4450   11.0711    9.8380    9.5021   11.7079    9.2336    9.2945    8.9881   11.1008   11.9136    8.5500   10.3415   10.4728   11.7910    9.8698   10.5226    9.9805    8.9962   12.1513    9.9201    9.8392   10.6365   10.4143   10.6182   10.1895    8.5251    9.2272   12.2447   10.5992    9.7016   11.5717   10.5523   10.3558   11.6132    8.6578    9.4625   10.8140   10.3285   11.0201   10.8006    8.7567    8.5058    9.4669   12.5842   10.3786   12.8888    8.7657    7.4246   10.9525    8.3689   10.0299   11.0610   10.0913    9.7924    9.6712    8.8564   10.6097    9.2932    9.6571   10.9485    9.0014    9.6603   11.1170   11.0685   10.7569   10.7497    9.7077    9.9786    9.1177    9.2762   12.2347   12.5849   10.3572    8.4547   10.2398   10.6277    9.9873   11.8114   10.4979   10.7422   10.5104    9.7423    8.6874    9.0500   10.3152   11.8614   10.3074    7.7381    9.4061    8.9153    9.0638    9.2017   10.2295    9.6304   11.8458   11.2828   11.3629   10.1454    9.0106    8.4601   10.4459    9.4696   10.8982   11.1251    8.4238   10.5858    9.7492    7.2133    9.4159    9.5186   11.0682    9.4319    9.9610    9.5174    9.8707    8.7487    8.7030   11.1469   11.6538    9.1149   10.1332    8.5098   10.8383    8.6778   11.0538    8.2651    9.3398   10.6530    9.7172   10.7458   10.8581    9.6309   12.1134    9.2002    8.5631    8.9906    9.1531    8.9845   10.7225   10.9711    9.5307    9.6070    9.9454   10.1629    9.5673    9.7764   10.0841    9.9431    9.2695   10.5293   10.7008    8.2852    7.8999    9.4760    9.1553    9.2370    8.9207   11.6869   10.9161    9.7805    8.5078    8.9984    9.9189    9.9332   10.7882    9.3310    9.1301   10.6172    9.5910   11.4574    8.7934   10.5889   10.3094    9.8728    9.1109    9.7597   10.5892    8.8285    9.7808    9.6086    9.7282   10.1571    9.4450    9.3988    9.2793   10.2148    9.5214   11.3581    9.3637   10.4020    9.9731    9.1622   10.7261   10.3594   10.8384   10.4257
 
