# Supplementary material for: Inclusive Composite Interval Mapping of QTL by Environment Interactions in Biparental Populations
Source: PLoS One. 2015 Jul 10;10(7):e0132414. doi: 10.1371/journal.pone.0132414 (PMC4498613; doi:10.1371/journal.pone.0132414)
Supplement: S2 File — (ZIP) [file pone.0132414.s002.zip › F2 population/e=1/run_00053.met]

!**********************Note: lines staring with "!" are remarks and will be ignored in the program********************
!*********************************General Information**********************************
!Assuming F1 = P1 x P2, populations available in QTL IciMapping are: 
!  1, P1BC1F1 = P1 x F1, the first backcrossing where P1 is used as the recurrent parent;
!  2, P2BC1F1 = P2 x F1, the first backcrossing where P2 is used as the recurrent parent;
!  3, F1DH, F1-derived doubled haploids; 
!  4, RIL or F1RIL, recombination inbred lines through the repeated selfing of F1;
!  5, P1BC1RIL, recombination inbred lines through the repeated selfing of P1BC1F1;
!  6, P2BC1RIL, recombination inbred lines through the repeated selfing of P2BC1F1;
!  7, F2, the selfing generation of F1;
!  8, F3, the selfing generation of F2;
!  9, P1BC2F1, the second backcrossing where P1 is used as the recurrent parent; 
! 10, P2BC2F1, the second backcrossing where P2 is used as the recurrent parent;
! 11, P1BC2RIL, recombination inred lines through the repeated selfing of P1BC2F1; 
! 12, P2BC2RIL, recombination inred lines through the repeated selfing of P2BC2F1; 
! 13, P1BC1F2, the selfing generation of P1BC1F1; 
! 14, P2BC1F2, the selfing generation of P2BC1F1; 
! 15, P1BC2F2, the selfing generation of P1BC2F1; 
! 16, P2BC2F2, the selfing generation of P2BC2F1; 
! 17, P1BC1DH, P1BC1F1-derived doubled haploids; 
! 18, P2BC1DH, P2BC1F1-derived doubled haploids; 
! 19, P1BC2DH, P1BC2F1-derived doubled haploids; 
! 20, P2BC2DH, P2BC2F1-derived doubled haploids; 
   7      !Mapping Population (see remarks above)
   2      !Mapping Function (1 for Kosambi; 2 for Haldane; 3 for Morgan)
   2      !Marker Space Type (1 for intervals; 2 for positions)
   1      !Marker Space Unit(1 for centiMorgans; 2 for Morgan)
   6      !Number of Chromosomes (or Linkage Groups)
 200      !Size of the mapping population
   1      !Number of environments
 
!***************************************** Chromosomes and Linkage Maps **********************************************
!Chromosome                 NumMarkers
-CH1                        16
-CH2                        16
-CH3                        16
-CH4                        16
-CH5                        16
-CH6                        16
!Linkage map (Marker name followed by position or the interval length)
 MK-1-1                1     0.000
 MK-1-2                1    10.000
 MK-1-3                1    20.000
 MK-1-4                1    30.000
 MK-1-5                1    40.000
 MK-1-6                1    50.000
 MK-1-7                1    60.000
 MK-1-8                1    70.000
 MK-1-9                1    80.000
 MK-1-10               1    90.000
 MK-1-11               1   100.000
 MK-1-12               1   110.000
 MK-1-13               1   120.000
 MK-1-14               1   130.000
 MK-1-15               1   140.000
 MK-1-16               1   150.000
 MK-2-1                2     0.000
 MK-2-2                2    10.000
 MK-2-3                2    20.000
 MK-2-4                2    30.000
 MK-2-5                2    40.000
 MK-2-6                2    50.000
 MK-2-7                2    60.000
 MK-2-8                2    70.000
 MK-2-9                2    80.000
 MK-2-10               2    90.000
 MK-2-11               2   100.000
 MK-2-12               2   110.000
 MK-2-13               2   120.000
 MK-2-14               2   130.000
 MK-2-15               2   140.000
 MK-2-16               2   150.000
 MK-3-1                3     0.000
 MK-3-2                3    10.000
 MK-3-3                3    20.000
 MK-3-4                3    30.000
 MK-3-5                3    40.000
 MK-3-6                3    50.000
 MK-3-7                3    60.000
 MK-3-8                3    70.000
 MK-3-9                3    80.000
 MK-3-10               3    90.000
 MK-3-11               3   100.000
 MK-3-12               3   110.000
 MK-3-13               3   120.000
 MK-3-14               3   130.000
 MK-3-15               3   140.000
 MK-3-16               3   150.000
 MK-4-1                4     0.000
 MK-4-2                4    10.000
 MK-4-3                4    20.000
 MK-4-4                4    30.000
 MK-4-5                4    40.000
 MK-4-6                4    50.000
 MK-4-7                4    60.000
 MK-4-8                4    70.000
 MK-4-9                4    80.000
 MK-4-10               4    90.000
 MK-4-11               4   100.000
 MK-4-12               4   110.000
 MK-4-13               4   120.000
 MK-4-14               4   130.000
 MK-4-15               4   140.000
 MK-4-16               4   150.000
 MK-5-1                5     0.000
 MK-5-2                5    10.000
 MK-5-3                5    20.000
 MK-5-4                5    30.000
 MK-5-5                5    40.000
 MK-5-6                5    50.000
 MK-5-7                5    60.000
 MK-5-8                5    70.000
 MK-5-9                5    80.000
 MK-5-10               5    90.000
 MK-5-11               5   100.000
 MK-5-12               5   110.000
 MK-5-13               5   120.000
 MK-5-14               5   130.000
 MK-5-15               5   140.000
 MK-5-16               5   150.000
 MK-6-1                6     0.000
 MK-6-2                6    10.000
 MK-6-3                6    20.000
 MK-6-4                6    30.000
 MK-6-5                6    40.000
 MK-6-6                6    50.000
 MK-6-7                6    60.000
 MK-6-8                6    70.000
 MK-6-9                6    80.000
 MK-6-10               6    90.000
 MK-6-11               6   100.000
 MK-6-12               6   110.000
 MK-6-13               6   120.000
 MK-6-14               6   130.000
 MK-6-15               6   140.000
 MK-6-16               6   150.000
!*********************************** Marker Types ********************************************************************
!Co-dominant marker: When heterozygote F1 is present, P1 is coded as 2, F1 is coded as 1, and P2 is coded as 0; Otherwise, P1 is coded as 2, and P2 is coded as 0. 
!Dominant marker: When heterozygote F1 is present, P1 and F1 are coded as 12, and P2 is coded as 0; Otherwise, P1 is coded as 2, and P2 is coded as 0.  
!Recessive markers: When heterozygote F1 is present, P1 is coded as 2, and F1 and P2 are coded as 10; Otherwise, P1 is coded as 2, and P2 is coded as 0. 
!Missing marker is coded as -1. 
 MK-1-1                 1   1   0   1   0   0   0   1   2   1   0   2   1   2   0   0   0   0   1   0   0   1   0   1   1   1   2   1   2   1   2   1   0   1   0   1   1   0   2   2   1   1   1   1   2   1   1   1   0   1   0   1   1   0   0   2   1   0   1   0   1   2   2   2   1   1   1   0   1   1   2   1   1   0   0   2   1   0   0   1   1   1   1   1   2   1   2   1   0   1   2   2   0   1   0   1   1   1   2   1   1   2   1   1   0   1   2   1   1   1   1   1   2   0   1   1   0   0   1   0   1   1   1   0   0   2   1   1   1   0   0   1   0   0   0   1   0   1   1   1   0   1   2   1   1   0   0   2   0   1   0   2   0   1   1   2   0   1   1   1   0   2   1   1   1   1   1   1   1   0   2   2   1   0   1   0   1   2   1   1   2   0   1   1   2   2   0   2   2   1   1   1   1   1   0   1   1   1   0   2
 MK-1-2                 1   2   0   0   0   0   0   1   2   1   0   2   1   2   0   0   0   0   1   0   1   1   0   1   1   1   2   1   2   1   2   1   0   0   0   1   1   1   2   2   2   1   1   2   2   1   1   1   0   2   0   1   1   1   0   2   1   1   2   0   2   2   2   2   1   1   1   0   2   1   2   1   1   0   1   2   1   0   1   1   1   0   1   1   1   2   2   1   1   1   2   2   0   1   0   1   1   1   2   1   1   2   0   1   0   1   2   1   1   1   1   0   2   1   1   0   0   0   1   1   2   1   2   0   0   2   1   1   1   0   0   0   0   0   0   2   0   1   1   1   0   1   2   1   0   0   0   2   0   1   0   2   0   2   0   2   0   1   2   2   0   2   1   1   2   1   1   1   1   0   2   1   1   0   1   0   1   1   1   1   2   0   1   1   2   2   0   1   2   1   1   1   1   1   0   1   1   1   0   2
 MK-1-3                 1   2   0   0   0   0   1   1   2   1   0   1   1   2   1   0   0   1   2   0   2   1   0   2   1   1   1   1   2   1   2   1   0   1   0   1   1   1   1   2   1   1   1   2   2   1   2   1   0   2   0   1   2   1   0   2   0   1   1   0   2   2   2   2   1   1   1   0   2   1   1   0   1   1   2   2   1   0   2   1   0   0   1   1   1   1   2   1   1   1   2   2   1   1   0   1   1   1   2   1   1   2   0   1   1   1   2   1   1   1   2   0   2   1   1   0   1   0   1   1   1   1   2   0   0   2   2   0   2   0   0   0   0   0   0   2   0   1   0   1   0   1   2   0   0   0   0   0   0   1   0   1   0   2   0   2   1   1   2   1   0   2   1   1   2   1   1   2   1   0   2   1   1   0   1   0   0   1   1   1   2   0   1   1   2   2   0   2   2   1   1   2   1   1   0   1   1   1   0   2
 MK-1-4                 2   2   0   0   0   1   1   1   2   1   1   1   1   1   1   1   0   1   2   0   2   1   0   1   1   1   1   1   1   0   2   1   0   1   0   1   1   1   1   2   2   2   1   2   2   1   2   1   0   2   0   1   1   1   0   2   0   0   0   0   2   2   2   2   1   1   1   0   2   2   1   0   1   1   2   2   2   0   2   1   0   0   1   1   1   1   2   1   1   1   2   2   1   0   0   1   1   0   2   1   2   2   0   1   1   2   1   1   1   0   1   0   2   1   2   0   1   0   1   1   1   1   2   0   0   1   1   1   2   1   0   0   0   0   0   1   1   1   0   1   0   1   2   1   0   1   1   1   0   1   0   1   0   2   0   1   1   2   2   1   0   2   0   2   2   1   1   2   1   0   1   1   1   0   0   0   0   2   1   1   2   0   1   1   0   2   0   2   2   1   1   2   1   1   0   2   1   1   0   1
 MK-1-5                 2   2   0   0   0   1   1   1   2   1   1   1   1   1   1   1   0   1   2   0   2   1   0   1   1   1   1   1   1   0   1   1   0   1   0   1   2   0   1   1   1   2   0   2   2   1   2   2   0   2   0   1   1   1   0   2   0   0   0   1   2   2   2   2   1   1   1   0   2   2   1   0   1   1   2   2   2   0   2   0   0   0   1   1   1   1   2   1   0   2   1   1   1   0   1   1   0   0   1   1   2   1   0   1   1   2   2   1   1   0   1   0   1   0   2   0   1   0   1   1   1   1   2   0   0   2   1   1   2   1   1   0   0   0   0   1   1   1   0   1   0   0   2   2   1   1   1   1   0   1   0   1   0   1   0   0   1   2   1   2   1   1   0   1   1   1   1   2   1   0   1   1   0   0   0   0   0   1   1   1   2   1   1   1   0   2   1   2   2   1   1   2   1   0   0   2   2   1   0   1
 MK-1-6                 1   1   1   0   0   2   1   1   2   1   1   1   1   1   1   1   0   0   1   0   1   1   0   1   2   2   1   1   1   0   1   1   0   1   1   1   2   0   1   1   1   2   0   2   1   1   2   2   0   1   0   0   1   1   0   1   0   0   0   1   1   2   2   2   0   1   1   0   2   2   1   0   1   1   2   2   1   1   2   0   1   0   1   1   1   1   1   1   0   2   1   1   1   0   0   1   0   0   1   1   2   1   0   1   1   2   2   1   1   0   1   1   1   0   2   0   1   0   1   1   0   0   2   0   0   2   1   1   2   1   1   0   0   0   0   1   2   1   0   1   1   0   2   2   1   1   1   1   0   2   1   1   1   1   0   0   1   2   1   1   1   1   0   1   1   1   1   1   0   0   1   1   0   0   2   0   1   1   1   1   2   1   1   1   0   2   1   2   2   1   1   2   1   0   1   2   2   1   0   0
 MK-1-7                 1   1   0   0   0   2   1   1   2   1   1   0   1   1   1   1   0   0   0   0   2   1   0   1   1   2   1   1   1   0   1   0   0   0   1   1   2   0   1   1   1   2   0   2   1   1   2   0   0   1   0   0   1   0   1   1   1   0   0   1   1   2   2   2   1   1   1   0   2   2   1   0   1   1   1   2   1   1   2   0   1   0   1   1   1   1   1   2   0   2   1   2   1   0   0   1   0   1   1   1   1   1   0   1   0   2   2   1   0   0   1   1   1   0   2   0   1   0   1   1   0   1   2   1   0   2   1   1   1   1   1   0   0   0   0   1   2   1   0   0   1   1   2   2   1   1   1   1   0   2   1   1   2   1   1   1   1   2   1   1   1   1   0   1   1   1   2   1   0   0   1   1   1   0   2   1   1   1   1   1   2   1   1   1   0   2   1   2   2   1   1   2   1   0   1   1   2   0   0   0
 MK-1-8                 2   1   0   0   0   2   1   1   2   1   1   0   1   0   0   0   0   0   0   1   2   1   0   1   1   2   1   1   1   0   0   0   0   0   1   1   2   0   1   1   1   2   0   1   1   1   1   0   0   1   1   0   1   1   1   1   1   0   2   1   1   2   2   2   1   2   1   0   2   2   1   1   1   1   1   2   1   1   2   0   1   0   1   2   1   1   1   2   0   2   1   1   1   0   0   1   0   1   1   1   1   1   0   1   0   2   2   1   0   0   1   1   1   1   1   0   1   0   0   1   0   1   2   1   0   2   2   1   1   1   1   0   0   0   0   1   2   1   1   0   1   1   2   2   1   1   1   1   0   2   1   1   2   1   2   2   1   2   1   1   1   1   0   1   1   1   1   1   0   0   1   1   1   0   1   1   0   1   1   2   1   1   1   1   0   2   1   2   2   1   1   2   1   0   1   0   2   0   0   1
 MK-1-9                 2   1   0   1   1   1   1   1   2   1   0   1   0   0   0   0   0   0   0   1   2   1   0   2   1   2   2   1   0   0   0   2   0   0   1   1   2   0   1   1   2   2   0   1   1   2   1   0   1   1   1   0   1   1   1   2   2   0   2   1   0   2   2   2   2   2   1   1   1   2   2   1   0   1   1   2   1   1   2   0   1   0   1   2   1   1   1   2   0   1   2   1   1   1   0   0   0   1   2   2   1   1   0   1   0   2   1   2   0   1   1   1   1   1   1   1   1   0   0   1   0   0   2   1   1   1   2   0   1   1   1   1   0   0   0   1   2   1   0   0   2   1   2   2   1   1   2   1   0   2   1   1   2   1   2   2   0   2   1   1   1   2   0   2   1   0   1   0   1   0   1   1   1   0   1   1   0   1   1   2   1   1   1   1   0   1   1   2   2   0   1   2   1   0   1   0   1   0   0   1
 MK-1-10                2   1   0   1   1   0   1   1   1   1   1   1   0   0   0   0   0   0   1   1   2   1   0   2   1   2   2   1   0   0   0   1   0   0   1   1   1   0   2   1   1   2   0   1   1   2   1   0   1   1   1   1   1   1   1   2   2   0   2   1   1   2   2   2   2   2   1   0   1   2   2   1   0   1   1   2   1   1   2   0   2   1   1   2   1   1   1   2   0   1   2   1   1   1   0   0   0   0   2   2   1   2   0   1   0   2   1   2   0   1   2   1   1   0   1   1   1   0   0   0   1   1   2   1   1   1   2   1   1   1   1   1   0   0   1   0   2   1   0   0   1   2   2   2   1   1   2   0   0   2   1   1   2   1   2   1   0   2   2   1   2   2   1   2   1   1   2   0   1   0   0   1   1   0   1   1   0   1   1   1   1   1   1   1   0   1   1   2   2   0   1   2   1   0   1   0   1   0   0   1
 MK-1-11                0   0   0   1   1   0   1   1   1   1   1   1   0   0   1   0   0   1   1   1   1   1   0   1   1   2   2   2   0   0   0   2   1   0   1   1   1   1   2   1   1   1   0   1   1   2   0   0   1   0   1   2   2   1   1   2   2   0   2   1   1   2   0   1   2   2   1   0   1   2   2   1   0   0   1   2   1   1   2   0   2   1   1   2   1   1   1   2   0   1   2   1   1   1   0   0   0   1   1   2   1   2   0   1   1   2   1   2   0   1   2   2   1   0   0   2   1   0   0   1   1   1   2   1   1   1   2   1   1   1   1   0   0   1   1   0   2   1   0   1   1   2   2   1   0   1   1   0   0   1   1   1   1   0   2   1   1   2   2   1   2   2   1   2   1   1   2   0   1   0   0   1   1   0   1   1   0   1   1   1   1   1   1   1   0   1   1   1   1   0   0   2   1   0   1   1   1   0   0   1
 MK-1-12                1   1   0   1   2   0   1   1   2   1   1   2   0   0   1   0   0   1   1   1   1   2   0   1   2   2   2   2   1   0   0   2   1   1   1   1   1   1   2   1   1   1   0   1   1   2   0   0   1   0   1   2   2   0   1   2   2   1   1   1   1   2   0   2   2   2   1   0   1   2   2   1   0   0   1   2   1   2   2   1   2   1   1   1   2   1   1   2   0   1   1   1   1   1   0   0   1   1   1   2   0   1   0   0   2   2   1   2   0   2   2   1   1   0   0   2   1   0   0   1   1   1   2   1   1   1   2   1   0   1   1   0   1   1   1   0   2   1   0   1   1   2   2   1   1   2   0   0   0   1   2   1   1   1   2   1   1   2   2   1   1   2   1   2   1   1   2   0   0   1   0   1   1   0   1   1   0   2   1   1   1   1   0   2   0   1   1   2   0   0   0   2   1   0   1   2   1   0   0   2
 MK-1-13                1   1   0   0   2   0   2   1   2   1   1   2   1   0   1   1   0   1   1   1   2   2   0   1   2   2   2   1   1   0   1   2   1   1   1   1   1   1   2   1   1   1   0   1   1   2   0   0   2   0   1   2   1   1   1   2   1   1   1   1   1   2   0   2   2   2   0   0   1   2   2   1   0   0   1   2   1   1   2   1   2   1   1   1   2   0   1   2   0   1   1   1   1   0   1   0   1   1   1   2   0   1   1   0   2   2   1   1   0   2   1   1   1   0   0   2   1   0   0   1   1   1   1   1   1   1   2   1   1   1   1   0   1   1   1   0   2   1   1   1   1   2   2   1   1   1   1   0   0   2   2   1   1   1   2   2   1   2   2   2   1   2   1   2   1   0   2   0   0   1   0   2   0   0   1   1   1   2   1   1   1   1   0   2   0   1   2   1   0   0   0   2   1   0   1   2   1   0   0   2
 MK-1-14                1   1   0   0   2   0   1   1   1   1   1   1   1   0   1   1   0   1   1   1   1   2   0   1   2   2   2   1   1   0   1   1   1   1   1   1   1   1   2   1   1   1   0   1   1   2   0   0   2   0   1   2   1   1   1   2   1   1   1   2   1   1   0   2   2   2   0   0   1   2   2   0   0   0   1   2   1   1   2   1   2   1   1   1   2   0   2   1   1   0   1   1   1   2   0   1   1   1   1   2   0   1   0   0   2   2   1   1   0   1   1   1   1   0   0   2   1   1   0   2   1   1   1   1   2   1   2   1   1   0   1   0   2   1   1   1   2   1   1   0   1   2   2   1   1   1   1   0   0   2   2   1   1   0   2   2   1   2   2   2   1   1   1   2   1   0   2   0   0   1   0   2   0   0   0   1   1   1   1   1   1   1   1   2   1   1   2   1   0   0   0   2   1   0   1   2   1   1   0   2
 MK-1-15                1   1   0   1   2   1   1   1   1   1   1   1   1   1   1   1   0   1   1   1   1   2   0   1   2   2   2   1   1   0   1   0   1   0   1   1   2   0   1   1   0   1   0   1   2   2   0   0   2   0   1   1   2   1   1   2   2   1   1   2   2   1   1   2   2   2   0   0   1   1   2   0   0   0   2   2   1   1   2   1   2   1   1   1   2   0   2   1   1   0   1   1   2   2   0   0   1   0   1   2   0   1   0   1   2   2   2   1   0   2   1   1   1   2   0   1   1   1   0   2   1   1   1   1   2   1   2   1   1   0   2   1   2   1   1   1   2   0   1   0   1   2   2   1   2   1   1   0   0   2   2   1   1   0   2   2   1   1   0   2   1   1   1   1   1   0   2   1   0   1   1   2   1   0   0   1   2   2   2   1   1   1   2   2   1   1   2   1   0   1   0   2   1   0   1   2   1   1   0   2
 MK-1-16                2   0   1   1   2   1   1   1   0   1   0   1   0   1   1   1   0   1   2   1   1   2   0   1   2   2   2   1   1   0   1   0   2   0   1   1   2   1   0   2   1   1   1   0   2   2   0   0   2   0   1   1   2   1   1   2   2   1   2   2   2   1   1   2   2   1   1   0   1   1   1   0   0   0   2   2   1   0   2   2   2   1   1   1   1   0   2   1   1   0   1   1   2   2   1   1   1   0   1   2   0   2   0   1   2   2   2   1   0   2   1   1   1   2   1   1   1   1   0   2   1   1   1   1   2   0   1   1   1   0   2   1   0   1   1   1   2   0   1   0   1   2   1   1   2   1   1   0   0   2   2   1   1   1   2   2   1   0   0   2   1   1   2   1   1   1   1   1   0   1   1   2   1   0   0   1   2   2   1   2   1   1   2   1   1   1   1   1   0   1   1   2   1   1   1   2   1   1   0   2
 MK-2-1                 0   1   1   2   1   1   1   0   0   1   1   0   1   1   1   1   0   1   1   1   1   0   0   0   0   1   1   0   2   1   2   2   1   2   1   1   2   0   2   2   1   0   2   2   0   2   1   1   0   1   1   0   2   1   1   1   2   1   1   0   1   0   2   1   0   1   1   1   1   1   0   0   1   0   1   1   1   2   1   2   1   1   2   1   2   2   2   1   2   0   0   1   1   2   0   1   0   0   0   0   1   1   1   1   1   2   2   1   0   2   1   2   1   1   1   1   1   2   1   1   2   2   1   2   1   1   1   2   1   0   1   2   2   1   0   1   1   1   1   1   1   0   0   1   1   0   1   0   0   1   0   1   1   2   1   2   1   0   1   1   0   1   0   1   1   1   2   1   1   1   1   0   2   1   1   1   2   2   1   1   1   2   0   0   1   1   2   2   2   1   1   1   0   0   0   1   2   1   2   1
 MK-2-2                 1   1   2   2   1   1   1   0   0   1   1   1   1   1   1   1   0   1   1   0   1   0   0   0   2   2   0   0   2   1   2   2   2   2   0   2   2   0   2   2   2   0   2   2   0   2   1   1   0   1   1   0   2   1   2   1   2   1   1   0   1   0   2   1   0   1   1   1   1   1   0   0   1   1   0   1   1   2   1   2   0   1   1   1   2   1   2   1   1   0   1   2   1   2   1   0   0   0   0   1   1   1   1   1   1   1   2   1   0   2   1   2   1   1   1   1   1   2   1   2   2   2   1   2   1   1   1   2   1   0   1   2   2   1   0   1   2   2   2   2   1   1   1   1   1   0   1   0   0   1   0   1   2   2   1   2   0   1   1   1   0   1   0   1   1   1   2   2   1   2   1   0   2   1   1   2   2   2   1   1   1   1   0   1   1   0   2   2   2   1   1   1   0   0   0   1   1   1   2   2
 MK-2-3                 1   1   2   2   1   1   1   1   0   1   1   2   1   1   1   2   1   1   1   0   1   0   0   1   2   2   0   0   1   1   2   2   2   2   0   2   2   0   2   1   2   0   2   2   0   2   1   1   0   2   1   0   2   1   2   1   2   1   1   0   1   0   2   1   0   0   1   1   0   1   0   0   1   1   0   1   1   2   1   1   1   1   1   1   2   1   2   2   1   0   1   2   1   2   2   1   0   0   0   1   1   0   1   1   2   1   2   1   0   2   1   1   1   1   1   1   1   2   1   2   1   2   1   2   1   1   1   2   1   0   1   2   2   1   2   1   2   2   2   2   1   1   1   1   1   0   1   0   0   1   1   1   2   2   2   2   0   1   1   1   0   1   0   0   1   2   1   2   0   2   1   1   2   1   1   1   2   2   1   1   1   1   0   0   1   0   2   2   2   1   1   1   0   0   0   1   1   1   2   2
 MK-2-4                 1   1   2   1   1   1   1   1   0   1   1   2   1   1   1   2   1   1   1   1   1   0   0   1   2   2   0   1   1   2   2   2   2   2   0   2   2   1   0   1   2   0   2   2   1   2   1   1   1   1   2   0   2   0   2   1   2   1   1   0   1   0   1   0   0   0   1   1   0   1   0   0   1   1   0   0   1   2   1   1   1   1   1   1   2   0   1   2   1   0   2   2   1   2   2   1   1   0   0   1   1   0   0   0   1   2   2   1   0   2   1   1   1   1   1   1   1   2   1   2   1   2   2   1   2   1   1   2   2   0   1   1   2   0   1   1   2   2   1   1   1   1   1   1   0   0   1   0   0   1   1   1   1   2   2   2   0   2   1   1   0   1   0   0   1   2   1   2   0   2   1   1   2   1   1   1   2   1   1   1   1   1   0   0   1   0   2   1   2   1   1   1   1   1   0   1   1   1   1   2
 MK-2-5                 1   1   2   1   1   1   1   1   0   1   1   2   1   1   1   2   1   1   1   1   1   0   0   1   2   2   0   1   1   2   1   2   2   1   0   2   2   1   1   1   1   0   2   2   1   1   1   1   1   1   2   0   2   0   2   1   2   1   1   0   1   0   1   0   0   0   2   1   0   1   0   1   0   1   0   0   1   1   2   1   1   1   1   1   2   0   1   2   0   0   2   2   1   2   2   1   2   0   1   0   1   0   0   0   1   1   2   1   0   2   1   1   1   2   1   1   1   2   2   2   1   2   2   2   1   2   1   1   1   0   1   1   2   0   1   1   1   2   0   1   1   1   1   0   0   0   1   0   0   1   0   1   1   2   2   2   0   2   1   1   1   1   0   0   1   2   1   2   0   2   1   1   2   1   0   1   1   1   1   1   1   1   0   0   1   0   1   1   2   2   0   1   1   1   0   0   1   1   1   2
 MK-2-6                 1   1   2   1   1   1   2   1   0   1   1   2   1   1   1   2   1   1   1   1   1   1   1   1   1   1   0   1   1   2   1   2   2   1   0   2   2   1   1   1   1   0   2   2   1   1   2   2   1   1   2   0   1   0   1   1   2   1   1   0   1   1   1   0   0   0   2   1   0   1   0   2   1   1   0   1   1   2   2   1   1   1   1   1   2   0   1   2   0   0   2   2   1   2   2   0   2   0   1   0   1   0   0   0   1   2   2   1   0   2   1   1   1   2   1   1   1   1   2   2   1   1   2   1   0   2   1   0   1   0   1   1   2   0   1   2   1   1   0   1   1   1   0   0   0   1   1   0   0   1   0   0   1   1   2   2   0   2   1   1   0   1   0   0   1   1   1   2   0   2   1   1   2   1   0   1   1   1   1   1   1   1   0   0   2   0   1   1   2   2   1   1   1   1   0   0   1   1   1   2
 MK-2-7                 1   1   2   1   1   1   2   1   0   1   1   1   1   1   1   2   1   1   1   1   1   2   1   1   1   1   0   1   1   2   1   1   2   0   0   2   1   2   1   1   1   0   2   2   1   1   1   2   1   1   1   0   1   0   2   1   2   1   1   0   2   0   1   0   0   1   2   1   0   1   0   1   2   0   0   1   1   2   2   1   1   1   1   1   2   0   1   2   0   0   1   2   1   2   2   0   1   0   0   1   1   0   0   2   1   2   2   1   1   2   1   1   1   2   1   1   2   1   1   2   1   1   2   1   0   2   1   0   1   0   1   1   2   0   1   1   2   1   0   0   0   1   0   1   0   1   1   0   1   1   1   0   1   1   2   2   1   2   1   1   0   1   2   0   1   1   1   2   0   2   1   1   2   1   0   1   1   1   1   1   1   1   0   0   2   0   2   0   2   2   1   1   1   1   0   0   1   1   1   2
 MK-2-8                 1   1   2   2   1   1   2   1   0   1   1   1   1   0   1   2   1   2   1   1   1   2   1   1   1   2   0   2   1   1   1   1   2   0   0   2   0   2   1   1   1   0   2   2   1   1   1   2   1   1   0   0   1   0   1   1   2   2   1   0   1   1   0   0   0   1   2   0   1   0   0   1   1   0   0   1   1   2   2   1   1   1   0   1   2   0   1   1   0   0   1   2   1   1   1   0   1   0   0   2   1   0   0   2   1   2   2   1   1   2   1   1   2   1   1   1   2   1   1   2   1   1   2   0   0   2   0   0   1   0   1   1   2   0   1   0   2   1   0   0   1   1   1   1   1   1   1   0   1   0   1   0   1   2   2   1   1   2   1   2   1   1   2   0   1   1   1   2   0   1   1   1   1   2   0   2   1   1   1   2   1   1   0   0   2   0   2   0   2   2   0   1   1   1   0   1   1   0   0   2
 MK-2-9                 1   1   2   2   1   0   2   1   0   1   1   1   1   0   1   2   1   2   1   1   1   2   1   1   1   2   0   2   1   1   1   1   2   0   0   2   0   2   1   1   1   0   2   2   1   1   1   2   1   1   0   0   1   0   1   0   2   2   2   0   1   1   0   0   0   1   2   0   0   0   0   1   1   0   0   1   1   2   2   1   2   1   1   0   2   0   1   1   0   1   1   2   1   1   1   1   1   0   0   2   1   0   0   1   1   2   2   1   1   1   1   1   2   2   1   1   2   1   1   2   1   2   2   0   0   2   0   0   1   0   2   2   1   0   1   1   2   1   1   0   1   1   1   1   1   1   1   0   1   0   1   0   1   2   2   1   1   2   1   2   1   1   1   0   1   1   1   2   0   1   1   1   1   2   1   2   1   1   1   2   1   1   0   0   0   0   2   0   1   2   0   1   1   1   0   1   1   0   0   2
 MK-2-10                1   1   2   2   1   0   2   1   0   1   1   0   1   0   1   2   1   2   1   1   1   2   1   1   1   2   0   1   1   0   2   1   2   0   0   2   0   1   1   1   1   0   2   2   1   1   1   2   1   1   1   0   0   0   1   0   2   1   2   0   1   1   0   0   0   2   2   0   0   0   0   1   1   0   0   0   1   2   2   1   2   2   2   0   2   0   0   0   0   1   1   2   1   1   1   1   1   0   0   2   1   2   1   0   1   1   1   2   1   0   1   1   2   2   1   0   2   1   1   2   1   2   2   0   0   2   0   0   1   1   2   2   1   0   1   1   2   1   1   0   1   1   1   1   1   1   2   0   0   0   1   0   1   2   2   1   1   2   1   2   2   1   1   1   1   1   2   1   0   1   1   1   1   2   1   2   0   1   2   1   1   1   1   0   0   1   2   0   1   2   0   1   1   1   0   1   1   0   0   2
 MK-2-11                1   1   2   2   2   0   2   0   1   1   2   1   2   0   1   1   1   2   1   2   1   2   1   2   1   2   0   1   1   0   2   1   2   0   1   2   0   1   1   1   1   0   1   1   1   1   2   2   1   1   1   0   0   0   1   0   2   1   2   0   1   2   0   0   0   2   2   0   0   0   0   2   1   0   0   0   1   2   2   1   2   1   2   0   2   0   1   2   0   1   1   1   1   1   1   1   1   0   0   2   1   2   1   0   1   1   1   2   1   0   1   1   2   2   1   0   2   1   1   2   1   2   2   0   0   1   0   0   1   1   2   2   1   0   1   1   2   1   1   1   1   1   1   1   1   1   2   0   0   1   1   0   1   2   2   1   1   2   1   1   2   1   2   0   1   1   2   0   0   2   1   1   1   2   1   2   0   1   1   2   1   1   1   0   0   1   2   1   1   2   0   1   1   1   0   1   1   0   0   2
 MK-2-12                1   1   2   2   2   0   2   1   1   1   2   1   2   0   1   1   1   2   0   1   1   2   2   2   0   2   1   1   1   0   1   2   2   0   1   2   0   1   1   1   2   0   1   1   1   1   1   2   1   1   1   0   0   1   1   0   2   1   2   0   1   2   0   1   0   2   1   0   0   0   0   2   1   0   0   1   1   1   2   1   1   1   2   0   2   0   1   2   0   0   1   1   1   1   1   1   0   0   0   1   1   2   1   0   1   0   2   2   1   0   1   0   1   1   1   0   1   1   1   2   1   2   2   0   1   0   0   0   1   2   2   2   1   0   1   1   2   1   1   1   1   1   2   1   1   1   2   0   0   1   1   0   1   2   2   1   2   2   1   1   2   1   1   0   1   1   1   1   0   1   1   2   1   1   1   2   1   1   1   2   1   1   1   0   0   1   2   1   1   1   1   1   1   1   1   1   1   0   0   2
 MK-2-13                1   0   2   2   2   1   2   1   2   1   2   1   1   0   1   1   1   1   0   1   1   2   2   2   1   2   1   1   1   0   1   2   1   0   1   1   0   2   1   1   1   0   2   1   1   1   0   2   1   1   1   0   0   1   2   0   2   1   1   0   1   2   1   1   1   2   1   0   0   0   0   2   0   0   0   1   1   1   2   1   1   1   2   0   2   0   1   1   0   1   1   1   2   1   2   1   0   0   2   1   1   2   1   0   1   0   1   2   1   0   0   0   2   1   1   0   1   1   2   2   1   2   2   0   1   0   1   1   0   2   2   2   1   0   1   1   2   1   0   1   1   1   1   1   1   0   1   1   1   1   1   0   1   2   2   1   2   2   1   2   1   1   1   0   0   1   0   1   1   1   1   2   1   0   1   2   1   1   1   2   1   1   1   0   0   1   2   1   1   1   1   1   0   1   1   1   0   0   0   2
 MK-2-14                1   0   2   2   2   1   1   0   2   1   2   1   1   1   1   1   1   1   0   1   0   2   2   2   1   2   0   1   1   0   1   1   1   0   1   0   0   2   0   1   1   1   1   1   1   2   1   2   1   1   1   1   0   1   1   0   2   1   1   0   1   2   1   0   1   2   2   0   0   1   0   2   0   0   0   1   1   1   2   1   0   1   1   0   1   0   1   1   0   1   1   1   2   2   2   1   1   0   2   1   1   2   2   0   0   0   1   2   1   0   0   0   2   1   1   0   1   1   2   1   2   2   2   0   1   0   1   1   1   1   2   2   1   0   1   1   2   1   0   1   1   2   1   1   1   0   0   1   1   1   2   0   1   2   2   1   2   2   1   2   1   1   1   0   0   1   0   1   1   1   1   2   1   0   1   2   2   1   0   2   1   1   1   0   0   1   2   1   1   1   1   1   0   2   1   1   0   1   0   1
 MK-2-15                1   1   2   2   1   1   1   1   1   1   2   1   1   1   1   1   1   1   0   0   1   2   2   2   1   2   0   1   1   0   1   1   1   0   1   0   0   2   0   1   1   1   1   1   1   2   0   1   1   1   1   0   0   1   1   0   2   1   1   1   0   2   1   1   1   2   2   0   0   1   0   2   0   0   0   1   2   1   2   1   0   0   1   0   1   0   1   0   0   1   0   1   1   2   2   2   1   0   2   1   1   0   2   0   1   0   1   2   1   0   0   0   2   1   1   0   1   1   2   1   2   1   1   0   0   0   1   2   1   1   2   1   1   0   1   1   2   1   0   1   1   2   1   1   1   0   0   1   1   0   1   0   0   2   2   1   1   1   1   2   1   0   1   0   0   1   1   1   1   1   1   1   1   1   1   2   2   1   0   2   1   1   2   0   1   0   2   1   1   1   2   1   1   2   1   1   0   1   0   1
 MK-2-16                0   1   2   2   1   0   2   1   1   1   2   1   2   1   0   1   1   1   0   0   1   2   1   2   1   2   0   1   1   0   1   1   1   0   1   0   0   2   0   1   1   1   1   2   1   2   0   1   1   1   1   0   1   1   1   0   1   1   1   1   0   2   1   1   1   2   2   0   0   1   1   2   0   0   0   1   1   1   1   1   0   0   1   0   1   0   1   0   0   1   0   1   1   2   2   2   0   0   1   1   1   1   2   0   1   0   1   2   1   0   1   0   2   1   1   0   2   1   2   1   2   1   1   0   0   0   1   1   1   1   2   1   1   1   1   1   2   1   0   1   1   2   1   1   2   1   1   1   1   0   1   0   0   2   2   1   1   1   1   1   1   1   1   0   0   1   1   0   1   2   0   1   1   1   1   2   2   1   0   2   1   1   1   0   1   0   2   1   0   1   2   1   1   2   1   1   0   1   0   1
 MK-3-1                 1   2   2   1   0   1   2   1   1   0   1   2   1   1   0   2   2   0   1   2   0   1   1   0   0   1   1   0   1   1   0   1   1   2   1   1   2   1   2   1   1   0   1   2   1   1   1   0   2   1   1   0   1   2   1   1   1   2   1   0   0   0   1   1   2   0   0   2   1   0   2   1   1   2   2   1   0   1   1   1   0   1   0   0   1   1   1   2   1   0   0   1   1   0   1   1   1   2   2   0   1   0   1   2   1   2   1   1   0   1   2   1   1   0   0   1   1   2   1   1   1   1   1   2   1   1   2   1   2   0   1   1   2   1   1   0   0   2   1   1   1   1   1   2   1   1   1   1   0   0   1   1   1   1   1   0   2   1   0   2   2   0   1   0   2   2   1   1   1   1   1   0   2   2   1   0   0   2   1   1   2   1   1   1   1   1   1   1   1   1   0   1   1   0   0   1   0   1   2   2
 MK-3-2                 2   2   2   1   0   1   2   1   1   0   1   2   1   0   0   2   2   0   1   2   0   1   1   1   1   1   1   0   1   2   0   1   1   1   2   1   2   1   2   1   1   0   1   2   1   0   1   0   2   1   1   0   1   2   1   1   1   2   1   0   0   0   1   1   2   1   0   2   1   0   2   1   1   2   1   0   0   1   1   1   0   1   0   0   0   1   1   2   1   1   0   2   1   0   1   1   1   2   2   2   1   0   2   2   1   1   1   1   0   1   2   1   1   0   0   1   1   2   1   1   1   1   2   1   1   1   2   1   2   0   2   1   2   1   1   0   0   2   1   1   1   1   1   2   1   1   1   1   0   0   1   1   1   1   1   0   2   1   0   1   2   1   1   0   2   2   1   1   0   1   1   0   1   1   1   0   0   2   1   1   2   1   1   1   1   1   1   1   1   0   0   1   1   0   0   1   1   2   2   2
 MK-3-3                 2   2   1   1   0   1   2   1   1   0   1   2   2   0   0   2   2   0   1   2   0   1   2   1   1   1   1   0   1   1   0   1   1   1   1   1   2   1   2   1   1   0   1   2   1   1   1   1   2   0   1   1   1   1   1   1   1   1   1   1   0   0   2   1   2   1   0   2   1   0   2   1   1   2   1   0   0   1   1   1   0   1   0   0   0   1   0   2   1   1   0   2   1   1   1   1   0   2   2   2   1   0   1   1   1   2   1   0   0   1   2   1   1   0   0   2   2   2   1   2   1   0   1   1   1   1   2   1   2   0   2   1   2   1   0   0   0   2   1   1   1   1   1   2   1   1   1   1   0   0   1   1   1   1   1   0   2   1   0   1   2   1   1   0   2   2   1   1   0   2   1   0   1   1   1   0   0   2   1   1   2   2   2   1   1   1   1   1   1   0   0   1   1   0   0   0   1   2   2   2
 MK-3-4                 2   2   0   0   0   1   2   1   1   0   1   1   2   0   0   0   2   1   1   2   1   1   1   1   1   1   1   1   1   1   0   1   1   1   1   1   2   1   2   1   1   0   0   2   1   1   1   0   2   0   1   1   2   1   1   1   1   1   0   1   0   0   2   1   2   1   0   1   1   0   2   1   1   1   1   0   0   1   1   1   1   1   0   1   0   1   2   2   1   1   0   2   2   0   1   0   0   1   2   2   1   0   1   1   0   2   1   0   0   2   2   1   1   0   0   2   1   2   1   2   1   1   1   1   1   1   2   1   2   1   2   1   2   0   0   0   0   2   1   1   1   1   1   2   1   1   1   1   0   1   1   0   1   1   1   0   2   1   0   2   2   1   1   0   2   2   1   1   0   2   1   0   1   1   1   0   1   2   1   0   2   2   2   1   1   1   1   1   1   0   0   0   1   0   1   0   2   2   2   2
 MK-3-5                 2   2   0   0   1   0   2   1   1   0   1   1   1   0   0   0   2   1   1   2   1   1   1   2   1   1   1   1   1   1   0   1   1   1   1   2   2   1   2   1   1   0   0   2   0   1   1   0   2   0   2   2   2   1   1   1   0   1   1   2   0   1   2   1   1   1   0   1   1   1   2   1   0   1   1   1   0   1   2   1   1   1   0   1   0   1   1   2   1   1   0   1   2   1   1   0   0   1   2   2   1   0   1   1   0   2   1   0   1   2   2   1   1   0   0   2   1   1   2   1   1   0   1   1   1   1   2   1   2   1   2   1   2   0   0   0   0   2   1   0   1   2   1   2   1   2   1   1   0   0   0   0   1   1   1   0   0   1   1   2   1   1   1   1   1   2   1   2   0   2   1   0   1   1   1   0   1   2   1   0   2   0   2   1   1   1   1   1   1   0   0   1   1   0   1   0   2   2   1   2
 MK-3-6                 2   2   0   0   1   0   2   1   1   0   1   1   1   1   0   0   2   1   1   2   1   0   1   2   1   1   1   1   1   0   0   1   1   1   1   2   2   1   2   1   1   1   0   2   0   1   1   1   2   0   2   1   2   1   2   1   0   1   1   2   0   1   2   1   1   1   0   1   1   1   2   1   0   1   1   1   0   1   2   1   2   2   0   1   1   1   1   2   1   1   0   1   2   1   2   1   0   2   2   2   1   0   1   1   0   2   2   1   1   2   2   2   1   0   0   2   1   1   2   1   1   0   1   0   1   2   0   1   0   1   2   1   2   0   0   0   0   2   1   0   1   2   1   1   0   1   1   1   0   1   1   0   1   1   1   0   0   1   1   1   1   1   1   1   1   2   1   2   0   2   1   0   1   1   1   0   0   2   1   0   1   0   2   1   1   1   1   1   1   0   0   1   1   0   1   0   2   2   1   2
 MK-3-7                 2   1   0   0   1   0   2   0   1   0   0   1   1   1   0   0   2   0   1   2   1   0   1   2   1   1   1   1   0   1   1   2   1   1   1   2   2   1   1   0   0   1   0   2   0   2   1   1   1   0   2   1   2   1   2   1   0   1   1   1   0   1   2   1   1   1   0   0   1   1   2   1   0   1   2   1   0   1   2   1   2   2   0   0   2   1   1   2   1   1   0   2   2   1   2   2   1   2   2   2   1   0   1   1   0   2   2   1   1   2   2   2   1   0   0   2   1   1   2   1   1   0   2   0   1   2   0   1   0   0   2   1   2   0   0   0   0   2   2   0   1   2   1   0   1   1   1   1   0   1   2   0   2   1   1   0   0   0   1   1   1   2   1   1   1   1   1   2   0   2   0   0   1   1   1   0   1   1   2   0   1   1   2   1   1   1   1   2   1   0   1   2   1   1   2   0   1   2   1   2
 MK-3-8                 2   1   0   0   1   0   2   0   1   0   0   1   1   2   0   0   2   0   1   2   1   1   1   1   1   1   1   1   0   1   1   2   1   2   2   2   2   1   1   0   0   1   0   2   0   2   1   1   0   0   1   1   2   1   1   1   0   1   1   1   0   1   2   1   1   1   1   0   1   1   2   1   0   0   2   1   1   1   1   1   2   2   0   0   1   1   0   1   1   1   1   2   1   1   2   2   1   2   2   2   1   1   1   1   0   2   2   1   1   2   2   1   1   0   0   2   1   1   2   1   1   1   1   0   1   1   0   2   0   0   2   1   2   0   0   0   0   2   2   0   1   1   1   0   1   1   1   1   0   1   2   0   2   1   1   0   0   0   1   1   1   2   1   1   1   1   1   2   0   2   0   0   1   1   0   0   2   1   2   0   0   1   2   1   1   0   1   2   1   0   1   2   1   1   2   0   1   2   1   1
 MK-3-9                 2   1   0   0   1   0   2   0   1   0   0   1   1   2   0   0   1   0   1   2   1   1   1   1   1   1   1   1   0   0   1   2   1   2   2   2   2   1   1   1   0   1   0   2   0   2   1   1   0   0   1   1   2   1   1   1   0   1   1   1   1   1   2   2   1   1   1   0   1   1   2   2   0   0   2   2   1   2   1   1   2   2   0   0   1   1   0   1   0   1   1   2   2   1   2   2   1   2   2   2   1   1   0   1   0   2   1   1   1   2   1   1   1   0   0   2   1   0   1   1   1   0   1   0   1   2   1   2   0   0   2   1   2   0   1   1   0   2   2   0   2   1   1   0   1   1   2   1   0   1   2   0   2   1   1   0   0   0   1   1   1   2   1   1   1   1   1   2   0   1   0   1   1   1   0   0   2   1   2   0   0   1   2   1   1   0   1   2   0   0   0   2   1   1   1   0   1   2   1   1
 MK-3-10                2   1   0   0   1   0   1   0   1   0   1   1   1   2   0   0   1   1   1   2   1   1   1   1   1   0   2   1   0   1   1   2   1   2   1   2   2   1   1   1   0   1   0   2   1   2   1   2   0   0   1   0   2   0   1   1   0   1   1   1   1   1   2   2   1   0   1   0   1   1   1   1   0   0   2   2   1   2   1   1   2   2   0   1   1   1   0   1   0   1   1   2   1   1   2   2   1   2   2   2   1   0   0   1   1   2   1   1   1   2   1   1   0   1   0   2   1   0   1   1   1   0   1   0   0   1   2   2   0   0   2   1   2   0   2   2   0   1   2   0   2   1   1   0   0   1   2   0   1   1   2   0   1   1   0   0   0   1   1   1   1   2   1   1   1   1   1   2   0   1   0   1   1   1   0   0   1   1   2   0   1   1   2   1   0   0   1   1   0   0   0   2   1   1   1   0   0   2   1   1
 MK-3-11                2   1   0   0   1   0   2   0   1   0   1   1   1   2   0   0   1   1   1   2   1   1   1   1   1   0   2   1   1   1   1   1   1   1   1   2   2   1   1   1   0   1   0   2   1   2   1   2   0   0   1   0   2   0   1   1   0   1   1   1   1   1   2   1   1   0   1   1   1   1   2   1   0   0   1   2   1   1   1   1   2   1   0   1   1   0   0   1   1   1   1   2   1   1   2   1   1   1   2   2   1   0   1   1   1   2   1   1   1   2   0   1   0   1   1   1   1   0   1   1   0   0   2   0   0   1   1   1   0   0   2   1   2   1   2   2   1   2   2   1   2   1   1   1   0   1   2   0   2   1   2   0   1   1   0   0   0   1   1   1   1   2   1   1   1   1   2   2   0   1   0   1   1   1   0   1   1   1   2   0   1   1   1   1   0   0   1   1   0   0   0   2   1   1   1   0   0   2   1   1
 MK-3-12                2   2   0   0   1   0   2   0   1   0   0   1   2   2   0   0   1   1   1   2   1   1   0   1   1   0   1   1   1   1   1   1   1   2   1   2   2   1   1   1   0   1   0   2   1   1   1   2   0   0   2   0   2   0   2   1   1   1   1   1   1   0   2   1   0   0   1   1   1   1   2   1   0   0   0   2   1   1   1   2   1   1   0   1   1   0   2   1   2   1   1   2   1   0   2   1   1   1   2   2   1   0   1   0   1   2   1   1   1   2   1   1   0   1   1   1   1   0   1   0   1   0   2   0   0   1   1   1   0   0   2   0   2   1   1   2   2   2   2   1   2   1   0   1   0   1   2   0   2   1   2   0   1   1   0   0   1   1   2   1   1   1   2   1   1   1   2   1   0   1   0   1   0   1   0   0   0   1   2   0   1   1   1   1   0   0   1   2   0   0   0   2   1   1   1   0   1   2   2   0
 MK-3-13                2   2   0   0   1   0   1   0   1   0   0   1   1   2   0   1   1   1   1   1   0   1   0   1   1   0   1   1   2   1   1   1   1   2   1   2   2   1   1   1   0   1   0   1   1   1   1   2   0   0   2   0   1   0   2   1   1   1   1   1   0   0   1   1   0   0   1   1   1   1   2   1   0   0   1   2   1   2   1   2   1   1   0   1   1   0   2   1   2   1   1   2   1   0   2   1   1   2   2   2   1   0   1   1   1   1   1   2   1   2   1   1   0   2   1   0   1   0   1   0   1   0   2   0   0   2   1   1   0   0   2   0   2   1   1   2   2   2   2   1   2   2   0   1   1   1   2   0   2   1   2   0   1   1   0   1   1   2   2   2   1   1   2   1   1   2   2   1   1   1   0   1   1   1   0   0   0   0   2   0   1   2   1   1   0   1   1   2   0   1   0   2   1   1   1   0   1   2   2   0
 MK-3-14                1   1   0   0   1   0   1   0   1   1   0   1   1   2   0   1   1   1   1   1   0   1   0   1   1   0   1   1   2   1   1   1   1   1   1   2   2   1   1   0   0   1   0   1   1   1   1   2   0   0   2   1   1   0   2   1   1   1   1   1   0   0   1   1   0   0   1   1   1   0   2   1   1   0   1   2   1   2   1   2   2   1   0   1   1   0   1   1   2   1   1   2   1   0   2   1   1   2   1   2   1   0   1   1   1   1   1   2   1   2   1   1   0   2   1   1   1   0   1   0   1   0   2   0   1   2   1   1   0   0   2   1   2   0   1   1   1   1   2   0   1   2   0   1   1   1   2   0   2   1   2   1   1   2   0   1   1   1   2   2   1   1   2   1   1   2   1   1   1   2   0   1   1   1   1   0   0   0   2   0   1   2   1   1   0   1   1   2   0   1   0   2   1   1   2   0   1   2   2   0
 MK-3-15                0   1   0   1   1   0   1   0   1   2   0   1   1   2   0   1   2   0   1   1   0   1   0   1   1   1   1   1   1   1   1   1   0   1   1   2   2   1   1   0   0   1   0   1   1   1   1   2   0   0   2   2   1   0   2   1   1   1   1   1   0   1   1   1   0   1   1   1   1   0   2   1   1   0   1   2   1   2   1   2   2   1   0   0   1   0   1   1   1   1   1   1   1   0   1   1   1   1   2   2   1   0   1   0   1   2   1   2   1   1   1   1   0   2   1   1   1   0   1   0   1   0   1   1   1   2   0   1   0   0   2   1   1   0   0   1   0   1   2   1   0   2   1   1   1   1   2   0   2   1   2   1   2   2   0   0   0   1   2   1   1   1   1   1   1   2   0   1   1   2   0   1   1   1   2   0   0   0   2   1   1   0   2   1   0   1   1   2   1   1   0   1   1   1   2   0   2   2   2   0
 MK-3-16                0   1   0   1   1   0   1   0   1   2   1   1   1   2   0   1   2   0   1   1   0   0   1   1   1   1   1   1   1   0   2   2   0   1   1   2   2   1   1   0   0   0   0   1   1   0   1   1   0   0   2   2   1   0   2   1   1   1   0   1   0   1   0   1   0   2   1   1   1   0   2   1   1   0   1   2   1   2   1   2   1   1   0   0   1   0   1   1   0   1   1   1   1   1   0   1   1   0   2   2   1   1   0   0   1   2   1   2   1   1   1   1   1   1   1   1   1   0   1   0   1   0   1   1   1   2   0   0   0   0   1   2   1   0   0   1   0   2   2   1   0   2   1   0   1   1   2   0   2   0   2   1   2   2   0   0   0   1   2   1   1   1   1   1   1   2   0   1   1   1   0   1   2   0   2   0   0   0   2   1   1   0   2   2   0   1   1   2   1   1   0   1   1   0   1   0   2   2   2   0
 MK-4-1                 2   0   1   2   1   1   0   0   0   2   1   1   0   1   0   0   2   2   1   1   1   1   1   1   1   2   0   2   1   1   2   1   1   2   1   1   1   1   1   0   1   1   1   1   1   1   1   1   1   2   0   2   0   0   1   2   2   1   1   2   2   2   0   1   2   2   1   0   0   1   1   0   2   1   1   2   1   1   1   1   2   1   2   0   0   1   0   2   2   2   1   1   1   1   1   2   2   1   0   1   1   0   1   1   0   1   1   1   1   2   2   1   1   1   1   1   1   1   1   2   2   1   1   0   1   0   1   1   1   1   1   2   1   1   2   0   1   0   1   2   0   1   0   2   0   0   2   1   1   1   1   2   0   0   1   1   1   2   1   2   0   0   1   1   1   1   1   0   1   1   0   1   1   2   2   2   1   1   0   2   1   1   1   1   1   2   2   1   1   2   2   1   2   1   2   1   1   1   2   0
 MK-4-2                 1   0   1   2   1   1   0   0   0   1   1   1   0   1   0   0   2   2   1   1   0   2   1   2   2   2   1   2   1   1   2   1   1   1   1   1   1   2   1   1   1   1   1   0   2   1   1   1   1   2   0   2   0   0   1   2   2   1   0   2   2   2   2   1   2   1   1   0   0   1   1   0   2   1   1   2   1   1   2   1   2   1   2   1   0   0   0   2   2   2   1   1   1   1   0   2   2   1   0   1   1   0   0   1   0   1   1   1   2   2   2   1   1   1   1   1   1   1   1   1   2   1   1   0   2   0   1   1   1   1   1   2   1   2   2   0   1   0   1   2   0   1   0   2   1   0   2   1   1   1   1   2   0   0   1   1   1   2   1   1   0   0   0   1   1   1   1   0   2   1   0   1   1   2   2   2   1   2   0   2   1   1   1   1   1   2   2   1   1   2   2   1   2   0   2   1   1   1   2   0
 MK-4-3                 1   0   1   2   1   1   0   0   0   1   1   1   0   1   0   0   2   2   1   1   0   2   1   2   1   2   1   2   1   1   1   1   0   1   1   2   0   1   1   1   1   1   1   0   2   1   1   1   1   2   0   2   0   2   1   2   2   1   1   2   1   2   1   1   2   1   1   1   0   2   1   0   2   1   0   2   1   1   2   2   2   1   2   1   0   0   0   2   2   1   1   1   0   1   0   2   2   1   0   1   1   0   0   1   0   2   1   1   2   2   2   0   1   1   1   1   1   1   0   1   2   1   1   0   2   0   1   1   1   0   1   1   1   2   2   1   1   0   0   2   1   0   0   2   0   0   2   1   1   1   2   2   0   0   1   2   1   1   1   1   0   0   0   1   1   1   1   0   2   1   0   1   1   2   2   2   0   2   0   2   2   1   1   1   1   2   2   1   1   2   2   1   2   1   2   0   1   1   2   0
 MK-4-4                 0   1   1   2   1   1   0   0   0   1   1   1   0   1   0   1   2   2   1   1   1   2   1   2   1   2   1   2   1   1   1   1   0   1   1   2   0   1   1   1   1   1   1   0   1   1   1   0   1   2   0   2   0   2   1   2   2   1   1   1   1   2   1   1   1   1   1   1   0   2   1   0   2   0   0   2   2   1   1   2   1   1   2   1   1   0   0   2   2   0   1   1   0   1   0   2   2   1   0   1   1   0   0   2   0   2   1   1   2   2   2   0   1   1   1   1   1   1   0   1   2   0   1   0   2   0   1   1   1   1   1   1   1   1   2   1   1   0   0   2   1   0   0   2   0   0   2   0   1   1   2   2   0   0   1   2   1   1   1   2   1   0   0   1   1   1   1   0   2   1   0   1   1   2   2   1   0   2   0   1   1   1   1   1   1   2   2   1   1   1   2   1   1   1   2   0   1   1   2   0
 MK-4-5                 0   1   1   2   1   1   0   0   0   1   1   2   0   0   0   1   2   1   1   1   1   2   1   0   1   2   1   2   1   1   1   1   1   1   1   2   0   1   1   1   0   1   1   1   1   1   1   0   1   2   0   2   0   2   0   2   2   2   1   1   1   2   0   1   2   1   1   2   0   2   1   0   2   0   1   2   2   1   1   2   0   1   2   1   1   0   1   1   2   0   1   1   0   1   0   2   1   1   0   1   1   0   0   1   1   2   1   1   2   2   1   0   1   0   1   1   1   1   0   1   2   0   1   0   2   0   1   1   2   1   1   1   2   1   2   1   1   0   1   2   1   0   0   1   0   2   2   1   1   1   2   2   1   0   1   2   1   1   1   1   1   0   1   0   1   1   1   0   2   1   0   1   1   2   2   1   0   2   0   1   1   0   1   1   1   2   2   1   1   0   2   1   1   1   2   1   1   1   2   0
 MK-4-6                 0   1   1   2   1   1   0   0   1   1   1   2   0   0   1   1   1   1   1   1   1   2   1   0   1   1   1   2   1   1   0   1   1   1   1   1   0   1   1   1   1   2   1   1   1   1   2   1   1   2   0   2   0   2   0   1   2   2   1   1   1   2   0   1   2   0   1   2   0   2   1   0   2   1   1   1   2   2   1   2   0   1   2   1   1   0   1   1   1   0   1   0   0   1   0   2   0   1   0   1   1   0   0   1   2   2   1   1   2   2   1   0   1   0   1   1   1   1   0   2   2   0   1   1   2   0   0   1   2   1   1   1   2   1   2   1   1   0   2   2   1   1   0   2   0   2   2   1   2   1   2   2   1   0   1   1   1   1   2   1   1   0   1   0   1   1   1   1   2   1   1   1   1   2   2   1   0   2   0   1   1   0   1   1   1   2   2   1   1   0   2   1   1   1   2   1   1   1   2   0
 MK-4-7                 0   1   2   2   1   1   0   1   1   1   0   2   0   0   1   1   1   1   2   1   1   2   1   0   1   1   1   2   1   1   0   1   1   0   0   2   0   1   1   1   1   1   1   1   1   1   2   1   1   2   2   2   1   0   0   1   1   2   2   1   1   2   0   1   2   0   1   2   1   2   1   0   2   1   1   1   1   2   1   2   0   2   2   1   1   0   1   2   1   1   1   1   0   1   0   2   1   1   0   1   1   0   0   1   2   2   1   1   2   2   2   0   1   0   1   1   1   1   0   2   2   0   1   1   2   1   0   1   2   1   1   1   2   1   2   0   1   1   2   2   0   1   1   2   1   2   2   1   1   1   1   2   1   0   1   0   1   1   2   2   1   0   1   1   1   1   1   0   2   0   1   1   1   2   1   1   0   2   0   2   1   0   1   1   1   2   2   1   1   0   2   0   1   0   2   0   1   1   2   1
 MK-4-8                 0   1   1   2   1   1   0   1   1   1   0   2   0   0   2   1   1   1   2   1   1   2   1   0   2   1   1   2   1   1   0   1   1   0   0   2   0   1   1   2   1   1   1   1   1   1   2   2   1   2   2   1   1   0   0   1   1   1   2   0   1   1   0   2   2   0   2   2   1   2   1   1   2   1   1   1   1   1   1   2   0   2   2   1   0   0   1   2   2   1   2   0   0   1   1   2   2   1   1   1   1   0   1   1   2   2   1   1   2   2   2   0   1   1   1   1   0   1   1   1   1   0   1   1   1   1   0   1   1   1   1   1   2   1   1   0   1   1   1   1   1   1   1   1   1   2   2   1   1   1   1   2   0   0   1   0   1   2   2   2   1   0   1   1   1   1   1   0   2   0   1   1   1   2   1   1   2   1   0   1   1   0   1   1   1   2   2   1   0   0   2   0   1   0   1   0   1   1   2   1
 MK-4-9                 0   1   1   2   0   1   0   1   0   1   0   1   0   0   2   1   1   1   2   0   1   2   1   0   0   1   1   2   0   1   0   1   1   0   1   2   0   1   1   2   1   1   1   1   0   0   2   2   1   2   2   1   1   0   0   1   1   1   2   0   1   1   0   1   2   0   1   2   1   1   1   1   1   1   1   1   1   1   1   2   0   2   2   1   0   0   0   2   1   1   2   0   0   1   1   2   2   1   1   1   1   0   1   2   2   2   0   1   2   2   2   0   1   1   1   2   0   1   1   1   1   0   1   1   1   1   0   1   1   1   1   1   2   1   1   1   1   1   1   1   1   1   1   1   1   2   1   1   1   1   1   2   0   0   2   0   1   2   2   2   1   0   1   1   1   1   1   1   2   0   2   1   1   2   1   1   2   1   1   1   2   1   2   1   1   2   2   1   0   0   2   0   1   0   1   1   1   1   2   1
 MK-4-10                0   1   1   2   1   1   0   1   0   1   0   1   1   0   2   1   2   1   2   1   1   2   1   0   0   2   1   2   0   1   0   1   1   0   2   2   0   1   2   2   0   1   1   1   0   1   2   2   1   2   2   1   1   1   0   1   0   2   2   0   0   1   0   1   2   1   2   1   1   1   1   1   2   1   1   2   1   1   0   2   0   2   2   0   1   0   0   2   1   1   2   1   0   0   1   2   0   1   1   1   1   1   1   2   2   2   1   1   2   2   2   0   1   0   1   2   0   0   1   1   0   0   1   1   1   0   0   1   1   1   1   1   2   1   1   1   2   1   1   1   1   1   1   0   1   1   1   1   0   1   1   2   0   0   2   0   1   2   2   2   1   0   1   1   2   1   1   1   2   0   2   1   1   2   1   1   2   1   1   0   2   1   2   1   1   2   2   1   0   0   2   0   1   0   1   1   2   1   2   1
 MK-4-11                1   1   1   2   0   0   1   0   1   1   0   1   0   0   2   0   2   1   1   1   1   2   0   0   0   2   1   2   0   1   0   1   1   1   1   2   0   1   2   2   0   1   1   2   0   1   2   2   0   1   2   1   0   2   0   0   0   2   2   0   1   1   1   1   2   1   2   1   1   0   1   1   2   1   1   1   1   1   0   2   0   0   2   0   1   0   0   1   1   1   2   1   0   0   1   1   0   1   1   1   0   1   1   2   1   2   0   0   2   1   1   0   0   1   1   2   0   0   1   1   0   0   1   1   1   0   0   1   1   0   1   1   2   1   1   1   2   1   1   1   1   2   1   1   1   1   1   1   0   1   1   2   0   0   2   1   1   2   1   2   1   0   1   1   2   1   1   1   2   0   2   1   1   2   1   2   2   1   1   0   1   1   2   1   1   2   2   1   0   0   2   0   1   0   1   0   1   1   2   1
 MK-4-12                1   1   1   1   0   0   1   0   1   1   1   1   0   0   2   0   2   1   1   1   2   2   1   0   0   2   1   2   0   1   0   1   1   1   1   2   0   1   2   2   0   1   1   2   0   1   2   2   0   1   2   1   0   2   0   0   0   2   2   1   2   1   1   1   0   1   2   1   1   0   1   1   1   1   1   1   1   1   0   2   0   0   2   0   1   1   2   1   1   1   2   1   0   0   1   1   1   1   1   1   1   0   2   2   1   1   0   0   2   0   1   0   0   1   1   1   2   0   1   1   0   0   1   1   1   0   0   1   1   0   1   1   2   1   1   1   2   1   2   2   1   2   1   1   1   1   1   1   0   1   1   2   0   0   2   0   1   2   1   2   1   0   1   1   2   2   1   2   2   0   2   1   1   2   1   2   2   0   1   0   1   1   2   1   0   2   1   2   1   0   2   0   2   1   1   1   2   1   2   1
 MK-4-13                1   0   0   1   0   0   1   0   0   1   1   1   1   0   2   0   2   1   1   1   2   2   1   1   0   2   2   2   0   1   0   1   1   1   1   2   0   1   2   1   0   1   1   0   0   1   2   2   0   1   2   2   0   2   1   0   0   1   1   1   2   1   1   1   1   1   2   1   1   0   2   1   1   2   1   1   1   1   0   2   2   0   2   0   1   1   1   1   1   2   2   1   0   0   1   1   1   1   2   1   1   0   1   2   1   1   0   0   2   0   1   0   0   1   1   1   2   0   1   0   0   0   1   1   1   0   0   1   1   0   1   0   2   1   1   0   2   1   2   2   0   2   1   1   1   2   1   1   1   1   0   0   0   0   1   0   1   1   1   2   1   0   1   0   2   1   1   2   2   0   1   1   1   2   1   2   2   1   1   1   1   1   2   2   0   2   1   2   1   0   2   0   2   0   1   1   2   1   2   0
 MK-4-14                1   0   1   1   0   0   1   0   0   0   2   1   2   0   2   1   2   1   1   1   2   2   2   1   0   1   2   2   0   1   0   1   0   1   2   2   0   2   2   1   0   1   1   1   0   1   2   2   0   0   2   1   0   2   1   0   0   1   1   1   2   1   1   1   1   1   2   1   1   0   2   2   1   1   1   1   1   1   0   2   1   1   2   0   1   1   1   0   1   1   2   1   0   0   1   1   1   2   1   1   1   0   1   2   1   1   1   0   2   0   1   1   0   1   1   1   2   0   2   0   1   0   2   1   1   1   0   1   1   0   1   0   2   1   1   0   2   1   2   2   0   2   1   2   1   2   1   1   1   1   0   0   0   0   1   0   1   1   2   2   1   0   1   0   2   1   1   2   1   0   1   1   0   2   1   2   1   1   1   1   1   1   2   1   0   2   1   2   2   0   2   0   2   0   1   2   2   1   2   1
 MK-4-15                1   0   1   1   0   0   1   0   1   0   2   1   2   0   2   1   2   1   1   2   2   2   2   1   0   1   2   2   0   1   0   1   0   0   2   2   1   1   2   1   0   1   1   2   0   2   1   2   0   0   2   1   0   2   0   0   0   0   2   1   2   1   0   0   1   0   2   2   1   1   2   1   1   2   1   1   2   1   0   2   2   1   2   0   1   0   0   0   1   2   2   1   0   0   0   1   2   2   1   1   1   0   1   2   1   1   1   0   2   0   1   1   0   1   1   1   2   0   2   0   1   0   2   1   1   1   0   0   1   0   1   0   1   1   2   0   1   1   2   2   1   1   1   2   2   2   0   1   2   1   0   0   0   1   1   0   1   1   2   1   1   0   1   0   2   1   1   2   1   0   1   1   0   2   1   2   1   1   1   1   1   1   1   1   0   2   1   2   2   0   2   0   2   0   0   2   2   1   2   1
 MK-4-16                1   0   1   1   0   0   1   1   0   0   2   1   2   0   2   1   2   1   1   1   2   2   2   1   0   1   2   2   0   1   0   1   0   0   2   2   1   1   2   1   1   1   1   2   0   2   1   1   0   0   1   1   0   2   0   0   0   0   2   0   2   1   0   0   1   0   2   2   1   1   2   1   1   1   1   1   2   2   1   2   1   1   2   0   0   1   0   0   2   2   2   1   0   1   0   1   1   2   1   0   1   0   1   2   1   1   1   0   2   0   1   1   0   1   1   1   2   0   2   0   1   0   1   1   1   1   0   0   1   0   1   1   1   1   2   0   1   1   1   2   1   1   1   2   1   2   1   1   2   0   0   0   1   1   1   0   0   1   1   1   1   0   1   0   2   0   1   1   1   1   1   1   0   2   0   2   1   1   1   1   1   2   1   1   0   2   1   1   2   0   2   0   2   0   1   2   2   1   1   0
 MK-5-1                 0   0   2   2   0   1   0   1   1   1   2   2   1   2   1   1   0   2   1   1   1   1   1   2   0   0   2   1   1   0   2   1   1   2   0   1   1   0   1   2   1   1   2   2   0   2   2   0   2   2   0   2   0   1   1   1   1   1   1   1   2   1   1   0   2   1   2   1   1   0   2   1   2   1   1   1   1   2   1   1   1   1   2   0   0   1   1   1   0   1   1   1   1   0   0   0   0   2   1   1   0   0   1   1   2   2   1   1   1   1   1   2   1   1   0   1   0   0   1   2   2   1   1   1   1   1   1   1   1   0   0   0   1   2   2   0   1   1   1   1   1   0   0   2   0   2   1   1   2   1   0   2   2   0   1   1   2   0   0   1   2   0   1   1   1   0   1   2   1   1   1   1   1   2   0   1   2   1   0   2   1   1   1   1   0   1   1   1   1   0   1   0   2   1   2   1   1   1   0   2
 MK-5-2                 0   0   2   2   0   1   0   2   1   1   2   1   1   2   1   1   0   2   1   1   1   1   0   2   0   0   2   1   1   0   2   1   1   2   0   1   0   1   1   2   1   1   2   2   1   2   2   1   2   2   0   2   0   1   1   1   0   1   1   2   2   0   2   0   2   1   2   1   1   0   2   1   2   1   1   1   1   2   1   1   1   1   2   0   0   1   1   0   0   1   1   1   1   1   0   0   0   1   1   1   0   0   1   1   2   2   1   1   1   0   0   2   1   1   0   1   0   0   1   2   2   0   1   1   1   1   1   1   1   1   0   0   0   2   2   0   1   1   1   1   0   0   0   1   1   2   1   1   1   1   0   2   2   1   1   1   1   0   0   1   2   0   1   1   1   0   1   1   1   1   1   1   1   2   0   1   2   2   0   2   1   1   1   1   0   1   1   1   1   0   1   0   2   2   2   1   1   0   0   1
 MK-5-3                 0   0   2   2   1   1   0   1   1   1   2   1   1   2   1   1   1   2   1   1   1   0   0   2   0   0   2   1   1   0   2   1   1   2   0   1   1   1   1   2   1   1   2   1   1   2   2   1   2   2   0   2   0   1   1   1   1   1   2   1   2   0   2   0   2   1   1   1   1   0   2   1   2   1   1   1   1   2   2   1   1   1   2   1   1   1   1   0   0   1   1   1   1   0   0   0   1   1   1   1   1   1   1   1   2   1   1   1   1   0   0   2   1   1   0   1   1   0   1   2   2   0   1   1   1   2   1   1   2   0   0   1   0   1   2   0   1   1   1   1   0   0   0   1   1   2   1   1   0   1   0   2   2   0   1   1   2   0   0   0   2   0   1   1   1   1   0   0   1   1   1   1   1   2   0   1   2   2   0   2   1   1   1   1   0   1   2   1   1   0   1   0   2   2   2   1   2   0   0   1
 MK-5-4                 0   0   2   1   1   1   1   1   1   1   2   1   1   2   1   1   1   1   1   1   1   0   1   1   0   1   2   1   1   0   2   1   1   2   0   1   1   1   1   2   0   1   2   0   1   2   2   2   2   0   0   1   0   1   1   1   1   1   2   1   2   0   2   0   2   1   1   2   1   0   2   1   2   2   1   1   1   2   2   1   1   1   2   1   1   1   2   0   0   1   1   2   1   0   0   0   1   1   1   1   1   2   1   1   2   1   1   1   1   0   0   2   1   1   0   1   1   0   1   2   2   0   1   1   1   2   1   1   2   0   0   1   1   1   2   0   1   1   1   1   0   0   0   1   0   2   1   1   0   0   0   2   2   1   2   1   2   0   0   1   2   1   1   1   1   1   0   0   1   1   1   1   1   2   0   1   2   2   0   2   1   1   1   1   0   1   2   1   2   1   1   0   2   1   2   1   2   0   0   1
 MK-5-5                 0   0   1   1   1   1   1   2   1   1   2   1   0   2   1   1   1   1   1   1   1   0   1   1   0   0   2   1   1   0   2   2   1   2   0   1   2   1   1   2   0   1   2   1   1   2   2   2   2   0   0   1   0   1   0   1   1   1   2   1   2   0   2   1   1   1   1   2   1   0   2   1   2   2   1   0   1   2   2   1   0   0   2   1   1   1   2   0   0   0   1   2   1   0   0   1   1   1   2   1   1   2   1   1   2   0   1   0   1   1   0   1   1   1   0   1   1   0   1   2   2   0   0   1   1   2   1   1   1   0   0   1   1   1   2   0   1   1   1   1   0   0   0   1   0   2   1   1   0   0   0   2   1   1   2   1   2   0   0   1   2   1   1   1   1   0   0   1   1   1   1   1   0   2   0   1   2   2   0   2   2   1   1   1   0   0   2   1   2   1   1   0   1   1   2   1   2   0   0   1
 MK-5-6                 0   1   1   0   1   1   1   2   1   0   2   1   0   2   1   2   1   1   1   2   2   0   1   1   0   0   1   1   1   1   2   2   1   2   0   1   2   1   1   1   0   2   2   1   1   2   2   2   2   0   0   1   0   1   1   1   1   1   2   1   2   1   0   1   1   1   1   1   1   0   2   2   2   2   1   0   2   2   2   1   0   0   2   1   1   1   2   0   0   0   1   1   1   0   1   1   1   1   1   1   1   2   1   1   2   0   0   0   1   1   0   1   1   1   0   2   1   0   2   2   1   0   0   1   1   2   1   1   1   0   0   2   0   1   2   0   1   1   1   1   0   0   0   1   1   2   1   0   0   0   0   2   0   1   2   1   2   1   0   1   2   1   1   2   1   1   1   1   1   1   1   1   0   2   0   1   2   2   0   2   1   1   1   1   0   1   2   1   2   2   1   0   0   1   2   1   2   0   0   0
 MK-5-7                 0   1   1   0   1   1   1   2   1   0   2   1   0   2   1   2   1   1   1   2   1   0   1   1   0   0   1   1   1   1   2   2   1   2   1   1   2   1   1   1   0   2   2   1   1   2   2   2   2   0   1   1   0   1   1   1   1   1   2   1   1   1   1   1   1   1   1   1   1   1   2   2   2   2   1   1   1   2   2   1   0   0   2   1   1   1   2   0   0   0   1   1   1   1   2   0   1   0   1   1   0   2   1   1   2   0   0   1   2   1   0   1   1   1   0   2   1   0   2   2   1   0   1   1   1   2   2   2   1   1   0   2   0   1   2   0   1   1   2   1   1   1   0   1   1   2   1   0   0   0   0   2   0   1   2   2   2   2   0   1   2   1   1   2   1   1   1   1   1   1   1   1   0   2   0   1   2   2   0   1   1   1   1   1   0   1   2   1   2   2   1   1   0   1   2   1   1   0   0   0
 MK-5-8                 0   1   1   0   1   2   1   1   1   0   2   1   0   2   1   2   1   1   1   2   1   0   1   1   0   0   2   1   1   1   2   2   1   2   2   0   2   1   1   1   0   1   1   2   1   2   2   2   2   0   1   1   0   1   1   1   1   1   2   1   0   2   0   1   1   0   1   1   1   1   2   2   2   2   2   1   1   2   1   1   0   1   2   1   1   1   2   0   1   0   1   1   1   1   2   0   0   0   1   1   1   2   1   1   2   0   0   1   1   1   0   1   1   1   0   2   1   0   2   2   1   1   0   1   1   2   2   2   1   1   1   1   0   1   2   1   1   1   2   1   1   0   0   1   1   2   1   0   1   0   1   2   1   1   2   2   2   1   0   1   0   1   1   2   1   1   1   1   1   1   1   2   0   2   0   1   1   2   0   1   2   1   1   2   1   2   2   1   2   2   1   1   0   1   2   1   1   1   0   0
 MK-5-9                 0   1   1   0   0   2   1   2   1   0   2   1   0   2   1   2   1   1   1   2   1   0   1   1   1   0   2   1   1   1   2   2   1   2   2   0   1   1   1   1   0   1   1   2   0   2   2   1   2   1   1   1   0   2   1   1   1   1   2   1   0   2   0   1   1   0   0   1   1   1   2   2   2   2   2   1   1   2   1   1   1   1   2   1   1   1   2   0   2   2   1   1   1   1   1   0   0   0   1   1   0   2   1   1   2   0   0   1   1   1   0   1   1   1   0   2   1   0   2   2   0   1   0   1   1   2   1   1   2   1   1   1   0   1   2   0   1   1   2   1   2   0   0   2   1   2   1   0   1   0   1   2   1   1   2   2   2   1   0   1   0   2   1   2   1   1   1   1   1   1   1   1   0   2   0   1   1   0   1   1   2   1   1   2   1   2   2   1   2   2   1   0   1   1   2   1   1   1   1   1
 MK-5-10                0   2   0   0   0   2   1   2   2   0   1   1   0   2   1   2   1   1   1   2   1   0   1   1   1   0   2   1   1   1   2   1   0   2   1   0   0   1   1   1   0   1   1   2   0   2   2   2   2   1   1   1   0   2   1   1   1   1   2   1   0   2   0   1   2   0   0   1   1   1   2   2   2   2   2   1   1   2   1   1   1   1   2   1   1   1   2   0   2   2   0   2   1   1   1   0   0   0   1   2   0   1   1   1   2   0   1   1   1   1   0   1   1   1   0   2   1   0   2   2   0   1   0   1   1   1   1   1   2   1   1   1   0   1   2   0   1   1   1   1   2   0   0   2   1   2   1   0   1   0   1   2   1   1   2   2   2   1   0   1   1   2   1   1   1   1   2   1   1   1   1   2   0   2   0   2   1   0   0   1   1   1   1   1   2   1   2   0   1   2   1   0   1   1   2   1   1   1   1   1
 MK-5-11                0   2   0   0   1   2   1   2   2   0   2   1   0   2   1   2   1   1   1   2   1   0   2   1   1   1   2   1   1   1   2   1   0   0   1   0   0   1   2   1   0   1   2   2   0   2   2   2   2   1   1   1   0   2   0   0   0   1   2   1   0   2   0   1   1   0   1   1   1   1   2   2   2   2   2   1   1   1   1   1   1   2   1   1   1   1   2   1   2   2   0   2   1   0   1   0   0   0   1   2   0   1   1   1   2   0   1   1   0   2   0   1   1   1   0   2   1   0   2   2   0   1   0   2   2   0   0   1   2   1   1   1   0   0   2   0   0   1   2   1   1   0   0   1   0   2   1   0   1   0   1   1   1   0   1   2   2   1   0   1   0   2   1   1   1   1   2   1   2   0   1   1   0   2   0   2   1   0   0   2   1   1   1   1   2   1   2   0   1   2   0   0   1   1   1   1   1   1   2   1
 MK-5-12                0   2   0   1   1   2   2   2   2   0   2   1   0   2   1   2   1   1   0   2   1   0   2   1   1   1   2   0   1   0   2   1   2   0   1   0   0   1   2   1   0   0   2   2   0   2   2   2   2   1   1   1   0   2   0   0   0   1   1   1   0   2   0   1   2   1   1   1   1   1   2   2   2   2   2   1   1   1   1   1   1   2   1   1   1   1   2   1   2   2   0   2   1   1   1   0   0   0   0   2   0   2   1   1   2   0   1   1   0   2   0   1   1   1   1   1   1   0   2   2   0   1   0   2   2   0   1   1   2   1   2   1   0   0   1   0   0   1   2   1   1   1   0   1   0   2   2   0   2   0   1   1   1   0   1   2   2   1   0   1   0   2   1   1   1   1   2   1   2   0   0   1   0   2   1   2   1   0   0   1   1   1   1   0   2   1   2   0   1   2   0   0   1   1   1   1   0   1   2   1
 MK-5-13                0   2   1   1   1   2   2   2   1   0   1   1   1   2   1   2   1   1   0   2   1   0   2   1   1   1   2   0   1   0   2   1   2   0   1   1   1   1   2   1   0   1   1   2   0   1   2   2   1   1   1   1   0   2   0   0   0   1   2   1   0   1   0   1   2   1   2   1   1   1   1   2   2   2   2   1   1   1   1   1   1   1   1   1   1   1   2   1   2   2   1   2   1   1   1   1   0   0   0   2   0   1   1   1   1   1   1   1   1   2   0   0   1   1   1   2   1   1   2   2   0   1   0   2   2   1   1   1   2   1   2   1   0   0   1   0   0   1   2   0   1   2   0   1   0   2   2   0   2   0   1   1   1   0   1   2   2   1   0   2   0   2   1   1   0   1   2   1   2   0   0   1   0   1   1   1   1   0   0   1   1   1   1   1   2   1   2   0   2   2   1   0   1   1   1   1   0   1   2   1
 MK-5-14                0   2   1   1   0   1   2   2   1   1   1   1   1   2   1   2   1   1   0   2   0   0   2   1   1   1   2   0   1   0   2   1   2   0   1   1   1   1   2   0   0   1   1   2   0   1   2   2   1   1   1   1   0   2   0   0   0   1   1   2   0   1   0   1   2   1   1   1   1   1   1   2   2   2   2   1   1   1   1   0   1   2   1   1   1   1   2   1   2   2   1   2   1   1   1   1   0   0   0   2   0   1   0   1   1   1   1   2   1   2   0   0   1   1   1   2   1   1   2   2   1   1   0   2   2   1   2   1   2   2   2   1   0   0   1   0   0   1   2   0   1   2   0   1   0   2   1   1   2   0   1   1   1   1   1   2   2   1   0   2   0   1   1   1   0   1   2   1   2   0   0   2   0   1   1   1   2   0   0   1   1   1   1   1   2   1   1   2   2   2   1   0   1   1   1   1   0   1   1   1
 MK-5-15                1   2   1   1   0   2   2   2   1   1   1   1   1   2   1   2   2   1   0   2   1   0   2   1   1   1   2   0   1   0   2   1   2   0   1   1   1   1   2   1   0   1   0   2   0   1   1   2   1   1   1   1   0   2   0   0   0   1   1   2   0   1   0   1   2   1   1   1   1   1   1   2   2   2   2   2   0   1   1   0   0   2   1   1   1   1   2   1   2   1   2   2   0   1   1   1   0   0   0   2   0   1   0   1   1   1   0   2   1   2   0   0   1   1   1   2   2   2   1   2   1   1   0   2   1   1   2   0   0   2   2   1   0   0   1   0   0   1   1   0   1   2   0   1   0   2   1   1   1   0   1   1   2   1   1   2   2   1   0   2   0   1   1   1   1   1   1   1   2   1   0   2   1   1   1   1   1   0   0   1   1   1   1   1   2   1   1   2   2   2   1   0   1   2   1   0   1   0   1   1
 MK-5-16                1   2   1   1   0   2   1   2   1   1   1   1   1   1   1   2   2   0   1   2   1   0   2   1   1   1   2   0   1   0   2   1   1   0   0   1   1   1   2   1   0   1   1   2   0   1   1   1   1   1   0   1   0   2   0   0   0   1   1   2   1   1   0   0   2   1   1   2   1   1   1   2   2   1   2   1   0   1   1   0   0   2   1   0   0   1   2   1   2   1   2   2   0   1   1   1   0   0   0   2   0   1   0   1   1   1   0   2   1   2   0   0   0   1   0   2   2   2   1   2   1   1   1   1   1   0   2   0   1   2   2   0   0   0   1   0   0   1   1   0   1   1   0   0   0   2   1   1   2   0   1   2   2   1   1   1   2   1   0   2   1   2   1   1   1   1   1   1   1   1   0   2   1   1   0   0   1   0   1   1   1   1   1   1   2   1   1   2   2   1   2   0   1   2   1   0   2   0   0   1
 MK-6-1                 2   2   2   2   0   2   2   0   1   1   2   2   1   1   1   0   2   2   0   2   2   1   0   2   2   0   1   0   1   1   2   1   0   1   1   1   1   1   0   0   0   2   1   1   1   0   1   2   1   1   1   1   0   2   0   1   1   1   1   1   1   1   0   2   1   2   1   1   1   0   1   0   2   2   1   1   1   1   1   2   0   1   0   1   0   1   0   1   1   2   0   0   2   1   1   1   2   2   1   2   0   1   1   0   1   1   1   1   1   1   1   1   1   1   0   1   0   2   1   0   1   1   1   1   1   1   1   1   2   0   0   1   2   0   1   1   1   0   2   1   1   0   1   2   2   1   2   1   1   0   2   1   0   1   2   1   1   1   1   1   1   2   1   0   2   1   1   2   1   2   0   1   1   0   1   1   2   0   1   1   1   1   0   1   0   1   1   2   2   0   2   2   1   0   2   1   1   2   1   2
 MK-6-2                 2   2   2   2   0   2   2   0   1   1   1   2   1   0   1   0   2   1   0   2   2   1   2   2   2   0   1   0   1   1   1   1   0   1   2   1   2   1   0   1   0   2   1   1   1   0   1   2   1   1   1   1   1   0   0   1   1   1   1   1   1   1   1   1   1   2   1   1   1   0   1   0   2   2   1   1   1   1   1   2   0   1   0   2   0   1   0   1   0   1   0   0   2   2   1   1   1   2   1   2   0   0   1   0   1   1   1   1   1   1   1   1   1   1   0   1   0   1   1   1   1   1   1   0   1   1   1   1   2   0   1   1   2   0   2   2   1   0   1   1   1   0   1   2   2   1   1   1   1   1   1   1   0   1   2   0   1   1   1   1   1   2   1   0   2   2   1   2   1   1   0   1   0   0   2   1   2   1   1   1   1   1   0   1   0   1   1   1   2   0   2   1   1   0   1   0   1   2   1   2
 MK-6-3                 1   2   2   2   0   2   2   1   1   2   1   2   1   0   1   0   2   2   0   2   2   2   2   2   2   0   2   1   1   2   1   1   0   2   2   2   1   1   0   1   0   2   1   1   1   0   0   1   1   1   1   1   1   0   1   0   1   1   2   1   1   1   1   1   1   2   1   1   1   0   1   0   1   2   1   1   1   0   1   2   0   1   0   2   0   1   0   1   0   1   0   0   2   2   0   1   1   2   1   1   0   1   1   0   0   1   1   0   1   1   1   1   1   1   0   1   0   1   1   1   1   1   1   0   1   1   1   1   2   0   1   1   2   0   2   2   1   0   2   1   1   0   1   2   2   1   1   1   1   1   1   1   0   1   2   0   1   1   1   2   1   1   1   0   1   2   1   2   1   2   0   1   0   1   2   1   2   1   1   1   1   1   1   1   1   1   1   2   2   0   2   1   1   0   1   0   0   2   1   1
 MK-6-4                 1   2   1   2   0   2   2   2   1   2   1   2   1   0   1   0   2   2   0   2   2   2   2   2   1   0   1   1   1   2   1   1   0   2   2   2   1   1   0   2   0   2   1   1   1   0   1   1   1   1   0   1   2   0   1   0   0   1   2   1   1   1   1   1   1   2   1   1   0   0   0   0   1   2   1   1   1   1   1   2   0   2   0   2   0   1   0   1   0   1   0   0   2   2   0   1   2   1   2   1   0   1   1   0   1   1   1   0   1   1   1   1   1   1   0   1   1   1   2   2   1   1   0   0   0   1   1   1   2   0   1   1   1   0   2   2   1   0   2   1   1   0   1   2   2   1   1   1   1   1   1   1   0   1   2   0   1   1   1   2   2   0   1   0   1   2   1   2   1   2   0   1   0   1   2   0   2   1   2   2   1   1   1   1   1   1   1   2   2   0   2   1   1   0   1   0   0   2   1   1
 MK-6-5                 1   2   1   2   0   2   2   2   1   2   1   2   2   0   1   1   2   2   0   2   2   1   0   2   1   0   0   2   1   2   1   2   0   2   2   2   1   0   0   2   0   2   1   0   2   0   1   1   1   1   0   1   1   0   1   0   0   1   1   1   1   1   1   1   1   2   0   1   1   0   0   1   1   2   1   1   1   1   1   2   0   2   0   2   0   1   0   1   0   2   0   0   2   2   0   1   2   1   2   1   0   1   1   0   1   0   1   0   1   1   1   1   1   1   1   1   1   2   1   2   1   0   0   1   0   1   1   2   2   0   1   1   1   0   2   2   1   0   1   1   1   1   1   1   2   1   1   1   1   0   1   1   0   1   1   0   2   1   1   2   1   0   1   0   1   2   1   2   1   1   1   1   0   1   1   0   0   1   1   2   1   1   1   1   1   1   1   2   1   0   2   1   1   0   1   0   0   2   1   1
 MK-6-6                 1   1   1   2   1   1   2   2   1   2   1   2   2   0   1   2   2   2   0   2   2   1   0   2   1   0   0   1   1   1   1   2   0   2   2   2   1   0   0   1   0   1   2   0   2   0   1   1   0   1   0   1   1   0   0   0   0   1   2   1   1   1   1   1   0   2   0   1   1   0   0   1   1   2   1   1   1   2   1   2   0   1   0   2   0   1   0   1   2   1   0   0   2   2   1   2   2   1   2   1   0   1   1   0   1   1   1   0   1   1   1   1   1   1   1   1   1   2   1   2   1   0   1   1   0   0   1   2   2   0   1   2   1   0   2   2   1   0   1   1   1   1   1   1   2   1   1   1   0   1   1   1   0   1   1   0   1   1   1   1   1   0   1   0   1   2   2   2   1   1   1   1   0   1   1   0   0   2   1   2   1   1   1   1   1   1   1   2   1   1   1   2   1   0   1   0   0   2   0   0
 MK-6-7                 1   1   1   2   1   1   1   2   1   2   1   1   2   1   0   1   2   2   0   2   2   1   0   2   1   0   0   1   1   0   1   2   0   2   2   2   2   0   0   1   0   0   2   0   1   1   1   1   0   1   0   1   1   1   0   0   0   1   2   1   1   1   1   1   1   2   0   1   2   0   0   2   1   2   1   0   0   2   1   2   0   1   0   2   0   1   0   1   2   0   0   0   2   1   2   1   1   1   2   1   0   1   1   0   0   1   1   0   1   1   1   0   1   1   1   1   2   2   1   1   1   0   0   1   0   0   1   1   2   0   0   2   1   0   2   2   1   0   1   1   1   1   1   1   1   1   2   1   0   1   1   1   0   1   1   1   1   1   0   1   1   0   1   0   1   1   2   2   2   1   1   1   0   1   1   0   0   2   1   1   1   1   1   1   1   1   1   2   1   1   1   2   1   0   1   0   0   2   1   0
 MK-6-8                 1   1   2   2   0   1   1   2   1   2   1   1   1   1   0   2   2   2   0   2   1   2   1   2   1   0   0   1   1   0   1   2   1   2   2   2   2   0   0   1   1   1   2   0   1   0   1   0   0   2   0   1   1   1   0   0   0   1   2   1   1   1   2   1   1   2   0   1   2   0   0   2   1   2   1   0   0   2   1   2   0   1   0   2   1   1   0   1   1   0   0   0   1   2   2   0   1   1   1   1   0   1   0   0   0   1   1   0   1   1   1   0   1   1   1   2   2   2   1   1   1   0   0   1   0   0   1   1   2   0   0   2   1   0   2   2   1   0   1   1   1   1   1   1   1   1   2   2   0   1   1   1   0   1   1   0   1   1   0   1   1   0   1   0   1   1   2   2   1   0   1   1   0   1   1   0   0   2   1   1   1   0   1   1   1   1   2   2   1   0   1   2   1   0   1   0   0   2   1   0
 MK-6-9                 1   1   2   2   1   1   1   1   1   2   1   1   1   1   0   2   1   2   0   2   1   2   0   2   1   0   1   0   1   0   1   2   1   2   2   2   2   0   0   1   1   1   2   0   1   0   1   1   0   2   0   1   1   1   0   0   0   1   2   2   1   2   2   1   1   1   0   1   1   0   0   2   1   2   1   0   0   2   1   2   0   1   0   2   1   1   0   2   1   1   0   0   1   2   2   0   1   1   0   1   0   1   0   0   1   1   1   0   1   2   1   0   1   1   1   1   2   1   1   1   1   0   0   1   0   0   1   1   2   0   0   2   1   0   2   2   1   0   1   1   1   1   1   2   0   1   2   2   0   1   1   0   0   1   0   1   1   1   0   2   0   1   0   1   1   1   1   2   1   0   0   1   0   1   1   0   0   2   1   1   1   0   1   1   1   0   2   2   1   0   1   2   1   0   1   1   0   2   1   1
 MK-6-10                1   1   2   2   1   1   1   1   1   2   1   1   1   1   0   1   1   2   0   2   1   2   0   2   1   0   1   0   1   0   1   2   1   2   2   2   2   1   0   1   1   1   2   0   1   1   1   2   0   2   0   0   1   1   1   0   0   2   2   2   1   2   2   1   1   1   0   1   1   0   0   2   1   1   1   0   0   2   1   2   0   1   0   2   2   1   0   2   1   1   0   0   1   2   2   1   1   1   0   1   0   1   0   0   1   1   1   0   1   1   1   0   1   1   1   1   2   1   1   1   0   0   0   1   1   0   1   1   2   0   0   2   2   0   2   1   1   0   1   1   2   2   1   2   0   1   2   1   0   1   1   1   0   1   0   1   1   2   1   1   0   1   0   1   1   1   1   2   1   0   1   1   0   1   1   0   0   2   1   1   1   0   2   1   1   0   1   2   1   0   1   2   1   0   1   1   0   2   1   1
 MK-6-11                1   1   1   2   0   1   0   1   1   2   1   1   1   1   0   1   1   2   0   2   2   2   1   2   1   0   1   1   1   0   1   2   1   2   2   2   1   2   0   1   1   1   2   0   1   1   1   2   2   2   0   0   1   1   1   0   0   2   2   2   2   2   2   1   1   1   1   1   0   0   0   2   2   1   1   0   0   2   1   2   0   2   0   2   2   1   1   2   2   1   0   2   1   1   2   1   1   1   0   1   0   1   0   0   0   1   1   1   1   1   1   0   1   1   1   1   2   1   1   1   0   0   0   1   1   0   1   1   2   0   0   2   2   1   2   1   1   0   1   2   2   2   1   1   0   1   2   0   0   1   1   1   0   1   0   1   1   2   1   2   0   1   0   1   1   1   1   2   1   0   1   1   1   1   1   0   0   2   1   1   1   0   2   0   2   0   1   1   0   0   0   2   1   0   1   1   0   2   0   1
 MK-6-12                1   1   1   2   0   1   0   1   1   2   1   1   1   2   1   0   0   2   0   2   2   1   1   1   1   1   1   1   2   0   1   2   1   2   2   2   1   2   1   1   1   0   2   1   1   1   1   2   2   2   0   0   1   1   1   0   0   2   2   1   2   2   2   1   0   1   1   1   0   0   0   2   2   1   1   0   0   2   1   2   0   2   0   2   2   1   1   1   2   1   0   2   1   1   2   1   1   1   0   1   0   1   0   0   0   1   1   1   1   1   1   0   1   1   1   1   2   1   1   1   0   1   0   1   1   0   1   1   2   0   0   1   2   1   2   1   1   0   1   2   2   2   1   1   0   1   2   0   0   2   1   1   0   1   0   0   1   2   1   2   0   1   1   1   0   1   1   2   1   0   1   1   1   1   0   0   0   2   1   1   1   1   2   0   2   0   1   1   0   0   0   2   1   0   2   0   0   2   0   1
 MK-6-13                1   1   1   2   0   1   0   1   1   2   1   1   1   2   1   1   0   2   0   2   2   1   1   2   1   2   1   1   1   0   1   2   1   2   2   1   2   2   1   1   1   0   2   0   1   1   1   2   2   2   0   1   2   1   1   0   0   1   1   1   2   2   2   1   0   1   0   1   0   0   0   2   2   1   0   1   1   2   1   2   0   2   0   2   2   1   1   1   2   1   0   2   1   1   2   1   1   1   0   1   0   1   0   0   0   2   1   1   1   1   1   0   1   1   1   1   2   1   1   1   0   0   0   1   2   0   1   0   2   0   0   1   2   2   2   0   0   0   1   2   1   2   1   1   0   0   2   0   0   2   1   1   1   1   1   1   1   2   1   2   0   1   1   1   0   1   1   2   1   0   1   1   1   1   0   2   0   2   1   1   1   1   2   1   2   2   1   1   0   0   0   2   2   1   2   1   0   1   0   1
 MK-6-14                1   1   2   2   0   1   0   1   1   2   1   1   1   2   1   1   0   2   0   2   2   1   1   2   1   2   0   2   0   0   1   2   1   2   1   1   2   2   1   1   2   0   2   0   1   1   1   1   1   2   0   1   2   1   2   0   0   1   1   1   2   2   1   1   0   0   1   0   0   1   0   2   2   1   0   1   1   1   1   1   0   2   0   2   2   1   1   1   2   1   0   2   1   0   2   1   2   1   0   1   0   1   0   0   0   2   1   1   2   1   1   0   1   1   1   1   1   1   1   1   0   0   0   1   2   0   1   0   2   0   1   1   2   1   2   0   0   1   1   1   0   2   1   0   0   0   2   0   0   2   2   1   0   1   1   2   0   2   1   2   0   0   1   1   0   2   1   1   1   0   1   1   2   1   0   2   0   2   1   1   1   2   2   1   2   2   1   2   0   0   1   2   2   1   2   1   0   1   0   1
 MK-6-15                1   1   2   1   0   1   0   1   0   2   1   1   2   2   1   1   0   2   1   2   2   1   1   2   1   2   0   2   0   0   1   2   1   2   1   1   2   2   1   1   2   0   2   0   1   1   2   1   1   2   1   1   2   1   2   0   0   0   1   1   1   2   1   1   0   1   1   0   0   1   1   2   2   1   1   1   1   1   1   1   0   2   1   2   2   1   1   1   2   1   0   2   1   0   2   1   2   1   0   1   0   1   0   1   0   2   1   1   2   1   2   0   0   1   2   0   1   1   1   1   1   0   0   1   2   1   2   1   1   0   2   1   2   1   2   1   0   2   1   1   0   2   0   0   0   0   1   0   0   2   2   1   1   1   2   1   1   2   1   2   0   0   1   1   0   2   2   1   1   0   1   1   1   2   0   2   0   2   1   1   1   2   2   1   1   2   1   2   0   0   1   2   2   1   2   1   1   0   0   1
 MK-6-16                1   1   2   1   0   1   1   1   1   0   1   1   2   2   1   1   1   2   1   2   2   0   1   1   1   1   0   2   0   0   1   1   1   2   1   1   2   2   1   1   2   0   1   0   2   1   2   1   1   2   1   1   2   1   2   1   0   0   1   1   1   2   1   1   1   1   1   0   0   1   1   2   1   1   1   1   1   1   1   1   0   2   2   2   1   1   2   1   2   1   0   2   1   0   1   1   2   1   0   1   0   1   0   1   1   2   1   1   2   1   2   0   0   1   2   0   1   2   1   1   1   0   0   1   2   1   2   1   1   0   2   1   2   1   2   1   0   1   1   1   0   2   1   0   0   0   1   0   0   2   2   2   1   1   2   1   1   2   1   2   0   0   1   1   0   2   2   0   1   0   2   1   1   2   0   2   0   2   1   1   1   2   2   1   1   2   0   2   0   0   1   2   2   1   2   0   1   0   0   1
 
!****************************************** Phenotypic Data **********************************************************
!-100.0 is resevred for missing phenotype
SimulatedTrait1        10.9051   10.5509    9.9868   10.4995   11.4798    9.2731    9.9587   10.4448    9.7378    9.7678    9.2033    9.6345   10.6297    9.6250    8.0723    9.0089    8.5750    9.2813   10.4516   11.5859    9.6419    8.8937   11.7000    9.3511   10.1108   11.9007   10.4617   10.1649    8.9746   11.5159   10.8677    9.2671   10.5661    9.5843   11.0590   11.1256    9.0318    9.5559   11.6338    9.3446   10.2167    9.4992   10.1344    9.8824    9.5498   11.4440   10.0630   10.0361   12.0132    9.0989    9.6386    9.6355   11.3206    8.7630   12.2185    9.9630    9.7603   10.3758    7.2791    9.6186   10.9423    9.7551    8.3546    8.6678    9.4935    8.9428    9.5158    9.8022    9.6707   11.2707    9.3344    9.3342   11.0091    9.0823   10.2819   10.1263   10.4373   11.0688   10.3747   10.4284    8.4612   10.8379   11.1075    9.9838    9.7935   10.0224    9.3235   10.1407    8.6424   11.0225    8.1523   10.2207    9.6977   10.3190    9.6607    8.5767   10.3313   11.3910    9.6940    9.6683   10.0386   10.3494    9.6625    9.6239   11.2717   12.4258   10.9808   11.7084    7.9428   10.6532   10.2838   10.2078    9.5023   10.2229   10.8908   10.7323    8.9592    9.1481    8.6360    7.6111   11.3187   10.4014    9.6193   10.8113   11.0643    9.5536    9.1855    9.5896   11.5953    9.1855    9.9695    7.9297   10.1495    9.3340    9.0352   10.0741    8.7341   10.5853   10.4169    8.5301   10.2884    9.4287   11.0288   11.2545   12.0407    7.5119    9.0741    9.7463    9.8442   10.6908    9.0084   10.7328    8.5540   11.1063    9.4379   10.4176    9.0505   10.3130   10.0814   10.1979    9.2840    8.1532   10.5249    8.0391    8.3798   11.8707   10.1027   10.5722   10.7531    9.9615    9.7110    7.8262    9.8478    9.4605    8.6163    9.6833   10.4446    9.8779    9.0562   10.1766    9.4916   10.4038    9.7368    8.8946    8.8989    9.9113    9.5431    9.5659    9.8233    9.7084    9.9014    8.8962   11.1880   11.2331    8.4212    9.4672   10.1874   10.8356   10.5548   11.3629
 
