# Supplementary material for: Inclusive Composite Interval Mapping of QTL by Environment Interactions in Biparental Populations
Source: PLoS One. 2015 Jul 10;10(7):e0132414. doi: 10.1371/journal.pone.0132414 (PMC4498613; doi:10.1371/journal.pone.0132414)
Supplement: S2 File — (ZIP) [file pone.0132414.s002.zip › F2 population/e=1/run_00054.met]

!**********************Note: lines staring with "!" are remarks and will be ignored in the program********************
!*********************************General Information**********************************
!Assuming F1 = P1 x P2, populations available in QTL IciMapping are: 
!  1, P1BC1F1 = P1 x F1, the first backcrossing where P1 is used as the recurrent parent;
!  2, P2BC1F1 = P2 x F1, the first backcrossing where P2 is used as the recurrent parent;
!  3, F1DH, F1-derived doubled haploids; 
!  4, RIL or F1RIL, recombination inbred lines through the repeated selfing of F1;
!  5, P1BC1RIL, recombination inbred lines through the repeated selfing of P1BC1F1;
!  6, P2BC1RIL, recombination inbred lines through the repeated selfing of P2BC1F1;
!  7, F2, the selfing generation of F1;
!  8, F3, the selfing generation of F2;
!  9, P1BC2F1, the second backcrossing where P1 is used as the recurrent parent; 
! 10, P2BC2F1, the second backcrossing where P2 is used as the recurrent parent;
! 11, P1BC2RIL, recombination inred lines through the repeated selfing of P1BC2F1; 
! 12, P2BC2RIL, recombination inred lines through the repeated selfing of P2BC2F1; 
! 13, P1BC1F2, the selfing generation of P1BC1F1; 
! 14, P2BC1F2, the selfing generation of P2BC1F1; 
! 15, P1BC2F2, the selfing generation of P1BC2F1; 
! 16, P2BC2F2, the selfing generation of P2BC2F1; 
! 17, P1BC1DH, P1BC1F1-derived doubled haploids; 
! 18, P2BC1DH, P2BC1F1-derived doubled haploids; 
! 19, P1BC2DH, P1BC2F1-derived doubled haploids; 
! 20, P2BC2DH, P2BC2F1-derived doubled haploids; 
   7      !Mapping Population (see remarks above)
   2      !Mapping Function (1 for Kosambi; 2 for Haldane; 3 for Morgan)
   2      !Marker Space Type (1 for intervals; 2 for positions)
   1      !Marker Space Unit(1 for centiMorgans; 2 for Morgan)
   6      !Number of Chromosomes (or Linkage Groups)
 200      !Size of the mapping population
   1      !Number of environments
 
!***************************************** Chromosomes and Linkage Maps **********************************************
!Chromosome                 NumMarkers
-CH1                        16
-CH2                        16
-CH3                        16
-CH4                        16
-CH5                        16
-CH6                        16
!Linkage map (Marker name followed by position or the interval length)
 MK-1-1                1     0.000
 MK-1-2                1    10.000
 MK-1-3                1    20.000
 MK-1-4                1    30.000
 MK-1-5                1    40.000
 MK-1-6                1    50.000
 MK-1-7                1    60.000
 MK-1-8                1    70.000
 MK-1-9                1    80.000
 MK-1-10               1    90.000
 MK-1-11               1   100.000
 MK-1-12               1   110.000
 MK-1-13               1   120.000
 MK-1-14               1   130.000
 MK-1-15               1   140.000
 MK-1-16               1   150.000
 MK-2-1                2     0.000
 MK-2-2                2    10.000
 MK-2-3                2    20.000
 MK-2-4                2    30.000
 MK-2-5                2    40.000
 MK-2-6                2    50.000
 MK-2-7                2    60.000
 MK-2-8                2    70.000
 MK-2-9                2    80.000
 MK-2-10               2    90.000
 MK-2-11               2   100.000
 MK-2-12               2   110.000
 MK-2-13               2   120.000
 MK-2-14               2   130.000
 MK-2-15               2   140.000
 MK-2-16               2   150.000
 MK-3-1                3     0.000
 MK-3-2                3    10.000
 MK-3-3                3    20.000
 MK-3-4                3    30.000
 MK-3-5                3    40.000
 MK-3-6                3    50.000
 MK-3-7                3    60.000
 MK-3-8                3    70.000
 MK-3-9                3    80.000
 MK-3-10               3    90.000
 MK-3-11               3   100.000
 MK-3-12               3   110.000
 MK-3-13               3   120.000
 MK-3-14               3   130.000
 MK-3-15               3   140.000
 MK-3-16               3   150.000
 MK-4-1                4     0.000
 MK-4-2                4    10.000
 MK-4-3                4    20.000
 MK-4-4                4    30.000
 MK-4-5                4    40.000
 MK-4-6                4    50.000
 MK-4-7                4    60.000
 MK-4-8                4    70.000
 MK-4-9                4    80.000
 MK-4-10               4    90.000
 MK-4-11               4   100.000
 MK-4-12               4   110.000
 MK-4-13               4   120.000
 MK-4-14               4   130.000
 MK-4-15               4   140.000
 MK-4-16               4   150.000
 MK-5-1                5     0.000
 MK-5-2                5    10.000
 MK-5-3                5    20.000
 MK-5-4                5    30.000
 MK-5-5                5    40.000
 MK-5-6                5    50.000
 MK-5-7                5    60.000
 MK-5-8                5    70.000
 MK-5-9                5    80.000
 MK-5-10               5    90.000
 MK-5-11               5   100.000
 MK-5-12               5   110.000
 MK-5-13               5   120.000
 MK-5-14               5   130.000
 MK-5-15               5   140.000
 MK-5-16               5   150.000
 MK-6-1                6     0.000
 MK-6-2                6    10.000
 MK-6-3                6    20.000
 MK-6-4                6    30.000
 MK-6-5                6    40.000
 MK-6-6                6    50.000
 MK-6-7                6    60.000
 MK-6-8                6    70.000
 MK-6-9                6    80.000
 MK-6-10               6    90.000
 MK-6-11               6   100.000
 MK-6-12               6   110.000
 MK-6-13               6   120.000
 MK-6-14               6   130.000
 MK-6-15               6   140.000
 MK-6-16               6   150.000
!*********************************** Marker Types ********************************************************************
!Co-dominant marker: When heterozygote F1 is present, P1 is coded as 2, F1 is coded as 1, and P2 is coded as 0; Otherwise, P1 is coded as 2, and P2 is coded as 0. 
!Dominant marker: When heterozygote F1 is present, P1 and F1 are coded as 12, and P2 is coded as 0; Otherwise, P1 is coded as 2, and P2 is coded as 0.  
!Recessive markers: When heterozygote F1 is present, P1 is coded as 2, and F1 and P2 are coded as 10; Otherwise, P1 is coded as 2, and P2 is coded as 0. 
!Missing marker is coded as -1. 
 MK-1-1                 1   0   1   1   1   2   1   0   1   1   0   1   1   0   1   1   0   0   1   2   1   1   1   1   0   1   1   0   0   1   1   1   0   1   0   1   1   1   1   1   1   2   1   1   1   0   1   2   2   1   1   1   0   1   0   1   0   1   1   1   1   1   2   2   1   1   2   0   0   2   1   2   1   0   1   0   2   0   2   1   1   2   2   0   0   2   0   2   2   2   2   1   2   0   2   1   1   2   1   2   0   1   1   0   1   1   0   1   0   1   1   0   0   2   0   1   1   1   0   1   2   1   0   1   2   0   2   2   1   1   2   1   2   1   1   2   1   2   2   0   1   1   2   2   2   2   1   0   0   0   1   1   2   1   0   0   2   1   1   1   1   0   1   0   1   0   2   1   2   1   1   2   1   0   0   0   1   2   0   0   2   1   1   0   1   0   2   1   1   1   1   0   0   1   1   1   1   2   1   1
 MK-1-2                 1   0   1   1   1   2   1   0   1   1   0   1   1   0   1   1   1   1   0   2   2   1   1   2   0   1   1   0   1   1   1   1   0   1   0   1   1   1   1   1   2   2   1   0   0   1   1   2   2   1   1   1   0   1   0   1   0   1   1   1   1   1   2   1   1   0   1   0   0   2   1   2   1   0   1   0   2   0   2   0   1   2   2   0   1   2   0   1   2   2   1   1   2   0   2   1   1   2   1   2   0   1   2   0   1   1   1   2   0   1   1   0   0   2   0   1   0   1   0   1   0   1   0   1   2   0   2   2   1   1   2   1   1   1   1   2   1   2   2   0   1   1   2   2   2   2   1   0   0   0   1   1   2   1   0   1   1   1   1   1   1   0   1   0   2   0   2   1   2   2   2   2   1   1   1   0   2   1   0   0   2   1   0   1   0   0   2   1   1   1   1   0   0   1   1   1   2   2   1   1
 MK-1-3                 0   1   1   1   1   2   1   0   1   1   0   1   1   0   1   1   1   1   1   1   2   1   1   1   0   1   2   0   1   1   1   1   0   1   0   1   1   1   1   1   2   2   1   1   0   1   1   1   2   2   1   1   1   1   0   1   0   1   1   1   1   1   2   1   2   0   1   0   0   2   1   2   1   0   1   0   2   0   2   0   0   2   2   1   1   1   0   1   2   1   1   1   2   0   2   1   1   1   1   2   0   1   2   0   1   1   1   2   0   0   1   1   1   1   0   1   0   1   1   1   1   1   1   1   2   1   2   2   1   0   2   2   1   1   1   1   1   2   2   1   1   0   2   2   2   2   0   0   1   0   1   1   2   1   1   1   1   1   1   1   1   0   2   0   2   0   2   1   1   2   2   2   2   1   2   0   2   1   0   0   2   1   0   1   0   0   1   1   1   1   0   0   0   1   2   1   2   2   1   1
 MK-1-4                 0   1   1   1   1   1   1   0   1   1   1   1   1   0   1   1   1   2   1   1   2   1   1   2   0   0   2   0   1   0   1   0   1   2   0   1   1   1   1   1   1   2   1   0   1   1   1   1   2   1   1   1   1   1   1   1   0   1   1   1   1   0   2   1   1   0   1   0   0   2   1   1   1   0   1   0   2   1   2   0   1   2   2   0   1   1   0   1   2   1   0   0   2   0   1   1   1   1   1   1   1   1   2   0   1   2   1   2   0   2   1   0   1   1   0   1   1   0   1   1   1   1   1   1   2   2   1   1   1   0   2   0   1   1   1   1   1   2   2   1   0   0   2   2   2   2   0   1   1   1   1   1   2   1   1   1   1   1   1   1   1   1   1   0   2   0   2   1   1   2   2   2   2   1   2   1   2   1   0   0   2   1   0   1   0   0   1   1   1   1   0   1   0   1   2   1   2   1   1   0
 MK-1-5                 1   2   1   1   1   1   1   1   1   1   2   1   1   0   2   2   2   2   1   1   2   1   0   2   0   1   2   0   1   0   1   0   2   2   0   1   1   0   1   0   1   2   2   0   1   1   0   1   2   1   1   1   1   0   2   1   0   1   1   1   1   0   2   1   1   0   1   1   1   1   1   1   1   0   1   0   2   1   2   1   1   1   2   0   1   1   1   1   2   1   0   1   2   0   2   1   1   1   1   1   1   1   1   1   1   2   1   1   1   2   1   0   1   2   0   1   1   0   1   1   1   1   1   1   2   2   1   1   1   0   2   0   1   1   1   2   1   2   1   1   1   0   2   2   2   2   0   1   1   1   1   1   2   1   1   1   1   1   1   1   1   1   1   1   2   1   2   1   1   2   2   2   2   1   2   1   1   1   0   0   2   0   0   1   0   0   1   1   1   1   0   1   0   1   2   0   2   0   2   0
 MK-1-6                 1   2   1   1   1   1   1   1   1   1   2   1   1   0   2   2   1   2   1   1   2   1   0   2   0   1   2   0   2   0   0   0   2   2   0   1   2   0   1   0   1   2   2   1   1   0   0   1   2   1   1   1   1   0   2   1   0   2   2   1   1   0   1   1   0   0   1   1   0   0   1   0   1   0   1   0   1   1   2   1   1   1   1   0   1   1   1   1   2   1   0   1   2   0   2   1   1   1   1   2   1   1   1   1   1   1   1   1   1   1   1   0   1   2   0   1   1   0   1   1   2   1   1   1   2   1   1   0   1   0   2   0   1   1   1   0   1   2   1   1   1   0   2   2   2   2   0   1   1   1   1   1   2   2   1   1   0   1   2   1   1   1   1   1   2   2   2   1   1   2   2   2   2   1   2   1   1   1   0   1   2   0   1   1   0   0   0   1   1   2   0   1   0   1   2   0   2   0   2   0
 MK-1-7                 1   2   1   1   1   1   1   1   2   1   2   1   1   0   2   2   1   2   1   1   2   2   0   2   1   1   2   1   1   0   0   0   1   2   0   2   2   1   1   0   1   2   2   1   1   0   0   1   2   1   1   1   1   0   1   1   1   2   1   2   1   0   1   1   0   0   1   1   0   0   1   0   2   1   2   0   1   1   1   1   1   1   0   0   1   1   1   1   2   0   1   1   2   0   2   1   1   1   1   1   1   1   1   1   1   1   1   1   0   1   1   1   1   2   0   0   1   0   0   1   2   1   1   1   1   1   1   0   1   0   1   0   2   1   1   0   1   2   1   1   2   0   2   2   2   2   0   1   2   1   1   1   2   2   1   1   0   1   1   1   1   1   1   1   2   1   2   1   1   1   2   2   2   1   2   1   1   1   1   1   2   1   1   1   0   0   1   1   1   2   0   1   0   2   2   0   2   0   2   0
 MK-1-8                 0   1   1   0   1   1   1   1   2   1   2   1   1   0   2   2   1   2   1   1   2   2   0   2   1   1   2   1   1   0   0   1   0   2   0   1   2   0   1   0   2   1   2   2   1   1   0   1   2   1   1   1   1   0   1   1   1   2   1   2   1   0   0   2   0   0   1   1   0   0   1   0   2   2   1   0   0   1   1   0   1   1   0   0   1   1   1   0   2   0   1   1   2   0   2   1   1   1   1   1   1   1   1   1   1   1   1   1   0   2   0   1   2   2   0   0   1   1   0   1   2   1   2   1   1   1   1   0   1   1   2   1   2   1   1   1   1   2   1   1   2   0   2   2   2   2   1   1   2   1   1   1   2   2   1   1   0   1   1   1   2   1   1   2   1   2   2   1   0   1   2   2   2   1   2   1   1   1   1   1   2   1   1   1   0   0   0   1   1   2   0   1   0   2   1   0   2   0   2   0
 MK-1-9                 0   1   1   1   1   1   1   1   2   1   2   1   1   0   2   1   1   2   1   2   1   2   0   2   2   1   2   1   1   0   0   1   0   2   0   0   2   0   1   0   2   1   1   2   1   1   0   1   2   1   1   1   1   0   1   1   1   2   0   1   2   0   0   2   0   0   1   1   0   1   0   0   2   2   1   0   0   0   1   0   1   1   0   1   1   1   1   1   2   0   1   1   2   0   1   1   1   1   1   1   1   1   1   1   2   0   1   1   1   1   0   1   2   2   0   0   1   1   1   2   2   1   2   2   1   0   2   1   1   1   2   1   1   1   1   1   1   2   1   1   2   0   2   2   2   2   1   1   1   1   1   0   2   2   0   1   0   1   2   1   2   1   1   1   1   2   1   1   0   1   1   2   1   1   2   1   1   1   0   1   2   2   0   1   1   1   0   1   1   1   0   1   0   2   1   0   2   0   1   0
 MK-1-10                0   1   1   0   1   1   1   1   1   1   1   1   1   0   2   1   1   2   1   2   0   2   1   2   2   2   2   1   1   0   0   1   1   2   1   1   2   1   1   0   2   2   0   2   1   1   0   2   2   1   0   0   0   0   1   1   1   2   0   1   2   0   0   2   0   0   1   1   0   1   0   0   2   1   1   0   0   0   1   0   1   1   0   1   1   1   1   1   2   1   1   1   2   0   1   1   1   1   1   1   1   1   1   2   1   0   1   1   0   1   0   2   2   2   1   0   0   0   1   2   2   1   2   2   1   1   2   1   1   1   2   1   1   2   1   1   0   2   1   1   1   1   1   2   2   2   1   1   1   2   1   0   2   2   0   1   0   1   2   0   2   1   1   0   1   2   1   1   0   1   1   2   1   2   2   1   1   2   0   1   2   2   0   0   1   1   1   1   1   1   0   1   0   2   1   0   2   0   1   0
 MK-1-11                0   1   1   0   1   1   0   0   1   1   1   0   0   0   2   1   1   1   1   1   0   2   1   1   2   2   2   1   1   0   0   0   1   2   2   1   2   1   1   1   1   2   1   2   1   1   0   2   2   2   0   1   0   0   0   1   1   2   0   1   1   0   0   1   1   0   1   1   0   0   0   0   2   1   1   0   0   1   1   0   1   1   0   1   1   1   1   1   1   1   1   1   1   0   1   1   2   1   0   2   1   1   0   2   0   1   2   1   1   2   0   2   2   2   1   0   0   1   1   2   1   1   2   2   1   1   2   1   1   1   1   1   1   2   1   1   0   2   1   1   1   1   1   2   2   2   1   1   1   2   1   1   2   2   1   1   0   1   2   0   1   1   1   0   1   1   1   1   0   1   1   2   1   2   2   2   1   2   0   1   2   1   0   0   1   1   1   1   1   1   0   1   0   2   1   1   2   0   1   0
 MK-1-12                1   1   1   0   1   1   0   0   1   1   1   0   0   0   2   1   1   1   1   1   0   1   1   1   2   1   1   1   1   0   1   0   1   2   1   1   2   2   0   1   0   2   1   2   0   1   0   1   2   2   0   1   0   0   0   1   2   2   0   0   1   0   0   1   1   0   1   1   0   0   1   1   2   1   1   0   0   1   1   0   0   1   0   1   2   1   0   1   1   1   0   1   1   0   0   1   2   2   0   2   2   1   0   2   0   1   2   1   2   2   0   1   2   2   1   0   0   1   1   1   1   1   2   2   1   1   2   1   1   1   1   1   1   2   2   1   0   2   1   1   1   1   1   2   1   2   0   1   1   2   1   0   2   2   0   1   1   1   2   0   1   1   1   0   1   1   0   1   0   1   1   1   1   2   2   2   1   2   0   1   2   1   0   0   1   1   1   1   0   1   0   1   0   2   1   1   2   0   1   1
 MK-1-13                1   1   1   0   1   2   1   0   1   1   1   0   0   0   2   1   1   1   1   2   0   1   1   0   2   0   1   0   0   0   1   1   1   2   1   1   2   2   0   1   0   2   1   2   2   1   0   1   2   1   0   1   0   0   0   1   2   2   0   1   1   0   1   1   2   1   2   1   0   0   0   1   2   1   1   0   1   1   1   0   0   1   0   1   2   1   2   1   1   1   0   1   0   0   0   1   2   2   0   1   1   1   0   2   0   1   2   1   2   2   0   1   2   2   1   0   0   2   0   1   1   1   2   2   1   1   2   1   1   1   1   1   1   2   2   1   0   2   1   1   1   1   1   1   1   2   0   1   1   2   1   0   2   2   0   1   1   1   2   0   1   1   1   0   1   1   1   1   0   1   1   1   1   2   2   1   1   1   0   2   2   1   1   0   2   1   1   1   0   1   1   1   0   2   1   2   2   0   1   1
 MK-1-14                0   1   1   0   1   2   1   0   1   1   1   0   0   0   1   2   1   2   2   2   0   1   1   0   2   0   1   0   1   0   1   1   1   2   1   1   2   2   1   0   0   2   1   2   2   0   1   1   2   1   0   2   1   0   0   2   2   2   0   1   0   0   1   1   2   1   2   2   0   1   0   0   2   1   1   0   1   1   1   0   0   2   0   1   2   1   1   1   1   0   0   0   0   0   0   0   2   2   0   1   1   1   0   2   1   1   1   1   2   2   0   1   2   2   1   0   0   2   1   1   1   1   2   1   1   1   2   0   1   1   1   1   1   1   2   1   0   1   1   0   1   2   1   1   1   2   0   1   1   2   1   0   2   1   0   1   1   1   1   1   1   1   1   0   1   1   1   1   0   2   1   1   1   2   2   1   1   1   0   2   2   1   1   0   2   1   0   1   0   1   1   1   0   2   1   1   1   0   1   0
 MK-1-15                0   1   1   0   1   2   1   0   0   1   1   0   0   0   0   1   1   2   2   2   1   1   0   0   2   0   1   0   1   0   0   1   1   2   1   1   2   2   2   1   1   2   1   1   2   1   1   1   2   1   0   2   1   1   0   2   1   2   0   1   0   0   1   1   1   0   2   2   0   1   0   0   1   1   1   0   1   1   1   0   0   2   1   1   2   1   1   1   1   0   0   0   0   0   0   0   1   2   0   1   1   1   0   2   1   1   1   1   2   2   0   1   1   2   1   0   0   2   2   1   2   1   2   1   1   1   2   1   1   1   2   0   0   0   1   0   0   1   1   0   1   2   1   1   1   2   0   0   2   2   1   0   2   1   0   1   1   2   1   1   1   1   1   0   1   1   1   1   0   1   1   1   1   2   2   1   1   1   0   1   2   1   1   0   1   1   0   1   0   1   1   1   0   2   1   1   1   0   2   0
 MK-1-16                0   1   1   0   1   2   1   0   0   1   2   0   1   0   0   1   1   2   2   2   1   2   0   1   2   0   1   0   1   0   0   1   1   2   1   1   2   2   2   1   1   2   1   1   2   2   1   1   2   1   0   2   1   1   0   2   1   2   0   1   0   0   1   1   1   1   2   2   0   1   0   0   1   1   1   0   0   0   2   0   0   2   2   1   2   1   1   1   1   0   1   0   0   1   0   0   1   2   0   1   1   1   0   2   1   1   2   1   2   2   1   2   1   2   2   1   1   2   2   2   2   0   2   1   1   1   2   1   1   1   2   0   0   0   1   2   1   1   1   0   0   2   1   1   1   2   0   0   1   2   1   0   2   1   0   1   1   2   1   1   1   1   1   0   1   1   0   1   0   1   1   1   1   2   2   1   2   1   0   1   2   0   1   0   1   1   1   1   0   1   1   1   0   2   1   1   1   0   0   0
 MK-2-1                 1   0   1   0   1   0   0   0   1   1   2   2   1   1   1   1   2   2   2   0   0   1   2   1   2   1   1   0   1   1   1   1   1   1   0   2   1   2   0   2   1   0   1   0   1   1   1   1   2   1   0   2   1   0   1   2   1   1   0   1   0   1   1   0   2   1   0   0   1   1   1   2   1   1   2   2   2   1   0   0   1   1   1   0   1   1   1   1   2   1   1   0   2   1   1   1   1   2   0   1   2   0   2   0   0   1   1   1   1   2   1   2   2   1   1   1   1   1   1   0   2   2   1   0   0   1   0   1   0   0   2   0   0   1   2   2   1   0   1   2   1   2   2   2   0   1   1   1   0   1   1   1   1   1   1   1   0   1   1   1   1   2   0   1   0   1   2   1   1   1   0   1   0   1   2   1   1   0   2   1   1   0   2   1   0   1   1   2   1   0   0   0   0   1   1   1   0   2   1   1
 MK-2-2                 1   0   1   0   1   1   0   0   1   1   2   2   1   1   0   2   2   2   2   0   0   1   2   1   1   1   0   1   1   2   1   1   1   1   0   2   1   2   1   2   1   0   2   0   2   2   1   1   2   1   0   2   1   0   1   2   1   1   0   1   0   1   1   0   2   0   0   1   2   1   1   2   1   1   2   2   2   1   0   0   1   1   1   0   1   1   1   0   2   1   1   0   2   1   1   1   2   2   1   1   2   1   2   1   0   1   1   1   1   2   1   2   2   1   1   1   2   2   1   0   2   2   1   0   0   1   1   1   0   0   2   0   0   1   2   2   1   0   1   2   1   1   2   2   0   1   1   1   0   1   2   1   2   1   1   1   0   2   1   1   1   1   0   1   0   0   2   1   0   0   0   1   0   1   1   1   1   0   2   1   1   0   2   1   2   1   1   2   0   0   0   0   0   1   1   1   0   2   1   1
 MK-2-3                 1   0   1   0   1   1   0   0   1   1   2   2   1   1   0   2   2   1   2   0   1   1   2   1   1   1   1   1   1   1   1   1   1   1   0   2   1   2   1   2   1   0   2   0   2   2   1   1   2   1   0   2   0   1   1   2   1   1   0   2   0   2   0   0   2   0   1   1   2   0   1   2   1   1   2   1   1   1   0   0   1   1   1   0   1   1   1   0   1   1   1   0   2   2   1   1   1   2   1   0   2   1   2   2   0   1   1   0   1   2   1   2   2   1   1   0   2   1   1   0   2   2   2   0   0   1   1   1   0   0   2   0   0   1   2   2   2   1   1   1   1   1   2   2   0   1   1   1   0   2   2   1   2   1   1   1   1   2   0   1   1   1   0   1   0   0   2   1   1   1   0   1   0   2   1   1   1   0   2   1   1   0   2   1   2   1   1   2   0   1   0   0   0   2   1   1   0   2   1   1
 MK-2-4                 1   0   1   1   1   1   1   0   1   1   2   2   2   2   0   1   2   1   2   0   1   2   2   1   1   1   0   1   1   1   1   0   1   1   0   2   1   2   1   2   0   0   2   1   2   2   1   1   1   2   0   2   2   1   1   2   1   1   0   2   0   2   0   1   2   0   1   1   1   0   2   2   1   1   2   0   1   1   0   0   2   1   1   1   1   1   2   0   1   1   2   0   2   2   2   1   1   1   1   0   2   1   1   1   0   1   1   0   1   2   0   2   2   1   1   0   2   1   1   0   2   2   2   0   0   1   0   1   0   0   2   0   0   0   2   2   2   1   1   1   0   1   1   2   0   1   1   1   0   2   2   1   2   1   1   1   1   2   1   1   1   1   0   1   1   1   1   1   1   1   0   1   0   1   2   1   1   0   2   1   2   1   2   1   2   1   1   2   0   1   0   0   0   2   2   1   0   2   1   1
 MK-2-5                 1   0   1   1   1   1   1   0   1   2   1   2   2   2   0   1   1   1   2   0   0   2   2   1   1   2   0   1   0   2   2   0   1   1   0   1   1   2   1   2   0   1   2   1   0   2   1   1   1   2   1   1   1   2   1   2   2   1   0   0   0   2   0   1   2   0   1   1   1   0   2   2   2   1   2   0   1   1   0   0   2   1   1   1   1   1   2   0   2   2   2   0   2   2   2   1   1   1   1   0   2   1   1   1   0   1   1   0   1   2   0   2   2   1   1   0   2   1   1   0   2   2   1   0   0   2   0   1   0   1   2   0   0   1   2   1   2   0   1   1   0   0   1   2   0   1   1   1   0   2   2   1   2   1   2   1   1   1   0   1   1   1   0   1   1   1   1   1   2   1   1   2   0   1   2   1   1   0   2   2   1   1   2   1   1   1   1   2   0   1   0   1   0   2   2   1   0   2   1   1
 MK-2-6                 0   1   1   0   1   1   2   0   1   2   1   0   1   2   0   0   1   1   2   0   0   1   2   2   2   2   0   0   0   2   2   0   1   1   0   1   1   2   1   1   0   1   2   1   0   2   1   1   1   2   1   1   1   2   2   2   2   1   0   0   1   2   0   1   2   0   1   1   1   0   2   1   2   1   2   0   1   0   0   0   1   1   1   1   1   0   2   0   2   1   2   0   2   2   2   0   1   1   0   1   2   1   1   1   1   1   1   0   0   2   0   2   1   1   0   0   2   1   1   0   2   2   2   0   0   2   0   1   0   1   2   1   0   2   2   1   2   0   1   1   0   0   1   2   0   1   1   1   0   2   1   1   1   1   2   0   1   1   0   1   1   1   1   1   2   1   1   1   2   1   1   2   0   1   2   1   1   0   2   1   1   1   2   0   1   1   2   2   0   1   0   1   0   1   2   1   0   2   1   2
 MK-2-7                 1   1   1   0   1   1   1   0   1   2   1   0   1   2   0   0   0   1   2   0   1   1   2   2   2   2   0   0   0   2   1   0   1   1   0   1   0   2   1   1   0   1   2   1   0   2   1   0   1   2   1   1   1   1   2   2   2   1   0   0   1   2   1   1   2   0   1   1   1   0   2   1   2   1   2   0   1   1   1   0   1   1   1   1   1   1   2   0   2   1   2   1   1   2   2   0   1   1   1   2   2   1   1   1   1   1   1   0   0   2   0   1   0   2   0   0   1   1   1   0   2   1   2   0   0   2   0   1   0   1   2   1   0   2   2   1   2   0   1   1   0   0   1   2   0   1   2   1   0   1   0   1   1   1   2   0   1   1   0   2   1   1   1   1   2   0   1   1   2   1   1   2   1   1   1   1   1   0   2   1   1   0   2   0   1   1   2   2   0   1   0   1   1   1   2   0   0   1   1   2
 MK-2-8                 1   1   1   0   1   1   1   0   1   2   1   0   1   2   0   0   0   0   2   0   1   1   2   2   2   1   1   0   0   2   1   0   1   1   1   1   0   2   1   1   0   1   2   2   1   2   1   0   1   2   1   1   1   1   1   2   2   2   0   0   1   1   1   1   2   0   2   1   1   0   2   1   1   1   2   0   1   1   1   0   1   1   1   1   1   1   2   0   2   1   2   0   1   2   2   0   1   1   1   2   1   2   1   0   1   1   1   0   1   2   0   1   1   2   0   0   0   2   1   1   2   1   2   1   0   1   0   0   1   1   2   1   0   1   2   1   1   0   1   1   0   0   2   2   1   1   2   1   0   1   0   1   1   1   2   0   1   1   0   2   1   2   1   1   2   0   1   1   2   1   1   2   1   1   1   1   1   0   2   1   1   1   2   0   1   1   2   2   0   1   0   1   1   1   2   0   0   1   1   2
 MK-2-9                 1   2   1   0   1   1   1   0   1   2   1   0   0   2   0   0   1   0   2   0   1   1   2   2   1   1   0   0   0   2   0   1   1   1   1   1   1   2   1   1   0   0   2   2   1   2   1   0   1   2   0   1   1   0   1   2   2   2   1   0   1   1   1   1   1   0   2   1   1   1   2   1   1   1   2   0   1   2   0   0   2   1   1   1   1   1   1   1   2   1   1   1   0   2   2   0   1   1   0   2   1   2   1   0   2   1   1   0   0   2   1   1   1   2   1   1   0   2   2   0   2   1   2   0   0   1   0   1   1   1   1   1   0   2   1   1   1   0   1   0   0   0   1   2   1   1   2   1   0   2   1   1   1   1   2   0   1   1   0   2   2   2   1   1   2   0   1   0   2   1   1   2   1   1   1   1   1   0   2   1   1   1   2   0   1   1   1   2   0   1   0   1   1   1   2   0   1   1   2   2
 MK-2-10                0   1   1   0   2   1   1   0   1   2   2   1   0   2   0   0   1   1   2   0   1   1   1   2   0   1   0   0   0   2   0   2   1   1   0   1   1   2   1   0   0   0   2   2   1   1   1   0   1   2   0   1   1   0   1   1   1   2   1   0   1   1   1   0   1   0   1   1   1   1   2   0   1   1   2   0   1   1   0   0   2   1   1   2   1   1   1   1   2   1   1   1   0   2   2   0   1   1   0   2   1   2   1   0   2   1   1   0   0   2   1   1   1   2   2   1   0   2   2   1   1   2   2   0   0   1   0   1   1   1   1   1   0   1   1   1   1   1   1   0   0   0   1   2   1   1   2   1   0   1   1   0   1   1   2   0   1   1   0   2   2   2   2   1   1   0   1   1   2   1   0   2   1   1   1   1   1   0   2   2   1   2   1   0   1   1   2   1   0   1   1   2   1   0   2   0   1   1   2   2
 MK-2-11                0   1   1   0   2   1   1   0   1   2   2   2   0   2   0   0   1   1   1   0   0   2   1   2   0   1   0   0   1   2   0   2   1   0   1   1   1   1   1   0   0   1   2   1   1   1   1   0   1   2   0   1   0   0   1   1   1   2   1   0   1   1   1   1   1   0   1   1   1   1   2   1   1   1   1   0   1   1   0   0   2   2   2   2   1   1   1   1   2   1   1   1   0   2   2   0   1   1   0   1   1   2   1   1   2   1   1   1   0   2   0   0   2   1   0   1   0   2   1   1   2   2   2   0   0   1   0   1   1   1   1   1   0   1   1   1   1   2   2   0   0   0   1   2   1   1   2   1   0   1   1   1   1   1   1   1   1   1   0   2   2   2   2   1   2   0   1   1   2   1   0   2   1   0   2   1   1   0   1   2   1   2   1   0   1   1   1   1   0   1   1   2   1   0   2   0   1   1   2   2
 MK-2-12                0   1   2   1   2   1   1   0   0   2   2   2   0   2   0   0   0   0   1   0   0   2   1   2   0   1   0   0   1   2   0   2   1   0   1   1   1   1   1   0   0   1   2   1   1   2   1   0   2   2   0   0   0   0   1   1   1   2   0   0   1   1   1   1   1   0   0   1   1   0   2   1   1   1   1   0   1   0   0   0   2   2   1   2   1   1   1   1   2   1   0   1   0   1   2   0   1   1   0   0   1   2   1   1   2   1   1   1   1   1   0   0   2   1   0   1   0   2   1   1   2   2   2   0   1   1   0   1   1   1   1   1   0   1   0   1   1   2   2   0   0   0   1   1   1   1   2   1   0   1   1   1   2   0   1   1   1   1   0   2   2   2   2   1   2   1   1   1   2   1   0   1   1   1   2   1   1   0   1   1   1   2   0   0   1   1   1   1   0   1   1   1   1   0   2   0   0   1   2   2
 MK-2-13                1   1   2   1   2   1   1   0   0   2   2   1   0   2   0   0   0   0   1   0   0   2   1   2   0   0   0   0   1   2   0   1   1   0   0   1   1   1   1   0   2   1   2   1   1   1   1   1   2   2   0   0   0   1   1   1   1   2   0   1   2   1   1   1   1   0   1   2   1   0   2   1   1   1   1   1   1   0   0   0   1   2   1   2   1   1   1   1   2   1   0   1   0   0   1   0   1   1   0   0   0   2   1   1   2   0   1   1   1   1   1   0   2   1   0   1   1   2   1   1   2   2   2   0   1   1   0   1   1   1   1   1   0   1   0   1   1   2   2   0   0   0   1   1   1   1   2   1   0   1   1   1   2   0   2   1   1   1   0   2   2   0   1   2   2   1   1   1   2   1   0   1   1   1   2   1   1   0   1   1   0   2   0   1   1   1   1   1   0   1   1   1   2   1   2   0   0   1   2   2
 MK-2-14                1   1   2   1   2   2   1   0   0   2   2   0   0   2   1   0   1   0   1   0   1   1   1   1   0   0   0   1   2   2   0   1   1   1   1   1   1   1   1   1   2   1   2   2   1   1   1   1   2   2   0   0   0   1   1   1   1   2   0   1   2   1   0   1   1   0   1   2   1   0   2   2   1   2   1   1   1   0   0   0   1   2   2   2   1   2   1   1   2   1   0   1   0   0   1   0   0   2   1   0   0   2   1   1   2   0   1   1   1   1   1   0   2   1   0   1   1   2   1   1   2   2   1   0   1   1   1   1   1   1   1   1   0   1   0   1   2   2   2   0   0   0   1   1   2   1   2   1   0   1   1   1   2   0   2   1   1   1   0   0   2   0   1   2   2   1   1   1   2   1   0   0   1   0   2   1   1   1   0   1   0   2   1   1   1   2   1   1   1   1   0   1   2   1   2   0   0   0   2   1
 MK-2-15                1   1   2   1   2   2   1   0   0   1   2   0   0   2   1   0   1   0   2   1   1   1   1   1   0   0   0   1   1   2   1   1   1   1   1   1   1   1   1   1   2   1   2   2   1   1   2   1   2   1   0   0   0   1   1   2   1   2   0   1   1   1   1   1   1   0   0   2   1   0   2   2   0   2   1   2   1   0   0   0   1   2   2   1   1   2   1   1   2   1   0   2   1   0   1   0   1   2   1   0   0   2   1   1   2   0   1   1   1   1   0   1   1   1   0   1   1   2   1   1   1   2   1   0   0   2   1   1   1   1   1   1   0   1   0   1   2   1   2   0   0   0   1   1   2   1   2   0   0   1   1   1   2   0   2   0   1   0   1   1   2   0   1   2   2   1   1   1   0   1   0   0   1   0   2   0   1   1   0   1   0   2   1   1   1   2   1   1   1   1   0   1   2   0   2   0   1   1   1   1
 MK-2-16                1   1   2   0   1   2   1   0   2   1   2   1   0   2   1   0   1   0   2   1   1   0   1   1   0   0   0   0   0   2   1   2   1   1   1   1   1   1   2   1   2   1   2   2   1   1   2   1   2   1   0   0   0   1   1   1   2   2   1   1   1   1   1   0   1   1   0   2   1   0   2   2   0   2   1   2   1   0   0   0   1   2   2   0   1   1   1   1   2   2   0   2   0   0   1   0   1   2   0   0   0   2   1   1   2   0   1   1   1   1   0   1   1   1   0   1   2   2   1   1   1   2   1   0   0   2   1   1   1   1   1   1   0   1   2   1   2   1   2   0   0   0   0   1   1   1   2   0   0   1   1   1   2   0   2   0   1   1   2   0   1   0   1   2   1   1   1   1   0   2   0   0   1   0   2   0   2   0   0   1   0   1   1   1   1   2   1   1   1   1   1   1   2   0   2   1   1   1   1   1
 MK-3-1                 1   2   1   0   1   1   1   2   2   1   1   1   0   2   2   2   1   2   1   1   2   1   2   1   1   1   2   1   1   1   1   1   2   1   1   1   2   0   1   0   0   0   1   0   2   2   1   0   0   2   1   2   0   0   2   1   2   1   0   1   0   0   0   1   0   1   2   1   0   1   1   2   1   0   0   1   2   1   1   1   2   2   2   0   0   1   1   1   0   1   1   2   2   0   1   2   0   1   1   0   1   1   0   1   2   1   0   2   0   1   1   2   1   1   0   2   0   1   1   0   1   2   1   1   0   0   1   0   1   1   2   1   1   0   1   1   2   0   0   2   0   2   1   1   2   1   1   1   0   0   0   0   1   2   1   1   0   0   1   0   0   1   2   1   0   1   1   2   1   1   1   2   0   2   2   1   2   1   0   2   1   1   1   1   1   0   1   2   1   0   1   0   1   1   2   1   1   2   0   1
 MK-3-2                 1   1   1   0   1   2   1   2   2   1   1   1   0   2   2   2   1   2   2   1   2   1   2   1   1   1   1   1   1   1   2   1   2   1   1   1   2   1   1   0   0   0   2   1   1   2   1   1   0   2   1   2   0   0   1   1   2   0   1   1   0   1   0   1   0   1   2   0   0   1   1   2   1   1   0   1   2   1   1   1   2   1   2   0   0   1   1   1   0   1   2   1   1   0   1   2   0   1   1   1   0   1   0   1   2   1   0   2   0   1   2   2   0   1   1   2   0   1   1   0   1   2   1   1   0   0   1   0   1   1   1   1   1   0   1   1   2   1   0   1   1   2   2   1   1   0   1   1   0   0   1   0   1   1   1   1   0   1   1   0   0   1   2   1   0   1   0   2   1   1   1   2   0   2   2   1   2   1   1   2   0   1   1   1   1   0   1   2   1   0   1   0   0   1   2   2   1   2   1   1
 MK-3-3                 1   1   1   0   1   2   2   1   2   0   1   0   0   2   2   2   1   2   2   2   2   1   2   1   1   0   1   1   1   1   2   0   2   1   2   1   2   1   1   1   0   0   2   1   1   1   0   1   0   0   1   1   0   1   1   1   1   0   1   1   0   1   0   0   0   2   2   1   0   1   1   2   1   1   1   1   2   0   1   1   1   2   2   0   0   1   1   1   1   1   1   1   1   0   1   1   0   1   1   2   0   1   0   1   2   0   1   2   0   0   2   2   0   1   1   1   0   1   2   1   1   2   1   1   0   0   1   0   1   1   1   0   1   0   1   1   1   1   0   1   0   2   2   1   1   0   1   1   1   0   2   0   1   1   1   1   0   1   1   1   0   1   2   1   0   1   0   2   0   2   1   1   2   2   2   0   2   1   1   2   0   1   0   1   1   0   1   2   1   0   1   0   0   1   2   2   1   2   1   2
 MK-3-4                 1   1   1   1   1   2   2   1   2   0   0   0   0   2   2   1   1   2   1   2   2   1   2   0   1   0   1   1   1   1   2   0   2   1   2   1   2   1   1   2   0   0   2   0   1   1   1   1   0   0   1   1   1   1   1   0   1   1   1   1   0   1   0   1   0   1   2   1   0   1   0   2   1   2   1   1   2   0   1   1   1   2   2   0   0   1   1   1   1   1   0   1   1   0   1   1   0   1   2   2   2   1   0   1   2   0   1   2   0   1   2   2   0   1   1   1   0   1   2   1   1   2   1   1   0   1   1   0   1   1   1   1   1   0   1   1   1   1   0   1   0   2   2   1   1   0   1   1   2   0   2   0   1   1   1   1   0   1   1   2   0   1   2   1   0   1   0   2   0   2   1   1   2   2   2   0   2   1   1   2   0   0   1   1   1   0   1   2   1   1   1   0   0   1   2   2   0   2   2   2
 MK-3-5                 1   1   1   1   1   1   2   1   2   1   0   2   0   2   1   1   1   2   1   2   0   1   2   0   1   0   1   1   1   1   2   0   2   1   2   2   2   1   2   2   0   0   2   0   1   1   1   1   0   0   1   1   1   1   1   0   1   1   2   1   0   2   0   2   0   1   2   1   0   1   0   2   1   2   1   1   2   0   1   1   1   2   2   0   0   1   1   1   1   1   0   2   1   0   1   1   0   1   2   2   2   1   0   1   2   0   1   2   0   1   2   2   0   1   1   1   0   1   2   1   1   1   2   1   0   1   1   0   1   2   1   1   1   0   1   1   1   1   0   1   0   2   2   1   1   0   1   1   2   1   1   1   1   1   1   1   0   0   1   1   2   1   2   1   0   2   1   1   0   2   1   1   2   1   2   0   2   1   1   2   0   0   2   1   1   0   1   2   0   2   1   0   0   1   2   2   0   2   2   2
 MK-3-6                 1   1   1   1   2   2   2   1   2   1   0   2   0   2   1   1   1   2   1   2   1   1   2   0   1   1   1   1   1   1   2   0   2   1   2   2   2   1   1   2   0   0   2   0   1   1   1   1   1   1   1   1   1   1   0   0   1   1   2   1   0   0   0   2   0   1   2   2   0   1   0   2   1   2   1   1   2   1   1   1   0   2   2   0   0   1   1   1   1   0   0   2   1   0   1   1   0   1   2   1   2   1   0   1   2   0   1   2   0   1   2   2   0   1   1   1   0   1   2   0   1   0   2   1   0   1   0   0   0   2   2   1   1   0   0   1   1   1   0   0   0   2   2   1   1   0   1   1   2   1   2   1   1   1   2   1   0   0   1   1   2   1   2   2   0   2   1   1   0   1   1   1   0   2   2   0   2   1   1   2   0   0   2   1   1   0   1   2   0   2   1   0   0   1   2   1   0   2   2   2
 MK-3-7                 1   1   1   1   0   2   2   1   2   1   0   2   0   2   1   1   0   2   2   2   1   1   2   1   1   1   1   1   2   1   2   0   2   1   2   2   2   1   2   1   0   0   2   0   1   1   1   1   1   1   1   2   2   1   1   0   1   1   2   1   1   0   0   2   1   1   2   2   0   1   0   2   1   1   1   1   2   1   1   0   1   2   2   0   0   1   1   1   1   0   0   1   2   1   1   1   0   1   2   0   2   2   0   1   2   0   1   2   0   1   2   2   1   1   1   1   1   2   2   0   1   0   2   1   1   1   0   0   0   2   2   1   1   1   0   1   1   1   0   0   0   2   2   1   2   0   1   1   2   1   2   1   1   1   1   1   0   0   1   1   2   1   2   2   0   2   1   1   0   0   1   1   0   2   1   1   2   1   1   2   0   0   2   1   1   0   1   1   0   2   1   1   0   1   2   2   0   2   2   1
 MK-3-8                 1   1   1   1   0   2   2   0   2   1   0   2   0   1   1   1   0   1   2   2   1   1   2   1   0   1   1   1   2   1   2   0   2   1   2   2   2   1   2   1   1   0   2   0   1   0   1   1   1   1   1   2   2   2   1   0   1   1   2   1   1   0   0   1   1   1   1   2   0   2   0   2   1   1   1   1   2   2   1   0   1   2   2   0   0   1   1   0   1   0   0   0   2   1   1   0   1   1   2   0   2   2   0   2   2   0   0   2   0   1   2   1   2   1   1   1   1   2   2   0   1   0   2   1   1   1   0   0   0   2   2   1   1   1   0   1   1   0   0   0   0   2   2   1   1   0   1   2   2   2   2   2   1   1   1   1   0   0   1   2   2   1   2   2   0   2   1   1   0   0   1   1   0   2   1   1   1   1   0   2   0   1   1   1   1   0   1   1   0   1   1   1   1   0   2   2   0   1   2   0
 MK-3-9                 1   1   2   1   1   2   2   0   2   1   0   2   0   1   1   1   0   1   2   2   1   1   2   0   0   1   1   2   1   1   2   0   2   1   2   2   2   1   1   1   1   0   2   0   1   0   1   1   1   1   0   2   2   2   1   0   0   1   1   1   0   0   0   1   1   1   1   2   0   2   0   2   1   1   1   1   2   2   1   0   1   2   2   0   0   1   1   0   1   0   0   0   2   1   2   0   1   1   2   0   2   2   0   2   2   0   0   2   0   1   2   2   1   1   1   2   1   0   2   0   1   0   1   1   1   0   0   0   0   2   2   1   1   1   0   1   1   0   0   0   0   2   1   1   1   0   1   2   2   2   2   2   1   1   1   1   0   0   1   1   1   1   2   2   0   2   1   1   0   0   2   1   0   2   1   1   1   1   0   2   0   0   1   1   1   0   1   1   0   0   1   1   1   0   2   2   1   1   2   0
 MK-3-10                1   1   2   1   1   2   2   0   1   1   0   1   1   1   1   1   1   1   2   2   1   2   2   0   0   1   1   2   1   1   2   0   2   1   2   2   2   1   1   0   1   0   2   0   1   1   1   1   1   1   0   2   2   2   1   0   0   1   1   0   1   0   0   1   1   1   0   2   0   2   0   2   1   1   1   1   2   2   0   0   2   2   2   1   1   1   1   1   2   0   0   2   2   1   2   0   1   1   2   0   2   1   0   2   2   0   0   2   0   1   2   2   1   1   1   2   0   0   1   0   1   0   0   1   0   0   0   1   0   2   2   1   0   1   1   1   1   0   0   2   0   2   1   1   1   0   1   2   2   2   1   2   1   1   2   1   0   1   1   1   1   1   1   1   2   2   1   1   0   0   2   1   0   2   1   1   1   2   0   2   0   0   1   1   1   0   1   1   0   0   1   1   1   0   2   2   0   1   2   0
 MK-3-11                0   1   2   0   1   2   1   0   1   1   0   1   1   0   0   1   1   0   2   2   1   2   2   0   2   1   1   2   1   1   2   0   2   0   2   2   2   1   1   0   1   0   2   0   2   1   1   0   1   1   1   2   2   1   1   0   1   1   2   0   1   0   0   1   1   1   0   2   0   2   0   1   1   1   1   2   2   1   0   0   1   2   2   1   1   1   1   1   2   0   0   2   2   1   1   0   2   1   2   1   1   1   0   1   2   1   0   2   0   1   2   2   1   1   1   2   0   1   1   0   1   1   0   0   0   0   1   1   0   2   1   1   0   1   1   1   1   0   0   2   1   2   1   1   1   0   1   2   2   2   2   2   1   2   2   1   0   1   1   1   1   0   1   1   1   2   1   1   0   0   2   1   1   2   1   1   1   2   0   2   0   0   1   0   1   1   1   0   1   0   1   2   1   0   2   2   0   1   0   0
 MK-3-12                0   1   2   0   1   2   1   0   1   1   0   1   1   0   0   1   0   0   2   2   1   2   1   0   1   1   1   2   1   1   2   1   2   0   1   2   1   2   1   0   1   1   2   0   2   1   1   0   1   0   1   2   2   0   1   0   0   1   2   0   1   0   1   1   1   1   0   2   1   2   0   1   1   1   2   2   1   1   0   1   1   2   2   1   1   1   1   2   1   0   0   2   2   1   1   0   1   1   2   1   1   1   0   2   2   1   0   2   0   1   2   1   1   1   0   1   0   1   0   0   1   1   0   0   0   0   1   1   0   2   1   1   1   1   1   1   1   0   1   2   1   2   1   1   2   0   1   2   2   1   2   2   1   1   2   1   0   1   1   1   1   0   1   1   2   2   2   1   0   0   1   1   0   2   1   1   1   1   1   2   0   1   1   0   1   0   1   1   1   0   1   2   1   0   2   2   0   0   0   0
 MK-3-13                0   1   2   0   1   2   1   0   1   1   0   1   1   0   0   1   1   0   2   2   1   2   1   1   1   1   1   2   1   1   2   1   2   0   0   2   0   1   0   0   2   2   2   0   2   1   0   0   1   0   1   2   2   1   1   0   1   1   2   0   1   0   2   1   0   2   0   2   2   2   2   1   1   1   1   2   1   0   0   2   0   2   2   2   1   1   1   2   1   0   0   1   1   1   2   0   1   2   2   0   1   0   0   2   2   1   0   2   0   1   2   1   1   1   0   1   0   1   0   0   1   1   0   0   0   1   1   1   0   1   1   1   1   1   1   1   0   1   1   1   1   1   0   1   2   0   0   2   2   2   2   2   1   1   2   1   0   1   1   1   2   0   2   0   1   2   2   1   0   0   1   0   0   2   1   1   1   1   1   2   1   1   1   0   1   0   1   1   1   0   1   2   1   2   2   2   0   0   1   0
 MK-3-14                1   1   2   0   1   1   1   0   1   1   0   1   1   2   0   1   1   0   1   2   1   2   1   1   1   1   1   2   1   0   2   1   2   0   0   2   0   1   0   0   2   2   2   0   2   1   0   1   0   1   1   2   2   1   1   0   1   1   2   0   1   0   2   1   0   2   0   2   2   2   1   1   1   1   0   2   1   0   1   1   0   1   2   2   2   1   2   2   1   0   0   1   1   1   2   0   1   2   2   0   1   1   0   2   2   1   1   2   0   1   2   2   1   1   1   1   0   1   0   0   1   1   0   0   0   1   1   0   0   1   1   1   1   1   1   1   1   1   1   1   1   1   0   0   2   0   0   2   2   2   1   2   1   1   2   1   0   1   2   1   2   0   0   0   1   2   2   1   0   0   1   0   1   1   1   1   1   1   1   2   1   1   1   1   1   0   1   0   1   0   1   2   1   2   2   2   0   0   1   0
 MK-3-15                0   1   2   0   1   1   1   0   1   1   0   1   1   2   0   1   0   0   1   2   1   2   1   1   1   1   1   2   0   0   2   1   1   0   0   1   0   1   0   0   2   2   2   0   2   1   0   1   0   1   1   2   1   1   1   0   1   1   2   0   1   0   1   1   0   2   0   2   2   2   1   1   1   1   0   2   1   0   1   1   0   1   2   2   2   1   2   2   1   0   0   1   1   1   1   0   2   2   1   0   1   1   0   2   1   1   1   2   0   1   2   2   0   2   2   1   0   1   0   1   1   1   0   0   0   1   1   0   0   1   1   1   1   1   1   1   1   1   1   1   1   1   0   0   2   0   0   2   2   1   1   2   1   1   0   1   0   1   1   1   2   0   0   0   1   2   2   1   0   0   1   0   1   1   1   1   0   2   1   2   1   1   1   1   1   1   1   0   1   0   1   2   1   1   0   2   1   0   1   0
 MK-3-16                0   1   1   1   1   1   1   0   1   1   1   1   1   1   1   1   1   1   0   1   0   2   1   1   1   1   1   2   0   0   2   1   1   0   2   1   1   1   0   1   2   2   1   0   2   1   0   1   0   1   1   2   1   1   1   0   0   1   2   0   1   0   1   1   0   2   0   2   2   1   1   1   1   1   2   2   1   0   1   1   0   1   1   2   2   1   2   2   1   0   0   1   1   1   1   0   2   1   0   1   1   2   0   2   1   1   1   2   0   1   2   2   0   2   2   1   0   1   0   1   2   1   0   0   1   0   2   1   0   1   1   1   2   1   1   1   1   1   1   1   1   1   0   0   2   0   1   2   2   1   1   2   1   1   0   1   0   2   1   1   2   1   0   0   1   2   2   1   0   0   1   0   1   2   1   1   0   2   1   2   2   0   1   0   1   1   1   0   1   0   1   2   1   1   1   2   0   0   1   0
 MK-4-1                 1   1   1   1   1   1   2   2   0   1   1   1   1   1   2   0   1   1   1   2   1   0   0   1   1   1   2   0   1   1   2   1   1   1   0   0   1   0   1   0   0   2   2   1   0   0   1   1   0   1   1   1   1   1   1   2   1   1   0   1   2   1   1   2   1   1   0   2   1   1   0   0   1   0   0   1   2   1   2   0   2   2   0   1   1   0   1   2   1   1   2   2   0   1   1   1   1   2   1   0   2   1   0   2   0   2   0   1   1   1   2   1   2   0   0   1   2   2   1   1   1   2   1   2   2   1   0   0   1   0   1   1   0   1   1   0   1   1   2   1   0   2   1   1   1   1   1   2   1   1   1   2   2   1   1   1   1   1   1   2   2   2   1   1   2   0   1   0   0   2   1   0   0   0   2   0   1   1   1   2   0   1   1   1   1   2   0   0   1   2   1   1   1   1   1   0   0   1   1   2
 MK-4-2                 1   0   1   1   1   1   2   1   0   2   1   1   1   1   2   0   2   2   2   2   1   0   0   2   1   1   2   1   1   1   1   2   1   1   0   0   1   0   1   0   0   1   2   1   1   0   1   1   0   1   1   1   1   1   1   2   2   1   1   1   2   1   2   2   1   1   0   2   2   1   0   0   2   0   0   2   2   1   2   0   2   2   0   1   1   0   1   1   0   1   1   2   0   1   1   0   2   2   2   0   2   0   1   2   1   2   0   1   1   2   2   1   2   0   0   1   2   2   2   1   1   2   1   2   2   1   0   0   1   0   1   1   0   1   1   0   1   1   2   1   0   2   1   1   1   1   1   2   1   1   1   1   1   1   1   1   0   1   1   1   2   2   1   1   2   0   1   1   0   2   2   1   0   1   2   1   1   1   0   2   0   1   1   1   1   2   0   1   1   2   0   1   1   1   2   0   1   1   1   1
 MK-4-3                 1   1   1   2   1   1   1   1   0   2   1   1   2   1   1   0   2   2   2   2   1   0   0   2   1   1   1   1   1   1   1   2   1   1   0   0   1   0   1   0   0   0   2   1   2   0   1   2   0   1   1   1   0   1   1   2   2   1   2   1   2   1   1   2   0   1   0   2   2   1   0   1   1   0   1   2   2   1   1   1   2   2   1   1   1   0   1   1   0   2   1   2   1   1   1   1   2   2   2   1   1   0   1   2   1   2   0   1   1   1   1   1   2   0   0   1   2   2   2   0   1   2   1   2   2   0   0   0   2   0   2   1   0   1   1   0   1   1   2   1   1   2   2   1   1   1   1   2   0   1   1   0   0   1   1   1   0   1   1   1   2   2   2   1   2   0   1   1   0   2   2   1   1   1   1   1   1   1   0   2   1   1   1   1   1   2   0   1   0   2   0   2   1   1   1   0   1   1   1   1
 MK-4-4                 1   1   1   1   1   1   1   1   0   1   2   1   2   1   1   0   1   2   2   2   0   0   0   2   1   0   1   1   1   1   1   2   1   1   0   0   1   1   1   0   0   1   2   1   2   0   1   2   0   1   2   1   0   1   1   2   2   1   2   1   2   1   2   1   0   2   2   2   2   1   1   1   1   0   1   2   2   1   1   1   2   2   1   1   2   0   1   1   0   2   1   2   1   1   1   1   2   2   2   1   2   1   1   2   2   2   0   2   1   1   2   1   2   0   0   2   2   2   2   0   1   2   1   2   2   0   0   0   2   0   2   1   0   1   0   1   1   1   2   1   1   2   2   1   1   0   0   2   0   0   1   1   0   1   1   1   0   1   1   1   1   1   1   1   2   0   1   2   1   2   2   1   1   1   1   1   1   1   0   2   1   0   1   1   1   2   0   1   0   2   0   2   1   1   1   1   1   1   1   2
 MK-4-5                 1   2   1   1   1   1   0   1   0   0   2   1   2   1   1   1   1   2   2   2   0   0   1   2   1   0   1   1   1   1   0   2   1   1   0   0   1   1   1   1   0   1   2   1   2   0   1   2   0   1   2   0   0   1   1   2   1   1   2   1   2   1   2   1   0   1   2   2   2   2   0   1   1   2   1   2   2   2   1   1   2   1   1   1   2   1   1   1   1   2   1   2   1   1   1   2   2   2   2   2   2   1   0   1   2   2   0   2   0   1   2   1   2   0   0   2   2   2   2   0   1   2   2   1   2   0   0   1   1   1   2   1   0   0   0   1   2   1   2   1   1   2   2   1   1   1   2   2   0   0   2   1   0   1   2   1   0   1   1   1   1   1   1   1   1   1   1   2   1   2   2   1   1   1   1   1   2   1   0   2   0   0   2   1   1   2   1   1   0   2   0   2   2   1   1   2   1   2   1   2
 MK-4-6                 1   2   1   1   1   1   0   2   0   0   1   1   2   2   1   1   1   1   2   2   1   1   1   1   1   1   0   1   0   1   0   2   1   1   0   0   1   1   1   1   0   2   2   1   2   0   0   2   0   1   2   0   0   1   1   1   1   1   2   1   2   2   2   1   0   1   2   1   2   2   0   1   1   1   1   2   1   2   1   1   2   1   1   1   2   1   1   0   2   2   0   2   1   1   1   2   2   2   2   2   1   1   0   1   2   2   0   2   1   1   2   1   2   0   0   2   2   2   2   0   0   2   2   1   1   0   0   1   1   1   2   1   0   0   0   1   2   1   2   1   0   2   2   1   1   1   2   2   0   0   2   1   1   1   2   1   1   2   1   1   1   1   1   0   1   1   1   2   1   1   2   1   1   1   1   1   2   1   0   2   0   0   2   1   1   2   1   1   0   1   0   2   2   1   1   2   1   2   0   2
 MK-4-7                 1   2   1   1   1   1   2   0   0   0   2   0   2   2   1   1   0   1   2   2   1   1   0   1   2   1   0   1   1   1   0   2   2   0   0   0   1   1   1   1   0   2   2   1   2   0   0   2   1   1   2   2   0   1   1   1   1   1   2   1   2   2   0   1   1   0   2   1   2   2   0   1   1   1   1   2   1   2   1   1   1   1   1   1   2   1   1   0   2   2   0   2   1   1   1   2   1   2   2   1   1   1   0   1   2   2   0   2   1   1   2   1   2   0   1   2   2   2   2   0   1   2   1   1   1   1   0   1   1   1   2   1   0   0   0   1   1   1   2   1   0   2   1   1   1   1   2   2   0   0   2   1   1   1   1   0   1   2   1   2   0   1   1   0   1   1   1   2   1   1   2   0   1   1   1   1   2   1   0   1   0   1   1   1   1   1   0   1   1   1   0   2   1   1   1   1   0   1   0   2
 MK-4-8                 1   1   1   1   1   1   2   0   0   0   2   1   2   2   1   0   0   2   1   2   1   1   0   1   1   1   0   1   1   1   0   1   2   1   0   0   1   1   1   1   0   2   2   1   2   0   0   1   1   1   2   2   0   1   1   1   2   1   2   1   2   2   1   1   1   0   2   1   2   2   0   1   1   1   1   2   1   2   1   1   2   0   1   1   2   1   1   0   0   2   0   2   1   1   1   2   1   1   2   1   1   1   0   1   1   1   0   2   1   1   2   1   2   0   2   2   2   2   1   1   1   2   1   1   1   1   0   0   1   1   2   1   1   1   0   1   1   1   2   0   0   2   1   1   1   1   2   2   0   1   2   1   1   1   1   0   1   2   0   2   0   1   0   1   1   1   1   2   1   1   2   0   1   0   1   1   2   1   0   1   0   0   2   1   1   1   0   1   1   1   0   2   2   0   2   0   0   0   0   2
 MK-4-9                 1   1   1   1   1   1   1   0   0   0   2   1   2   2   1   0   1   2   1   1   0   2   1   1   1   1   1   1   1   1   0   0   2   1   1   0   1   1   1   1   0   2   2   1   1   0   0   0   1   1   2   2   0   1   1   0   1   1   1   1   2   2   1   1   1   0   2   1   1   2   0   1   1   1   1   2   0   2   2   1   2   1   1   1   2   1   1   0   0   2   0   2   1   1   0   2   1   1   2   1   0   1   0   1   1   1   0   0   0   1   2   1   2   0   2   2   2   2   1   0   1   2   1   1   1   1   0   0   2   1   2   1   1   1   2   1   1   2   2   0   0   1   1   1   1   1   2   2   0   1   2   1   2   1   1   0   0   2   0   2   0   0   1   0   1   1   1   2   0   1   1   0   1   0   1   1   2   0   0   1   0   1   1   1   1   1   1   1   1   1   1   2   2   0   2   0   0   0   0   2
 MK-4-10                0   1   1   2   1   1   1   0   0   0   2   1   2   2   1   0   1   2   1   1   0   2   1   1   0   2   0   1   1   1   0   0   1   2   1   0   1   1   1   1   0   2   2   1   1   0   0   0   2   1   2   2   0   1   0   0   0   1   1   1   2   2   1   1   1   1   1   2   1   2   0   1   1   1   2   2   0   2   2   1   2   0   1   2   2   1   2   1   0   2   1   2   1   1   0   2   1   1   2   1   1   1   1   1   1   1   0   0   0   1   2   1   2   0   2   2   1   1   1   0   1   2   2   1   1   0   0   0   2   1   2   1   1   1   2   1   1   2   2   0   1   1   1   1   1   2   2   2   0   1   2   1   1   2   1   0   0   2   0   2   0   0   1   0   1   1   1   2   0   2   1   0   1   1   1   1   2   0   0   2   1   1   1   1   1   1   1   1   1   1   1   2   2   0   2   0   0   0   0   2
 MK-4-11                0   0   1   2   1   1   1   0   0   0   2   2   2   2   1   0   1   2   1   1   0   2   0   1   0   1   0   2   1   1   0   0   1   2   1   0   1   1   1   1   0   2   2   1   1   0   0   0   2   1   2   2   0   1   0   0   0   0   1   1   1   2   1   1   1   1   0   2   1   2   0   1   2   2   2   2   0   2   2   1   2   1   1   2   2   1   2   0   0   2   1   2   1   1   0   2   1   1   2   2   2   1   1   1   1   2   0   0   0   1   2   0   2   0   2   2   1   0   1   1   1   2   2   1   1   0   0   0   2   1   2   2   1   1   2   1   1   1   2   0   1   1   2   0   1   2   1   1   0   1   2   1   1   2   1   0   2   2   0   2   0   1   1   1   1   1   1   2   0   2   2   0   1   1   1   1   2   1   0   2   1   1   1   1   1   1   1   0   1   1   1   1   1   1   1   0   0   1   0   2
 MK-4-12                1   0   1   2   1   1   1   0   1   1   2   2   2   1   1   0   1   2   1   1   0   2   0   1   1   1   0   2   1   2   0   1   1   2   1   0   1   0   1   1   0   2   2   0   1   1   0   0   2   1   2   2   0   1   0   1   0   1   2   1   1   2   1   1   1   1   0   1   1   2   0   1   2   1   2   1   0   2   2   1   2   1   1   2   2   1   2   0   0   2   2   2   0   1   1   2   1   1   2   2   2   1   1   1   1   1   0   0   0   1   2   0   2   1   2   2   1   0   1   0   1   2   1   1   1   0   0   0   2   1   2   2   1   2   2   1   1   1   2   0   1   1   2   0   1   2   0   1   0   1   1   1   0   2   1   1   2   2   1   2   0   1   1   1   1   1   1   2   1   2   2   0   1   1   1   1   2   0   0   2   1   1   2   1   0   1   1   0   1   1   1   1   2   1   0   0   0   1   0   2
 MK-4-13                1   0   1   1   1   1   0   1   1   1   1   2   2   1   1   0   0   2   2   1   0   1   0   1   1   2   0   2   1   1   0   1   1   2   1   0   1   1   1   1   0   2   2   0   1   1   1   0   1   1   2   1   0   1   0   1   0   1   2   1   1   1   0   1   1   1   0   0   0   2   0   1   2   1   1   1   1   2   1   1   2   1   2   2   2   1   2   0   0   2   2   2   2   1   2   2   1   2   2   1   2   1   1   1   1   2   0   0   0   1   2   0   2   1   1   2   1   0   1   0   0   2   1   1   1   0   0   0   2   1   2   2   1   2   1   1   1   1   2   0   1   1   2   0   1   1   1   1   0   1   1   1   0   2   1   1   2   2   1   2   0   1   1   1   2   2   0   2   1   1   2   0   1   1   1   1   1   1   0   2   1   1   2   1   0   1   1   0   1   1   1   1   1   1   0   1   1   1   0   2
 MK-4-14                1   0   1   1   1   1   0   1   1   1   1   2   2   2   1   1   0   2   2   1   0   1   0   1   1   2   0   2   0   1   0   1   1   2   0   0   1   2   1   1   0   2   2   1   1   1   1   0   1   1   1   1   0   1   0   1   0   1   2   0   1   0   0   1   1   1   0   0   0   1   0   1   2   0   1   2   1   1   1   1   2   1   2   2   1   1   2   0   0   2   2   2   2   1   2   2   1   2   2   0   2   1   1   2   1   2   0   0   0   1   2   1   1   1   0   2   1   0   1   1   0   1   1   1   1   0   0   0   2   1   2   2   2   1   1   1   1   1   1   1   1   0   2   1   1   1   1   1   1   1   1   1   0   1   1   1   2   2   1   1   0   1   1   1   2   2   1   2   1   0   2   0   1   1   1   1   1   1   0   2   1   2   2   1   0   1   1   1   1   2   1   1   1   1   0   1   2   1   0   1
 MK-4-15                1   0   1   1   1   1   1   1   1   1   1   1   2   1   1   1   1   2   2   0   0   1   1   1   1   2   0   2   0   1   1   1   1   2   0   0   1   2   0   1   0   2   2   1   1   1   1   0   1   1   1   0   0   1   0   1   0   1   2   0   1   0   1   1   1   1   1   0   0   1   0   1   2   0   1   1   1   1   1   1   2   1   2   1   2   2   2   0   0   2   2   2   2   1   2   2   1   2   2   0   2   1   1   2   1   2   0   0   0   1   2   1   1   1   0   1   1   0   1   1   0   0   0   1   0   0   0   0   2   1   2   2   2   1   1   1   1   1   1   1   1   0   2   2   1   1   1   1   1   2   1   1   0   0   1   1   2   2   2   1   0   1   1   1   2   2   1   2   1   0   1   0   1   1   1   1   1   1   1   2   1   2   2   1   0   1   1   1   1   2   1   1   1   1   0   1   2   1   0   1
 MK-4-16                1   0   1   1   1   1   1   1   1   1   1   0   2   1   1   2   1   2   2   0   0   1   1   1   1   2   0   1   0   1   1   1   1   2   0   1   1   2   0   1   0   2   2   1   0   1   1   0   1   1   1   0   0   1   0   1   0   1   2   0   2   0   0   0   1   1   1   0   0   1   0   1   1   0   2   1   1   2   1   1   2   1   2   1   2   2   2   0   1   2   1   2   2   1   2   2   1   2   2   0   2   1   1   2   0   2   0   0   0   1   2   0   1   1   0   1   1   0   0   1   0   0   0   2   0   0   0   0   2   1   1   2   0   1   2   1   1   0   1   1   1   0   0   2   1   1   1   0   1   1   1   0   0   0   2   1   2   2   2   1   1   1   1   1   1   2   1   2   1   1   1   1   1   1   2   1   1   1   1   1   1   1   2   1   0   1   1   1   0   2   1   1   1   1   0   1   2   1   0   1
 MK-5-1                 2   1   0   1   1   1   2   1   0   0   0   0   1   2   1   1   1   0   1   1   0   1   0   1   1   1   1   1   0   1   1   1   0   0   2   2   1   2   1   1   0   1   1   2   2   1   0   2   2   0   1   1   1   1   0   2   0   1   1   0   1   0   2   2   2   1   1   1   1   1   1   0   2   2   1   0   0   1   1   1   1   1   1   2   0   1   2   2   0   1   0   2   1   0   1   1   0   1   0   0   1   0   2   2   1   2   0   2   1   1   1   0   2   1   0   1   0   1   0   2   2   0   2   0   1   2   1   2   0   2   1   1   0   1   0   1   2   2   1   1   2   0   1   2   0   1   2   0   1   1   1   1   2   0   1   0   2   1   1   0   0   1   1   1   1   0   1   1   2   1   0   2   1   0   0   2   1   1   0   1   2   1   1   0   2   2   1   1   2   0   2   2   0   2   2   0   2   2   1   1
 MK-5-2                 2   1   0   1   1   2   2   2   0   1   0   0   1   2   2   2   1   1   1   1   1   0   2   1   2   1   1   1   0   1   1   1   1   0   2   2   2   1   1   0   0   2   1   2   1   1   0   2   2   1   1   1   1   0   0   2   0   1   2   0   1   0   2   2   2   1   2   1   1   0   1   0   2   2   0   0   0   0   1   2   1   1   1   2   0   1   2   2   0   1   0   2   1   1   1   1   0   2   0   0   1   1   2   2   1   2   1   2   1   1   1   0   2   1   0   1   1   1   0   2   2   0   1   0   2   2   1   2   0   2   1   1   0   2   0   1   2   0   1   1   2   1   1   2   0   1   1   1   1   1   1   1   2   1   1   0   1   1   1   0   0   1   1   1   1   0   1   1   2   1   0   2   0   0   0   2   1   0   0   2   2   1   0   0   2   2   1   1   2   0   2   2   0   2   2   0   2   2   1   1
 MK-5-3                 1   2   0   1   1   2   2   2   0   2   1   0   1   2   2   2   1   1   1   1   1   0   2   1   2   1   0   2   0   1   1   1   1   0   2   1   2   1   0   0   0   2   1   2   1   1   0   2   2   1   0   2   1   1   1   2   0   2   2   0   1   0   2   2   2   1   2   1   1   0   1   0   2   2   0   0   0   1   1   2   1   1   1   2   0   1   2   2   0   1   0   2   1   1   1   1   0   1   0   0   1   1   2   2   1   2   1   2   1   1   0   0   1   1   1   1   1   1   0   2   2   1   0   1   2   2   0   2   0   2   1   1   0   2   0   1   2   0   1   1   2   1   1   2   0   1   1   1   0   1   1   0   1   1   0   0   1   1   1   0   1   1   1   0   1   1   1   2   2   1   0   2   0   0   1   1   2   1   0   2   2   1   0   0   1   1   1   1   2   0   2   2   0   1   2   0   1   2   1   1
 MK-5-4                 1   1   0   2   1   2   2   2   0   2   0   1   1   2   2   2   1   0   1   1   1   0   2   1   2   2   0   1   0   1   2   1   1   0   2   1   2   0   0   0   2   2   1   2   1   1   0   2   2   1   0   1   1   1   1   2   0   2   2   0   1   0   1   2   2   1   2   2   1   0   2   0   2   2   0   0   0   1   1   2   0   1   2   1   1   1   1   2   1   1   0   2   1   1   1   0   0   1   1   0   1   1   2   2   1   2   1   2   1   1   0   0   1   1   1   1   0   1   0   2   2   1   0   0   2   2   0   2   0   2   2   1   0   1   0   1   2   0   1   2   2   1   1   1   0   1   1   1   1   1   1   1   1   1   0   0   1   1   1   0   0   1   1   0   1   1   1   2   2   1   1   2   0   0   1   1   1   1   0   2   2   1   0   0   2   1   1   1   2   0   2   2   1   1   2   0   1   2   2   1
 MK-5-5                 1   1   0   2   1   2   2   2   1   2   0   2   2   2   2   2   1   0   1   0   1   0   2   1   2   2   0   1   0   1   2   1   0   0   2   1   2   0   0   0   2   2   1   2   1   1   0   2   2   2   0   1   1   1   2   2   0   2   2   0   2   0   1   2   2   1   2   1   1   2   2   1   2   2   1   0   1   2   1   2   0   1   2   2   1   1   1   2   1   1   0   2   1   1   1   0   0   1   1   0   1   1   2   2   1   2   1   2   1   1   0   0   1   1   2   1   1   1   1   2   2   1   0   0   1   2   0   2   0   2   2   1   0   1   0   1   2   0   1   2   2   1   1   1   1   0   1   1   1   1   0   1   0   1   0   1   1   1   0   1   0   1   1   0   1   1   2   2   1   0   1   2   0   0   1   1   1   1   0   2   2   1   0   1   2   0   1   1   2   0   2   2   1   1   2   1   1   2   2   0
 MK-5-6                 1   1   0   2   1   1   2   2   1   2   1   2   2   2   2   2   2   0   1   0   0   0   1   1   2   1   0   1   0   1   2   1   0   0   2   1   2   0   0   0   2   1   1   2   1   1   1   1   1   2   0   2   1   1   1   2   0   2   2   0   2   1   1   2   2   1   1   1   1   1   2   1   2   1   2   0   1   2   1   2   0   1   1   2   1   1   1   2   1   2   0   1   1   1   1   0   0   1   1   0   1   1   2   1   1   2   1   2   1   1   0   0   1   1   1   1   1   1   1   2   2   1   0   0   1   2   0   1   0   2   2   1   0   2   1   1   1   0   2   2   2   0   2   1   1   0   1   1   1   1   0   1   0   1   0   2   1   1   0   1   0   2   0   0   1   2   2   2   1   0   1   2   0   0   1   1   1   1   1   2   2   1   0   2   0   0   0   0   2   0   2   0   1   1   2   0   1   2   2   0
 MK-5-7                 1   1   0   2   0   1   1   2   1   2   1   0   2   2   2   2   2   1   1   0   0   0   1   1   2   1   0   1   0   2   1   1   0   0   2   1   2   0   0   0   2   1   1   2   0   1   1   1   0   2   0   2   1   0   1   2   0   1   2   0   2   1   1   2   2   1   1   1   1   1   2   1   2   1   2   0   2   2   1   2   0   2   1   2   1   1   0   2   1   2   0   1   1   1   1   0   0   1   1   0   1   1   1   1   1   2   1   2   2   0   1   0   2   1   1   1   1   1   1   2   1   2   1   1   1   2   0   2   0   2   2   2   1   2   1   1   1   0   2   2   2   0   2   1   1   0   1   0   1   1   0   1   1   1   0   2   1   2   0   1   0   2   0   0   1   2   1   2   1   0   1   1   0   1   1   0   1   1   1   2   2   1   0   2   0   0   0   0   2   1   2   0   1   0   2   0   0   2   2   0
 MK-5-8                 1   1   0   2   0   1   1   1   1   2   2   0   2   2   1   2   2   2   1   0   0   1   1   2   2   1   0   0   1   2   1   1   0   1   2   1   2   0   1   0   2   1   1   2   0   1   2   1   0   2   0   1   1   0   1   2   1   1   2   0   1   1   0   2   2   1   1   1   1   1   2   1   1   1   1   0   2   2   0   2   1   2   1   2   0   2   0   2   1   2   0   1   1   1   1   1   0   1   1   1   1   1   1   1   1   1   1   2   2   0   1   0   1   1   1   1   1   2   1   2   1   2   1   1   1   2   0   2   0   2   2   2   1   2   1   1   1   0   2   2   1   0   2   1   1   0   1   0   1   1   1   1   1   1   0   1   1   2   0   1   0   2   0   1   1   2   1   2   0   0   2   1   0   1   0   0   2   1   1   2   2   1   0   2   0   0   0   0   2   1   2   0   2   0   2   1   0   1   2   0
 MK-5-9                 1   1   0   2   0   2   2   1   1   2   2   0   2   2   1   2   2   2   1   0   0   1   1   1   2   2   0   0   1   2   2   1   0   1   2   1   2   1   2   0   2   1   0   2   1   1   2   1   0   2   0   1   1   0   1   2   1   0   2   0   1   1   0   2   2   2   1   1   1   2   2   2   1   1   1   0   2   2   0   2   1   1   1   2   0   2   0   2   1   2   0   1   1   1   0   1   0   1   1   1   1   2   1   1   1   1   1   2   2   1   1   0   1   1   1   1   1   2   1   2   1   2   1   1   1   2   0   2   0   2   1   2   1   2   1   1   1   0   2   2   1   0   2   1   1   0   1   0   1   1   1   1   1   1   0   1   1   2   0   1   1   2   0   2   1   2   1   2   0   1   2   1   2   0   0   0   2   1   1   2   2   2   0   2   0   0   0   1   2   2   1   0   1   0   2   1   0   1   1   0
 MK-5-10                1   1   0   2   0   2   2   1   0   2   2   0   2   2   1   1   2   2   0   1   0   1   1   1   2   2   0   0   1   2   2   2   0   1   1   1   1   1   2   0   2   1   0   2   1   1   2   1   0   2   0   1   1   0   1   2   2   0   2   0   1   1   1   1   2   2   1   1   1   2   2   1   1   1   0   0   2   2   0   2   1   1   1   2   0   1   2   2   1   2   0   1   1   1   0   1   0   1   1   1   1   2   0   1   1   1   1   1   2   1   1   1   1   1   1   1   1   2   1   2   1   2   1   1   2   1   1   2   1   2   1   2   1   2   1   1   1   0   2   2   1   0   2   1   1   0   1   0   1   1   1   1   1   1   0   1   1   2   0   1   1   2   0   2   1   2   1   2   0   1   2   1   2   0   0   1   2   1   1   2   2   1   0   1   0   0   0   0   2   2   1   0   1   0   1   1   0   0   1   0
 MK-5-11                1   1   0   2   0   2   1   2   0   2   2   0   2   1   1   1   2   2   1   1   1   1   1   1   2   2   0   0   1   2   2   1   0   1   1   0   1   0   1   0   2   0   0   2   1   2   2   2   0   0   1   1   1   0   1   2   1   0   1   0   1   1   1   1   1   2   2   1   1   2   1   1   1   1   0   0   2   2   0   2   1   1   2   2   0   0   2   1   1   2   0   1   1   1   0   1   0   2   2   1   1   2   0   1   1   1   1   2   2   1   1   1   1   1   1   1   1   2   1   2   1   0   0   1   2   2   1   2   1   2   1   1   1   1   1   1   1   0   2   2   1   0   2   1   0   0   1   0   0   1   1   1   1   1   0   1   1   2   0   2   1   1   0   2   1   2   2   2   0   1   2   1   2   0   1   1   1   1   1   2   2   1   0   1   0   0   0   0   2   2   1   0   1   0   1   1   0   0   1   0
 MK-5-12                1   1   0   2   0   2   1   2   0   2   2   0   2   1   1   2   2   2   1   2   1   2   1   1   1   2   0   1   1   1   2   1   0   1   1   0   1   0   1   0   2   0   0   1   2   2   2   2   0   0   0   1   2   0   1   2   0   0   1   0   1   1   1   1   1   1   2   1   1   2   1   1   1   1   0   0   2   1   0   2   0   1   2   2   1   0   2   1   1   2   0   1   1   1   0   2   0   2   2   1   1   2   0   1   1   1   1   1   0   1   1   1   1   1   1   1   1   2   1   2   0   0   1   0   2   1   1   2   1   2   1   0   0   1   1   1   1   1   2   2   1   0   2   1   0   0   1   1   0   1   1   1   1   1   1   1   1   1   0   2   1   1   0   2   1   2   2   1   0   1   2   0   2   0   0   1   1   1   1   2   1   1   0   1   0   0   0   0   2   2   1   0   0   0   1   1   2   0   1   0
 MK-5-13                1   1   0   2   0   2   1   2   0   2   2   0   2   1   1   2   2   2   1   1   1   1   2   1   1   2   0   1   1   1   2   2   0   1   2   0   1   0   1   0   1   0   0   1   2   2   2   2   1   0   0   1   2   0   1   2   0   0   1   0   1   1   1   1   0   1   2   1   1   2   1   1   0   1   0   0   2   1   0   2   0   1   2   2   1   0   1   1   1   2   0   2   1   1   0   2   0   2   1   1   1   1   1   1   1   1   1   1   0   0   1   1   1   1   1   2   1   2   1   2   0   0   1   1   2   1   1   2   1   2   1   0   0   1   1   1   1   1   2   2   1   0   2   1   0   0   1   1   0   1   1   1   1   1   1   1   1   1   0   2   1   1   0   1   2   1   2   1   0   1   2   0   2   0   0   0   0   1   1   2   1   0   0   1   0   1   0   1   2   2   0   0   1   0   1   2   2   0   1   0
 MK-5-14                1   1   0   2   1   2   1   2   0   2   2   0   2   1   1   2   2   2   1   1   1   1   2   1   1   2   0   1   1   1   2   2   0   2   2   0   1   0   1   0   1   0   0   1   2   2   1   2   1   0   0   1   2   1   1   1   0   0   1   0   1   0   1   1   0   1   2   1   2   2   1   1   0   0   0   1   1   1   0   2   0   1   2   2   1   0   1   1   1   2   1   2   1   1   0   2   0   2   1   1   1   1   1   1   1   1   1   1   1   0   1   0   1   1   1   2   1   2   1   2   0   0   1   2   2   1   1   2   1   2   1   0   0   1   1   1   1   1   2   2   1   0   2   1   0   0   1   0   1   1   2   1   1   1   1   1   1   1   0   2   1   1   0   1   2   2   2   1   0   1   2   1   2   0   0   0   1   1   1   2   2   0   0   1   0   1   1   1   1   2   0   0   1   0   1   2   1   0   1   0
 MK-5-15                0   1   0   1   2   2   1   1   0   2   2   0   2   1   1   2   2   1   0   1   1   1   2   1   0   2   0   1   1   1   2   2   0   2   2   0   0   0   0   1   1   1   0   1   2   2   1   2   1   0   1   0   2   1   1   1   0   0   1   0   1   0   0   1   0   0   2   1   2   2   1   1   0   0   0   1   2   1   0   2   0   1   2   2   1   1   0   1   0   2   1   2   2   0   0   2   1   2   1   0   2   1   1   1   1   1   2   1   2   0   1   0   1   1   2   2   1   2   1   1   0   0   1   2   2   1   0   2   1   2   1   1   0   2   1   1   1   2   1   2   1   0   2   1   0   0   1   0   1   1   2   1   2   1   2   1   1   1   0   2   1   1   0   2   2   2   2   1   1   1   2   2   1   0   0   1   1   1   1   2   2   0   0   1   0   1   1   1   1   2   1   0   1   0   1   1   1   0   2   0
 MK-5-16                0   1   0   1   2   2   1   1   0   2   2   1   2   1   1   2   2   1   0   1   1   1   2   0   1   2   0   2   2   1   2   1   0   2   2   0   0   0   0   1   2   0   0   1   2   2   1   2   1   0   1   0   1   1   1   1   1   1   1   0   2   0   1   1   0   1   2   1   2   2   1   1   0   0   0   1   2   1   0   2   0   1   2   2   0   1   0   1   0   2   2   2   2   0   0   2   0   1   0   0   1   2   1   2   1   1   2   1   2   0   1   0   1   1   2   2   1   1   1   0   0   0   1   2   2   1   0   2   1   2   1   1   0   2   1   1   1   2   1   2   1   0   2   2   0   0   2   0   1   1   2   1   2   1   2   0   1   1   2   2   1   1   0   1   2   2   2   1   0   1   2   2   1   1   0   1   1   1   1   2   2   0   2   1   1   1   0   1   1   2   1   1   1   0   1   1   1   0   2   0
 MK-6-1                 1   1   0   1   2   1   1   2   2   0   0   2   1   1   2   2   1   1   1   1   0   1   0   2   2   1   1   1   1   1   1   1   2   1   1   2   2   2   0   1   1   1   1   1   0   1   2   1   2   2   0   0   1   2   1   0   0   0   1   1   0   1   1   0   2   2   2   1   1   1   1   2   2   2   2   0   1   0   1   0   1   2   1   1   1   1   1   2   1   2   1   0   2   0   1   0   1   1   1   0   0   1   0   1   2   1   0   2   1   2   1   1   1   2   2   2   2   2   0   1   0   0   2   0   0   1   2   2   1   1   1   0   1   2   0   1   1   2   2   1   2   1   0   2   2   1   0   2   0   2   1   1   1   1   1   0   2   1   0   2   1   1   1   1   1   2   0   2   1   2   1   1   0   0   0   1   0   0   2   0   2   0   2   2   2   1   0   0   2   0   1   1   1   1   1   1   1   1   1   1
 MK-6-2                 1   1   0   1   1   2   1   2   2   0   0   2   1   1   2   2   1   2   1   1   0   1   0   2   2   1   1   1   1   0   2   1   2   0   1   2   2   2   1   1   1   1   1   2   0   2   1   2   2   2   0   0   1   2   1   1   0   0   1   1   0   1   1   0   2   1   1   1   1   1   1   1   2   2   2   1   1   0   1   0   1   2   1   1   2   1   1   1   1   2   1   0   2   0   1   1   2   1   1   0   0   1   0   2   2   1   0   1   1   2   1   1   1   2   2   2   2   2   0   1   0   0   2   0   0   1   2   2   1   1   1   0   1   2   0   0   1   2   2   0   2   1   0   2   2   1   0   2   0   2   1   1   1   1   1   0   2   1   0   0   0   0   1   0   1   2   1   2   1   1   1   1   0   0   0   1   0   0   2   0   1   0   1   2   2   1   0   0   2   0   1   1   1   1   1   1   1   1   1   1
 MK-6-3                 2   1   0   1   1   2   1   2   1   0   0   1   1   1   2   2   0   2   1   1   0   1   0   2   2   1   2   1   0   0   2   1   1   1   1   2   2   2   1   1   1   1   1   2   0   2   0   2   1   2   1   0   1   2   1   1   1   0   1   0   0   1   1   0   2   1   0   2   1   1   1   1   2   1   2   1   1   0   1   0   1   2   1   1   2   1   1   1   2   2   1   0   2   0   1   1   2   2   2   0   0   1   1   2   2   2   0   1   1   2   1   1   1   2   2   2   2   2   0   1   0   0   2   1   0   2   2   2   1   1   1   0   1   2   0   1   2   1   1   2   2   1   0   2   1   1   0   2   1   2   1   1   2   0   1   0   2   1   0   0   0   0   1   1   1   2   1   2   0   1   1   1   0   0   0   1   1   0   2   0   1   1   1   2   2   1   1   0   2   0   1   1   1   1   1   1   1   1   1   1
 MK-6-4                 2   1   0   1   2   2   1   2   1   0   0   1   1   1   2   2   0   1   0   1   0   1   0   2   1   1   2   1   0   0   2   1   2   1   1   2   2   1   1   1   1   1   2   1   0   2   0   1   0   1   1   0   1   2   1   1   2   0   1   0   0   1   1   0   2   1   0   1   1   1   1   2   2   1   2   1   1   1   1   0   1   2   2   1   2   1   1   1   1   1   1   0   1   0   1   0   1   2   2   0   0   1   0   0   2   2   1   1   1   1   1   2   1   2   2   2   2   2   1   1   0   0   2   1   0   2   2   2   1   1   1   0   1   2   0   1   1   1   1   2   1   1   0   2   2   1   0   2   1   2   1   1   1   0   2   0   2   1   0   0   1   0   1   2   2   2   2   2   0   1   1   1   0   0   0   1   1   0   2   0   1   1   1   2   2   0   1   0   2   0   1   1   1   1   1   0   0   1   1   1
 MK-6-5                 2   1   0   2   1   2   0   2   1   0   0   1   1   1   2   2   0   1   0   1   0   0   0   2   1   1   2   1   0   0   2   1   1   1   1   1   2   1   0   1   0   1   2   1   0   2   0   1   0   1   1   0   1   2   2   2   2   1   1   0   0   1   0   0   2   2   1   1   1   1   1   2   1   1   2   1   1   1   1   0   1   2   1   1   2   1   1   1   1   1   1   0   1   0   1   0   1   2   2   0   1   1   0   0   2   2   1   1   1   1   1   2   0   2   2   1   2   2   1   1   0   1   1   1   0   2   2   2   1   1   0   0   1   2   0   0   1   1   1   2   1   0   0   2   2   0   0   2   1   2   1   0   1   1   2   0   1   1   0   0   1   0   1   2   2   1   2   1   0   2   1   1   0   0   0   2   1   0   2   0   1   2   1   2   2   1   1   0   2   0   1   1   1   1   1   0   1   1   1   1
 MK-6-6                 2   1   0   2   2   2   1   2   1   0   0   0   2   1   2   2   1   1   0   2   2   0   0   2   1   1   2   1   1   0   2   1   1   1   1   1   2   1   0   1   0   1   2   1   0   2   0   1   0   1   1   0   1   2   1   1   2   0   1   0   0   1   0   1   2   0   1   1   1   1   1   2   2   1   2   2   1   1   1   0   1   2   0   2   2   1   1   0   1   1   1   1   1   0   0   0   1   2   2   0   1   1   1   0   1   2   1   1   0   2   1   2   0   2   2   1   2   2   1   1   0   1   1   1   0   2   2   1   1   0   0   1   1   2   0   1   1   1   1   2   1   1   0   2   2   0   0   2   0   2   1   0   1   1   2   1   1   1   0   2   1   0   1   2   2   1   2   1   0   2   0   1   0   0   0   2   1   0   1   0   1   2   0   2   2   1   1   0   2   0   2   1   1   0   1   0   1   1   1   0
 MK-6-7                 2   1   0   2   2   2   1   2   1   0   0   0   1   1   2   1   1   1   1   2   2   0   0   2   1   1   2   1   1   0   1   1   1   2   0   1   2   1   0   1   0   1   2   1   0   2   1   1   1   1   1   0   1   2   1   1   2   0   1   0   1   1   1   0   2   0   1   1   1   1   1   1   2   1   2   2   1   1   1   0   1   1   0   1   2   1   1   1   0   2   1   1   1   0   0   0   1   2   2   0   1   1   0   0   1   2   1   1   0   2   1   2   0   2   2   1   1   2   1   1   1   0   1   1   0   1   2   1   1   0   0   1   1   2   0   1   2   0   1   1   1   2   0   2   2   0   0   1   0   1   1   1   1   1   2   1   1   1   0   2   1   0   2   1   2   1   2   1   1   2   0   2   1   0   0   2   1   0   1   0   1   2   0   1   2   2   1   0   2   0   2   2   0   0   1   0   1   1   1   1
 MK-6-8                 2   2   0   2   2   2   1   2   1   0   0   0   2   1   2   1   1   1   1   2   2   0   0   2   1   1   2   1   1   0   1   1   1   2   0   1   2   1   0   1   0   1   2   1   0   2   1   1   1   0   1   1   0   2   2   1   2   1   1   2   1   2   2   1   2   1   2   1   1   1   1   1   2   1   1   2   1   1   1   0   1   2   0   1   1   1   1   1   0   2   1   1   1   0   0   0   2   2   2   0   1   1   0   0   0   2   1   1   0   2   1   2   0   2   2   1   1   2   1   1   1   0   1   1   0   1   2   1   1   0   0   1   1   2   0   1   2   0   1   1   0   2   1   1   2   0   0   1   0   1   1   1   1   1   2   1   1   1   0   2   0   0   2   1   1   1   2   1   1   2   1   2   1   0   0   2   1   0   1   0   1   1   0   1   2   2   1   0   2   0   2   2   0   0   1   0   1   1   1   1
 MK-6-9                 2   1   1   2   2   2   0   2   1   0   0   0   1   1   2   1   1   1   1   2   2   0   1   2   1   1   1   0   1   0   1   1   1   2   0   2   2   1   0   0   0   1   1   1   0   2   1   1   1   1   1   1   0   2   2   0   2   1   1   2   1   2   2   1   2   1   2   1   1   1   1   1   2   1   1   2   2   2   1   0   1   2   1   1   1   1   1   1   1   2   1   1   1   0   0   0   2   2   2   0   1   1   0   0   0   1   1   1   0   2   1   2   0   1   1   1   2   2   1   1   1   1   1   0   1   1   2   1   1   0   0   1   2   1   0   1   2   0   1   1   0   2   2   2   2   0   0   1   0   1   1   1   1   1   2   1   1   1   0   2   0   0   2   1   2   1   2   1   0   2   1   2   1   0   0   2   1   0   1   0   1   1   0   1   1   2   1   0   2   0   1   2   0   0   1   0   1   1   1   1
 MK-6-10                2   1   1   1   1   2   1   2   1   0   0   0   2   1   2   1   1   1   1   2   2   1   1   2   1   1   1   0   1   0   1   1   1   2   1   2   1   1   0   0   0   1   1   2   0   2   1   1   1   1   1   1   0   2   2   0   2   0   2   2   1   2   2   2   2   1   2   1   1   1   0   1   2   1   1   2   2   1   1   1   1   2   2   1   1   1   1   1   1   1   1   1   1   0   1   1   2   2   1   0   1   1   0   0   0   1   2   1   0   2   1   2   0   1   1   1   1   2   1   0   2   1   1   0   1   1   2   1   2   0   0   1   2   1   0   1   2   0   1   0   0   2   1   2   2   0   0   1   0   1   1   1   1   1   2   1   2   0   0   2   0   0   2   1   2   0   2   1   1   1   1   2   1   0   0   2   1   0   1   0   1   2   0   1   1   2   1   0   2   0   1   2   0   0   1   0   0   1   1   0
 MK-6-11                2   1   1   1   1   2   1   2   0   0   1   0   2   0   2   1   1   1   1   2   2   1   1   2   1   0   1   0   1   0   1   1   1   2   1   2   0   1   0   0   0   0   1   2   0   2   1   0   1   1   1   1   1   2   2   0   2   0   2   2   1   2   2   1   2   1   2   1   1   1   0   1   2   2   1   2   2   0   1   0   1   2   2   1   1   1   1   0   1   2   1   1   1   0   1   1   2   2   1   0   0   1   0   0   1   1   2   1   0   1   2   1   0   1   1   1   1   1   0   1   2   1   1   0   1   1   2   1   2   0   0   2   2   1   0   2   1   0   1   0   1   2   1   2   2   0   1   1   0   1   1   1   1   1   1   1   2   0   0   0   0   0   2   2   2   0   1   1   1   1   1   2   2   0   0   2   1   1   1   0   1   2   1   1   1   2   0   1   2   0   1   1   0   0   1   0   1   1   2   0
 MK-6-12                2   1   2   1   1   2   1   2   0   0   1   0   2   1   2   2   1   1   1   1   2   1   1   2   1   0   1   0   1   0   1   1   2   2   1   2   0   1   0   0   0   0   1   2   0   2   1   0   1   1   1   1   1   2   2   0   2   1   2   2   1   2   2   1   2   0   2   1   0   1   1   1   2   2   1   2   1   0   1   0   1   2   2   1   1   1   1   0   1   2   1   2   1   0   1   1   2   2   1   0   0   0   0   1   2   1   2   1   0   1   2   1   0   1   1   1   1   1   0   1   2   1   1   1   1   1   2   1   2   0   0   2   2   0   0   2   1   0   1   1   1   2   0   2   2   2   2   1   0   1   0   1   1   1   1   2   1   0   0   0   0   0   2   2   2   0   1   1   1   2   1   1   2   0   0   2   1   1   1   0   1   2   1   1   1   2   0   1   2   0   1   1   0   0   0   1   1   1   2   0
 MK-6-13                2   1   2   1   0   2   1   2   0   0   1   0   2   2   2   2   1   0   1   1   2   1   1   1   1   0   1   0   1   0   1   1   2   1   1   2   0   1   0   0   0   0   1   2   0   2   1   1   1   1   2   1   1   2   2   1   2   1   2   2   1   2   2   1   2   1   2   1   1   1   1   1   2   2   0   2   1   0   1   0   1   2   2   1   1   1   1   0   1   2   1   2   1   1   1   1   2   1   1   1   0   0   0   1   2   1   2   1   0   1   2   0   0   1   1   1   1   1   0   1   2   2   2   1   1   1   2   1   2   0   1   2   1   0   1   0   0   0   1   1   1   2   0   2   2   2   2   1   0   1   0   1   1   1   2   2   1   0   0   0   0   0   2   2   2   0   1   0   1   2   2   1   2   0   2   2   1   1   2   0   1   2   1   1   1   2   0   1   2   0   0   2   0   0   0   0   1   1   2   0
 MK-6-14                2   1   2   1   0   2   1   2   0   0   1   0   2   2   2   2   2   1   1   2   2   2   1   2   1   0   1   0   1   0   0   1   2   1   1   2   0   1   1   0   1   0   0   2   0   2   1   1   2   0   2   1   1   1   0   1   1   1   1   2   1   2   2   1   2   1   2   1   1   1   1   1   2   2   0   1   1   0   1   0   0   2   2   1   1   1   1   1   1   2   1   2   1   1   1   1   2   1   1   1   0   0   0   2   2   1   1   1   1   1   2   0   0   2   1   1   1   1   0   1   2   2   2   1   1   1   2   2   2   1   2   2   1   0   2   0   0   0   1   1   1   2   0   2   2   2   2   1   0   1   0   0   1   2   2   2   2   0   0   0   0   1   2   2   2   0   1   1   1   2   2   0   2   0   1   2   1   1   2   0   0   2   2   1   1   2   1   0   2   0   0   2   0   0   0   0   1   1   2   0
 MK-6-15                2   2   2   1   0   2   1   2   0   0   1   0   2   2   2   2   1   1   1   2   2   2   1   2   1   0   1   0   1   0   1   1   2   1   1   2   1   1   1   0   1   0   0   2   0   2   1   1   1   0   1   1   1   2   0   1   1   1   1   2   1   2   2   2   2   1   2   0   0   1   1   1   2   2   0   1   0   0   1   0   0   2   2   1   1   1   1   1   1   2   1   2   1   1   1   1   2   1   1   1   0   0   0   2   2   1   1   2   1   0   2   0   0   2   1   1   1   1   1   1   2   2   2   1   1   1   2   1   2   1   2   1   1   0   2   1   0   0   1   1   1   1   0   2   2   2   2   1   0   1   0   0   1   2   2   2   2   0   0   0   0   1   2   2   2   0   1   2   1   1   2   0   2   0   1   2   1   1   2   0   0   1   2   1   1   2   1   0   2   0   0   2   0   0   1   0   1   1   2   0
 MK-6-16                1   2   2   1   0   2   1   2   0   0   1   0   2   2   2   2   1   1   1   2   2   1   0   2   1   0   1   1   0   0   1   1   2   1   1   2   1   1   1   0   1   0   0   1   0   2   1   1   1   0   1   1   1   2   0   1   1   1   1   2   1   2   2   2   2   1   2   1   1   1   1   2   2   2   0   1   0   0   1   0   1   2   2   1   1   1   1   1   2   2   2   1   1   1   1   1   2   1   1   1   1   0   0   1   2   2   0   2   1   1   2   0   1   2   1   2   1   1   1   1   2   1   2   1   1   1   2   1   2   0   2   1   0   0   2   1   0   0   1   1   1   2   0   1   2   2   1   1   0   1   1   0   1   2   2   2   2   0   1   0   0   1   2   2   2   0   1   2   1   1   2   0   2   0   1   2   1   1   1   0   0   1   2   0   1   1   1   0   2   0   0   2   0   1   1   0   1   1   2   0
 
!****************************************** Phenotypic Data **********************************************************
!-100.0 is resevred for missing phenotype
SimulatedTrait1        10.0794   10.6245    9.9691    8.8883   11.2165    9.9659    9.2925   10.8146   10.4225   10.9475    8.8335   11.2396   10.0863   11.4098   10.1713    9.3678   10.4534    8.9276   10.3918    9.6031   10.3343    9.4526   12.0288   10.9795    9.8546   10.1506    9.9936   10.0380   10.2290    9.8166   10.1442    9.9244   10.5671    9.5082    9.6432    7.3278    7.6832   11.1343   10.1947   10.7091    8.5674    8.6162    8.6131   10.4193    8.8740    9.5887    9.7966    9.9914   10.7836    7.9623    8.2555    9.4195    8.6815    9.9320    7.7366   11.2946    9.4344    9.6802   10.1033    9.3211   10.2462    9.6267   11.0070   11.2982   10.2192   10.6514    9.8111    8.8077   11.1691   11.2871   11.2533    8.8721    8.5301    9.7462   10.7226    9.7487    9.0440   12.5621   11.5604    8.9796    8.4734   10.5931    9.9100   10.4981   10.2402   10.0603   10.8396   10.4291   10.7772    9.7035   11.3550    9.5662   10.5591   10.7932    8.3610    9.5894   10.3491   10.1903    8.5940   11.1305    9.9638    9.6619    9.2432   10.6191    9.8231    9.2652   11.4679   10.9274   10.4576    9.6154   10.3898    9.1202   10.3071   10.2912   10.5142    9.9262   10.1951    9.4424   10.4060    9.9777   10.8919    9.2794   11.5545    9.5122   10.0535    8.7992   10.8068    8.3233   10.2718   11.1858    8.7096    9.3664   10.7053    9.8650    9.0814   10.6977   11.5078   11.8585    9.4606   10.7288   10.1557    9.4647   10.2060   10.3442   10.1966    9.7952   10.1004    9.3983    9.3983    9.9220    8.8565   10.6894   10.1720   10.0767   11.4864    9.6979   10.1289    8.9386    7.5252    8.3498    9.6835    7.7620    8.0840   10.2828   11.1538    8.3204   11.1479   11.2220    9.3912    9.4157    9.4802   10.5352   10.5018   11.7397    9.4856   10.1260    8.7438    9.7750   11.4248    9.5260    8.6837   10.0641    9.8509    8.4722    9.9038    9.5020   11.6895    9.5547    9.5820    9.4178    9.1170    8.6562   10.8357   12.3938   10.1207    9.4587    8.7639    9.9486    9.5213    9.7749
 
