# Supplementary material for: Inclusive Composite Interval Mapping of QTL by Environment Interactions in Biparental Populations
Source: PLoS One. 2015 Jul 10;10(7):e0132414. doi: 10.1371/journal.pone.0132414 (PMC4498613; doi:10.1371/journal.pone.0132414)
Supplement: S2 File — (ZIP) [file pone.0132414.s002.zip › F2 population/e=1/run_00055.met]

!**********************Note: lines staring with "!" are remarks and will be ignored in the program********************
!*********************************General Information**********************************
!Assuming F1 = P1 x P2, populations available in QTL IciMapping are: 
!  1, P1BC1F1 = P1 x F1, the first backcrossing where P1 is used as the recurrent parent;
!  2, P2BC1F1 = P2 x F1, the first backcrossing where P2 is used as the recurrent parent;
!  3, F1DH, F1-derived doubled haploids; 
!  4, RIL or F1RIL, recombination inbred lines through the repeated selfing of F1;
!  5, P1BC1RIL, recombination inbred lines through the repeated selfing of P1BC1F1;
!  6, P2BC1RIL, recombination inbred lines through the repeated selfing of P2BC1F1;
!  7, F2, the selfing generation of F1;
!  8, F3, the selfing generation of F2;
!  9, P1BC2F1, the second backcrossing where P1 is used as the recurrent parent; 
! 10, P2BC2F1, the second backcrossing where P2 is used as the recurrent parent;
! 11, P1BC2RIL, recombination inred lines through the repeated selfing of P1BC2F1; 
! 12, P2BC2RIL, recombination inred lines through the repeated selfing of P2BC2F1; 
! 13, P1BC1F2, the selfing generation of P1BC1F1; 
! 14, P2BC1F2, the selfing generation of P2BC1F1; 
! 15, P1BC2F2, the selfing generation of P1BC2F1; 
! 16, P2BC2F2, the selfing generation of P2BC2F1; 
! 17, P1BC1DH, P1BC1F1-derived doubled haploids; 
! 18, P2BC1DH, P2BC1F1-derived doubled haploids; 
! 19, P1BC2DH, P1BC2F1-derived doubled haploids; 
! 20, P2BC2DH, P2BC2F1-derived doubled haploids; 
   7      !Mapping Population (see remarks above)
   2      !Mapping Function (1 for Kosambi; 2 for Haldane; 3 for Morgan)
   2      !Marker Space Type (1 for intervals; 2 for positions)
   1      !Marker Space Unit(1 for centiMorgans; 2 for Morgan)
   6      !Number of Chromosomes (or Linkage Groups)
 200      !Size of the mapping population
   1      !Number of environments
 
!***************************************** Chromosomes and Linkage Maps **********************************************
!Chromosome                 NumMarkers
-CH1                        16
-CH2                        16
-CH3                        16
-CH4                        16
-CH5                        16
-CH6                        16
!Linkage map (Marker name followed by position or the interval length)
 MK-1-1                1     0.000
 MK-1-2                1    10.000
 MK-1-3                1    20.000
 MK-1-4                1    30.000
 MK-1-5                1    40.000
 MK-1-6                1    50.000
 MK-1-7                1    60.000
 MK-1-8                1    70.000
 MK-1-9                1    80.000
 MK-1-10               1    90.000
 MK-1-11               1   100.000
 MK-1-12               1   110.000
 MK-1-13               1   120.000
 MK-1-14               1   130.000
 MK-1-15               1   140.000
 MK-1-16               1   150.000
 MK-2-1                2     0.000
 MK-2-2                2    10.000
 MK-2-3                2    20.000
 MK-2-4                2    30.000
 MK-2-5                2    40.000
 MK-2-6                2    50.000
 MK-2-7                2    60.000
 MK-2-8                2    70.000
 MK-2-9                2    80.000
 MK-2-10               2    90.000
 MK-2-11               2   100.000
 MK-2-12               2   110.000
 MK-2-13               2   120.000
 MK-2-14               2   130.000
 MK-2-15               2   140.000
 MK-2-16               2   150.000
 MK-3-1                3     0.000
 MK-3-2                3    10.000
 MK-3-3                3    20.000
 MK-3-4                3    30.000
 MK-3-5                3    40.000
 MK-3-6                3    50.000
 MK-3-7                3    60.000
 MK-3-8                3    70.000
 MK-3-9                3    80.000
 MK-3-10               3    90.000
 MK-3-11               3   100.000
 MK-3-12               3   110.000
 MK-3-13               3   120.000
 MK-3-14               3   130.000
 MK-3-15               3   140.000
 MK-3-16               3   150.000
 MK-4-1                4     0.000
 MK-4-2                4    10.000
 MK-4-3                4    20.000
 MK-4-4                4    30.000
 MK-4-5                4    40.000
 MK-4-6                4    50.000
 MK-4-7                4    60.000
 MK-4-8                4    70.000
 MK-4-9                4    80.000
 MK-4-10               4    90.000
 MK-4-11               4   100.000
 MK-4-12               4   110.000
 MK-4-13               4   120.000
 MK-4-14               4   130.000
 MK-4-15               4   140.000
 MK-4-16               4   150.000
 MK-5-1                5     0.000
 MK-5-2                5    10.000
 MK-5-3                5    20.000
 MK-5-4                5    30.000
 MK-5-5                5    40.000
 MK-5-6                5    50.000
 MK-5-7                5    60.000
 MK-5-8                5    70.000
 MK-5-9                5    80.000
 MK-5-10               5    90.000
 MK-5-11               5   100.000
 MK-5-12               5   110.000
 MK-5-13               5   120.000
 MK-5-14               5   130.000
 MK-5-15               5   140.000
 MK-5-16               5   150.000
 MK-6-1                6     0.000
 MK-6-2                6    10.000
 MK-6-3                6    20.000
 MK-6-4                6    30.000
 MK-6-5                6    40.000
 MK-6-6                6    50.000
 MK-6-7                6    60.000
 MK-6-8                6    70.000
 MK-6-9                6    80.000
 MK-6-10               6    90.000
 MK-6-11               6   100.000
 MK-6-12               6   110.000
 MK-6-13               6   120.000
 MK-6-14               6   130.000
 MK-6-15               6   140.000
 MK-6-16               6   150.000
!*********************************** Marker Types ********************************************************************
!Co-dominant marker: When heterozygote F1 is present, P1 is coded as 2, F1 is coded as 1, and P2 is coded as 0; Otherwise, P1 is coded as 2, and P2 is coded as 0. 
!Dominant marker: When heterozygote F1 is present, P1 and F1 are coded as 12, and P2 is coded as 0; Otherwise, P1 is coded as 2, and P2 is coded as 0.  
!Recessive markers: When heterozygote F1 is present, P1 is coded as 2, and F1 and P2 are coded as 10; Otherwise, P1 is coded as 2, and P2 is coded as 0. 
!Missing marker is coded as -1. 
 MK-1-1                 1   1   1   1   1   1   1   1   1   2   1   0   0   1   1   1   0   1   2   1   0   1   1   0   1   2   2   2   1   0   1   0   1   1   0   1   2   1   0   1   2   2   2   0   0   1   1   0   0   0   1   0   0   1   1   1   1   2   0   1   0   0   2   2   1   1   2   1   0   2   2   1   1   2   0   0   0   0   2   0   0   2   1   1   1   0   1   1   1   1   0   1   0   1   1   1   1   0   0   1   2   2   2   0   1   1   2   2   1   0   2   1   0   2   1   0   2   2   0   0   1   1   1   1   1   2   0   2   1   1   1   1   2   1   1   0   2   1   1   1   2   1   1   0   1   1   1   0   2   1   0   2   0   0   1   1   2   2   1   2   1   2   1   2   1   0   2   1   1   2   2   2   2   1   1   2   2   1   1   2   1   1   1   1   1   0   2   0   0   2   1   1   0   1   2   1   1   2   2   1
 MK-1-2                 1   1   0   1   1   1   2   1   2   2   2   0   0   1   1   1   0   1   1   1   0   1   1   0   1   2   1   1   1   0   1   0   1   1   1   1   2   1   0   1   2   2   2   0   0   1   1   0   0   0   1   0   0   1   1   1   1   2   0   1   0   0   1   2   1   1   2   1   0   2   1   1   0   2   0   0   0   0   2   1   0   1   1   2   0   0   1   1   1   1   1   1   1   1   0   2   1   0   0   1   2   2   2   0   1   1   1   2   2   1   2   1   0   2   0   0   2   2   0   0   1   1   1   1   1   2   0   2   1   1   0   1   2   1   1   1   2   1   1   1   2   1   1   0   0   1   1   0   2   1   1   1   1   0   1   1   1   2   2   2   1   2   1   1   0   1   2   1   0   2   2   2   1   1   1   2   1   1   1   2   0   1   1   1   1   0   2   0   1   2   0   1   0   1   2   1   1   2   2   1
 MK-1-3                 1   1   0   1   1   1   2   2   2   2   2   0   0   0   1   1   0   1   1   1   0   1   1   0   1   2   1   1   1   0   0   0   1   1   1   0   2   2   0   1   2   2   2   0   0   2   1   1   0   1   1   0   0   1   1   1   1   2   0   2   0   1   2   2   1   1   2   0   1   2   1   1   0   2   0   0   0   0   2   2   0   1   1   2   0   1   1   1   1   1   1   1   1   0   0   2   2   0   0   1   2   2   2   0   1   1   1   2   2   1   2   1   0   2   1   2   2   2   0   0   1   2   1   1   2   2   0   1   1   1   1   1   2   1   0   0   1   1   0   1   2   1   1   1   0   1   1   1   2   1   1   1   1   0   0   1   1   2   1   2   1   2   1   1   0   1   1   0   0   2   2   2   1   2   1   2   1   1   0   2   0   1   1   0   1   0   2   0   1   2   0   1   0   1   2   1   2   2   2   1
 MK-1-4                 1   1   0   1   1   1   2   1   2   2   1   0   0   0   1   1   0   1   1   1   0   1   1   0   1   1   1   0   1   0   0   0   1   1   1   0   2   2   0   2   2   2   2   0   0   1   0   1   0   1   0   0   0   2   1   1   1   1   0   2   0   1   2   2   1   1   2   0   0   2   1   1   0   1   0   0   1   0   2   2   0   1   1   2   0   1   1   1   1   1   1   1   0   0   0   2   2   0   0   1   0   2   2   0   1   1   1   2   2   1   2   1   0   2   1   2   2   2   1   1   1   2   1   1   2   2   0   1   1   1   1   1   2   1   2   0   1   1   0   1   2   1   1   1   0   1   1   1   1   1   1   1   1   0   0   1   1   1   1   2   1   2   1   0   0   1   1   0   1   2   2   2   1   1   1   2   1   1   0   2   0   1   1   0   1   0   2   0   0   1   0   0   0   1   2   1   2   2   2   1
 MK-1-5                 2   1   0   1   2   1   2   1   2   2   1   0   0   0   1   1   0   2   0   2   0   1   0   0   1   1   1   1   0   0   0   0   1   1   1   1   2   1   0   2   2   2   2   0   0   1   0   1   0   1   0   1   0   2   1   1   1   1   1   2   1   1   1   2   1   1   2   0   0   2   1   1   1   1   0   0   0   1   1   2   0   0   1   2   0   1   0   1   0   1   1   1   0   0   0   2   2   0   0   2   0   2   2   0   2   1   1   2   2   1   2   1   0   2   1   2   2   2   1   1   1   2   1   1   2   2   0   2   1   1   1   1   2   1   1   0   1   1   0   1   2   1   1   1   0   1   0   1   1   1   1   1   1   0   0   2   0   1   1   2   1   1   1   0   0   2   1   0   1   2   2   2   1   1   1   2   1   1   1   2   0   1   1   0   1   0   2   0   0   1   0   0   0   1   2   1   1   2   2   1
 MK-1-6                 2   1   1   2   2   0   2   2   2   2   1   0   0   0   1   1   0   2   0   1   0   2   0   1   1   1   2   1   0   0   0   0   2   1   1   1   2   2   0   2   2   2   2   0   0   1   0   0   0   2   0   1   0   2   1   1   0   1   1   2   2   1   1   2   0   1   1   0   0   2   1   1   1   1   2   0   0   1   1   2   0   0   2   2   0   2   0   1   0   0   1   1   1   1   0   2   2   0   0   2   0   2   0   1   2   1   1   1   2   1   2   0   1   2   1   2   2   1   1   1   1   2   0   1   2   2   1   2   1   2   1   1   2   1   1   0   2   0   0   1   2   2   1   1   0   1   0   1   1   1   1   1   1   0   0   2   0   1   1   2   1   1   1   0   0   2   1   0   1   2   2   2   1   1   1   1   1   1   2   2   0   1   1   0   1   0   2   0   0   1   0   0   0   2   1   1   1   2   2   1
 MK-1-7                 2   2   0   2   2   0   2   2   2   2   1   0   0   0   2   2   0   2   0   1   0   2   0   1   1   0   2   1   0   0   0   0   2   1   0   1   2   2   0   2   2   2   2   0   1   1   0   0   0   2   0   2   0   2   1   1   0   1   1   2   2   1   1   2   1   1   1   0   0   2   1   1   0   1   2   0   0   1   1   2   0   1   2   2   0   2   0   1   0   1   1   1   1   1   0   2   2   0   1   2   0   2   0   1   2   1   1   1   2   0   0   0   0   2   1   2   2   1   1   2   1   1   1   1   2   2   1   1   1   1   1   1   2   1   1   0   2   0   0   1   2   2   1   1   0   1   0   1   1   1   1   1   1   0   1   1   0   1   2   2   1   1   1   0   0   2   0   0   1   2   2   2   0   1   1   1   1   1   2   2   0   1   0   0   1   0   2   1   0   1   1   1   0   2   1   1   0   2   2   1
 MK-1-8                 1   2   0   2   2   0   2   2   2   2   1   0   0   0   2   2   0   1   0   1   0   2   1   2   1   0   2   1   0   0   0   0   2   1   0   1   1   2   0   2   2   2   2   0   2   0   1   0   1   2   0   2   1   2   1   0   0   1   1   2   2   1   1   2   1   1   1   0   0   2   1   1   0   1   2   0   1   1   0   2   0   1   2   2   1   1   0   1   0   1   1   1   2   2   0   2   1   0   1   2   0   1   0   1   2   1   1   1   2   0   0   0   0   2   1   1   2   1   1   2   1   1   1   1   2   2   1   1   1   1   1   1   1   2   1   0   2   0   0   0   2   2   1   1   0   1   0   2   1   1   1   1   1   0   1   0   0   1   2   2   1   1   2   0   0   2   0   0   1   2   2   2   0   1   1   1   1   1   2   2   0   1   0   0   1   1   2   1   0   1   1   1   0   2   1   1   0   2   2   0
 MK-1-9                 1   2   1   2   1   0   2   2   2   1   1   0   1   0   2   2   0   2   0   1   0   2   1   2   1   0   2   1   0   0   0   0   1   1   0   1   1   2   0   2   2   2   2   0   2   0   2   0   2   2   0   2   1   2   1   0   0   1   1   1   2   1   1   2   0   2   1   1   0   1   1   1   0   1   2   1   1   1   0   2   0   1   2   2   1   1   0   1   0   1   1   0   2   2   0   2   0   0   1   1   0   2   0   1   2   1   1   1   2   0   0   0   0   2   1   2   2   1   1   2   1   1   0   1   2   2   1   0   1   1   1   1   2   2   1   0   2   0   0   0   1   2   1   0   0   1   0   2   1   1   1   1   1   0   2   0   0   1   2   2   2   1   2   1   0   1   0   0   2   2   2   2   0   1   1   0   1   1   2   2   1   1   0   2   1   1   2   1   1   1   1   0   0   1   1   1   0   1   2   0
 MK-1-10                1   2   1   2   1   0   1   2   2   0   1   0   2   0   2   2   0   2   0   2   0   2   1   2   1   0   2   0   0   0   0   0   1   1   0   2   1   2   0   2   2   1   1   0   1   1   2   0   2   2   1   2   2   2   1   2   0   1   0   2   2   1   1   2   0   2   1   2   0   1   0   1   1   1   2   1   1   1   0   2   0   1   2   2   1   1   0   1   0   1   1   0   1   2   0   2   0   0   0   1   0   2   0   1   2   1   1   1   2   0   0   0   0   2   1   1   2   1   1   2   1   0   0   1   2   2   1   1   1   1   0   1   2   2   1   0   2   1   0   0   1   2   0   0   0   1   0   2   1   1   1   1   1   0   2   1   1   1   2   1   1   1   2   0   0   1   0   0   2   2   2   2   0   1   1   1   1   1   2   2   1   1   0   2   1   1   1   1   1   1   2   0   1   1   2   1   0   1   2   0
 MK-1-11                1   2   1   2   1   0   1   2   2   0   1   0   2   1   2   2   0   2   0   2   0   1   2   2   1   0   2   0   0   0   0   1   1   1   0   2   0   2   0   2   2   0   1   0   1   1   2   0   2   2   1   2   2   2   1   2   0   2   0   2   2   1   1   2   0   2   1   2   0   1   0   1   1   1   2   1   1   1   0   1   0   0   2   2   1   1   0   2   0   0   1   0   1   2   0   2   0   0   0   2   0   2   0   1   2   1   1   1   1   0   1   0   0   2   1   1   2   1   1   2   1   0   0   1   2   2   2   1   1   0   0   1   2   2   1   0   2   2   0   1   1   2   0   1   0   1   1   2   1   1   1   1   1   0   2   1   2   1   1   1   1   1   2   0   0   1   0   0   2   2   2   2   0   1   0   0   1   1   1   2   1   1   1   2   1   1   0   1   1   0   2   0   1   1   2   1   0   0   2   0
 MK-1-12                1   2   1   2   1   0   0   1   2   0   1   1   1   2   2   2   0   1   1   2   0   1   2   2   1   0   1   0   0   1   0   1   1   1   0   2   0   2   0   2   2   1   1   0   1   1   2   0   2   2   1   2   2   2   1   2   0   2   0   0   2   1   1   2   0   2   1   2   1   1   1   2   2   1   2   1   1   1   0   1   0   0   2   2   1   1   0   2   0   0   1   0   1   2   0   2   0   0   0   1   0   2   0   1   2   1   2   1   1   0   1   0   0   1   1   2   2   1   1   2   1   0   1   1   1   2   2   1   1   0   0   1   2   2   1   1   2   2   0   1   1   1   0   1   0   1   1   2   1   1   1   1   1   1   2   1   2   1   1   1   1   1   2   1   0   0   0   0   2   2   2   2   1   1   1   0   1   1   1   2   2   1   1   2   1   1   0   1   1   0   2   0   2   1   2   0   0   1   2   1
 MK-1-13                1   1   1   2   1   0   0   1   2   0   1   1   0   2   2   2   0   1   1   2   1   1   2   2   1   0   1   0   0   1   0   2   1   1   0   1   0   2   0   2   2   1   1   0   1   1   2   0   2   2   1   2   2   2   1   2   0   2   0   0   2   1   2   2   0   2   1   1   1   1   1   2   2   1   2   1   1   1   0   1   0   0   2   2   1   1   1   2   1   0   1   0   1   2   0   2   1   1   0   1   0   2   0   1   2   2   2   1   1   0   1   0   0   2   1   2   2   1   1   2   1   0   1   1   2   2   2   1   1   0   0   1   2   2   1   1   2   2   0   0   1   1   0   1   0   1   1   2   1   1   0   1   1   1   2   0   2   1   2   1   1   2   2   1   1   0   0   0   2   1   2   2   1   1   1   1   1   1   1   1   2   1   2   1   1   1   0   1   1   1   0   0   1   1   2   0   0   2   2   1
 MK-1-14                1   1   1   2   1   0   0   1   2   0   1   1   0   2   2   2   0   1   1   2   1   1   1   1   0   0   0   0   0   0   0   2   1   1   0   1   0   2   0   2   2   1   1   0   1   1   1   0   2   2   1   2   2   2   1   2   1   2   0   0   2   1   2   2   0   2   1   0   1   1   0   2   2   1   2   1   1   1   0   1   1   1   2   1   2   1   0   2   1   0   1   0   1   1   0   2   1   2   0   1   0   1   0   1   2   2   2   0   1   1   1   0   0   1   1   2   2   1   1   2   1   1   1   0   2   1   2   1   1   1   0   1   2   2   2   1   2   2   1   0   1   1   0   1   1   1   0   2   1   1   0   1   1   1   2   0   2   1   2   1   1   2   2   1   1   1   0   0   2   1   2   2   1   1   1   1   1   2   1   1   2   1   2   1   1   1   0   1   1   1   0   0   1   1   2   0   0   1   2   0
 MK-1-15                1   1   1   2   1   0   1   1   1   0   2   2   0   2   1   2   1   1   1   2   1   0   1   1   0   0   0   0   0   0   0   2   1   2   0   2   0   2   1   2   2   2   0   1   1   1   1   0   1   2   2   2   2   2   1   2   1   2   1   1   2   2   2   2   0   2   1   0   1   1   0   2   2   1   2   1   1   1   0   2   1   1   2   1   2   1   0   2   1   0   1   1   2   1   0   2   1   2   1   1   0   0   1   1   2   2   2   0   1   0   1   2   1   0   0   2   2   1   1   2   1   1   1   1   2   1   2   1   1   1   0   1   2   2   2   1   2   2   1   0   1   1   0   1   1   1   0   1   1   1   0   1   1   0   2   0   2   1   1   1   1   2   2   2   1   1   0   0   2   0   2   1   1   1   1   1   1   2   1   1   2   1   2   2   1   1   0   1   1   1   0   0   2   1   2   0   0   2   1   1
 MK-1-16                0   0   2   2   1   0   1   1   1   0   2   2   0   2   0   2   1   0   1   1   1   0   0   1   0   0   0   0   0   0   0   2   0   2   0   1   0   2   1   2   2   2   1   2   1   0   1   0   1   2   2   2   2   2   1   1   1   2   0   1   2   1   2   2   0   2   1   0   1   1   0   2   2   1   2   1   1   1   0   2   1   1   2   1   2   1   0   2   1   0   1   1   1   1   0   2   1   2   1   1   0   0   1   1   2   2   1   0   1   0   2   2   1   0   0   2   2   2   1   2   0   1   1   1   2   0   2   1   1   0   0   1   2   2   2   2   2   2   1   0   0   1   0   1   1   1   0   1   1   2   1   1   1   1   2   0   2   1   1   1   0   2   2   2   1   1   0   0   1   0   2   1   1   1   1   1   2   1   1   0   2   1   2   2   1   1   0   1   1   2   0   0   2   1   2   0   0   2   1   2
 MK-2-1                 1   1   2   2   1   0   2   2   2   1   2   1   1   1   2   1   2   0   0   0   1   0   2   0   0   1   1   0   1   1   1   1   1   1   1   0   1   0   1   0   2   2   1   1   1   2   2   1   1   1   2   0   2   2   0   2   0   2   0   0   2   0   0   2   2   0   0   1   1   0   1   2   0   1   1   1   2   1   1   0   0   1   2   0   1   0   2   2   0   1   2   0   0   2   0   1   1   1   1   2   2   0   2   1   2   0   1   1   1   2   2   1   2   2   1   0   0   1   1   1   1   1   2   1   1   0   0   1   2   1   1   0   1   2   0   1   0   2   2   1   0   0   0   2   1   1   0   1   1   2   1   1   1   1   2   0   1   0   1   1   1   1   0   1   0   2   1   2   1   0   1   1   2   1   0   1   0   2   1   1   0   2   1   1   1   1   0   2   2   2   2   1   2   0   1   0   1   2   2   1
 MK-2-2                 1   1   2   2   0   0   2   2   2   1   2   1   1   1   2   1   1   0   0   0   1   0   1   0   0   1   1   1   1   2   1   1   1   1   2   0   1   0   0   1   2   2   1   1   1   1   2   1   1   1   2   0   1   2   0   2   0   2   1   0   2   0   0   2   2   1   0   0   1   0   1   1   1   1   1   1   2   1   1   1   1   1   2   0   1   0   2   2   0   0   2   0   0   2   0   1   0   1   1   2   2   0   2   1   2   0   1   0   1   2   2   1   1   1   1   0   0   1   1   1   1   1   1   1   1   0   1   1   2   1   1   0   1   1   0   1   0   2   2   1   1   0   0   2   1   1   0   1   0   2   1   1   0   1   2   0   1   0   1   1   1   1   0   1   0   2   1   2   1   0   1   1   2   1   0   1   0   0   2   1   1   2   1   0   2   1   0   2   2   2   2   1   2   1   1   0   1   2   1   1
 MK-2-3                 1   0   2   2   0   0   2   2   2   1   2   1   1   1   1   0   2   1   0   0   1   0   1   1   0   1   2   1   1   2   1   1   1   1   2   1   1   1   0   1   1   2   0   1   1   1   2   1   1   1   2   0   1   2   0   2   0   2   1   0   2   0   0   2   2   1   0   0   1   2   1   1   1   1   1   1   2   1   1   0   1   1   2   0   1   0   2   2   2   1   2   0   0   2   0   2   0   1   1   2   2   1   2   1   1   0   1   1   2   2   2   1   1   1   1   0   0   2   1   2   1   1   1   1   1   0   1   1   2   1   1   0   1   2   0   1   0   2   2   1   0   0   1   2   1   1   0   1   2   2   1   1   0   1   2   0   1   0   1   1   1   1   0   1   0   2   1   2   2   0   1   1   2   1   0   0   0   0   2   1   0   1   1   0   2   0   1   2   2   2   2   1   2   1   1   1   1   2   0   0
 MK-2-4                 1   0   0   2   0   0   2   2   2   1   2   1   1   1   1   0   2   1   0   0   1   0   1   0   0   1   2   1   1   2   1   1   1   1   2   1   1   1   1   1   2   2   1   1   1   1   2   1   1   2   2   1   1   2   0   2   0   1   0   1   2   0   0   2   2   1   0   0   1   2   1   1   1   1   1   1   2   0   0   0   1   1   1   0   1   0   2   2   2   1   1   0   0   2   1   1   0   0   1   2   2   1   1   1   1   0   2   0   2   1   2   1   2   1   1   1   0   1   1   2   1   1   1   1   1   0   1   1   2   1   1   1   2   2   0   1   1   2   2   1   0   0   0   2   1   1   0   1   2   1   1   1   0   2   2   0   1   0   1   0   1   1   0   1   0   2   1   2   1   0   1   1   2   1   1   0   0   0   2   1   0   1   1   0   2   1   1   2   2   2   2   0   2   1   1   1   1   2   0   0
 MK-2-5                 2   0   0   2   0   1   2   2   2   1   2   1   1   0   1   0   2   1   0   0   1   0   1   0   0   1   2   1   0   2   1   1   1   1   2   0   1   2   1   1   2   2   1   1   1   1   2   1   1   2   2   0   1   2   0   2   1   2   0   0   2   0   0   2   2   1   0   0   1   2   0   0   1   1   1   1   2   1   0   0   1   0   2   0   0   0   2   2   1   1   1   1   0   2   1   0   0   0   0   2   2   1   1   1   1   0   1   0   2   2   2   1   2   1   1   0   1   1   1   2   1   1   1   1   1   0   1   1   2   1   1   1   2   0   1   1   1   0   1   1   0   0   0   2   1   1   0   1   1   1   2   1   1   1   2   0   1   0   1   0   1   1   1   1   2   2   1   2   2   0   1   1   2   1   1   0   0   0   2   1   0   2   1   0   2   1   1   2   1   1   2   0   2   1   1   0   0   2   0   0
 MK-2-6                 2   0   0   2   0   1   2   2   2   1   2   2   1   0   1   0   2   1   0   0   1   1   2   0   0   2   2   2   0   2   1   1   1   1   2   0   1   2   0   1   1   2   1   2   1   1   2   1   1   2   2   0   1   2   0   2   1   2   0   0   2   1   1   2   2   1   1   0   1   1   0   0   1   1   1   1   2   1   1   1   1   0   2   1   0   0   1   2   1   1   1   1   0   2   1   0   0   0   0   2   2   0   0   1   1   0   1   0   1   2   1   1   2   1   1   0   1   1   1   2   1   1   1   1   1   0   1   1   2   1   1   1   2   0   1   1   1   0   1   2   0   0   0   1   1   1   1   1   1   1   2   1   1   1   2   0   1   0   1   0   1   1   1   1   2   2   0   2   2   0   0   2   2   2   1   0   0   0   2   1   0   2   1   0   2   1   1   1   1   1   2   0   2   1   1   0   1   2   0   0
 MK-2-7                 2   0   0   2   1   2   2   2   2   0   2   1   0   1   1   0   1   1   0   0   1   1   2   0   0   2   2   2   0   2   1   1   0   0   2   0   1   2   0   0   1   2   1   2   1   1   2   1   1   0   2   1   2   2   0   2   1   1   0   0   2   0   1   2   2   1   1   0   1   1   0   0   1   1   1   1   2   1   1   1   2   1   2   0   0   0   1   2   1   1   1   1   0   2   1   0   0   1   0   2   2   0   0   1   1   0   0   0   1   2   2   1   2   1   2   0   1   0   1   2   0   1   0   1   1   0   1   1   2   1   1   1   2   0   1   2   1   0   1   2   0   0   0   1   2   1   1   1   0   1   2   1   1   1   2   0   1   0   1   0   1   1   1   1   2   2   0   2   2   0   0   2   2   2   1   0   0   0   2   1   0   2   1   0   2   2   1   1   1   1   1   0   2   2   1   0   1   2   0   0
 MK-2-8                 2   0   0   1   1   2   2   2   2   0   2   1   1   1   1   1   1   1   1   0   1   0   2   0   1   1   2   2   0   2   1   2   0   0   2   0   1   1   0   1   1   2   2   2   1   1   2   2   1   0   2   1   1   1   0   2   1   1   0   0   1   0   1   2   1   1   1   0   2   1   0   0   1   1   1   0   2   0   1   2   2   2   2   0   0   0   1   2   1   1   1   1   0   2   1   0   0   1   0   2   2   0   0   2   1   0   0   0   1   2   2   1   2   1   1   0   2   0   1   2   1   1   0   1   1   0   1   1   2   0   1   1   1   0   1   1   1   0   1   2   0   0   0   1   2   1   0   1   0   1   2   1   1   1   2   0   1   0   1   0   1   1   1   0   2   2   0   2   2   0   1   2   2   2   1   0   0   1   2   2   0   2   0   1   2   2   1   1   1   0   1   0   2   2   1   0   1   2   0   0
 MK-2-9                 1   0   0   1   1   1   2   2   2   0   1   0   1   1   1   1   1   2   1   0   1   0   2   0   1   1   2   2   0   2   1   2   1   0   2   0   1   0   0   1   1   2   1   0   1   0   2   2   1   1   1   0   1   2   0   2   2   1   0   0   1   1   1   2   1   1   1   1   2   1   0   0   1   1   1   0   2   0   1   2   2   2   2   0   0   0   1   2   0   0   1   1   0   2   1   1   0   2   0   2   2   0   0   1   1   0   0   1   1   1   2   1   2   1   1   0   2   0   1   1   1   1   0   1   1   0   1   1   2   0   1   1   1   0   1   1   1   1   2   2   0   0   0   1   2   2   1   2   0   1   2   1   1   1   2   0   1   0   1   0   0   1   1   0   2   1   0   2   2   0   1   2   2   2   1   0   0   1   2   2   1   2   0   0   2   2   1   1   1   0   1   0   2   2   1   0   1   2   1   0
 MK-2-10                2   1   0   1   1   0   2   2   2   0   1   0   1   1   1   1   1   2   1   1   1   0   2   1   2   1   2   2   0   2   2   2   1   0   2   0   1   0   0   1   1   2   1   0   1   0   2   2   1   1   1   1   1   1   1   2   2   1   0   1   1   1   1   2   1   1   1   1   2   1   1   1   1   1   1   0   2   0   1   1   2   2   2   0   0   0   1   2   0   0   1   1   1   2   1   1   0   2   0   2   2   1   1   1   1   0   0   1   1   2   2   1   2   1   1   0   2   1   1   0   1   2   1   2   1   0   1   1   2   0   1   2   2   0   1   1   1   1   2   2   1   0   0   1   2   1   1   1   0   1   1   1   1   1   2   0   1   0   1   0   0   1   1   0   2   0   0   1   2   1   1   2   2   1   2   0   0   1   2   1   1   1   1   0   2   2   1   0   1   0   1   1   2   2   1   0   1   2   1   0
 MK-2-11                1   1   0   1   2   0   2   1   2   0   1   0   1   1   1   1   2   2   1   2   1   0   2   1   2   1   2   2   0   2   2   2   0   0   1   0   2   0   0   1   1   2   1   1   0   0   2   2   1   0   1   1   1   1   1   1   2   1   0   1   0   1   1   2   1   1   1   1   2   1   1   1   1   1   1   0   2   0   1   1   2   2   2   0   0   0   0   2   0   1   1   0   1   1   1   1   0   2   0   2   1   1   0   1   1   0   0   1   1   2   2   1   2   1   1   0   1   1   1   0   1   2   2   2   1   0   1   1   2   0   1   2   0   0   1   1   1   1   2   1   1   0   0   1   2   1   1   1   0   2   1   1   1   1   2   1   1   0   1   0   0   1   1   0   2   0   0   1   2   1   1   2   2   1   2   1   0   1   1   0   1   1   1   0   2   1   2   0   1   1   1   2   1   2   1   0   1   2   0   0
 MK-2-12                1   1   0   1   2   0   1   1   2   0   2   0   2   1   1   1   2   2   1   1   2   1   2   1   2   1   1   1   0   2   1   2   0   0   1   0   2   1   0   1   2   1   1   1   0   0   2   2   1   0   1   2   1   1   1   1   2   1   1   1   0   1   2   1   1   1   2   1   2   1   1   1   1   1   1   0   2   0   1   1   1   2   2   0   0   0   0   2   0   1   1   0   2   1   1   1   0   2   0   2   1   1   0   0   1   0   0   1   2   2   2   1   2   1   1   1   1   1   1   1   1   2   2   2   1   0   0   1   2   0   1   2   0   0   1   1   1   1   2   1   1   0   0   1   2   1   1   1   0   2   1   1   1   1   2   1   1   0   1   1   0   1   1   0   2   0   0   1   1   1   1   2   2   1   2   1   0   1   1   0   1   1   1   0   2   1   2   0   1   1   1   2   1   2   1   0   1   2   0   0
 MK-2-13                1   0   0   1   1   0   1   2   2   0   2   0   1   0   1   0   2   2   1   1   2   1   1   1   2   1   1   1   0   1   1   2   0   0   1   1   1   1   0   1   2   1   0   1   0   0   2   2   1   0   1   1   1   1   1   2   2   1   1   2   0   1   2   1   1   1   2   1   2   1   1   2   1   2   1   1   2   0   1   1   1   1   2   0   0   0   0   1   0   1   1   1   2   1   0   1   0   2   0   1   1   1   0   0   1   0   0   1   2   2   2   1   2   1   1   1   1   1   1   1   1   2   2   2   1   0   1   1   1   0   1   2   0   0   1   1   1   1   2   1   1   0   0   1   2   0   1   0   0   2   1   1   2   1   2   1   1   0   1   1   0   1   1   0   2   0   0   1   1   1   0   2   1   1   2   1   0   1   1   0   1   1   1   0   2   1   2   2   1   1   1   1   1   2   1   1   1   2   0   0
 MK-2-14                1   0   0   1   1   0   1   1   2   0   2   0   1   0   1   0   2   2   0   1   2   1   1   1   2   1   1   0   0   0   1   2   0   1   1   1   1   1   0   1   2   1   0   2   1   0   2   2   1   0   1   0   1   1   1   2   2   1   1   1   0   1   2   0   1   0   2   2   2   1   0   2   1   2   1   1   1   0   2   1   0   1   2   0   1   0   0   1   0   2   1   1   2   1   0   1   0   2   0   1   1   1   0   0   1   0   1   0   2   2   1   1   2   1   1   1   1   1   1   1   1   2   2   2   1   0   2   1   1   0   1   2   0   0   2   1   1   1   1   1   1   0   0   1   2   0   1   0   0   2   1   1   2   1   2   1   1   0   1   2   0   1   0   0   1   1   0   1   1   1   1   2   2   0   1   1   0   2   1   0   2   1   1   0   2   1   2   1   1   2   2   0   1   2   1   0   1   2   0   0
 MK-2-15                1   1   0   1   1   1   2   1   2   0   2   0   1   0   1   0   2   2   1   1   2   1   1   1   2   1   0   0   0   0   1   2   0   1   0   1   1   1   0   1   2   1   0   2   1   1   1   2   1   0   1   1   1   1   1   1   2   1   1   1   0   1   2   0   1   0   1   2   2   1   1   2   1   2   1   1   1   0   2   1   1   1   1   0   1   0   0   0   0   2   1   1   2   1   0   1   0   2   0   1   1   1   0   0   1   2   0   1   2   2   1   1   2   1   1   1   1   0   1   1   1   1   2   2   1   0   2   1   0   0   1   2   0   1   2   0   1   1   1   1   1   0   0   1   2   0   1   0   1   1   1   1   2   0   1   1   1   0   1   2   0   1   0   0   0   1   0   1   1   1   1   1   2   0   1   0   0   2   0   0   2   1   1   0   2   2   2   1   1   2   2   0   0   1   0   0   1   2   0   0
 MK-2-16                1   1   0   1   1   2   2   1   2   0   1   0   1   0   1   0   2   2   1   1   1   2   1   1   2   1   0   0   0   0   1   2   1   1   0   1   1   1   0   1   2   1   0   2   0   1   1   1   1   1   1   0   1   1   1   1   2   1   1   1   0   1   2   0   1   0   1   2   2   1   1   2   1   2   1   1   1   1   1   1   1   1   0   0   1   0   0   0   0   2   1   2   2   1   0   1   0   2   0   2   1   1   0   0   1   2   0   0   2   2   1   1   2   2   1   1   1   1   0   1   1   1   2   2   0   0   2   1   0   0   1   2   1   1   2   0   1   1   1   1   1   0   0   1   2   0   1   0   1   1   1   1   2   0   1   1   1   0   1   2   1   1   0   0   0   0   0   1   1   1   1   1   2   0   1   0   0   2   0   0   2   1   1   0   2   2   2   1   1   2   2   0   0   1   0   0   1   2   0   0
 MK-3-1                 2   0   1   1   1   1   2   2   1   1   0   1   1   1   1   0   2   2   2   1   1   1   0   2   0   2   2   1   0   0   1   2   1   1   1   2   1   1   1   0   0   1   0   1   1   1   2   2   1   2   1   1   1   0   2   1   2   2   1   1   1   1   1   2   0   1   0   1   2   1   1   1   1   2   2   1   1   2   0   1   0   1   1   1   1   1   2   1   1   1   1   1   1   1   1   1   0   2   1   2   1   2   1   1   1   0   2   0   1   2   1   1   0   1   1   1   1   0   1   1   2   1   1   1   2   1   2   0   0   0   0   2   1   2   0   2   1   0   1   0   1   2   1   0   1   1   2   1   0   1   1   0   1   2   1   1   1   2   1   0   2   1   1   2   0   1   1   1   1   0   1   1   1   0   2   0   1   2   0   1   1   2   1   2   0   2   0   2   0   1   1   2   2   1   0   1   1   2   0   0
 MK-3-2                 0   1   1   1   2   0   2   2   1   1   0   1   2   1   0   0   1   2   2   1   1   0   0   2   0   2   2   1   0   0   1   1   0   1   1   1   0   1   1   1   0   1   1   1   1   1   2   2   1   2   1   1   1   0   2   1   2   1   1   1   1   1   1   2   0   1   0   1   2   1   2   1   1   2   2   1   1   2   0   1   0   1   2   0   1   1   2   1   1   1   1   1   1   1   1   1   0   2   1   2   1   1   1   1   1   0   2   1   0   1   1   1   0   1   1   1   1   0   1   1   1   2   1   1   2   1   2   0   0   0   0   2   1   2   1   2   1   0   1   0   1   2   1   0   1   1   2   1   1   1   1   0   2   1   2   1   0   2   1   1   2   2   1   2   0   1   1   1   1   0   1   1   1   0   2   0   1   2   0   2   1   2   1   2   0   2   0   1   0   1   1   2   2   2   0   1   1   2   0   0
 MK-3-3                 0   1   0   1   2   0   2   2   1   1   0   1   2   1   0   0   1   2   2   2   1   0   0   2   0   2   2   1   0   0   2   1   0   1   1   1   0   1   1   0   0   1   1   1   2   2   2   2   1   2   1   1   1   0   2   1   1   1   1   1   0   2   1   2   0   1   0   0   1   1   2   1   1   1   2   1   1   2   1   1   1   1   2   1   2   1   2   1   1   1   1   0   0   1   1   1   0   2   1   1   0   1   1   1   1   0   1   0   0   2   2   1   0   1   2   1   0   0   1   0   1   2   1   1   2   1   2   0   0   0   0   2   1   2   1   1   1   0   1   0   1   1   1   0   1   1   1   1   1   1   1   1   2   1   1   1   0   2   1   1   2   2   2   2   1   1   1   1   2   0   1   1   1   0   2   0   1   2   1   2   1   2   1   2   0   1   0   0   1   1   1   2   2   2   1   1   1   2   0   0
 MK-3-4                 1   1   0   1   2   0   1   2   0   1   0   1   1   1   0   0   1   2   1   2   2   0   1   2   0   1   1   1   0   0   2   0   0   1   1   1   1   1   1   0   0   1   1   1   2   2   1   2   0   2   1   1   1   0   2   1   1   1   1   1   0   2   1   2   0   1   0   0   1   1   2   1   1   1   2   1   1   2   1   1   1   1   2   1   2   1   2   1   1   1   2   0   0   1   1   1   0   1   1   0   0   1   1   1   1   0   1   0   0   2   2   1   0   1   2   1   0   0   0   0   0   1   2   1   1   1   1   1   0   0   0   2   2   2   1   1   1   0   1   0   1   1   0   0   1   1   2   1   1   1   1   1   1   1   2   1   0   2   0   2   2   1   2   1   1   2   1   1   1   0   1   1   1   0   2   0   1   1   1   2   1   2   2   2   0   1   1   0   1   1   1   2   2   2   1   1   1   2   1   0
 MK-3-5                 1   1   0   1   2   0   1   2   0   2   1   1   1   1   0   0   1   2   1   2   1   0   2   1   0   1   1   1   0   0   2   0   1   1   1   1   1   1   2   0   1   1   2   1   2   2   1   2   1   2   1   1   1   0   2   1   1   1   2   1   0   2   2   2   0   1   1   0   1   1   2   1   1   1   2   2   0   2   1   1   1   1   2   1   2   1   2   1   0   1   2   1   0   1   1   1   0   1   0   0   1   1   1   1   1   0   1   0   0   2   2   0   1   1   2   0   0   0   1   1   0   0   1   1   1   1   1   1   0   0   0   2   2   2   2   1   1   1   1   0   2   1   0   0   1   1   1   1   1   1   1   1   1   0   2   1   0   0   0   2   2   1   2   2   1   2   1   0   0   0   1   1   0   0   2   0   1   1   1   1   1   2   2   1   0   1   1   0   2   0   1   2   1   2   1   1   1   1   2   0
 MK-3-6                 1   2   0   1   2   0   1   2   0   1   1   1   1   1   0   0   0   2   1   1   1   0   2   1   0   1   1   0   0   0   2   1   1   1   1   1   1   2   1   0   1   1   2   1   2   1   0   2   1   2   1   1   1   0   2   1   0   1   2   1   0   2   2   2   0   1   1   0   1   1   2   1   1   2   2   2   0   2   1   1   1   1   2   1   2   1   2   1   0   0   2   1   0   1   1   1   0   1   0   0   1   1   1   1   2   0   0   0   0   1   2   1   1   1   2   0   0   0   1   1   0   1   1   1   1   1   1   1   0   0   1   2   2   1   2   1   2   1   1   0   2   1   0   0   1   1   1   1   1   2   1   1   1   0   2   1   1   0   0   1   2   1   2   2   1   1   1   0   0   0   1   1   0   0   2   0   1   1   1   1   1   2   1   1   1   1   1   0   2   0   1   2   1   1   2   1   1   1   2   0
 MK-3-7                 1   1   0   1   2   0   1   2   0   1   1   1   1   1   1   0   1   2   1   1   1   0   2   1   0   1   1   0   0   1   2   1   1   1   1   1   1   2   1   0   1   1   2   2   2   0   1   2   2   2   1   1   1   0   1   2   0   1   2   1   0   2   2   1   0   1   1   0   1   0   2   1   1   2   1   2   0   2   1   1   1   1   2   1   2   0   2   1   0   0   2   1   0   1   1   1   0   1   0   1   1   1   1   1   2   0   1   0   1   1   2   1   1   1   2   0   0   0   1   1   0   1   1   1   1   2   1   2   0   0   1   1   2   1   2   1   2   1   1   0   2   1   0   0   1   1   1   0   1   2   1   1   1   0   2   1   0   0   0   1   1   1   2   1   0   1   1   0   0   0   1   1   0   0   1   0   2   1   0   2   0   1   1   1   1   1   1   0   2   0   1   2   1   1   1   1   1   1   2   1
 MK-3-8                 1   1   0   1   2   0   0   2   0   1   1   1   1   1   0   0   1   2   1   1   1   1   2   1   0   1   1   0   0   0   2   1   0   1   1   1   1   2   1   0   1   1   1   2   2   0   1   2   2   2   2   1   1   0   1   2   1   1   2   1   1   2   2   1   0   2   0   0   1   0   2   1   1   2   1   2   0   2   1   1   1   0   2   1   2   0   2   1   1   2   2   1   0   1   1   2   0   1   0   0   1   1   2   1   2   0   1   1   1   0   2   1   1   1   2   0   1   0   1   1   0   1   1   2   1   2   1   2   0   0   1   1   2   0   2   1   2   1   1   0   2   1   0   0   1   0   0   0   1   2   1   1   1   0   2   1   0   0   0   1   0   1   2   0   0   1   2   0   1   0   1   1   0   0   1   0   2   1   0   2   0   1   1   1   1   1   1   0   1   0   1   2   1   1   1   1   1   1   2   1
 MK-3-9                 1   1   0   2   2   1   0   1   0   1   1   1   1   1   0   0   0   2   1   1   1   1   2   1   0   1   1   0   0   0   2   1   0   1   1   1   1   2   1   0   2   1   1   2   2   0   1   2   1   1   2   1   1   0   1   2   1   1   2   2   1   2   2   1   0   2   0   1   1   0   2   1   0   0   0   2   0   2   1   0   1   0   1   1   2   0   2   2   1   2   2   1   0   1   1   1   0   1   0   1   1   1   0   1   2   0   1   1   0   0   2   1   2   1   2   0   1   0   1   0   1   1   1   2   0   1   2   2   0   0   1   1   2   0   1   1   1   1   1   0   2   1   0   0   1   1   1   1   2   2   2   1   1   0   2   1   0   0   0   1   0   1   2   0   0   1   2   0   1   0   1   1   0   0   1   0   2   1   0   2   0   1   1   1   1   1   2   1   1   0   1   1   2   0   2   1   1   1   2   1
 MK-3-10                1   1   0   2   1   1   0   0   0   1   1   1   1   1   0   0   0   2   1   1   1   1   2   2   0   1   1   0   0   0   2   2   0   0   1   1   1   2   1   0   2   1   1   2   1   0   1   2   1   1   2   1   1   0   1   2   1   1   2   2   1   2   2   1   1   2   0   1   1   1   2   1   0   0   0   2   0   2   1   0   1   1   1   0   2   0   2   1   1   2   2   1   0   1   1   0   0   1   0   1   1   1   0   1   1   0   1   1   0   0   2   1   2   0   2   0   1   0   1   0   1   2   1   2   0   1   1   2   0   0   1   2   1   0   1   1   1   1   1   1   2   1   0   0   1   1   1   1   2   2   2   1   1   0   2   2   0   0   0   1   1   2   1   0   0   1   2   0   1   1   1   1   0   0   1   1   2   1   0   2   0   1   1   1   1   1   2   1   1   0   1   1   2   0   2   1   1   1   2   1
 MK-3-11                1   1   1   2   1   1   0   0   0   1   1   1   1   1   0   0   0   2   1   1   1   1   2   2   0   1   0   0   0   0   2   2   0   0   1   1   1   2   1   0   2   0   1   2   1   0   1   1   1   1   2   1   1   0   1   2   1   1   1   1   1   2   2   0   1   2   0   1   1   1   2   1   0   0   1   2   0   2   1   1   1   1   1   0   2   0   2   2   1   2   1   2   2   1   0   0   0   1   0   2   1   1   0   1   0   1   1   2   0   0   2   1   1   0   2   0   1   0   1   0   1   1   1   1   0   1   1   1   0   0   1   2   1   0   2   1   1   1   1   1   2   1   0   1   1   2   1   2   1   2   2   1   1   0   2   2   0   0   0   1   1   1   1   0   1   1   2   0   1   1   1   1   0   0   1   1   2   1   0   2   0   0   1   1   0   1   2   1   1   1   1   1   2   0   2   1   1   1   2   1
 MK-3-12                1   1   1   2   1   2   0   0   0   1   1   1   1   1   0   0   1   1   1   1   1   1   2   1   1   1   0   0   1   0   1   2   0   0   1   1   1   2   1   0   2   0   1   2   1   0   1   1   1   1   2   1   1   0   1   2   1   1   0   1   0   2   2   0   1   2   0   0   1   1   2   1   0   0   1   2   0   2   0   1   1   1   2   1   1   0   2   2   1   1   1   2   2   2   1   1   0   1   1   2   1   1   0   1   0   0   1   2   1   0   2   1   1   0   2   0   1   0   1   0   0   1   2   1   0   1   1   1   0   0   1   2   1   1   2   1   1   1   1   0   2   1   0   1   1   2   1   2   1   2   2   1   1   0   2   2   0   0   0   1   1   1   0   0   1   0   2   0   1   2   1   1   0   0   0   1   1   1   0   1   0   1   1   2   0   1   1   1   1   0   2   0   2   0   2   0   1   2   2   2
 MK-3-13                0   1   0   2   1   2   0   0   0   1   1   0   1   1   1   0   1   2   1   2   1   1   2   1   2   0   0   0   1   0   0   2   2   0   1   1   1   2   1   0   2   0   1   2   1   1   1   1   1   0   2   1   1   1   1   1   1   2   1   1   0   2   2   1   1   2   1   0   1   1   2   1   0   1   1   2   0   2   1   1   1   1   2   1   1   0   2   2   0   1   1   2   1   2   1   0   0   1   1   2   1   1   0   0   1   0   1   2   1   1   2   1   1   1   1   0   1   0   1   0   1   1   2   1   0   1   1   1   0   0   1   2   1   1   2   1   1   1   1   0   2   1   1   1   1   2   1   1   1   2   2   1   1   0   2   1   0   0   1   1   1   1   0   0   1   0   1   0   2   2   1   1   0   0   0   1   1   1   1   1   0   1   1   2   0   2   1   1   1   0   2   0   2   0   1   0   1   2   2   2
 MK-3-14                0   1   0   2   1   2   0   0   0   1   1   0   1   2   1   0   1   2   1   2   1   1   2   1   2   0   0   0   1   0   1   2   2   0   1   1   1   2   1   0   1   0   0   2   0   1   2   1   1   1   2   0   1   1   1   0   1   2   1   1   0   2   1   1   1   2   1   0   1   1   2   1   0   1   0   2   0   2   1   1   2   1   2   1   1   0   2   1   0   1   1   2   1   2   1   0   0   1   1   2   1   1   0   0   1   1   1   2   1   0   2   1   1   0   1   0   1   1   1   0   1   2   2   1   0   1   1   1   0   0   1   2   1   1   2   0   1   1   1   0   2   1   1   1   1   2   1   2   1   2   2   2   1   0   2   1   0   0   1   2   1   1   1   1   1   0   2   0   2   2   1   2   1   0   0   1   1   0   1   1   0   1   1   2   1   2   1   1   1   0   2   0   2   0   2   1   1   1   2   2
 MK-3-15                0   1   1   2   1   2   0   0   0   1   1   1   1   2   1   0   1   2   0   2   1   1   2   1   2   0   0   1   1   1   1   2   2   0   1   1   1   2   1   0   1   0   0   1   1   1   2   1   0   0   2   0   1   1   1   0   0   2   1   1   0   2   1   1   1   1   1   0   0   1   2   0   0   1   0   1   0   2   1   1   2   0   1   1   1   0   2   1   0   1   2   2   1   2   1   0   0   1   1   1   1   1   0   0   1   2   1   2   1   0   2   1   1   0   1   0   1   1   2   0   1   1   2   1   0   1   0   1   0   0   1   2   1   1   2   0   1   1   1   0   2   1   1   1   1   1   1   1   1   2   2   2   1   0   2   1   0   0   0   2   1   1   1   1   1   0   1   0   2   2   1   2   0   0   0   0   1   0   1   1   0   0   1   0   1   2   1   1   1   0   2   0   1   0   2   2   1   1   2   2
 MK-3-16                0   1   0   2   1   2   0   0   0   1   1   2   1   2   1   0   1   2   0   2   1   1   2   1   2   0   0   1   1   1   1   2   2   0   2   1   1   2   2   0   1   0   1   1   1   1   2   1   1   1   2   0   0   1   2   0   0   2   0   1   1   1   1   1   1   2   1   0   2   1   2   0   0   1   0   1   0   1   1   1   2   0   1   1   1   0   2   1   0   1   2   2   1   2   1   0   0   1   1   0   2   2   0   0   1   1   1   2   1   0   2   1   1   0   1   0   0   0   2   0   1   1   2   0   0   1   0   1   1   0   1   2   1   1   2   0   1   1   1   0   2   1   1   1   1   1   1   1   1   2   2   2   1   0   2   1   0   0   0   2   1   1   1   1   1   0   1   0   2   2   1   2   0   1   0   0   1   1   1   1   0   0   1   0   0   2   1   2   1   0   2   0   1   0   2   2   1   2   2   2
 MK-4-1                 2   0   0   1   0   1   1   0   0   0   2   2   0   2   2   1   1   0   2   2   2   1   0   0   1   2   2   1   1   1   1   2   2   0   1   1   1   1   0   1   2   2   2   2   1   2   1   1   1   0   1   2   1   1   2   1   0   0   0   1   2   1   2   2   1   1   2   2   2   0   1   1   2   0   1   1   2   1   1   2   2   1   1   2   1   0   0   1   1   0   0   1   2   2   1   0   1   2   0   1   0   0   0   1   0   2   1   1   1   2   1   2   1   2   0   2   1   1   0   1   1   1   0   0   0   2   2   1   0   1   1   2   1   0   1   0   1   1   1   0   1   1   0   1   1   2   2   2   1   1   1   1   2   0   1   1   1   1   2   2   2   2   2   1   2   1   0   1   1   1   1   2   1   2   1   1   2   0   0   1   2   0   2   1   2   0   0   2   1   0   1   1   1   1   1   2   1   2   1   1
 MK-4-2                 2   0   0   2   0   1   1   0   1   0   2   2   0   1   2   2   1   2   2   2   2   1   1   0   1   2   2   1   1   1   0   2   2   0   1   1   1   1   1   0   2   2   2   2   1   2   1   1   1   1   1   1   0   0   2   0   0   1   1   1   2   1   1   2   0   1   2   2   2   0   1   1   2   1   1   1   1   1   1   1   2   1   1   2   1   0   0   1   2   0   0   0   2   2   1   1   1   2   0   1   0   0   0   1   1   2   1   1   2   2   1   2   0   1   0   1   1   1   0   1   2   1   1   0   0   2   2   0   0   1   1   1   1   0   1   0   1   0   1   0   1   1   2   1   1   2   2   2   1   1   1   1   2   0   1   1   1   1   2   2   1   2   2   2   2   0   0   1   1   1   1   2   1   2   2   2   2   0   0   1   2   0   2   1   1   0   1   2   1   0   0   1   1   1   1   1   1   2   1   1
 MK-4-3                 2   0   0   2   0   1   1   2   1   0   2   2   1   1   2   2   1   2   2   1   2   1   1   0   1   2   2   1   2   1   0   2   2   1   1   1   1   1   1   0   2   2   2   1   1   2   2   1   1   2   1   1   0   0   2   0   0   1   1   1   2   1   1   1   0   1   2   2   2   0   1   1   1   1   1   1   1   1   1   1   2   2   1   2   1   0   0   1   2   1   1   1   2   2   2   1   1   2   0   1   0   0   0   0   1   2   1   1   2   2   1   2   0   1   0   1   1   1   0   1   1   1   1   0   0   2   2   0   0   1   1   1   1   1   0   0   1   0   2   0   1   1   1   1   1   2   2   2   1   2   0   0   2   0   1   1   0   1   2   2   1   0   2   2   1   0   0   1   1   1   1   2   1   2   2   2   2   1   0   1   1   0   2   1   1   0   2   2   1   0   0   1   1   1   1   1   1   2   1   1
 MK-4-4                 2   0   0   2   0   0   1   2   1   0   2   2   1   1   2   1   1   2   2   1   1   1   0   1   1   2   2   1   2   1   0   2   2   1   1   1   1   1   1   0   2   2   2   1   1   2   2   1   1   2   1   1   0   0   2   0   0   1   1   1   2   1   1   1   1   2   1   2   2   0   1   1   1   2   0   1   1   0   1   1   2   2   2   2   1   0   1   1   2   0   1   0   2   2   2   1   1   1   0   0   1   0   0   0   1   2   2   0   2   2   1   2   0   1   0   1   1   1   0   1   1   1   1   1   0   2   2   0   0   1   1   1   1   1   0   0   2   1   2   0   1   1   1   1   1   2   2   2   1   2   0   1   2   0   1   1   0   0   2   2   1   1   2   1   1   0   0   1   1   1   1   1   1   2   2   2   2   1   0   1   1   0   2   1   1   0   2   1   1   0   0   1   1   1   1   1   2   2   1   1
 MK-4-5                 2   0   0   2   0   0   1   2   1   1   2   2   1   1   1   1   1   1   2   1   1   1   0   1   1   2   2   1   2   1   0   2   2   1   2   1   1   1   1   0   2   2   1   1   0   2   2   1   1   2   1   1   1   0   1   0   1   1   2   1   2   1   1   1   2   2   0   2   2   0   1   0   1   1   0   1   1   0   1   1   2   2   2   2   0   0   1   1   2   0   1   0   2   2   2   1   2   1   2   0   1   0   0   0   0   2   2   0   1   1   1   2   0   1   0   1   1   1   0   1   1   1   1   1   0   2   2   0   0   1   1   1   1   2   0   1   1   1   2   0   0   1   1   1   1   2   2   2   1   2   0   1   2   0   1   1   0   0   2   2   1   1   2   1   1   0   0   1   0   1   1   2   1   2   2   2   2   1   0   1   1   0   1   1   1   0   2   1   1   0   0   1   1   1   1   1   2   1   2   1
 MK-4-6                 2   0   0   2   0   0   1   2   1   1   2   2   1   1   1   1   1   0   2   1   1   1   0   1   1   2   2   1   2   1   0   2   2   1   2   1   1   0   1   0   2   1   1   1   1   2   1   2   1   2   1   2   1   0   1   0   1   1   2   1   2   1   1   2   2   2   0   1   2   0   1   0   1   2   1   1   1   1   1   1   2   2   2   2   1   0   1   1   2   0   1   1   2   2   2   1   2   1   2   1   1   0   0   0   0   2   2   0   1   1   1   2   0   2   0   1   2   1   1   1   1   2   2   1   0   1   1   0   0   1   1   1   1   2   0   0   1   1   2   1   1   0   1   1   1   1   2   2   1   2   0   2   2   0   0   1   0   0   2   2   1   1   2   1   1   0   0   1   0   0   1   2   1   2   2   2   2   0   0   1   1   0   1   1   1   0   1   1   0   0   0   1   1   1   1   1   2   1   2   1
 MK-4-7                 1   0   0   2   0   0   1   1   1   0   1   2   1   1   1   1   1   0   2   1   1   1   0   1   1   2   2   1   1   1   0   2   2   0   2   1   1   0   1   0   2   1   1   1   1   2   0   2   2   2   1   2   2   0   1   0   0   1   2   1   2   1   1   2   2   1   0   1   2   2   1   0   1   1   1   2   0   2   1   1   2   2   2   1   1   0   1   1   2   0   1   2   2   2   2   1   2   1   2   1   1   0   0   1   0   0   2   0   1   1   1   2   1   2   0   1   2   1   1   0   1   2   2   1   0   1   1   0   0   1   1   1   1   2   0   0   1   1   2   1   1   0   1   0   1   1   2   1   1   2   0   2   1   0   0   1   0   1   2   2   1   2   2   1   1   0   0   1   0   0   1   2   2   2   2   2   1   1   0   0   1   0   2   1   1   0   1   1   0   0   1   1   1   0   1   1   2   1   1   1
 MK-4-8                 2   0   0   2   0   1   1   0   1   1   1   2   1   1   1   1   1   1   2   1   1   1   0   1   1   2   2   0   1   1   0   2   1   0   2   2   1   0   2   0   2   1   1   1   1   2   0   2   2   1   1   2   2   0   1   1   0   1   2   1   1   0   1   1   2   2   0   1   1   2   1   1   1   1   1   2   0   2   1   2   2   2   2   1   1   0   0   1   1   0   1   2   2   2   2   1   2   1   2   1   0   0   1   1   0   0   2   0   1   2   0   2   1   2   0   1   2   1   1   0   1   2   2   1   0   1   1   0   0   1   1   1   1   2   0   0   1   1   2   1   1   0   0   0   1   1   2   2   0   1   0   2   1   1   0   1   0   1   1   2   2   1   1   1   1   0   0   1   0   1   0   2   2   2   2   1   0   1   0   0   1   0   1   1   1   0   2   1   1   0   1   2   1   1   1   1   2   1   1   1
 MK-4-9                 2   0   0   2   0   1   1   0   1   1   1   2   1   1   1   2   1   1   2   1   1   1   0   1   1   2   0   0   1   2   0   2   1   0   2   2   1   0   2   0   2   0   1   1   1   2   1   2   1   2   2   1   2   0   2   1   0   1   2   0   1   0   1   1   1   2   0   1   2   2   1   1   2   1   1   2   0   2   1   2   2   2   2   1   1   0   0   1   1   0   0   1   2   2   1   1   2   1   2   1   1   0   1   1   0   0   2   1   1   2   0   2   1   2   0   1   2   1   1   0   1   2   2   1   0   1   1   0   0   1   2   1   2   2   0   0   1   1   2   1   1   0   0   1   1   1   2   2   0   1   0   2   1   1   0   1   0   1   0   2   2   1   1   1   1   0   0   1   0   1   0   2   2   2   2   1   1   1   0   0   1   0   1   1   1   1   2   1   2   0   1   2   1   1   1   1   2   1   1   1
 MK-4-10                2   1   0   2   0   1   1   0   1   1   1   2   1   0   1   2   1   0   2   1   1   1   0   1   1   2   0   0   1   2   0   2   1   0   2   1   1   0   2   0   2   1   1   0   1   2   1   2   1   2   2   1   2   0   2   1   0   1   2   0   1   0   1   1   1   2   0   1   2   1   1   1   2   1   1   2   0   2   2   2   2   2   2   1   1   0   1   1   1   0   0   1   0   2   1   1   2   1   2   1   1   0   0   1   0   0   2   1   1   1   1   2   2   2   1   1   1   0   1   0   1   2   1   1   0   1   2   0   0   2   2   1   2   2   0   0   1   1   2   1   2   0   0   1   2   1   1   1   0   1   0   2   1   1   0   1   0   1   1   2   2   2   1   1   1   0   0   1   0   1   0   2   2   2   2   1   1   1   0   0   1   0   0   1   1   1   2   1   2   0   1   1   1   1   1   1   2   2   1   0
 MK-4-11                1   1   0   2   0   0   1   1   1   1   2   2   1   1   1   2   1   0   2   1   1   1   0   1   1   2   0   1   2   2   0   2   1   0   1   1   1   0   2   0   1   1   1   0   1   2   2   2   1   2   2   1   2   0   2   1   0   1   2   1   1   1   1   1   1   2   0   1   2   1   1   1   2   1   1   1   2   2   1   2   2   2   2   1   1   0   1   1   1   0   0   1   0   2   1   0   2   1   2   1   0   0   0   1   0   0   2   2   0   1   2   2   2   2   1   0   1   0   1   0   1   2   0   1   0   1   2   1   0   2   2   1   2   1   0   0   1   1   2   1   2   0   0   1   1   1   0   1   0   1   0   2   1   1   0   1   0   1   1   2   2   2   2   1   1   0   0   2   0   2   1   1   2   2   2   1   1   1   0   0   1   0   1   1   2   1   2   1   1   0   1   1   0   1   1   1   2   2   0   0
 MK-4-12                1   1   0   2   0   0   1   1   1   1   1   2   2   1   2   2   1   0   2   0   1   1   1   1   1   2   0   1   2   2   0   2   1   2   1   1   1   0   2   0   1   2   1   0   2   2   1   2   1   2   1   0   2   0   2   1   0   1   1   2   1   1   0   1   1   2   0   1   2   0   1   1   2   1   1   1   2   2   1   2   1   2   2   1   1   0   1   1   1   0   0   1   0   2   1   0   2   1   2   1   0   0   0   1   1   0   2   1   0   1   2   2   2   2   0   0   1   0   1   1   1   2   0   1   0   1   2   1   0   1   2   1   2   1   0   0   1   1   2   1   2   0   1   1   1   0   0   0   2   1   1   2   1   1   0   1   2   1   1   2   2   1   2   1   1   0   0   2   0   1   2   1   2   1   2   0   1   1   0   0   1   0   1   1   2   1   1   1   1   1   1   1   0   1   1   1   2   2   0   0
 MK-4-13                1   1   0   2   1   0   1   1   1   1   1   2   1   1   1   2   1   0   1   0   2   1   1   1   1   2   0   1   2   2   0   2   1   2   0   1   1   0   2   0   1   2   1   0   2   0   2   2   0   2   0   0   2   0   1   1   0   1   1   2   1   1   0   2   1   2   0   1   1   1   1   1   2   1   1   1   1   1   2   1   1   2   2   2   1   0   1   1   1   0   0   1   0   2   1   0   1   1   2   2   1   0   0   1   1   0   2   1   0   0   2   2   1   2   0   0   1   1   1   1   1   1   0   1   1   1   2   1   0   1   2   1   2   1   1   1   1   1   2   2   2   0   1   1   1   0   0   0   1   1   2   0   1   0   0   1   2   1   1   2   2   1   1   1   1   0   0   0   0   1   2   1   2   1   1   1   1   1   1   0   1   0   1   0   2   1   1   1   1   1   1   0   1   1   1   1   2   2   0   0
 MK-4-14                2   1   1   2   1   1   1   2   1   1   1   1   1   1   1   2   1   0   1   0   2   1   1   1   1   2   0   1   2   2   1   2   1   2   1   1   1   0   2   1   1   1   1   0   1   1   1   1   1   2   0   0   2   0   1   1   0   1   1   2   1   1   0   2   1   2   0   1   1   1   1   1   2   1   1   1   1   1   2   1   1   2   2   2   2   0   1   1   1   1   0   1   0   2   1   0   1   1   1   1   1   0   0   2   1   0   1   2   0   0   1   2   1   2   0   0   2   1   1   1   1   0   0   1   2   1   2   1   1   1   2   1   2   1   1   1   1   1   2   2   2   0   1   1   0   0   0   0   1   1   2   1   1   0   0   1   2   1   1   2   2   1   1   0   0   0   0   0   0   0   2   1   1   1   1   1   0   0   1   0   1   0   1   1   2   1   1   1   1   2   1   0   1   1   1   1   2   1   0   0
 MK-4-15                2   1   1   2   1   1   1   2   1   1   1   1   1   1   1   2   1   0   1   0   1   1   1   1   2   2   0   2   2   2   2   2   1   1   2   1   1   0   2   1   1   1   1   1   1   1   1   1   2   2   0   0   1   0   1   0   0   1   1   2   1   1   0   2   1   2   0   1   1   1   1   1   1   1   1   1   1   1   1   1   1   2   1   1   2   0   1   1   1   1   1   0   0   2   1   0   1   0   1   1   1   0   0   2   1   0   0   2   0   0   1   2   1   1   0   0   2   0   1   1   1   0   0   1   2   1   2   1   1   1   2   1   2   2   1   1   1   0   2   2   0   0   1   1   1   0   0   1   1   1   2   1   2   0   0   1   2   1   0   2   1   1   1   0   0   0   0   0   0   0   1   1   1   1   1   1   0   1   1   1   1   0   1   1   2   1   0   1   1   2   1   0   1   1   1   1   2   1   1   1
 MK-4-16                1   2   1   2   1   1   1   2   1   1   1   1   1   1   1   2   2   0   1   1   1   0   1   1   2   1   1   2   2   1   2   2   1   1   1   1   1   1   2   2   1   1   1   1   1   1   1   0   2   2   1   0   1   0   1   0   0   1   2   2   1   1   0   2   1   1   0   1   1   1   1   1   1   1   1   1   1   1   1   1   2   2   1   1   2   2   1   1   0   1   1   0   0   2   1   0   1   1   1   1   1   1   0   2   1   0   0   2   0   0   1   2   1   1   0   0   2   0   1   1   1   0   1   2   2   2   2   1   1   1   2   1   2   2   1   1   1   0   2   2   1   1   1   1   1   0   0   1   0   1   2   1   1   0   0   1   2   1   0   2   1   1   1   0   1   0   0   0   0   0   2   1   1   1   1   1   0   1   1   1   1   1   1   1   2   1   0   1   1   1   1   0   1   0   1   0   2   1   1   1
 MK-5-1                 0   2   2   2   0   1   2   0   0   0   1   2   1   2   1   0   1   0   1   1   1   1   2   2   1   0   0   2   2   1   1   1   0   1   2   1   0   1   1   0   1   1   1   2   1   1   1   0   1   1   2   1   1   1   0   0   1   1   2   1   1   1   2   1   1   2   2   1   1   0   0   2   1   1   1   1   1   0   1   0   2   2   2   1   2   2   1   2   1   2   2   2   0   1   1   2   1   2   1   1   1   1   0   2   1   2   1   1   1   1   2   1   1   2   1   1   2   0   1   1   1   1   2   1   2   1   1   2   0   0   1   1   0   1   0   1   1   1   1   0   1   1   2   2   1   0   1   2   0   2   2   1   1   1   0   1   0   1   2   0   1   0   1   2   1   2   2   0   1   0   0   1   1   1   2   0   2   1   1   2   1   1   1   0   1   1   1   1   2   1   0   1   0   1   1   0   1   1   1   1
 MK-5-2                 0   2   1   2   0   1   1   1   0   0   1   2   1   2   1   2   1   0   1   1   1   2   2   2   1   0   0   2   2   0   1   1   1   1   2   1   0   1   1   0   1   1   1   2   1   1   1   1   1   1   2   2   1   1   0   0   0   2   2   1   1   1   2   1   1   2   2   1   2   0   0   2   1   2   1   1   1   0   1   0   2   1   2   1   2   2   1   2   0   2   2   2   0   1   1   2   1   2   1   1   2   1   0   2   1   2   1   2   2   1   2   1   2   2   1   0   2   0   1   0   0   0   2   1   1   1   1   2   0   0   1   2   0   1   1   1   1   0   0   1   1   1   1   2   1   2   1   2   0   2   2   2   1   0   0   1   0   1   2   0   2   1   1   1   1   2   2   0   1   0   0   1   1   1   2   0   2   1   1   2   1   1   1   1   1   2   1   0   2   1   1   1   0   1   1   1   1   1   1   1
 MK-5-3                 0   2   1   2   0   1   1   1   0   0   1   2   1   2   1   2   1   1   2   1   1   2   2   1   1   1   0   2   2   1   1   1   1   1   2   1   0   1   1   0   2   1   0   2   1   1   1   1   1   1   2   2   1   1   0   1   0   1   2   0   1   1   2   1   1   2   2   1   2   0   0   2   0   2   1   1   1   0   2   0   2   1   2   1   1   2   1   2   0   2   2   2   0   1   2   2   1   2   1   1   2   1   1   2   1   2   1   2   2   1   1   1   2   1   1   0   2   1   1   0   0   0   2   1   1   1   1   2   2   1   0   1   0   1   1   1   1   0   0   1   1   1   1   2   1   2   1   2   1   2   1   2   1   0   0   1   1   1   2   0   2   2   1   1   1   2   2   1   1   0   0   1   1   1   2   0   2   1   1   2   1   1   0   1   1   2   1   0   0   1   1   1   0   1   1   1   1   1   1   1
 MK-5-4                 1   2   1   2   0   1   1   1   0   0   1   2   1   1   1   2   1   2   2   0   1   2   2   1   1   1   0   2   2   1   0   1   1   1   2   1   1   1   1   0   2   1   0   2   2   1   0   1   1   2   2   2   1   1   0   1   0   1   2   0   1   1   1   1   1   2   2   1   2   0   1   2   1   2   0   1   1   1   2   0   2   1   2   1   1   2   1   2   0   2   2   2   0   1   2   2   1   2   1   1   2   1   1   2   1   2   1   2   2   2   1   1   2   2   0   0   2   1   1   0   0   0   2   1   1   1   1   2   1   0   1   0   0   1   0   1   1   0   0   1   1   1   1   2   2   2   1   2   1   2   1   2   1   0   0   1   1   1   2   0   2   2   2   0   1   2   2   2   0   0   0   1   0   2   2   0   1   1   1   2   1   1   0   1   1   2   1   0   0   1   1   1   0   1   1   1   1   1   2   1
 MK-5-5                 2   2   0   2   0   1   1   1   0   1   0   2   1   1   0   2   1   2   2   0   1   2   1   1   1   1   0   1   2   1   0   1   1   1   2   1   0   0   1   0   2   1   1   2   2   1   1   1   1   2   2   2   1   1   0   0   0   1   2   0   1   1   1   2   2   2   2   1   2   1   1   2   1   2   1   1   1   1   2   2   2   1   2   1   1   2   1   2   0   2   2   2   0   1   2   2   0   2   1   1   2   1   1   2   2   2   1   2   2   2   0   1   2   2   1   0   2   1   1   0   1   0   1   1   2   1   1   2   1   0   1   0   0   1   1   1   2   0   0   2   1   1   1   2   2   2   1   2   1   2   1   2   1   0   0   1   1   1   1   0   1   2   2   0   1   2   2   2   1   1   0   1   0   2   2   0   1   1   1   2   1   1   0   2   1   2   0   0   0   1   0   1   0   1   1   1   1   1   2   1
 MK-5-6                 2   2   0   2   0   0   1   1   0   1   0   2   1   2   0   2   2   2   2   1   1   2   1   1   1   2   0   1   2   1   0   1   1   1   2   2   0   0   1   0   1   1   1   2   2   1   1   1   1   2   2   1   1   1   0   0   1   1   2   0   1   0   1   2   2   2   2   1   2   1   1   2   2   2   1   1   1   1   2   1   2   1   2   0   1   1   1   2   0   2   2   2   0   1   2   2   0   2   1   1   2   1   1   1   2   2   1   2   2   2   0   0   2   2   1   1   2   0   1   0   1   0   1   1   2   1   1   2   1   1   1   0   1   1   1   1   2   0   0   2   1   1   1   2   2   2   1   2   1   2   2   1   1   0   0   1   1   0   1   0   1   2   2   0   0   2   1   2   1   2   0   2   1   2   2   0   1   1   2   2   0   1   0   2   1   2   0   0   0   2   1   1   0   1   0   1   1   1   2   1
 MK-5-7                 2   2   1   2   1   0   1   1   1   1   0   2   1   2   1   2   2   1   2   1   1   2   1   1   1   2   0   1   2   1   0   1   2   1   1   2   0   0   0   0   1   1   1   1   2   1   1   1   0   2   2   1   2   1   0   0   1   1   1   0   1   0   1   2   2   2   1   1   2   1   1   2   1   2   2   1   0   1   1   1   1   1   2   0   0   1   1   2   0   2   2   1   0   1   2   2   0   2   1   2   2   1   1   2   2   2   1   2   2   1   0   0   2   1   1   1   2   0   1   0   2   0   1   2   2   1   0   2   1   1   1   0   1   1   1   1   2   1   0   2   0   1   1   1   2   2   1   2   2   1   2   1   1   1   0   1   1   0   1   0   2   2   2   0   0   2   1   2   1   2   0   2   1   2   2   0   1   1   2   1   1   1   0   2   1   2   0   0   0   2   2   1   0   1   0   1   1   1   2   1
 MK-5-8                 2   2   1   2   1   0   1   1   1   1   0   2   1   2   0   1   2   1   2   1   1   2   1   1   1   2   0   0   2   1   0   1   2   1   1   2   1   1   0   0   1   1   1   1   2   2   0   1   0   2   2   1   2   1   0   0   1   1   1   1   1   0   1   2   2   2   1   2   2   1   1   2   1   1   2   1   0   1   1   1   0   1   2   0   1   1   1   1   0   2   2   1   0   1   2   1   0   2   1   2   2   1   1   2   2   2   1   1   2   1   0   1   2   1   1   1   1   1   1   0   1   0   0   1   2   1   0   2   1   1   1   0   1   1   2   0   2   1   0   2   1   1   1   1   2   2   1   2   2   1   1   0   1   1   0   2   2   0   1   0   1   2   1   0   0   1   1   1   0   2   0   2   1   2   1   1   1   1   2   1   1   1   0   2   1   2   0   0   0   2   2   1   0   1   0   1   1   1   2   2
 MK-5-9                 1   2   1   2   1   1   1   2   1   0   0   2   1   2   1   1   2   0   1   1   1   2   1   1   1   2   0   0   2   0   0   1   2   1   1   2   1   1   0   1   1   1   1   1   2   2   1   1   0   2   2   1   2   1   0   0   1   1   1   0   1   1   1   2   1   1   1   2   2   1   1   2   1   2   2   1   0   1   1   1   0   1   2   0   1   1   0   2   0   2   2   1   0   1   2   1   1   2   1   2   2   1   1   2   1   2   1   0   2   1   0   0   2   1   0   2   1   1   1   0   2   0   0   1   2   2   0   0   1   1   1   0   1   1   2   0   2   1   0   2   1   1   1   1   1   2   2   2   2   1   1   0   1   1   0   1   2   0   1   0   1   2   1   0   0   0   1   1   0   2   1   1   1   2   1   0   1   1   1   1   0   1   0   2   1   2   1   0   0   2   2   1   0   1   0   1   1   1   2   2
 MK-5-10                1   2   1   2   1   1   1   2   1   0   1   2   1   2   2   0   2   0   1   0   1   2   1   1   1   2   0   0   2   0   0   1   1   1   2   2   1   1   0   1   1   1   1   1   2   2   1   2   0   2   2   1   2   1   0   0   1   1   1   0   1   0   1   2   1   1   2   1   2   1   1   2   1   2   2   2   0   1   1   1   0   1   2   0   2   2   0   2   0   2   1   2   1   1   1   1   1   2   1   2   1   1   1   2   1   2   0   0   2   1   0   0   2   1   0   1   1   0   1   0   2   0   0   1   2   2   1   0   1   1   1   0   1   1   2   0   1   1   0   2   1   1   1   1   0   2   2   2   1   1   1   0   1   1   0   1   2   0   1   1   1   2   1   0   0   0   2   1   0   2   1   1   1   2   1   0   1   1   2   1   0   1   1   2   1   2   1   0   0   2   2   2   1   1   0   1   1   2   2   1
 MK-5-11                0   2   2   2   1   1   0   2   1   1   1   1   1   1   1   0   2   0   1   0   1   1   1   2   1   2   0   0   2   0   0   1   1   1   2   2   1   1   1   1   1   1   1   0   1   2   0   1   0   2   2   1   2   1   0   0   1   1   1   1   1   0   1   2   1   1   2   1   2   1   1   2   1   2   1   2   0   1   2   0   0   1   2   0   2   2   0   1   0   2   1   2   1   1   1   1   1   2   1   2   1   1   1   2   1   2   0   0   2   1   0   0   2   1   0   1   0   0   1   0   2   0   0   1   2   2   2   0   1   0   0   0   1   1   2   0   1   1   0   1   1   1   1   1   0   2   2   2   1   1   1   0   1   1   0   1   2   0   1   1   1   2   1   0   0   0   2   0   0   2   1   1   1   2   1   0   1   1   2   1   0   1   0   1   2   2   0   0   0   2   2   1   0   1   1   1   2   2   2   1
 MK-5-12                0   2   1   2   2   1   1   2   1   1   1   1   1   1   1   0   2   0   1   0   1   1   1   1   1   2   0   0   2   0   0   1   1   1   2   2   0   2   1   1   1   1   1   0   1   2   0   1   0   2   1   1   2   1   1   1   0   1   1   1   1   1   1   2   1   1   2   1   2   1   1   2   1   1   1   2   0   1   2   0   1   1   2   0   2   2   0   0   0   2   1   2   1   1   1   1   1   1   1   2   2   1   1   1   1   2   0   0   2   1   0   0   2   1   0   1   0   0   1   0   2   0   0   1   2   1   2   0   1   0   0   0   1   1   1   2   1   1   0   1   1   1   1   1   0   1   2   1   1   1   1   0   1   1   0   1   2   0   1   1   1   2   1   0   0   0   2   0   1   2   0   1   2   2   1   0   1   0   1   1   0   1   0   1   2   2   0   0   1   1   2   1   0   1   1   1   2   2   2   0
 MK-5-13                0   1   1   1   2   1   1   2   1   1   1   1   1   2   1   0   2   0   1   0   1   1   1   1   1   2   0   0   2   0   0   2   1   1   2   2   0   1   1   1   2   1   1   0   1   2   0   1   0   2   2   1   2   1   2   1   0   2   1   1   1   2   1   2   1   1   1   1   2   1   1   2   0   0   1   2   0   1   2   0   1   2   2   0   2   2   1   0   0   1   0   2   1   1   1   1   0   1   0   2   2   1   1   1   2   2   0   0   2   1   0   0   2   1   0   1   0   0   1   0   2   1   0   1   2   1   2   1   1   0   0   0   1   1   1   2   1   1   1   1   1   2   1   1   0   1   1   1   1   1   1   1   1   0   0   1   2   0   1   1   1   2   1   0   1   0   1   0   1   2   0   1   2   2   1   1   2   0   0   1   0   1   0   1   1   1   0   0   1   1   2   1   0   0   1   2   2   2   2   0
 MK-5-14                0   1   1   1   2   0   1   2   0   1   2   1   1   2   1   0   2   0   1   0   1   0   1   1   1   2   0   1   1   0   0   2   1   1   2   2   0   1   1   1   2   1   0   0   1   1   0   1   0   2   2   1   2   1   2   1   0   1   1   1   1   2   1   2   1   1   1   2   2   1   1   2   1   0   1   2   0   0   2   0   1   2   1   0   2   1   1   0   0   1   1   2   2   1   1   1   0   1   0   1   2   1   1   2   2   2   0   0   2   1   0   0   2   1   0   1   1   0   1   0   2   1   0   1   2   1   1   1   1   0   1   0   1   1   1   2   1   0   1   0   1   2   1   1   2   1   0   1   0   1   1   1   1   0   0   1   2   0   0   1   1   2   0   0   1   0   1   0   1   2   1   2   2   2   1   1   2   0   0   1   0   1   0   1   1   1   0   0   1   2   2   0   0   0   0   2   1   2   2   0
 MK-5-15                0   1   1   1   2   1   0   2   0   1   2   1   1   2   2   0   2   0   1   0   1   0   1   1   1   2   0   1   2   1   0   2   1   1   2   2   0   1   1   1   2   1   1   0   1   1   0   1   0   2   2   1   2   1   2   1   0   1   1   1   0   2   1   2   0   1   1   2   2   1   1   2   1   0   1   2   0   0   2   0   1   2   1   0   2   2   1   1   0   1   2   2   1   2   1   0   0   1   0   1   2   1   1   2   2   2   0   0   1   1   0   0   2   1   0   1   1   0   0   0   2   1   0   1   1   1   1   1   1   0   1   1   1   1   1   2   0   0   1   1   2   2   1   2   2   1   1   1   0   1   1   1   1   2   0   1   2   0   0   1   1   2   0   0   1   0   1   0   2   2   1   2   2   2   1   1   2   0   0   1   1   1   0   1   1   2   1   0   1   2   2   0   0   0   0   2   1   2   2   0
 MK-5-16                0   1   2   0   2   1   0   2   0   1   2   1   1   2   2   0   2   0   1   0   1   0   1   1   1   2   0   1   2   1   0   2   1   0   2   2   0   1   1   1   2   1   2   0   1   1   0   1   0   2   2   0   1   1   2   1   1   1   2   1   0   2   2   2   0   1   1   2   2   0   1   2   1   0   1   2   0   0   2   0   1   2   1   0   2   2   1   1   0   1   1   2   1   2   1   0   0   1   0   2   2   0   1   2   2   2   1   1   1   2   0   0   2   1   0   1   1   0   0   0   2   1   0   1   2   1   1   1   1   0   1   0   1   1   0   2   0   0   1   1   2   1   1   2   2   1   1   1   0   1   1   1   1   2   0   2   2   0   0   1   0   2   0   1   1   0   1   0   2   2   1   2   1   2   1   1   2   0   0   1   2   0   0   1   2   2   1   0   1   2   1   0   0   0   0   2   1   2   2   0
 MK-6-1                 0   1   0   1   0   1   2   2   1   1   1   2   1   1   1   0   0   1   2   1   0   1   2   2   1   1   2   1   1   1   1   2   1   0   1   2   2   1   0   0   2   1   0   2   2   1   2   2   0   1   1   1   2   2   2   1   1   1   1   2   0   0   0   1   1   1   1   1   1   1   0   0   0   2   1   1   0   1   1   1   1   0   0   2   0   0   1   1   1   2   1   1   0   0   1   2   2   2   1   1   2   1   0   0   2   1   1   1   1   1   2   1   1   1   1   1   2   0   2   1   1   2   2   1   2   1   1   1   0   0   1   1   0   1   1   1   2   2   0   2   0   1   0   2   0   1   1   2   1   1   0   1   2   0   0   2   2   1   1   2   2   2   1   1   0   1   1   2   2   1   0   0   0   1   1   0   2   1   2   0   0   2   1   1   0   1   1   1   0   1   1   0   2   2   1   2   0   1   2   0
 MK-6-2                 0   1   0   1   1   1   2   2   1   1   1   2   1   2   1   0   0   1   2   1   1   2   2   1   1   2   2   0   1   1   1   1   1   1   1   2   2   2   0   0   2   1   0   1   2   1   2   2   0   1   1   2   2   2   2   1   1   1   1   2   1   0   0   2   1   1   1   0   1   1   0   0   0   2   1   1   0   1   1   1   1   0   2   2   1   0   1   1   1   2   0   1   0   0   0   2   2   2   1   1   2   1   0   0   2   1   1   1   0   1   2   1   1   1   1   0   1   1   2   0   1   2   2   1   2   1   1   1   0   0   0   1   0   1   1   1   2   2   0   2   0   0   1   2   0   1   1   2   1   1   0   1   2   0   0   2   1   1   0   2   2   2   1   1   0   1   1   2   2   1   1   2   0   1   1   0   2   1   2   0   0   1   0   1   0   0   1   1   0   1   2   0   2   1   1   2   0   1   2   0
 MK-6-3                 0   1   0   1   0   1   2   2   1   1   1   2   2   1   1   0   1   1   2   1   2   2   2   1   0   2   2   0   1   1   1   1   0   1   1   1   2   2   1   0   2   0   0   1   2   1   2   2   0   1   1   2   2   1   2   1   1   1   1   2   1   0   0   2   1   1   0   0   1   1   0   0   0   2   1   1   0   1   1   1   1   1   2   2   1   0   1   1   1   2   0   1   0   0   0   2   2   2   1   1   2   1   0   0   2   1   1   1   0   1   2   0   2   1   2   0   0   1   1   0   1   2   1   1   2   1   0   1   1   0   0   1   1   1   1   1   1   2   1   2   0   0   1   2   0   1   1   2   1   2   0   1   2   0   0   2   1   1   0   2   1   1   1   1   0   0   1   2   2   1   1   2   0   1   1   0   2   1   2   0   1   1   0   1   1   0   1   1   1   1   2   0   2   1   1   1   0   2   2   0
 MK-6-4                 0   1   0   1   0   1   2   2   0   1   1   2   2   1   1   1   0   1   2   1   2   2   2   1   0   2   1   0   1   0   1   0   0   1   1   1   2   2   1   0   2   0   0   1   2   1   2   2   0   1   1   1   2   1   2   1   1   1   2   2   1   1   0   2   2   1   1   0   1   1   0   0   0   2   1   1   1   1   1   1   1   2   1   2   1   0   1   1   1   2   0   1   0   0   0   1   2   2   1   1   2   1   1   0   2   1   1   1   0   1   2   0   2   1   2   1   0   1   1   0   1   2   0   1   2   1   0   1   1   0   1   1   1   1   1   1   1   1   1   2   0   0   1   2   0   1   1   2   1   2   0   1   2   0   0   1   0   1   0   2   1   2   2   1   0   0   1   2   2   1   1   2   1   1   1   0   2   1   2   0   1   1   0   1   1   0   1   0   1   1   2   0   2   1   0   1   0   2   2   0
 MK-6-5                 0   1   1   1   0   1   2   2   0   1   1   2   2   1   1   1   0   1   2   2   2   2   1   2   0   2   1   0   1   0   1   0   1   1   1   1   2   1   0   0   2   0   0   1   2   1   2   2   0   1   0   1   2   1   1   1   1   1   2   2   1   1   0   1   2   1   1   0   1   1   1   0   0   2   0   1   2   1   1   1   1   2   1   2   1   0   1   1   1   2   0   1   1   1   0   2   2   1   1   1   1   1   1   0   2   1   1   0   0   1   2   1   2   1   2   1   0   1   1   1   1   2   0   1   2   1   0   1   1   0   1   1   1   1   1   1   1   2   1   2   0   1   1   2   0   1   1   1   1   2   0   1   2   0   0   1   0   1   0   2   1   2   2   2   0   0   1   2   2   1   1   2   1   1   1   0   2   1   2   0   1   1   1   1   1   0   1   0   0   0   2   0   2   1   0   1   0   1   2   0
 MK-6-6                 0   1   1   1   0   1   2   1   0   2   1   2   2   1   1   1   0   1   2   2   1   2   1   2   0   1   1   0   1   0   1   1   1   1   1   1   2   1   0   0   2   0   0   1   2   2   2   1   0   1   0   1   1   1   0   1   0   1   2   2   1   1   0   1   2   1   1   0   1   0   1   0   0   2   0   1   2   0   1   1   2   2   1   2   1   0   1   2   1   2   0   2   2   1   0   2   2   1   1   1   1   2   1   0   1   1   1   0   0   1   1   1   2   1   2   1   0   1   1   0   1   1   0   1   2   1   0   1   1   0   1   1   1   0   1   1   2   2   1   2   0   2   1   1   0   1   1   1   1   2   0   1   2   0   1   2   0   1   0   2   1   2   2   2   0   0   1   2   1   1   1   2   1   2   1   0   2   1   2   0   1   0   1   2   1   0   1   0   0   0   2   0   2   1   0   1   0   1   2   1
 MK-6-7                 1   0   1   1   0   2   2   1   0   2   2   2   2   1   1   1   0   1   2   2   1   2   0   2   0   1   1   0   1   0   1   1   1   1   1   2   2   1   0   0   2   0   0   1   2   2   2   1   0   1   0   1   2   2   0   1   0   1   2   2   2   1   1   0   2   1   1   0   1   0   1   0   0   2   0   1   2   1   1   2   2   1   1   1   0   0   1   2   1   2   0   2   2   1   0   1   1   0   1   1   1   2   1   0   1   1   1   0   0   1   1   1   2   0   2   0   1   1   1   0   1   1   0   1   2   1   0   1   1   0   1   1   1   0   2   2   2   2   1   2   0   2   1   1   0   1   2   1   0   2   0   1   2   0   1   1   0   1   0   1   1   2   2   2   0   0   1   2   1   1   1   1   1   1   1   0   1   1   2   1   1   0   2   1   2   1   1   0   1   0   2   0   2   1   1   0   0   1   2   1
 MK-6-8                 0   0   1   2   0   1   2   2   0   2   2   2   1   1   1   1   1   0   1   2   1   2   0   1   1   1   1   0   1   1   1   1   1   1   1   2   1   1   0   0   2   0   0   1   2   2   2   1   0   1   0   0   2   2   0   1   0   1   2   2   2   0   1   0   2   0   1   0   2   0   1   0   0   2   0   0   2   1   1   2   1   2   0   0   0   0   1   2   1   2   0   2   1   1   0   1   1   0   1   1   1   2   1   0   1   1   1   0   1   1   1   1   2   0   2   0   2   2   1   0   1   0   1   2   2   1   1   1   2   0   1   1   0   1   2   2   2   2   1   1   0   2   1   1   0   1   2   1   2   2   0   1   2   1   1   1   0   0   1   1   1   2   2   2   0   0   1   2   1   1   0   1   1   1   2   1   1   1   2   1   1   0   2   1   1   1   1   0   2   0   2   0   2   1   1   0   0   1   2   1
 MK-6-9                 0   0   1   2   0   0   2   2   0   2   2   2   1   1   1   2   1   1   0   2   1   2   0   1   1   1   1   0   1   1   2   1   1   0   1   2   1   0   0   0   2   0   0   1   2   2   2   1   0   1   0   0   2   2   0   1   0   1   2   2   1   0   1   0   2   0   2   1   2   0   1   0   0   2   0   0   1   1   1   2   1   2   1   0   1   0   1   1   1   2   0   2   1   1   0   1   0   1   1   1   1   1   1   0   2   1   1   0   1   1   1   1   2   0   2   0   1   2   0   0   1   0   1   2   2   1   1   1   2   0   1   1   0   2   2   2   2   2   1   1   0   2   1   1   1   1   2   1   2   2   0   1   2   1   1   1   0   0   1   1   1   2   1   2   1   0   1   2   0   1   0   1   1   1   2   1   2   1   2   1   1   0   2   1   1   1   1   0   2   0   1   0   2   1   1   0   1   2   2   1
 MK-6-10                0   0   1   2   0   0   2   2   0   2   2   2   1   1   1   1   1   1   0   2   1   2   0   1   1   1   1   1   1   1   2   1   1   0   1   2   1   1   0   0   2   0   0   1   1   2   2   0   0   1   0   0   2   2   0   1   0   1   2   2   1   0   1   0   2   0   1   1   1   0   2   0   1   2   0   0   1   1   1   1   1   2   1   0   1   0   1   1   1   2   0   2   1   1   0   1   0   2   1   1   1   1   1   0   1   1   1   0   1   1   1   1   1   0   2   0   0   2   0   0   1   0   1   2   1   1   1   1   1   0   1   1   0   2   1   2   1   2   1   1   0   2   1   1   2   1   2   1   1   2   0   1   2   1   1   1   0   0   1   1   1   2   1   1   1   0   1   2   0   2   0   1   1   0   2   1   2   1   1   1   1   1   2   1   2   2   1   0   1   0   1   0   2   1   1   0   1   1   2   1
 MK-6-11                1   1   1   1   0   0   2   2   0   1   2   2   1   1   0   1   1   1   0   2   0   2   1   1   1   0   1   1   1   1   2   1   1   0   1   2   2   1   0   0   1   0   0   1   1   2   1   0   0   1   0   1   2   2   1   1   0   1   2   2   1   1   1   0   2   0   2   1   2   0   2   0   1   2   0   0   1   1   0   2   1   2   1   0   1   0   1   1   1   0   0   2   0   1   0   1   0   1   1   1   0   1   1   0   1   1   1   0   1   2   1   2   1   0   2   0   0   2   0   0   1   0   1   2   1   1   1   1   1   0   1   1   0   2   0   2   2   2   1   1   1   2   1   1   2   1   2   1   1   2   0   1   2   2   1   1   0   0   1   1   2   2   1   1   1   0   0   2   0   2   0   1   1   0   2   1   1   1   1   1   1   1   2   1   2   2   0   2   1   0   2   0   2   1   1   0   1   1   2   1
 MK-6-12                1   1   0   1   0   0   2   2   0   1   2   2   1   1   0   1   0   1   0   2   0   2   2   1   1   1   2   1   1   1   2   1   0   0   1   2   2   1   0   0   0   0   0   1   0   2   1   0   0   1   0   1   2   2   1   1   0   1   1   2   1   1   1   0   2   0   2   1   2   0   2   0   0   2   0   0   1   1   0   1   2   2   1   0   2   1   1   1   1   1   0   2   1   1   0   1   0   1   1   1   0   1   1   0   1   1   1   0   1   2   1   2   1   1   1   1   0   1   0   0   1   0   1   2   1   2   1   1   2   0   1   1   0   2   0   2   2   2   1   2   2   2   1   1   1   2   2   1   1   1   0   2   2   2   1   1   0   1   1   0   2   2   1   1   1   0   0   2   0   2   0   0   0   0   2   1   1   1   1   1   1   2   2   1   2   2   0   2   1   0   1   0   1   1   1   1   1   1   2   1
 MK-6-13                1   1   1   1   0   0   2   2   0   1   2   2   1   0   0   2   0   2   0   2   0   2   2   1   1   0   2   1   1   0   2   1   0   0   2   2   2   1   1   0   0   0   0   1   0   2   0   0   0   2   0   1   2   2   1   0   2   1   1   0   1   0   1   0   2   0   2   1   2   0   2   1   0   2   0   0   1   1   0   1   2   2   1   1   2   1   1   0   1   1   0   2   2   1   1   0   1   1   1   1   1   1   1   1   2   1   0   0   1   1   1   1   0   1   1   1   0   1   0   0   1   0   1   1   1   2   1   1   2   0   1   2   0   2   0   1   2   2   1   2   2   2   1   1   1   2   2   1   1   1   0   2   2   1   1   1   0   1   1   0   2   2   1   2   1   0   0   2   0   2   0   0   0   0   1   2   1   1   1   1   2   2   2   1   2   2   0   2   1   0   2   0   1   1   1   2   1   1   2   1
 MK-6-14                1   1   1   1   1   0   2   2   0   1   2   2   1   0   0   2   0   1   0   2   0   2   2   1   1   0   2   1   1   0   2   1   0   1   2   2   1   1   1   0   0   0   0   1   1   1   0   0   0   2   0   1   1   1   1   0   2   1   1   0   1   0   1   0   2   0   2   1   2   0   1   1   1   0   1   0   1   1   1   1   2   1   0   1   2   1   0   0   1   0   1   2   2   1   1   0   1   1   1   2   1   2   1   1   2   1   1   0   1   1   2   1   0   1   1   1   0   1   0   0   1   0   0   1   2   2   2   1   2   0   1   1   0   2   0   0   2   2   1   2   2   2   1   1   1   2   2   1   1   1   0   2   2   0   1   1   0   1   1   0   2   2   1   2   1   0   0   2   0   1   0   1   0   0   2   2   1   1   1   1   2   2   2   1   2   1   0   2   1   0   1   0   1   0   1   2   1   1   2   1
 MK-6-15                2   1   1   1   1   0   2   2   0   1   2   1   0   0   1   2   0   1   0   2   0   2   2   1   1   0   2   1   1   0   2   1   0   1   2   2   1   1   1   0   0   0   0   1   1   1   0   0   0   2   0   1   1   2   1   1   2   2   1   0   1   0   1   0   1   1   2   1   1   0   2   1   1   0   1   0   1   0   1   1   1   1   0   2   2   1   0   0   1   0   1   2   2   1   0   0   1   1   1   2   1   2   1   0   2   1   1   0   1   1   1   0   0   2   1   1   0   1   0   0   2   0   0   1   2   2   2   1   2   0   1   1   1   1   0   0   2   2   1   2   2   2   1   1   1   2   1   1   1   1   0   1   2   0   1   1   0   1   2   0   2   1   1   2   1   1   0   2   0   1   0   1   0   0   2   1   1   1   0   1   2   2   2   1   2   1   0   1   1   0   1   0   1   1   1   2   1   1   2   1
 MK-6-16                2   1   1   1   1   0   2   2   0   1   2   1   0   0   1   2   0   2   0   2   0   2   1   1   1   0   2   1   2   0   2   2   0   0   2   1   1   1   1   0   0   0   0   1   1   1   0   0   0   2   1   0   1   2   1   1   2   2   0   0   1   1   2   1   1   1   2   0   1   0   2   1   1   0   1   0   1   0   1   0   1   1   2   2   1   1   1   0   2   0   1   2   2   1   0   0   1   1   1   2   1   2   1   0   2   1   2   0   1   1   1   0   0   2   1   2   0   1   0   0   2   0   0   1   1   2   2   1   2   1   2   1   1   2   0   0   1   1   0   2   1   2   1   2   0   2   1   1   1   1   0   1   1   0   1   1   0   1   2   1   1   1   0   2   0   1   0   2   0   1   0   1   0   0   2   1   1   1   0   1   2   2   2   0   2   1   0   1   1   0   2   0   1   1   1   2   1   1   2   2
 
!****************************************** Phenotypic Data **********************************************************
!-100.0 is resevred for missing phenotype
SimulatedTrait1        10.1548    9.1938    8.9986   11.1697   12.0492    8.9424   10.7751    9.9205    9.2432    8.8553    9.4952   11.6962    9.5011   10.7388   10.1105    8.9706    9.2556    9.1595    9.5118   10.7790    8.9623   12.1535    8.3575   10.2656   10.4710   11.1539   10.4748   10.7738    9.3001   10.7440   10.1054    8.7743    9.4969   10.9120    9.6246   10.1269    8.8765    8.9520    9.8037    9.6729   10.5436    8.9192   11.5152   10.9425   11.7050   10.7309    9.6983    8.6028    8.9667   10.3695    9.3933   11.4294   10.8501   11.3688    9.1499    9.1340   12.2656   10.2309    8.4949   11.7350    8.7553    9.3467    8.9614    9.8615    7.7565    9.6084   10.2204    8.9031   11.0369    8.6264    9.6277   11.1453    9.9063    9.6450    9.2250    9.5210   11.2351   10.6591    8.2417    8.9626    9.4593    7.4963    9.5981   10.5439    8.4614    9.8282   11.3095    9.7661   10.1321    9.6535    9.4956   11.7015   10.2079    9.0928   10.6967   10.7751    9.9292    8.4605   11.2016   10.0565    8.7521    8.9596    9.7648    9.4810   10.0064   10.8152    8.1314    8.9704   10.3210    9.0037    8.7366    8.6080    9.8912   11.1616   11.1450    8.6555    9.8964    9.7045    9.8318    9.6991   10.4678   11.1221   11.4518    8.9112   10.8235    9.0365    8.3889    7.4740   11.6632   10.4591   10.5229   10.1785   12.4809    9.5379    9.2893   10.8556    9.5149    8.6714    9.4104    9.1843    9.2465   11.6666   10.5069    9.8328   10.9896   10.0317   10.1044   10.8524   10.1356    9.4593   10.0114   10.4856    8.0402   10.0721   11.7253   10.1673    8.9788    8.7758   10.9967    8.9996   12.4199   10.1522   11.6766    9.6585    9.8561    9.7457    9.3882   10.1790   10.4265    8.7876    8.5250    8.8439   10.0209   10.3993    9.0058    9.7332    9.1635   11.0258   10.4098    9.8396   10.8768   10.7392   11.7518   10.3715    9.8275    9.7691    9.9956    9.6929    9.9083    8.3256   11.4927    9.0641    8.8121   11.0325   10.0622   11.1440    8.8896    8.2174    9.4645    9.8131
 
