# Supplementary material for: Inclusive Composite Interval Mapping of QTL by Environment Interactions in Biparental Populations
Source: PLoS One. 2015 Jul 10;10(7):e0132414. doi: 10.1371/journal.pone.0132414 (PMC4498613; doi:10.1371/journal.pone.0132414)
Supplement: S2 File — (ZIP) [file pone.0132414.s002.zip › F2 population/e=1/run_00056.met]

!**********************Note: lines staring with "!" are remarks and will be ignored in the program********************
!*********************************General Information**********************************
!Assuming F1 = P1 x P2, populations available in QTL IciMapping are: 
!  1, P1BC1F1 = P1 x F1, the first backcrossing where P1 is used as the recurrent parent;
!  2, P2BC1F1 = P2 x F1, the first backcrossing where P2 is used as the recurrent parent;
!  3, F1DH, F1-derived doubled haploids; 
!  4, RIL or F1RIL, recombination inbred lines through the repeated selfing of F1;
!  5, P1BC1RIL, recombination inbred lines through the repeated selfing of P1BC1F1;
!  6, P2BC1RIL, recombination inbred lines through the repeated selfing of P2BC1F1;
!  7, F2, the selfing generation of F1;
!  8, F3, the selfing generation of F2;
!  9, P1BC2F1, the second backcrossing where P1 is used as the recurrent parent; 
! 10, P2BC2F1, the second backcrossing where P2 is used as the recurrent parent;
! 11, P1BC2RIL, recombination inred lines through the repeated selfing of P1BC2F1; 
! 12, P2BC2RIL, recombination inred lines through the repeated selfing of P2BC2F1; 
! 13, P1BC1F2, the selfing generation of P1BC1F1; 
! 14, P2BC1F2, the selfing generation of P2BC1F1; 
! 15, P1BC2F2, the selfing generation of P1BC2F1; 
! 16, P2BC2F2, the selfing generation of P2BC2F1; 
! 17, P1BC1DH, P1BC1F1-derived doubled haploids; 
! 18, P2BC1DH, P2BC1F1-derived doubled haploids; 
! 19, P1BC2DH, P1BC2F1-derived doubled haploids; 
! 20, P2BC2DH, P2BC2F1-derived doubled haploids; 
   7      !Mapping Population (see remarks above)
   2      !Mapping Function (1 for Kosambi; 2 for Haldane; 3 for Morgan)
   2      !Marker Space Type (1 for intervals; 2 for positions)
   1      !Marker Space Unit(1 for centiMorgans; 2 for Morgan)
   6      !Number of Chromosomes (or Linkage Groups)
 200      !Size of the mapping population
   1      !Number of environments
 
!***************************************** Chromosomes and Linkage Maps **********************************************
!Chromosome                 NumMarkers
-CH1                        16
-CH2                        16
-CH3                        16
-CH4                        16
-CH5                        16
-CH6                        16
!Linkage map (Marker name followed by position or the interval length)
 MK-1-1                1     0.000
 MK-1-2                1    10.000
 MK-1-3                1    20.000
 MK-1-4                1    30.000
 MK-1-5                1    40.000
 MK-1-6                1    50.000
 MK-1-7                1    60.000
 MK-1-8                1    70.000
 MK-1-9                1    80.000
 MK-1-10               1    90.000
 MK-1-11               1   100.000
 MK-1-12               1   110.000
 MK-1-13               1   120.000
 MK-1-14               1   130.000
 MK-1-15               1   140.000
 MK-1-16               1   150.000
 MK-2-1                2     0.000
 MK-2-2                2    10.000
 MK-2-3                2    20.000
 MK-2-4                2    30.000
 MK-2-5                2    40.000
 MK-2-6                2    50.000
 MK-2-7                2    60.000
 MK-2-8                2    70.000
 MK-2-9                2    80.000
 MK-2-10               2    90.000
 MK-2-11               2   100.000
 MK-2-12               2   110.000
 MK-2-13               2   120.000
 MK-2-14               2   130.000
 MK-2-15               2   140.000
 MK-2-16               2   150.000
 MK-3-1                3     0.000
 MK-3-2                3    10.000
 MK-3-3                3    20.000
 MK-3-4                3    30.000
 MK-3-5                3    40.000
 MK-3-6                3    50.000
 MK-3-7                3    60.000
 MK-3-8                3    70.000
 MK-3-9                3    80.000
 MK-3-10               3    90.000
 MK-3-11               3   100.000
 MK-3-12               3   110.000
 MK-3-13               3   120.000
 MK-3-14               3   130.000
 MK-3-15               3   140.000
 MK-3-16               3   150.000
 MK-4-1                4     0.000
 MK-4-2                4    10.000
 MK-4-3                4    20.000
 MK-4-4                4    30.000
 MK-4-5                4    40.000
 MK-4-6                4    50.000
 MK-4-7                4    60.000
 MK-4-8                4    70.000
 MK-4-9                4    80.000
 MK-4-10               4    90.000
 MK-4-11               4   100.000
 MK-4-12               4   110.000
 MK-4-13               4   120.000
 MK-4-14               4   130.000
 MK-4-15               4   140.000
 MK-4-16               4   150.000
 MK-5-1                5     0.000
 MK-5-2                5    10.000
 MK-5-3                5    20.000
 MK-5-4                5    30.000
 MK-5-5                5    40.000
 MK-5-6                5    50.000
 MK-5-7                5    60.000
 MK-5-8                5    70.000
 MK-5-9                5    80.000
 MK-5-10               5    90.000
 MK-5-11               5   100.000
 MK-5-12               5   110.000
 MK-5-13               5   120.000
 MK-5-14               5   130.000
 MK-5-15               5   140.000
 MK-5-16               5   150.000
 MK-6-1                6     0.000
 MK-6-2                6    10.000
 MK-6-3                6    20.000
 MK-6-4                6    30.000
 MK-6-5                6    40.000
 MK-6-6                6    50.000
 MK-6-7                6    60.000
 MK-6-8                6    70.000
 MK-6-9                6    80.000
 MK-6-10               6    90.000
 MK-6-11               6   100.000
 MK-6-12               6   110.000
 MK-6-13               6   120.000
 MK-6-14               6   130.000
 MK-6-15               6   140.000
 MK-6-16               6   150.000
!*********************************** Marker Types ********************************************************************
!Co-dominant marker: When heterozygote F1 is present, P1 is coded as 2, F1 is coded as 1, and P2 is coded as 0; Otherwise, P1 is coded as 2, and P2 is coded as 0. 
!Dominant marker: When heterozygote F1 is present, P1 and F1 are coded as 12, and P2 is coded as 0; Otherwise, P1 is coded as 2, and P2 is coded as 0.  
!Recessive markers: When heterozygote F1 is present, P1 is coded as 2, and F1 and P2 are coded as 10; Otherwise, P1 is coded as 2, and P2 is coded as 0. 
!Missing marker is coded as -1. 
 MK-1-1                 1   2   2   0   2   1   2   1   1   0   0   2   0   1   0   1   0   1   1   0   0   0   0   0   1   1   1   2   1   2   1   1   1   2   1   2   1   1   0   1   1   1   1   1   1   2   0   1   1   0   1   2   2   0   2   2   1   1   1   2   1   2   2   1   1   0   0   1   2   2   1   1   1   1   1   0   1   0   1   2   1   1   1   0   2   0   0   1   0   1   1   2   0   0   0   1   1   1   2   1   2   1   2   2   1   1   0   0   0   2   1   1   1   0   1   1   1   1   2   2   2   1   0   1   2   0   1   0   0   1   1   0   1   2   0   1   1   1   1   1   1   2   1   2   2   1   0   1   0   2   1   1   1   0   1   1   1   0   2   0   1   2   1   1   0   1   0   1   0   2   0   1   1   0   0   0   0   2   1   0   0   1   2   0   1   0   0   1   1   1   0   1   1   1   2   0   1   2   1   1
 MK-1-2                 0   2   2   0   2   0   2   1   2   1   0   2   0   1   1   1   1   1   1   0   0   0   0   0   1   1   0   2   1   2   1   1   1   2   2   2   1   1   0   1   0   1   1   1   2   2   0   2   1   1   1   2   2   1   2   2   2   2   1   1   0   2   2   0   1   0   0   1   2   2   1   1   1   1   1   0   1   0   1   2   1   1   1   0   2   0   0   1   0   1   1   2   0   1   0   1   1   0   2   2   1   1   2   2   1   1   0   0   0   2   1   1   1   0   1   1   2   1   2   2   2   1   0   1   2   1   1   0   0   1   1   0   1   2   0   1   1   0   1   1   1   2   2   2   2   1   0   1   0   2   1   2   1   0   0   1   1   0   2   0   1   2   1   1   0   1   1   1   0   2   0   1   1   0   0   0   0   2   1   0   1   1   1   0   1   0   0   1   0   1   0   1   1   1   2   1   1   2   0   0
 MK-1-3                 0   2   2   0   2   0   2   1   2   1   1   1   0   1   1   1   1   1   1   0   0   0   0   1   1   1   1   2   1   2   1   1   1   2   2   2   1   1   0   1   0   1   1   1   1   2   1   2   1   1   1   2   2   1   1   2   2   2   1   1   1   2   2   0   1   0   1   1   1   2   1   1   1   1   1   0   1   0   1   2   1   1   1   0   1   0   0   1   0   1   1   2   0   1   1   1   1   0   2   2   2   2   1   2   1   1   0   0   0   2   1   1   2   0   1   1   2   1   2   2   2   1   0   1   2   1   1   0   1   0   1   1   1   2   1   1   1   0   1   1   1   1   2   2   2   2   0   1   0   2   1   2   1   0   0   1   1   0   2   0   1   2   1   1   0   1   1   1   1   2   0   1   1   0   0   0   0   2   1   0   1   1   1   0   2   0   0   1   1   1   0   1   1   1   2   1   1   2   0   0
 MK-1-4                 0   2   2   1   2   0   2   1   2   0   1   2   0   1   1   1   1   1   1   0   1   1   1   1   1   1   1   2   1   2   0   0   1   2   2   2   1   1   0   1   0   1   1   1   1   2   2   2   1   1   1   2   1   1   1   2   2   2   2   1   1   1   2   0   1   1   1   1   1   2   1   2   1   1   1   0   1   1   1   2   1   1   1   0   1   0   1   1   0   1   1   2   1   1   0   1   2   0   1   1   2   2   1   2   1   1   0   0   0   2   1   1   2   0   1   1   2   2   2   2   2   2   0   1   1   1   0   0   1   1   1   1   1   2   1   1   1   0   1   1   1   1   2   1   2   2   0   1   0   2   1   2   1   0   0   1   1   0   2   0   1   2   1   1   0   1   1   1   0   2   1   1   1   0   0   1   0   2   1   0   1   1   1   0   2   0   0   1   1   1   0   1   1   1   2   1   1   2   0   1
 MK-1-5                 0   1   2   1   2   0   2   1   2   0   1   1   1   1   1   1   1   1   1   1   1   1   1   1   1   1   1   2   2   2   0   0   1   1   2   2   1   0   0   1   0   1   0   1   1   2   2   0   1   1   0   2   1   2   1   2   1   2   2   1   1   1   2   0   1   1   0   1   1   1   1   2   1   0   1   1   1   1   1   2   1   1   1   0   1   0   1   1   0   2   0   2   2   1   1   2   2   0   1   1   2   2   1   2   1   1   0   0   1   2   1   1   2   0   2   1   2   1   2   2   2   1   0   2   1   1   0   0   1   1   1   1   1   2   1   1   1   0   1   1   1   1   2   1   2   1   0   1   0   2   1   2   1   1   0   0   1   0   2   0   1   2   1   1   0   1   1   0   1   2   1   1   1   1   0   2   0   2   1   0   1   2   1   1   2   0   1   1   1   1   0   1   0   1   2   0   1   2   1   0
 MK-1-6                 0   1   2   1   2   0   1   1   2   0   1   1   1   1   1   1   1   1   1   1   2   1   1   1   1   1   1   2   2   2   0   0   1   1   2   2   1   0   0   0   0   1   1   1   1   1   2   1   1   1   0   2   1   2   1   2   1   2   2   1   1   1   1   0   2   1   0   1   1   1   1   1   1   0   2   1   0   1   1   2   1   1   1   0   1   0   1   1   0   2   0   2   1   1   2   2   2   0   1   2   2   2   1   2   1   1   0   1   1   1   1   1   2   0   2   1   2   1   1   1   1   1   0   2   0   1   0   0   1   2   1   1   1   2   1   1   2   0   1   1   1   1   2   1   2   1   0   0   1   2   1   2   1   1   0   0   1   0   2   0   1   2   1   1   0   1   1   0   1   2   1   1   1   2   0   2   0   2   1   0   1   2   1   1   2   0   1   1   1   1   0   0   0   0   0   0   1   1   0   0
 MK-1-7                 0   2   1   1   1   0   1   1   1   0   0   1   2   1   1   1   1   1   1   1   2   1   1   1   1   2   1   2   2   2   0   0   1   0   1   2   1   0   0   1   0   1   1   1   1   1   2   1   1   1   0   2   1   2   1   2   1   1   1   1   1   1   1   0   2   1   0   1   1   1   0   1   1   0   2   1   1   1   1   2   1   1   1   0   1   0   1   1   0   2   0   1   1   0   2   2   1   1   0   2   2   2   1   2   2   1   0   1   1   1   1   1   2   0   2   1   2   2   1   1   1   1   0   2   0   1   0   0   1   2   1   1   1   2   1   1   1   0   1   1   1   1   0   1   2   1   1   1   1   2   1   2   1   0   0   0   2   1   1   0   1   2   1   1   0   1   1   0   1   2   1   0   1   2   1   2   0   2   1   0   1   2   1   0   2   1   1   1   1   1   0   0   0   0   0   1   1   1   0   0
 MK-1-8                 0   2   1   1   1   0   2   1   1   1   0   1   2   0   0   1   1   1   1   1   2   1   1   1   1   2   1   2   2   1   0   0   1   0   1   2   1   0   0   1   0   1   1   1   1   2   2   1   1   1   0   2   1   2   1   2   1   1   1   1   1   1   1   0   2   1   0   1   1   1   0   1   1   0   2   1   1   1   1   2   1   1   1   0   1   0   0   1   1   2   0   1   0   0   2   2   1   1   0   2   2   2   1   2   1   1   0   1   1   1   1   2   2   0   1   1   2   2   1   2   0   1   0   1   0   1   0   0   2   2   1   1   1   2   1   1   1   0   2   1   1   1   0   1   2   1   1   0   1   2   1   2   0   0   0   0   2   1   1   0   1   2   2   1   0   1   1   0   1   1   1   1   1   2   2   1   0   2   1   0   0   1   1   0   2   1   1   0   1   1   0   0   0   0   0   1   2   1   0   0
 MK-1-9                 0   2   1   1   1   0   2   1   1   1   0   1   1   0   0   1   1   1   1   1   2   1   1   1   1   2   1   2   2   0   0   0   1   1   1   2   1   1   0   1   0   1   1   1   2   2   1   1   1   1   0   2   1   2   1   2   0   1   1   2   1   1   1   1   2   1   0   1   1   1   0   1   0   0   2   1   0   1   1   2   1   1   1   0   2   0   0   1   1   1   1   1   0   0   2   2   1   1   0   1   2   1   1   2   1   2   0   1   1   1   1   2   2   0   1   0   2   2   2   2   0   1   0   2   0   1   1   0   1   1   0   0   1   2   1   1   1   0   2   1   1   1   0   1   1   1   1   0   1   1   1   2   0   0   0   0   2   1   1   0   0   2   2   1   0   1   0   0   1   1   1   1   1   2   2   1   0   2   2   0   0   1   1   0   2   1   1   0   1   1   0   0   0   0   0   1   2   1   0   0
 MK-1-10                0   2   1   1   0   0   2   1   0   1   0   1   1   0   0   0   1   1   1   1   2   1   1   1   1   1   1   2   2   0   1   0   1   1   1   2   1   2   0   1   0   1   1   0   2   2   1   1   1   1   0   1   0   2   1   2   1   1   1   1   1   1   1   1   2   1   0   1   1   1   0   1   0   0   2   1   0   1   1   2   1   1   1   0   1   1   1   0   1   2   1   1   0   0   2   2   1   1   0   1   2   1   1   2   2   2   0   1   0   1   1   2   2   0   0   0   2   2   2   2   0   0   0   1   0   1   1   0   1   1   0   0   1   2   1   1   1   1   2   1   1   1   0   1   1   1   0   0   1   1   1   2   0   0   0   0   1   1   1   1   0   2   2   1   0   1   1   1   1   1   1   1   1   2   2   2   0   2   2   0   1   1   1   0   2   1   1   0   1   1   0   0   0   0   0   0   1   1   2   1
 MK-1-11                0   2   1   1   0   1   2   1   0   1   0   2   2   0   1   0   1   1   0   1   2   1   1   1   1   1   2   2   2   0   1   0   1   1   1   1   2   2   0   2   0   1   1   0   2   2   0   1   1   1   1   0   1   2   1   2   1   2   0   1   0   1   1   1   2   1   0   1   2   1   0   1   0   1   2   1   0   1   1   2   1   1   1   0   1   1   1   1   1   2   1   1   0   1   1   2   1   1   0   1   2   0   1   2   2   2   0   1   1   1   1   2   2   0   0   0   2   2   2   2   0   0   1   1   0   1   1   0   1   1   0   0   1   2   1   1   1   1   1   1   1   1   0   2   0   1   0   1   1   1   1   2   0   0   0   0   1   1   1   1   0   1   2   0   1   1   1   0   1   1   1   1   2   2   2   2   1   2   1   0   1   1   1   0   2   1   1   0   1   1   0   0   0   0   0   0   2   1   1   1
 MK-1-12                0   2   1   1   0   1   2   1   0   1   0   2   2   0   1   0   1   1   0   1   2   1   1   1   2   1   2   2   2   0   1   0   2   2   1   1   2   2   0   2   0   1   1   0   2   2   0   1   0   1   1   0   1   2   1   2   1   2   0   1   0   1   1   1   1   1   0   1   2   1   0   0   0   1   2   1   0   1   1   1   1   1   0   0   1   1   1   2   1   2   0   1   0   1   1   2   1   2   0   1   2   0   1   2   2   1   0   1   1   0   0   2   2   0   0   0   1   2   1   2   0   1   1   1   1   1   1   0   1   1   0   0   1   2   1   1   1   1   1   1   1   1   0   2   0   0   1   1   1   2   1   2   0   0   1   0   2   0   1   1   1   1   2   0   1   1   1   0   1   1   1   1   2   2   2   2   0   2   1   0   1   1   1   0   1   1   1   0   1   1   2   0   0   2   0   1   1   1   0   2
 MK-1-13                0   2   1   1   0   1   1   1   0   1   0   2   2   0   1   1   1   1   0   1   2   1   1   1   2   1   2   2   2   0   1   0   2   2   1   1   2   2   0   2   0   1   0   0   2   2   0   2   0   1   1   0   1   2   1   2   1   2   0   1   0   0   1   1   1   1   0   1   2   1   1   1   0   1   2   1   0   1   1   1   1   1   0   0   1   1   1   2   1   2   0   1   1   0   0   2   1   2   0   1   2   0   2   2   2   1   1   1   1   0   0   1   2   0   1   0   1   2   1   2   0   1   1   1   1   1   1   0   1   1   0   0   1   2   1   1   1   1   1   1   1   1   0   2   0   0   1   1   0   2   0   2   1   1   2   0   2   1   1   1   1   1   2   0   1   1   1   0   1   1   0   1   2   2   1   2   0   2   2   0   1   1   1   0   0   1   1   0   1   1   2   0   0   2   0   1   1   1   0   2
 MK-1-14                0   2   2   1   0   1   1   1   0   1   0   2   2   0   1   1   1   1   0   1   2   2   2   0   2   1   2   2   2   0   1   0   2   2   1   1   2   2   0   2   0   1   0   0   1   2   0   2   1   1   1   0   1   2   1   2   0   2   0   1   0   0   1   1   1   1   0   1   2   1   1   1   0   1   2   1   1   2   1   0   1   1   0   0   1   2   1   2   1   2   0   1   1   0   0   2   0   2   0   1   2   0   2   2   2   1   1   1   2   0   0   1   2   1   0   0   0   2   1   2   0   1   1   1   1   0   1   0   1   1   0   0   1   2   1   2   1   1   1   1   1   1   0   2   0   0   1   2   0   1   0   2   1   1   2   0   1   1   1   1   1   1   1   0   1   1   1   0   1   1   0   1   2   2   1   2   0   2   2   0   1   1   1   0   0   1   1   0   0   1   2   0   0   2   0   1   1   1   0   2
 MK-1-15                0   1   2   2   1   1   1   1   0   2   1   2   2   1   2   1   1   1   0   1   2   2   1   0   1   1   2   2   2   0   1   0   2   2   1   0   2   2   0   2   0   1   0   0   1   2   0   1   1   1   1   1   1   2   1   2   0   2   0   0   0   0   1   1   1   1   0   1   2   2   1   1   0   1   2   1   1   2   1   0   2   1   0   0   1   2   1   2   1   1   0   1   1   0   0   2   1   2   0   1   1   0   2   2   2   1   1   0   2   0   0   1   2   1   1   0   0   2   1   2   1   0   1   0   1   0   1   0   1   1   0   0   1   2   0   2   1   1   1   1   1   2   0   2   0   0   1   2   0   1   0   2   0   1   1   1   1   1   1   1   1   1   1   0   1   1   1   0   0   1   0   1   1   2   1   1   0   2   2   0   1   1   1   1   0   1   1   0   0   1   2   0   0   2   0   2   1   1   0   2
 MK-1-16                1   1   2   2   1   1   1   2   0   1   1   1   1   1   2   1   1   0   0   1   2   1   0   0   1   1   2   2   2   0   1   0   2   2   1   2   2   2   0   2   1   1   1   0   2   2   0   1   1   1   1   1   1   2   1   2   0   2   0   0   0   0   1   2   1   1   0   2   2   2   1   1   0   1   2   1   1   2   2   0   2   1   0   0   1   2   1   1   1   0   0   1   1   0   0   2   1   2   0   1   1   0   1   2   2   1   1   1   2   0   0   2   2   1   1   0   1   2   2   1   2   0   1   0   1   0   1   0   1   1   0   0   0   1   0   2   1   1   0   1   1   2   0   2   0   0   1   2   0   1   0   1   0   1   1   1   1   0   1   1   1   1   0   0   1   1   1   0   0   1   0   1   1   2   1   1   0   2   2   0   1   1   1   1   0   1   1   1   0   1   2   0   0   2   0   2   1   0   1   2
 MK-2-1                 1   1   1   1   2   1   1   2   1   2   0   1   1   0   0   0   0   2   1   1   2   0   1   2   1   2   2   1   1   0   0   2   2   0   1   0   2   1   1   1   2   0   1   2   1   2   1   2   0   0   0   1   2   2   1   2   1   0   1   2   1   1   1   2   2   0   1   0   1   2   0   2   0   2   1   1   0   1   1   1   2   0   2   1   2   2   2   1   2   2   1   0   1   1   1   0   1   0   1   1   0   1   1   0   2   1   2   0   0   0   0   1   1   1   2   1   2   1   1   1   2   1   2   1   2   1   1   1   1   1   0   1   1   1   0   1   1   0   0   2   0   1   1   1   1   2   1   0   1   0   0   2   1   1   1   1   2   1   0   0   1   1   1   0   1   2   1   1   0   2   1   1   1   2   1   0   0   2   1   1   1   1   1   1   0   1   1   1   2   1   1   0   1   0   1   1   0   0   2   0
 MK-2-2                 0   1   1   1   2   1   1   2   1   2   0   1   1   0   0   0   0   2   1   1   2   0   1   2   0   2   2   1   1   1   0   2   1   0   1   0   2   1   1   1   1   2   1   2   1   2   1   2   0   0   1   1   2   1   1   2   1   1   2   1   1   2   1   1   2   0   1   0   1   2   0   1   0   2   1   1   0   1   1   1   2   0   1   1   2   2   2   0   2   2   1   0   2   1   0   1   1   0   1   1   0   1   2   0   2   1   2   0   0   0   0   1   1   1   2   1   2   1   0   1   2   1   2   1   2   1   0   1   1   1   0   1   2   1   0   2   1   0   1   2   0   1   1   1   1   2   1   0   1   0   0   2   1   1   1   1   2   1   0   0   2   1   2   0   1   2   1   1   1   2   1   1   1   1   1   0   0   2   2   1   0   1   1   1   0   1   1   1   0   1   1   0   1   0   0   1   1   0   2   0
 MK-2-3                 0   1   1   1   2   1   1   2   2   2   0   2   2   0   0   0   0   1   1   1   2   0   1   2   1   2   1   1   1   1   0   2   1   0   1   0   2   1   1   1   1   2   0   2   1   1   1   2   0   0   1   1   2   1   1   2   1   1   2   0   1   2   1   1   2   0   1   1   1   1   0   1   0   2   1   1   0   1   1   0   1   0   1   0   2   2   2   0   1   2   1   0   2   1   0   0   1   0   1   1   0   0   2   0   2   0   2   1   0   0   0   1   1   0   2   1   2   2   0   0   2   1   2   1   2   1   0   1   1   1   0   1   2   1   0   2   1   0   1   1   0   0   1   1   1   2   1   0   1   0   0   2   1   1   1   1   1   1   0   0   1   1   1   0   1   1   1   1   1   2   1   1   1   2   1   0   2   2   1   1   0   1   1   1   1   0   1   1   1   1   1   0   1   0   0   2   1   0   2   1
 MK-2-4                 0   1   1   0   2   0   1   2   2   2   0   2   2   0   1   0   0   1   1   1   2   0   1   2   1   2   1   1   1   1   0   2   0   0   1   0   2   1   1   1   1   2   2   1   1   1   1   2   0   0   1   1   1   0   1   2   1   1   2   1   1   2   1   1   2   0   1   1   1   0   1   1   0   2   1   1   0   1   1   0   1   0   1   0   2   2   2   0   1   2   1   0   2   1   0   0   2   0   1   1   1   0   1   0   2   0   2   1   0   0   0   1   1   1   2   1   2   2   0   1   2   1   1   1   2   1   0   1   2   0   0   1   2   1   1   2   1   0   1   0   0   0   1   1   1   2   1   0   0   0   0   2   1   1   0   1   1   1   0   0   1   1   1   0   1   0   1   1   1   2   1   1   1   2   1   1   2   2   1   1   0   0   1   1   1   0   1   1   2   2   1   0   1   0   0   2   0   0   2   1
 MK-2-5                 0   1   1   0   2   1   1   2   2   1   0   2   2   0   1   0   0   1   1   1   2   0   1   2   1   2   1   2   1   1   1   2   0   0   1   0   2   1   1   1   1   2   2   2   1   1   1   2   0   0   2   1   0   0   2   2   1   1   1   0   1   2   1   1   2   1   1   1   0   1   2   1   0   2   1   2   0   1   1   0   1   0   1   0   2   2   2   0   1   2   1   0   2   1   0   1   2   0   1   1   2   0   0   0   2   1   2   1   0   1   0   1   0   1   2   0   1   2   0   1   2   1   1   1   1   1   0   1   2   0   0   1   2   1   1   2   1   0   1   0   0   0   1   0   1   2   0   0   0   0   0   2   1   0   0   1   1   1   0   0   1   1   1   0   0   0   1   1   1   2   1   1   1   2   2   1   2   2   1   1   0   0   1   1   1   1   1   1   2   2   1   0   1   0   1   2   0   0   2   2
 MK-2-6                 0   1   0   0   2   0   1   2   2   1   0   2   2   0   1   0   0   1   1   1   2   0   1   2   1   2   1   2   1   2   1   2   0   0   1   1   2   1   1   1   1   2   2   2   2   1   1   2   0   0   2   1   0   0   1   1   1   1   1   0   1   1   1   1   2   1   1   0   0   1   2   1   0   2   1   1   1   1   2   0   2   1   1   0   2   2   2   0   1   2   1   1   2   1   0   0   2   0   1   1   1   0   1   0   2   1   2   1   0   1   0   1   0   2   2   0   1   1   0   0   2   0   1   1   1   1   0   1   2   0   0   1   2   1   1   1   1   1   1   0   0   0   0   0   1   2   0   0   0   0   0   1   1   0   0   1   1   1   0   0   2   1   1   0   0   0   1   0   1   2   1   1   1   2   2   1   2   2   1   1   0   0   1   1   1   1   1   1   2   2   2   0   0   0   1   2   0   1   2   2
 MK-2-7                 0   1   0   0   2   0   1   2   2   1   0   2   2   0   0   0   0   2   1   0   2   0   1   2   1   2   1   2   1   2   1   2   0   0   2   0   2   1   1   1   1   2   2   2   2   1   1   2   0   0   2   1   0   1   1   1   1   1   1   0   2   1   1   1   0   1   1   0   0   0   2   1   0   1   0   1   1   1   2   0   2   0   1   0   2   1   2   0   1   2   0   1   2   1   0   0   2   0   1   1   1   0   1   0   2   1   2   1   0   1   0   1   0   2   2   0   1   1   0   0   2   0   1   1   1   1   0   1   2   0   0   1   2   1   1   1   2   1   0   0   0   0   1   0   1   2   0   0   0   0   0   1   1   0   0   1   2   1   0   0   2   1   1   0   0   0   1   0   2   1   1   1   1   2   2   0   2   1   2   1   0   0   1   1   1   1   1   1   2   1   2   0   0   0   1   2   0   2   2   1
 MK-2-8                 0   1   0   0   2   0   1   2   2   1   1   2   2   0   2   1   0   2   1   0   2   0   1   2   1   2   1   2   1   1   1   2   0   0   1   1   2   1   1   1   1   2   2   2   2   1   1   2   0   0   2   1   0   1   1   1   1   1   1   0   1   1   1   1   0   1   1   0   0   0   2   0   0   2   1   0   1   0   2   0   2   0   0   0   2   1   2   0   1   2   0   0   2   1   2   0   2   0   1   1   1   0   1   0   2   2   2   1   0   1   0   1   0   2   2   1   0   1   0   0   2   0   2   2   1   1   0   0   2   1   0   1   2   1   1   1   2   1   0   0   0   0   1   0   1   2   0   1   0   0   1   1   1   0   0   1   2   0   0   0   1   1   1   0   1   0   1   0   2   1   1   1   1   2   1   0   2   1   2   1   0   0   1   1   1   1   1   2   2   1   2   0   0   0   1   2   0   2   2   1
 MK-2-9                 1   1   0   0   2   0   1   2   2   1   1   1   2   0   2   1   2   2   1   1   2   0   1   2   1   2   0   2   1   0   0   1   0   0   1   1   2   1   1   1   1   2   2   2   2   1   1   2   0   0   1   1   0   1   1   1   1   1   1   0   1   1   1   1   0   1   0   0   0   0   2   0   0   1   1   0   1   0   2   0   2   0   1   0   2   1   2   0   1   2   0   0   2   1   2   1   2   0   1   1   1   1   1   0   2   2   2   1   0   1   0   1   0   2   2   1   0   1   0   0   2   1   2   2   1   1   2   0   1   0   0   1   2   1   1   1   2   1   0   0   0   0   2   0   1   1   0   1   0   1   1   1   1   0   0   2   2   0   0   0   1   1   1   0   1   0   1   0   2   1   1   1   1   2   1   1   1   1   2   1   0   0   1   1   1   2   1   2   2   1   1   0   0   0   1   2   0   2   2   1
 MK-2-10                1   1   0   0   1   0   1   2   1   1   1   1   2   0   2   0   2   2   1   2   2   0   1   2   1   2   0   2   2   1   0   1   0   0   1   1   1   1   1   2   1   2   2   2   2   1   1   2   0   0   1   1   0   1   1   1   1   2   1   0   1   2   0   1   1   2   0   0   1   0   2   0   0   1   2   0   1   0   2   1   2   0   1   0   2   1   2   0   1   2   0   0   2   1   2   1   2   0   1   1   1   1   0   0   1   1   2   1   0   1   0   1   0   1   1   1   0   1   1   0   2   1   2   2   2   1   2   0   1   0   0   1   2   1   1   1   1   1   0   0   0   0   2   0   2   1   0   1   0   1   1   0   1   0   0   2   2   0   0   0   1   1   1   0   1   1   1   0   2   1   1   2   2   2   1   1   1   1   2   1   0   0   1   1   1   2   1   2   2   1   1   0   0   0   1   2   0   2   2   1
 MK-2-11                1   1   0   0   1   0   1   2   1   0   1   1   1   1   2   0   2   2   2   2   1   0   1   2   2   2   0   2   2   1   0   1   0   0   0   1   1   1   1   2   1   2   2   2   2   1   1   2   0   1   1   1   1   1   1   1   2   2   1   1   1   1   1   1   0   2   1   1   1   0   2   0   0   0   2   0   2   0   2   1   2   0   1   0   1   1   2   0   1   2   0   1   2   1   2   0   1   0   1   1   1   2   0   0   0   0   1   1   0   1   1   2   1   1   0   1   1   2   1   1   2   1   1   2   2   1   2   0   1   0   0   1   2   1   2   2   1   1   0   0   0   0   2   0   2   0   0   1   0   1   1   0   1   0   1   1   2   0   0   0   1   1   1   0   1   1   1   0   2   1   1   2   2   2   1   1   1   1   2   1   0   0   1   1   1   1   1   2   2   1   0   0   0   2   1   2   0   1   2   0
 MK-2-12                1   2   0   0   1   0   1   1   1   0   1   1   1   2   1   1   2   2   2   2   1   0   0   2   2   2   0   2   2   1   1   1   0   0   0   1   1   1   1   2   1   2   2   2   2   1   1   2   0   2   1   1   0   1   2   1   2   2   1   1   1   0   1   1   0   2   1   1   1   0   2   0   0   0   2   0   2   1   2   1   2   0   2   0   1   1   2   0   1   1   1   1   2   1   2   0   1   0   1   1   1   2   0   0   0   0   1   1   0   0   1   1   1   1   0   1   1   1   1   1   2   1   2   2   2   1   1   1   1   0   0   1   1   1   2   2   1   1   0   0   0   0   2   1   2   0   0   1   0   1   1   0   1   0   1   1   2   0   0   0   1   1   1   0   1   1   1   0   1   2   1   2   1   2   1   1   1   0   2   1   0   1   1   1   1   1   1   2   2   1   0   1   0   2   1   2   0   2   1   0
 MK-2-13                2   2   0   0   1   1   2   2   1   0   1   0   1   1   1   1   2   2   2   2   1   0   0   1   2   2   0   2   1   0   1   1   1   0   0   1   0   1   1   2   1   2   2   2   2   1   1   2   0   2   1   1   0   1   2   1   2   2   1   0   1   0   1   2   0   2   1   1   0   1   2   0   0   0   2   0   2   1   2   1   2   0   2   0   1   1   2   0   1   1   1   1   2   1   0   0   2   0   1   1   1   2   0   0   0   0   1   1   0   0   1   2   1   1   0   1   1   1   0   1   2   1   2   2   1   1   1   1   1   0   0   1   2   2   2   2   1   1   0   0   0   0   2   1   2   0   0   1   0   2   1   0   1   0   1   1   2   0   0   0   1   1   0   0   2   1   1   0   1   1   1   2   1   2   1   1   1   0   2   0   1   1   1   1   1   1   1   2   2   1   1   1   0   2   1   2   0   2   1   0
 MK-2-14                2   2   0   1   1   1   2   2   1   0   1   0   1   1   1   1   2   2   2   1   2   1   0   1   2   2   0   2   0   0   1   0   1   0   1   1   0   1   1   1   1   1   2   2   2   1   0   2   0   1   2   1   0   1   2   1   1   2   1   0   1   0   1   2   0   1   2   1   0   1   2   1   0   0   2   0   2   1   2   1   1   0   1   0   0   1   2   0   1   1   1   1   2   1   0   0   1   0   1   1   1   2   0   1   0   0   1   1   0   0   1   2   1   2   0   1   1   2   0   1   2   1   2   2   1   2   1   1   1   0   0   1   1   1   1   2   1   1   0   0   0   0   2   1   1   0   0   1   0   2   1   0   1   0   1   1   2   0   1   0   1   1   0   0   2   1   1   0   1   0   0   2   1   2   1   2   1   0   2   1   1   1   1   1   1   0   1   2   0   1   1   2   0   2   1   2   0   1   0   0
 MK-2-15                2   2   0   0   2   1   2   1   1   1   0   0   1   0   1   1   2   2   2   1   2   1   0   1   2   2   0   1   0   0   2   0   1   0   1   1   0   1   1   1   1   1   2   2   2   1   0   2   1   2   1   1   1   1   2   1   1   2   1   1   1   0   1   2   0   1   2   1   0   1   1   1   0   0   2   0   2   1   2   1   1   0   1   0   1   0   2   0   0   1   1   0   1   1   1   0   1   0   1   1   1   2   0   1   0   0   1   1   0   0   1   2   1   2   0   1   1   2   0   2   2   2   2   1   0   1   2   1   1   0   0   1   1   1   1   2   1   2   0   0   0   0   2   0   1   1   0   1   0   2   1   0   1   0   1   0   2   0   1   0   1   1   0   0   2   1   1   0   1   0   0   1   1   2   1   1   1   0   2   1   1   1   1   1   1   0   1   2   0   1   1   2   0   2   1   2   0   1   0   0
 MK-2-16                2   2   0   0   2   1   2   1   1   1   0   0   1   0   1   1   1   2   2   1   2   1   0   1   2   1   0   1   0   0   2   0   2   0   1   1   0   1   1   1   1   2   2   1   2   1   0   2   1   2   1   1   1   0   1   0   1   2   1   1   1   0   1   2   0   1   2   1   1   1   1   1   0   0   2   0   2   1   2   2   1   0   1   0   1   0   2   1   1   1   1   1   1   1   1   0   1   0   1   1   2   2   0   1   0   0   1   1   0   0   1   2   1   2   0   1   2   1   0   2   2   1   2   1   1   1   1   0   1   0   0   2   2   1   1   2   1   2   0   0   0   0   2   0   1   1   0   1   0   2   1   0   1   0   1   0   1   0   1   0   1   1   1   0   1   1   1   0   2   1   0   1   1   2   1   1   0   1   2   2   1   1   1   1   1   0   1   2   0   1   2   2   0   2   1   2   1   1   0   0
 MK-3-1                 1   1   1   1   2   1   1   1   1   2   1   0   1   0   0   2   2   1   0   1   1   0   1   2   2   0   1   2   1   1   0   1   1   1   2   2   0   0   1   2   1   0   2   2   1   0   1   1   1   2   1   0   2   2   1   2   1   1   1   2   1   1   2   1   0   2   1   1   1   1   0   2   1   1   2   0   0   1   1   1   0   1   0   2   1   1   1   1   0   0   0   1   0   2   1   0   1   0   2   2   0   1   1   1   1   1   1   0   1   1   2   1   2   1   1   1   0   2   1   0   0   2   1   1   1   1   0   0   1   1   1   1   0   1   1   1   2   1   1   1   1   1   1   0   2   0   1   1   1   0   1   1   1   1   1   2   2   0   1   1   1   1   1   1   1   1   0   2   1   1   0   1   1   1   1   0   2   1   1   2   1   0   1   0   0   1   2   0   1   2   1   2   2   1   2   0   0   0   1   0
 MK-3-2                 2   1   2   1   2   1   1   2   1   1   2   0   1   0   1   2   2   1   1   1   1   1   1   2   1   1   1   2   0   1   0   1   1   1   1   2   0   0   1   2   1   0   2   1   0   1   2   1   1   2   1   0   2   2   1   2   1   0   1   2   1   1   2   1   0   2   1   1   1   1   0   2   2   1   1   0   0   1   1   1   0   1   0   2   1   1   1   1   0   0   0   0   0   1   1   0   1   0   2   2   0   1   1   1   1   1   1   0   0   1   1   1   2   1   0   1   0   2   1   0   0   2   1   1   1   1   1   1   1   1   1   0   1   1   1   1   2   2   1   1   1   1   1   0   2   0   1   1   1   0   1   1   1   1   1   2   2   0   1   1   1   1   1   2   1   0   0   2   1   1   0   1   1   1   1   0   2   1   1   1   1   0   1   0   0   1   2   0   1   1   1   2   1   1   2   0   0   0   1   0
 MK-3-3                 2   1   2   1   1   1   1   2   1   1   2   0   0   1   1   2   2   1   0   1   0   1   1   2   1   1   1   1   0   1   0   1   1   1   2   1   0   0   2   1   1   0   2   1   0   1   2   1   1   2   1   0   2   2   2   2   1   0   1   2   1   1   2   2   0   2   0   0   1   1   1   2   2   1   1   0   0   0   1   1   0   1   0   2   1   1   1   1   0   0   0   0   0   1   2   0   2   1   2   2   0   1   0   1   1   1   2   0   0   1   1   1   2   1   0   1   0   2   1   0   0   2   1   1   1   1   2   1   1   1   1   0   1   1   2   0   2   2   1   1   1   1   1   0   2   0   1   1   0   1   1   1   1   1   1   2   2   0   1   1   1   1   0   2   1   0   0   1   2   1   0   1   1   1   0   1   2   1   1   1   1   0   1   0   0   1   2   0   1   1   1   2   1   2   2   0   0   0   1   1
 MK-3-4                 1   1   2   1   1   1   1   2   0   1   1   1   1   1   1   2   2   1   0   1   0   1   1   1   0   1   1   0   1   1   0   1   1   1   2   1   0   0   1   1   1   0   2   1   1   1   2   1   1   2   1   0   2   0   2   2   1   0   1   2   1   1   2   1   0   2   1   0   2   1   0   2   2   1   1   0   0   0   0   0   1   2   0   2   1   1   1   1   0   0   0   0   0   1   2   2   1   1   2   2   0   1   0   1   1   0   2   0   0   1   1   1   2   1   0   1   0   2   1   0   0   2   1   1   0   1   2   1   1   1   1   0   1   1   1   0   2   2   0   1   1   1   0   0   2   0   2   1   0   2   1   0   0   1   1   2   2   0   1   1   1   1   0   1   1   0   1   1   2   1   0   2   1   1   0   1   2   2   1   1   1   0   1   0   0   1   2   0   1   1   1   2   1   2   2   1   0   0   1   1
 MK-3-5                 1   1   2   1   1   1   1   2   1   1   1   1   1   1   1   2   2   0   0   1   0   1   1   1   0   1   1   0   1   1   0   1   1   1   1   1   0   0   1   1   2   0   2   1   1   1   2   1   2   1   1   0   2   0   2   2   1   0   1   2   1   1   2   1   0   2   1   0   2   0   0   1   2   0   1   0   0   1   0   0   2   2   0   2   1   0   2   1   0   0   0   0   0   1   2   2   1   1   1   2   0   1   1   2   1   1   2   0   1   1   1   1   2   1   0   1   0   2   0   0   0   1   0   1   0   1   2   1   1   1   2   0   1   2   1   0   2   2   0   1   1   1   0   0   2   0   2   1   0   2   1   0   0   1   1   2   1   0   1   1   1   1   0   1   1   0   1   0   2   2   1   2   1   1   0   1   2   1   1   1   1   0   1   0   0   1   2   0   1   2   2   2   1   2   2   1   0   0   1   2
 MK-3-6                 2   0   2   1   1   1   1   2   1   2   0   1   1   1   1   1   2   0   0   1   0   2   1   1   0   2   0   0   1   1   0   1   2   1   0   1   0   0   0   1   2   1   2   2   1   2   2   1   2   1   2   0   2   1   2   2   1   1   0   2   1   1   2   0   0   2   1   0   2   0   0   2   2   0   1   0   0   1   1   0   2   2   0   1   0   0   2   1   0   0   0   0   1   1   2   0   1   1   2   2   0   1   1   2   1   1   2   0   1   0   0   1   2   1   1   2   0   2   0   0   0   1   0   1   0   1   1   1   1   1   2   0   1   1   1   0   2   2   0   1   0   1   0   0   2   1   2   1   1   2   2   0   0   1   1   2   0   0   1   1   1   1   0   2   1   0   1   0   1   2   1   2   1   1   0   1   2   1   1   1   1   0   1   0   0   1   2   0   1   2   1   2   1   2   2   1   0   0   1   2
 MK-3-7                 1   0   2   1   1   1   1   2   1   2   0   0   1   1   1   0   2   1   0   1   0   2   1   1   0   2   0   0   1   1   0   1   2   1   0   2   0   0   0   1   2   1   2   1   2   2   1   1   2   1   2   0   2   2   1   2   0   2   0   2   1   1   2   0   1   2   1   0   2   0   0   2   2   0   1   0   0   1   1   0   2   2   0   1   0   0   2   1   0   1   0   0   1   1   2   0   1   1   2   2   0   1   1   2   0   1   2   0   1   0   1   1   2   1   0   2   1   2   1   0   0   1   0   1   1   1   1   1   2   1   2   0   0   1   0   0   1   2   1   1   0   1   0   0   2   1   2   1   1   2   2   0   0   0   1   2   0   1   1   1   1   1   0   2   1   0   2   0   1   2   1   2   1   1   0   1   2   1   1   1   0   1   1   0   0   1   2   0   1   2   0   2   1   2   1   1   0   0   1   2
 MK-3-8                 1   0   2   1   1   1   1   2   1   2   0   0   1   1   1   1   2   1   1   1   0   2   1   1   0   2   0   1   1   1   0   0   1   1   0   2   0   0   0   1   1   1   2   1   2   2   1   1   2   1   2   0   2   2   1   2   1   2   0   2   1   1   2   0   1   2   0   0   1   0   0   2   2   0   1   0   0   2   1   0   2   2   1   1   0   0   2   1   0   1   0   0   2   1   1   0   1   1   2   1   0   1   1   2   0   1   2   1   2   1   1   1   2   1   1   2   1   1   1   0   0   1   0   1   1   1   1   1   2   1   2   0   0   1   0   1   1   2   1   1   0   1   0   0   2   1   2   1   1   2   2   1   0   0   1   2   0   1   1   1   0   1   0   2   1   0   2   0   1   2   1   2   1   1   1   1   1   2   0   1   0   2   1   1   0   1   2   0   1   2   0   2   1   2   1   1   0   0   1   1
 MK-3-9                 1   0   2   1   1   1   1   2   1   2   0   1   1   1   1   1   2   1   1   1   0   1   1   2   0   1   0   1   1   2   0   0   0   1   0   2   0   0   0   0   1   0   2   1   2   2   1   1   2   1   2   0   2   2   1   2   1   2   0   1   1   0   2   0   1   2   0   0   1   0   0   1   2   0   1   0   0   2   1   1   2   2   1   1   0   0   1   1   0   0   0   0   2   1   1   0   1   1   1   1   1   1   2   2   0   1   2   1   1   1   1   1   2   2   0   2   1   1   1   0   0   1   0   1   0   1   0   1   2   0   2   0   0   1   0   1   1   2   1   1   1   1   0   0   2   1   2   1   0   2   1   1   0   1   0   1   0   1   1   1   0   1   0   2   1   0   2   0   1   2   1   1   1   2   1   2   1   2   0   1   1   2   1   1   0   0   2   0   1   2   0   2   1   2   1   1   1   0   1   1
 MK-3-10                1   1   1   2   1   1   0   2   1   2   0   1   1   1   1   1   2   1   1   0   0   1   2   2   1   1   0   1   1   2   0   1   0   1   0   2   0   0   1   0   1   1   2   2   1   2   1   1   2   1   2   0   2   2   1   2   1   2   0   1   1   1   2   0   1   2   0   0   1   0   0   1   2   0   1   0   1   1   1   0   2   1   1   1   0   0   1   1   0   0   0   0   2   1   1   0   1   1   2   1   1   1   2   2   0   1   2   1   1   2   1   1   2   2   0   2   1   1   1   0   0   1   0   1   0   1   0   2   2   0   2   0   0   1   0   1   1   2   1   1   0   1   0   0   2   1   2   1   0   2   1   1   0   1   0   1   0   1   2   1   0   1   0   2   1   0   2   0   0   2   1   1   1   2   2   2   1   1   0   2   1   2   0   1   0   0   2   1   1   1   0   2   1   2   1   1   2   0   1   1
 MK-3-11                1   1   1   1   1   0   1   2   1   2   0   1   1   1   1   1   2   1   0   0   0   1   2   2   1   2   0   1   1   2   0   1   0   1   0   2   0   1   2   0   1   1   2   2   1   2   2   1   2   1   1   0   2   2   1   2   1   2   0   0   1   1   2   0   0   1   1   0   0   0   0   1   2   0   1   0   1   1   1   0   1   0   1   1   0   0   1   1   0   0   0   0   2   1   1   0   1   1   1   1   0   0   2   2   0   1   2   1   1   2   1   1   2   2   0   2   2   1   2   0   2   1   0   1   1   1   0   1   2   1   2   1   0   1   0   1   1   2   1   1   0   1   0   0   2   1   2   1   0   1   1   1   0   1   0   1   0   1   1   0   0   2   0   2   1   0   2   0   0   1   0   1   2   2   2   2   1   0   0   2   1   2   0   1   0   0   1   0   1   2   0   2   1   2   1   1   2   0   1   1
 MK-3-12                1   1   1   1   1   0   1   2   1   2   0   1   2   1   1   1   2   1   0   0   0   1   1   2   1   2   0   1   0   2   0   1   0   1   0   2   1   1   2   1   1   1   2   2   1   2   2   1   2   1   1   0   2   2   0   2   1   2   0   0   1   1   0   0   0   1   1   0   0   0   0   1   2   0   1   0   1   1   1   0   1   1   1   1   0   0   1   1   1   0   0   0   1   1   0   0   2   1   1   1   0   0   2   2   1   1   2   1   1   2   1   1   2   2   0   2   2   1   2   0   2   1   0   1   1   1   0   1   2   1   2   1   0   1   0   1   1   1   1   1   0   1   0   0   2   2   2   1   1   1   1   1   0   1   0   1   1   1   1   0   0   2   1   1   1   0   2   0   0   1   0   1   2   2   2   2   1   0   1   0   1   2   0   1   0   0   1   0   1   1   0   1   1   2   1   1   2   0   1   1
 MK-3-13                1   1   1   1   1   0   1   2   1   2   0   1   2   1   2   1   2   1   0   0   0   1   1   2   1   2   1   1   1   2   0   1   0   1   0   1   1   2   1   1   1   1   2   2   1   2   2   1   2   0   1   0   2   2   1   2   1   2   0   0   1   1   0   0   1   0   1   0   0   0   0   0   2   1   1   0   1   2   1   0   1   1   1   1   0   0   1   1   1   0   0   0   0   1   0   0   2   1   1   1   0   0   2   1   1   1   2   1   0   2   1   1   1   2   0   2   2   1   2   0   2   1   0   0   1   1   0   1   2   1   2   1   0   1   1   1   1   0   1   1   0   1   0   0   2   2   1   1   1   1   1   1   0   1   0   0   1   2   1   0   0   2   1   0   1   0   2   0   1   1   0   2   2   2   2   2   1   0   1   0   0   2   0   1   0   0   1   1   1   1   0   1   2   2   1   0   1   2   1   2
 MK-3-14                1   1   1   0   1   0   1   1   2   2   0   1   2   1   1   1   1   1   0   1   0   0   2   2   0   1   1   1   1   2   0   0   0   1   0   1   1   1   1   1   1   1   1   2   1   2   2   2   2   0   1   0   2   2   1   1   1   2   0   0   1   1   0   0   2   0   1   0   0   1   0   0   2   1   1   1   1   2   2   1   1   1   1   1   1   0   1   1   1   1   0   0   0   1   0   0   1   1   2   1   0   0   2   1   1   1   2   1   0   1   1   1   1   1   0   2   1   1   2   1   2   1   0   0   1   1   0   1   1   0   2   1   0   1   2   1   1   0   2   1   0   1   0   0   0   2   1   0   1   1   1   1   0   0   0   0   1   2   1   0   0   2   1   0   1   0   2   0   1   0   0   2   2   2   2   2   1   0   2   0   0   1   0   1   0   0   1   1   1   1   0   1   2   2   1   0   1   2   1   2
 MK-3-15                1   1   1   0   1   0   0   1   2   1   0   1   2   1   2   1   1   1   0   0   1   0   2   2   1   2   1   1   2   2   1   0   0   1   1   0   1   2   2   1   1   1   1   1   1   2   2   1   2   0   1   0   2   2   1   2   1   2   0   1   1   1   1   1   2   0   1   0   2   1   0   1   2   1   1   1   0   2   2   2   1   1   1   1   1   0   1   1   1   1   1   0   0   1   0   0   1   1   2   2   0   0   2   1   0   1   2   1   1   0   1   1   1   0   1   1   1   0   1   0   2   1   0   0   1   1   0   1   1   0   1   1   0   0   0   1   2   0   2   1   0   1   0   1   0   2   1   1   1   1   1   1   1   0   0   0   1   2   1   0   0   2   1   1   1   2   2   0   1   0   0   2   2   2   2   2   1   0   2   0   1   1   0   1   0   0   1   1   0   1   0   1   1   2   1   0   1   2   2   2
 MK-3-16                1   1   1   0   1   0   0   1   2   1   0   1   2   1   2   1   2   1   0   0   1   0   2   2   1   2   1   1   2   2   1   0   0   1   1   0   1   1   2   1   1   1   1   1   1   2   2   1   2   0   1   0   2   2   1   2   1   2   1   1   1   2   1   1   2   0   1   0   1   1   1   1   2   1   1   1   0   2   2   2   1   1   2   1   0   0   1   1   1   2   1   0   0   1   0   1   1   1   2   2   0   1   2   1   0   2   2   0   1   0   1   0   1   0   1   1   1   0   1   1   2   1   0   0   1   1   0   1   1   0   1   2   0   0   0   2   1   0   2   1   0   1   1   0   0   1   0   1   1   1   0   1   2   0   1   0   1   1   1   0   0   1   1   2   1   2   1   1   1   0   2   2   2   2   1   2   1   0   2   0   1   1   0   1   1   0   1   1   0   1   0   2   1   2   1   0   1   2   2   2
 MK-4-1                 2   0   1   0   2   0   1   1   1   1   1   1   1   2   0   2   1   1   1   2   1   2   1   1   2   0   1   0   1   1   1   0   1   2   0   0   1   1   1   2   0   1   1   1   0   1   0   1   0   1   1   1   2   0   1   2   0   1   0   1   1   1   0   1   1   1   0   2   2   1   0   2   2   1   1   1   1   0   2   1   1   1   2   1   1   1   1   0   1   2   2   2   1   0   1   2   1   1   2   0   1   2   1   0   1   1   2   0   1   2   1   1   0   2   1   2   1   2   1   1   1   0   1   0   0   1   0   2   0   0   2   1   1   1   1   1   1   0   1   2   1   0   1   1   1   0   1   0   1   1   1   0   1   2   2   1   1   1   0   1   1   2   1   0   0   1   0   1   0   2   1   2   1   0   1   0   2   1   1   1   1   0   1   0   1   0   1   0   1   1   2   2   1   2   0   0   1   0   1   1
 MK-4-2                 1   1   1   0   2   0   1   1   1   1   2   1   1   2   0   2   1   1   1   1   1   2   1   1   1   0   1   0   1   2   1   0   1   1   0   0   1   1   1   2   1   1   1   1   0   1   1   1   0   1   1   1   2   1   1   1   0   1   0   1   1   0   0   1   1   1   0   2   2   2   0   2   2   1   1   1   1   0   2   1   1   1   2   1   1   1   1   0   2   2   2   2   1   1   1   2   1   1   1   0   1   1   1   0   2   1   1   0   1   2   1   1   0   2   2   2   1   2   1   1   1   1   1   0   0   2   0   2   0   0   2   0   1   1   1   1   1   1   1   2   2   1   1   1   1   0   1   0   1   1   0   1   1   1   1   1   1   1   0   1   2   2   1   0   1   1   0   1   1   2   1   2   1   0   1   0   2   1   1   1   0   0   2   0   1   1   1   0   1   0   1   1   0   2   0   1   0   0   1   0
 MK-4-3                 2   1   1   0   2   0   1   1   0   1   2   1   1   2   1   2   1   1   1   1   1   2   1   1   1   0   1   0   1   2   1   0   1   1   0   0   1   1   1   2   1   1   1   2   0   1   1   1   0   0   1   1   2   1   1   1   0   2   0   0   1   0   0   0   0   1   0   1   2   2   0   2   2   1   1   1   1   0   2   1   1   1   2   1   1   0   1   1   2   1   2   2   0   1   1   2   1   1   1   0   1   0   1   0   2   1   1   0   1   2   1   1   0   2   2   2   1   2   1   1   1   1   2   0   1   2   0   2   0   0   2   0   1   1   2   1   1   1   1   2   2   1   1   1   1   0   1   0   1   1   1   1   2   1   1   1   2   1   0   1   2   2   1   0   1   1   0   0   1   1   1   1   1   0   1   1   2   1   1   0   0   0   2   0   1   1   0   0   1   0   1   1   0   2   0   1   0   1   1   0
 MK-4-4                 2   1   0   0   1   0   1   1   0   1   2   2   1   2   1   2   1   0   1   1   1   2   1   1   1   0   1   0   2   2   1   1   0   1   0   0   0   1   1   2   1   2   1   2   0   1   1   0   0   0   1   1   2   1   1   1   0   1   0   0   1   0   1   1   0   1   0   1   2   1   0   2   2   1   1   1   1   0   2   1   1   1   2   1   2   0   1   1   2   1   1   2   0   2   0   2   1   1   1   1   0   0   1   0   2   2   1   1   1   2   1   1   0   2   1   2   1   2   2   1   2   1   2   0   1   2   0   2   0   0   1   0   1   1   2   2   1   1   1   2   2   1   1   1   1   0   0   0   1   1   1   1   2   2   1   1   2   1   0   1   2   2   1   1   1   1   1   0   1   1   1   1   2   0   1   1   2   1   1   0   0   0   1   0   2   1   0   1   1   0   1   1   0   2   0   1   0   1   1   0
 MK-4-5                 2   1   0   0   1   0   1   1   0   2   2   2   1   2   1   2   1   0   1   1   1   1   1   1   1   1   1   0   2   2   1   0   1   1   1   0   0   1   1   1   1   2   1   2   0   1   1   1   0   0   1   1   2   1   2   0   0   1   1   0   1   0   1   1   0   1   0   1   2   1   0   1   1   1   1   1   1   0   2   1   1   1   2   1   2   1   0   1   1   1   2   2   0   1   0   2   0   1   1   1   0   0   1   0   2   2   1   1   1   2   1   1   0   2   0   2   2   2   2   1   2   1   2   1   2   2   0   2   0   0   1   0   2   1   2   2   1   1   1   2   2   0   1   1   1   0   1   0   1   1   1   1   2   2   1   2   2   1   1   1   2   2   1   1   1   1   2   0   1   1   2   1   1   0   1   1   2   1   2   0   0   0   1   0   2   1   1   1   1   0   1   1   0   2   0   1   0   1   1   0
 MK-4-6                 2   1   0   0   1   0   1   1   0   2   2   2   1   2   1   2   1   0   0   1   1   1   1   1   1   1   1   0   2   2   0   0   1   1   1   0   0   1   1   1   1   2   1   2   0   1   1   1   0   0   1   1   2   0   2   0   0   1   2   1   1   0   2   1   0   1   0   1   2   0   0   0   1   1   0   1   1   0   1   0   1   0   2   1   2   0   0   1   1   1   2   2   0   1   1   2   0   1   0   2   0   0   1   1   2   2   1   1   1   1   1   1   1   2   0   2   2   2   2   1   2   0   2   1   2   2   0   2   0   0   2   0   2   1   2   2   1   1   1   2   2   0   2   1   1   0   1   1   1   1   1   2   2   2   2   2   2   2   1   1   1   2   1   1   1   1   1   0   1   0   2   1   1   0   1   2   2   1   1   0   0   0   1   1   2   1   1   1   1   0   0   1   0   2   0   1   0   2   2   0
 MK-4-7                 2   1   0   0   1   1   1   1   0   2   2   2   1   2   1   2   1   0   0   1   1   1   1   2   0   1   2   0   2   2   0   1   1   2   1   1   0   1   1   1   1   2   1   2   0   2   1   1   0   1   1   1   2   0   2   0   0   1   2   2   1   1   2   1   0   1   0   1   2   0   0   0   1   1   0   1   1   0   0   0   1   0   2   1   2   0   0   1   1   1   2   2   0   1   1   1   1   1   0   2   1   0   1   0   1   2   1   1   1   0   0   1   1   1   1   2   2   2   1   1   1   0   2   1   1   2   0   2   1   0   1   0   1   1   2   2   1   1   1   2   2   0   2   1   1   0   2   2   1   1   0   2   2   1   2   1   2   2   2   1   1   2   0   1   1   1   1   0   1   0   2   2   1   0   1   1   2   1   0   0   0   0   1   1   1   1   1   1   1   0   0   0   0   2   0   1   0   2   1   1
 MK-4-8                 2   1   0   0   1   1   2   1   0   2   2   2   1   2   1   2   1   0   1   1   1   1   2   2   0   1   2   0   1   2   0   1   1   2   1   1   0   2   1   1   1   1   1   2   0   2   1   1   0   1   1   1   2   0   2   1   0   0   2   2   2   1   2   1   0   1   0   2   2   0   0   0   1   1   0   0   1   0   2   0   1   0   1   0   2   1   1   1   2   1   2   2   0   1   1   1   1   1   0   1   1   0   1   0   1   2   1   0   0   0   0   2   1   1   1   2   2   2   1   1   1   0   2   1   1   2   0   2   1   0   1   0   1   1   2   2   1   0   1   2   2   0   2   1   1   0   2   2   1   2   0   1   2   1   2   1   2   1   2   0   1   2   0   1   1   1   1   0   0   0   2   2   1   0   2   1   2   0   0   0   0   0   1   1   1   1   1   1   1   0   0   0   1   2   0   0   0   2   1   1
 MK-4-9                 2   1   0   0   1   1   2   1   0   2   2   1   1   2   0   2   2   0   1   1   1   1   2   2   0   1   2   0   1   2   0   2   2   2   1   1   1   2   2   1   1   1   1   1   0   1   1   1   0   1   1   1   2   0   2   1   0   1   1   2   1   1   1   1   0   2   0   2   2   0   0   0   1   1   1   0   1   1   2   1   0   1   1   0   2   2   1   1   2   1   2   2   0   1   1   1   1   1   0   1   1   0   2   0   1   2   1   0   1   0   0   2   1   1   2   2   2   2   1   2   1   0   1   1   2   2   0   2   1   0   1   0   1   1   2   2   1   1   1   2   2   1   2   1   1   0   2   2   1   2   0   1   2   1   2   1   2   1   2   0   1   2   0   1   1   1   1   0   0   0   2   1   0   0   1   1   1   0   0   1   0   1   1   1   1   1   1   1   1   0   0   0   2   2   2   0   0   2   1   1
 MK-4-10                2   1   0   0   2   1   2   1   0   2   2   1   1   2   0   2   2   0   1   1   1   1   2   2   0   2   2   0   1   1   0   2   1   2   1   0   0   2   2   1   1   1   1   2   0   1   1   1   0   1   1   1   1   0   1   2   0   1   1   2   1   2   1   1   1   1   0   2   2   0   1   0   0   1   1   1   2   1   2   1   0   1   1   0   2   2   2   1   2   1   2   2   0   1   2   1   1   1   0   1   1   0   2   0   1   2   0   0   1   1   1   2   1   1   2   2   2   2   1   2   2   0   0   1   2   2   0   2   1   1   1   0   1   1   2   2   1   1   1   1   1   1   2   1   0   0   1   2   2   2   0   2   2   1   2   1   1   2   1   0   2   2   1   0   1   1   0   0   1   1   1   0   0   0   1   1   1   0   0   1   0   1   1   1   1   1   1   1   1   0   0   0   2   2   2   0   0   1   1   1
 MK-4-11                2   1   1   0   2   1   2   0   0   2   2   1   1   2   0   2   2   0   1   0   1   1   2   2   1   2   2   0   1   1   0   2   1   2   1   0   0   2   2   1   1   1   0   2   0   1   1   1   0   1   1   2   1   1   1   2   0   1   1   1   0   2   1   1   1   1   0   2   2   0   1   0   0   1   1   2   2   1   2   2   0   1   1   0   2   2   2   1   2   1   2   2   0   1   2   1   1   1   0   1   1   0   2   0   1   2   1   1   1   1   1   2   1   1   2   2   2   2   1   2   2   0   0   1   2   2   1   2   1   2   1   0   1   1   2   2   1   1   1   1   1   2   2   1   0   0   0   2   2   2   0   2   2   1   1   1   1   2   1   0   2   1   1   0   1   1   0   0   1   1   1   0   0   0   1   1   1   0   1   2   0   1   2   1   0   1   1   1   1   0   0   0   2   2   2   0   1   1   1   1
 MK-4-12                2   2   1   1   2   1   2   0   0   2   1   1   1   2   0   2   2   1   1   1   0   1   2   2   1   2   2   1   1   1   1   2   1   2   0   0   0   2   2   1   1   0   0   2   0   1   1   1   0   1   1   2   1   1   1   1   0   1   1   1   0   2   1   1   1   1   0   1   1   0   1   0   0   1   1   1   2   1   2   1   0   1   0   0   1   2   1   1   2   1   2   2   0   1   2   1   1   1   0   1   1   1   1   0   2   2   1   0   1   1   1   2   1   1   2   1   2   2   1   1   1   1   0   1   1   2   0   2   1   2   1   0   1   0   2   1   1   0   1   1   1   1   2   2   1   1   0   2   2   2   0   1   2   1   1   1   1   2   1   0   2   1   1   0   1   1   0   1   1   1   0   0   0   1   1   1   1   0   1   2   0   1   2   0   1   1   1   0   1   0   1   0   2   2   2   0   1   1   2   2
 MK-4-13                1   2   1   1   2   1   2   0   0   1   1   1   1   2   0   2   2   1   1   1   0   1   2   2   1   2   2   1   1   1   1   1   1   2   0   0   0   2   2   1   1   0   0   2   0   1   1   1   1   1   1   2   1   1   1   2   1   1   1   1   0   2   1   2   1   1   0   0   1   0   1   0   0   0   1   1   2   1   2   1   0   1   1   1   1   2   1   0   2   1   2   2   1   1   1   0   1   1   0   1   1   2   1   0   2   2   2   0   1   2   2   1   2   1   2   1   2   2   1   1   1   1   0   1   1   2   0   2   1   2   1   0   1   0   2   1   1   0   1   1   0   0   1   2   1   1   0   2   1   2   0   1   1   1   2   1   1   2   1   0   2   2   2   0   1   1   0   1   1   1   1   0   0   1   1   1   1   1   1   1   0   0   2   0   1   1   1   1   1   0   1   0   1   2   2   0   1   1   2   2
 MK-4-14                1   0   1   2   2   1   2   0   0   1   0   1   1   2   0   1   1   1   1   1   0   1   2   2   1   2   2   1   1   1   1   1   1   2   0   0   0   2   2   1   1   0   0   2   0   1   1   1   1   1   1   2   1   1   1   2   1   1   1   1   0   2   1   2   1   1   0   0   0   0   1   0   0   0   1   1   1   1   2   1   0   1   1   1   1   1   1   0   2   1   2   2   1   1   1   0   0   1   1   1   1   2   1   0   2   2   2   1   1   2   2   1   2   1   2   1   1   2   1   1   1   1   0   1   1   2   0   1   1   1   2   0   1   0   2   1   1   0   1   1   0   0   1   2   1   1   1   2   1   2   0   1   1   1   2   2   1   2   1   0   2   2   2   0   1   2   0   0   1   1   1   0   0   1   1   1   1   1   1   0   1   0   1   1   1   1   2   1   1   0   1   0   0   2   2   0   1   1   2   2
 MK-4-15                0   0   1   2   1   1   2   0   0   1   0   1   1   2   0   1   1   1   1   1   0   1   1   2   1   2   2   1   1   1   1   1   1   2   0   2   0   2   2   1   1   0   0   2   0   0   1   1   2   0   1   2   1   1   2   2   1   1   1   1   0   2   1   2   1   1   0   0   0   0   1   1   0   0   1   1   1   1   2   1   0   1   1   1   2   1   1   0   2   1   2   2   1   1   1   0   0   1   1   1   1   2   1   0   2   2   2   2   1   2   2   1   2   1   1   1   0   2   2   1   1   1   1   1   1   2   0   1   1   2   2   0   1   0   2   1   0   0   1   1   0   1   1   2   1   1   1   1   1   2   1   1   1   0   2   2   1   2   1   0   2   2   2   0   1   2   1   0   1   1   1   1   0   1   0   1   1   1   1   0   1   1   1   1   1   1   2   1   1   0   1   1   0   1   2   0   1   1   2   1
 MK-4-16                0   0   1   2   1   1   2   0   0   0   0   1   0   1   0   1   2   1   2   0   1   1   1   2   1   2   2   1   1   1   1   1   1   2   0   2   0   2   2   1   1   0   1   2   0   1   0   1   2   2   1   1   1   1   1   1   0   1   1   1   0   2   1   2   1   1   0   0   0   0   1   1   0   0   1   1   1   1   2   1   0   1   1   1   2   1   2   0   2   1   1   1   1   1   0   0   0   1   0   1   1   1   1   0   2   2   2   2   1   2   2   1   1   2   1   1   0   2   2   1   1   1   1   1   1   2   0   1   2   1   2   0   1   0   2   1   0   1   1   1   0   2   1   2   1   1   1   1   1   1   1   1   0   1   2   1   1   2   0   0   2   2   2   0   1   2   1   0   1   1   1   1   1   1   0   1   1   1   1   0   1   1   0   1   1   1   2   0   1   0   1   1   0   0   2   0   2   1   2   1
 MK-5-1                 1   1   0   1   0   0   1   0   0   1   0   0   1   2   1   0   2   2   1   0   2   1   1   1   1   1   1   1   2   1   1   1   1   1   0   1   1   0   1   1   0   0   2   0   2   1   1   1   1   1   1   1   1   2   1   2   1   0   1   2   1   2   1   0   1   1   1   0   1   2   0   1   1   1   1   1   1   1   1   2   1   0   1   1   2   0   0   2   2   0   2   2   1   2   2   1   2   0   1   0   1   1   2   1   1   0   2   1   1   2   1   1   2   1   1   1   0   2   2   1   1   1   2   1   1   1   2   0   1   2   2   1   2   1   0   2   2   0   0   1   0   0   1   1   1   1   2   2   1   0   2   1   1   1   0   2   0   2   0   1   2   1   1   0   1   2   2   1   2   2   2   1   1   1   1   2   2   2   2   0   1   1   0   0   0   1   0   2   2   0   2   1   1   0   1   1   1   1   1   2
 MK-5-2                 1   1   0   1   0   0   2   0   0   1   0   0   1   0   1   1   2   1   2   0   2   1   1   1   0   2   1   1   2   1   1   1   1   1   0   1   1   0   1   1   0   0   1   0   2   1   1   1   1   1   1   1   1   2   1   1   1   1   0   2   1   2   1   0   1   1   0   0   1   2   0   1   1   1   1   1   1   1   1   2   1   0   1   1   1   0   0   2   2   0   2   2   1   1   1   1   1   1   1   1   1   1   2   1   1   0   2   1   1   2   1   1   2   0   1   2   0   1   2   1   1   1   1   1   1   1   2   0   0   2   2   1   2   0   0   2   2   0   0   1   0   0   1   1   1   0   2   2   1   0   2   1   1   0   0   2   1   2   0   1   1   1   2   0   1   2   2   1   2   2   1   1   1   1   1   2   2   2   2   0   1   1   0   0   0   1   0   2   2   0   2   1   1   0   1   2   1   1   1   2
 MK-5-3                 1   1   0   1   0   0   2   0   0   1   0   0   1   0   1   1   1   1   2   0   2   1   1   1   0   2   1   1   2   1   1   1   1   1   1   1   0   0   1   1   0   0   1   0   2   1   1   2   1   1   0   1   1   2   2   1   1   1   0   2   1   2   1   0   2   2   0   0   1   2   0   1   1   1   1   2   1   1   1   2   1   0   0   1   1   1   0   2   1   0   2   1   1   1   1   1   1   1   1   1   1   2   2   1   0   0   2   1   1   2   1   2   1   0   1   2   0   1   2   1   1   1   1   0   1   1   2   0   0   2   2   2   2   0   1   2   2   0   0   1   0   0   1   1   1   0   2   2   1   0   2   1   0   0   0   2   1   2   0   1   1   1   2   0   1   2   2   2   2   2   0   1   1   1   1   2   2   2   2   0   1   1   1   0   1   2   0   2   2   0   1   1   1   1   1   2   1   1   1   1
 MK-5-4                 0   1   0   1   1   0   2   0   0   1   0   0   1   0   0   1   1   1   2   0   2   1   1   1   0   2   1   1   2   1   1   1   1   2   1   1   0   0   1   2   1   1   1   0   2   1   1   2   1   1   1   1   1   2   2   1   1   1   2   2   1   2   1   0   2   2   1   0   1   2   0   1   1   1   1   2   1   1   1   2   0   0   0   1   1   1   0   2   1   1   2   1   1   2   1   1   2   1   1   1   1   1   2   1   0   0   2   1   2   2   1   2   1   0   1   2   0   1   2   2   1   1   1   0   1   1   2   0   0   2   2   2   2   0   1   2   1   0   1   1   0   0   1   1   1   0   2   0   1   0   2   1   0   0   0   2   1   1   0   0   1   1   2   0   1   2   2   2   2   2   0   1   1   1   1   2   2   2   2   0   1   1   1   1   1   1   0   1   2   0   1   1   1   1   1   2   1   0   1   1
 MK-5-5                 1   1   0   1   1   0   2   0   0   2   0   0   1   0   0   1   2   1   2   0   2   1   2   1   0   2   2   1   1   1   1   1   1   2   1   0   1   0   1   1   2   1   1   0   1   1   1   1   0   1   1   0   1   2   2   2   0   2   2   2   1   2   1   0   2   2   1   0   1   2   0   1   1   1   1   2   1   1   1   2   0   0   0   1   0   1   0   2   1   1   2   1   2   2   1   1   1   1   1   0   1   1   2   1   0   0   1   1   2   2   1   1   1   1   1   2   0   1   2   1   2   1   1   0   1   2   2   0   0   2   1   2   2   0   1   1   1   0   1   1   0   0   1   1   1   0   2   1   1   0   2   1   1   0   0   2   1   2   0   0   2   1   2   0   1   2   2   0   2   2   0   1   1   1   1   2   2   2   2   0   1   1   1   1   0   0   0   2   2   0   1   1   1   1   1   2   1   0   1   1
 MK-5-6                 1   0   0   1   1   0   1   0   0   2   0   0   1   0   0   1   2   1   2   0   1   1   2   1   0   1   2   1   1   1   1   1   1   2   1   0   1   0   1   1   2   1   1   0   1   1   1   1   0   1   2   0   0   2   2   2   0   2   2   2   1   2   1   0   2   1   1   1   1   2   0   1   1   1   2   2   1   1   1   1   0   0   0   1   0   1   0   2   1   1   2   1   2   2   1   1   1   1   1   0   1   2   2   1   0   0   1   1   2   2   1   1   1   1   1   2   1   1   1   1   2   1   1   0   1   1   2   0   0   2   1   2   2   0   1   1   1   0   1   1   0   0   1   1   1   0   2   1   1   0   2   1   1   1   1   2   1   2   0   1   2   1   1   0   1   1   2   0   2   1   0   1   2   1   1   2   2   2   2   0   2   1   1   1   0   1   0   2   2   0   1   1   1   1   1   2   2   0   1   1
 MK-5-7                 1   1   0   1   1   0   1   0   1   1   0   0   1   1   0   1   1   1   2   1   1   1   2   1   0   1   2   2   1   1   1   1   1   2   2   0   1   0   1   1   2   2   1   0   1   1   1   1   1   1   2   0   0   2   2   2   0   2   2   2   1   2   0   1   2   1   1   0   1   2   0   1   1   1   1   2   1   1   1   1   0   1   0   1   0   1   0   2   1   1   2   1   2   2   1   0   2   1   1   0   1   2   2   1   0   0   1   1   2   1   1   2   1   1   1   2   1   1   1   1   2   1   1   0   1   1   2   0   0   2   1   2   2   0   2   1   1   0   1   1   0   0   1   1   1   0   2   1   1   1   2   1   1   0   1   1   1   2   1   1   2   1   2   0   1   0   2   0   2   1   0   1   2   1   2   2   2   2   2   0   2   1   1   1   0   1   0   1   2   0   1   0   1   2   1   2   2   0   2   1
 MK-5-8                 1   1   0   1   1   1   0   0   1   1   0   0   1   1   0   1   1   1   2   1   0   1   2   1   0   1   2   1   0   1   1   1   1   2   2   1   1   0   1   2   2   2   1   0   2   1   1   2   1   1   2   0   0   2   2   2   0   1   2   1   0   2   0   2   2   1   2   0   1   2   0   1   1   1   1   2   1   1   1   1   0   1   0   1   1   1   1   2   1   1   2   1   2   2   1   1   1   1   2   0   1   2   1   2   0   0   1   1   1   1   1   1   1   1   1   2   1   1   1   1   2   1   1   0   1   1   2   0   0   2   1   1   2   0   2   1   0   1   1   2   0   0   1   1   0   0   2   1   1   1   2   1   1   0   2   1   1   2   1   1   2   1   1   0   1   0   1   0   2   1   0   2   2   1   2   2   2   2   2   0   1   1   0   1   0   1   0   1   1   0   1   0   1   1   1   2   2   0   2   1
 MK-5-9                 1   1   0   1   1   1   0   0   0   1   0   0   2   1   0   1   1   1   1   1   0   1   2   1   0   1   2   0   0   1   1   2   1   2   2   1   1   0   1   2   2   1   2   0   2   2   1   2   1   1   2   0   0   2   2   2   0   1   2   1   0   2   1   2   1   1   2   0   2   2   1   1   1   1   0   2   1   1   1   1   1   1   0   1   1   2   1   2   1   1   2   1   2   2   1   1   1   1   2   0   1   2   1   2   0   1   1   2   1   1   1   1   1   1   1   2   1   1   0   1   2   1   1   0   1   1   2   0   0   2   2   2   2   0   2   1   0   1   2   2   0   0   1   2   0   0   2   1   1   1   2   1   1   1   2   1   1   2   1   1   2   1   1   1   1   0   1   0   2   1   0   2   2   1   2   2   2   2   2   1   1   1   0   1   0   1   0   1   1   0   1   0   1   1   1   1   2   0   2   1
 MK-5-10                1   1   0   0   1   1   0   0   0   1   0   0   1   1   0   1   1   1   1   1   1   1   2   1   0   1   2   1   0   1   1   1   1   2   2   1   1   0   1   2   2   2   1   0   1   2   1   2   1   1   2   1   0   2   2   2   0   0   2   1   1   2   1   2   1   1   2   1   2   1   1   1   1   2   0   2   1   1   1   1   2   1   0   1   1   1   1   2   1   1   2   1   2   2   0   1   1   1   2   1   1   2   1   2   0   1   2   2   1   1   2   1   1   1   1   2   1   1   0   1   2   1   1   0   1   1   0   0   0   2   2   1   1   0   2   1   0   1   1   2   1   0   1   2   0   0   2   1   1   1   2   0   0   0   2   1   1   2   1   1   2   1   1   1   1   0   1   0   2   1   0   2   2   1   1   2   2   2   2   1   2   1   1   1   0   2   1   1   2   0   0   0   0   1   1   2   1   0   2   2
 MK-5-11                1   1   0   0   1   1   0   0   0   2   1   0   1   1   0   1   1   1   0   1   1   1   2   1   0   1   2   1   0   1   1   1   1   2   2   1   1   0   0   2   2   2   1   1   1   2   1   2   1   1   2   1   0   2   2   2   0   0   2   1   1   2   0   2   1   1   1   1   2   1   1   1   1   2   0   2   1   1   1   1   1   1   0   1   1   1   1   2   1   1   2   1   2   2   0   1   1   1   2   1   0   2   1   2   0   1   2   2   1   1   2   1   1   1   1   2   1   1   1   1   2   1   1   0   2   1   0   0   0   2   2   0   0   1   2   1   0   1   1   2   1   0   1   2   0   0   2   1   1   1   2   0   0   0   2   1   1   2   1   1   2   1   1   1   1   0   1   0   2   1   0   2   2   1   1   1   1   2   2   1   2   1   1   1   0   2   1   1   2   2   0   0   0   1   2   2   1   0   2   2
 MK-5-12                1   1   0   0   1   2   1   0   0   2   1   0   1   1   0   1   1   1   0   1   1   1   2   1   1   1   2   1   0   1   1   2   1   1   2   1   2   0   0   2   2   2   1   1   1   2   1   2   1   2   2   1   0   2   2   2   0   0   2   1   1   2   0   2   1   1   1   1   2   1   1   1   1   2   0   1   0   1   1   1   1   1   0   1   1   1   1   1   1   1   2   1   2   2   0   1   1   1   2   1   0   2   1   2   0   1   2   2   1   1   2   0   0   2   1   2   1   2   1   1   2   1   1   0   2   1   0   0   1   2   2   0   1   1   2   0   0   1   1   2   1   0   1   2   0   0   2   1   1   1   2   0   0   1   2   1   2   1   1   0   2   1   2   1   1   0   0   0   0   1   0   2   2   0   0   1   1   2   2   1   2   1   1   1   1   2   1   1   1   2   1   0   0   1   2   2   1   0   2   1
 MK-5-13                1   1   0   0   1   2   1   0   0   2   0   0   2   1   0   1   1   1   0   1   0   1   2   1   1   1   2   1   0   1   1   2   1   1   2   1   2   0   0   2   2   2   1   1   1   2   1   1   0   2   2   0   0   1   2   2   0   0   2   1   1   2   0   2   1   1   2   1   1   1   0   1   1   2   0   1   0   1   1   1   1   1   0   1   2   1   1   1   1   2   2   1   2   2   1   1   1   1   2   1   1   2   1   2   0   1   2   1   1   1   2   0   0   2   1   1   1   2   2   1   2   1   1   0   2   1   0   0   1   2   2   1   1   1   2   0   1   1   1   2   1   0   1   2   0   0   2   1   1   0   2   1   0   1   2   1   2   2   0   0   2   1   2   0   2   0   0   0   0   1   1   2   2   0   1   1   1   2   1   0   2   1   1   0   1   2   1   1   1   2   1   1   1   1   1   0   1   0   2   1
 MK-5-14                1   0   0   0   1   2   1   1   0   2   0   0   1   2   0   1   1   1   1   1   1   2   2   2   1   1   2   1   0   1   1   2   1   1   1   1   2   0   0   1   2   1   1   1   1   2   1   1   0   0   2   0   0   1   2   2   0   0   2   1   1   2   1   2   1   1   2   1   1   1   1   1   1   1   0   1   0   1   1   0   0   1   0   2   2   1   1   1   1   2   1   1   2   2   1   0   1   2   2   1   1   2   1   1   0   1   2   1   1   1   1   1   0   2   1   1   1   2   2   1   2   1   1   0   2   2   2   0   1   2   2   1   1   1   2   0   0   1   1   2   1   0   1   2   0   0   2   1   1   0   1   1   0   1   2   1   2   2   0   1   2   1   2   0   2   0   0   0   0   0   1   1   2   1   2   0   1   2   1   0   2   2   1   0   1   1   1   1   1   2   1   0   1   1   1   1   1   0   2   0
 MK-5-15                1   0   0   0   0   1   1   1   0   0   1   1   1   2   0   0   1   1   1   1   1   2   2   2   1   0   0   1   0   1   1   2   1   1   1   1   1   0   0   2   2   1   0   1   1   1   1   1   0   0   2   0   0   1   2   2   1   0   2   1   1   2   1   2   1   1   2   1   1   1   1   1   1   1   0   1   0   1   1   0   0   0   1   2   2   1   1   1   1   1   1   1   1   2   1   1   1   2   2   1   1   2   1   0   0   1   1   1   2   1   1   1   0   2   1   1   1   2   2   2   2   1   1   0   2   2   1   0   0   1   2   1   1   1   2   0   0   1   1   2   1   0   1   2   0   1   1   1   1   0   1   1   0   1   1   1   2   1   0   1   1   1   1   0   2   0   0   0   0   0   1   1   2   2   2   0   1   2   1   1   2   2   1   1   1   1   1   1   0   2   1   0   0   1   1   1   1   0   2   0
 MK-5-16                1   0   0   1   1   1   1   1   0   0   1   1   0   2   0   1   1   1   1   1   1   2   2   1   1   0   1   1   0   1   1   1   1   1   1   0   1   0   0   2   2   1   0   1   1   1   0   2   0   0   2   0   1   1   1   2   1   0   2   1   1   2   1   1   1   1   2   2   1   2   1   1   2   1   0   1   0   0   1   0   0   0   1   0   2   1   1   2   1   1   1   1   1   1   1   1   1   2   2   1   1   2   1   0   0   1   1   2   2   1   1   1   0   2   1   0   2   2   2   2   2   1   2   0   2   2   1   0   0   1   2   1   1   1   1   0   0   1   1   2   1   0   1   2   0   1   1   1   1   0   0   1   0   1   1   0   2   1   0   1   1   0   1   0   2   0   0   0   0   0   0   1   2   1   2   0   2   2   1   1   2   2   1   1   1   1   1   0   0   2   1   0   0   2   1   2   1   1   2   0
 MK-6-1                 0   2   1   1   0   2   0   1   1   0   1   1   1   1   0   0   2   1   1   1   0   1   1   2   1   1   2   0   2   1   1   0   1   0   0   1   2   1   2   0   0   0   1   1   2   1   1   2   1   1   0   1   0   1   1   1   1   2   1   1   0   2   2   0   1   1   1   1   1   1   1   0   1   0   2   1   1   1   1   1   1   2   1   2   0   0   1   2   1   1   2   0   1   2   2   2   1   2   1   1   1   0   0   1   0   1   1   2   2   1   1   0   2   1   1   0   1   1   1   0   1   2   1   1   1   0   1   1   1   1   2   1   1   0   1   1   1   2   0   2   0   1   2   1   2   2   1   0   1   1   2   1   2   1   0   1   1   2   1   2   1   0   1   1   0   0   0   1   2   0   1   0   1   1   2   2   1   1   1   1   2   2   1   1   1   1   0   1   1   2   1   1   2   1   0   2   1   1   1   2
 MK-6-2                 0   2   1   1   0   1   0   1   1   0   1   1   1   1   0   0   2   1   1   1   1   1   1   1   1   1   0   0   2   1   1   0   1   1   0   0   2   1   2   0   0   0   1   1   1   1   1   2   1   1   1   1   0   1   1   1   1   2   1   1   0   2   2   0   1   1   1   2   0   1   2   0   2   0   2   1   1   1   1   0   1   2   1   2   0   0   1   2   1   1   2   1   1   1   2   1   1   2   1   1   1   0   0   1   1   1   1   2   2   1   1   0   2   1   1   0   1   1   1   0   1   2   1   1   0   1   1   1   1   1   2   1   1   0   1   1   1   2   0   2   0   1   1   2   2   2   1   1   1   1   2   2   2   1   0   1   1   2   2   2   1   0   1   1   0   0   0   1   2   0   0   0   1   1   2   2   1   1   1   1   2   1   1   0   1   1   0   1   1   2   1   1   2   1   0   2   1   1   1   2
 MK-6-3                 0   2   0   1   1   1   0   2   1   0   1   1   1   1   0   0   2   0   1   1   1   1   1   1   1   1   0   0   0   1   1   2   1   1   0   0   1   1   2   0   0   0   1   1   1   1   1   1   1   1   1   0   0   2   1   1   1   2   2   1   0   2   1   0   1   1   2   2   0   1   1   1   1   0   1   1   1   1   1   0   1   2   1   2   0   0   1   1   1   2   2   1   1   1   1   1   1   2   1   1   2   1   0   1   1   1   1   2   1   1   1   0   2   1   1   0   1   1   1   0   1   2   1   0   1   0   1   1   1   0   1   1   1   1   1   1   1   1   0   2   0   1   1   2   2   2   2   1   1   1   2   2   2   1   0   1   1   2   1   2   1   0   1   2   0   0   0   1   2   0   0   0   1   1   2   2   1   1   1   1   2   1   1   0   1   1   0   1   1   2   1   2   2   1   0   1   1   1   1   1
 MK-6-4                 0   2   0   1   1   1   1   2   1   0   1   1   1   1   0   0   1   0   1   1   1   0   1   1   1   1   0   0   0   1   1   1   1   1   0   0   1   1   1   1   0   0   2   1   1   1   0   1   1   1   1   1   1   2   2   1   1   2   2   1   0   1   1   0   1   1   2   2   0   1   1   1   1   0   1   1   1   2   1   0   1   2   1   2   0   0   1   2   1   2   2   1   2   1   1   1   1   2   2   1   2   1   0   1   1   1   1   2   2   1   1   0   2   1   1   1   1   1   0   0   1   2   1   0   1   0   1   1   1   0   1   1   0   1   1   0   2   1   1   2   0   1   0   2   2   2   2   1   1   1   1   2   2   1   0   1   1   2   1   2   1   0   1   2   0   0   0   1   2   0   0   0   1   1   1   2   2   0   1   1   2   1   1   0   1   1   0   1   1   1   1   1   0   1   0   1   1   1   1   1
 MK-6-5                 0   2   0   1   1   1   0   2   1   0   1   1   0   2   0   1   1   0   1   1   1   1   1   1   1   0   0   0   0   1   1   1   0   1   0   0   1   1   1   1   0   0   2   1   1   1   0   0   1   1   1   0   1   2   2   1   1   1   2   1   0   1   1   0   1   0   2   2   0   1   1   1   1   0   1   1   1   1   1   0   1   2   1   2   0   0   2   2   0   2   2   1   2   1   1   1   1   2   2   1   2   1   0   1   1   1   1   2   2   1   1   0   2   1   1   1   1   1   0   0   1   1   2   1   1   0   1   1   1   0   1   1   0   1   1   0   2   1   1   2   0   1   0   1   1   2   2   1   1   0   1   2   1   1   0   1   1   2   1   2   1   0   1   1   0   0   0   1   2   0   0   0   1   2   1   2   1   0   1   1   2   1   1   0   0   1   0   1   0   1   1   0   0   1   0   1   1   1   1   1
 MK-6-6                 0   2   0   1   1   1   0   2   1   0   1   1   0   1   0   1   0   1   1   1   1   0   1   1   1   1   0   0   0   1   1   1   0   1   1   0   1   1   1   1   0   0   2   1   1   1   1   1   0   1   1   0   1   2   2   1   1   1   2   2   0   1   1   0   1   0   2   2   0   1   0   1   1   0   1   1   1   1   1   0   1   2   1   2   0   0   2   2   0   1   1   1   2   1   1   1   2   2   2   1   1   1   0   1   1   0   2   2   2   1   0   0   2   1   1   1   1   1   0   1   1   1   2   1   1   0   1   1   1   0   2   1   0   1   1   0   2   0   1   2   1   1   0   1   1   2   2   0   1   1   2   2   1   0   0   1   1   1   0   1   1   0   1   1   0   1   0   1   2   0   0   0   1   2   1   2   1   0   1   1   2   1   1   0   0   1   0   1   0   1   0   0   1   1   2   0   1   1   1   2
 MK-6-7                 1   1   0   0   1   1   0   2   1   0   1   1   0   1   0   0   1   1   2   0   1   0   2   1   1   1   0   0   0   1   1   1   0   1   0   1   1   1   1   1   0   0   2   1   1   1   1   1   1   1   0   2   1   2   2   1   1   1   1   2   1   1   1   0   1   0   2   2   0   1   0   1   1   0   1   1   1   2   1   0   1   2   1   2   0   0   1   2   0   1   1   1   1   1   1   1   2   2   1   2   1   1   0   1   1   1   2   2   2   2   0   0   2   1   2   1   1   1   0   1   1   1   2   1   1   1   1   1   1   0   2   1   0   1   2   0   2   0   1   2   1   2   0   1   1   2   2   0   1   1   2   2   1   0   0   1   2   1   1   1   1   0   0   1   1   1   0   1   2   0   0   1   1   2   1   2   2   0   1   1   2   1   1   1   1   0   0   1   0   1   1   0   1   1   2   0   1   1   1   2
 MK-6-8                 0   1   0   0   1   1   0   2   1   0   1   1   0   1   0   0   1   1   2   0   1   1   2   1   1   1   0   0   0   1   1   1   0   1   0   0   1   1   1   2   0   0   2   1   1   1   0   1   2   1   0   2   1   2   2   1   0   1   1   2   1   1   2   0   1   1   2   2   1   1   1   0   1   0   1   1   1   2   1   0   1   2   0   2   0   0   2   1   0   1   1   2   1   1   1   1   2   2   1   2   1   1   0   1   1   2   1   2   2   2   0   0   2   1   2   1   1   1   0   2   1   1   2   1   1   2   1   1   1   0   2   1   0   2   2   0   2   0   1   2   1   2   0   1   1   2   2   0   1   1   2   2   1   0   0   1   2   1   1   1   1   0   0   1   0   1   0   1   2   0   0   1   1   2   0   2   2   0   1   1   2   1   1   1   1   1   0   1   1   1   1   0   1   1   1   0   1   1   1   2
 MK-6-9                 0   1   0   0   0   1   0   2   1   0   2   0   0   1   0   0   1   1   2   0   1   1   2   1   0   1   0   0   0   1   1   1   1   1   0   0   1   0   0   2   0   0   2   1   1   0   1   1   2   1   1   2   1   2   2   2   0   2   1   2   0   1   2   0   1   1   1   2   1   1   0   1   1   1   0   1   1   1   0   0   1   2   1   2   0   0   2   1   1   1   1   2   0   1   1   1   2   2   1   2   1   1   0   1   0   2   0   1   2   2   1   0   2   1   2   1   1   2   0   2   1   2   2   1   1   2   1   0   1   0   2   1   0   2   2   0   2   0   1   2   1   2   0   1   1   2   2   0   1   1   2   2   2   0   0   1   2   1   1   1   1   0   1   1   0   1   0   1   2   0   0   1   1   2   0   1   2   0   1   1   2   0   1   2   1   1   0   1   1   1   1   0   1   1   1   1   1   1   1   2
 MK-6-10                0   0   0   1   0   1   0   2   1   1   2   0   0   1   0   0   1   2   0   0   1   1   2   0   1   1   0   1   0   1   1   1   1   0   0   0   1   0   0   2   0   0   1   1   1   0   0   2   2   1   1   2   1   1   1   2   0   2   1   2   0   0   1   0   1   1   1   2   1   1   0   1   1   1   0   1   1   1   0   0   0   2   1   2   0   0   2   1   2   0   1   2   0   0   1   1   2   1   1   2   1   1   0   1   0   2   0   1   2   1   1   0   1   2   2   1   1   2   0   2   1   2   2   1   1   2   1   0   1   1   1   1   0   2   2   0   2   1   1   2   1   2   1   1   1   2   2   0   1   1   2   1   2   0   0   0   2   1   1   1   1   0   2   2   0   2   0   1   2   0   0   1   1   2   1   1   2   0   1   1   2   1   1   1   1   1   0   1   1   1   1   0   2   1   1   1   1   1   1   2
 MK-6-11                0   0   0   1   0   2   0   1   1   1   2   0   0   1   0   0   1   2   0   0   0   1   2   0   1   1   0   0   0   1   1   0   1   1   0   1   1   0   0   2   0   0   2   1   1   0   0   2   2   1   1   1   1   1   2   2   0   2   1   2   1   0   1   0   1   1   0   2   1   0   0   2   1   1   0   1   1   1   0   0   0   2   1   2   0   0   1   0   2   0   1   2   0   0   1   2   2   1   1   1   1   1   0   1   0   1   0   1   2   1   1   0   0   1   2   1   1   2   0   2   1   2   2   1   1   2   1   0   1   0   1   0   0   1   2   0   2   1   1   2   1   2   1   1   1   2   2   1   1   1   2   1   1   0   0   0   2   1   1   1   0   0   0   2   0   2   0   1   2   1   0   0   1   2   1   1   2   1   1   1   2   1   1   1   1   2   0   1   1   1   2   0   2   1   1   1   1   1   2   2
 MK-6-12                0   0   0   1   0   2   1   1   1   1   2   1   0   1   1   0   1   2   0   0   0   1   2   0   1   1   2   0   0   1   2   0   1   1   0   1   1   0   0   2   0   0   2   0   1   0   0   2   1   1   1   1   1   1   2   2   0   2   1   2   1   0   1   0   1   0   0   2   2   1   0   2   1   1   0   1   1   0   0   0   0   2   1   2   0   0   1   0   2   0   1   2   0   0   1   2   1   0   2   1   1   1   0   1   0   1   0   1   2   1   1   1   0   1   1   1   1   1   0   2   1   2   2   1   1   2   2   0   1   1   1   0   0   1   2   1   2   1   1   2   2   2   1   1   1   2   2   1   1   1   2   1   1   2   0   0   2   1   1   1   0   0   1   2   0   1   1   1   2   1   1   0   1   2   1   1   2   1   1   1   2   1   1   2   1   2   0   0   1   1   2   0   2   1   1   1   1   1   2   2
 MK-6-13                0   0   0   2   1   2   0   1   1   1   2   1   2   1   1   1   1   2   0   0   0   1   2   0   1   1   2   0   1   1   2   0   1   1   1   1   1   0   0   2   0   0   2   0   1   1   0   2   1   1   0   1   2   0   2   2   0   1   1   2   1   0   1   0   1   0   0   1   2   2   0   2   0   1   0   1   1   0   0   0   0   2   1   2   0   1   1   0   2   0   2   2   1   0   1   2   1   0   2   1   1   1   0   1   1   1   0   1   2   1   1   1   0   1   2   1   1   1   0   2   1   2   2   1   1   1   1   0   1   1   1   0   0   1   2   1   2   1   1   2   1   2   1   1   1   1   2   1   1   1   2   1   1   2   0   0   2   1   1   1   0   0   1   1   1   1   1   1   2   1   1   0   2   2   1   1   1   2   2   1   2   1   1   2   1   2   0   0   1   1   1   0   1   1   1   1   1   1   2   2
 MK-6-14                0   0   1   2   2   1   0   1   1   1   2   1   2   1   2   1   1   2   0   0   0   1   2   0   2   2   1   0   1   1   2   0   1   1   1   1   1   0   1   2   0   0   2   1   1   2   0   2   1   1   0   1   2   0   2   2   0   2   1   2   1   0   1   0   1   0   0   1   2   2   1   2   0   1   0   1   1   0   0   0   0   2   1   2   1   1   1   0   2   0   1   2   1   0   1   2   0   0   0   1   1   1   0   1   0   1   0   1   2   1   2   1   1   1   2   0   1   2   0   2   1   2   2   1   1   2   2   0   1   1   1   0   0   0   2   1   2   1   1   2   1   2   0   1   1   0   1   1   1   1   2   1   1   1   0   1   2   1   1   1   0   0   1   1   1   0   1   1   2   0   1   0   2   2   0   1   1   2   2   0   1   1   1   2   1   1   0   1   1   1   1   0   1   1   1   1   1   1   2   2
 MK-6-15                0   0   0   2   2   1   0   1   1   1   2   1   2   1   2   1   1   1   0   0   1   1   2   0   2   2   1   1   0   1   2   0   2   0   1   1   1   0   1   2   1   1   1   1   1   1   0   2   1   1   0   1   2   0   1   2   0   0   1   2   1   0   1   0   1   0   0   1   1   1   1   2   0   1   0   1   1   0   1   0   0   1   1   1   2   1   1   0   1   0   1   2   1   0   1   2   0   0   0   0   1   1   0   1   0   0   0   1   2   0   1   1   1   1   2   0   0   2   0   2   1   2   2   1   2   2   2   0   1   0   1   0   0   0   1   1   2   1   1   2   0   2   0   2   1   1   1   1   1   1   1   1   1   1   1   1   2   1   1   2   0   0   1   1   0   1   1   1   2   0   1   0   2   2   0   1   2   2   2   0   0   0   1   2   1   1   0   1   2   1   1   0   1   1   1   2   1   2   1   2
 MK-6-16                0   0   0   2   2   1   0   1   1   1   2   1   2   1   2   2   1   1   0   0   2   1   1   1   1   2   1   1   0   1   2   0   2   0   1   1   1   0   2   2   1   1   1   0   1   1   0   2   1   1   0   1   2   0   1   2   0   0   1   2   1   0   1   0   1   0   2   1   1   1   1   2   0   1   1   0   1   0   1   1   0   1   1   1   2   1   1   0   1   0   1   2   1   0   1   1   0   1   0   0   1   1   0   1   0   0   0   1   2   0   1   1   1   1   2   0   0   2   0   2   1   2   2   1   1   1   2   0   0   1   1   1   0   1   1   1   2   1   1   1   0   2   0   2   1   2   1   1   1   0   1   1   1   1   1   1   2   1   0   2   1   1   1   1   0   1   1   1   2   0   1   0   2   2   0   1   2   2   1   0   0   0   1   2   1   1   1   1   2   1   1   0   1   1   1   2   1   2   1   1
 
!****************************************** Phenotypic Data **********************************************************
!-100.0 is resevred for missing phenotype
SimulatedTrait1         9.7531    9.5927    8.1100    8.1811    9.6912   11.0426    9.6265   10.9921    9.4652   11.1401    9.1155   10.5114    9.5303   11.1593   11.2582    8.8503    9.2398   10.3359   11.5001   10.7073   11.0744    9.5375   10.8242   10.4494   12.0092    9.1652   10.0247   10.8200   10.4477    8.6412   10.3780    9.7141    9.3982    8.5698    9.2240   10.1165   10.2102    7.4822    8.9717    9.3029    9.7753    9.9985   11.4253   11.0626    8.6858   11.9493    9.2009   11.1331   11.0074    9.4739   10.7820   12.1019    9.2003   10.6403    9.8423    8.6238   10.1762    8.9740    8.4625    8.3805    9.4733    9.4320    9.4693   10.1308   10.0742    8.4810    8.0594   11.1797    8.7244    9.4235    9.2419   11.5446    9.3347    9.3337   10.9774    7.8879    9.0086    9.8651    9.6787    8.7843    9.7206   11.2038    9.1966   12.8948   11.0966    9.3020   11.4883    9.8473    7.7922    7.5495   11.3789    9.5214   10.0255   10.0795    8.7654   12.0654   11.0006    8.5942    8.8522   11.6440    8.3862   11.9757    9.8860   10.7607   10.2590   10.6457   10.4776    9.4229    9.0214    9.0597    9.6341   10.2202   10.3361    9.1615    9.8649    9.5047   10.8749    9.3762   10.5548   11.3330   10.6577   10.1504   10.8296    9.8794    9.4793   10.6241    8.3681   10.0567    9.9742   10.3876    9.5129    9.8862    9.2964    8.3878    9.9480    8.0265    8.6698    9.0236   10.6637   11.9593    8.3158   10.4649   10.1404    9.9142    9.6180    8.8149   10.7578    8.3979   12.7086    9.5880    9.3677   11.4358    8.8793    9.5919    9.2793    9.6880    8.9725    9.8665    8.5975    9.7986   10.1661   10.1206    8.4212    7.8652   11.0024   10.6624   11.2834    8.3936    9.3324   11.1213    9.4153   11.3338   10.1358   10.1106    9.5456    9.6619    8.6243   10.5541   10.4553   10.4358   11.3455   10.6382    9.4271   10.3512   10.5524   10.7517   10.4580    9.7430    9.9780   11.2339   11.1837    9.7599   10.4067    8.7372    9.4351    9.1304   10.5090    9.7692   11.8925    9.4847
 
