# Supplementary material for: Inclusive Composite Interval Mapping of QTL by Environment Interactions in Biparental Populations
Source: PLoS One. 2015 Jul 10;10(7):e0132414. doi: 10.1371/journal.pone.0132414 (PMC4498613; doi:10.1371/journal.pone.0132414)
Supplement: S2 File — (ZIP) [file pone.0132414.s002.zip › F2 population/e=1/run_00057.met]

!**********************Note: lines staring with "!" are remarks and will be ignored in the program********************
!*********************************General Information**********************************
!Assuming F1 = P1 x P2, populations available in QTL IciMapping are: 
!  1, P1BC1F1 = P1 x F1, the first backcrossing where P1 is used as the recurrent parent;
!  2, P2BC1F1 = P2 x F1, the first backcrossing where P2 is used as the recurrent parent;
!  3, F1DH, F1-derived doubled haploids; 
!  4, RIL or F1RIL, recombination inbred lines through the repeated selfing of F1;
!  5, P1BC1RIL, recombination inbred lines through the repeated selfing of P1BC1F1;
!  6, P2BC1RIL, recombination inbred lines through the repeated selfing of P2BC1F1;
!  7, F2, the selfing generation of F1;
!  8, F3, the selfing generation of F2;
!  9, P1BC2F1, the second backcrossing where P1 is used as the recurrent parent; 
! 10, P2BC2F1, the second backcrossing where P2 is used as the recurrent parent;
! 11, P1BC2RIL, recombination inred lines through the repeated selfing of P1BC2F1; 
! 12, P2BC2RIL, recombination inred lines through the repeated selfing of P2BC2F1; 
! 13, P1BC1F2, the selfing generation of P1BC1F1; 
! 14, P2BC1F2, the selfing generation of P2BC1F1; 
! 15, P1BC2F2, the selfing generation of P1BC2F1; 
! 16, P2BC2F2, the selfing generation of P2BC2F1; 
! 17, P1BC1DH, P1BC1F1-derived doubled haploids; 
! 18, P2BC1DH, P2BC1F1-derived doubled haploids; 
! 19, P1BC2DH, P1BC2F1-derived doubled haploids; 
! 20, P2BC2DH, P2BC2F1-derived doubled haploids; 
   7      !Mapping Population (see remarks above)
   2      !Mapping Function (1 for Kosambi; 2 for Haldane; 3 for Morgan)
   2      !Marker Space Type (1 for intervals; 2 for positions)
   1      !Marker Space Unit(1 for centiMorgans; 2 for Morgan)
   6      !Number of Chromosomes (or Linkage Groups)
 200      !Size of the mapping population
   1      !Number of environments
 
!***************************************** Chromosomes and Linkage Maps **********************************************
!Chromosome                 NumMarkers
-CH1                        16
-CH2                        16
-CH3                        16
-CH4                        16
-CH5                        16
-CH6                        16
!Linkage map (Marker name followed by position or the interval length)
 MK-1-1                1     0.000
 MK-1-2                1    10.000
 MK-1-3                1    20.000
 MK-1-4                1    30.000
 MK-1-5                1    40.000
 MK-1-6                1    50.000
 MK-1-7                1    60.000
 MK-1-8                1    70.000
 MK-1-9                1    80.000
 MK-1-10               1    90.000
 MK-1-11               1   100.000
 MK-1-12               1   110.000
 MK-1-13               1   120.000
 MK-1-14               1   130.000
 MK-1-15               1   140.000
 MK-1-16               1   150.000
 MK-2-1                2     0.000
 MK-2-2                2    10.000
 MK-2-3                2    20.000
 MK-2-4                2    30.000
 MK-2-5                2    40.000
 MK-2-6                2    50.000
 MK-2-7                2    60.000
 MK-2-8                2    70.000
 MK-2-9                2    80.000
 MK-2-10               2    90.000
 MK-2-11               2   100.000
 MK-2-12               2   110.000
 MK-2-13               2   120.000
 MK-2-14               2   130.000
 MK-2-15               2   140.000
 MK-2-16               2   150.000
 MK-3-1                3     0.000
 MK-3-2                3    10.000
 MK-3-3                3    20.000
 MK-3-4                3    30.000
 MK-3-5                3    40.000
 MK-3-6                3    50.000
 MK-3-7                3    60.000
 MK-3-8                3    70.000
 MK-3-9                3    80.000
 MK-3-10               3    90.000
 MK-3-11               3   100.000
 MK-3-12               3   110.000
 MK-3-13               3   120.000
 MK-3-14               3   130.000
 MK-3-15               3   140.000
 MK-3-16               3   150.000
 MK-4-1                4     0.000
 MK-4-2                4    10.000
 MK-4-3                4    20.000
 MK-4-4                4    30.000
 MK-4-5                4    40.000
 MK-4-6                4    50.000
 MK-4-7                4    60.000
 MK-4-8                4    70.000
 MK-4-9                4    80.000
 MK-4-10               4    90.000
 MK-4-11               4   100.000
 MK-4-12               4   110.000
 MK-4-13               4   120.000
 MK-4-14               4   130.000
 MK-4-15               4   140.000
 MK-4-16               4   150.000
 MK-5-1                5     0.000
 MK-5-2                5    10.000
 MK-5-3                5    20.000
 MK-5-4                5    30.000
 MK-5-5                5    40.000
 MK-5-6                5    50.000
 MK-5-7                5    60.000
 MK-5-8                5    70.000
 MK-5-9                5    80.000
 MK-5-10               5    90.000
 MK-5-11               5   100.000
 MK-5-12               5   110.000
 MK-5-13               5   120.000
 MK-5-14               5   130.000
 MK-5-15               5   140.000
 MK-5-16               5   150.000
 MK-6-1                6     0.000
 MK-6-2                6    10.000
 MK-6-3                6    20.000
 MK-6-4                6    30.000
 MK-6-5                6    40.000
 MK-6-6                6    50.000
 MK-6-7                6    60.000
 MK-6-8                6    70.000
 MK-6-9                6    80.000
 MK-6-10               6    90.000
 MK-6-11               6   100.000
 MK-6-12               6   110.000
 MK-6-13               6   120.000
 MK-6-14               6   130.000
 MK-6-15               6   140.000
 MK-6-16               6   150.000
!*********************************** Marker Types ********************************************************************
!Co-dominant marker: When heterozygote F1 is present, P1 is coded as 2, F1 is coded as 1, and P2 is coded as 0; Otherwise, P1 is coded as 2, and P2 is coded as 0. 
!Dominant marker: When heterozygote F1 is present, P1 and F1 are coded as 12, and P2 is coded as 0; Otherwise, P1 is coded as 2, and P2 is coded as 0.  
!Recessive markers: When heterozygote F1 is present, P1 is coded as 2, and F1 and P2 are coded as 10; Otherwise, P1 is coded as 2, and P2 is coded as 0. 
!Missing marker is coded as -1. 
 MK-1-1                 0   1   1   2   0   1   2   2   2   1   2   2   1   0   2   1   0   0   0   2   1   1   1   1   0   0   1   2   0   0   0   1   1   1   2   1   0   1   1   1   2   0   1   1   2   1   1   1   0   1   0   1   0   0   0   1   0   1   1   1   2   0   0   1   1   1   2   1   1   0   0   1   1   2   1   0   1   2   1   0   1   1   1   1   1   2   1   1   1   1   2   0   0   0   1   0   2   0   1   1   0   2   1   0   2   0   0   1   0   1   1   2   0   1   1   0   0   0   1   2   1   0   2   1   2   1   1   0   1   1   2   0   0   1   0   1   2   1   1   0   1   2   2   0   1   2   2   1   1   1   2   0   1   1   2   1   2   0   1   1   1   1   1   2   0   2   1   2   0   1   2   0   2   2   0   1   2   1   2   2   1   0   1   0   2   0   1   2   1   2   2   2   0   0   2   0   1   2   1   1
 MK-1-2                 0   1   1   2   0   0   1   2   2   1   1   2   1   1   2   1   0   0   1   1   1   1   1   1   0   0   1   2   0   0   0   1   1   1   2   1   0   1   1   1   2   0   1   1   2   1   1   1   0   1   0   0   0   0   0   1   0   1   1   1   2   2   0   0   2   0   2   1   1   1   0   1   2   1   1   1   2   2   1   0   1   1   0   1   1   1   2   2   1   1   2   0   0   0   1   0   2   0   1   1   0   2   1   0   2   0   0   2   0   0   1   2   0   1   1   1   1   0   1   1   0   0   1   1   2   1   1   0   1   0   2   0   0   1   0   1   2   1   1   0   1   2   2   0   1   1   2   1   1   1   2   0   1   1   2   1   2   0   1   1   1   1   1   2   0   2   1   1   0   1   2   0   2   2   0   1   1   2   1   2   1   0   1   0   2   0   1   2   1   1   2   2   0   0   2   0   1   2   1   1
 MK-1-3                 0   2   1   1   0   0   1   2   2   1   1   2   1   1   2   1   0   0   1   1   2   1   1   1   0   0   1   2   0   1   0   1   1   1   2   1   0   2   1   1   2   1   1   1   1   1   1   0   0   1   0   0   1   0   0   1   0   1   1   1   2   2   1   0   2   0   2   1   1   1   0   1   2   0   2   1   2   2   1   0   1   1   0   1   1   1   1   2   1   1   2   1   0   0   1   0   2   0   1   1   0   2   1   0   2   0   0   1   1   0   1   2   1   1   1   1   1   0   1   1   1   0   1   1   1   1   1   0   1   1   2   0   1   1   1   1   2   1   1   0   1   2   2   0   1   1   2   1   1   0   2   1   1   1   2   1   2   1   2   0   1   1   0   2   0   2   0   1   0   2   2   0   2   2   0   1   1   1   1   1   1   0   1   0   1   1   1   2   1   0   2   2   0   0   2   0   1   1   1   1
 MK-1-4                 1   2   1   1   0   0   1   2   2   1   1   2   1   1   2   1   0   0   2   0   2   1   1   1   0   0   1   2   0   2   0   1   1   1   1   1   1   2   0   1   2   1   1   1   1   1   0   0   0   0   1   0   1   0   0   1   1   2   1   1   1   2   1   1   2   0   2   1   1   1   0   1   2   0   2   1   2   2   2   0   1   2   0   1   1   1   1   2   1   1   2   1   1   0   1   0   2   0   1   1   0   2   1   1   2   0   0   1   1   1   1   2   1   1   1   1   1   0   0   1   0   0   1   1   1   1   1   0   1   2   2   0   1   1   1   1   2   1   1   0   1   2   2   1   1   1   2   2   1   0   2   1   1   1   0   0   1   1   2   0   1   1   0   1   0   2   0   1   0   2   2   0   2   2   0   1   2   1   1   0   1   0   0   1   1   1   1   2   1   0   2   2   0   0   1   1   0   2   1   1
 MK-1-5                 0   2   0   1   0   0   1   1   2   0   2   2   1   1   2   1   0   0   2   0   1   1   1   1   0   0   1   2   1   2   0   1   0   2   1   1   1   1   0   1   2   1   2   1   1   2   0   1   0   0   1   0   1   0   0   1   0   2   1   1   1   2   1   0   2   0   2   0   1   1   0   1   1   0   2   1   2   2   2   1   1   2   0   1   1   2   1   2   1   1   2   2   1   0   1   1   2   0   1   1   0   2   0   1   2   0   1   1   1   1   0   2   2   0   1   1   2   0   0   1   1   0   1   1   1   2   1   0   1   2   1   0   2   1   1   1   1   1   1   0   1   1   1   1   1   1   2   2   1   0   2   1   0   1   0   0   0   1   1   0   2   2   0   2   0   2   0   1   1   2   2   0   2   2   0   1   1   1   1   0   1   0   0   1   1   1   1   1   1   0   2   2   1   1   1   1   0   2   1   1
 MK-1-6                 0   2   0   1   1   0   0   1   2   0   2   2   1   1   2   1   0   1   2   0   1   1   1   1   1   0   1   2   2   2   1   2   1   2   1   1   1   1   1   1   2   0   2   1   1   2   0   1   0   0   1   0   1   0   0   1   0   1   1   1   1   2   1   0   2   0   2   0   1   1   0   1   1   0   1   1   2   2   2   1   2   1   0   1   0   2   1   2   1   1   2   2   1   0   2   1   2   0   1   1   0   2   0   1   2   0   1   0   2   1   0   1   2   0   1   1   2   1   0   1   1   1   1   1   1   2   1   0   1   1   1   0   2   1   1   1   1   1   1   1   1   1   1   0   1   1   2   2   1   0   1   1   0   1   0   0   0   1   2   0   2   2   1   2   0   2   1   1   1   2   2   0   2   2   1   1   1   1   1   0   1   0   0   1   2   1   2   0   1   1   2   2   1   1   1   1   0   2   1   1
 MK-1-7                 0   2   0   1   1   0   0   1   2   0   1   1   0   1   1   0   1   0   2   0   1   1   1   1   1   0   1   2   2   2   1   2   1   2   0   0   1   0   1   1   2   1   2   1   1   2   0   1   1   0   1   0   1   0   0   1   0   1   1   1   1   2   2   0   1   0   2   1   1   0   0   1   2   0   2   1   2   2   2   1   2   1   0   1   0   2   1   2   1   1   1   2   1   0   2   1   1   0   2   1   0   2   1   1   2   1   1   1   2   1   0   1   2   1   1   1   2   1   0   1   1   1   1   1   1   2   1   0   1   1   1   0   2   2   1   1   1   1   1   1   0   0   1   0   1   1   2   2   2   0   1   2   1   1   0   0   1   1   2   1   2   1   1   2   0   2   2   1   1   1   2   0   2   2   1   1   2   2   0   0   1   0   0   1   2   1   1   1   1   1   2   2   1   1   2   1   0   2   1   1
 MK-1-8                 1   2   0   1   1   0   0   1   1   0   1   2   0   1   1   0   1   1   1   0   0   2   1   1   1   0   1   2   2   2   1   2   1   1   0   0   1   0   1   0   2   1   2   1   1   2   0   1   1   0   1   0   2   0   1   1   0   1   1   1   0   2   2   0   1   0   2   1   2   0   0   1   2   1   2   1   2   2   2   1   1   1   0   1   2   2   1   2   1   1   1   2   1   0   1   2   0   1   1   1   1   2   1   1   2   1   1   0   2   1   0   0   2   1   1   1   2   1   0   1   1   2   2   1   1   2   1   0   1   1   1   0   2   2   1   1   1   1   1   2   0   0   1   0   1   1   1   2   2   1   1   2   1   1   0   0   1   1   1   1   2   1   1   2   0   2   2   1   1   2   2   0   1   2   1   1   2   2   0   0   1   1   0   1   2   0   1   1   1   1   2   2   1   0   1   1   0   2   1   1
 MK-1-9                 1   2   1   2   1   0   0   0   1   0   1   2   2   1   1   0   1   1   1   0   0   1   1   1   1   0   1   1   2   2   1   2   0   1   0   2   1   0   1   0   2   2   2   1   1   2   0   1   1   0   1   0   2   0   1   1   0   1   1   1   2   2   2   0   0   1   1   1   2   0   1   1   1   1   2   1   1   2   2   1   1   1   0   1   2   2   1   2   1   1   1   1   1   0   1   2   0   1   1   1   1   1   2   1   2   1   1   0   1   1   0   0   2   0   1   1   2   1   0   1   2   2   2   1   1   2   0   0   1   1   0   0   2   2   1   1   1   1   1   2   0   0   1   1   0   1   2   2   2   1   1   2   1   0   0   0   0   2   1   1   1   0   1   1   1   2   2   0   1   2   2   0   1   2   1   1   1   2   0   1   1   1   1   1   2   0   1   1   1   1   2   2   1   0   1   1   1   1   2   1
 MK-1-10                1   2   1   2   1   0   0   0   1   0   1   2   2   1   1   0   1   1   1   0   0   1   1   1   1   0   1   2   2   1   2   1   1   2   1   2   1   2   1   0   2   2   2   1   1   0   0   1   1   0   1   0   1   0   1   1   0   1   1   1   1   2   1   0   0   2   1   1   2   0   1   1   1   1   2   0   1   2   2   1   1   1   1   1   2   2   1   2   1   1   1   1   1   0   1   2   0   1   2   0   0   1   2   1   2   1   1   0   0   1   0   0   2   0   2   2   2   1   0   1   2   2   2   1   1   2   0   0   1   0   0   0   2   2   1   1   1   1   1   2   0   0   1   1   0   0   2   2   2   1   1   2   1   0   0   0   0   2   1   1   1   0   1   1   1   2   2   0   2   1   2   1   1   2   1   1   0   2   1   1   1   2   1   1   2   0   1   1   1   1   2   2   1   0   1   1   1   0   2   1
 MK-1-11                0   2   1   2   1   1   0   0   1   0   1   2   2   1   1   0   2   2   1   0   0   1   1   1   1   1   1   2   0   1   1   1   0   2   1   2   1   2   1   0   2   2   2   1   1   0   0   1   1   0   1   0   1   0   1   2   1   1   2   1   1   2   1   0   0   2   1   0   2   0   1   0   1   0   1   0   1   2   2   1   1   0   1   1   2   2   1   2   1   1   1   1   1   0   1   1   0   1   2   0   0   1   1   1   2   1   0   0   0   1   0   0   2   1   2   2   1   0   0   1   2   1   2   1   1   2   0   0   1   0   0   1   2   2   1   1   1   1   1   1   0   0   1   1   0   0   2   2   2   1   1   2   0   0   0   1   0   2   2   1   1   1   1   1   1   2   2   0   2   1   2   1   1   2   1   1   0   2   0   1   1   2   1   1   2   0   2   1   1   1   2   2   1   0   1   1   1   0   2   1
 MK-1-12                0   1   1   2   2   1   1   0   1   0   1   2   2   1   1   1   2   2   2   0   0   1   1   1   1   0   1   2   0   1   1   1   1   2   1   2   1   2   1   0   2   2   2   1   1   0   0   1   0   0   1   0   1   0   1   1   1   1   2   1   1   2   1   0   0   2   2   0   2   0   1   0   1   0   1   0   1   2   1   1   1   0   1   1   1   2   2   2   1   1   2   1   1   0   1   1   0   0   2   0   0   1   1   1   2   2   1   0   1   1   0   0   2   2   2   2   1   0   0   1   2   1   2   1   1   2   1   0   2   0   0   1   2   2   1   1   1   0   1   1   0   0   0   0   0   0   1   2   2   0   1   2   0   0   2   1   0   1   1   1   1   1   1   0   1   2   2   0   2   1   1   1   1   2   1   1   0   2   0   1   1   1   1   0   2   0   2   1   0   1   2   2   1   0   2   1   1   0   1   1
 MK-1-13                1   1   0   2   2   1   1   0   1   1   2   2   2   1   1   0   2   2   2   1   1   1   1   1   1   0   1   2   0   1   1   1   1   1   1   2   1   2   1   0   2   2   2   1   1   1   0   1   0   1   1   0   2   0   1   1   2   1   1   1   1   1   1   0   0   2   2   0   2   0   1   1   1   0   1   0   1   1   2   1   1   0   1   1   1   2   2   2   1   0   2   1   1   1   1   1   0   0   1   0   1   2   1   1   2   2   2   0   1   1   0   1   2   2   2   2   1   0   0   1   0   1   2   1   1   2   0   0   2   0   0   1   2   2   1   1   1   0   1   1   0   0   1   0   0   0   1   2   1   0   0   2   0   0   2   1   0   1   1   1   1   1   1   0   1   2   2   0   1   1   1   1   0   2   1   1   1   2   0   1   1   1   1   0   2   0   2   1   0   1   2   1   1   0   2   1   1   1   2   1
 MK-1-14                1   1   1   2   2   1   1   0   1   1   2   2   2   1   1   0   2   2   2   1   1   1   1   1   1   0   0   2   0   1   1   0   1   1   1   2   0   2   1   0   2   2   1   1   1   1   1   1   0   1   1   0   2   0   1   1   1   1   0   1   1   1   1   0   0   2   2   0   1   1   1   1   1   0   1   0   0   1   1   1   0   0   1   1   1   2   2   1   1   0   2   1   1   1   1   2   0   1   0   0   1   2   1   1   2   2   2   0   1   1   0   2   2   2   2   1   2   0   0   1   0   1   2   1   1   1   0   0   2   0   0   1   2   1   1   1   1   0   1   1   0   0   2   0   0   1   2   2   1   0   0   2   0   1   2   0   0   1   0   1   1   1   1   1   1   2   2   0   1   1   1   1   0   2   1   1   1   2   0   1   2   1   1   1   1   0   1   1   0   1   2   1   0   0   2   1   1   0   2   1
 MK-1-15                1   1   1   2   2   1   2   0   1   1   1   2   2   0   1   0   2   1   2   1   1   2   1   1   1   0   0   2   0   1   1   1   1   0   1   2   0   2   1   1   2   2   1   2   1   1   1   1   0   2   0   1   2   0   2   1   1   1   1   1   0   1   1   0   1   2   2   1   1   1   1   1   1   1   2   1   0   1   0   1   0   1   1   1   2   2   2   2   1   0   2   1   1   1   1   1   0   1   0   0   1   2   0   1   2   2   2   0   1   1   0   2   2   1   1   1   2   0   0   1   0   0   2   1   1   1   1   0   1   1   0   1   2   0   1   1   2   0   1   1   0   0   2   0   0   1   2   1   1   0   0   2   0   1   2   0   0   1   0   1   0   1   1   1   1   2   2   0   1   1   2   1   0   1   1   1   1   2   0   1   2   1   1   1   1   1   2   1   2   1   2   0   0   0   2   2   1   0   2   1
 MK-1-16                1   1   1   2   2   1   2   0   1   1   2   2   2   1   0   1   2   2   2   1   1   2   1   2   1   0   0   2   0   1   0   1   1   1   1   2   1   2   1   1   2   2   1   1   1   1   0   1   0   2   0   0   1   0   1   2   0   1   0   1   0   1   1   1   1   2   2   0   1   1   1   1   0   1   2   1   0   1   1   1   0   1   1   1   2   2   2   2   1   0   2   1   2   1   1   2   1   1   0   0   0   2   0   1   2   2   2   1   2   2   0   2   2   1   1   1   2   1   1   2   0   0   1   1   1   1   0   0   1   0   0   1   2   0   1   1   2   0   1   1   0   0   2   0   0   1   2   1   1   0   0   2   1   1   2   0   0   1   1   1   0   1   1   0   0   2   2   0   1   1   1   2   0   1   1   1   1   2   0   1   2   1   1   1   2   1   2   0   1   1   2   0   0   0   2   2   1   0   2   1
 MK-2-1                 1   1   2   1   0   2   0   1   1   0   0   1   2   1   2   1   0   1   0   2   1   1   1   1   1   2   1   2   2   1   1   1   1   0   2   0   2   1   2   2   1   1   1   2   2   0   2   2   1   1   1   0   1   1   1   2   1   0   2   1   1   2   1   2   2   1   2   2   0   2   2   2   1   2   2   1   2   1   0   2   0   0   2   2   1   2   1   0   1   0   1   2   1   2   1   1   2   2   0   0   0   1   0   2   0   1   0   0   2   1   1   1   1   1   1   2   2   1   1   2   1   1   1   1   0   1   1   1   0   2   0   2   0   0   1   0   0   2   0   2   1   1   2   1   1   1   1   1   2   2   1   0   1   1   0   0   1   2   1   1   0   0   2   0   1   1   1   2   1   0   1   1   1   1   0   1   1   1   1   1   2   2   1   1   2   0   0   1   1   1   0   2   2   2   1   2   2   2   1   2
 MK-2-2                 1   1   2   1   0   1   1   0   1   0   0   0   2   1   2   1   0   1   0   2   1   1   1   0   1   2   1   2   2   1   1   1   1   0   1   1   2   1   2   1   1   0   1   1   1   0   2   2   1   1   1   0   2   2   1   2   0   0   1   1   0   1   1   2   2   1   2   2   0   2   2   2   1   2   2   2   2   1   0   2   1   1   2   2   1   2   1   0   0   0   1   2   1   2   1   1   1   2   0   0   0   1   1   2   1   1   0   0   2   1   1   1   1   1   1   1   2   1   1   1   1   1   1   1   0   1   1   1   0   2   0   1   0   0   1   1   1   2   0   2   1   1   1   1   1   0   1   1   2   2   1   0   1   1   0   0   0   2   1   1   1   0   2   0   1   1   2   2   2   1   1   1   1   1   0   1   2   1   1   0   2   2   1   1   2   0   0   1   1   0   0   1   1   1   1   2   2   2   2   1
 MK-2-3                 1   0   2   1   0   0   0   0   1   0   0   0   2   1   2   1   0   1   0   2   1   2   1   0   1   1   1   2   2   1   1   0   2   0   1   1   2   1   2   1   1   0   1   1   1   0   2   1   1   0   1   0   2   2   1   2   0   1   2   1   0   0   1   1   2   1   2   2   0   2   2   2   2   1   2   1   2   1   0   1   1   2   2   2   1   2   1   0   0   0   1   2   1   2   1   1   1   2   0   0   0   1   1   2   1   1   0   0   2   1   2   0   1   2   1   1   2   1   1   1   1   0   1   1   1   0   1   1   0   2   1   1   0   0   1   1   1   1   0   2   1   1   0   1   1   0   2   1   2   2   1   0   1   1   0   0   0   2   1   1   1   0   2   0   1   1   2   1   1   1   1   1   2   1   0   1   2   1   0   1   2   2   2   1   2   0   0   1   1   0   0   1   1   1   1   2   2   2   1   0
 MK-2-4                 1   0   2   1   0   1   0   0   2   1   0   0   2   1   2   1   0   1   0   1   1   2   1   0   1   1   1   2   2   1   1   1   1   0   1   1   1   2   2   1   1   0   1   1   1   0   2   1   1   0   1   0   2   2   1   2   0   1   2   1   0   1   1   1   1   1   2   2   1   2   2   2   2   1   2   1   2   1   0   1   1   2   2   2   1   2   2   0   0   0   1   2   1   2   1   1   1   2   0   0   0   2   1   2   1   1   0   0   2   1   2   0   1   2   1   1   2   1   1   1   1   0   1   1   1   0   1   1   0   2   1   1   0   0   1   1   1   1   0   2   1   1   1   1   1   0   2   2   1   1   1   1   1   1   0   1   0   2   1   0   1   0   2   1   1   1   2   0   1   1   1   1   2   1   1   0   1   1   0   1   2   2   2   1   2   1   0   0   1   0   0   1   0   1   1   2   2   1   1   0
 MK-2-5                 1   0   2   1   0   1   0   0   2   1   1   0   1   1   2   2   0   1   0   1   0   1   1   0   1   0   0   2   2   1   0   1   0   0   1   1   1   2   2   0   1   0   1   1   1   0   2   1   1   1   1   1   1   2   0   1   0   1   2   1   0   1   1   1   1   1   2   1   1   2   2   2   2   1   2   1   2   1   0   1   1   2   1   1   1   2   2   0   0   0   0   1   1   2   1   2   1   2   0   0   0   2   1   2   1   1   1   0   2   1   2   0   1   2   1   0   2   2   1   1   1   0   0   2   1   0   1   1   0   2   2   1   0   0   1   0   1   1   0   2   0   1   1   1   1   0   2   2   1   1   2   1   1   1   0   1   0   2   1   0   1   0   1   1   1   1   2   0   0   0   1   1   1   1   1   0   1   1   0   1   2   2   2   1   2   1   0   1   1   0   0   1   0   1   0   2   2   1   2   0
 MK-2-6                 1   0   2   1   0   1   0   0   1   0   1   0   1   1   2   2   0   2   0   1   1   1   1   1   1   0   0   2   2   2   0   1   0   0   1   1   1   2   2   0   1   0   1   1   1   0   2   1   0   1   1   2   1   2   0   1   0   1   2   1   0   1   1   1   1   1   2   1   1   2   2   2   2   1   2   1   2   1   0   1   0   2   1   1   1   2   2   0   0   0   0   1   1   2   1   2   2   2   0   0   0   2   2   1   1   1   1   1   2   1   2   1   1   1   1   0   2   2   1   1   1   0   0   2   2   0   1   0   0   2   2   0   0   0   1   0   1   1   1   2   0   1   0   1   0   0   2   1   1   1   2   1   1   1   0   1   1   2   1   0   2   0   1   1   1   1   1   0   1   0   1   2   1   1   0   1   2   0   0   1   2   2   2   1   2   1   0   1   1   0   0   1   0   2   0   2   2   2   1   1
 MK-2-7                 1   0   1   1   0   2   0   1   1   0   1   0   1   2   2   1   0   1   1   1   1   0   2   2   1   0   0   2   1   2   1   1   0   0   1   1   1   2   2   0   1   0   0   1   1   0   1   1   0   0   1   2   1   2   0   1   0   1   2   1   0   1   2   1   1   0   2   1   1   1   1   2   2   1   2   1   1   1   0   2   0   2   1   1   1   1   2   0   0   0   0   1   1   2   1   2   2   1   0   0   0   2   2   1   2   1   1   0   2   1   2   1   1   1   1   1   2   2   1   1   1   0   1   1   2   0   1   0   0   2   2   0   0   0   1   0   1   1   2   1   0   1   1   1   0   1   2   1   1   1   1   1   1   1   0   1   1   2   1   1   2   0   1   1   2   1   2   0   0   0   1   2   1   1   1   1   2   0   0   1   2   2   2   1   2   1   0   1   1   1   0   1   0   1   0   1   2   2   1   1
 MK-2-8                 1   0   1   1   1   1   0   1   1   0   1   0   1   2   2   1   0   1   1   1   1   1   2   2   1   0   0   2   1   2   1   1   0   0   1   1   1   2   2   0   2   1   0   1   1   2   1   1   0   0   1   2   0   2   0   1   0   1   2   1   1   1   2   1   0   0   2   1   1   1   1   2   2   1   2   1   1   1   0   1   0   2   1   1   1   1   2   1   0   0   0   1   1   2   1   2   2   1   1   1   0   2   1   1   2   2   1   1   2   1   2   0   1   1   1   1   2   2   1   1   1   1   2   1   2   0   1   0   0   2   2   1   0   0   0   0   1   1   2   1   0   1   1   1   0   2   2   1   2   2   1   1   1   1   0   1   1   2   0   1   2   0   0   1   2   1   2   1   1   0   0   2   1   1   1   1   2   0   0   1   2   2   2   1   2   1   0   0   1   1   0   1   0   1   0   1   2   2   1   1
 MK-2-9                 1   1   1   1   1   1   0   1   1   0   0   0   1   2   2   1   0   1   1   1   1   1   2   2   1   1   0   2   1   2   1   1   0   0   1   1   1   2   2   1   1   1   1   1   1   2   1   1   0   0   1   2   0   2   1   1   2   1   2   1   1   2   2   1   0   0   2   1   0   1   1   1   2   1   2   1   1   1   0   1   1   1   1   1   1   1   1   1   0   0   0   2   1   1   1   2   2   1   2   1   0   2   1   1   2   2   1   1   2   2   2   0   0   1   1   1   2   2   2   1   1   1   2   2   2   0   0   1   1   2   1   1   0   0   0   0   1   1   2   1   0   0   1   1   2   2   2   1   2   2   1   1   1   1   0   1   1   2   0   1   1   0   0   1   2   1   2   1   2   0   1   2   1   0   2   1   2   0   0   1   2   2   2   1   2   1   0   0   0   1   0   1   0   1   0   1   1   1   1   1
 MK-2-10                1   1   1   1   1   1   0   0   1   0   0   1   1   2   2   1   0   2   1   1   1   1   2   2   0   1   0   1   1   2   1   1   0   0   1   1   1   1   2   1   1   1   1   1   1   1   0   0   1   0   0   1   0   2   1   1   1   1   2   1   1   2   1   1   0   0   2   1   0   1   1   1   2   1   2   1   1   1   0   1   0   1   1   1   0   0   2   1   1   0   0   1   1   1   1   2   1   1   2   1   1   2   1   1   1   2   2   1   2   1   2   0   0   1   1   1   2   2   2   0   1   0   2   2   2   0   1   1   1   2   2   0   1   0   0   0   1   1   2   0   0   2   1   1   2   2   2   1   1   0   1   1   1   1   0   1   2   2   0   1   1   0   0   1   2   1   2   0   2   1   1   2   1   0   1   1   2   0   0   1   2   2   2   1   2   1   0   0   0   1   0   0   0   1   0   1   1   1   1   1
 MK-2-11                1   1   1   1   1   1   0   0   1   0   0   1   1   2   1   1   0   1   1   1   2   2   2   2   0   1   0   1   0   2   1   1   0   1   0   1   1   1   2   1   1   1   1   1   1   1   0   1   1   0   0   1   0   1   2   1   1   2   2   1   2   0   1   1   0   0   1   1   0   1   1   1   2   1   2   1   2   1   0   1   1   1   1   0   0   1   2   1   1   0   0   1   2   1   1   2   0   1   2   1   1   2   1   1   2   1   2   1   2   1   2   0   0   1   0   1   2   1   2   0   1   0   1   1   2   1   0   1   1   2   2   0   1   0   1   0   1   1   2   0   0   2   1   1   2   2   2   1   2   0   1   0   1   1   0   0   2   2   0   1   1   0   0   1   2   1   2   0   2   1   1   2   0   0   1   1   2   0   0   1   2   2   2   0   2   1   0   0   0   1   1   0   0   1   0   1   2   1   1   1
 MK-2-12                2   0   1   1   2   1   1   0   2   0   0   1   1   2   1   1   0   1   0   1   2   2   2   2   1   1   0   0   0   2   1   1   0   1   0   1   1   1   1   1   1   1   2   1   1   1   0   1   1   1   0   1   0   1   2   1   0   2   2   1   2   1   0   0   0   0   1   1   0   1   1   1   2   1   2   2   2   1   0   1   1   1   1   0   0   2   2   1   1   0   0   1   2   1   1   2   0   1   2   2   1   2   1   1   2   1   2   1   2   0   1   0   0   2   0   2   2   1   2   0   0   0   1   1   2   1   0   1   0   1   2   1   1   0   1   0   1   1   2   1   0   2   1   1   1   2   1   1   2   0   2   0   1   1   0   0   2   2   0   0   1   0   1   1   2   1   2   0   1   2   1   2   0   0   1   0   2   1   0   1   2   2   2   0   2   1   0   0   0   1   1   1   2   1   1   1   2   1   1   1
 MK-2-13                2   0   0   1   2   1   1   0   2   0   0   1   1   2   1   1   0   1   0   1   2   2   2   1   1   1   0   0   0   2   1   1   1   1   0   1   1   1   0   1   1   1   2   1   1   0   0   1   1   1   0   0   0   1   2   1   0   2   2   1   2   0   1   0   0   0   1   1   0   1   1   1   2   1   2   2   2   1   0   1   1   1   1   0   0   2   2   1   1   0   1   1   2   1   1   2   0   1   2   2   1   2   1   1   2   1   2   1   2   0   1   2   0   2   0   2   2   1   2   0   1   0   1   1   2   1   0   1   0   1   2   2   1   0   1   0   1   1   2   1   0   2   1   1   1   2   1   2   2   1   2   0   1   1   0   0   2   2   0   0   0   0   1   2   2   1   2   0   1   2   1   2   0   0   1   0   2   0   1   1   1   2   2   0   2   1   0   0   0   1   0   2   2   1   1   1   2   1   1   1
 MK-2-14                1   0   1   1   2   1   1   1   2   1   0   1   1   1   1   1   0   1   0   1   2   2   2   1   1   1   0   0   0   2   1   1   1   1   0   1   1   1   0   1   1   1   2   0   1   0   0   1   1   2   1   0   0   2   2   0   0   1   2   1   2   0   1   0   0   0   1   1   0   1   1   1   1   1   2   2   2   1   0   2   0   2   1   0   0   1   2   1   0   0   1   1   2   1   1   2   1   1   2   2   1   2   1   1   2   2   2   1   2   0   0   2   0   2   0   2   2   1   2   0   1   0   0   0   2   0   0   0   0   0   1   2   1   0   1   0   2   1   2   1   0   1   1   1   1   2   1   2   1   1   2   1   1   1   1   0   2   2   0   0   0   0   1   2   2   1   2   0   1   2   0   2   0   0   1   0   1   0   0   1   1   2   2   1   2   1   0   0   0   1   1   2   1   1   1   1   2   1   1   1
 MK-2-15                1   1   1   1   1   1   1   1   1   1   0   1   1   1   1   1   0   2   0   1   2   1   2   0   1   1   0   0   0   1   1   1   1   1   0   1   1   2   0   1   1   1   2   0   0   0   0   1   1   2   1   0   0   2   2   0   0   1   2   1   2   0   1   0   0   1   1   1   0   1   0   1   1   1   2   2   2   1   0   2   0   2   1   0   0   1   1   1   1   0   1   1   2   1   1   1   1   1   2   1   1   2   1   1   2   2   2   0   2   0   0   2   0   2   0   2   2   1   2   0   1   0   0   0   2   0   0   0   1   0   1   2   1   0   1   0   2   2   2   1   0   1   1   1   1   2   1   2   1   1   2   0   1   1   1   0   1   2   0   1   0   0   1   2   2   1   2   0   0   2   0   2   0   0   1   0   1   0   0   1   1   2   2   1   2   0   0   2   0   1   1   2   2   2   1   1   2   0   1   1
 MK-2-16                1   1   2   1   1   1   1   1   1   1   0   1   1   1   1   1   0   2   0   1   2   1   2   0   1   1   1   0   0   1   1   1   1   1   0   1   1   2   1   1   1   1   1   0   0   0   0   1   1   2   1   0   0   2   2   0   0   1   1   1   2   0   1   0   1   1   0   1   0   1   1   1   1   1   2   2   2   0   0   2   1   2   1   0   0   1   1   1   1   0   1   1   2   1   0   1   1   1   1   1   1   2   0   1   2   2   2   0   2   1   0   1   0   2   0   2   2   1   2   0   1   0   0   0   1   0   1   0   1   0   1   2   2   0   1   0   2   2   2   1   0   1   1   1   1   1   1   2   1   1   2   0   1   0   1   0   1   2   0   2   0   0   1   2   2   1   2   0   0   1   0   2   0   1   1   0   1   0   1   1   1   2   2   1   2   1   0   2   1   1   1   2   2   2   1   1   2   0   1   1
 MK-3-1                 2   1   1   1   1   1   1   1   0   1   1   1   0   1   1   1   1   1   1   1   1   0   0   1   1   1   0   2   1   2   0   0   2   1   0   1   1   2   1   1   1   1   2   1   1   0   1   0   1   2   1   2   2   1   1   0   1   2   1   0   1   1   0   1   2   0   1   1   0   2   1   1   0   2   2   2   1   1   2   1   1   0   0   1   2   2   2   1   2   1   1   0   0   2   0   2   1   0   0   2   1   1   2   1   2   0   2   0   0   1   1   2   2   1   1   1   1   2   2   0   2   1   1   1   1   1   1   1   1   1   1   1   2   0   2   0   0   1   0   0   1   1   1   1   1   1   1   2   2   2   1   2   0   1   2   1   1   0   1   1   0   2   2   1   2   1   0   2   1   2   2   0   2   1   1   0   1   2   0   2   0   2   0   0   0   0   1   2   2   0   2   0   1   0   2   1   2   1   0   2
 MK-3-2                 2   2   1   1   1   1   1   1   1   1   1   1   0   1   1   1   1   1   1   1   1   0   0   0   1   1   0   2   2   2   0   0   2   1   0   1   1   2   1   1   1   1   2   1   1   0   0   0   1   2   0   1   2   1   1   1   1   2   1   0   1   1   0   1   2   0   1   1   0   1   1   1   0   2   1   2   1   1   2   1   1   0   0   1   2   2   2   1   2   1   1   0   0   2   0   2   1   0   0   2   1   1   2   1   2   0   2   0   1   1   1   2   2   1   1   1   1   2   2   1   2   1   1   1   1   1   1   1   2   1   1   1   2   1   2   0   0   2   0   0   1   1   1   1   1   1   1   2   2   2   2   2   0   0   2   1   2   0   1   1   0   2   2   1   2   1   0   2   1   2   1   0   2   2   1   0   0   2   0   2   0   2   0   0   0   0   1   2   2   0   2   0   2   1   2   0   2   1   0   1
 MK-3-3                 2   2   1   1   1   1   1   1   1   1   1   1   1   1   1   1   1   1   1   1   1   0   0   0   1   1   0   2   1   2   0   0   2   1   0   1   1   2   1   0   1   1   2   1   1   0   0   0   0   2   0   1   1   2   1   2   1   1   1   0   1   1   0   1   2   0   1   1   1   1   1   0   0   2   1   1   1   1   1   1   1   0   0   1   1   2   2   1   1   1   1   0   0   2   1   2   1   0   0   2   1   1   1   1   2   0   2   0   2   1   1   2   2   1   1   1   2   2   1   1   2   1   1   1   0   1   1   1   2   0   1   1   2   1   1   0   0   1   0   0   1   1   1   1   1   1   2   2   2   2   0   2   0   0   2   1   2   0   1   1   0   2   2   1   2   1   0   1   1   2   1   0   2   2   1   0   0   1   0   2   0   1   0   1   0   0   1   2   2   0   1   0   2   1   2   0   2   1   1   1
 MK-3-4                 2   2   0   0   1   1   1   1   1   1   1   1   1   1   1   1   1   0   1   1   1   0   1   0   1   1   0   2   1   2   0   0   2   1   0   1   0   2   1   0   1   1   2   1   1   1   0   0   0   2   0   1   1   2   2   2   1   0   1   0   1   0   0   0   2   0   1   1   1   1   1   0   0   2   1   1   1   1   2   1   1   0   0   1   1   2   2   0   1   1   1   0   0   2   1   2   1   0   0   2   1   1   1   0   2   0   2   0   1   2   1   2   2   2   1   1   2   2   1   1   2   1   1   1   0   1   1   1   1   0   1   1   2   1   1   0   0   1   0   0   1   1   1   1   1   1   2   1   2   2   1   2   0   0   2   1   2   1   1   1   0   2   2   1   2   1   0   1   1   2   2   0   2   2   1   0   0   1   0   2   0   1   0   1   1   0   1   1   2   0   1   1   2   1   2   0   1   1   1   1
 MK-3-5                 2   2   0   0   1   1   1   1   1   1   1   1   1   1   1   1   0   0   1   1   1   0   1   0   1   0   0   2   2   1   0   0   2   2   0   0   1   2   1   0   1   1   2   1   1   1   0   1   0   2   0   1   1   2   2   1   1   0   1   0   1   0   0   0   2   0   2   1   1   1   1   0   0   2   1   1   1   1   2   1   1   0   1   1   1   1   2   1   1   1   1   0   0   2   1   2   1   1   1   2   1   1   1   1   2   0   1   0   1   1   1   2   2   2   0   1   2   2   1   1   2   1   1   1   0   1   0   1   1   0   1   1   2   0   0   0   0   1   0   0   2   2   1   2   1   2   2   1   2   2   1   2   0   0   2   1   2   1   1   0   0   2   2   1   2   1   0   1   1   1   2   1   2   2   1   0   0   1   1   2   1   1   0   1   1   0   1   1   1   1   1   1   2   1   1   0   1   0   1   1
 MK-3-6                 1   2   0   0   1   1   1   0   1   1   1   0   2   1   1   1   0   0   1   1   1   0   1   0   1   1   0   2   2   1   0   0   2   2   0   0   1   2   1   0   0   1   1   1   1   1   0   2   0   2   0   1   1   2   2   1   1   0   2   1   1   1   0   1   1   0   2   1   1   1   1   0   1   2   1   1   1   2   2   2   1   0   1   0   1   1   2   1   1   1   1   0   0   2   1   2   1   2   1   1   1   1   0   1   2   0   1   0   1   1   1   2   2   2   1   1   2   2   0   1   2   1   1   1   0   1   0   1   1   0   1   1   2   0   0   1   1   1   1   0   2   2   1   2   1   2   2   2   2   2   1   2   0   1   2   1   2   1   0   1   0   2   2   1   2   1   0   1   1   1   2   0   2   1   1   0   0   1   2   2   1   1   0   0   1   0   1   1   1   1   1   1   2   1   1   0   1   0   1   0
 MK-3-7                 1   2   1   1   1   1   1   1   1   1   1   0   2   1   1   1   0   0   1   1   1   0   1   0   1   0   0   2   2   1   1   0   2   2   0   0   1   1   1   2   1   1   1   1   1   2   0   2   0   1   0   0   2   2   1   1   1   0   2   1   1   1   0   1   1   0   2   1   2   0   1   0   1   2   0   1   0   2   2   2   1   0   1   0   1   1   2   1   0   1   1   0   0   2   1   2   1   2   1   1   1   1   1   1   2   0   1   1   1   1   1   2   2   2   1   1   2   1   0   2   2   1   1   1   0   0   0   1   1   0   1   1   2   1   0   2   2   2   0   0   1   2   1   2   1   2   2   2   2   2   1   1   0   1   1   1   2   1   0   1   0   2   2   1   2   1   1   1   1   1   1   0   2   1   1   1   0   1   2   2   1   1   0   0   1   0   1   1   1   2   1   1   2   1   1   0   1   0   0   0
 MK-3-8                 1   2   1   1   1   1   1   1   1   1   1   0   2   2   1   1   0   1   1   1   1   0   1   1   1   0   0   2   2   1   1   0   1   1   0   0   2   1   1   2   1   1   1   1   1   1   1   2   0   1   0   0   2   2   1   1   1   0   2   1   1   1   0   1   1   0   2   1   2   1   1   0   0   0   0   1   0   2   2   2   1   0   1   0   0   1   2   1   0   2   1   0   0   2   1   2   0   2   2   1   1   2   1   1   2   0   1   1   1   1   1   1   2   2   2   1   2   1   0   2   2   1   1   1   0   1   0   1   1   0   1   2   2   0   0   2   2   2   1   0   1   2   1   2   1   1   2   2   2   2   1   1   0   1   1   1   2   1   0   1   0   2   0   1   2   1   1   1   1   1   1   0   2   2   1   1   1   1   2   1   1   1   0   0   1   0   2   0   1   2   1   1   2   1   1   1   2   0   0   0
 MK-3-9                 1   2   1   1   0   1   1   1   1   1   1   0   2   1   1   1   0   1   1   1   1   0   1   1   1   1   1   2   2   1   1   0   1   2   0   0   1   1   1   1   1   1   1   1   1   1   1   2   1   1   0   1   1   2   1   1   1   0   2   1   1   1   0   2   1   0   2   0   2   1   1   0   0   0   0   1   0   2   2   2   1   0   1   0   0   1   1   1   0   2   1   0   0   2   1   2   1   1   1   1   1   1   1   1   2   0   1   1   0   1   1   1   0   1   2   1   1   0   0   2   1   2   0   2   0   1   0   1   2   0   2   2   2   1   0   2   2   2   1   0   1   2   1   2   1   1   2   2   2   1   1   1   0   1   1   1   2   1   0   1   1   1   0   1   2   1   0   0   1   1   1   0   2   2   1   1   1   1   2   1   1   1   0   0   1   0   2   0   0   2   0   1   2   1   1   1   2   0   0   0
 MK-3-10                1   2   1   0   0   1   2   1   2   1   2   0   2   1   1   1   0   1   1   1   1   1   1   1   1   2   1   2   2   1   1   0   1   2   0   0   1   1   2   1   1   2   0   1   1   1   1   2   2   1   0   1   2   2   1   1   0   0   2   1   1   1   1   2   0   0   2   0   2   1   0   0   0   0   0   1   0   1   2   2   1   1   1   0   0   1   1   1   0   2   1   0   0   2   1   0   1   1   2   1   1   1   1   1   2   0   1   1   0   1   2   0   0   1   2   1   1   0   0   2   1   2   0   2   0   1   1   1   2   0   2   2   2   1   0   2   2   2   1   1   1   2   0   2   1   1   2   2   2   1   1   1   0   1   1   1   2   1   0   1   0   1   1   2   2   1   0   0   1   1   1   0   2   1   1   0   1   1   2   1   1   1   0   1   1   0   2   0   0   2   0   1   2   1   1   1   2   0   1   0
 MK-3-11                1   2   1   1   0   1   2   1   2   1   2   1   2   1   1   1   0   1   1   1   1   1   0   1   1   2   1   1   2   1   1   1   1   2   0   0   1   0   2   1   1   2   0   1   1   1   1   2   2   1   0   0   2   2   1   1   0   0   2   1   1   1   1   2   0   0   2   0   2   1   0   0   0   0   0   1   0   1   2   2   1   1   1   0   0   1   1   1   0   2   0   0   0   2   1   0   1   1   2   1   1   1   1   1   1   0   1   1   0   2   2   0   0   1   0   1   2   0   0   2   1   2   0   2   0   1   1   1   2   0   2   2   2   1   0   2   2   1   1   2   1   2   0   2   1   1   2   2   2   1   1   1   0   1   1   1   2   1   0   1   0   1   1   2   2   1   0   0   0   1   1   1   2   1   1   0   1   1   2   2   1   1   0   0   2   0   2   0   0   2   1   1   2   1   1   1   2   0   1   0
 MK-3-12                1   1   1   1   0   1   2   1   2   1   2   1   2   1   1   1   0   0   1   0   1   1   0   1   1   2   1   1   1   1   1   1   1   2   0   1   1   0   2   1   1   2   0   1   1   1   2   2   1   1   0   0   2   2   1   1   0   0   2   1   1   1   1   2   0   0   2   0   2   1   0   0   1   0   1   0   1   1   2   2   1   1   1   0   0   1   2   0   0   2   1   0   1   2   1   0   1   1   2   0   1   1   1   1   0   0   1   1   0   2   1   1   0   1   0   1   2   0   0   2   1   2   0   2   0   0   1   1   2   1   1   2   2   0   0   2   2   1   1   2   1   0   0   2   0   1   2   2   2   1   2   2   0   1   1   1   1   1   0   1   0   1   1   2   1   1   0   0   1   1   1   1   1   1   1   1   1   1   2   1   1   1   1   0   2   0   1   1   1   2   1   0   2   1   2   1   2   0   1   0
 MK-3-13                1   1   2   2   0   1   1   1   2   1   2   1   2   1   2   1   0   0   1   0   1   1   0   1   0   2   1   1   1   1   1   0   1   2   0   0   1   0   2   1   1   2   0   1   1   1   2   2   1   1   0   0   1   2   0   1   1   0   2   2   1   0   1   2   0   0   1   1   2   1   0   0   2   0   1   0   1   1   2   2   1   1   2   1   0   1   1   0   0   2   1   0   1   2   1   1   1   1   1   0   1   1   1   1   0   0   0   2   1   1   1   1   1   1   0   1   1   0   1   2   1   1   0   2   0   1   1   1   2   2   1   2   2   0   0   2   2   1   1   2   1   0   0   2   1   1   2   2   2   0   2   2   0   1   1   1   1   1   0   1   0   1   1   1   1   1   0   0   0   1   0   1   1   1   1   1   1   2   2   1   1   1   1   0   2   0   1   1   2   1   1   0   2   1   2   1   2   0   1   0
 MK-3-14                1   1   1   1   0   1   1   1   2   1   2   1   2   0   2   0   0   0   1   0   1   1   0   2   0   2   1   1   1   1   0   0   0   2   0   1   1   0   2   1   1   2   0   0   0   1   1   1   1   1   1   1   1   2   0   0   1   0   2   2   1   0   1   2   0   0   1   2   2   1   0   0   2   0   1   0   1   1   2   2   1   1   2   1   0   1   1   0   1   1   1   0   2   2   0   1   1   1   1   0   1   1   1   1   0   0   1   2   2   2   1   2   1   0   0   1   1   0   2   2   1   1   0   2   0   0   1   1   2   2   2   2   2   0   0   2   1   1   1   2   1   0   2   2   1   1   2   2   2   0   1   2   0   1   1   1   1   0   0   1   1   2   0   1   1   1   0   0   0   1   0   1   1   1   2   1   1   2   2   1   0   1   1   0   2   0   1   1   2   2   1   0   2   1   2   1   2   0   1   0
 MK-3-15                1   1   1   1   0   2   1   1   2   1   2   1   2   0   2   0   0   0   2   0   1   1   0   2   0   1   1   1   1   1   0   0   1   2   0   1   1   0   2   0   1   2   0   0   1   1   1   1   1   1   1   1   1   2   1   0   1   1   1   2   1   0   1   1   0   0   1   2   2   1   0   0   2   0   1   0   1   1   2   2   1   1   2   0   0   1   1   0   1   1   2   1   2   2   0   1   1   1   1   0   1   1   1   1   0   0   1   2   2   2   1   2   1   0   0   1   1   1   1   1   1   1   0   2   0   1   1   2   2   2   2   2   1   0   0   1   1   1   1   2   1   0   2   2   1   1   2   2   1   0   1   2   1   1   2   1   1   0   1   1   2   2   0   1   1   1   0   0   0   1   1   1   1   1   2   1   1   1   2   2   0   1   1   1   1   0   1   1   2   1   1   0   2   1   2   1   2   0   1   0
 MK-3-16                1   1   0   1   0   2   1   2   2   1   2   1   2   0   2   0   0   0   2   0   1   1   0   2   0   1   1   1   1   1   0   0   1   2   0   1   2   0   2   0   1   2   0   0   1   1   1   1   0   1   1   1   1   2   1   1   1   2   1   2   2   0   1   1   0   0   1   2   2   1   1   0   2   0   0   1   1   1   2   2   1   1   2   0   0   1   1   0   1   1   2   1   2   2   0   1   1   1   1   0   1   0   0   1   0   0   1   2   1   2   2   2   0   2   0   2   1   1   1   1   1   1   0   2   0   1   1   2   2   2   2   2   1   0   0   1   2   1   1   2   1   0   2   2   1   1   2   2   1   0   2   2   1   1   2   0   1   0   1   1   2   2   0   1   1   1   2   0   0   1   1   1   1   1   1   1   1   1   2   2   0   1   1   1   1   0   1   1   2   1   0   0   2   1   2   1   1   0   1   0
 MK-4-1                 1   1   1   2   1   2   0   2   1   2   1   2   1   1   2   2   1   2   1   1   0   2   0   0   1   0   2   1   0   1   1   1   1   1   1   2   1   0   1   1   1   2   1   1   0   1   2   1   0   0   1   0   0   1   2   0   0   2   2   1   0   2   1   2   2   0   1   2   0   2   2   0   2   2   0   2   0   1   0   0   1   2   1   2   1   2   0   0   2   2   0   1   0   2   1   1   2   1   1   1   2   0   1   0   1   0   2   0   2   0   1   2   2   0   0   1   2   1   2   1   1   1   1   0   1   1   2   1   1   0   0   1   0   1   1   2   0   1   1   1   0   1   1   2   2   1   1   2   0   1   0   1   1   1   1   2   1   0   0   0   1   1   1   1   2   1   0   2   1   1   2   1   1   1   1   0   2   0   2   1   0   0   2   1   0   0   1   2   0   0   2   1   2   2   1   1   1   2   0   1
 MK-4-2                 1   1   1   1   1   2   0   2   1   2   1   2   1   1   1   2   1   1   1   1   0   2   0   0   1   0   2   1   0   1   1   0   1   1   0   2   1   0   1   0   1   2   1   1   0   1   2   1   0   0   1   0   1   1   2   0   0   2   2   0   0   2   1   2   2   0   1   2   1   2   2   0   2   2   0   2   0   1   0   0   1   2   1   2   1   2   0   0   0   2   1   1   1   2   2   1   2   1   1   1   2   0   1   0   1   0   2   0   2   0   1   2   2   0   1   1   2   1   1   1   1   1   1   0   1   1   2   1   0   0   0   1   0   1   1   2   0   1   1   2   1   1   1   2   2   1   1   2   0   1   0   1   2   1   1   2   1   0   0   0   1   1   1   1   2   1   0   2   1   0   2   1   1   1   2   0   2   0   2   0   0   0   2   1   1   1   1   2   0   1   2   1   2   2   1   1   1   1   0   1
 MK-4-3                 1   1   1   1   2   2   0   2   1   1   1   2   1   2   1   2   1   1   0   1   0   1   0   0   1   0   2   1   0   1   0   0   1   1   0   2   1   0   1   0   1   2   2   1   0   1   2   2   0   0   1   0   1   1   2   0   0   2   2   0   0   2   1   1   1   1   1   2   1   2   2   0   2   2   0   2   0   1   0   0   2   1   1   2   1   2   0   1   0   2   1   1   1   2   1   1   2   1   1   1   2   1   2   0   1   1   2   0   1   0   1   2   2   1   1   2   2   1   1   1   1   2   1   1   1   1   2   1   0   1   1   1   0   1   0   2   1   1   1   2   1   1   1   2   1   1   1   1   0   1   0   1   2   1   1   2   1   0   0   1   1   1   1   2   2   2   1   2   1   0   2   1   1   1   2   0   2   0   2   0   1   0   2   1   1   1   1   2   0   0   2   1   2   1   1   1   1   1   0   1
 MK-4-4                 1   1   1   1   2   2   0   2   1   0   0   2   1   2   1   1   1   1   0   1   0   1   0   0   0   1   1   1   0   1   0   0   0   1   0   2   1   0   1   0   1   1   2   1   0   1   2   2   0   0   1   0   2   1   2   0   0   2   2   0   0   2   2   1   1   1   1   2   1   2   2   1   2   2   1   2   0   1   0   0   2   1   1   2   1   2   0   1   0   2   1   1   2   2   2   1   1   1   2   1   2   2   2   0   0   1   2   0   2   0   1   2   2   1   1   2   1   0   1   1   0   2   1   2   2   0   2   1   0   1   1   1   0   0   1   2   1   1   1   1   1   1   1   2   1   1   1   1   0   1   0   2   2   1   1   1   2   1   0   1   1   1   1   2   2   2   1   1   1   0   1   1   1   2   2   1   2   1   2   1   1   0   1   1   1   1   0   2   0   0   2   1   2   1   1   1   1   0   0   0
 MK-4-5                 1   0   1   1   2   2   0   1   1   0   0   2   1   2   1   1   1   0   0   1   1   1   0   1   1   1   1   1   0   1   0   0   0   0   0   1   1   0   1   0   1   1   2   1   0   1   2   2   1   0   1   0   2   1   2   0   0   2   2   0   0   2   1   1   1   1   1   2   1   2   2   1   2   2   1   2   0   1   0   1   2   0   1   2   1   2   0   1   0   2   1   1   2   2   2   1   1   1   2   2   2   2   2   0   0   1   2   0   1   2   1   2   2   1   1   2   1   0   1   1   0   2   1   1   2   0   2   2   0   1   1   1   0   0   1   2   1   1   1   1   1   1   0   2   0   1   1   1   1   1   0   2   2   1   1   1   2   1   0   1   1   2   1   0   2   2   1   1   0   0   1   1   0   2   1   1   2   1   2   1   1   0   1   1   1   1   0   2   0   0   2   1   2   1   1   1   2   1   0   0
 MK-4-6                 1   1   1   2   0   1   0   1   1   0   0   2   1   2   1   1   1   0   0   1   1   1   0   1   1   1   1   1   0   1   0   0   1   0   0   1   1   0   1   0   1   0   2   1   0   1   2   1   1   0   1   0   1   1   1   1   0   2   2   0   0   1   2   2   1   1   1   2   1   2   2   0   2   2   1   2   0   0   0   1   2   0   1   2   1   2   0   1   1   2   1   1   1   2   2   1   1   2   2   2   2   2   2   0   1   2   2   0   1   2   1   2   2   1   2   2   1   0   2   0   1   2   1   1   2   0   2   2   0   1   1   1   1   0   1   2   1   1   1   1   1   1   0   2   0   1   1   1   0   1   0   2   2   1   1   1   2   2   0   1   1   2   1   0   2   2   1   1   1   0   1   0   0   2   1   1   2   0   2   1   1   1   1   1   0   1   0   2   0   0   2   0   2   1   1   1   2   1   0   0
 MK-4-7                 1   1   1   1   0   1   0   1   1   0   0   2   1   2   0   1   1   0   0   2   1   2   0   1   1   1   0   1   0   1   0   1   2   0   2   1   1   0   1   0   1   0   2   1   0   1   2   0   2   1   1   0   1   1   1   1   0   2   2   1   0   1   2   1   1   1   1   1   1   2   1   1   2   2   2   2   0   1   0   1   2   1   2   2   1   2   0   1   0   2   1   1   2   2   1   1   1   2   2   2   2   1   2   0   1   1   2   1   1   1   1   2   2   1   2   2   1   0   2   1   1   2   1   1   1   0   2   2   0   1   1   1   1   0   1   2   1   1   1   1   1   1   0   2   0   1   1   1   0   1   0   2   2   2   1   1   2   2   1   1   1   2   1   0   2   2   1   1   2   1   1   1   0   2   1   1   2   0   2   1   1   1   1   1   1   1   0   2   0   0   2   0   1   0   1   1   2   1   0   0
 MK-4-8                 1   1   1   1   1   1   1   1   0   0   0   2   1   2   0   1   1   1   0   1   0   2   0   1   1   1   0   1   0   1   0   1   2   1   2   1   1   0   1   0   1   0   2   1   0   2   2   0   1   1   1   0   1   1   1   1   2   2   1   1   0   1   1   1   1   1   1   1   1   2   1   1   2   2   2   2   1   1   1   1   2   2   2   2   0   1   0   1   0   2   1   1   2   2   1   1   1   2   2   2   2   1   2   0   1   1   2   1   0   0   0   2   2   1   2   2   1   0   2   1   1   1   1   1   1   0   2   2   0   2   1   1   1   0   1   2   1   1   1   1   1   1   0   2   1   1   1   1   0   1   0   2   1   2   1   1   2   2   1   1   1   2   1   0   2   2   1   1   1   1   1   1   0   2   1   1   2   0   2   1   1   1   1   1   1   0   0   2   0   0   1   0   1   1   1   1   2   1   1   0
 MK-4-9                 1   2   1   1   1   1   1   1   0   0   0   2   1   1   0   1   1   1   0   1   1   2   0   1   1   1   0   2   0   1   0   1   2   1   2   1   2   1   1   0   1   1   2   1   0   2   2   0   1   1   1   0   1   1   1   1   2   2   2   1   0   1   1   1   1   1   0   1   1   2   1   1   2   2   2   1   1   1   1   1   2   2   2   2   0   1   1   1   0   2   1   1   2   2   2   1   1   2   2   2   2   1   1   1   1   1   2   1   0   0   1   2   2   1   2   1   1   0   2   1   1   1   1   1   0   0   2   1   0   1   2   1   1   1   1   2   1   1   1   1   1   1   1   2   1   0   1   1   0   1   0   2   2   2   1   1   2   2   0   1   1   2   1   0   2   2   1   1   1   1   1   0   0   2   2   1   2   0   2   1   1   1   1   2   1   0   0   2   0   0   0   0   1   1   1   1   1   1   1   0
 MK-4-10                1   2   1   1   1   1   1   2   0   0   0   2   0   1   0   1   1   1   0   1   1   2   0   1   2   1   0   2   0   1   0   1   2   1   2   1   2   1   1   0   1   1   2   1   0   2   1   0   1   1   1   0   1   1   1   0   2   1   2   1   0   1   1   1   1   1   1   1   1   2   1   1   2   0   2   1   1   1   1   1   2   1   2   2   1   1   1   0   1   2   1   1   2   2   2   1   1   2   1   2   2   2   1   1   0   2   2   0   0   1   2   2   2   1   1   1   1   0   1   1   1   0   1   1   0   0   2   1   1   1   2   1   1   2   1   1   1   1   1   1   1   2   1   2   1   0   2   1   0   1   0   2   2   2   1   1   2   1   0   1   1   2   1   0   1   2   1   1   1   1   1   0   0   2   2   1   2   0   2   0   1   1   2   2   0   1   1   2   1   0   0   0   2   1   1   1   1   1   1   0
 MK-4-11                1   2   1   1   2   1   1   2   0   0   0   1   0   1   1   1   1   0   0   2   1   2   0   1   2   1   0   2   0   1   0   1   2   1   2   1   2   1   1   0   1   1   2   1   0   2   1   1   1   1   2   0   1   1   1   1   2   1   2   1   0   1   1   1   1   1   1   1   2   2   1   1   2   0   2   1   1   1   1   0   2   1   2   2   1   1   1   1   1   2   1   1   1   2   1   1   1   2   0   2   2   2   1   1   0   2   2   0   0   1   1   1   1   1   0   1   1   0   1   1   1   0   1   1   0   0   2   0   1   1   2   1   1   2   1   1   1   1   1   1   1   2   1   2   2   0   1   1   0   1   0   2   2   2   1   1   2   1   0   0   1   2   0   0   0   2   1   1   1   0   2   0   0   2   2   1   1   0   1   0   1   1   2   2   0   1   1   2   2   1   0   0   2   2   1   1   2   1   1   1
 MK-4-12                1   2   1   1   2   1   1   2   1   0   1   1   0   1   2   0   1   0   0   2   1   2   0   1   1   1   0   2   0   2   0   0   2   2   2   2   2   1   1   1   0   1   2   1   0   2   0   1   1   1   2   0   1   1   2   1   2   1   2   1   0   1   1   1   1   1   2   2   2   2   1   1   1   0   2   0   2   1   1   1   2   1   2   1   1   1   1   2   1   2   1   1   1   2   1   1   1   2   0   2   2   2   1   1   0   2   2   0   0   1   1   1   1   1   0   1   1   0   1   1   1   1   1   1   0   1   2   0   2   2   2   1   0   2   1   1   2   1   1   1   1   1   0   2   1   0   1   0   0   1   0   1   2   2   1   0   1   1   0   1   1   1   0   0   0   2   2   1   1   0   1   1   0   2   1   1   1   1   1   0   1   2   2   2   0   2   1   2   2   1   1   0   1   2   1   1   2   1   2   1
 MK-4-13                1   2   0   1   2   1   1   2   1   0   1   1   0   1   2   0   1   0   0   2   1   2   0   1   2   1   0   2   0   2   0   0   2   1   2   2   2   0   0   2   0   1   1   1   0   2   1   2   1   1   2   1   1   1   2   1   2   2   2   1   0   1   1   2   1   1   1   2   2   2   1   1   1   0   2   0   2   1   1   1   2   1   1   0   1   1   2   2   1   2   1   1   1   2   1   1   1   1   0   2   2   2   1   1   0   2   2   0   0   0   1   1   1   2   0   1   1   0   2   1   1   1   1   1   0   0   2   0   1   2   1   1   2   2   1   1   1   1   1   1   1   0   2   2   1   0   1   0   0   1   0   1   2   2   2   1   1   1   0   1   2   0   0   2   0   2   1   1   1   0   1   1   0   2   1   1   1   0   1   0   1   2   2   2   0   2   1   2   1   1   1   0   1   2   1   1   2   1   1   1
 MK-4-14                1   2   2   1   2   1   1   2   1   0   0   1   0   0   2   0   1   0   0   2   2   2   0   2   2   1   0   2   0   2   1   0   2   1   2   2   2   0   0   2   0   1   1   1   0   1   1   2   1   1   2   1   1   1   2   2   2   2   2   1   0   1   1   2   1   1   1   2   2   2   1   1   1   0   2   0   2   1   1   1   1   1   1   0   1   1   2   2   1   2   1   2   1   2   2   1   1   1   0   2   2   2   0   0   0   2   1   0   1   0   1   1   0   1   1   1   2   1   2   1   0   1   1   1   0   0   2   0   1   2   1   1   1   1   0   1   1   1   1   1   1   0   2   2   1   1   1   0   1   1   0   1   2   2   2   1   1   1   0   1   2   2   0   1   0   2   1   0   1   0   1   1   0   2   1   1   1   0   1   0   0   2   2   2   0   2   1   2   1   1   1   0   1   2   0   1   2   1   1   1
 MK-4-15                1   2   2   1   2   1   1   2   1   1   0   1   0   0   2   1   1   0   0   2   2   2   1   2   2   2   0   2   0   2   1   1   1   1   2   2   2   0   0   2   0   1   1   1   0   1   2   2   1   1   2   2   1   1   1   2   1   2   2   1   0   2   1   1   1   2   1   2   2   2   1   1   1   1   2   1   2   1   1   1   1   1   2   0   1   1   1   2   1   2   1   1   1   2   2   1   1   0   0   2   2   2   0   0   0   2   1   0   2   0   1   1   0   2   1   1   1   1   2   1   0   1   1   1   0   0   2   0   1   2   0   1   1   1   0   1   1   1   1   1   1   0   2   2   1   1   1   0   0   1   0   1   2   2   0   2   2   1   0   1   2   2   0   1   1   1   1   0   1   0   1   0   0   2   1   1   1   0   1   0   1   1   1   2   0   2   1   2   1   1   1   0   1   2   0   1   2   1   1   1
 MK-4-16                1   2   2   1   2   1   1   2   1   1   0   1   0   0   2   1   1   0   0   2   2   2   1   1   2   2   0   2   1   2   1   1   1   2   2   2   2   1   0   2   0   1   1   1   1   1   2   1   2   1   2   2   1   1   1   2   1   2   2   1   1   2   1   1   1   2   1   2   2   2   1   0   1   1   2   1   2   1   1   1   0   0   2   1   1   1   0   2   1   2   1   1   2   2   2   0   1   0   0   2   2   2   0   0   0   2   0   0   1   0   1   0   0   2   1   1   1   1   1   1   0   0   1   2   0   0   2   0   1   2   0   1   1   1   1   0   1   1   1   1   1   0   1   2   1   1   1   1   0   1   0   1   2   2   0   2   1   1   0   2   2   2   0   1   1   1   1   0   1   0   1   0   0   2   2   1   1   0   1   1   1   1   1   2   0   2   1   2   1   1   2   0   1   2   0   0   2   1   1   1
 MK-5-1                 2   2   0   2   1   2   0   1   2   2   1   1   1   1   0   1   0   0   0   2   2   2   0   1   1   2   1   1   1   1   1   1   0   1   2   1   2   0   2   0   1   2   1   1   2   2   1   0   2   1   2   0   1   2   1   0   2   1   1   2   0   2   1   2   1   1   1   1   1   1   1   1   0   2   1   2   0   1   1   1   1   2   1   2   2   0   1   1   0   1   0   1   2   2   2   0   0   0   2   0   2   2   2   1   2   2   0   1   0   1   1   0   1   0   1   1   1   2   2   0   0   1   1   1   1   1   1   1   0   1   2   0   0   2   0   1   1   1   1   0   0   1   1   0   2   1   1   1   1   2   1   1   1   1   0   0   1   0   2   1   1   1   1   1   0   1   1   1   0   1   1   0   1   2   2   2   1   0   0   2   1   2   0   1   1   2   1   1   1   0   1   0   2   1   2   0   1   1   1   0
 MK-5-2                 2   2   0   2   0   2   0   1   2   2   1   1   1   1   0   1   0   0   0   2   2   2   0   0   1   2   1   2   1   2   1   0   0   0   2   2   2   0   2   0   1   2   1   1   2   1   2   0   2   1   2   0   0   2   2   1   1   2   1   2   1   2   1   2   1   1   0   1   2   1   1   1   0   2   0   2   0   1   2   2   2   2   2   2   2   1   1   1   0   1   0   1   2   2   1   0   0   0   2   0   2   2   2   1   1   2   0   1   0   0   1   0   1   0   0   1   1   2   2   0   0   1   1   1   1   1   1   1   1   1   2   0   0   2   0   1   1   1   1   0   0   1   1   0   2   1   0   1   1   2   1   1   1   1   1   0   1   1   2   1   0   1   1   2   0   1   1   1   0   1   1   0   1   2   2   1   1   0   0   2   1   2   0   1   1   2   1   1   1   0   1   0   2   1   2   0   1   1   1   0
 MK-5-3                 2   2   0   2   1   2   0   1   2   2   1   1   1   1   1   1   0   0   1   2   2   2   0   0   1   2   1   2   1   2   1   0   0   1   2   2   1   0   2   0   1   2   1   1   2   1   2   1   2   0   2   0   0   2   2   2   1   2   1   2   1   2   1   2   1   1   0   1   2   1   1   1   0   2   0   1   0   1   2   2   1   2   2   2   1   1   1   1   0   1   0   1   2   2   1   0   0   1   2   0   2   2   2   1   1   2   0   1   0   0   1   0   1   0   0   1   1   2   2   1   0   1   1   1   2   1   1   1   1   0   2   0   0   2   0   1   1   1   1   0   0   1   1   0   2   0   1   1   1   2   1   1   1   1   1   0   1   1   2   1   0   1   2   2   0   1   1   1   0   1   1   0   1   2   2   0   2   0   0   2   1   1   1   1   1   2   1   1   1   0   1   0   2   1   2   0   1   1   1   0
 MK-5-4                 2   2   0   1   2   2   0   1   2   2   1   2   1   2   1   1   0   1   1   2   2   2   0   1   1   1   1   2   1   2   1   0   0   1   2   1   1   0   1   0   1   2   1   1   2   0   2   1   2   0   2   0   1   2   1   2   1   2   1   2   1   1   0   2   1   1   0   1   2   1   1   1   0   2   0   1   0   1   1   1   1   2   2   2   1   1   1   1   0   1   0   1   1   2   0   0   0   1   2   0   2   2   2   1   1   2   1   0   0   0   1   1   1   0   0   1   1   2   1   1   0   1   2   1   2   1   1   1   0   1   2   0   0   2   0   0   1   0   0   1   0   1   1   0   2   0   1   1   1   1   1   1   2   1   1   0   1   1   2   1   0   1   2   1   0   1   1   0   0   1   1   1   1   2   2   1   1   0   0   2   1   1   1   1   1   2   1   1   1   0   1   0   2   1   2   1   1   1   1   0
 MK-5-5                 2   2   1   1   2   1   1   1   2   2   1   2   1   1   1   1   0   1   1   2   2   2   0   1   1   0   1   2   1   2   1   0   0   1   2   1   1   0   1   0   1   2   1   1   2   0   2   1   2   0   2   0   1   2   1   1   1   2   1   2   1   2   0   2   1   1   0   1   2   2   1   1   0   2   0   1   1   1   1   1   1   2   2   2   1   1   0   1   1   1   0   1   1   1   0   0   0   1   2   1   2   2   2   0   1   2   1   0   1   0   1   1   1   0   0   1   1   2   1   1   0   1   2   1   1   1   0   1   0   1   2   0   1   1   0   0   0   0   0   1   0   1   1   0   2   0   1   1   1   1   1   2   2   1   1   0   1   1   2   2   0   1   2   1   0   1   1   1   0   1   1   1   1   2   2   1   1   0   0   2   1   1   2   1   1   2   1   1   2   0   1   0   2   1   2   1   1   1   0   0
 MK-5-6                 2   1   0   1   2   0   1   1   1   2   1   1   1   1   1   0   0   2   1   1   2   2   2   1   1   0   1   2   1   2   1   2   0   1   2   1   1   0   1   1   1   2   2   1   2   0   2   1   1   0   2   0   2   1   1   1   1   2   1   2   1   2   0   2   1   1   1   1   2   2   1   1   0   2   0   1   1   1   1   1   1   1   2   2   0   1   0   1   1   1   0   1   2   1   0   0   0   1   1   1   1   2   1   1   2   2   1   0   2   0   1   1   1   0   0   1   2   1   1   1   0   1   2   1   1   1   0   1   0   1   2   0   2   1   0   1   2   0   0   1   0   1   1   0   2   0   1   1   1   1   2   1   2   1   1   0   1   1   2   2   0   1   2   1   0   1   1   1   1   1   1   2   1   2   2   1   1   1   0   2   0   2   2   1   1   2   1   1   2   0   1   0   2   1   2   1   1   1   0   0
 MK-5-7                 2   1   0   0   2   0   0   1   1   2   1   1   2   1   1   0   0   2   1   1   1   2   2   1   1   0   0   2   1   2   1   2   0   1   2   1   1   1   1   1   1   2   2   1   2   0   2   1   2   1   2   1   1   1   1   1   1   2   1   2   2   1   0   2   1   1   1   1   2   2   1   0   0   2   0   1   1   1   1   1   1   1   2   2   0   1   0   1   1   1   0   0   2   0   0   0   0   2   1   1   1   2   1   0   2   2   1   0   2   0   1   1   1   1   0   1   2   1   0   1   0   1   2   1   1   1   0   1   0   1   2   0   2   0   0   1   2   0   0   2   0   1   0   0   2   0   1   1   1   0   1   1   2   1   1   0   1   1   1   2   0   2   2   1   0   2   0   1   1   0   0   2   1   2   2   1   1   1   0   2   0   0   2   1   1   2   0   1   2   0   1   1   1   1   2   1   2   1   0   1
 MK-5-8                 2   2   0   0   2   0   0   1   1   2   1   1   2   1   1   0   0   1   1   1   1   1   2   1   2   0   0   2   1   2   1   1   0   1   2   1   1   2   1   0   1   2   2   1   1   0   2   1   2   1   1   1   1   1   1   2   1   1   0   2   2   1   0   2   0   1   1   1   1   2   1   0   0   1   0   1   1   2   2   1   1   1   1   2   0   2   0   1   0   1   1   0   2   0   0   0   0   2   2   1   1   2   1   0   2   1   1   0   2   0   1   2   1   1   0   0   2   1   1   1   0   1   2   1   1   1   0   1   0   1   2   0   1   1   0   1   2   0   0   1   0   1   0   0   1   0   1   2   1   0   1   0   2   1   1   0   1   1   1   2   0   2   2   1   0   2   0   1   1   0   1   2   1   2   2   1   1   1   0   1   0   0   2   1   0   1   1   1   2   0   1   1   2   1   2   1   2   1   0   1
 MK-5-9                 1   2   0   0   1   0   0   1   2   2   1   1   2   1   1   0   0   1   1   1   2   1   2   1   2   0   0   2   1   2   1   1   1   1   2   1   1   2   1   1   1   1   2   1   1   0   2   1   2   1   0   1   1   0   1   1   1   0   0   2   2   1   0   2   1   1   1   0   1   2   1   0   0   1   0   1   1   1   2   2   1   1   1   1   1   1   0   0   0   1   0   0   2   0   0   0   0   2   2   1   1   1   1   0   2   1   1   0   2   0   1   2   1   1   0   0   2   1   1   1   0   1   2   1   1   1   0   1   0   1   2   0   2   1   0   1   2   0   0   1   0   1   0   0   1   0   2   2   1   0   1   1   2   1   1   0   1   1   1   2   1   1   2   1   0   2   0   1   1   0   1   1   1   2   2   1   1   1   0   1   1   0   2   2   0   0   1   1   2   0   1   1   2   1   1   1   2   1   2   1
 MK-5-10                1   2   0   1   1   0   0   1   2   2   1   2   2   1   1   0   0   1   1   1   2   1   2   1   2   0   0   2   1   2   2   1   1   1   2   0   1   2   1   1   2   1   0   1   1   0   2   1   2   1   1   2   1   0   1   1   1   2   0   2   2   1   0   2   2   0   1   1   1   2   1   0   1   1   1   1   1   1   1   2   1   1   1   1   2   1   0   0   0   1   0   0   2   1   0   0   0   2   2   1   1   0   1   0   2   1   2   1   2   0   1   2   1   0   0   0   2   1   1   1   0   1   2   1   1   1   1   1   1   1   2   0   2   1   0   1   2   0   1   0   0   1   0   0   1   1   2   2   1   0   1   1   1   1   0   0   0   1   1   2   1   1   2   1   0   2   0   1   1   0   1   1   0   2   2   1   1   1   0   1   1   0   2   2   0   1   1   1   2   0   0   1   2   1   2   2   1   1   2   0
 MK-5-11                1   2   0   0   1   0   0   1   2   2   1   2   2   1   1   0   0   0   1   1   2   1   2   1   1   1   1   2   1   2   2   1   1   1   2   0   2   2   1   1   2   1   0   1   1   0   2   1   2   1   1   2   1   0   1   0   1   2   0   1   2   0   0   1   2   0   1   1   0   2   1   0   1   1   1   1   1   1   1   2   1   1   1   1   2   0   1   0   0   1   1   0   2   0   0   1   0   2   2   1   1   1   1   1   2   1   2   0   2   0   1   2   1   0   0   0   2   1   0   1   1   1   2   1   1   2   1   0   1   1   2   0   2   1   0   1   2   0   1   0   1   1   1   1   2   1   2   1   1   0   0   1   1   0   0   1   0   1   1   2   1   1   2   1   0   2   0   2   1   0   1   1   0   1   2   1   1   1   1   2   1   0   2   2   1   1   1   1   1   0   1   0   2   1   2   2   2   1   2   0
 MK-5-12                1   1   0   0   1   1   0   1   1   1   1   1   2   0   1   0   0   0   1   1   2   2   1   1   1   1   1   2   0   2   2   1   1   2   2   0   2   2   1   1   2   1   0   1   1   0   1   1   2   1   1   2   1   2   1   0   1   2   0   0   1   0   0   1   2   0   1   1   0   2   1   0   1   1   1   1   0   0   1   2   1   1   1   1   2   0   2   0   0   0   1   1   2   0   0   1   0   2   2   0   0   0   1   1   2   1   1   0   1   0   1   2   1   1   0   0   2   1   0   1   2   1   2   1   2   2   2   0   1   1   2   0   1   2   0   1   2   0   1   0   1   1   1   1   2   1   2   1   1   0   0   2   1   0   0   1   0   1   1   2   1   1   2   1   0   2   0   2   0   1   1   1   0   1   2   2   1   1   1   2   2   0   1   1   1   2   1   1   1   0   1   0   2   1   2   2   2   2   2   0
 MK-5-13                0   1   0   0   1   1   0   1   1   2   1   0   1   1   0   0   0   0   1   1   1   2   1   1   1   1   1   1   0   2   2   1   1   2   2   0   2   2   1   1   2   1   0   1   1   1   1   1   2   1   1   2   1   2   1   0   1   1   0   0   1   0   1   1   2   0   1   1   0   2   1   1   1   1   1   1   0   0   0   2   1   0   1   1   2   0   1   0   0   0   2   1   1   0   0   2   0   2   1   1   0   0   2   1   2   1   1   0   1   0   1   2   1   1   0   0   2   1   1   1   1   1   2   1   2   2   2   0   1   1   2   0   0   2   1   1   1   1   1   0   1   0   1   1   1   1   2   1   1   0   0   1   1   0   0   1   0   1   1   2   0   1   0   1   0   2   0   2   1   2   1   0   0   1   2   2   1   1   0   1   2   0   2   1   1   2   1   1   1   0   0   0   2   1   2   2   2   2   2   0
 MK-5-14                0   1   0   0   1   1   0   1   1   2   1   0   1   1   0   0   1   0   2   1   1   2   1   0   0   1   1   1   0   2   2   1   1   2   2   0   2   2   1   1   2   1   0   1   1   1   1   1   2   1   1   2   1   1   1   0   1   1   1   0   1   1   1   1   2   0   1   1   0   2   2   2   1   1   1   1   0   0   0   1   1   0   1   1   2   0   1   0   0   0   2   1   1   1   1   2   0   2   1   1   0   1   1   1   1   1   1   0   1   0   0   1   1   1   0   1   2   1   1   1   0   1   2   1   1   1   2   0   1   1   2   0   0   1   0   1   2   1   1   0   0   0   1   1   2   1   2   1   1   0   0   1   1   0   2   2   1   2   1   2   1   1   0   1   0   1   0   2   1   1   1   0   1   1   2   2   1   2   0   1   2   0   2   1   1   2   0   1   1   0   0   1   1   1   2   1   2   2   2   0
 MK-5-15                0   1   0   0   1   1   0   1   1   2   1   0   1   1   0   0   1   0   2   1   2   2   1   0   0   1   1   1   0   2   2   1   1   2   2   0   2   2   1   1   2   1   0   1   1   2   1   2   2   0   1   2   0   1   1   0   1   1   1   1   1   0   1   1   2   0   1   1   0   2   2   1   1   0   1   1   0   2   0   1   1   1   1   2   2   0   1   0   0   0   2   1   1   1   1   2   0   2   1   1   0   1   1   1   0   1   1   0   2   0   0   1   1   1   0   1   2   1   1   1   0   1   1   1   0   1   2   0   2   1   2   0   0   1   0   1   2   1   1   0   0   0   1   1   2   1   2   1   1   0   0   1   1   0   2   1   1   2   1   2   1   1   1   1   0   1   0   2   1   1   1   1   1   1   2   2   1   2   0   1   2   0   2   1   1   2   1   1   1   0   0   1   1   1   2   2   2   2   2   0
 MK-5-16                0   1   0   0   1   1   0   1   1   1   1   0   2   1   1   0   1   1   2   1   2   2   1   0   1   0   1   1   0   2   2   1   1   2   1   0   2   2   1   1   2   1   0   1   1   2   1   2   2   0   0   2   0   1   2   0   2   1   0   0   1   1   1   1   1   0   1   1   0   2   2   1   1   0   1   1   0   2   0   1   1   1   1   1   2   0   1   1   0   0   2   1   1   1   1   1   1   2   1   1   0   0   1   1   1   1   1   0   2   0   0   2   1   1   0   1   2   1   0   1   0   2   1   1   0   1   2   0   2   1   2   0   0   1   0   1   2   1   1   1   0   0   0   0   2   1   2   1   1   1   0   1   1   0   2   1   2   2   1   2   1   1   1   0   0   1   0   1   2   1   1   1   1   1   2   2   1   1   0   1   2   1   2   0   1   2   1   1   1   1   0   1   1   1   2   2   2   2   2   0
 MK-6-1                 1   0   2   1   2   0   1   1   2   1   1   1   2   1   2   1   1   2   2   0   1   1   1   1   2   1   1   0   0   2   0   0   0   2   2   1   2   0   1   1   1   2   1   0   0   1   2   1   1   1   0   0   0   1   2   0   0   1   1   0   2   0   1   1   1   1   1   1   2   1   1   1   1   2   2   1   2   0   1   0   2   2   2   1   1   1   0   1   2   2   1   1   0   1   1   1   2   1   2   1   1   0   1   2   2   0   1   1   2   1   1   1   0   1   0   2   1   2   0   0   1   2   0   2   1   0   2   2   1   2   0   1   1   2   1   1   0   1   0   1   1   1   0   1   0   1   1   0   0   1   0   0   0   0   0   0   1   0   1   0   2   1   1   0   1   2   1   2   0   1   0   1   1   1   1   1   1   1   0   1   2   0   1   1   0   1   1   1   1   2   2   2   1   2   2   1   0   2   0   2
 MK-6-2                 1   0   1   1   2   1   2   1   2   1   1   1   2   1   2   1   1   1   2   0   1   1   1   1   1   1   1   0   0   1   0   0   1   1   2   1   2   0   1   1   1   1   1   0   0   1   2   1   1   1   0   0   0   1   2   0   0   1   1   0   2   0   1   2   1   1   1   1   1   1   1   0   2   2   2   1   2   0   0   0   1   2   2   1   1   1   0   1   2   2   1   1   0   0   1   1   2   1   2   1   1   1   2   2   2   0   1   1   2   1   1   1   0   1   0   2   1   2   0   0   1   1   0   1   1   0   2   2   1   2   0   1   1   2   1   0   0   1   0   1   2   1   0   1   0   1   1   0   1   1   1   0   0   0   0   0   1   0   1   1   2   1   1   0   1   2   1   2   0   1   1   1   1   1   1   1   1   1   0   1   2   0   1   1   0   1   1   1   1   2   2   2   1   2   2   1   0   2   1   2
 MK-6-3                 1   0   1   1   1   1   1   1   2   2   1   1   2   1   2   1   1   1   2   0   1   1   0   1   1   1   1   1   0   2   0   0   0   0   2   1   2   0   0   1   1   1   1   0   0   1   2   1   1   1   0   0   0   1   2   1   0   2   1   0   2   0   1   2   1   1   1   1   1   1   2   0   2   1   2   1   2   0   0   0   1   2   2   0   1   1   0   1   2   2   1   1   0   1   1   2   2   0   2   1   1   2   2   2   1   0   1   1   2   1   1   1   0   1   1   2   1   2   1   0   1   1   0   1   1   0   1   2   1   2   1   1   1   2   1   0   0   1   0   1   1   1   0   1   0   1   1   0   1   2   1   1   0   0   0   0   1   1   1   1   2   1   1   1   1   2   0   2   0   1   1   2   1   1   1   1   1   1   0   1   1   1   1   1   0   1   1   1   1   2   2   2   1   2   2   1   0   2   1   1
 MK-6-4                 1   0   1   1   1   1   1   1   2   2   1   1   2   1   1   0   1   1   1   0   1   1   0   1   1   1   1   1   0   2   0   0   0   1   2   1   2   0   0   1   0   1   1   0   0   1   2   1   1   1   0   0   0   1   1   0   0   2   0   0   1   0   1   1   1   1   1   1   1   1   2   0   2   1   2   1   2   0   0   1   2   2   2   1   1   1   2   0   2   2   0   1   0   1   1   2   2   0   2   1   1   1   1   2   1   0   1   1   2   1   1   1   1   1   1   2   1   1   1   1   1   1   0   1   1   0   0   0   1   2   1   1   1   2   1   1   0   1   0   1   0   1   0   1   0   1   1   0   0   2   1   0   0   0   0   0   1   1   1   1   2   1   0   1   1   2   0   1   0   1   1   2   1   1   2   1   1   2   0   1   1   1   1   1   0   1   2   1   1   2   2   2   1   2   2   1   0   2   1   1
 MK-6-5                 1   1   1   1   1   1   2   1   2   2   1   1   2   1   1   1   1   0   1   0   1   1   1   1   1   1   1   1   0   2   0   0   0   1   2   1   2   0   0   1   1   0   2   0   0   1   2   1   2   0   0   0   1   2   1   0   0   2   0   0   1   0   1   1   0   1   1   1   1   1   2   0   2   0   1   1   2   0   0   0   2   2   2   1   1   1   1   0   2   2   0   1   0   1   0   2   1   0   2   1   1   0   1   2   1   0   1   1   2   1   1   1   1   1   2   2   1   1   2   1   0   1   0   1   1   0   1   0   1   2   1   1   1   2   2   2   0   1   0   1   0   1   0   0   1   1   1   0   0   2   1   0   0   0   0   0   1   1   1   1   1   1   0   1   1   1   0   1   1   1   1   1   1   1   2   1   1   2   0   0   1   1   1   1   1   1   2   1   1   2   2   2   1   2   2   1   0   2   1   1
 MK-6-6                 1   1   0   0   1   1   2   1   2   2   1   1   2   1   1   1   1   0   1   0   1   1   1   1   1   1   2   1   0   1   0   0   0   1   2   1   2   1   0   1   1   0   1   0   0   2   2   1   2   0   0   1   1   2   1   0   0   2   0   0   1   0   1   1   0   1   1   1   1   1   2   0   2   2   1   1   1   0   0   0   2   2   2   1   1   1   2   0   2   1   1   0   0   1   0   2   1   0   2   1   1   0   1   2   1   0   2   1   2   1   0   1   1   0   2   2   1   1   2   1   0   1   0   1   1   0   1   0   1   2   1   1   1   2   2   2   0   1   0   2   0   1   0   0   1   1   1   0   0   2   2   1   0   0   0   0   1   1   0   1   1   1   0   2   2   1   1   1   1   1   1   1   1   1   2   1   1   2   0   0   1   1   0   1   2   1   2   1   1   2   1   2   1   2   2   1   0   2   2   1
 MK-6-7                 1   1   0   0   1   1   1   1   1   1   1   1   2   1   1   1   1   0   1   0   1   1   1   1   1   1   2   0   0   1   1   0   0   0   2   1   2   1   0   2   1   0   1   0   1   2   2   2   2   0   0   1   2   1   1   1   0   2   0   0   1   2   1   1   0   1   1   1   2   1   2   0   2   2   1   1   1   0   0   0   2   2   2   1   2   1   2   1   1   1   1   0   0   1   0   2   1   1   2   1   1   1   1   2   1   0   2   1   2   0   0   1   1   0   2   1   0   1   2   1   0   1   0   0   1   0   1   0   1   2   1   0   1   2   2   2   0   1   0   2   0   1   0   0   1   1   1   0   0   2   1   1   0   0   0   0   1   2   0   1   1   0   0   2   2   1   1   1   1   1   1   1   1   1   2   1   2   2   0   0   1   1   0   1   2   0   2   1   1   2   1   2   1   2   2   1   0   2   2   1
 MK-6-8                 0   1   0   0   1   1   1   1   2   1   1   1   1   1   1   1   1   0   1   0   1   0   1   1   1   0   2   0   0   1   1   2   0   0   2   1   2   1   0   2   1   0   1   1   1   2   2   2   2   1   0   1   2   1   1   1   0   1   0   0   1   2   1   1   0   2   1   1   2   0   2   0   2   2   1   1   1   0   0   0   2   2   2   1   1   1   2   1   1   1   1   0   0   1   0   2   1   1   2   1   0   0   1   2   1   0   2   1   2   0   1   1   1   0   2   1   0   1   2   1   0   1   0   0   1   0   1   0   2   1   1   1   1   2   2   2   1   1   1   2   0   1   0   0   1   1   1   0   0   2   1   1   0   0   0   1   1   1   0   1   1   1   0   2   2   1   0   1   1   1   1   1   1   1   2   1   2   1   0   0   1   1   1   0   2   0   2   1   1   2   1   2   1   1   2   0   1   2   1   1
 MK-6-9                 0   1   1   1   1   1   2   1   2   1   1   1   1   1   1   1   1   0   2   0   1   0   1   1   1   0   2   1   0   1   1   2   0   0   2   1   2   2   0   2   1   0   1   1   1   2   1   2   2   1   1   1   2   1   1   1   1   2   1   1   2   2   1   1   0   1   1   1   2   0   2   0   2   2   1   1   1   0   0   0   2   2   2   0   1   1   2   0   1   2   1   0   0   1   0   2   1   1   2   1   1   0   1   2   1   1   2   1   1   0   1   1   1   1   1   1   0   0   1   1   0   1   0   1   2   1   1   0   2   1   1   1   0   2   2   2   1   1   1   1   0   2   0   0   1   1   1   0   0   2   1   1   0   0   0   2   1   1   0   1   1   1   0   2   2   1   0   1   0   0   1   1   1   2   2   1   2   1   1   2   0   1   1   0   2   0   2   1   1   2   1   2   1   1   2   0   1   2   1   1
 MK-6-10                1   1   1   1   1   2   1   1   2   1   1   1   1   0   1   0   1   1   2   0   1   0   1   2   1   0   2   1   0   1   1   1   0   0   2   1   2   2   0   1   1   2   1   1   1   2   1   2   1   1   0   1   2   0   1   1   1   1   1   1   2   2   1   1   0   0   1   1   2   1   2   0   2   2   1   1   1   0   0   0   2   2   2   0   1   1   2   1   1   1   1   0   0   1   0   1   1   1   2   1   1   0   1   2   1   2   2   1   1   0   1   1   1   1   1   0   0   0   0   1   1   1   0   1   2   1   2   0   1   1   1   2   1   2   1   2   1   2   0   2   0   2   0   1   2   1   1   0   0   2   1   1   0   0   0   2   1   0   0   1   1   1   0   2   2   1   0   0   0   1   0   1   1   2   2   1   2   1   1   2   0   1   1   0   1   0   2   1   1   1   1   2   1   0   1   0   1   2   1   1
 MK-6-11                1   1   1   1   1   2   1   1   2   1   1   1   2   0   1   0   1   1   2   0   1   0   1   2   1   0   2   1   0   1   0   1   0   0   2   1   1   2   0   1   1   2   1   1   1   2   1   2   2   1   0   1   2   0   1   1   2   1   0   1   2   1   1   2   0   1   1   0   2   1   2   1   2   2   1   0   1   0   0   0   2   2   2   1   1   1   2   1   1   1   1   0   0   0   0   1   1   1   2   1   1   0   1   2   1   2   2   1   1   0   1   1   1   1   1   0   0   0   0   1   1   1   0   1   2   1   2   0   1   2   1   2   1   2   2   2   1   1   0   2   0   2   0   2   2   1   1   0   1   1   1   1   0   0   0   1   1   1   0   1   1   1   0   2   2   1   0   0   0   1   0   1   1   2   2   1   2   1   1   2   0   1   1   0   1   0   2   1   1   1   1   2   1   0   1   1   1   2   1   1
 MK-6-12                1   1   1   1   1   0   1   1   2   1   2   0   2   0   1   0   1   1   1   0   1   0   1   2   1   1   2   1   0   1   0   1   0   0   2   1   1   2   1   1   0   2   1   1   1   2   1   2   2   1   0   1   2   0   1   1   1   1   1   1   2   1   1   2   0   1   1   1   2   2   2   1   2   2   1   0   2   0   0   0   2   2   2   1   1   1   1   1   0   1   1   0   0   0   0   0   0   1   2   1   0   1   1   2   1   2   1   1   1   0   2   1   1   1   1   0   0   0   0   2   0   0   0   1   2   1   2   0   1   2   1   2   1   1   1   2   1   1   0   2   0   2   0   2   2   1   1   0   1   1   2   0   0   0   0   1   1   1   0   1   1   1   0   2   1   1   0   0   0   1   0   1   1   1   2   1   2   1   2   1   0   1   1   0   1   1   2   1   1   1   1   1   1   0   1   1   1   2   1   1
 MK-6-13                2   1   0   1   1   0   1   1   2   2   2   1   1   0   2   1   1   1   1   0   1   1   1   2   1   1   2   1   1   1   0   1   0   0   2   1   0   2   1   1   1   2   2   1   1   2   0   2   2   1   1   0   2   0   1   1   2   2   1   1   2   1   1   2   0   0   2   1   2   2   2   1   2   2   2   0   1   0   0   0   1   2   2   0   1   1   0   1   0   2   1   0   0   1   1   0   0   2   2   1   0   1   1   2   1   2   0   1   1   0   2   1   1   1   0   0   1   0   0   2   0   0   0   2   2   1   2   0   1   2   1   2   1   1   1   2   1   1   0   2   0   2   0   2   2   2   1   0   1   1   2   1   0   0   0   1   0   1   0   1   2   1   0   1   1   1   0   0   0   1   0   1   1   1   2   2   2   2   2   2   0   0   1   0   1   1   2   1   0   1   1   0   1   0   1   1   0   2   1   1
 MK-6-14                2   1   0   1   1   0   1   1   2   2   2   1   1   0   2   1   1   1   1   1   1   1   2   2   1   0   2   1   1   1   1   0   1   0   2   1   0   2   1   1   1   2   2   1   1   2   0   2   2   1   1   0   1   0   1   0   2   2   1   2   2   1   0   2   0   0   2   1   2   2   2   1   2   1   2   0   2   0   0   0   0   2   2   1   1   1   0   2   0   1   1   0   1   1   1   0   0   1   2   2   0   1   2   2   1   2   0   1   1   0   1   1   2   1   0   0   1   0   0   2   1   0   0   2   2   0   2   0   1   1   1   2   1   1   1   2   1   1   0   2   0   2   0   2   2   2   2   0   1   2   2   1   0   0   0   1   0   1   0   1   2   1   0   1   1   1   0   0   0   1   1   0   1   1   2   2   2   2   2   2   0   0   1   0   1   1   1   0   0   1   0   1   2   0   1   1   0   2   1   1
 MK-6-15                2   1   0   1   1   0   1   1   2   2   1   0   0   0   2   1   1   1   1   2   1   1   2   2   1   0   2   1   1   2   1   0   1   0   2   1   0   2   1   1   0   2   2   0   1   2   0   2   2   1   1   0   1   0   1   0   2   2   1   2   2   1   1   2   1   0   2   1   2   2   2   1   2   1   2   0   2   1   0   0   1   1   2   1   1   1   0   2   0   2   1   1   1   1   1   0   1   1   2   1   0   2   2   2   1   2   0   1   1   0   1   1   2   1   0   0   1   0   0   1   1   0   0   1   2   0   2   0   1   1   1   2   1   1   1   2   2   1   0   2   1   2   0   2   2   2   2   1   1   2   1   1   0   0   0   1   0   1   0   1   2   1   0   1   1   1   0   0   0   1   1   0   1   1   2   2   2   2   2   2   0   0   1   0   1   1   1   0   0   2   0   1   1   0   1   1   1   2   1   2
 MK-6-16                2   1   0   1   1   0   1   1   2   0   2   0   0   0   2   1   1   1   0   2   1   1   2   2   1   0   2   1   1   2   0   0   1   0   2   1   1   2   1   1   1   2   2   0   1   2   1   2   2   1   1   0   1   0   1   0   2   1   0   2   2   2   1   1   1   0   2   1   2   2   2   1   2   0   2   0   2   1   0   0   1   1   2   1   1   1   0   2   1   2   2   1   1   1   0   1   1   1   2   1   0   2   2   2   2   2   1   1   1   1   2   2   2   1   0   0   0   1   0   1   1   0   0   1   2   0   2   0   1   1   0   2   1   1   1   2   2   1   1   2   2   1   0   2   2   2   2   1   1   2   1   0   0   0   1   1   0   1   0   1   1   1   0   1   1   1   0   0   0   1   1   1   1   1   2   2   2   2   2   2   0   0   1   0   1   1   1   1   0   1   1   1   0   0   1   1   1   2   1   2
 
!****************************************** Phenotypic Data **********************************************************
!-100.0 is resevred for missing phenotype
SimulatedTrait1         9.1713   10.7547   12.2247   11.0747   11.6132    8.0037   11.1751   11.6946    9.6723   10.3551   10.4802   11.9505    9.7800    9.2236   11.2836    9.8746   10.8684   10.3167    9.3155   10.5221    8.5797    9.4654    9.3011   10.5744    9.5363   10.0035   10.2209    7.8236    9.7574   10.7102    8.6702    8.6102    9.3294   10.2200   11.9149   10.5057    8.9045   10.3476   10.3001    8.0234   10.8736   11.2090   11.0683    9.7585    9.1408   10.0423    8.5419    8.6955   10.4557   11.2181    9.6293   11.0080   10.6840    9.6801   10.5448    9.7952    9.3440    9.6808   10.6896    9.5619   10.1553    9.2906   10.3220    8.9793    9.5937    9.6908   11.2447   11.6544    9.3843    9.9714    8.9298   10.2259   10.8514   10.6954    8.8838    9.5633    9.6665   10.8179    9.4047    9.9422   10.3953    9.4928   10.4391    9.6855   10.0951    9.5902    9.5277   10.0991    9.6796    9.5383    7.6328    7.3553   11.6991   11.1965    9.7264   10.7193   10.1282   11.1784   10.0796   10.3292   11.3213   11.2019    9.8682   10.9457   11.1640   11.5391    8.8857   11.4888   10.2490    9.2534   10.1871    8.7255   10.6320   10.2992    8.1720   10.7586   10.9679    8.9890    8.0202    9.1907    9.5679    8.7225    9.6418   10.3851    9.8770   12.3105   10.4026    9.8989   10.0242    8.7921   10.1156    8.9647    9.4583   11.3836    9.5421   10.9447    8.8353    9.3627    8.0727    8.7794    9.6966    9.5835    8.4323   10.2822   10.1199   10.7590   10.9422   10.8674   11.0142    9.5730   11.3036    8.7783   10.8059   10.2229   10.5327    9.9865   10.7069   11.2591   11.0077   10.1536   10.1428   10.5503   10.4210    9.8483    9.3156    9.6303    9.0979    9.9764    9.1358    9.1503    9.6391    9.8356    9.5800    7.6606   12.6996    8.0942    9.9260   11.3082    9.7515    9.4318    9.4945    9.4355   10.0061   11.3790    9.9885   10.1675   10.3716   10.9363   10.4154    8.2126   10.4738    9.4204   10.1248   10.2147    9.2128   10.4197    9.2103   12.6048    9.4849   10.2138
 
