# Supplementary material for: Inclusive Composite Interval Mapping of QTL by Environment Interactions in Biparental Populations
Source: PLoS One. 2015 Jul 10;10(7):e0132414. doi: 10.1371/journal.pone.0132414 (PMC4498613; doi:10.1371/journal.pone.0132414)
Supplement: S2 File — (ZIP) [file pone.0132414.s002.zip › F2 population/e=1/run_00058.met]

!**********************Note: lines staring with "!" are remarks and will be ignored in the program********************
!*********************************General Information**********************************
!Assuming F1 = P1 x P2, populations available in QTL IciMapping are: 
!  1, P1BC1F1 = P1 x F1, the first backcrossing where P1 is used as the recurrent parent;
!  2, P2BC1F1 = P2 x F1, the first backcrossing where P2 is used as the recurrent parent;
!  3, F1DH, F1-derived doubled haploids; 
!  4, RIL or F1RIL, recombination inbred lines through the repeated selfing of F1;
!  5, P1BC1RIL, recombination inbred lines through the repeated selfing of P1BC1F1;
!  6, P2BC1RIL, recombination inbred lines through the repeated selfing of P2BC1F1;
!  7, F2, the selfing generation of F1;
!  8, F3, the selfing generation of F2;
!  9, P1BC2F1, the second backcrossing where P1 is used as the recurrent parent; 
! 10, P2BC2F1, the second backcrossing where P2 is used as the recurrent parent;
! 11, P1BC2RIL, recombination inred lines through the repeated selfing of P1BC2F1; 
! 12, P2BC2RIL, recombination inred lines through the repeated selfing of P2BC2F1; 
! 13, P1BC1F2, the selfing generation of P1BC1F1; 
! 14, P2BC1F2, the selfing generation of P2BC1F1; 
! 15, P1BC2F2, the selfing generation of P1BC2F1; 
! 16, P2BC2F2, the selfing generation of P2BC2F1; 
! 17, P1BC1DH, P1BC1F1-derived doubled haploids; 
! 18, P2BC1DH, P2BC1F1-derived doubled haploids; 
! 19, P1BC2DH, P1BC2F1-derived doubled haploids; 
! 20, P2BC2DH, P2BC2F1-derived doubled haploids; 
   7      !Mapping Population (see remarks above)
   2      !Mapping Function (1 for Kosambi; 2 for Haldane; 3 for Morgan)
   2      !Marker Space Type (1 for intervals; 2 for positions)
   1      !Marker Space Unit(1 for centiMorgans; 2 for Morgan)
   6      !Number of Chromosomes (or Linkage Groups)
 200      !Size of the mapping population
   1      !Number of environments
 
!***************************************** Chromosomes and Linkage Maps **********************************************
!Chromosome                 NumMarkers
-CH1                        16
-CH2                        16
-CH3                        16
-CH4                        16
-CH5                        16
-CH6                        16
!Linkage map (Marker name followed by position or the interval length)
 MK-1-1                1     0.000
 MK-1-2                1    10.000
 MK-1-3                1    20.000
 MK-1-4                1    30.000
 MK-1-5                1    40.000
 MK-1-6                1    50.000
 MK-1-7                1    60.000
 MK-1-8                1    70.000
 MK-1-9                1    80.000
 MK-1-10               1    90.000
 MK-1-11               1   100.000
 MK-1-12               1   110.000
 MK-1-13               1   120.000
 MK-1-14               1   130.000
 MK-1-15               1   140.000
 MK-1-16               1   150.000
 MK-2-1                2     0.000
 MK-2-2                2    10.000
 MK-2-3                2    20.000
 MK-2-4                2    30.000
 MK-2-5                2    40.000
 MK-2-6                2    50.000
 MK-2-7                2    60.000
 MK-2-8                2    70.000
 MK-2-9                2    80.000
 MK-2-10               2    90.000
 MK-2-11               2   100.000
 MK-2-12               2   110.000
 MK-2-13               2   120.000
 MK-2-14               2   130.000
 MK-2-15               2   140.000
 MK-2-16               2   150.000
 MK-3-1                3     0.000
 MK-3-2                3    10.000
 MK-3-3                3    20.000
 MK-3-4                3    30.000
 MK-3-5                3    40.000
 MK-3-6                3    50.000
 MK-3-7                3    60.000
 MK-3-8                3    70.000
 MK-3-9                3    80.000
 MK-3-10               3    90.000
 MK-3-11               3   100.000
 MK-3-12               3   110.000
 MK-3-13               3   120.000
 MK-3-14               3   130.000
 MK-3-15               3   140.000
 MK-3-16               3   150.000
 MK-4-1                4     0.000
 MK-4-2                4    10.000
 MK-4-3                4    20.000
 MK-4-4                4    30.000
 MK-4-5                4    40.000
 MK-4-6                4    50.000
 MK-4-7                4    60.000
 MK-4-8                4    70.000
 MK-4-9                4    80.000
 MK-4-10               4    90.000
 MK-4-11               4   100.000
 MK-4-12               4   110.000
 MK-4-13               4   120.000
 MK-4-14               4   130.000
 MK-4-15               4   140.000
 MK-4-16               4   150.000
 MK-5-1                5     0.000
 MK-5-2                5    10.000
 MK-5-3                5    20.000
 MK-5-4                5    30.000
 MK-5-5                5    40.000
 MK-5-6                5    50.000
 MK-5-7                5    60.000
 MK-5-8                5    70.000
 MK-5-9                5    80.000
 MK-5-10               5    90.000
 MK-5-11               5   100.000
 MK-5-12               5   110.000
 MK-5-13               5   120.000
 MK-5-14               5   130.000
 MK-5-15               5   140.000
 MK-5-16               5   150.000
 MK-6-1                6     0.000
 MK-6-2                6    10.000
 MK-6-3                6    20.000
 MK-6-4                6    30.000
 MK-6-5                6    40.000
 MK-6-6                6    50.000
 MK-6-7                6    60.000
 MK-6-8                6    70.000
 MK-6-9                6    80.000
 MK-6-10               6    90.000
 MK-6-11               6   100.000
 MK-6-12               6   110.000
 MK-6-13               6   120.000
 MK-6-14               6   130.000
 MK-6-15               6   140.000
 MK-6-16               6   150.000
!*********************************** Marker Types ********************************************************************
!Co-dominant marker: When heterozygote F1 is present, P1 is coded as 2, F1 is coded as 1, and P2 is coded as 0; Otherwise, P1 is coded as 2, and P2 is coded as 0. 
!Dominant marker: When heterozygote F1 is present, P1 and F1 are coded as 12, and P2 is coded as 0; Otherwise, P1 is coded as 2, and P2 is coded as 0.  
!Recessive markers: When heterozygote F1 is present, P1 is coded as 2, and F1 and P2 are coded as 10; Otherwise, P1 is coded as 2, and P2 is coded as 0. 
!Missing marker is coded as -1. 
 MK-1-1                 1   2   1   1   1   1   2   1   2   1   1   2   0   1   1   0   2   1   2   1   0   2   2   2   0   1   0   0   1   2   1   2   1   0   2   1   1   2   2   2   1   1   2   1   1   0   1   1   1   1   2   1   1   1   0   1   1   0   1   1   2   1   1   0   1   2   2   1   1   1   1   1   1   1   1   2   0   2   0   1   1   0   0   1   0   1   2   1   2   0   0   1   1   0   2   0   1   2   2   0   1   0   0   1   1   2   1   1   2   0   1   1   1   0   1   1   2   1   1   1   2   0   1   1   0   2   1   0   1   0   1   2   1   1   1   2   1   1   0   1   1   2   1   1   1   0   0   1   0   2   1   1   0   0   2   1   2   0   0   2   1   2   2   0   1   1   2   1   1   1   1   1   0   1   1   1   2   1   1   1   1   1   1   2   1   1   1   0   1   0   1   2   1   1   0   0   1   0   2   0
 MK-1-2                 1   2   1   1   1   1   1   1   2   1   2   2   0   1   1   0   2   1   2   1   0   2   2   2   0   1   0   0   1   2   1   2   1   0   2   1   0   2   2   2   2   1   2   1   1   0   1   2   1   0   2   1   1   1   0   2   1   0   0   1   2   1   1   0   1   2   2   1   1   1   1   0   1   1   1   1   0   2   1   1   1   1   0   1   0   2   1   1   2   1   0   2   1   0   2   0   2   1   2   0   1   0   0   1   1   2   1   1   2   0   1   1   2   1   1   1   1   1   1   1   2   0   1   1   0   2   0   0   1   0   0   2   1   1   1   2   1   0   1   1   1   2   1   1   1   0   0   1   0   2   1   1   0   0   2   1   2   0   0   2   1   2   2   2   1   1   2   1   1   1   1   1   0   1   1   2   1   1   1   1   1   1   1   2   2   1   1   0   1   0   1   2   1   1   1   0   1   0   2   0
 MK-1-3                 1   2   1   1   1   1   1   1   2   1   2   1   1   1   1   0   2   1   2   1   1   2   1   1   0   0   0   0   1   2   1   2   1   0   2   2   0   2   2   2   1   1   2   1   1   0   1   2   1   1   2   1   0   2   0   2   1   0   1   1   2   1   1   0   1   2   2   1   1   1   1   0   1   1   1   1   0   2   1   1   1   1   0   0   1   2   1   1   2   1   0   2   1   0   2   0   2   1   2   0   1   1   0   1   1   2   1   1   2   0   1   1   2   1   1   1   0   1   1   0   2   0   1   1   0   2   0   0   0   0   0   2   1   0   1   2   0   1   0   1   1   2   1   1   1   0   1   1   0   2   2   1   0   0   2   1   2   0   0   2   1   2   2   2   1   1   1   1   2   1   1   0   0   1   1   2   1   1   1   2   2   1   1   2   2   0   1   0   0   0   1   1   1   1   1   0   1   0   2   0
 MK-1-4                 1   2   1   1   1   1   1   1   2   1   2   1   1   1   0   0   1   1   1   1   0   1   1   1   0   0   0   0   1   2   2   2   1   0   1   2   0   2   2   2   1   2   2   1   0   0   1   2   1   2   1   1   0   2   0   2   1   0   0   1   1   1   1   0   1   1   2   1   1   2   1   1   1   1   1   1   0   2   1   1   1   1   0   0   1   2   1   1   1   1   1   2   2   0   2   0   2   1   1   0   1   1   0   1   1   2   1   1   2   0   1   1   2   1   1   1   0   1   0   0   2   0   1   1   1   2   0   0   0   0   0   2   2   0   1   2   0   0   0   1   2   1   1   1   1   0   1   2   0   2   2   1   0   0   2   1   2   0   0   1   1   2   2   2   1   1   2   1   2   1   1   0   0   1   1   2   1   1   1   2   2   1   1   2   1   0   1   0   0   0   1   1   1   1   1   0   1   0   2   0
 MK-1-5                 1   2   1   0   1   1   1   1   2   1   2   1   0   1   1   1   1   0   1   1   0   1   1   1   0   0   0   0   1   1   2   2   2   0   1   2   1   1   2   1   1   2   2   2   0   0   1   2   1   2   1   1   0   1   0   2   1   0   0   2   1   1   1   0   1   0   2   1   1   1   2   1   1   1   1   1   0   1   1   0   1   1   0   0   2   2   0   1   1   0   0   2   2   1   2   0   2   1   1   0   1   1   0   1   1   2   1   0   2   0   1   1   2   1   1   1   0   0   0   0   2   1   1   1   2   2   0   1   1   1   1   2   2   0   1   2   0   1   0   1   2   1   1   1   1   0   1   2   0   2   2   1   0   0   2   1   2   0   0   1   1   2   1   2   2   1   2   1   2   1   1   0   0   1   1   2   1   1   1   2   2   1   1   2   1   0   1   1   1   0   1   1   1   1   1   0   1   0   2   0
 MK-1-6                 1   2   1   1   0   1   0   1   2   1   1   1   0   1   1   2   1   0   2   1   0   1   1   1   0   0   0   0   0   0   2   2   2   1   1   2   1   1   2   2   0   2   1   2   1   0   1   2   1   2   1   1   0   0   0   2   1   0   0   0   1   1   1   0   1   1   2   1   1   1   1   1   1   2   1   1   0   1   1   0   1   1   0   0   2   1   1   1   1   0   0   2   2   1   2   1   2   1   1   0   1   1   0   1   1   2   1   0   2   1   0   2   2   0   1   1   0   0   0   0   1   1   1   1   2   1   0   0   1   1   1   1   2   0   1   2   0   0   0   1   2   1   1   1   1   0   1   2   0   1   1   1   0   0   2   1   2   0   0   1   1   2   1   1   1   1   2   2   2   1   1   0   1   1   1   2   2   1   1   2   2   1   1   2   1   0   1   1   1   0   1   0   1   1   1   0   1   0   2   0
 MK-1-7                 1   1   1   1   0   1   0   1   2   2   1   1   0   0   1   2   1   0   2   2   0   1   1   1   1   0   0   0   1   0   2   2   2   1   1   2   1   1   2   2   0   2   1   2   1   0   1   2   1   2   1   0   1   1   0   2   1   0   0   0   1   1   0   0   1   1   2   1   0   1   1   1   1   2   1   1   1   1   1   0   1   1   0   0   2   1   2   1   0   1   0   2   2   0   2   1   2   1   1   0   1   2   0   1   1   2   1   0   1   1   0   2   2   0   1   1   0   0   0   0   1   1   1   2   2   1   1   0   1   0   1   1   2   1   1   2   0   0   0   1   2   1   1   1   1   0   1   2   0   1   0   1   0   1   2   1   2   0   0   0   1   2   1   1   1   1   1   2   2   0   1   0   1   1   2   2   2   1   1   0   1   1   1   2   1   0   1   1   2   1   1   0   1   1   1   0   1   0   2   0
 MK-1-8                 1   1   1   1   1   1   0   0   2   2   1   1   0   0   1   2   1   0   2   2   0   2   2   1   1   0   0   0   0   0   1   1   2   1   1   2   2   1   2   2   0   1   1   2   2   0   1   2   0   2   1   0   0   1   0   2   1   0   0   1   1   1   0   0   0   1   2   1   0   1   1   1   2   2   1   1   2   1   1   0   2   1   1   0   2   1   2   1   0   1   0   2   2   0   2   1   2   1   1   0   1   2   1   1   0   2   1   0   1   1   0   2   2   0   1   1   0   0   1   0   1   0   1   2   2   1   1   0   1   1   1   1   1   2   1   2   1   0   0   1   2   1   1   1   1   0   1   2   0   0   1   1   1   2   2   0   2   0   0   0   1   1   1   1   0   1   1   2   2   1   1   0   1   2   2   2   2   1   1   0   1   1   0   2   1   0   2   1   2   1   1   0   1   1   1   0   1   0   2   1
 MK-1-9                 1   1   2   1   2   1   1   0   2   1   0   1   0   0   1   2   1   0   2   1   0   2   2   2   1   1   1   0   0   0   1   1   2   2   1   2   2   1   2   2   0   1   1   2   2   0   1   2   0   2   1   0   0   0   0   2   1   0   0   1   1   1   0   0   1   1   2   1   0   1   1   1   2   1   1   2   2   2   1   0   1   0   1   0   1   1   2   1   0   1   0   2   2   0   2   1   2   1   1   0   1   2   1   1   0   2   1   0   1   1   0   2   1   0   1   1   0   0   1   0   1   1   1   2   2   1   1   0   2   2   1   1   1   2   1   2   2   0   1   1   2   1   1   1   1   0   0   2   0   0   1   1   1   2   2   0   2   0   0   0   0   1   2   1   0   0   1   2   2   1   1   0   1   1   2   1   1   1   1   0   1   1   0   2   1   0   2   0   2   1   1   0   1   1   1   0   0   0   2   1
 MK-1-10                1   1   2   1   1   1   1   1   2   0   0   1   0   0   1   2   1   0   2   1   0   1   2   2   1   1   1   0   0   1   1   1   2   1   1   2   2   1   1   2   0   1   1   2   2   0   1   2   0   2   1   0   0   0   0   2   1   1   0   1   2   1   0   0   2   1   2   1   0   1   1   1   2   2   1   2   2   1   1   0   1   0   1   0   1   1   2   2   0   1   0   2   2   0   2   1   2   1   2   0   1   2   1   1   0   2   1   0   1   1   1   2   1   0   1   0   0   0   1   0   1   0   1   1   2   1   0   0   2   2   1   1   1   1   1   2   2   0   1   1   2   1   1   1   1   0   0   2   1   0   1   1   1   2   2   0   2   0   0   0   1   1   2   1   0   0   1   2   2   1   1   0   1   1   1   1   2   1   1   0   1   1   2   2   2   0   1   1   2   2   1   0   1   1   1   0   1   1   2   1
 MK-1-11                1   1   1   1   1   1   1   2   2   0   0   1   0   0   1   2   1   0   1   1   0   2   2   2   0   1   1   0   0   0   1   0   2   1   1   2   2   0   0   2   0   1   2   2   2   0   1   1   1   2   1   1   0   1   1   2   1   1   0   1   2   0   0   0   2   1   2   2   0   1   1   1   2   2   2   2   1   0   1   0   1   0   1   1   1   1   2   1   0   1   0   1   2   0   2   1   2   1   2   1   1   2   1   1   0   2   0   0   1   1   1   1   1   0   1   0   0   0   1   0   1   0   0   1   2   1   1   0   2   2   1   1   1   1   1   2   2   0   1   1   1   1   1   2   1   0   0   2   1   0   1   1   1   1   2   1   2   0   0   1   1   1   2   1   0   0   1   1   2   2   1   0   1   0   1   1   2   1   1   0   1   1   2   1   2   0   1   1   2   2   2   1   2   1   1   0   1   1   2   2
 MK-1-12                0   1   1   1   1   1   2   2   2   0   0   1   0   0   1   2   0   1   1   2   0   2   2   1   1   1   1   0   0   0   1   0   2   0   1   2   2   0   0   2   1   1   2   1   2   0   1   1   1   2   1   1   0   1   1   2   0   2   0   1   2   1   0   0   2   1   2   2   0   1   1   1   2   1   2   2   1   0   1   0   1   0   1   1   1   1   2   1   0   1   0   1   1   0   2   1   1   1   2   2   1   1   1   1   0   2   0   0   1   1   1   1   1   0   1   0   0   0   1   0   2   0   0   1   2   1   1   0   1   2   0   1   2   1   1   2   2   0   1   1   1   2   1   2   1   1   1   2   1   0   1   2   1   1   2   1   2   1   1   1   1   1   0   2   0   0   1   1   2   1   1   0   1   0   1   1   1   1   1   0   1   1   2   1   2   0   1   1   2   2   2   1   2   1   1   0   2   1   2   2
 MK-1-13                0   1   1   1   1   1   2   2   2   0   0   1   0   0   1   2   0   1   2   2   0   2   2   1   0   1   1   0   1   0   1   0   2   0   1   2   2   0   0   2   1   1   2   0   2   1   1   1   1   1   1   1   0   1   1   2   0   2   0   1   2   2   0   0   2   1   2   2   0   1   1   1   2   0   2   2   1   0   1   0   1   0   2   2   1   1   2   1   0   1   0   1   1   0   2   1   1   1   2   2   1   1   0   1   0   2   0   0   1   1   1   0   1   1   2   0   0   0   0   0   2   0   0   0   1   1   0   1   1   2   0   1   2   1   1   0   2   1   1   1   1   2   1   2   1   1   1   2   1   0   1   2   1   1   2   1   2   1   0   1   1   1   0   2   0   1   1   1   2   1   1   0   1   0   1   1   1   1   1   0   0   1   2   1   2   1   1   0   2   2   2   1   1   1   1   1   2   1   2   2
 MK-1-14                0   1   1   1   1   1   2   2   2   1   0   1   0   0   1   2   0   1   2   1   0   2   1   1   1   2   1   1   1   0   1   0   2   0   0   2   2   1   0   2   1   1   2   0   2   1   1   2   1   1   1   1   0   0   0   2   0   2   0   1   2   2   0   0   2   1   0   2   0   1   1   1   2   0   2   2   2   0   1   0   1   1   2   2   1   1   2   1   0   1   0   1   1   0   2   1   1   0   2   1   1   1   0   1   1   2   1   0   1   1   1   0   1   2   2   1   1   0   0   0   2   0   1   0   1   2   0   1   1   2   0   1   2   1   2   0   2   2   1   1   1   2   1   2   2   1   1   2   1   0   1   2   0   1   2   1   1   1   0   1   1   0   0   2   0   1   1   1   2   1   1   0   1   0   1   1   1   1   1   0   0   1   2   1   1   1   1   0   2   2   2   1   1   1   1   1   2   1   2   2
 MK-1-15                0   0   1   1   1   1   1   2   2   1   0   1   0   0   1   2   0   0   2   1   0   2   1   1   1   2   1   1   1   0   1   0   2   0   1   2   1   1   0   2   1   1   2   0   1   1   2   2   1   1   1   1   0   0   0   2   0   1   0   1   2   2   0   0   2   1   0   1   0   2   1   1   2   0   2   2   2   0   1   0   1   1   2   2   2   1   2   1   0   1   1   1   0   0   2   2   1   0   2   1   1   1   0   1   2   1   1   0   1   1   1   0   1   2   2   1   1   0   0   0   1   0   1   0   1   2   0   1   1   2   0   1   2   1   2   0   2   2   1   1   1   2   1   2   2   1   1   1   1   1   0   2   0   1   2   1   1   2   0   1   1   0   0   2   0   1   0   1   1   1   1   0   1   0   1   1   0   0   1   0   0   1   2   1   2   1   1   0   1   2   2   1   1   2   1   1   2   1   2   2
 MK-1-16                0   0   1   1   0   1   1   2   1   1   0   1   0   0   1   2   0   1   1   1   0   2   1   1   1   2   1   1   1   0   1   0   1   0   1   1   2   1   0   2   1   2   2   0   1   1   2   2   1   1   0   1   1   0   0   2   1   0   1   1   2   2   0   0   2   1   0   0   0   2   1   1   2   0   1   2   2   0   1   0   1   1   2   2   1   2   2   0   0   2   1   1   0   0   2   2   1   0   2   1   1   0   0   1   2   1   1   1   1   1   1   0   1   2   2   1   2   1   0   1   1   0   0   1   1   2   1   1   1   2   0   1   1   1   2   0   2   2   1   1   1   2   2   2   2   0   1   1   1   1   0   2   0   1   2   1   2   2   0   1   1   0   0   2   0   1   0   1   1   1   1   0   1   0   1   1   0   0   1   0   0   1   1   1   2   1   1   0   1   2   2   1   1   2   1   0   2   2   2   2
 MK-2-1                 0   2   2   2   2   2   2   1   1   1   1   2   1   1   2   1   2   1   2   2   1   1   1   0   2   1   1   1   0   2   2   1   1   0   1   0   1   2   1   0   1   0   1   1   2   2   2   1   0   2   1   1   1   1   0   1   1   1   1   0   1   1   0   1   0   1   1   1   1   0   1   0   0   1   2   0   1   1   1   1   2   2   2   1   1   2   1   0   1   0   2   1   2   2   1   0   1   1   1   1   2   0   2   0   1   1   1   0   0   1   0   1   1   2   1   0   1   1   2   1   2   1   2   2   1   1   0   1   2   2   0   1   1   1   1   1   1   1   1   2   1   0   1   2   1   1   0   0   0   1   1   1   1   2   0   0   1   1   2   0   0   1   1   0   0   2   1   1   2   0   0   1   1   2   2   1   0   1   0   0   1   1   2   0   2   2   1   0   1   0   0   2   1   1   2   1   1   1   1   1
 MK-2-2                 0   2   1   2   2   2   2   1   2   0   1   2   0   1   0   1   2   1   2   2   1   1   1   0   2   1   1   1   1   2   2   1   1   0   1   0   2   2   2   0   2   0   1   0   2   2   2   1   1   2   2   1   1   1   0   1   1   2   1   0   1   0   1   0   0   1   1   1   1   0   1   0   0   1   2   0   2   1   1   2   1   2   2   1   2   2   1   0   2   0   2   1   2   2   1   0   1   1   1   1   2   1   2   0   1   2   1   2   0   1   0   1   1   1   1   0   1   1   2   1   1   1   2   2   1   2   0   2   1   2   0   1   2   1   1   1   1   0   1   1   1   0   0   2   1   1   0   0   1   2   1   1   1   2   0   1   1   1   2   0   0   1   1   1   0   2   1   1   2   0   0   1   1   2   2   2   1   0   0   0   1   1   2   0   1   2   1   1   0   0   0   2   1   2   2   1   2   1   2   1
 MK-2-3                 0   1   1   2   2   2   2   1   2   0   1   2   0   1   1   1   1   1   2   1   1   1   0   0   2   1   2   1   1   2   2   1   1   1   0   0   2   2   2   1   2   0   1   1   2   2   2   1   1   2   2   1   1   1   0   1   1   2   0   0   1   1   1   0   0   0   1   0   0   1   1   0   0   1   2   0   2   1   1   2   1   2   2   1   2   2   1   1   2   0   2   1   2   2   1   1   1   1   1   1   2   1   2   1   1   2   2   2   0   1   0   1   0   1   1   1   1   1   2   1   1   1   2   1   1   2   0   1   1   2   0   1   2   1   1   1   1   0   2   1   1   0   1   2   1   0   0   0   1   2   0   1   1   2   0   1   1   1   2   0   0   1   1   1   0   2   1   1   2   0   0   1   1   2   2   1   1   0   0   0   2   1   2   1   1   1   1   2   0   0   1   2   1   2   2   1   1   1   2   1
 MK-2-4                 1   1   1   2   2   2   2   1   2   0   1   2   0   1   1   1   1   1   2   1   1   0   0   1   2   0   2   1   1   2   2   1   1   1   1   0   2   2   2   1   2   0   2   1   2   2   1   1   2   1   2   1   1   1   0   1   1   2   0   0   1   1   1   0   0   1   1   0   0   1   2   0   0   2   2   0   2   1   1   1   1   2   2   1   2   2   1   1   2   0   2   1   2   1   1   1   1   1   1   1   2   1   2   1   1   1   2   2   0   1   0   0   0   1   1   1   1   2   2   1   1   0   2   1   1   2   0   1   0   2   0   1   2   1   1   2   1   0   2   1   1   0   2   2   1   1   1   0   1   2   0   1   2   2   1   2   1   1   2   0   0   1   1   1   1   2   1   1   2   0   1   1   1   1   2   0   1   0   0   1   2   1   2   1   1   2   1   2   0   0   1   2   1   2   2   1   2   1   2   0
 MK-2-5                 1   1   1   2   2   2   2   1   2   0   1   2   0   1   1   2   1   1   2   1   1   0   0   2   2   0   2   1   1   2   2   1   1   2   1   0   2   1   2   1   2   1   2   1   2   2   0   1   2   1   2   1   1   1   0   2   1   2   0   1   1   0   1   0   0   1   1   0   0   1   2   0   0   2   2   0   1   2   1   2   1   2   2   1   2   2   1   1   2   0   2   1   2   1   1   1   1   1   1   1   1   1   1   1   1   1   2   2   0   0   0   0   0   1   1   1   1   2   1   1   1   0   1   1   0   2   1   1   0   0   1   1   1   1   1   2   1   0   2   1   1   0   2   2   1   0   1   1   1   2   0   1   2   2   2   2   1   1   2   0   0   0   1   0   1   1   1   1   2   0   2   0   1   1   2   0   1   0   0   1   2   0   2   1   1   1   1   2   0   0   1   2   1   2   2   2   2   1   2   0
 MK-2-6                 1   1   1   2   2   2   1   1   2   0   1   2   0   1   1   2   1   1   1   1   1   0   1   2   2   0   2   1   1   2   1   2   1   2   1   0   2   1   1   0   1   1   1   1   2   2   0   1   2   1   2   2   1   1   0   2   1   2   0   1   0   0   0   0   1   1   0   0   0   1   2   0   0   2   2   0   0   2   1   2   1   2   2   1   2   2   1   1   2   1   2   1   2   1   1   1   0   1   2   1   0   2   1   1   1   1   2   2   0   0   0   0   1   1   1   1   2   2   1   0   1   2   1   1   0   2   1   1   0   0   1   1   1   1   1   2   1   0   2   1   1   0   2   2   2   0   1   1   1   2   0   1   2   2   2   2   1   1   2   0   0   1   1   0   1   0   1   1   2   0   2   0   1   1   1   0   1   1   0   0   2   0   1   2   0   1   1   2   0   0   1   2   1   1   2   2   2   1   1   1
 MK-2-7                 1   1   2   2   1   1   1   1   2   0   1   2   0   1   1   2   1   1   1   1   1   0   1   2   2   0   2   1   1   2   2   2   1   2   1   0   2   1   1   0   1   2   1   1   1   2   0   1   2   2   1   2   1   1   0   2   1   2   0   1   0   1   0   2   0   1   0   0   1   1   2   2   0   2   2   0   0   2   1   2   1   2   2   0   2   2   1   1   2   1   2   0   2   1   1   1   0   1   2   2   0   2   2   1   1   1   1   1   0   0   0   0   2   1   1   1   2   1   1   0   1   0   1   1   0   2   0   1   0   0   1   2   1   1   1   2   1   1   1   1   1   1   2   1   2   0   1   1   1   2   0   1   2   2   2   2   1   1   2   0   1   1   2   0   1   0   0   1   2   0   2   0   1   2   1   0   0   0   0   0   2   0   1   2   1   1   1   2   0   1   0   2   1   1   2   2   2   1   1   2
 MK-2-8                 1   1   2   2   1   1   0   1   2   0   1   2   0   1   1   2   1   1   0   1   1   1   1   2   1   0   1   2   1   2   2   2   1   2   1   0   2   1   1   1   1   2   1   1   1   2   1   1   2   1   1   2   1   1   0   2   1   1   1   1   0   1   1   1   1   1   0   0   1   2   2   2   0   1   2   0   1   2   1   1   1   2   2   0   2   2   1   1   1   1   1   0   2   1   1   1   0   2   2   1   0   2   2   1   1   1   1   1   0   0   0   0   2   1   1   1   2   1   1   0   1   1   1   0   0   2   0   1   1   0   1   2   1   1   2   1   1   1   1   1   1   1   2   1   2   0   1   1   2   2   0   1   2   1   1   2   1   1   2   1   2   1   2   0   1   0   0   1   2   0   1   0   0   0   1   1   1   0   0   1   2   1   2   2   1   1   1   2   0   1   0   2   1   1   2   2   2   0   0   2
 MK-2-9                 1   1   2   2   1   1   0   1   2   0   1   2   0   1   2   1   1   1   1   1   1   1   1   2   0   0   1   2   1   2   2   2   1   2   1   0   1   0   0   1   1   2   1   1   1   2   1   0   1   1   1   2   1   1   1   2   2   1   1   1   0   1   1   1   0   1   0   0   1   2   2   2   0   1   1   1   1   2   1   1   1   2   2   0   2   2   1   1   1   1   1   0   2   1   1   2   0   2   2   1   0   2   1   2   0   2   1   1   1   1   0   0   1   1   1   1   2   2   0   0   1   1   0   0   0   2   0   2   1   0   1   1   1   1   2   0   0   1   2   0   1   1   2   0   2   0   2   1   2   1   1   1   2   1   1   2   1   1   1   1   2   1   2   0   1   0   0   1   2   0   1   1   0   0   2   1   1   0   0   1   2   1   2   2   0   1   1   2   0   0   0   2   2   1   1   2   2   0   0   2
 MK-2-10                1   1   1   2   1   1   0   2   2   0   1   2   0   1   1   1   1   1   1   0   1   1   1   1   0   0   1   2   1   2   2   2   1   1   1   0   1   0   0   1   1   2   1   1   0   1   1   0   1   1   1   1   1   1   1   2   2   1   0   1   1   1   1   1   0   2   0   0   1   2   2   2   1   0   1   1   1   1   0   0   1   1   1   0   2   2   1   1   1   1   1   0   2   1   1   2   0   2   2   1   0   2   1   2   0   2   1   1   0   1   0   1   0   1   1   1   2   2   1   0   1   1   1   0   1   2   0   2   1   1   1   1   1   1   2   0   0   1   2   0   1   1   2   1   2   0   2   1   2   1   1   1   2   1   1   1   1   1   1   1   2   1   1   0   1   1   0   1   2   1   1   2   0   0   2   1   1   0   0   1   0   1   2   1   0   0   1   1   0   0   0   2   2   1   1   1   2   0   0   2
 MK-2-11                1   1   2   2   1   0   0   2   2   0   0   2   0   1   1   1   0   1   1   0   1   1   1   1   0   0   1   2   1   1   1   2   1   1   1   0   1   0   0   1   1   2   1   1   1   0   0   0   1   1   1   1   1   1   1   1   2   0   0   1   1   1   1   1   0   1   0   0   0   2   2   1   1   0   1   1   1   1   0   0   1   1   1   0   2   1   1   1   1   1   1   0   2   1   1   2   2   2   2   1   0   1   1   2   1   2   1   1   0   2   0   1   0   1   1   1   2   1   1   0   1   1   1   1   1   1   1   1   1   1   2   1   1   1   1   0   0   1   2   1   1   1   1   1   2   0   2   1   2   1   1   1   2   1   1   2   1   1   0   1   2   1   1   0   2   1   0   1   1   0   1   2   1   0   1   1   1   0   0   1   0   1   2   2   0   0   1   1   0   0   0   2   2   2   1   1   2   0   0   1
 MK-2-12                1   1   2   1   1   0   1   2   2   0   0   2   0   1   1   1   1   2   1   0   1   1   1   1   0   0   1   2   0   1   1   1   1   1   1   0   1   0   0   2   2   2   1   1   1   0   0   0   1   1   1   1   1   1   0   1   2   0   0   2   0   1   0   1   0   2   0   0   0   2   2   1   1   0   1   1   1   1   0   0   1   0   1   0   1   1   1   1   1   1   1   0   2   1   1   2   2   2   2   1   0   2   1   2   1   2   1   1   0   2   0   1   0   1   1   1   2   1   1   0   1   0   1   1   1   1   1   1   1   2   2   1   1   1   0   0   0   1   2   0   0   1   1   0   2   0   2   1   1   1   1   1   2   1   1   1   1   0   0   1   2   1   1   1   2   1   1   1   1   1   1   2   1   1   1   1   1   0   2   1   0   1   2   2   0   0   1   1   0   0   0   2   2   2   1   1   2   0   0   1
 MK-2-13                0   1   2   1   1   0   1   2   2   0   0   2   0   1   1   1   1   2   1   0   1   1   1   1   0   0   0   1   0   2   1   2   0   1   1   1   1   0   1   2   2   2   1   1   1   0   0   0   2   1   1   1   1   0   0   1   2   0   0   1   1   1   0   1   0   2   1   0   1   2   2   1   1   1   1   1   2   2   0   0   1   0   1   1   0   1   0   1   1   0   1   0   2   1   1   2   2   2   1   1   0   2   1   2   1   1   1   1   0   2   0   1   0   1   1   1   2   1   1   0   1   0   0   1   1   1   1   1   2   2   2   0   1   1   0   0   0   1   2   0   1   1   1   0   2   0   2   1   0   0   1   1   2   1   1   1   2   0   0   1   2   0   1   1   2   1   1   1   1   0   1   2   1   1   1   1   1   0   2   1   0   1   2   2   0   1   1   1   0   0   0   2   2   0   1   1   2   0   1   2
 MK-2-14                0   1   2   1   1   0   1   2   2   0   0   2   0   1   1   1   1   2   1   0   1   1   1   1   0   1   1   1   0   2   1   2   0   1   0   1   2   0   1   1   1   1   1   1   1   0   0   0   2   1   1   2   1   0   0   2   2   1   0   1   1   1   0   1   0   1   1   0   1   2   2   1   1   1   1   1   2   2   0   0   1   0   1   1   0   1   0   1   1   0   2   0   2   1   1   2   2   2   1   1   0   2   0   2   1   0   1   1   0   2   0   1   0   1   1   1   1   1   1   0   1   1   0   1   1   1   1   1   1   2   2   0   0   1   1   0   0   1   2   0   2   2   1   0   2   0   2   1   0   0   1   1   1   1   1   1   2   0   1   1   2   0   1   1   1   1   1   1   1   0   1   1   1   1   1   2   1   0   2   2   0   1   2   2   0   2   0   0   0   0   0   1   2   0   1   1   2   1   1   1
 MK-2-15                1   1   1   2   1   0   1   2   2   1   0   2   0   2   1   1   0   2   1   1   1   1   1   1   0   1   0   1   0   2   1   2   0   1   0   1   1   0   1   1   1   1   1   2   0   0   1   1   2   1   1   2   0   0   1   2   2   1   0   1   2   1   0   1   0   1   1   0   1   2   2   1   1   1   0   1   2   2   0   0   1   0   1   1   0   1   0   1   1   0   2   0   2   1   0   2   2   2   1   1   0   1   1   1   1   0   1   1   0   2   1   1   0   1   1   1   1   1   1   0   1   1   0   1   0   1   1   1   1   2   2   0   1   1   1   0   0   1   2   0   2   2   1   0   2   0   2   0   0   0   1   1   0   1   1   1   1   1   1   1   2   0   1   1   1   1   2   1   1   0   1   0   1   1   1   1   2   0   2   2   1   1   2   1   0   1   0   0   1   0   0   2   2   0   1   1   1   1   1   0
 MK-2-16                1   0   1   1   1   0   1   2   2   1   0   2   0   2   1   1   0   2   2   1   1   1   1   1   1   1   0   1   0   2   1   2   0   1   1   1   1   0   2   1   1   1   1   2   0   0   1   1   2   1   2   2   0   0   1   2   2   1   0   1   1   1   0   1   0   2   1   1   1   1   2   1   1   1   1   1   2   2   0   0   1   0   1   0   0   1   0   2   1   0   2   0   2   1   0   2   2   2   1   1   0   1   1   1   1   0   1   1   0   2   1   1   0   1   1   1   1   1   1   0   1   1   0   1   0   1   0   1   1   2   2   0   1   1   1   0   0   1   2   0   2   2   1   0   2   0   2   0   0   0   1   1   0   1   1   1   1   1   2   1   2   0   1   1   1   1   2   1   1   1   1   1   0   1   1   1   2   0   2   1   1   1   2   0   0   1   0   0   1   0   1   1   2   0   1   1   0   1   1   0
 MK-3-1                 2   1   2   2   2   1   2   0   1   1   1   1   1   0   2   1   0   0   2   1   0   0   0   0   1   2   2   1   0   1   2   2   0   2   2   1   1   2   2   1   0   1   0   1   2   1   1   0   1   1   1   1   2   1   0   2   1   1   1   0   1   2   0   2   0   1   2   1   1   1   2   0   0   2   2   1   1   2   2   1   0   0   1   2   2   2   0   1   0   1   2   1   0   2   2   1   2   1   0   0   0   2   2   0   1   1   0   2   1   2   1   1   1   1   0   1   2   1   1   1   2   2   1   1   1   2   1   2   2   1   1   2   1   1   1   1   1   1   1   0   0   0   0   0   1   2   0   2   1   1   1   1   2   1   1   0   1   0   0   0   1   2   0   1   1   1   2   0   1   2   2   1   2   0   2   1   1   2   0   0   1   2   1   1   1   0   0   2   0   0   1   1   0   2   2   2   1   1   0   1
 MK-3-2                 2   1   2   1   1   1   2   0   1   1   1   1   1   1   2   1   0   0   2   1   0   0   0   0   1   2   2   1   1   1   2   2   0   1   2   2   1   0   1   1   1   1   0   1   2   1   1   0   1   1   1   1   2   1   1   2   1   2   1   1   1   2   0   2   0   1   2   1   1   1   2   0   0   2   1   1   1   2   2   1   1   0   0   1   1   2   1   1   0   1   2   0   0   2   2   1   2   1   1   0   0   2   2   0   0   1   0   2   1   2   2   1   1   1   0   1   2   0   1   1   2   2   1   1   1   2   1   1   1   1   1   2   1   2   1   2   1   1   1   0   0   0   0   0   1   2   0   2   1   1   1   1   2   1   1   1   1   0   0   0   1   2   1   1   1   0   2   0   1   2   2   1   2   0   2   1   1   2   1   0   1   1   1   1   1   0   0   2   0   0   1   1   1   1   2   2   1   1   0   0
 MK-3-3                 2   1   2   1   1   1   2   1   2   1   1   1   1   1   2   0   1   0   1   1   0   1   0   0   1   2   2   1   1   1   2   2   0   0   2   2   1   0   1   0   2   1   0   1   2   1   1   0   1   1   1   0   2   1   1   2   1   2   1   1   1   2   0   1   0   1   1   1   1   1   2   0   0   1   1   1   1   2   1   2   2   0   0   1   1   2   1   1   0   1   2   0   0   2   2   1   2   1   1   0   0   2   2   0   0   1   0   2   1   2   2   1   1   1   0   1   2   1   1   1   2   1   1   1   1   2   0   1   1   1   1   2   1   2   1   2   1   1   1   0   0   1   0   0   1   2   0   2   1   1   1   1   2   1   1   1   1   0   0   0   1   2   1   1   1   0   2   0   1   2   2   1   1   0   2   0   1   2   1   0   1   1   1   2   1   0   0   2   0   1   1   1   1   1   2   2   1   1   1   1
 MK-3-4                 2   1   2   1   1   1   1   1   2   1   1   1   1   1   2   0   1   0   1   0   0   1   0   0   1   1   2   1   1   1   2   2   1   0   2   1   2   0   1   0   2   1   1   1   2   2   0   1   1   1   1   0   2   1   1   2   0   2   1   1   1   2   0   1   0   1   1   1   1   1   1   0   1   1   1   1   1   2   1   2   2   0   0   1   1   2   1   1   0   1   2   0   0   2   2   0   2   1   2   0   0   2   2   0   0   1   0   2   2   1   1   0   1   1   1   1   2   0   1   1   2   1   1   2   1   2   1   1   1   2   1   2   1   2   2   2   1   1   1   0   0   1   0   0   1   1   0   2   1   1   1   2   2   1   1   1   1   0   0   1   1   2   1   1   1   0   2   0   1   1   2   1   1   0   2   0   1   2   1   0   1   1   1   1   1   0   0   1   0   1   1   1   1   1   2   1   1   0   1   1
 MK-3-5                 2   1   2   1   0   1   1   1   2   1   1   1   1   1   2   0   0   1   1   1   1   1   1   0   1   1   2   0   1   1   2   2   0   0   2   1   2   0   1   0   2   1   1   1   2   2   1   2   2   1   1   0   2   1   1   2   0   1   1   1   1   2   0   1   0   1   1   1   1   1   1   0   1   1   1   0   1   2   1   2   2   0   0   1   1   1   1   1   0   1   2   0   1   1   2   0   2   1   2   0   0   2   2   0   0   1   1   2   2   0   2   0   1   1   1   1   1   0   1   0   2   0   1   1   1   2   2   1   1   2   1   2   2   2   2   1   1   1   1   0   0   1   0   0   1   2   0   2   2   1   1   2   2   1   1   1   1   0   1   1   1   2   1   1   1   0   2   0   1   1   1   1   2   0   2   0   1   2   1   0   1   1   1   1   0   0   1   1   0   1   1   1   1   2   2   1   1   0   1   1
 MK-3-6                 1   2   2   1   0   0   1   1   2   1   2   1   2   1   1   0   0   1   1   1   0   1   2   0   1   1   1   0   1   1   2   2   1   0   2   1   2   0   1   0   1   1   1   1   2   2   1   2   1   1   1   0   2   1   2   2   0   1   1   1   1   1   0   1   1   1   1   1   1   1   0   0   1   1   1   0   1   2   1   1   2   1   0   1   1   1   1   1   0   1   2   0   1   0   2   0   2   1   2   0   1   2   2   0   0   1   1   2   2   0   2   0   1   1   2   1   1   0   1   0   2   0   1   1   1   2   2   1   1   2   2   2   2   2   2   1   0   0   1   0   0   0   0   0   1   2   0   2   1   2   1   1   0   1   1   1   1   0   1   1   1   1   1   1   1   1   2   0   1   1   1   1   2   1   2   0   1   2   1   0   1   1   2   1   0   0   1   1   0   1   1   1   1   2   2   1   1   0   1   1
 MK-3-7                 1   1   2   1   0   0   1   2   2   1   2   1   2   2   0   0   0   1   1   1   1   1   2   0   1   1   1   0   1   1   2   2   1   0   2   1   2   0   1   0   1   1   1   0   2   2   1   1   1   1   1   0   2   2   1   2   1   1   1   1   1   1   0   1   1   0   1   1   1   1   0   1   1   2   1   1   1   2   1   0   2   1   0   1   1   1   1   1   0   1   2   0   1   1   2   0   2   1   2   0   1   2   2   0   0   1   1   2   2   0   2   1   1   1   2   1   1   0   1   0   2   0   0   1   1   2   2   1   1   2   2   2   2   2   2   1   0   0   1   0   0   1   0   0   2   2   1   1   1   2   0   1   1   0   1   1   1   0   1   1   1   1   1   2   1   1   2   0   0   1   1   1   2   2   2   0   1   2   2   1   2   1   2   1   0   0   1   1   0   1   1   1   1   2   2   1   1   0   2   1
 MK-3-8                 1   1   2   1   0   0   1   2   2   0   2   0   2   2   0   0   0   1   1   1   1   0   2   0   1   1   1   0   1   1   2   2   2   0   2   1   2   0   1   0   1   1   1   1   2   2   1   1   1   1   1   0   1   2   1   2   2   1   1   1   1   1   0   1   1   0   1   1   1   1   0   1   1   2   1   0   0   2   1   1   2   1   0   1   1   1   1   1   0   1   1   0   1   1   2   0   2   1   2   0   1   2   2   0   0   1   1   2   2   0   2   1   1   0   2   0   1   0   1   0   2   0   0   1   1   1   1   1   2   2   1   2   2   2   1   1   0   0   1   0   1   1   0   0   2   2   1   1   1   2   0   1   2   0   0   1   1   0   1   1   1   1   1   2   0   1   2   0   0   1   1   1   1   2   1   0   1   2   2   1   2   1   2   1   0   0   1   1   0   1   1   1   1   2   2   1   2   0   1   1
 MK-3-9                 1   1   2   1   0   0   1   2   2   0   1   0   2   2   0   0   0   1   1   1   1   0   2   0   1   1   1   1   1   1   2   1   2   0   2   1   2   0   1   0   1   1   1   1   1   2   1   1   1   1   0   1   1   2   1   2   2   1   1   1   1   1   0   1   1   0   1   1   1   2   0   1   1   2   0   0   0   2   1   0   2   1   0   1   1   2   1   1   0   1   1   0   1   1   2   0   2   0   2   0   0   2   2   0   0   0   1   2   2   0   2   1   0   0   2   0   2   0   2   1   2   0   0   1   2   2   1   1   1   2   2   2   2   2   0   1   0   1   1   0   1   1   0   0   2   2   1   1   1   2   1   1   2   0   0   1   0   0   0   1   1   1   1   2   0   1   2   0   1   1   1   0   2   2   2   0   1   2   2   1   2   1   2   1   0   0   1   1   0   1   1   1   1   2   2   1   2   0   1   1
 MK-3-10                1   1   2   1   0   1   0   2   1   0   1   0   2   2   0   1   0   1   1   1   1   1   2   0   1   1   1   1   1   1   2   1   1   0   1   1   2   0   2   0   1   1   2   1   0   2   1   1   1   1   0   0   2   2   1   2   2   1   1   1   1   1   0   1   1   0   1   1   2   1   1   2   1   1   0   0   0   2   1   1   2   1   0   1   0   2   1   1   0   0   1   0   1   0   2   0   2   0   2   0   1   2   2   1   0   0   1   2   1   0   2   1   1   0   2   0   2   0   2   1   2   0   0   1   2   2   1   1   1   2   2   2   2   2   0   1   0   1   1   0   1   2   0   0   2   2   1   1   1   2   1   1   2   0   0   1   1   0   0   1   1   1   1   2   0   1   2   0   1   1   1   0   1   1   1   0   2   2   1   1   2   1   2   1   1   0   1   1   0   1   1   1   1   2   2   1   2   0   1   1
 MK-3-11                1   1   2   1   0   1   0   2   1   0   1   0   2   1   0   1   1   1   2   1   1   1   2   0   1   1   1   1   1   1   2   1   1   1   1   1   2   0   2   0   2   1   2   1   0   2   1   1   0   0   0   0   2   2   1   2   2   2   1   1   0   1   0   1   1   0   1   1   2   0   1   2   1   1   0   0   0   2   1   1   2   1   0   1   0   2   2   1   1   0   1   1   2   0   1   0   2   0   2   0   1   2   2   1   0   0   1   2   2   0   1   1   1   0   2   0   2   1   2   1   2   2   0   1   2   2   0   0   1   2   2   2   2   2   0   2   0   1   1   0   1   2   0   0   2   1   1   0   1   2   2   1   2   0   1   1   1   0   0   1   1   1   0   2   0   1   2   0   1   1   1   0   1   1   1   0   2   2   2   1   2   1   2   1   1   0   1   1   0   1   0   1   1   2   1   1   2   0   1   0
 MK-3-12                1   1   2   1   0   1   1   2   2   0   0   0   2   1   2   1   1   1   1   1   1   1   2   0   1   1   1   1   1   2   2   1   1   1   1   1   2   0   2   0   2   1   2   1   0   2   1   1   1   1   1   0   2   2   1   1   2   1   1   1   1   1   0   1   1   1   1   1   2   0   2   2   1   2   0   0   0   1   1   1   2   0   1   1   0   2   2   0   1   0   0   1   2   0   1   0   1   0   2   0   1   2   2   1   0   0   2   2   2   0   2   0   1   0   2   0   2   1   2   1   2   1   0   1   2   2   1   0   1   2   1   2   2   2   1   1   0   1   1   1   1   2   0   0   2   1   1   0   1   2   2   1   2   0   2   1   1   0   0   1   1   1   0   1   0   1   2   0   1   2   2   0   1   2   1   0   2   1   2   1   2   0   2   2   2   0   1   0   0   1   0   1   1   2   1   1   2   0   0   0
 MK-3-13                2   2   2   1   0   0   0   1   2   0   1   0   2   1   2   1   2   1   1   0   1   1   2   0   1   1   1   1   1   2   1   1   1   1   1   1   2   1   2   0   2   1   1   1   1   2   1   1   1   0   1   0   1   2   0   1   2   2   1   1   0   1   0   1   1   1   1   1   2   0   2   2   1   2   1   0   0   1   1   1   2   0   1   1   0   2   2   0   1   0   0   1   2   0   1   1   1   0   2   0   1   2   2   1   0   0   1   2   1   0   2   0   1   0   2   1   2   1   2   1   2   2   0   1   2   2   1   0   2   1   1   2   2   2   1   2   0   0   1   1   1   2   1   0   2   2   1   0   1   2   2   1   2   0   2   1   1   0   0   1   1   0   0   1   1   1   1   0   1   2   2   0   1   2   2   0   2   0   2   1   1   0   2   2   2   0   1   0   0   1   0   1   1   2   1   1   2   0   1   0
 MK-3-14                2   2   2   1   0   1   0   1   2   0   1   0   2   1   2   0   2   0   1   1   0   1   2   0   2   1   1   1   1   2   1   2   2   1   1   1   2   0   2   1   2   1   1   1   1   2   1   1   1   0   1   0   1   2   0   1   2   2   1   1   0   1   0   2   1   1   1   0   2   0   2   2   1   2   1   0   0   1   0   1   2   1   1   1   0   2   2   0   1   0   0   1   2   0   1   1   1   0   2   0   1   2   2   1   0   0   1   1   1   1   2   0   1   1   2   1   2   1   2   1   2   2   1   1   2   2   1   0   2   1   1   2   1   2   1   2   0   0   1   1   1   2   1   0   2   2   1   0   2   2   1   1   2   0   2   1   1   0   0   1   1   0   0   1   1   1   0   1   1   2   2   0   1   2   2   0   2   0   1   0   1   0   2   2   2   0   1   0   0   2   0   0   1   2   1   1   2   0   1   0
 MK-3-15                2   1   2   1   0   0   0   1   2   1   1   0   1   2   1   1   1   0   0   1   0   1   2   0   2   1   1   0   1   2   1   2   2   1   1   1   2   0   2   2   2   2   0   1   1   2   2   1   1   0   1   0   1   2   0   1   2   2   1   1   1   1   0   2   2   1   1   1   2   0   2   2   1   2   1   0   0   1   1   1   2   1   1   1   1   2   2   0   1   0   0   1   2   0   1   1   1   0   2   0   1   2   2   0   0   0   1   1   1   1   2   0   1   0   2   1   2   1   1   1   2   2   1   1   1   2   1   0   2   1   1   2   1   2   1   1   0   0   1   1   1   2   1   0   2   2   0   1   2   2   0   1   1   0   2   1   1   0   0   1   1   0   0   1   0   1   0   1   1   2   2   0   1   2   2   1   2   0   1   0   1   0   2   2   2   0   1   0   0   2   0   0   1   2   1   1   2   1   1   0
 MK-3-16                2   1   2   1   1   1   0   1   2   1   2   0   1   2   1   2   2   0   0   1   0   1   2   0   1   1   1   0   1   1   1   2   2   1   1   1   2   0   0   2   2   1   0   1   1   1   2   0   1   0   1   0   1   2   0   1   1   2   1   1   1   1   0   2   2   1   1   1   1   1   2   2   1   2   1   1   0   1   1   1   2   1   1   2   2   1   2   0   1   0   0   1   2   0   1   1   1   0   2   0   1   2   2   0   1   0   1   1   1   1   2   1   1   1   2   1   2   1   1   1   2   1   1   2   1   2   1   1   2   1   1   2   1   2   1   2   0   0   1   1   1   2   1   0   2   2   0   1   2   2   0   1   1   0   2   2   1   0   0   0   1   1   0   1   1   1   0   1   1   0   2   0   1   2   2   0   2   0   2   1   1   1   2   2   2   1   1   1   0   1   0   0   1   2   1   1   2   1   1   1
 MK-4-1                 1   1   1   2   2   2   2   1   0   2   1   2   1   0   1   1   0   2   1   0   1   1   2   1   0   0   0   1   0   2   2   0   1   1   1   2   1   0   0   2   1   2   1   2   1   0   1   2   1   2   2   0   0   1   1   1   1   2   0   0   1   1   0   0   1   1   1   1   1   1   0   1   1   1   0   1   2   0   1   0   2   1   1   1   1   0   1   1   0   0   1   1   0   2   1   2   2   1   1   2   1   1   1   1   1   2   0   1   2   2   1   1   2   1   2   1   2   1   2   1   1   1   1   0   2   1   0   2   1   2   1   1   1   0   1   2   2   1   0   0   0   1   1   1   1   2   2   1   2   0   1   0   2   0   0   2   2   0   2   1   1   1   0   1   1   0   1   2   1   1   1   1   2   1   0   1   1   2   1   0   1   2   1   2   0   1   2   1   1   0   0   1   1   2   0   1   0   1   2   1
 MK-4-2                 1   1   1   2   2   1   2   1   1   2   1   2   1   0   1   1   0   2   2   0   1   1   1   1   0   1   0   1   0   2   1   1   1   0   1   2   1   0   1   1   0   2   1   2   1   0   1   2   1   2   2   0   0   1   1   2   1   2   0   0   1   0   0   0   1   1   1   1   0   0   1   1   1   1   0   1   2   0   1   0   1   1   1   1   1   0   1   2   0   0   0   1   0   1   1   2   2   1   1   1   1   0   0   0   1   1   0   1   1   2   1   0   1   1   2   0   1   1   2   1   2   1   1   0   2   1   0   2   1   2   1   1   1   0   1   2   2   1   1   0   0   1   1   1   2   2   1   1   2   0   1   0   2   0   0   2   2   0   2   1   2   1   0   1   1   0   2   1   1   1   1   1   2   1   1   1   1   1   1   1   1   2   0   2   0   1   2   1   2   0   1   1   1   2   2   1   0   1   2   1
 MK-4-3                 1   1   1   2   1   1   2   1   0   2   1   2   1   0   1   1   0   2   2   0   1   1   1   0   0   1   0   1   0   2   1   1   1   0   1   2   1   0   1   1   0   2   0   2   1   0   0   2   1   2   2   0   1   1   1   1   1   1   0   0   0   0   0   1   1   1   1   1   0   0   1   2   1   1   0   1   2   0   1   0   1   2   1   1   1   0   1   1   1   0   0   1   0   1   1   2   1   1   1   1   1   1   0   1   1   1   0   1   1   2   1   0   1   0   2   0   1   1   2   1   2   0   1   0   2   1   0   2   1   1   1   1   1   0   2   2   2   0   1   0   1   1   1   1   2   2   1   1   2   0   1   0   2   1   0   2   2   1   1   1   1   1   0   2   1   0   2   1   1   1   1   1   2   1   1   1   1   0   1   0   2   2   0   2   0   1   2   1   2   0   1   1   1   2   1   1   0   1   2   1
 MK-4-4                 1   1   1   2   2   0   2   1   0   2   1   2   1   1   1   2   1   2   1   0   1   1   1   0   0   0   0   1   0   1   1   1   1   0   1   2   1   0   1   1   0   2   0   2   1   0   0   2   1   1   1   0   1   1   0   1   1   1   1   0   0   0   0   1   1   1   2   1   0   0   1   2   1   1   0   1   2   1   1   0   1   2   1   0   0   0   1   1   1   0   0   1   0   1   2   2   0   1   1   1   1   1   0   1   1   1   0   1   1   2   1   1   1   0   2   0   1   0   2   1   2   1   0   0   2   1   0   0   1   1   1   1   1   0   2   2   2   0   1   0   2   1   0   1   1   2   1   1   2   0   1   0   2   1   1   2   2   1   1   1   0   1   0   2   1   0   2   1   1   1   1   1   1   1   1   1   1   0   1   0   2   2   0   2   1   1   2   1   2   0   1   1   1   2   1   1   0   1   2   1
 MK-4-5                 1   1   1   2   2   0   2   0   0   2   1   2   1   1   1   2   0   2   0   0   1   1   1   0   0   0   0   1   0   1   1   1   2   0   1   1   1   0   1   1   0   2   0   1   1   0   1   2   1   1   1   0   1   1   0   1   1   1   1   0   0   0   0   1   1   1   1   1   0   0   2   1   1   1   0   1   2   1   1   0   1   2   2   0   0   1   1   1   1   0   1   1   0   1   2   2   1   1   1   1   1   0   1   1   0   1   1   1   1   2   1   0   2   0   1   0   0   0   2   0   2   1   0   0   2   1   0   0   1   1   1   1   1   0   2   2   2   0   1   0   1   1   1   1   1   2   1   1   1   0   1   0   2   0   1   2   2   1   0   1   0   1   1   2   0   0   2   1   1   1   2   1   1   1   1   0   1   0   1   0   2   2   0   2   1   1   2   0   2   0   1   2   1   2   1   1   0   1   1   1
 MK-4-6                 1   1   1   2   2   0   2   0   0   2   1   2   0   1   1   2   0   1   0   0   1   1   1   0   0   0   0   1   1   1   1   0   1   0   1   1   1   0   1   1   0   2   0   1   1   0   0   2   1   1   1   0   1   1   0   1   1   1   1   1   0   1   0   1   1   1   1   1   0   0   2   1   1   1   0   0   2   1   1   0   1   2   2   0   1   2   1   1   2   2   1   2   0   1   2   2   1   1   1   1   1   1   0   1   0   1   1   1   2   2   0   0   2   0   1   1   0   0   2   0   2   1   0   0   2   1   0   0   2   1   1   1   1   0   1   1   2   0   1   1   1   2   1   2   1   2   1   1   1   1   1   0   2   0   1   2   2   1   0   0   0   1   1   2   0   0   2   0   1   1   2   1   1   1   1   0   0   0   1   0   2   2   0   2   2   1   2   0   2   0   1   2   2   2   1   1   0   1   1   1
 MK-4-7                 1   1   1   2   1   1   2   0   1   2   1   2   2   1   0   1   0   2   0   1   1   1   1   0   0   0   0   1   1   2   0   0   1   0   0   1   1   0   1   1   0   2   0   1   1   0   1   0   1   2   1   0   1   1   0   1   1   1   1   1   0   2   0   1   0   0   1   1   0   0   2   1   1   2   0   1   2   1   1   0   1   2   2   0   1   2   1   1   2   1   1   2   0   1   2   2   2   1   1   1   1   1   0   2   0   1   1   1   2   2   0   0   2   0   2   1   0   0   2   0   2   1   0   0   2   1   0   1   2   1   1   0   1   0   1   1   2   0   1   1   0   2   1   2   1   1   1   1   1   1   2   0   2   0   0   2   2   1   0   0   0   1   1   2   0   0   2   1   1   0   2   1   1   1   1   0   0   0   0   2   2   1   0   2   2   1   2   0   2   0   1   2   2   2   1   1   0   1   1   1
 MK-4-8                 1   1   1   2   2   1   2   0   0   2   1   2   1   0   0   0   0   2   0   1   1   0   0   0   0   0   0   2   1   2   1   0   1   1   0   1   1   0   1   2   0   2   0   1   1   0   1   0   1   2   1   0   0   2   0   1   1   1   1   1   0   2   1   1   0   0   1   1   0   0   2   1   1   2   0   1   2   1   1   0   1   1   2   0   1   2   1   1   2   1   1   2   0   1   2   2   2   1   0   1   1   2   0   2   0   1   1   1   2   2   0   0   2   0   2   0   0   0   2   0   1   2   0   0   2   1   0   1   2   1   1   0   0   0   0   1   1   0   1   1   0   2   1   2   1   1   1   2   1   1   2   0   2   0   0   2   2   1   0   0   0   1   0   2   0   0   2   2   1   0   2   0   1   1   1   0   0   0   0   2   1   0   0   2   2   1   2   0   1   1   1   1   2   2   1   2   0   1   1   1
 MK-4-9                 1   1   1   2   2   2   2   0   0   2   1   2   1   0   0   0   0   2   0   0   1   0   0   0   1   0   0   2   1   1   1   0   1   1   0   1   2   0   1   2   0   2   0   1   1   0   1   0   1   2   1   0   1   2   0   0   0   1   1   1   1   1   1   1   0   0   1   1   0   1   2   1   1   2   0   0   2   0   1   0   1   1   2   0   1   2   1   1   1   1   1   2   0   1   2   2   2   1   0   1   1   2   0   2   1   1   1   1   2   2   0   0   2   1   1   1   1   0   2   0   2   2   0   0   2   1   0   1   1   1   1   0   0   0   0   1   1   0   1   2   1   1   1   2   1   1   1   1   1   1   2   0   2   0   0   2   2   1   0   0   0   1   0   1   0   0   2   2   1   0   2   0   1   1   1   0   0   0   0   1   1   0   0   1   2   2   2   0   1   1   1   1   2   2   1   2   0   2   1   1
 MK-4-10                1   1   1   2   2   1   2   1   0   2   1   1   1   0   0   0   0   2   0   0   1   0   0   0   0   1   1   1   1   2   1   0   1   1   0   1   2   0   2   2   0   2   0   1   1   1   1   0   1   2   1   2   1   1   0   0   0   1   1   0   1   1   1   1   0   0   1   1   0   1   2   1   1   2   0   0   2   0   1   0   2   1   2   1   1   2   1   1   1   1   1   2   0   1   2   2   2   2   0   0   1   1   0   2   1   1   1   1   2   2   0   0   2   1   1   1   1   0   1   0   2   2   0   0   2   1   0   1   2   1   1   0   0   0   0   1   1   0   1   2   1   1   1   2   1   1   1   1   1   1   1   0   2   1   0   2   2   1   0   0   0   1   1   1   0   0   2   1   1   0   2   1   1   1   1   0   1   0   0   1   1   1   0   1   2   2   1   0   1   1   1   1   1   1   1   2   0   2   2   1
 MK-4-11                0   1   1   2   1   1   2   1   0   1   2   1   1   0   0   0   0   2   1   0   1   0   0   1   0   2   1   1   1   2   1   0   1   1   0   1   2   0   2   2   0   2   0   1   0   1   1   0   0   2   1   2   1   1   0   0   0   1   1   1   1   1   1   1   1   1   1   2   0   2   2   1   1   2   0   0   2   0   1   0   1   1   2   1   1   2   1   0   1   1   0   2   0   1   2   1   2   1   0   0   1   1   0   2   1   0   2   1   1   2   0   0   2   1   1   0   1   0   1   0   1   1   0   0   2   1   0   1   2   1   1   0   0   1   0   1   1   0   1   2   1   1   1   2   0   0   1   1   1   1   1   0   2   1   0   2   1   1   0   0   0   1   1   2   0   0   2   1   1   0   2   1   1   1   1   1   1   0   0   1   1   1   0   1   2   2   1   1   1   1   1   1   2   0   0   2   0   2   2   1
 MK-4-12                0   1   1   2   1   1   2   1   2   1   2   1   1   0   0   0   1   1   1   1   1   0   0   1   1   2   1   1   1   2   1   0   1   2   0   2   2   1   2   2   0   2   0   0   0   1   1   0   0   2   1   2   1   0   0   1   0   1   1   1   1   1   1   1   1   1   1   2   0   1   2   1   1   2   0   0   1   0   1   0   0   1   2   0   1   2   2   0   1   0   0   2   0   0   2   1   1   1   0   0   1   1   0   2   1   1   1   0   1   2   0   1   2   2   2   0   1   1   1   0   1   1   0   0   2   1   0   1   1   1   1   0   0   2   0   1   1   0   1   2   1   2   1   2   0   0   2   1   1   1   1   0   2   1   1   2   0   1   0   0   0   1   1   2   0   0   1   1   1   0   2   1   1   1   1   1   1   0   0   1   1   0   1   1   2   2   1   1   2   1   1   1   2   1   0   2   0   1   2   1
 MK-4-13                0   2   1   2   1   1   2   1   2   1   2   1   1   1   0   0   1   1   2   1   0   0   1   1   0   2   1   1   1   2   1   1   1   2   0   2   2   1   2   2   0   1   0   0   0   1   1   0   0   2   1   2   1   1   0   1   0   1   1   1   1   1   1   1   1   1   1   2   0   1   2   1   1   2   0   0   1   0   0   0   0   1   2   0   1   2   1   1   1   0   1   2   0   1   2   1   2   2   0   0   1   1   1   2   1   1   1   0   1   2   0   1   2   2   2   0   2   1   1   0   1   0   0   1   2   1   0   1   1   1   1   0   0   2   1   1   1   0   1   2   1   2   1   2   0   0   2   1   1   2   2   0   1   1   2   1   0   0   1   0   1   1   1   2   0   0   1   2   1   0   2   1   1   1   1   1   1   0   0   1   1   1   0   1   2   2   1   2   2   1   1   1   2   2   0   2   0   1   2   0
 MK-4-14                0   2   1   2   1   1   2   2   1   2   2   2   0   1   1   1   1   1   1   1   0   0   0   1   0   2   0   1   1   2   1   1   1   2   0   2   2   0   2   1   0   2   0   0   0   1   1   0   0   2   1   2   1   1   0   1   0   1   0   1   2   2   1   1   1   1   0   2   1   1   2   2   1   2   0   1   1   0   0   1   1   1   2   1   1   2   1   1   0   0   1   2   0   2   2   1   2   2   0   0   1   1   1   1   1   1   1   0   1   1   0   1   2   2   2   1   2   1   1   1   1   0   1   1   2   1   1   2   1   1   1   0   0   2   1   1   1   1   1   2   1   2   1   2   0   0   2   1   1   2   2   0   1   1   2   0   2   0   1   0   0   1   1   2   0   0   1   1   2   0   2   1   1   0   1   1   1   0   0   1   1   1   0   1   2   2   1   2   2   1   1   1   2   0   0   2   0   1   1   0
 MK-4-15                0   2   1   2   1   1   2   2   1   2   2   2   0   1   1   1   1   1   1   2   0   0   0   1   0   1   0   1   1   2   1   1   1   2   0   1   2   0   2   2   0   1   0   0   2   1   0   0   0   2   1   2   0   1   0   1   0   1   0   1   2   2   1   1   1   1   0   1   1   1   2   2   1   2   0   2   1   0   0   2   1   1   1   0   1   1   1   1   0   0   1   2   0   2   2   1   2   1   0   0   2   1   1   1   1   1   1   0   1   1   2   1   2   2   2   1   2   1   2   2   1   0   1   1   2   1   2   1   1   1   2   0   0   1   1   1   1   1   1   2   1   2   1   2   0   0   2   1   1   2   2   0   1   0   2   0   2   0   1   0   1   1   2   1   0   0   0   1   1   0   2   2   1   1   1   1   1   0   1   1   1   1   0   0   2   2   1   2   2   1   1   1   1   0   0   2   0   1   1   0
 MK-4-16                0   1   1   2   1   1   1   1   1   1   2   2   0   1   1   1   1   1   1   2   0   1   0   1   0   1   0   2   1   2   1   1   1   2   0   1   1   0   2   2   0   2   0   0   2   2   0   0   0   2   2   2   1   1   1   1   0   1   0   1   1   2   1   1   1   0   0   1   0   1   2   2   1   2   0   2   1   0   0   2   1   1   1   0   1   1   1   0   1   1   1   2   0   2   2   0   2   1   0   0   2   1   0   1   1   1   1   0   1   1   2   1   2   2   1   1   2   1   2   2   0   0   1   1   2   1   2   1   1   1   2   0   1   1   1   2   1   1   1   2   1   2   2   2   0   0   2   1   1   1   2   0   1   0   2   1   2   1   1   0   1   1   2   1   1   0   0   1   1   1   1   2   1   1   1   1   1   0   1   1   1   1   0   1   2   1   1   2   2   1   1   1   1   0   0   2   0   1   1   0
 MK-5-1                 1   1   1   1   2   1   1   2   1   0   2   0   0   2   0   1   2   1   2   0   1   0   2   0   2   2   2   1   0   1   2   2   1   0   0   1   2   2   0   1   0   0   2   1   1   1   0   0   1   2   1   0   1   1   1   1   0   0   2   1   2   0   2   1   1   1   2   1   1   0   2   0   0   1   0   1   2   1   1   0   2   1   2   1   1   2   0   0   1   0   2   1   1   1   1   1   2   1   0   1   1   1   0   1   0   1   1   0   0   1   1   2   1   1   2   1   0   1   1   1   2   1   0   0   0   1   1   0   2   1   2   1   0   0   1   0   2   1   2   2   2   0   1   0   1   1   2   1   2   0   0   1   1   2   2   1   0   0   0   1   0   2   1   0   2   2   1   1   1   2   0   1   0   1   2   0   1   0   1   1   1   2   1   1   1   2   2   2   1   1   1   0   1   2   1   1   1   1   1   0
 MK-5-2                 1   1   1   1   2   0   1   2   1   0   2   0   0   2   1   1   2   1   2   0   1   0   2   0   2   2   2   0   0   1   2   2   1   0   0   2   2   2   0   1   0   0   2   1   1   0   0   1   1   2   1   1   1   1   1   0   0   0   2   1   2   0   2   1   1   1   2   1   1   0   2   0   0   1   0   1   2   2   0   0   2   1   2   2   1   2   1   0   1   1   2   1   1   1   0   1   2   1   0   1   1   1   0   1   1   1   1   0   0   1   1   2   1   1   2   1   1   1   1   1   1   1   0   0   1   1   1   0   2   1   2   1   0   0   1   1   2   1   2   2   2   0   1   0   1   1   2   1   2   0   0   1   1   2   2   1   0   0   0   1   0   2   1   0   2   2   1   1   1   2   0   1   1   1   2   0   1   0   1   2   1   2   1   1   1   2   2   1   2   1   1   0   1   2   1   1   1   1   1   2
 MK-5-3                 1   1   1   1   2   0   1   1   1   2   2   0   1   2   2   1   2   1   2   0   1   1   1   0   2   2   2   0   1   1   2   2   1   0   0   1   2   2   1   1   0   0   2   1   1   0   0   2   1   2   1   1   0   1   1   1   0   0   2   0   1   0   2   1   1   1   1   1   1   0   2   0   0   2   0   2   2   2   0   0   1   0   2   2   1   1   1   0   1   1   2   1   1   1   0   1   2   1   0   1   1   1   0   1   2   1   2   0   0   0   1   2   1   1   2   0   1   1   1   0   1   1   0   1   1   1   1   0   2   1   2   1   0   0   2   1   2   1   2   2   2   0   1   0   1   1   2   1   2   0   0   1   1   2   2   1   0   1   0   1   0   2   1   0   2   2   1   1   1   2   1   1   1   1   2   0   1   1   1   1   1   2   1   1   1   2   1   1   2   2   0   1   1   1   1   0   1   2   1   1
 MK-5-4                 1   1   1   1   2   0   1   1   1   2   2   0   1   0   1   1   2   1   2   1   1   1   1   0   2   2   2   1   1   2   2   2   1   0   0   1   2   2   1   1   0   0   2   1   1   0   0   2   1   2   1   1   0   1   1   0   0   0   2   0   1   0   2   1   1   1   1   1   1   0   2   1   0   2   0   2   2   2   0   0   1   0   2   2   1   1   1   0   1   1   1   1   1   1   0   1   2   1   1   0   1   1   0   1   2   1   2   0   0   0   0   2   0   1   1   1   1   1   0   0   1   1   0   1   1   0   2   0   1   1   1   0   0   0   2   0   2   1   2   2   2   0   1   0   1   1   2   1   2   0   0   2   1   2   2   1   0   1   0   1   0   1   1   0   2   2   1   2   0   2   1   1   2   1   2   0   1   1   0   0   1   2   1   1   0   2   2   2   2   1   1   1   0   1   1   0   1   2   1   0
 MK-5-5                 0   1   1   1   2   0   1   2   1   2   2   0   1   1   1   1   2   1   2   1   1   1   1   0   2   2   2   1   1   2   2   1   1   0   0   1   1   2   0   1   0   1   2   1   2   0   1   2   1   2   1   1   0   1   1   0   0   0   2   0   1   0   2   1   1   2   1   1   1   1   2   1   0   2   1   0   2   2   0   0   2   0   2   2   1   1   1   1   1   1   0   1   1   1   1   1   2   1   0   0   0   2   0   1   2   1   2   0   0   1   0   1   0   1   0   1   1   1   0   1   1   1   0   1   1   0   1   0   1   2   0   1   0   0   2   0   2   1   2   2   2   0   1   0   1   1   2   1   2   0   0   0   1   2   2   1   0   1   0   1   0   1   0   0   2   2   1   2   1   2   2   1   2   1   1   0   1   1   1   0   1   1   0   1   0   2   2   1   2   1   1   2   0   1   1   0   0   2   1   0
 MK-5-6                 0   0   1   1   2   0   1   2   1   2   2   0   1   1   1   1   2   1   2   1   2   1   1   0   2   2   1   1   1   0   0   1   1   0   0   1   1   2   1   1   0   1   2   0   2   0   1   2   1   2   1   1   0   1   2   0   0   1   2   0   2   0   2   2   1   2   1   0   1   1   2   1   0   2   0   0   2   2   0   0   1   0   2   2   1   0   1   1   1   1   1   1   1   1   1   0   2   1   0   0   0   2   0   1   2   1   2   0   0   1   0   1   1   1   0   1   1   2   0   1   1   1   1   1   2   0   1   0   1   2   0   0   0   0   2   0   1   1   2   1   2   0   1   0   1   0   2   1   2   0   0   0   1   1   2   1   0   1   0   1   0   1   0   0   2   2   1   2   1   2   1   1   2   1   1   0   1   1   1   0   1   1   0   1   0   2   2   1   2   1   0   2   0   1   1   0   1   2   1   1
 MK-5-7                 0   0   1   1   2   1   1   1   1   2   2   0   1   1   1   1   2   2   2   2   2   0   0   0   2   2   1   1   0   1   0   1   1   0   0   2   1   2   1   1   0   1   2   0   1   0   1   2   1   1   2   1   1   2   2   0   1   1   2   0   2   0   2   2   1   2   1   1   1   1   2   1   0   2   0   0   1   2   0   0   0   0   2   2   1   0   2   1   1   2   1   1   1   1   1   0   1   1   1   0   0   2   0   1   2   1   2   1   0   1   0   1   1   2   0   1   1   2   0   1   1   1   1   1   2   0   2   0   2   2   0   1   0   0   2   0   1   1   2   1   2   0   1   0   0   0   2   2   1   0   0   0   1   1   2   1   1   1   0   0   0   1   1   0   2   2   2   2   1   2   1   0   2   0   1   0   1   1   1   0   1   1   0   0   1   1   1   1   2   1   0   2   0   1   2   0   1   1   1   1
 MK-5-8                 0   1   1   1   2   1   2   1   1   2   2   0   1   1   1   1   2   2   2   2   2   0   0   0   2   2   1   1   1   1   0   1   1   0   0   2   1   2   1   1   0   1   2   0   1   0   1   2   1   1   2   1   1   1   2   0   1   0   2   0   2   0   2   2   1   1   1   1   1   2   1   1   1   2   0   0   1   2   0   0   0   0   1   1   1   0   1   1   1   2   0   1   1   1   1   0   1   1   1   0   0   2   0   1   2   1   2   1   0   1   0   1   2   2   1   1   1   2   0   1   1   1   2   1   1   0   1   0   2   2   0   1   0   0   2   0   1   1   2   1   1   1   0   0   0   1   2   2   1   0   1   1   1   1   1   1   1   1   0   1   0   1   1   1   2   2   2   2   1   2   1   0   2   0   1   0   1   1   1   0   0   1   0   0   1   1   0   1   2   1   0   2   0   1   2   0   1   1   1   1
 MK-5-9                 0   1   1   1   2   1   2   1   2   2   2   1   1   1   1   1   2   2   2   2   2   0   0   0   2   1   1   1   1   1   0   1   1   0   1   2   1   2   1   2   0   2   2   0   1   0   2   2   1   1   2   1   1   1   2   0   1   0   2   2   1   2   1   1   1   1   1   1   2   2   1   1   1   2   0   0   1   2   0   0   0   0   1   1   0   0   1   0   0   1   0   1   1   1   1   0   1   1   1   0   0   2   1   2   2   1   2   1   0   1   0   0   1   2   1   1   1   2   0   1   1   1   1   1   1   0   1   0   1   2   1   1   0   0   2   0   2   0   2   1   1   1   0   0   0   1   1   2   0   0   1   1   1   1   1   1   1   1   0   1   1   1   1   1   2   2   0   2   1   2   1   0   2   0   1   0   1   1   2   0   0   2   0   1   1   2   1   1   2   1   0   2   0   1   2   0   1   0   1   1
 MK-5-10                0   1   1   2   2   1   2   1   2   2   2   1   1   1   1   1   1   2   2   2   1   0   0   1   2   1   1   1   1   1   0   1   2   0   1   2   1   2   1   1   0   2   2   0   0   0   2   2   1   1   2   1   1   1   2   0   1   1   2   2   1   2   1   1   1   1   1   1   2   2   1   1   1   2   1   0   1   1   0   0   0   0   1   1   1   0   1   0   0   1   0   1   1   1   1   0   1   1   1   0   1   2   1   2   2   1   1   1   0   1   2   0   1   2   1   1   1   2   0   1   1   2   1   1   1   0   1   1   1   2   0   1   1   0   1   0   2   0   2   1   1   1   1   0   0   1   1   2   0   0   0   1   1   1   1   1   1   1   0   1   1   1   1   1   2   2   0   2   1   2   0   0   2   0   1   1   1   1   2   0   0   1   0   1   1   2   1   1   2   0   1   2   1   1   1   0   1   0   1   1
 MK-5-11                0   1   1   1   2   1   2   1   2   1   2   1   1   0   1   1   1   2   2   2   1   1   0   1   2   1   0   1   1   0   1   1   1   0   0   1   1   2   1   1   0   2   2   1   1   0   1   2   1   1   2   1   1   1   2   1   1   1   1   2   1   1   1   1   1   1   1   1   2   2   1   1   1   2   2   0   1   0   0   0   0   1   1   1   1   0   1   0   0   1   0   1   1   0   1   0   1   1   1   0   2   2   1   2   1   1   1   0   0   1   2   0   1   2   1   1   2   2   0   2   1   1   1   1   1   0   1   1   0   2   0   0   1   0   1   0   2   0   2   1   1   1   1   0   0   0   2   2   0   0   0   2   1   1   1   1   1   1   0   1   1   1   1   1   2   2   0   2   1   2   0   0   1   0   1   1   2   1   1   0   1   1   0   1   2   2   2   1   2   0   0   2   2   1   1   0   1   0   2   1
 MK-5-12                0   1   1   1   2   1   2   1   2   1   2   1   0   0   2   1   1   2   2   1   0   0   0   1   2   1   0   1   0   0   1   1   1   0   1   1   1   1   1   1   1   1   2   1   1   1   1   2   1   1   1   1   1   1   2   1   1   2   1   2   1   1   2   1   1   1   1   1   2   2   1   1   0   2   1   1   1   0   0   0   0   1   1   1   1   0   1   0   0   1   0   1   2   0   2   0   1   1   1   0   1   2   1   2   1   0   1   0   0   1   1   0   1   2   1   2   2   2   0   1   1   1   1   0   1   0   1   1   0   2   0   0   0   0   1   0   2   0   2   1   1   1   1   0   0   0   2   2   0   0   0   2   1   1   1   1   1   1   1   1   1   1   1   1   1   2   0   2   1   2   0   0   1   0   2   0   1   1   1   0   1   1   1   0   2   2   2   1   2   1   2   2   2   1   1   0   1   1   2   1
 MK-5-13                0   1   1   1   1   0   1   1   2   1   2   1   1   1   1   1   1   2   2   1   0   0   0   2   2   0   0   2   1   0   1   1   1   0   1   0   1   1   1   0   1   1   2   1   1   1   1   2   1   2   1   1   1   1   2   1   1   2   1   2   0   1   2   1   2   1   1   1   2   1   1   1   0   2   1   0   1   0   0   1   0   1   1   1   1   1   1   0   1   1   1   2   2   1   2   0   1   1   1   0   1   2   1   2   1   0   1   0   0   1   1   1   1   2   1   2   2   2   0   0   1   1   1   1   1   0   1   1   0   2   0   0   0   0   1   0   2   1   2   2   1   1   2   0   0   0   2   1   0   0   0   2   1   1   1   1   1   1   1   1   1   1   0   2   1   2   0   2   1   2   0   0   1   1   2   0   1   1   2   1   1   1   1   0   1   1   2   1   2   1   2   2   2   1   1   0   1   1   1   0
 MK-5-14                0   1   1   1   0   0   0   1   2   1   2   1   1   1   1   1   1   2   2   1   0   1   0   2   2   0   0   1   2   0   1   1   1   0   1   0   2   1   1   0   2   1   2   1   1   1   1   2   1   2   2   1   1   1   2   1   1   2   1   2   0   1   2   1   2   1   1   1   2   1   0   1   1   2   2   0   1   1   0   1   0   1   1   1   1   1   1   0   0   1   1   2   2   2   2   0   1   2   1   0   1   2   2   2   1   0   1   0   0   1   1   1   1   2   1   2   2   2   1   0   1   1   2   1   1   0   1   1   0   2   0   0   0   0   0   0   2   1   2   2   1   1   2   0   0   0   2   1   0   0   1   2   1   1   1   1   0   0   1   1   1   1   0   1   1   2   0   2   0   2   1   0   1   2   2   0   1   1   0   1   2   1   1   0   1   1   2   1   2   1   2   2   1   1   1   0   1   1   1   0
 MK-5-15                0   1   1   1   0   0   0   2   2   1   2   1   2   1   1   1   0   1   2   1   1   1   0   2   1   0   0   1   2   1   1   1   1   1   1   0   1   1   1   0   2   1   2   1   1   2   0   2   1   2   2   1   0   1   1   2   1   1   1   1   0   1   2   1   2   1   1   0   2   1   0   2   0   2   2   0   1   1   1   1   0   1   1   2   1   1   0   0   0   1   1   2   2   2   2   0   1   1   1   0   1   2   1   2   0   0   1   0   0   1   1   1   1   2   1   2   2   2   1   0   1   1   2   1   2   0   1   1   0   1   0   1   0   0   0   0   2   1   2   2   1   1   2   0   1   0   2   1   0   1   1   2   1   1   1   1   0   0   1   1   0   1   0   1   2   2   0   2   0   2   1   1   1   2   2   1   2   1   1   0   1   1   0   0   1   1   2   1   2   1   2   2   1   1   1   0   1   1   1   0
 MK-5-16                0   1   1   1   0   0   0   1   2   1   2   1   2   1   1   1   0   1   2   1   1   1   0   2   1   0   0   0   1   1   1   1   1   1   2   0   1   1   0   0   2   1   2   1   1   1   1   2   1   2   2   1   0   1   1   2   1   1   0   1   1   1   2   0   2   1   1   0   2   2   0   1   0   0   2   1   1   1   0   1   0   1   1   2   0   1   1   0   0   1   1   2   2   2   2   1   1   1   1   0   1   2   1   1   0   0   1   1   0   1   1   1   1   1   1   2   2   1   0   0   1   1   2   1   2   0   1   1   0   2   0   1   0   0   0   1   2   1   2   2   1   1   2   0   1   0   2   1   0   1   1   2   0   1   1   1   0   1   1   1   0   1   0   2   2   2   1   1   1   2   1   1   1   1   2   1   2   0   1   0   1   0   1   0   1   0   2   1   2   1   2   2   1   1   0   0   0   1   1   0
 MK-6-1                 0   1   2   0   1   0   1   0   2   0   1   1   2   1   1   1   2   2   1   0   2   0   0   1   1   1   2   1   2   1   0   1   0   1   1   1   2   2   1   1   0   0   2   1   1   1   2   1   1   2   0   1   0   2   0   1   2   1   1   0   1   1   0   1   2   1   2   1   2   1   0   0   1   0   0   2   0   0   1   1   1   2   2   1   0   1   2   0   2   1   2   1   2   1   1   1   0   2   1   1   1   0   0   0   0   0   2   1   0   0   1   2   1   0   0   1   0   1   1   1   0   1   1   0   2   1   1   1   2   1   1   0   1   0   1   0   1   2   1   1   1   1   1   2   0   0   1   1   1   2   1   1   1   2   1   1   1   1   1   0   1   1   1   0   1   1   2   2   1   0   2   2   1   1   0   2   1   0   0   0   2   0   1   1   1   0   1   1   0   0   1   1   2   1   1   1   2   2   0   1
 MK-6-2                 0   1   2   0   1   0   1   0   2   0   1   1   2   1   1   2   2   1   1   0   2   1   1   1   0   1   2   1   2   1   1   1   1   1   1   2   1   2   1   1   0   0   2   0   1   1   2   1   1   2   0   0   0   2   0   1   2   1   1   0   1   1   0   1   2   1   2   1   1   1   0   0   1   0   0   2   0   0   1   1   1   1   2   1   0   0   2   0   2   1   2   1   1   1   1   0   1   2   1   1   1   0   0   0   0   1   2   2   0   0   1   2   1   0   1   1   1   1   1   0   0   1   1   0   2   1   2   1   2   1   1   2   1   0   1   0   1   2   0   1   1   1   0   2   0   0   1   2   0   2   1   0   1   2   1   0   1   1   1   0   1   0   1   0   1   1   2   2   1   0   2   2   1   1   0   2   1   0   1   1   1   1   0   1   1   1   1   0   0   0   1   1   2   2   1   1   2   2   0   1
 MK-6-3                 0   1   2   0   1   1   1   0   1   0   1   1   2   1   1   2   2   1   1   0   2   1   1   1   0   1   2   1   2   1   1   1   2   1   1   1   1   2   1   1   0   1   1   0   2   1   1   1   1   2   0   0   1   2   0   1   2   0   1   0   1   1   0   1   2   2   2   0   1   1   1   0   1   0   0   2   0   0   1   1   1   1   1   1   1   0   2   0   2   2   2   0   2   0   1   0   1   2   1   1   1   0   0   0   0   0   2   2   0   0   0   1   1   1   1   1   1   1   1   0   0   1   1   0   1   1   2   2   1   1   1   1   1   0   1   0   2   1   0   1   1   1   0   2   1   1   0   2   0   2   1   0   1   1   1   0   1   2   1   0   1   0   1   0   1   1   2   2   1   0   1   2   1   1   1   2   2   1   1   1   1   1   0   1   2   1   1   0   0   0   1   1   1   2   1   1   2   2   0   1
 MK-6-4                 0   2   2   0   1   1   0   1   1   0   0   1   2   1   0   2   1   1   1   0   2   1   1   1   0   1   2   1   2   1   0   1   2   1   1   1   1   2   1   1   0   1   1   0   1   1   1   1   1   2   0   0   1   2   0   1   2   0   1   0   1   1   1   1   1   2   2   0   1   1   1   0   1   0   0   2   0   0   1   1   1   1   1   0   1   0   2   0   2   2   2   0   2   0   1   0   1   2   1   1   1   0   0   0   0   0   2   2   0   0   0   1   1   1   1   1   1   1   1   0   0   1   1   0   0   0   2   2   1   1   1   1   1   0   2   0   2   1   1   1   1   0   1   2   1   1   0   2   0   2   1   0   1   1   0   0   1   2   1   0   1   0   1   0   1   0   2   2   1   0   1   2   1   1   2   2   1   2   2   2   1   1   0   1   1   0   1   1   2   0   1   1   1   2   2   1   2   2   0   1
 MK-6-5                 0   2   2   1   1   1   0   1   1   0   1   1   2   2   1   2   1   1   1   0   2   1   0   2   0   1   2   1   1   1   1   1   2   1   0   2   2   1   1   1   0   1   1   0   1   1   1   0   1   2   0   0   1   2   0   0   2   1   1   0   1   0   1   1   2   2   2   1   1   1   1   0   1   1   0   2   1   0   0   0   2   1   1   0   1   0   2   0   1   2   2   0   2   0   1   0   1   2   1   1   1   0   0   0   1   1   2   2   1   0   1   1   1   1   1   2   1   1   1   0   0   1   1   0   0   0   2   2   1   1   1   1   1   0   2   0   2   1   1   1   1   0   1   2   1   2   1   2   0   2   1   0   2   1   1   1   0   2   1   0   1   1   1   0   2   1   2   2   1   0   1   2   1   0   2   2   1   2   2   1   1   1   0   1   1   0   1   1   2   0   1   1   1   2   2   1   2   1   0   1
 MK-6-6                 0   2   2   1   1   1   1   1   1   0   1   1   2   2   1   1   1   2   1   0   2   1   0   2   1   1   2   1   1   1   1   1   2   1   0   1   2   1   1   1   0   1   1   0   2   1   1   0   1   2   0   1   1   2   0   0   2   1   1   0   1   0   1   1   1   2   2   1   1   1   1   0   2   1   1   2   1   0   0   0   2   1   1   0   1   0   2   0   1   2   2   1   2   0   1   0   1   2   1   1   1   0   0   0   1   2   2   2   1   0   1   1   1   1   1   2   1   2   1   0   0   1   1   0   0   0   2   1   0   1   1   2   1   0   2   0   2   1   0   0   2   0   1   2   1   2   1   2   0   2   1   1   2   1   1   1   0   2   1   0   1   1   1   0   2   1   2   2   1   0   1   2   0   0   2   1   1   1   2   1   1   1   1   1   1   0   2   1   2   0   1   1   2   2   2   1   2   1   0   1
 MK-6-7                 0   2   2   1   1   1   1   1   1   0   1   1   1   2   1   1   1   2   1   0   2   1   0   2   1   1   2   1   1   1   1   1   2   1   0   1   0   1   2   1   1   1   1   0   2   1   1   0   1   1   1   0   1   2   1   1   2   1   1   0   1   1   1   1   1   2   2   1   2   1   1   0   2   2   1   2   1   0   0   0   2   2   1   0   1   0   2   0   1   2   2   1   2   0   1   0   1   2   1   1   1   0   1   0   2   1   1   2   1   1   1   1   1   1   0   2   1   2   1   0   0   1   1   0   1   0   2   1   0   1   2   2   0   0   1   0   2   1   0   0   2   0   1   2   1   1   1   2   0   2   1   1   2   0   1   1   0   1   1   0   1   1   1   0   2   1   2   2   1   1   1   2   0   0   2   1   1   1   2   1   1   0   1   1   1   0   2   0   2   1   0   1   2   2   2   1   2   1   2   1
 MK-6-8                 0   2   2   1   1   1   1   1   2   0   1   2   1   0   1   1   2   0   1   1   2   1   0   2   1   1   2   1   0   1   1   1   2   1   0   0   0   1   2   2   1   1   1   0   0   1   1   0   1   1   1   0   1   2   1   1   2   1   1   0   2   1   1   1   1   2   2   1   2   1   0   0   2   2   1   2   1   1   0   0   2   2   1   0   1   0   1   0   0   2   2   1   1   0   1   0   1   2   1   1   1   0   2   0   2   1   1   2   1   1   1   1   1   0   0   2   1   2   1   0   0   1   1   0   1   0   2   1   0   1   2   2   0   0   1   0   2   1   0   0   1   0   1   2   0   0   2   2   0   2   2   1   2   0   1   1   0   2   1   0   0   2   2   0   2   2   2   2   1   1   1   2   0   0   2   2   1   1   2   1   1   0   0   1   1   0   2   0   2   1   0   1   2   2   2   1   2   1   2   0
 MK-6-9                 0   2   1   1   0   1   1   1   2   0   1   2   1   0   2   1   2   0   1   1   2   1   0   2   1   1   2   1   0   1   1   2   2   1   0   1   0   1   1   2   1   1   1   1   0   1   1   1   1   1   1   0   1   2   1   1   2   2   1   0   2   1   1   0   1   2   2   1   1   1   1   1   2   2   1   2   1   1   0   0   2   1   1   1   1   1   1   0   0   2   2   2   1   1   1   0   1   1   1   1   1   2   2   0   2   1   1   2   1   1   1   1   1   0   0   2   1   2   1   0   0   1   1   0   1   0   2   1   0   1   1   1   1   1   1   0   2   1   1   0   1   0   2   2   0   0   2   1   0   1   2   1   2   1   1   2   1   2   0   2   0   2   2   1   2   2   2   2   0   1   1   2   0   0   2   1   1   1   2   1   1   1   0   1   1   0   2   0   2   2   0   1   2   2   1   1   2   1   2   1
 MK-6-10                0   2   1   1   1   1   1   1   2   0   0   2   1   0   2   1   1   0   1   1   2   1   0   2   1   1   1   1   0   1   0   2   2   1   0   1   0   1   1   2   1   1   1   1   0   1   1   1   1   1   1   0   1   2   1   2   2   2   1   0   2   1   0   1   1   2   2   1   1   1   1   0   2   2   1   2   1   1   0   0   2   2   1   1   1   1   1   1   1   1   2   2   1   1   1   0   1   1   0   1   1   2   2   0   2   1   1   1   2   1   0   1   1   0   0   2   1   1   1   0   0   1   1   0   1   0   2   1   0   1   0   1   1   1   1   0   2   0   1   0   1   0   2   2   0   0   1   1   0   1   2   1   2   1   1   2   1   2   0   2   0   2   2   2   2   1   2   2   1   1   1   0   0   0   2   1   1   1   2   1   1   1   0   0   1   0   2   0   2   2   0   1   2   2   0   1   2   1   2   1
 MK-6-11                0   2   1   1   1   0   1   0   1   0   0   2   1   0   0   1   1   0   1   1   2   1   0   2   1   1   1   1   0   1   0   2   2   1   0   1   0   1   1   2   1   1   1   1   0   1   1   1   1   1   2   0   1   2   1   2   0   2   1   0   2   1   0   2   1   2   2   1   1   2   1   0   2   1   1   2   1   2   0   0   2   2   1   1   1   1   1   1   1   1   2   2   1   1   1   0   1   1   0   1   1   2   1   0   2   2   1   1   2   0   0   1   1   0   0   2   1   1   1   1   0   1   1   0   2   0   2   1   0   1   0   1   1   1   1   0   2   0   1   0   1   1   2   1   0   0   1   1   0   1   2   2   2   1   1   2   1   2   0   2   0   2   2   2   2   1   1   1   1   1   1   0   0   0   2   1   1   1   2   1   1   1   0   0   1   0   2   0   2   2   0   1   2   2   0   1   2   1   2   1
 MK-6-12                1   2   1   1   0   0   1   0   1   0   0   2   1   0   0   1   1   1   1   1   1   1   0   2   1   2   1   2   0   1   0   2   2   1   0   1   0   1   1   2   0   1   1   1   0   0   1   1   1   1   2   0   1   2   1   2   1   2   1   0   2   1   0   2   1   2   2   0   1   2   1   0   1   1   1   1   0   2   0   0   2   2   1   2   1   1   1   1   1   1   2   2   1   1   1   0   1   0   0   1   1   2   1   1   2   1   1   1   2   0   0   0   1   0   1   2   1   1   1   1   0   1   2   0   2   0   2   0   0   0   0   1   1   1   1   0   1   0   1   1   2   1   2   0   0   0   1   1   0   1   2   2   2   1   1   1   1   1   0   2   0   1   1   2   2   1   1   1   1   1   1   1   1   0   2   1   1   1   2   1   1   0   1   1   1   0   2   0   1   2   0   2   2   2   1   0   2   1   2   1
 MK-6-13                1   2   1   1   0   0   1   0   1   1   0   2   1   0   1   1   1   1   1   1   1   1   0   2   1   2   1   2   0   1   0   2   2   1   0   1   0   0   1   2   1   1   0   1   0   0   1   1   1   1   2   0   1   2   1   2   1   1   1   0   2   1   0   2   1   2   2   0   0   1   1   1   1   1   1   1   0   2   0   1   2   1   2   2   1   1   1   1   1   1   2   1   1   1   1   0   2   0   0   1   1   1   1   2   2   1   1   1   2   0   0   0   0   0   1   2   1   1   1   1   1   1   2   0   2   1   2   0   1   0   0   1   2   1   1   0   0   1   0   1   2   2   1   0   1   1   1   1   0   1   2   2   2   1   1   1   0   1   0   2   0   1   1   2   2   2   1   1   0   1   2   1   1   0   2   1   2   1   2   1   1   0   1   2   1   1   2   0   1   2   0   2   1   2   1   0   1   1   1   1
 MK-6-14                1   1   1   0   0   0   1   1   1   2   0   2   1   0   1   2   1   1   2   0   1   1   0   1   1   2   1   2   0   1   0   1   2   2   0   2   0   0   1   2   1   0   1   0   0   0   1   1   1   1   2   0   1   2   1   1   1   1   1   1   2   1   0   2   1   1   2   0   0   1   2   1   1   1   1   1   1   2   0   2   2   1   2   2   1   1   1   0   1   1   2   1   1   1   1   1   2   0   1   1   1   0   1   2   2   2   1   1   2   1   0   0   0   0   1   2   1   1   1   1   1   1   2   0   2   1   2   0   1   0   0   1   2   1   1   0   0   1   0   0   2   2   1   0   1   1   1   1   0   2   2   2   2   1   1   1   0   1   0   2   0   1   1   2   2   2   1   1   1   1   1   0   0   1   2   1   2   1   2   2   1   0   1   2   1   1   2   0   1   2   1   2   1   2   1   0   1   1   2   1
 MK-6-15                1   1   1   2   0   0   1   1   1   1   0   2   1   0   1   2   1   1   2   0   1   2   0   1   1   1   1   2   1   1   0   0   2   2   0   2   0   0   1   2   1   0   0   0   0   0   1   0   1   1   2   0   1   2   1   1   1   2   1   1   2   2   0   2   1   1   2   1   0   0   2   1   1   1   1   1   1   2   0   2   2   0   2   2   1   1   1   0   1   1   2   1   1   1   1   1   2   0   0   1   1   0   1   2   2   2   1   1   2   1   0   0   0   0   1   1   1   1   1   1   1   1   0   2   2   1   2   0   1   0   0   1   2   1   1   1   0   1   0   0   2   2   1   0   1   1   1   1   0   2   2   2   2   1   1   1   0   1   1   2   0   1   1   2   1   2   1   1   0   1   1   0   0   1   2   2   2   0   2   2   1   0   0   2   1   1   2   0   2   2   1   2   1   2   1   0   1   1   2   1
 MK-6-16                1   0   1   2   0   0   1   1   0   2   0   2   1   0   1   2   1   2   1   0   0   2   0   2   2   1   1   1   1   1   1   0   2   2   0   2   0   0   1   2   1   0   0   0   0   0   0   0   1   1   2   0   1   2   1   1   1   2   1   1   1   2   1   1   1   1   2   1   1   0   2   1   2   1   1   1   1   2   0   1   2   1   2   1   1   1   1   0   1   1   2   1   1   1   1   2   2   1   1   1   1   0   1   2   2   2   1   1   1   2   0   0   1   0   2   1   2   1   2   1   1   2   0   2   2   1   2   0   1   0   1   1   2   1   1   1   0   1   0   1   2   1   1   0   2   1   1   1   1   2   1   2   2   1   2   1   0   1   1   2   1   1   0   2   1   1   1   1   0   1   2   1   2   1   2   2   2   0   2   2   0   0   0   2   1   1   2   0   2   2   1   2   1   2   1   0   1   1   2   1
 
!****************************************** Phenotypic Data **********************************************************
!-100.0 is resevred for missing phenotype
SimulatedTrait1         9.7987    9.9588   10.7128    8.9576   10.1110    8.2967   10.3467    8.4072   11.4763    9.8146   11.7299    9.9621   11.3059   10.2514   10.4185    8.4794   11.2685   10.0144   13.4078    9.5737    9.9779    8.6786    9.4038   11.3716   10.2130    9.8438   10.7424   10.6294   10.5913    9.9811   11.2922    9.8015   10.4773   10.9429    8.7731    8.3732    9.5333    9.0489   10.5745   11.0098    8.4982    8.1254    9.3057   10.2462   10.4220    9.1788    9.1936   10.7305    9.5161   12.5200   10.3711    9.9488   10.3079    9.1477   11.0780   10.1752   10.1996    8.8332    9.8510    9.7387    9.5774   11.7847   10.1055    9.4515    9.9542   11.4853    9.2512    9.5397    9.8334   11.0950    9.8434    9.2565   11.5830   10.6583    8.9202    9.1834    9.8559   10.2655    7.4914    8.7452    8.5819    9.2011   10.7359   10.0014    9.4222   10.5011   10.2728    8.9030    8.6496    9.2841   10.1531   10.2665    8.8842    8.3064    9.5336   11.9459   10.8249    9.7966   11.3375   11.3094    9.4968   10.4474    8.1769   10.2892   11.7216   12.2045    9.6764    8.8442   10.8377   11.6463    9.5078   10.6568   10.4952    9.1424    8.0630   10.0292   10.7795    9.8273   12.0843   10.1834   10.7528    9.3867    8.8904    9.9520    8.6503   10.2268   10.4940    9.8692   11.2804   10.9893   11.7220    9.7583    8.2051    9.8025    9.2932   10.5852   10.5117   11.1966    9.0458    9.9848   10.9318   11.2709    9.7352   10.2039    8.2736    9.0335   11.0064    9.6290    9.7434    9.7163   10.7459    9.9946    9.1581    9.9762   10.0497    8.1937   10.1207   10.4487   10.0857    8.7899    9.3770    8.6218    9.0482    8.9007   11.0546   10.9151    8.3709    8.8006   10.5294    9.1972    9.4800    9.2238    9.6797    8.7938    9.1438   10.9126   12.2213    9.8613    9.4342    8.2335    9.0951   10.3768   10.7837   11.3933    7.9077   10.4891   11.2276    9.0612   10.3724   11.5931    8.8598   10.4843    9.9744    8.6547   10.6116    8.9992    9.5460    9.3438   10.2777   11.1563
 
