# Supplementary material for: Inclusive Composite Interval Mapping of QTL by Environment Interactions in Biparental Populations
Source: PLoS One. 2015 Jul 10;10(7):e0132414. doi: 10.1371/journal.pone.0132414 (PMC4498613; doi:10.1371/journal.pone.0132414)
Supplement: S2 File — (ZIP) [file pone.0132414.s002.zip › F2 population/e=1/run_00059.met]

!**********************Note: lines staring with "!" are remarks and will be ignored in the program********************
!*********************************General Information**********************************
!Assuming F1 = P1 x P2, populations available in QTL IciMapping are: 
!  1, P1BC1F1 = P1 x F1, the first backcrossing where P1 is used as the recurrent parent;
!  2, P2BC1F1 = P2 x F1, the first backcrossing where P2 is used as the recurrent parent;
!  3, F1DH, F1-derived doubled haploids; 
!  4, RIL or F1RIL, recombination inbred lines through the repeated selfing of F1;
!  5, P1BC1RIL, recombination inbred lines through the repeated selfing of P1BC1F1;
!  6, P2BC1RIL, recombination inbred lines through the repeated selfing of P2BC1F1;
!  7, F2, the selfing generation of F1;
!  8, F3, the selfing generation of F2;
!  9, P1BC2F1, the second backcrossing where P1 is used as the recurrent parent; 
! 10, P2BC2F1, the second backcrossing where P2 is used as the recurrent parent;
! 11, P1BC2RIL, recombination inred lines through the repeated selfing of P1BC2F1; 
! 12, P2BC2RIL, recombination inred lines through the repeated selfing of P2BC2F1; 
! 13, P1BC1F2, the selfing generation of P1BC1F1; 
! 14, P2BC1F2, the selfing generation of P2BC1F1; 
! 15, P1BC2F2, the selfing generation of P1BC2F1; 
! 16, P2BC2F2, the selfing generation of P2BC2F1; 
! 17, P1BC1DH, P1BC1F1-derived doubled haploids; 
! 18, P2BC1DH, P2BC1F1-derived doubled haploids; 
! 19, P1BC2DH, P1BC2F1-derived doubled haploids; 
! 20, P2BC2DH, P2BC2F1-derived doubled haploids; 
   7      !Mapping Population (see remarks above)
   2      !Mapping Function (1 for Kosambi; 2 for Haldane; 3 for Morgan)
   2      !Marker Space Type (1 for intervals; 2 for positions)
   1      !Marker Space Unit(1 for centiMorgans; 2 for Morgan)
   6      !Number of Chromosomes (or Linkage Groups)
 200      !Size of the mapping population
   1      !Number of environments
 
!***************************************** Chromosomes and Linkage Maps **********************************************
!Chromosome                 NumMarkers
-CH1                        16
-CH2                        16
-CH3                        16
-CH4                        16
-CH5                        16
-CH6                        16
!Linkage map (Marker name followed by position or the interval length)
 MK-1-1                1     0.000
 MK-1-2                1    10.000
 MK-1-3                1    20.000
 MK-1-4                1    30.000
 MK-1-5                1    40.000
 MK-1-6                1    50.000
 MK-1-7                1    60.000
 MK-1-8                1    70.000
 MK-1-9                1    80.000
 MK-1-10               1    90.000
 MK-1-11               1   100.000
 MK-1-12               1   110.000
 MK-1-13               1   120.000
 MK-1-14               1   130.000
 MK-1-15               1   140.000
 MK-1-16               1   150.000
 MK-2-1                2     0.000
 MK-2-2                2    10.000
 MK-2-3                2    20.000
 MK-2-4                2    30.000
 MK-2-5                2    40.000
 MK-2-6                2    50.000
 MK-2-7                2    60.000
 MK-2-8                2    70.000
 MK-2-9                2    80.000
 MK-2-10               2    90.000
 MK-2-11               2   100.000
 MK-2-12               2   110.000
 MK-2-13               2   120.000
 MK-2-14               2   130.000
 MK-2-15               2   140.000
 MK-2-16               2   150.000
 MK-3-1                3     0.000
 MK-3-2                3    10.000
 MK-3-3                3    20.000
 MK-3-4                3    30.000
 MK-3-5                3    40.000
 MK-3-6                3    50.000
 MK-3-7                3    60.000
 MK-3-8                3    70.000
 MK-3-9                3    80.000
 MK-3-10               3    90.000
 MK-3-11               3   100.000
 MK-3-12               3   110.000
 MK-3-13               3   120.000
 MK-3-14               3   130.000
 MK-3-15               3   140.000
 MK-3-16               3   150.000
 MK-4-1                4     0.000
 MK-4-2                4    10.000
 MK-4-3                4    20.000
 MK-4-4                4    30.000
 MK-4-5                4    40.000
 MK-4-6                4    50.000
 MK-4-7                4    60.000
 MK-4-8                4    70.000
 MK-4-9                4    80.000
 MK-4-10               4    90.000
 MK-4-11               4   100.000
 MK-4-12               4   110.000
 MK-4-13               4   120.000
 MK-4-14               4   130.000
 MK-4-15               4   140.000
 MK-4-16               4   150.000
 MK-5-1                5     0.000
 MK-5-2                5    10.000
 MK-5-3                5    20.000
 MK-5-4                5    30.000
 MK-5-5                5    40.000
 MK-5-6                5    50.000
 MK-5-7                5    60.000
 MK-5-8                5    70.000
 MK-5-9                5    80.000
 MK-5-10               5    90.000
 MK-5-11               5   100.000
 MK-5-12               5   110.000
 MK-5-13               5   120.000
 MK-5-14               5   130.000
 MK-5-15               5   140.000
 MK-5-16               5   150.000
 MK-6-1                6     0.000
 MK-6-2                6    10.000
 MK-6-3                6    20.000
 MK-6-4                6    30.000
 MK-6-5                6    40.000
 MK-6-6                6    50.000
 MK-6-7                6    60.000
 MK-6-8                6    70.000
 MK-6-9                6    80.000
 MK-6-10               6    90.000
 MK-6-11               6   100.000
 MK-6-12               6   110.000
 MK-6-13               6   120.000
 MK-6-14               6   130.000
 MK-6-15               6   140.000
 MK-6-16               6   150.000
!*********************************** Marker Types ********************************************************************
!Co-dominant marker: When heterozygote F1 is present, P1 is coded as 2, F1 is coded as 1, and P2 is coded as 0; Otherwise, P1 is coded as 2, and P2 is coded as 0. 
!Dominant marker: When heterozygote F1 is present, P1 and F1 are coded as 12, and P2 is coded as 0; Otherwise, P1 is coded as 2, and P2 is coded as 0.  
!Recessive markers: When heterozygote F1 is present, P1 is coded as 2, and F1 and P2 are coded as 10; Otherwise, P1 is coded as 2, and P2 is coded as 0. 
!Missing marker is coded as -1. 
 MK-1-1                 1   1   0   1   1   2   1   1   1   0   1   1   0   2   1   1   1   1   1   1   1   1   1   1   1   1   2   0   1   2   2   1   1   2   1   2   1   1   1   0   1   0   1   2   2   1   0   1   2   1   1   1   1   2   2   0   0   0   2   1   2   1   2   1   1   0   2   0   2   2   0   0   2   0   2   1   1   0   2   1   2   0   1   1   0   1   2   1   0   1   1   2   1   1   2   2   1   2   1   0   1   1   2   0   1   1   1   1   0   1   2   1   2   1   1   2   1   1   1   1   2   2   2   2   2   1   0   2   1   1   1   1   1   0   0   0   1   2   1   1   0   0   1   2   0   0   0   0   1   0   1   1   1   1   2   2   2   1   2   2   2   2   1   1   0   1   0   0   1   1   2   2   0   2   2   0   0   2   2   1   2   2   1   1   2   0   0   1   2   0   1   1   0   2   2   0   0   1   1   2
 MK-1-2                 1   1   0   1   1   2   1   1   0   0   1   2   1   2   1   2   1   1   2   1   1   1   1   1   1   2   2   0   1   2   2   1   1   2   1   2   1   1   1   0   2   0   1   2   2   2   0   1   2   1   1   1   1   2   2   0   1   0   2   2   1   1   2   1   1   1   2   1   2   2   0   0   1   0   1   1   1   0   1   1   2   1   1   1   0   2   2   1   0   1   1   2   2   1   1   1   1   2   1   1   1   1   2   0   1   2   1   1   0   1   2   1   1   1   1   1   1   1   1   1   2   2   2   2   0   0   0   1   1   1   1   1   1   0   0   0   1   2   1   1   0   0   1   2   0   0   0   0   1   0   1   1   2   1   1   2   2   1   2   2   2   2   1   1   0   1   0   1   1   1   2   2   0   2   2   0   0   1   2   1   2   2   1   0   2   0   1   2   2   0   1   1   1   2   2   0   0   1   1   2
 MK-1-3                 1   1   0   1   1   2   1   1   0   0   1   2   0   2   1   2   1   0   2   1   1   1   0   1   1   2   2   0   1   2   2   1   0   1   1   2   1   1   1   1   2   0   1   2   2   2   0   2   2   1   1   1   1   2   1   0   1   1   2   2   1   1   2   1   1   1   2   2   2   2   0   0   1   0   1   0   1   0   1   1   2   1   0   1   0   2   2   1   0   1   1   2   2   2   1   1   1   1   1   1   2   2   2   0   1   2   1   1   0   1   2   1   1   1   2   1   1   1   1   1   2   2   2   2   0   1   0   1   2   1   1   2   1   0   0   1   1   2   0   1   0   0   1   2   0   0   0   0   1   0   1   1   2   1   1   2   2   0   2   2   2   2   1   0   0   1   0   0   1   1   2   2   0   2   1   1   0   1   2   1   2   1   1   0   2   0   1   2   2   0   1   2   1   2   2   1   1   1   0   2
 MK-1-4                 2   0   0   1   1   2   2   1   0   1   1   1   0   2   1   2   1   0   2   1   1   1   0   2   2   2   2   0   1   2   2   1   0   2   1   2   1   1   1   1   2   1   1   2   2   1   0   2   1   1   2   0   1   1   1   0   1   1   0   2   2   1   2   1   0   1   2   2   2   2   0   0   1   0   1   1   0   0   1   1   0   1   1   1   0   2   2   1   0   1   1   2   2   2   1   1   2   1   1   1   2   2   2   0   1   2   1   1   1   1   2   1   1   0   2   1   1   1   1   1   2   2   1   2   0   1   0   0   2   1   1   2   1   1   0   0   1   2   0   1   0   0   0   2   0   0   1   0   1   0   1   1   2   1   1   1   2   2   2   2   2   2   1   0   1   1   0   0   1   1   2   2   0   1   1   0   0   1   1   1   2   1   1   0   2   0   1   2   2   0   1   2   1   2   2   1   1   1   0   2
 MK-1-5                 1   0   0   1   1   2   2   1   0   1   0   1   0   1   1   2   1   1   1   1   0   1   0   2   2   2   2   0   2   1   2   1   0   2   1   1   1   1   1   1   2   0   1   2   2   1   0   2   1   1   2   0   1   1   1   1   1   2   0   2   2   2   2   1   1   1   2   2   2   2   0   0   1   1   1   1   0   0   1   1   0   1   1   1   0   2   1   1   0   1   1   2   2   1   1   0   2   1   1   1   2   1   1   1   1   2   1   2   0   1   2   1   2   1   2   1   1   1   1   0   2   2   1   2   0   1   0   0   2   1   1   2   1   1   0   0   1   1   2   2   0   0   0   2   0   0   1   0   1   0   1   1   2   1   1   1   2   2   2   2   2   2   2   1   1   1   1   0   1   1   1   1   0   1   1   0   0   1   1   1   2   2   0   1   2   0   1   2   2   0   1   2   2   1   2   2   1   0   0   2
 MK-1-6                 1   0   0   1   0   2   1   1   0   1   0   1   0   1   1   2   2   1   2   1   0   1   1   2   2   1   2   0   2   1   2   2   0   2   1   1   1   1   1   1   2   0   1   1   1   1   0   2   1   1   2   0   1   1   1   1   1   2   0   2   2   1   2   1   1   1   2   1   1   2   0   1   1   1   1   1   0   0   2   1   0   1   2   1   1   2   1   2   1   1   1   1   2   1   1   0   2   1   1   1   2   1   1   1   1   2   1   2   0   1   2   1   2   1   1   1   1   2   1   0   2   2   1   2   0   1   0   0   2   0   1   2   1   1   0   1   1   1   2   1   0   0   0   2   0   2   1   1   1   1   2   0   2   1   1   1   2   2   2   2   2   2   2   1   1   1   1   1   0   1   1   1   0   1   1   1   0   1   0   1   2   1   0   1   1   0   1   1   2   0   2   2   2   1   2   2   1   1   1   1
 MK-1-7                 1   0   0   1   0   2   1   2   0   1   1   1   0   1   1   2   2   1   2   1   0   0   1   2   2   1   2   0   2   0   2   2   0   1   1   1   1   1   1   1   2   0   1   1   1   1   0   2   1   1   2   0   1   1   1   1   2   2   1   2   1   2   2   1   1   1   2   1   1   2   0   1   0   1   1   2   0   0   1   1   0   1   2   2   1   2   1   2   1   1   1   1   2   1   2   0   1   1   1   1   2   1   1   1   1   2   1   2   1   1   2   1   2   1   1   1   1   2   1   0   2   1   1   2   0   1   0   0   2   0   1   2   1   1   0   1   1   1   2   1   0   0   0   2   0   2   1   1   1   1   2   0   2   1   0   1   2   1   2   2   2   2   1   1   1   1   1   1   0   1   1   1   0   1   1   1   0   1   0   1   2   0   0   1   0   0   0   1   2   0   1   2   2   1   2   2   1   1   1   1
 MK-1-8                 2   0   0   1   0   1   1   2   1   1   1   0   0   1   1   2   2   0   2   1   0   0   1   2   2   1   1   0   1   0   2   2   0   1   1   1   1   1   1   0   1   0   2   1   1   1   0   2   1   1   2   0   1   1   1   1   2   2   1   2   0   2   2   1   1   1   2   1   1   2   0   1   0   1   1   2   0   0   1   1   1   1   2   1   1   2   1   2   0   1   2   1   2   2   2   0   1   1   2   1   2   1   1   0   0   2   1   2   1   1   2   2   2   1   1   1   1   2   1   0   2   1   1   2   0   1   0   0   2   0   1   2   1   1   0   1   1   2   2   2   1   1   0   2   1   1   0   1   1   0   2   0   2   1   1   1   2   2   2   2   2   2   1   1   1   1   1   1   0   1   1   1   0   1   1   1   0   1   0   1   0   0   1   1   0   0   0   1   2   0   2   1   2   1   1   2   1   1   1   0
 MK-1-9                 2   0   0   1   0   1   1   1   1   1   0   0   0   1   1   2   2   0   2   1   0   0   1   1   1   1   1   0   0   0   2   2   0   1   2   1   1   1   0   0   1   1   2   2   1   1   0   2   1   1   2   0   1   1   1   1   2   2   1   2   0   2   2   1   1   1   1   1   1   2   1   1   0   1   1   2   0   0   0   1   1   1   0   0   1   2   1   2   0   2   2   1   1   2   2   0   1   1   2   1   2   1   1   0   0   2   1   2   1   0   2   2   2   1   1   1   1   2   1   0   1   1   1   2   0   1   1   0   2   0   1   2   0   1   0   1   1   2   1   2   1   1   0   1   1   1   0   1   1   0   2   0   2   1   0   1   2   2   2   2   1   1   1   1   1   1   1   1   0   1   1   1   0   1   0   1   0   1   0   0   1   0   1   0   0   1   1   1   2   0   2   1   2   1   1   1   2   1   1   0
 MK-1-10                2   0   0   1   0   1   1   1   1   0   0   0   0   1   1   2   1   0   2   1   0   0   1   1   1   1   2   0   1   0   2   2   0   1   1   0   0   1   0   0   1   1   2   2   1   2   0   2   1   1   2   0   1   1   1   0   2   2   1   2   0   2   2   1   1   1   1   1   1   2   1   1   0   0   1   2   0   0   0   1   1   1   0   0   1   1   1   2   0   2   2   0   1   2   2   0   1   1   2   0   1   1   1   1   0   2   1   2   1   0   2   2   2   0   1   1   1   2   1   0   1   1   1   2   1   1   1   0   2   0   1   2   0   1   0   1   0   1   1   2   1   1   0   1   1   1   0   1   1   0   2   0   2   2   0   1   2   2   1   2   1   1   1   0   0   1   0   0   0   1   0   1   0   1   0   1   0   1   0   0   1   0   1   0   0   1   1   1   2   1   2   1   2   1   1   2   1   2   1   0
 MK-1-11                2   0   0   1   0   0   1   1   0   0   0   0   0   1   1   2   1   0   2   1   0   0   1   1   1   1   2   0   1   0   2   0   0   1   1   1   0   1   0   0   1   1   2   2   2   2   0   2   2   2   2   1   0   2   1   0   1   2   2   2   0   2   1   1   1   1   1   1   1   1   1   1   0   0   1   0   0   0   0   1   1   1   1   0   1   1   1   2   0   2   2   0   2   2   2   0   1   1   1   0   0   1   0   1   0   2   1   2   1   1   2   2   2   0   0   1   1   2   1   1   1   1   1   2   1   1   1   0   2   0   1   1   0   1   0   1   0   1   2   2   1   1   0   1   2   1   0   1   2   0   2   0   2   2   0   1   2   2   1   2   2   2   2   1   0   1   0   0   0   1   0   1   0   1   0   1   0   1   0   1   1   0   1   0   0   1   1   1   2   2   2   1   2   1   1   2   2   2   1   1
 MK-1-12                1   1   0   1   0   0   0   1   0   0   0   1   0   1   1   2   1   0   1   1   0   0   1   1   0   1   2   0   1   1   1   0   1   1   2   1   1   1   0   0   2   2   2   2   2   1   0   2   2   2   1   1   0   2   1   0   1   2   2   2   0   2   1   1   1   1   1   1   2   0   1   1   0   0   1   0   0   0   0   1   1   1   0   0   1   1   0   2   0   2   1   1   2   2   2   0   1   1   0   0   0   1   0   1   0   2   1   2   0   1   2   2   2   0   0   1   0   2   1   1   1   2   1   2   1   1   2   0   2   0   1   1   0   1   1   1   1   2   2   1   1   1   0   1   1   2   0   0   2   0   2   0   2   1   0   0   1   2   1   1   2   2   2   1   0   1   1   1   0   1   0   1   1   1   0   1   1   1   0   1   1   0   1   0   0   1   1   1   2   2   2   2   2   0   1   2   2   2   1   2
 MK-1-13                1   1   0   1   0   0   0   0   0   0   0   1   0   2   1   2   1   0   1   2   1   0   1   1   1   1   2   0   0   0   1   1   1   1   2   1   1   1   1   0   2   2   2   2   1   2   0   2   2   2   2   1   1   2   1   0   1   2   2   2   1   2   1   1   1   0   1   1   2   0   1   1   0   0   0   0   0   0   1   1   1   1   0   0   1   1   0   2   0   2   1   1   2   1   1   0   1   2   1   0   0   1   0   1   0   2   2   2   0   1   2   2   2   0   0   1   0   2   2   1   0   2   1   2   1   1   1   0   2   0   1   2   0   1   1   1   1   2   2   0   2   1   0   1   1   2   1   0   2   1   1   1   2   1   1   1   0   1   1   1   2   2   2   1   0   0   0   1   1   0   0   1   0   1   0   2   0   1   0   1   1   0   1   0   0   1   1   2   1   2   2   1   2   0   1   0   2   2   1   2
 MK-1-14                2   1   0   2   0   0   0   0   0   0   0   1   0   1   1   2   0   0   1   2   1   1   1   1   1   1   2   0   0   0   2   1   1   1   2   1   1   1   1   0   2   2   2   2   1   2   0   1   2   2   2   1   1   2   2   0   1   2   1   2   1   2   1   0   1   0   1   1   2   1   1   1   0   0   0   0   0   1   2   1   1   1   0   1   2   1   0   2   1   2   1   1   2   1   1   1   1   2   1   0   0   1   0   1   0   1   2   2   0   1   2   2   2   0   0   1   0   2   2   1   2   2   2   2   0   1   1   0   2   0   1   2   1   1   1   1   1   2   2   1   2   1   1   1   1   2   1   0   1   1   1   1   2   1   1   0   0   1   1   0   2   2   2   1   0   0   0   2   1   1   0   0   0   1   0   2   0   1   0   1   1   0   1   0   0   1   2   2   2   2   2   2   2   0   1   0   2   2   1   2
 MK-1-15                2   1   0   2   0   0   0   0   0   0   0   1   0   1   0   2   0   0   1   1   1   1   1   1   1   1   2   0   0   0   1   1   2   1   2   1   1   1   1   0   2   2   2   2   2   2   0   1   2   2   2   1   1   2   2   0   1   2   1   1   1   1   1   0   1   0   1   1   2   2   1   1   0   0   0   0   1   1   2   1   1   1   0   1   2   1   1   2   1   0   1   1   2   1   1   1   1   2   1   1   0   1   1   1   0   1   2   2   0   1   1   2   2   1   0   1   0   1   2   1   2   2   2   1   0   1   1   0   1   0   1   2   1   2   1   1   1   2   2   0   1   1   1   1   2   2   1   0   1   1   1   1   2   1   0   0   0   1   0   0   2   2   2   2   0   0   0   2   1   1   0   0   0   0   0   2   1   1   0   2   1   1   1   0   0   1   1   2   1   2   2   2   2   1   1   0   2   2   1   1
 MK-1-16                2   1   0   2   0   0   0   0   0   0   0   1   0   1   0   2   0   0   1   1   1   1   1   1   1   1   1   0   0   0   1   1   2   1   2   1   2   0   1   0   2   2   2   2   2   2   0   1   2   1   2   1   0   1   2   1   1   1   1   0   1   2   1   0   1   1   1   1   2   2   2   2   0   0   0   1   1   1   2   2   2   0   0   1   2   1   1   2   0   0   1   1   1   1   2   1   1   2   1   1   0   2   0   1   0   1   2   2   0   1   1   2   1   0   0   1   0   1   1   1   2   2   2   1   0   2   2   1   1   0   1   2   1   1   2   1   1   1   2   0   1   1   1   2   2   2   1   0   1   1   1   2   2   1   0   0   0   1   0   0   2   2   1   2   1   0   0   1   1   0   0   0   1   0   0   2   1   1   0   2   1   1   1   0   0   1   1   2   1   2   2   2   2   1   1   0   2   1   1   2
 MK-2-1                 0   1   2   1   2   1   1   1   1   2   1   0   2   1   1   1   0   2   1   2   1   1   0   1   0   0   1   0   2   2   0   1   1   0   0   1   1   1   2   1   1   1   1   1   1   1   2   0   1   1   0   0   1   1   0   1   1   1   1   0   1   0   1   0   1   0   1   2   0   1   2   2   1   1   0   2   1   1   2   0   0   1   2   1   1   0   1   1   1   2   2   0   1   1   1   1   2   0   1   1   1   1   1   2   1   1   1   2   1   1   1   1   0   0   2   2   0   0   1   0   2   1   1   0   1   0   2   1   1   1   1   1   1   0   2   1   1   1   2   1   0   1   2   1   1   2   1   0   1   1   1   2   1   2   1   1   2   0   1   1   1   0   1   1   1   1   1   0   1   0   2   1   1   1   1   2   0   0   1   1   1   1   1   0   1   2   0   2   1   1   0   2   0   0   1   2   0   0   0   2
 MK-2-2                 1   2   1   1   2   1   1   1   1   2   2   0   2   0   1   0   0   1   0   2   1   1   0   0   1   0   0   0   2   2   0   1   1   0   0   1   1   1   1   1   1   1   1   1   1   0   2   1   1   1   0   0   1   1   0   1   1   1   1   0   1   0   1   0   1   0   2   2   0   1   1   2   2   1   0   2   1   1   2   0   1   1   2   1   1   0   1   1   1   2   2   0   1   1   1   1   2   0   1   0   1   1   1   2   1   1   1   2   1   1   1   1   0   0   2   1   0   0   1   0   2   1   1   0   1   1   2   1   1   1   0   1   1   0   2   1   1   0   1   0   0   1   2   2   1   2   1   0   1   1   1   2   1   2   1   1   1   0   1   1   1   0   0   2   1   1   1   0   1   1   2   1   0   1   1   2   0   0   2   1   1   1   1   0   1   1   0   2   1   1   0   2   0   0   0   2   0   0   0   2
 MK-2-3                 1   2   1   1   2   1   1   0   1   2   2   0   2   0   1   0   1   0   0   2   1   1   0   1   1   0   0   0   2   2   0   1   2   0   1   1   1   1   1   0   1   2   1   1   1   0   2   1   1   1   1   0   1   0   0   1   1   1   1   1   1   0   1   1   1   1   2   2   0   1   1   2   2   1   0   1   1   1   1   0   1   1   1   0   1   0   1   1   1   2   2   0   1   1   1   1   2   0   1   0   1   1   0   2   0   2   1   2   1   1   1   1   0   0   2   1   0   1   1   0   2   1   1   0   2   1   1   1   1   1   0   1   1   1   2   1   1   0   1   0   0   1   2   1   2   2   1   0   1   1   1   2   1   2   1   1   1   0   1   1   1   0   1   1   1   1   1   0   1   1   2   1   0   1   1   1   0   2   2   1   1   1   1   0   1   1   0   2   2   1   0   2   0   0   1   1   0   1   1   2
 MK-2-4                 1   2   1   1   1   1   0   0   1   1   2   1   2   0   1   1   0   0   1   2   1   2   1   1   1   0   0   0   2   2   0   1   2   0   1   1   1   1   1   0   1   2   1   1   1   0   2   1   2   1   0   0   1   0   0   1   1   1   1   1   0   0   2   2   0   1   2   1   0   1   1   2   2   1   0   1   1   1   1   1   1   1   1   0   1   0   1   1   1   2   2   0   2   1   1   1   1   0   1   0   1   1   0   2   0   2   1   2   2   0   1   1   0   0   2   1   0   1   1   0   2   1   1   0   2   1   1   1   1   1   1   1   1   1   2   1   1   0   1   0   0   1   2   1   2   1   1   0   1   2   1   2   1   2   1   1   1   0   1   1   1   0   1   1   2   1   1   0   2   1   2   1   0   1   1   1   0   1   1   2   1   1   1   0   1   2   0   1   1   1   0   2   0   0   0   1   0   1   1   2
 MK-2-5                 1   2   1   1   1   1   0   0   1   1   2   1   2   0   2   0   0   0   1   2   1   1   1   0   1   1   0   0   2   2   0   1   2   0   1   1   1   1   1   0   1   2   1   1   1   0   2   1   2   1   0   0   1   0   0   1   1   1   1   1   0   0   2   2   0   1   2   1   0   1   1   2   2   1   0   1   1   1   1   1   1   1   1   0   1   0   1   0   1   2   2   0   1   1   1   1   1   0   1   0   1   1   0   1   0   2   1   2   2   0   1   2   0   0   2   1   0   1   0   1   2   1   1   0   2   1   1   1   1   1   1   1   1   1   2   1   1   0   1   0   0   1   2   1   2   1   1   0   1   2   1   2   1   2   2   1   0   1   1   1   0   1   1   1   2   1   1   1   2   0   2   1   0   0   1   2   0   1   2   2   0   1   1   0   1   2   1   1   1   1   0   2   0   0   0   1   0   1   1   2
 MK-2-6                 1   2   0   1   1   1   0   0   1   1   2   1   1   0   2   1   0   0   0   2   1   1   0   1   1   1   0   0   2   2   0   1   2   0   1   1   1   1   1   0   1   2   1   1   1   1   1   1   2   1   1   0   2   1   1   1   1   1   1   2   0   0   2   2   1   1   1   1   0   1   1   2   2   1   0   2   1   1   2   0   1   1   1   0   1   0   1   0   1   1   1   0   1   1   1   2   2   0   1   0   1   1   0   1   0   2   1   2   2   0   1   2   0   1   2   1   0   1   0   1   2   1   2   1   2   1   1   1   1   1   1   1   1   1   1   1   1   0   1   1   0   1   2   1   1   1   1   1   2   2   1   2   1   2   2   1   0   1   1   1   0   2   1   1   2   1   1   1   2   0   2   1   0   0   1   2   0   1   2   2   0   1   1   0   1   2   1   1   1   1   0   1   0   0   0   2   1   1   1   2
 MK-2-7                 1   1   2   1   1   1   0   0   1   2   2   1   1   0   2   1   0   0   0   2   1   1   0   1   1   1   0   0   2   2   0   1   2   0   1   1   1   1   1   0   2   2   1   1   1   1   2   1   2   1   1   0   2   1   1   1   1   1   1   2   0   0   1   2   2   1   1   1   0   1   0   2   1   1   0   2   1   1   2   2   0   1   1   0   1   0   1   0   1   0   1   0   1   1   1   1   2   0   1   0   1   1   0   1   1   2   1   2   2   1   1   0   0   0   2   1   0   1   1   1   1   0   2   2   2   1   1   1   1   1   1   1   0   1   1   1   1   0   1   1   0   2   2   1   1   1   1   0   2   2   1   2   1   2   2   1   0   1   1   0   0   2   1   1   2   1   1   1   2   0   2   1   1   0   1   2   0   1   2   2   0   2   1   0   1   2   1   1   1   1   2   1   0   0   1   2   0   1   1   2
 MK-2-8                 1   1   2   1   1   1   1   0   1   2   2   2   0   1   2   1   0   0   0   1   1   2   0   1   1   0   0   1   2   1   2   1   1   0   1   2   1   2   1   1   2   2   0   1   1   1   2   1   1   1   1   0   2   0   1   1   1   1   0   2   0   1   0   2   1   1   1   1   0   1   0   1   1   1   0   2   1   1   2   2   0   1   1   0   1   0   1   0   1   0   2   0   0   1   0   1   2   1   1   0   1   1   0   1   1   2   1   1   2   1   1   1   0   0   2   2   0   1   1   2   1   0   2   2   2   1   2   1   1   1   1   1   0   1   1   1   1   0   1   0   0   2   2   1   1   1   1   0   2   2   2   2   1   2   2   1   0   1   1   0   0   2   1   1   2   2   0   1   2   0   2   1   1   0   0   2   0   1   1   1   0   2   1   0   1   2   1   1   1   1   2   1   1   0   2   2   1   1   1   2
 MK-2-9                 1   1   2   1   1   1   1   0   1   2   2   2   0   1   2   1   0   0   0   1   2   2   0   1   2   0   0   1   2   1   2   1   0   0   1   2   1   1   1   1   2   1   0   1   1   0   2   1   2   1   1   0   2   0   2   1   1   1   0   2   0   1   0   2   0   1   1   1   1   1   0   1   1   1   0   2   1   2   2   2   0   1   0   0   1   1   0   0   1   0   2   0   0   1   0   2   2   1   2   0   1   1   0   1   1   2   1   0   2   1   1   1   1   0   2   1   0   1   1   2   0   0   2   2   2   1   2   0   1   1   0   1   1   2   1   1   0   0   1   0   0   2   2   1   1   1   1   0   1   1   2   2   1   2   2   2   0   1   1   0   0   2   1   1   2   2   0   1   2   0   1   1   1   0   0   2   0   1   1   1   0   1   1   0   0   2   1   1   1   1   2   1   0   0   1   1   1   1   1   2
 MK-2-10                0   1   2   1   1   1   1   0   1   2   2   2   0   1   1   1   0   0   0   1   2   1   0   1   1   0   0   2   2   1   2   1   0   0   1   1   1   1   1   1   1   1   0   1   1   0   2   1   2   1   1   1   2   0   2   1   1   1   0   2   0   1   0   2   1   1   0   1   1   1   1   1   1   1   0   2   2   1   2   2   0   1   1   0   1   1   0   0   0   0   1   0   2   2   0   1   2   1   2   1   1   1   0   1   1   1   1   0   2   1   2   0   1   0   2   1   0   1   0   2   0   0   2   1   2   1   2   1   1   1   1   1   2   2   1   2   0   1   0   0   0   2   1   1   1   1   1   0   1   1   1   2   1   2   2   2   0   2   1   0   0   2   1   2   2   2   0   1   2   0   2   0   1   0   0   2   0   1   1   1   1   1   1   0   1   1   1   1   1   1   2   1   0   1   1   2   1   1   1   1
 MK-2-11                0   1   2   1   1   1   1   0   1   2   2   2   0   0   1   1   0   0   0   1   2   1   0   1   1   0   0   2   2   1   2   1   0   0   1   2   1   1   1   1   0   1   0   1   1   0   2   1   2   1   1   1   2   0   2   2   2   2   0   2   1   1   1   2   1   2   0   1   1   1   1   1   1   1   1   2   2   1   2   1   0   1   1   0   2   1   0   0   0   0   1   0   2   2   0   1   2   1   0   1   1   2   0   1   1   1   1   0   1   1   2   0   1   0   2   1   0   1   0   2   0   2   2   1   2   1   2   1   1   1   1   1   2   2   0   1   0   1   0   0   1   2   1   2   1   1   0   0   1   1   1   1   1   1   1   2   0   2   2   0   1   2   1   2   1   2   0   1   2   0   2   1   1   0   0   2   0   1   1   0   2   1   1   0   1   1   1   1   1   1   2   1   0   1   1   2   1   1   2   1
 MK-2-12                0   1   2   1   1   1   1   1   1   2   2   1   0   1   1   1   1   0   0   1   1   1   0   1   1   0   1   2   2   0   2   1   0   0   1   2   1   1   1   1   0   2   0   1   1   0   2   0   2   1   2   1   2   0   2   2   2   2   0   2   1   0   1   1   1   2   0   1   1   1   1   1   1   0   1   2   2   1   2   1   1   1   2   0   2   1   0   0   0   0   0   0   2   2   0   0   1   1   0   1   1   2   0   2   0   1   1   0   1   2   2   0   1   0   2   0   1   1   0   2   0   1   2   1   2   1   2   1   1   1   1   1   1   2   0   1   0   1   0   1   0   2   1   2   1   1   1   1   1   1   0   1   1   1   0   1   0   1   2   0   1   2   1   2   1   2   0   0   1   0   1   1   1   0   0   1   0   1   1   0   2   1   2   0   1   0   1   2   1   1   2   1   0   2   1   2   1   1   2   1
 MK-2-13                0   1   2   1   1   1   1   2   1   2   2   2   0   1   1   1   1   0   1   1   0   1   0   1   1   1   1   2   2   0   1   1   0   0   1   2   2   1   2   1   0   0   0   1   1   0   2   0   1   1   1   1   2   0   2   1   2   2   0   2   1   1   1   1   1   1   1   1   1   1   1   1   1   0   1   2   1   1   2   2   1   1   2   0   2   1   0   1   0   0   0   0   1   2   0   2   1   1   1   1   1   2   0   2   0   1   1   0   1   2   1   0   1   0   1   1   1   1   0   2   0   1   2   1   2   1   2   1   0   1   1   1   1   2   0   1   0   1   0   1   0   1   2   2   1   1   1   0   1   2   0   1   1   1   0   1   0   2   2   1   1   2   2   2   1   2   0   0   1   0   1   1   1   1   0   1   0   1   1   0   2   1   2   0   1   1   1   2   2   1   2   1   0   2   1   2   1   1   2   1
 MK-2-14                0   1   2   2   1   1   1   2   1   2   2   1   0   1   1   1   1   0   1   1   0   1   0   1   2   1   1   2   2   0   0   1   0   1   2   2   1   0   2   1   0   1   0   1   1   1   2   0   1   1   1   1   1   0   2   1   1   2   1   2   1   1   1   1   1   1   1   1   2   1   1   1   1   1   1   2   1   2   2   2   0   1   1   0   2   2   0   1   0   0   0   0   1   2   0   2   1   1   1   1   1   2   0   1   0   1   1   1   1   1   1   0   2   0   1   1   2   1   0   2   0   1   1   1   2   1   2   1   0   1   0   1   1   2   0   1   0   1   0   1   0   1   2   2   1   1   2   0   1   2   0   1   1   1   0   1   0   2   1   1   1   2   2   2   1   2   0   1   1   0   1   1   0   2   0   2   0   1   1   0   2   2   2   0   1   1   1   2   2   1   0   1   0   2   1   2   1   1   2   1
 MK-2-15                1   1   2   2   1   1   1   2   1   2   2   1   0   0   1   2   1   0   1   0   0   1   0   2   2   1   1   2   1   2   0   1   1   1   2   2   1   0   2   1   0   2   0   1   1   1   2   0   1   2   1   1   1   0   2   2   1   2   1   2   1   1   1   0   1   1   1   1   2   1   1   1   1   1   0   2   1   1   2   2   0   1   1   1   2   2   0   1   0   0   1   0   1   2   0   2   1   1   1   1   1   2   0   2   0   1   1   1   1   1   1   0   2   0   1   1   2   1   1   2   0   1   1   1   0   1   2   1   0   2   0   1   1   2   1   2   1   1   0   1   0   0   2   2   1   1   2   1   0   1   0   0   1   0   0   1   0   2   1   2   0   2   2   1   1   2   0   1   1   0   1   1   1   2   0   2   1   1   1   0   2   2   2   0   1   1   1   2   2   1   0   1   0   1   1   2   1   1   2   0
 MK-2-16                1   1   2   1   1   2   2   2   1   2   2   1   0   0   1   1   1   0   1   0   0   0   0   1   2   1   1   2   1   2   0   1   1   1   2   2   1   0   2   0   0   2   0   2   1   1   2   0   1   2   0   1   1   0   2   2   2   2   2   2   1   1   1   1   1   1   1   1   2   1   2   1   1   1   1   2   1   1   2   0   0   1   1   1   2   2   0   1   0   0   1   0   1   2   1   2   1   1   1   1   1   1   0   2   0   0   1   1   0   1   1   0   2   0   1   1   2   0   1   2   0   0   1   1   0   1   2   1   1   2   0   1   0   2   1   2   1   1   0   1   0   0   2   2   1   1   2   0   1   1   0   0   0   0   0   1   0   2   1   2   0   2   2   1   1   2   0   2   1   0   2   1   1   2   0   2   1   1   1   0   2   2   2   0   1   1   1   2   2   2   0   1   0   1   1   2   1   1   2   0
 MK-3-1                 1   0   1   0   1   2   0   1   1   2   1   1   0   0   2   1   2   2   1   2   2   1   2   1   1   2   1   0   1   1   2   1   0   1   2   1   0   1   2   2   1   1   1   0   0   1   2   2   1   1   0   1   1   1   1   1   2   1   1   1   1   0   1   1   1   1   0   0   0   1   2   0   1   0   1   1   1   0   2   1   1   1   1   1   0   1   2   2   1   1   1   1   1   1   1   2   1   1   2   0   1   2   0   1   0   1   2   2   2   1   2   0   1   1   0   0   1   0   1   0   1   1   1   1   0   1   2   0   1   1   1   2   1   0   2   0   1   1   1   1   2   2   0   1   1   2   0   1   1   0   2   1   0   1   0   2   0   1   1   0   0   1   1   1   1   0   1   2   2   2   1   2   2   0   0   1   2   1   2   0   1   0   1   1   1   0   1   1   1   1   0   0   1   1   1   0   0   1   1   2
 MK-3-2                 1   0   1   1   1   2   0   1   1   2   1   1   0   0   1   1   2   2   2   2   2   1   2   1   1   2   1   0   1   1   2   1   0   1   2   1   0   1   1   1   1   1   1   0   0   1   2   2   0   1   0   1   1   0   1   1   2   1   1   0   1   0   2   1   1   1   0   0   1   1   2   0   1   0   2   1   1   0   1   1   1   1   0   0   0   2   2   2   2   1   1   1   1   2   1   2   1   1   2   0   1   2   1   1   0   1   2   2   2   1   1   1   1   1   0   0   0   1   1   0   2   1   1   0   0   1   2   0   1   1   1   2   1   0   2   0   1   1   1   0   2   2   0   1   1   2   0   1   1   0   2   1   0   1   0   2   0   1   1   0   0   1   1   1   1   0   1   2   2   2   1   2   2   0   0   1   2   1   2   1   0   1   1   1   0   0   1   1   1   1   0   0   1   1   1   0   0   1   1   2
 MK-3-3                 1   0   2   1   1   2   0   1   1   2   0   1   0   0   1   1   1   2   2   2   2   1   2   1   1   2   2   0   1   0   1   1   0   2   1   1   0   2   1   1   1   0   1   0   0   0   2   2   0   1   0   1   1   0   1   1   2   1   1   0   1   1   2   1   1   1   1   0   1   1   1   0   1   0   2   1   1   0   1   1   1   1   0   2   0   2   2   2   2   1   1   1   1   2   1   2   1   1   2   0   1   2   1   1   0   1   2   2   2   1   1   1   1   1   0   0   0   1   1   0   1   1   1   0   0   2   2   0   1   2   1   2   0   0   2   0   1   1   1   0   2   1   0   1   1   2   0   1   2   0   1   1   0   2   0   2   0   2   1   0   1   1   1   1   1   0   1   1   1   2   1   2   2   0   0   1   2   1   1   1   0   1   1   1   0   0   2   1   1   1   0   0   1   1   0   0   0   1   1   1
 MK-3-4                 1   0   1   1   1   2   0   1   1   2   0   1   0   0   1   0   0   2   2   2   1   2   2   1   0   2   2   0   1   0   1   1   0   2   1   1   0   2   1   1   2   0   1   0   0   1   2   2   0   0   0   1   0   0   1   1   2   1   1   0   1   1   2   1   1   1   1   0   1   1   1   0   1   0   2   1   2   0   0   1   1   1   0   1   1   2   2   2   2   1   1   1   1   1   1   2   1   1   2   0   1   2   1   1   0   1   2   2   2   1   1   2   1   1   0   0   0   1   1   1   1   1   1   0   0   2   2   0   1   2   1   2   0   0   2   0   1   1   1   1   2   1   0   1   1   1   0   1   2   0   1   1   0   2   0   2   0   2   2   0   1   1   0   1   1   0   1   1   0   2   1   1   2   1   0   1   2   1   1   1   0   1   1   1   0   0   2   2   1   1   0   1   0   1   0   0   0   1   1   1
 MK-3-5                 1   0   0   1   0   2   0   1   1   2   0   1   0   0   1   0   0   2   2   2   1   2   2   1   0   2   2   0   1   0   2   1   1   2   1   1   0   2   1   1   2   0   2   1   0   1   2   2   0   0   0   1   0   0   1   2   2   1   1   0   1   1   2   1   1   2   0   0   1   1   1   0   1   0   2   1   2   0   0   0   2   1   0   0   1   1   2   2   1   1   0   1   1   1   1   2   1   2   2   0   1   2   1   1   0   1   2   2   2   1   1   2   0   1   0   0   1   1   1   1   2   1   1   0   0   2   2   0   1   2   1   1   0   0   2   0   0   1   1   1   2   1   0   1   1   1   0   1   2   0   1   1   0   2   0   2   0   2   2   0   1   1   1   2   1   1   1   0   0   2   1   1   1   1   0   0   1   1   1   1   1   1   1   1   0   0   2   2   1   1   0   1   0   1   0   1   0   0   1   1
 MK-3-6                 1   0   0   1   0   1   0   1   1   2   0   1   0   0   1   0   0   2   2   1   1   2   2   1   0   2   2   0   1   0   2   1   1   2   2   1   0   2   2   2   2   1   2   0   0   1   2   2   0   0   0   1   0   0   1   1   2   1   1   0   0   0   2   1   1   2   0   0   1   2   2   1   1   0   2   1   2   0   0   0   1   1   0   0   1   2   2   2   1   1   0   1   1   1   1   2   1   1   2   0   1   1   1   1   0   1   1   2   2   1   1   2   0   1   0   1   1   1   1   1   2   1   1   0   0   1   2   0   1   2   1   1   0   0   2   1   0   1   1   1   2   1   0   1   1   1   0   1   1   1   1   1   0   2   0   2   1   2   2   0   1   1   1   2   1   1   1   0   1   2   2   1   2   2   0   0   1   1   1   1   1   1   1   1   0   0   2   2   2   1   0   1   0   1   0   1   0   0   1   1
 MK-3-7                 0   0   0   1   0   1   1   1   1   2   0   1   0   0   1   0   0   2   2   1   1   2   2   1   0   1   2   0   2   0   2   0   1   2   2   1   0   2   2   2   2   2   2   0   0   0   1   2   0   0   0   1   1   1   1   1   2   1   1   0   0   0   1   1   1   2   0   0   1   2   1   0   1   0   1   1   2   0   0   0   1   2   0   0   1   2   2   2   1   0   0   1   1   1   1   2   1   0   1   1   2   2   1   1   0   1   1   2   2   1   1   1   1   1   0   1   1   1   2   1   1   1   1   0   1   1   1   0   1   2   1   1   0   0   2   1   0   1   1   1   2   1   1   1   1   1   0   1   1   2   1   1   1   1   0   2   1   1   2   0   1   1   1   1   1   1   2   0   1   2   2   1   2   2   0   1   1   1   1   1   0   1   1   2   1   0   2   2   2   1   0   0   0   1   0   1   0   0   1   1
 MK-3-8                 0   0   0   1   0   1   0   1   1   1   0   1   1   0   1   1   0   2   2   1   1   2   2   0   0   1   1   0   2   0   2   0   1   2   2   1   1   2   2   2   2   2   2   0   1   0   1   2   0   1   0   2   0   1   2   1   2   1   1   0   0   0   1   1   2   2   0   0   1   2   0   0   1   0   1   1   2   0   0   0   1   2   0   0   1   2   2   2   0   0   1   2   1   1   1   2   1   0   1   1   1   2   1   0   0   1   1   2   2   1   1   1   1   1   0   1   1   1   1   2   0   1   1   0   1   0   1   0   1   2   2   1   0   0   2   1   0   1   0   2   2   1   1   1   1   1   1   1   1   0   1   1   1   1   0   1   1   1   2   0   1   2   0   1   1   1   2   0   1   2   2   1   2   2   0   1   2   0   2   0   1   0   1   2   1   1   2   2   2   2   0   0   0   1   0   1   0   0   1   1
 MK-3-9                 0   0   0   1   2   1   1   1   1   1   1   1   1   0   1   1   0   2   2   1   0   2   2   1   0   1   1   0   1   2   2   1   0   2   2   2   1   2   1   2   1   1   2   0   2   0   1   2   0   1   0   2   0   1   2   1   2   0   1   0   1   0   2   1   1   2   0   0   1   1   0   0   1   0   1   1   2   0   0   0   1   2   1   1   0   1   2   2   0   0   1   2   1   1   1   2   1   0   1   1   1   2   2   0   0   1   1   2   2   1   1   1   2   2   0   0   1   1   1   2   0   1   2   1   1   0   1   0   1   2   2   1   0   0   2   1   0   1   0   2   2   1   1   0   2   1   0   1   1   0   1   0   1   1   0   1   1   1   2   0   1   2   1   1   1   2   1   0   1   1   2   1   2   2   0   1   2   0   1   0   1   0   1   2   1   0   2   2   2   1   0   0   0   1   1   1   0   0   1   1
 MK-3-10                0   0   1   1   2   1   1   1   1   1   1   1   1   0   1   1   0   2   1   1   0   2   2   1   0   1   1   0   1   2   2   1   1   2   2   2   0   2   1   2   0   1   2   0   2   0   1   2   0   1   0   1   0   1   2   1   2   0   1   0   1   0   2   0   1   2   1   0   0   1   1   0   1   1   1   1   2   0   1   0   1   2   0   1   0   1   2   2   0   0   1   2   1   1   2   2   2   0   1   1   1   2   2   0   0   1   0   2   2   1   1   1   2   2   1   0   2   1   2   2   1   1   1   1   1   0   0   0   1   2   1   1   0   0   2   1   0   1   0   2   2   1   1   0   1   1   0   1   1   0   1   0   2   1   0   1   0   1   2   1   1   2   1   1   1   2   0   0   1   1   2   1   2   2   0   1   2   0   1   0   1   0   1   2   0   0   2   2   2   1   0   1   0   0   1   1   0   0   1   0
 MK-3-11                0   0   1   1   2   1   1   1   0   1   1   0   2   0   0   1   0   2   1   0   1   2   2   1   0   1   1   0   1   2   2   1   1   2   1   2   0   2   1   2   0   2   2   0   2   0   1   2   0   2   0   1   0   1   2   1   2   0   0   0   1   1   2   0   1   2   1   0   0   1   1   0   1   1   2   1   2   0   2   0   1   2   0   1   0   2   2   2   0   0   1   2   1   1   2   2   2   0   1   0   1   2   2   0   0   1   0   2   2   1   1   1   1   2   1   0   2   1   2   2   1   1   2   1   1   1   0   1   1   2   1   1   0   0   2   1   0   1   0   2   1   1   1   1   0   1   0   0   1   0   0   0   2   1   1   1   0   1   1   1   2   2   1   1   1   2   0   0   1   1   2   1   2   1   0   1   2   0   1   1   1   0   1   2   0   2   1   2   2   1   0   1   1   0   1   1   1   0   2   1
 MK-3-12                0   0   1   1   2   1   1   1   0   1   1   0   1   0   0   1   0   2   1   0   1   2   2   1   0   2   0   0   1   1   1   1   1   2   2   2   0   2   1   2   0   2   2   0   2   0   1   2   0   2   0   1   1   1   2   0   2   0   0   0   1   1   1   0   1   2   1   0   0   1   1   0   1   1   1   1   2   0   2   0   1   2   1   0   0   2   1   2   0   0   1   2   1   1   2   2   2   0   1   0   1   2   2   1   0   1   0   2   2   1   1   1   1   2   1   1   2   1   1   2   2   1   2   2   1   1   1   1   1   2   2   2   0   0   2   2   0   1   0   1   1   1   1   1   2   1   0   0   1   0   0   0   2   1   1   1   0   0   1   1   2   1   1   1   1   2   0   1   1   1   2   1   2   1   1   1   2   0   1   1   1   0   1   2   0   2   0   2   2   2   0   1   1   0   1   2   1   1   2   1
 MK-3-13                0   0   1   2   1   1   1   1   1   1   1   0   1   0   0   1   0   2   1   0   1   2   2   1   1   1   0   0   1   0   1   1   1   2   2   2   0   2   1   2   0   2   2   1   1   1   1   1   0   2   0   1   1   1   2   0   2   0   0   0   0   1   1   0   1   2   1   1   0   1   1   0   1   1   1   1   2   0   2   0   2   2   1   0   0   2   1   2   1   1   1   2   0   2   2   2   2   0   1   0   1   2   2   2   0   1   0   2   1   1   1   1   1   2   1   1   1   1   2   2   2   1   2   2   1   1   0   1   1   2   2   2   0   0   2   2   0   1   0   1   1   2   1   1   2   2   1   0   1   1   1   0   1   1   2   0   0   0   1   1   2   1   1   1   1   2   0   2   0   1   2   1   2   1   1   1   2   0   1   2   1   0   0   2   0   1   1   2   2   1   0   1   1   0   1   1   2   1   2   1
 MK-3-14                1   1   1   1   1   1   1   1   1   1   1   0   1   0   0   1   0   2   1   1   1   2   2   1   1   1   0   0   1   0   0   1   1   1   2   2   0   2   1   2   1   2   1   1   2   1   1   1   0   2   0   0   1   1   2   0   2   0   0   0   0   1   1   0   1   2   1   1   1   1   1   0   0   1   1   1   2   0   1   0   2   2   1   1   0   1   0   2   1   1   1   1   0   2   2   2   2   0   1   1   0   2   2   2   0   1   0   1   1   1   1   1   1   2   0   1   0   1   2   2   2   1   1   1   1   1   0   1   1   2   1   2   0   0   2   2   0   1   0   1   2   2   1   1   2   2   0   0   0   1   1   0   2   1   2   0   0   1   1   1   2   2   1   1   1   2   0   1   0   1   2   1   2   0   1   1   2   0   0   2   1   0   0   1   1   1   1   1   2   1   0   1   1   0   1   1   2   1   2   0
 MK-3-15                0   1   1   1   0   1   1   2   1   1   1   0   1   0   0   1   0   2   2   1   1   2   2   1   1   1   0   0   1   0   0   1   0   1   1   2   0   2   1   2   1   2   1   0   2   1   1   1   0   2   0   0   1   1   2   1   2   0   0   0   0   0   1   1   1   2   1   1   2   1   1   0   1   1   1   1   2   0   1   0   2   2   1   1   0   1   0   2   0   1   0   1   0   2   2   2   1   0   1   1   0   2   2   2   0   1   0   2   1   1   1   1   1   2   1   1   0   1   2   2   1   1   2   1   1   1   0   1   1   2   1   2   0   1   2   2   0   1   0   1   2   1   1   1   2   1   0   0   1   1   1   0   2   1   2   0   0   2   2   0   2   2   1   1   1   2   0   1   0   1   2   1   1   1   1   1   1   0   0   2   1   0   0   1   1   1   0   1   2   0   0   1   1   0   0   1   2   1   2   0
 MK-3-16                0   0   1   1   0   1   1   2   1   1   1   0   1   1   0   1   0   2   2   1   1   2   2   0   1   1   1   0   1   1   0   1   0   1   1   1   0   2   1   2   1   1   1   0   2   1   1   1   0   2   0   0   1   1   2   0   2   1   1   1   0   0   1   1   1   2   2   0   2   1   1   1   1   1   1   1   2   1   1   0   2   2   1   0   0   1   0   2   0   1   1   1   0   2   2   2   2   1   1   1   0   1   2   2   0   1   0   2   1   1   1   1   1   2   1   1   0   1   1   2   1   0   2   1   1   1   0   0   1   1   1   2   0   1   2   2   0   1   0   1   1   0   1   1   2   1   0   0   2   1   2   0   2   1   2   1   0   2   2   0   2   2   1   1   1   2   0   1   1   1   1   1   1   1   1   1   1   1   0   1   1   0   2   1   1   1   0   1   1   0   0   1   1   0   0   1   2   1   1   0
 MK-4-1                 2   2   2   1   0   0   0   0   2   1   1   2   1   1   2   2   0   1   1   2   0   1   1   0   2   2   1   0   1   0   2   0   2   1   1   0   1   1   0   0   1   2   1   0   2   1   1   0   1   1   2   0   1   2   1   0   1   1   1   0   1   0   1   1   0   0   1   1   1   2   0   2   1   1   1   0   1   1   2   2   1   1   2   2   1   2   2   1   0   2   2   1   1   0   2   2   2   1   2   1   0   0   2   1   1   1   0   2   0   0   1   0   2   1   0   1   1   1   0   0   1   1   2   1   0   1   1   2   2   1   1   1   0   1   2   2   2   1   0   1   0   1   1   0   1   0   0   1   1   0   1   0   0   1   1   1   1   0   1   0   1   2   2   2   1   1   1   1   0   0   1   0   2   2   1   1   0   1   2   2   1   1   1   1   1   1   2   0   0   2   1   2   2   2   1   2   1   1   1   2
 MK-4-2                 2   2   2   1   0   0   0   0   1   0   1   2   1   1   2   2   0   1   1   2   1   0   1   0   2   2   0   0   1   0   1   0   2   1   1   0   2   1   0   0   1   2   1   0   2   1   1   0   1   1   2   1   1   2   1   0   1   2   1   0   1   0   1   2   0   0   1   1   1   2   0   2   1   1   1   0   1   1   0   1   1   1   2   1   1   2   1   1   1   2   1   1   2   1   2   2   2   1   2   1   0   1   2   1   1   2   0   2   1   0   0   0   2   1   0   0   1   1   0   0   1   0   2   2   0   1   1   2   2   1   1   1   0   1   2   2   2   1   1   1   0   1   1   1   1   0   0   1   1   0   0   0   0   1   1   1   1   0   1   0   1   2   1   2   1   1   1   1   1   1   1   0   2   1   2   0   0   1   2   1   0   1   2   1   1   2   2   0   0   2   1   2   2   2   1   1   1   1   1   1
 MK-4-3                 2   1   2   1   0   0   0   1   1   0   1   2   1   1   1   2   0   2   0   2   1   0   1   0   2   2   0   0   1   0   1   0   1   1   1   0   2   1   0   0   1   1   1   0   2   1   1   0   1   1   2   1   2   2   1   0   0   2   1   1   1   1   1   2   0   0   1   2   2   2   0   2   1   1   1   0   2   0   0   1   1   1   2   1   1   2   1   1   1   2   0   1   1   1   2   2   1   2   2   1   0   2   2   1   1   2   1   2   1   0   0   0   2   1   0   0   0   1   1   0   1   0   2   1   0   1   2   1   2   1   1   1   0   1   2   0   2   2   1   0   0   1   1   1   1   0   1   1   1   0   0   1   0   1   1   1   0   1   1   1   1   1   1   1   1   1   1   1   1   1   1   0   2   1   2   0   0   1   2   1   0   1   0   0   1   2   1   0   0   2   1   0   2   2   1   1   1   1   1   0
 MK-4-4                 2   1   1   1   0   0   0   0   1   0   1   2   1   1   1   2   1   2   0   2   1   0   1   0   2   2   0   1   1   0   1   0   1   1   1   0   2   1   0   0   1   1   1   0   1   1   1   1   1   1   2   1   2   2   0   1   0   1   1   1   1   1   1   2   0   0   1   2   2   2   1   2   0   1   2   1   2   0   0   1   1   1   2   1   0   2   1   1   1   2   0   1   0   1   2   2   1   2   2   1   0   2   2   1   1   2   2   2   1   0   0   0   2   2   0   0   0   1   1   0   1   0   2   1   0   1   2   1   2   2   0   1   0   1   2   0   2   2   1   0   0   1   1   1   1   0   1   1   1   0   0   1   1   2   1   1   0   1   1   1   1   1   1   0   1   2   2   1   1   1   1   0   2   1   2   0   0   1   2   1   0   1   1   0   1   2   1   0   0   2   0   0   2   2   1   1   2   1   1   0
 MK-4-5                 2   1   2   1   0   0   0   0   1   0   1   2   1   0   1   1   1   2   0   2   1   0   1   0   2   1   0   1   1   0   1   1   1   1   1   0   2   1   0   0   1   1   1   0   1   0   0   1   1   1   2   1   2   1   1   1   0   1   1   1   1   1   1   2   0   0   1   2   2   2   1   2   0   1   2   1   2   1   0   1   1   1   2   1   0   2   2   1   1   2   0   1   0   1   2   2   1   1   2   1   0   2   2   0   1   2   2   2   1   0   1   1   2   2   0   0   0   1   1   1   1   0   2   1   0   1   2   1   2   2   0   1   0   1   1   0   2   2   1   0   0   1   1   1   1   0   0   0   1   0   0   1   1   2   1   1   0   1   1   1   1   0   1   1   1   2   1   1   1   1   1   1   2   1   1   0   0   2   2   1   0   0   2   0   2   2   1   0   0   2   0   0   2   2   1   1   2   1   1   0
 MK-4-6                 2   1   2   1   0   1   1   0   1   0   1   1   1   0   1   1   1   1   0   2   0   0   1   0   2   1   1   1   1   0   0   1   1   1   1   0   2   1   0   1   1   1   1   1   1   0   0   1   1   1   2   1   2   1   1   1   0   1   1   2   1   1   1   2   0   0   2   2   2   2   2   2   0   1   2   1   2   1   1   1   1   1   2   0   0   2   2   1   0   1   0   1   0   0   1   2   1   1   2   1   0   2   2   0   1   2   1   2   1   0   1   1   2   2   0   0   0   2   1   1   0   0   1   1   0   1   2   2   2   1   0   1   0   1   1   0   1   2   1   0   0   1   1   1   1   0   0   1   1   0   1   1   1   1   1   1   0   2   1   1   1   0   2   0   1   1   1   0   1   1   1   1   2   1   1   0   0   2   2   1   0   0   2   1   2   2   1   0   1   2   0   1   2   2   2   1   1   1   1   0
 MK-4-7                 2   1   2   1   0   1   1   0   1   0   1   1   1   0   2   1   1   1   1   2   0   0   1   0   2   1   1   1   1   0   1   1   1   1   1   1   2   1   0   0   1   1   1   1   2   0   0   1   1   1   2   1   2   1   1   1   0   1   1   2   1   1   0   2   0   0   2   2   1   2   1   1   1   1   2   1   1   1   2   1   1   1   2   0   0   2   1   1   0   1   0   1   1   0   1   1   1   1   2   1   0   2   2   0   1   1   0   1   1   0   1   1   2   2   1   0   0   2   1   1   0   1   0   1   0   1   2   2   1   1   1   1   0   1   1   0   1   2   2   0   1   1   1   1   1   0   0   2   0   0   1   1   1   0   1   1   1   2   2   1   1   0   2   0   1   1   1   0   1   1   1   1   2   1   1   0   0   1   2   1   0   0   2   1   1   2   1   1   1   1   0   1   2   2   1   0   1   1   1   0
 MK-4-8                 2   1   2   1   0   2   0   0   1   1   1   1   1   1   2   1   1   1   1   2   0   0   0   0   2   1   1   1   1   0   1   1   1   1   1   1   2   1   0   0   1   1   1   1   2   0   0   1   1   1   0   1   2   1   1   1   0   1   1   1   1   1   0   2   0   0   2   2   1   2   1   1   1   1   1   1   1   1   2   1   1   1   2   0   0   2   1   1   1   1   0   1   1   1   1   1   1   1   2   1   0   2   2   1   1   1   1   1   1   0   1   2   2   2   1   0   0   1   1   1   0   1   0   0   1   1   2   1   1   1   1   1   0   1   1   0   1   1   2   2   1   1   0   1   1   0   0   2   0   1   1   1   1   0   1   1   1   2   1   1   1   1   2   0   1   1   1   0   1   1   1   1   1   0   1   0   0   1   2   1   0   0   2   1   2   2   0   0   1   1   0   1   2   2   1   0   1   1   1   1
 MK-4-9                 1   1   2   1   0   2   0   0   0   1   1   1   1   1   1   1   1   1   1   2   0   1   1   0   2   1   1   1   1   0   1   1   1   1   1   1   2   0   0   0   2   1   1   1   1   1   0   1   1   1   0   1   2   1   1   1   0   1   1   1   1   1   0   1   0   0   1   2   1   2   1   1   1   1   0   1   1   0   2   1   1   1   2   1   0   2   1   1   2   1   0   1   1   0   1   2   1   1   2   0   1   2   2   1   1   1   1   1   1   0   1   1   2   1   1   0   0   1   2   1   0   1   0   0   1   1   2   1   1   1   2   1   0   1   1   0   0   1   1   2   1   2   0   1   1   0   0   0   0   1   1   1   1   0   1   1   1   1   1   1   1   1   1   0   1   1   1   0   1   1   1   1   1   0   1   1   0   1   2   0   0   0   2   1   1   2   1   0   1   1   1   1   2   2   1   0   1   1   1   1
 MK-4-10                0   1   2   1   0   2   0   0   0   1   1   1   1   1   1   1   2   2   1   2   0   1   1   0   2   1   1   1   1   0   1   1   1   1   1   1   2   0   0   0   2   1   1   1   1   1   0   1   1   1   0   1   1   1   1   1   0   1   0   1   0   1   0   1   1   0   1   1   1   2   1   1   2   0   0   1   1   0   2   0   0   2   2   1   0   2   1   2   2   1   0   1   1   0   1   2   1   0   2   0   1   2   2   1   1   1   1   2   1   0   2   1   2   1   1   0   1   1   2   1   1   0   0   0   1   1   2   0   1   1   1   1   0   1   1   0   0   0   1   2   1   1   0   1   0   1   0   1   0   1   1   1   0   0   1   1   1   1   1   1   1   1   1   0   1   1   2   0   1   1   2   1   1   0   1   1   0   1   2   0   0   0   2   1   1   1   1   0   1   1   1   1   2   2   1   0   1   1   1   1
 MK-4-11                0   2   2   1   1   1   0   0   0   1   1   1   1   1   2   1   2   2   1   2   1   1   1   0   2   1   1   1   1   0   1   1   1   2   1   1   2   0   0   0   2   1   1   1   1   1   1   0   1   1   0   1   1   1   1   1   1   1   1   1   0   1   0   1   1   0   1   1   1   2   1   1   2   0   1   1   1   1   2   0   0   2   1   1   1   2   1   2   2   1   1   0   1   0   0   2   1   0   1   0   1   2   2   1   1   1   1   1   1   0   2   1   2   1   1   0   1   1   2   1   1   1   1   0   2   0   2   0   1   1   1   1   0   1   1   0   0   1   1   2   1   1   0   1   0   1   0   1   0   1   1   1   0   0   1   1   0   0   1   2   1   1   1   1   1   1   2   0   1   1   0   1   1   0   1   1   0   1   2   1   0   0   2   1   1   1   1   0   1   2   2   1   2   1   1   0   1   1   1   1
 MK-4-12                0   2   2   1   2   1   1   1   0   1   1   1   1   1   2   1   2   2   2   2   1   1   1   0   1   1   2   0   1   1   1   0   1   2   1   1   2   0   1   0   1   1   1   1   1   1   1   0   1   1   0   1   1   0   1   2   1   1   1   2   0   1   0   2   1   0   1   0   1   2   1   1   2   0   2   1   1   2   2   0   0   2   1   1   1   2   1   1   2   0   1   0   1   0   0   2   1   0   1   0   1   2   2   0   1   1   1   0   1   0   2   1   2   1   1   0   1   2   2   1   0   1   1   0   2   1   2   0   1   1   1   1   1   1   1   0   0   1   1   2   1   2   1   1   0   1   0   1   0   1   1   1   0   0   0   2   0   0   1   2   0   1   1   1   1   1   2   0   1   1   0   1   1   0   1   1   1   1   2   1   0   0   2   1   1   0   1   0   1   2   1   1   2   1   1   0   1   1   1   1
 MK-4-13                0   2   2   1   2   1   1   0   0   1   1   1   1   1   2   1   1   2   2   1   1   1   1   0   1   1   2   0   1   2   1   1   1   1   1   1   2   0   1   0   1   1   1   0   1   0   1   1   1   1   1   1   2   1   1   1   1   1   1   2   0   2   0   2   1   0   1   1   1   2   1   1   2   0   2   1   0   2   2   0   1   1   0   2   1   2   1   1   2   0   1   0   2   0   0   2   1   0   1   0   1   2   2   0   1   1   1   0   1   0   1   1   2   1   1   0   1   2   2   1   0   1   2   0   2   2   2   0   1   1   1   1   1   0   0   0   0   1   1   2   1   2   1   1   0   0   0   2   0   1   1   1   0   0   0   2   0   1   1   2   0   1   1   1   0   0   2   0   1   1   0   2   1   2   1   1   1   2   2   1   0   0   2   1   1   0   1   0   1   2   1   1   1   1   1   0   1   1   1   2
 MK-4-14                0   1   2   1   2   0   2   0   0   1   1   1   1   1   1   1   1   1   2   0   1   0   1   0   1   2   2   0   1   2   0   1   2   1   1   1   2   0   1   0   1   0   1   1   0   0   1   1   1   1   1   1   1   1   1   1   2   1   1   2   1   2   0   2   1   0   1   1   1   2   0   1   1   0   2   1   0   2   2   0   1   1   0   2   1   1   1   1   1   0   1   0   2   0   0   1   2   0   1   0   1   2   2   0   1   1   1   0   1   0   1   1   2   1   0   0   1   2   2   1   1   0   1   1   2   2   2   0   1   0   1   2   1   0   0   0   0   1   1   1   1   2   1   0   0   0   0   2   0   1   1   1   0   0   0   2   0   1   1   2   0   1   1   1   0   0   2   0   1   1   1   1   1   2   0   1   1   2   2   1   1   0   2   1   1   0   1   1   1   2   2   1   1   1   1   0   2   1   1   2
 MK-4-15                1   1   2   1   1   0   1   0   0   1   1   1   2   0   1   1   1   1   2   0   1   0   1   0   0   2   2   1   1   2   0   1   2   1   2   2   2   0   1   0   1   0   1   1   1   0   1   1   1   1   2   2   2   1   1   1   2   1   1   2   1   2   0   2   1   1   1   1   1   2   1   1   1   0   1   1   0   1   2   0   1   2   0   2   1   1   1   1   1   0   0   1   2   0   1   1   1   0   1   0   1   2   2   0   1   1   1   0   1   1   1   1   2   1   0   0   1   2   2   1   1   0   1   1   2   2   2   0   2   1   1   2   1   0   0   0   2   2   0   0   1   2   1   0   0   0   0   2   0   1   1   1   0   0   0   2   0   0   2   2   0   0   1   1   1   0   2   0   0   1   1   1   1   2   0   1   1   2   2   1   1   0   2   1   1   0   1   1   1   1   2   1   1   1   1   0   2   1   0   2
 MK-4-16                1   1   2   1   1   0   1   0   0   1   1   1   2   0   1   1   1   1   2   0   1   0   1   0   0   2   1   1   1   2   1   1   1   1   2   2   2   0   1   0   1   0   2   1   1   0   1   1   0   1   1   2   2   1   1   2   2   1   1   2   1   1   0   2   1   1   1   1   1   2   1   1   1   0   2   1   0   1   2   0   1   2   0   2   1   1   1   1   1   0   0   1   1   0   2   2   1   0   1   0   2   2   2   0   2   1   1   0   1   1   1   1   2   1   0   0   1   2   2   1   1   0   1   1   2   2   2   0   1   1   1   2   1   1   0   0   2   2   0   0   2   2   1   0   1   0   0   2   0   1   1   1   0   0   0   2   0   0   2   1   0   1   1   0   1   0   2   0   0   2   0   0   1   2   0   1   1   2   2   0   1   0   1   1   1   0   1   1   1   1   1   1   1   2   1   0   2   1   0   2
 MK-5-1                 0   1   0   1   0   0   1   2   1   1   0   1   1   0   1   0   1   0   1   2   0   1   2   1   0   1   1   0   0   1   2   2   2   2   1   2   1   1   1   1   1   0   2   1   2   2   1   1   1   0   2   1   2   2   2   1   2   0   1   1   2   2   2   0   0   0   1   0   1   1   0   0   1   1   2   2   0   1   0   1   1   1   1   1   1   1   2   0   2   1   1   2   0   1   0   2   2   1   1   2   2   2   1   2   1   0   1   0   1   0   1   0   1   2   1   2   1   2   0   2   0   0   2   1   0   1   1   1   1   1   1   1   0   0   1   1   1   1   0   1   2   1   1   1   1   0   1   2   1   0   1   2   2   1   1   1   1   1   1   1   0   0   1   1   1   2   0   1   1   0   2   0   1   1   2   0   1   1   2   0   0   0   1   2   2   2   2   2   1   1   1   1   1   2   0   2   0   1   2   1
 MK-5-2                 1   0   0   1   0   0   1   2   1   1   0   1   1   0   2   0   1   1   1   2   0   2   2   1   0   0   1   0   0   1   2   2   2   2   2   2   1   1   1   1   1   0   2   1   2   2   1   2   1   0   2   1   2   2   2   1   2   0   1   2   2   2   1   0   1   0   1   0   1   1   0   0   1   1   2   2   0   1   0   2   1   1   1   1   2   0   2   0   2   1   1   2   0   1   0   2   2   1   1   2   2   2   1   2   1   1   1   0   1   0   1   0   1   2   1   2   1   1   0   2   0   1   2   1   0   1   1   1   2   1   1   1   0   0   1   1   1   1   0   1   2   1   1   1   1   0   1   2   2   0   1   2   2   1   1   0   1   2   1   1   0   0   1   0   1   2   1   1   1   1   2   0   0   1   2   0   1   1   2   1   0   0   0   1   2   2   2   2   1   1   1   0   1   2   0   2   1   1   2   1
 MK-5-3                 1   1   0   1   0   1   1   2   1   1   0   1   1   0   2   0   1   1   1   2   1   2   2   1   0   0   1   0   0   1   2   2   1   2   2   2   1   0   1   1   2   0   2   1   2   2   1   2   1   0   2   1   2   2   2   1   2   0   1   2   1   2   2   1   1   0   1   0   2   1   0   0   1   1   2   1   0   2   0   2   1   1   1   1   2   0   2   0   2   1   2   2   0   1   0   2   2   1   1   2   2   2   1   2   1   1   1   0   1   0   1   0   1   2   0   2   1   1   0   2   0   1   2   1   0   1   1   2   2   2   1   1   0   1   1   1   0   0   0   1   1   1   2   1   0   0   1   1   2   0   1   2   2   1   1   0   2   2   1   1   0   0   1   0   1   2   1   2   1   1   1   0   0   1   2   1   1   1   2   1   1   0   0   1   1   2   2   2   0   2   1   0   1   2   1   2   1   1   2   1
 MK-5-4                 1   1   0   1   0   0   1   2   1   1   0   1   1   0   2   1   1   1   1   2   1   2   2   2   0   0   1   0   0   1   2   2   1   2   2   2   1   0   0   1   2   0   2   1   2   2   1   2   2   0   2   1   2   2   2   1   2   0   0   2   1   2   1   0   1   0   1   0   2   1   0   0   1   2   2   0   0   2   0   2   1   1   2   1   2   0   2   1   2   1   2   1   0   1   0   2   2   0   1   2   1   2   1   1   1   1   1   0   1   1   1   1   1   2   0   2   1   1   0   2   1   1   2   1   0   1   1   2   2   2   1   1   0   1   1   1   1   0   0   1   1   1   2   1   0   0   1   1   1   0   0   2   2   0   1   0   1   2   1   1   0   0   1   0   1   1   1   2   2   1   1   0   0   1   2   1   1   2   2   1   1   0   0   1   1   2   2   1   0   1   1   0   1   2   0   2   1   1   2   1
 MK-5-5                 1   1   0   0   0   0   1   2   1   1   0   1   1   0   2   1   1   1   1   2   1   1   2   2   0   0   1   2   0   1   1   2   1   2   2   2   1   0   0   1   1   1   1   2   1   2   1   2   1   0   1   1   2   2   2   0   2   0   0   2   1   2   1   0   2   0   1   0   2   2   0   0   1   2   2   1   0   2   0   2   0   1   2   0   2   0   2   1   2   1   2   1   0   1   0   1   1   0   1   2   1   1   2   1   1   1   1   0   1   1   1   0   0   2   1   2   1   1   1   1   1   1   2   1   0   1   1   2   2   2   1   1   1   1   1   1   1   0   0   1   1   1   2   1   1   1   1   1   1   0   1   2   2   0   1   0   1   2   1   1   1   0   1   1   1   1   1   2   2   1   0   0   1   1   2   2   1   0   2   1   1   0   0   2   1   2   2   1   0   2   1   0   1   2   0   2   1   0   2   1
 MK-5-6                 1   1   0   0   0   0   1   2   1   2   1   1   1   0   2   1   1   1   2   2   1   1   2   2   0   0   0   2   0   1   1   2   1   2   2   2   1   1   0   1   1   1   1   2   1   2   1   2   1   0   1   1   1   1   2   0   2   2   0   2   1   1   1   0   2   1   1   0   2   2   0   0   1   2   2   1   0   2   2   2   0   0   2   0   1   0   2   1   2   2   2   1   0   1   0   1   1   0   1   2   1   1   2   1   1   2   1   0   1   1   1   0   0   2   1   2   1   1   1   0   1   1   2   1   0   1   2   2   2   2   1   1   0   0   1   1   1   0   1   1   1   1   0   1   1   1   1   1   1   0   0   2   2   0   1   0   1   2   1   1   1   0   1   1   1   1   1   2   2   1   0   1   1   1   2   2   1   0   2   1   1   1   0   2   1   2   2   1   0   2   1   0   1   2   0   2   1   0   2   1
 MK-5-7                 1   2   0   2   0   0   1   2   1   2   0   2   1   0   2   1   1   1   2   2   0   1   2   2   0   1   0   2   0   1   1   2   1   2   2   2   0   1   0   1   1   1   1   2   1   2   1   2   0   0   1   1   1   1   2   0   2   2   1   2   1   0   1   0   1   1   1   0   2   2   0   0   1   1   2   1   1   2   2   2   0   0   2   0   1   0   2   1   2   1   2   1   0   1   0   1   1   1   1   2   1   1   2   1   1   2   1   1   1   1   1   0   0   2   0   2   0   1   1   0   1   1   1   1   0   1   2   2   2   2   2   1   0   0   1   1   1   0   1   2   1   1   0   1   1   1   1   1   1   0   1   2   2   0   1   0   1   2   1   1   0   0   1   2   1   1   2   1   1   1   0   0   0   1   2   2   1   0   0   1   1   2   0   2   1   2   2   0   0   2   1   0   0   2   0   2   1   0   2   2
 MK-5-8                 1   2   1   2   0   0   1   2   1   2   0   2   1   0   2   1   1   1   2   2   0   1   2   1   0   1   0   2   1   2   1   1   1   2   1   2   0   1   0   1   1   1   1   2   1   2   1   2   0   0   1   1   1   1   2   0   2   2   1   2   1   0   1   0   0   1   1   0   2   2   0   0   1   0   2   1   1   1   2   2   0   1   2   0   0   0   2   1   2   1   2   1   0   1   0   2   1   1   1   2   1   1   2   1   1   2   1   1   1   1   1   0   0   2   1   1   0   1   1   0   1   1   1   1   0   2   2   1   1   2   2   1   0   0   1   1   1   0   1   2   2   1   0   1   1   1   1   1   1   0   1   2   2   0   1   2   1   2   1   1   0   0   1   1   1   0   2   1   1   0   0   0   0   1   2   2   1   0   0   1   1   2   1   2   1   2   2   1   0   1   1   0   0   2   0   2   1   0   2   1
 MK-5-9                 1   2   1   2   0   0   1   2   1   2   0   2   1   0   2   0   1   1   2   2   0   1   2   1   0   1   0   1   1   2   1   1   2   2   0   2   0   1   0   1   1   2   1   2   1   0   2   2   0   0   1   1   1   1   2   0   1   2   1   2   0   0   1   1   0   0   1   0   2   2   0   1   1   0   2   0   1   1   2   2   1   1   2   0   0   0   2   0   2   1   2   1   0   1   1   2   1   1   1   2   1   1   2   1   1   2   1   1   1   1   2   0   0   2   1   1   0   1   1   0   2   1   1   1   0   2   2   2   1   2   2   1   0   0   1   1   1   0   1   2   2   1   0   1   0   1   1   2   1   0   1   2   2   0   1   2   1   2   1   1   0   0   1   1   1   0   1   1   1   1   0   1   0   1   2   2   1   1   0   1   1   2   1   1   1   2   2   1   0   1   1   0   0   2   0   2   1   1   2   1
 MK-5-10                0   2   1   2   0   1   1   1   1   2   0   2   1   1   1   0   1   0   2   2   0   1   2   2   0   1   1   1   2   2   1   2   2   2   2   2   0   1   0   1   1   2   1   2   1   0   2   2   0   0   1   1   1   1   0   0   1   1   2   1   1   0   1   1   0   0   1   0   2   2   0   0   0   0   2   0   1   0   2   2   1   1   2   0   0   0   2   1   2   2   2   1   0   1   1   1   1   1   1   1   1   2   2   0   1   2   1   1   2   1   2   0   0   2   2   1   0   1   1   0   2   1   1   1   0   2   2   2   1   2   2   1   0   0   1   1   1   0   2   2   2   1   1   0   0   1   0   1   1   1   1   2   2   0   1   2   1   1   1   0   0   1   1   1   1   0   1   1   1   1   0   1   0   2   1   2   2   1   0   1   1   2   2   1   1   2   2   1   1   1   1   0   0   2   0   2   1   1   2   1
 MK-5-11                0   2   1   2   0   1   1   0   1   2   0   2   2   1   0   0   0   0   2   2   0   1   1   1   0   1   1   1   1   2   1   1   1   1   2   2   0   1   1   1   1   2   1   2   1   0   2   2   0   0   1   1   1   2   0   0   1   1   2   0   1   0   1   1   0   0   0   0   2   2   0   0   0   0   2   0   1   0   2   2   1   1   2   0   0   0   2   1   2   2   1   1   0   1   2   1   1   1   1   1   1   1   1   1   1   1   0   2   2   1   2   0   0   1   2   1   0   1   1   0   2   2   1   1   0   1   1   2   2   2   2   1   0   1   1   1   1   0   2   1   2   1   1   0   0   1   0   1   1   1   1   1   2   0   1   2   1   2   2   0   0   1   0   1   1   0   0   1   1   1   0   1   0   2   1   2   2   1   0   1   1   2   2   1   1   2   2   1   1   1   1   0   0   1   0   2   1   1   2   1
 MK-5-12                0   2   0   2   0   0   1   0   2   1   0   1   2   1   0   0   0   0   2   2   1   1   2   1   0   1   1   1   1   1   1   1   1   1   2   2   0   1   1   1   1   2   1   2   1   0   2   2   0   0   1   1   1   2   0   0   1   1   2   0   1   0   1   1   0   0   0   0   1   2   0   0   0   0   2   1   1   1   2   2   2   0   2   0   0   1   0   1   2   2   1   1   0   2   2   1   1   1   1   1   1   2   1   1   2   1   0   2   2   1   2   1   0   1   2   1   0   1   1   0   2   2   1   1   0   1   1   2   1   2   2   1   0   1   2   2   1   0   2   1   2   1   1   0   1   1   0   1   1   1   1   1   1   0   1   2   1   2   2   1   0   1   0   1   1   0   0   1   1   1   0   1   0   2   1   1   1   1   1   1   1   2   2   1   1   2   2   1   1   1   2   1   0   1   0   2   1   1   2   2
 MK-5-13                0   2   1   1   0   0   1   0   1   1   0   1   2   1   0   0   1   0   2   2   1   1   2   0   0   1   1   1   1   1   1   1   2   1   2   2   0   1   1   1   1   2   1   2   1   0   2   2   0   0   1   1   1   2   1   1   1   1   2   0   0   1   1   1   0   0   0   1   1   1   0   0   1   1   2   1   1   1   2   1   2   1   2   0   1   1   0   1   1   2   1   2   0   1   2   1   1   1   2   2   1   2   1   1   2   1   1   2   2   1   2   1   0   1   2   1   0   1   1   0   2   2   1   1   0   1   1   2   1   2   2   1   0   2   2   1   1   1   2   2   2   1   1   0   1   0   0   1   1   1   1   1   1   0   0   2   0   2   2   1   0   1   0   1   1   0   0   1   1   1   0   1   0   2   1   1   1   1   1   1   1   2   1   1   1   2   2   1   1   1   2   1   0   1   0   2   1   1   2   2
 MK-5-14                0   2   1   1   1   0   1   0   0   1   1   1   2   1   0   0   1   0   2   2   1   0   2   0   1   1   1   1   1   1   1   1   2   1   2   2   1   0   1   1   1   1   1   2   1   0   2   2   0   0   1   1   1   2   1   1   1   1   1   0   0   1   1   1   0   0   1   1   1   1   0   0   1   1   2   1   1   1   1   1   2   1   2   0   1   1   0   2   2   2   1   2   0   1   2   1   1   1   2   2   1   1   1   0   2   1   1   2   2   1   2   2   0   1   2   1   1   1   1   0   2   2   1   1   0   1   1   1   0   1   2   1   0   2   2   2   1   1   1   2   2   1   1   0   1   0   0   1   1   1   2   1   1   0   1   2   0   2   1   1   0   1   0   1   2   0   0   1   1   1   0   1   0   2   1   1   1   1   1   1   1   1   1   1   1   1   2   1   1   1   2   1   1   1   1   2   1   1   2   2
 MK-5-15                0   2   1   2   1   0   1   0   0   1   1   1   2   1   0   0   1   2   2   2   1   0   2   1   2   1   1   1   1   1   1   1   2   0   2   2   1   0   1   1   1   2   1   2   1   1   2   2   0   0   1   1   1   2   1   1   1   0   1   1   0   1   1   1   0   0   1   1   1   1   0   0   0   1   1   1   2   1   1   1   2   1   2   0   1   2   0   2   2   2   2   1   0   1   2   1   1   1   2   2   0   1   1   0   2   1   0   1   2   1   1   2   0   1   2   0   1   1   2   0   2   2   1   1   0   1   1   2   0   2   2   1   1   2   1   2   1   1   1   2   2   2   1   0   2   0   0   1   1   1   2   1   1   0   1   2   0   1   1   1   1   1   0   1   2   0   0   2   1   1   1   1   0   2   1   2   0   1   1   1   1   1   1   1   2   2   2   1   1   1   2   1   1   2   1   2   1   1   2   2
 MK-5-16                0   2   0   2   2   1   1   0   0   1   1   1   2   1   0   0   1   2   2   2   2   0   2   1   2   1   1   0   1   1   0   0   2   1   2   2   0   2   1   1   0   1   1   2   2   1   2   2   0   0   1   1   1   2   1   1   1   0   1   2   0   1   1   0   0   0   1   1   1   1   0   1   0   1   0   1   1   1   1   2   2   1   2   0   1   2   0   1   2   2   2   1   0   1   2   1   0   1   2   2   1   1   1   1   2   1   0   1   2   1   1   2   0   1   2   0   1   2   2   1   2   2   1   1   1   1   1   2   0   1   2   1   1   2   1   1   1   1   1   2   2   2   1   0   2   0   0   0   1   1   1   1   1   0   2   2   0   1   1   1   1   1   0   1   2   0   1   2   1   1   1   1   0   2   1   2   0   1   1   1   1   1   1   1   2   2   2   1   1   1   1   1   1   2   1   2   2   0   2   2
 MK-6-1                 1   1   2   0   0   1   1   1   1   2   0   1   2   1   1   1   1   1   1   2   2   2   1   1   2   1   0   0   1   0   2   2   2   0   0   2   0   1   0   1   0   1   1   1   2   1   0   0   1   1   2   1   2   0   1   1   1   1   2   1   1   1   1   1   0   2   1   2   2   1   0   0   1   2   1   0   1   0   2   2   1   0   0   1   1   1   1   2   0   1   1   2   0   1   1   1   0   2   0   0   1   0   1   1   1   1   0   1   1   2   0   1   2   2   0   0   0   0   1   1   1   2   1   0   1   2   2   1   2   0   0   2   1   0   1   1   2   1   0   0   1   0   2   2   2   0   1   2   1   1   2   1   2   2   1   1   1   1   1   0   1   1   1   2   1   0   1   2   1   2   2   1   2   1   2   0   1   1   1   1   1   0   2   1   1   2   2   1   0   0   1   2   1   1   1   0   0   2   2   1
 MK-6-2                 1   1   2   0   0   1   1   1   1   2   0   1   2   1   1   1   1   1   1   2   2   2   1   1   2   1   0   0   1   0   2   2   2   0   0   1   0   1   0   1   1   1   1   1   2   1   0   0   1   1   1   1   1   0   1   1   1   1   2   2   1   1   1   1   0   2   0   2   1   1   0   0   1   2   1   0   1   1   2   1   1   0   1   1   1   1   1   2   1   1   1   2   0   1   1   1   0   2   0   0   0   0   1   1   1   1   1   1   1   1   0   1   1   2   0   0   0   0   1   1   1   2   1   0   1   2   2   1   2   1   0   2   1   1   1   1   2   1   0   0   1   0   2   2   2   0   2   1   2   1   2   1   2   2   1   1   1   1   1   1   1   1   1   2   1   0   0   2   1   2   1   1   2   1   2   0   1   1   1   1   1   0   2   0   0   1   2   1   0   0   1   2   1   1   1   0   0   1   2   1
 MK-6-3                 1   1   2   2   0   0   1   1   1   2   0   1   2   1   1   1   1   1   1   1   2   1   1   1   2   1   0   1   1   0   2   1   0   0   0   1   0   1   0   1   1   2   1   1   2   1   0   0   0   2   1   2   1   1   1   1   1   1   2   1   1   0   1   2   0   2   0   2   1   1   0   0   1   2   2   0   0   1   1   1   1   1   1   1   1   2   2   2   1   1   1   1   0   1   1   1   0   2   0   0   0   0   1   1   1   1   1   1   1   2   0   1   1   2   0   1   2   0   1   0   1   2   2   0   1   2   2   1   2   1   1   2   1   1   1   1   1   1   1   0   1   0   2   2   2   0   2   1   2   1   1   1   2   1   1   1   1   0   1   2   1   0   1   2   1   0   1   2   1   1   0   0   2   1   2   0   1   1   1   1   1   0   2   0   0   1   2   0   1   0   1   1   1   1   1   0   0   1   2   1
 MK-6-4                 1   1   2   2   0   0   1   1   1   2   0   1   1   1   1   1   2   1   1   2   2   1   1   1   2   1   0   1   1   0   2   1   0   0   0   1   1   1   0   1   1   2   1   1   1   1   0   0   1   2   1   1   1   1   1   1   1   0   1   1   1   0   1   2   0   2   0   2   1   1   0   0   1   2   2   0   0   1   1   1   1   2   1   1   1   2   2   2   1   1   1   0   0   1   1   2   0   2   0   1   0   0   1   0   1   1   1   1   1   2   0   1   1   2   0   1   2   0   1   0   2   2   2   0   1   2   2   0   2   1   1   2   1   1   1   1   1   1   1   0   1   1   2   2   2   0   2   1   2   0   0   1   2   1   1   2   1   0   1   2   1   0   1   1   1   1   1   2   1   1   1   0   2   0   2   0   1   1   2   1   2   0   2   0   0   1   2   0   1   0   1   2   1   1   1   0   0   0   1   1
 MK-6-5                 1   1   2   2   0   0   1   1   2   2   0   1   1   1   0   1   2   2   1   2   2   1   1   1   2   1   0   1   1   1   2   1   0   0   0   1   1   1   1   1   1   2   1   1   1   1   0   0   1   2   2   1   1   1   1   2   1   0   1   1   1   0   1   2   1   2   0   1   1   1   0   0   1   2   2   0   1   1   2   1   1   2   1   1   1   2   2   2   1   1   0   1   1   1   1   2   0   2   0   2   0   0   1   0   1   1   1   2   1   2   1   1   1   2   0   2   1   0   2   0   0   2   2   0   1   2   2   0   1   1   1   2   1   1   1   0   1   1   1   1   1   1   2   2   2   0   2   1   2   0   0   1   2   1   0   2   1   1   1   2   1   0   1   1   1   1   1   1   1   1   1   1   2   0   1   0   1   1   2   1   2   0   1   0   0   1   1   0   0   0   1   1   1   1   1   0   0   0   0   1
 MK-6-6                 1   1   2   2   0   0   1   2   2   2   0   1   1   1   0   1   2   2   1   2   2   1   1   1   2   2   0   1   1   1   2   2   0   0   1   1   1   1   0   1   1   2   1   2   1   1   0   0   1   1   2   1   1   0   1   2   1   1   1   0   1   0   1   2   1   2   0   1   1   1   0   0   1   1   2   0   1   1   2   1   1   2   2   2   1   2   2   2   1   1   2   1   1   2   1   2   0   2   0   2   1   0   1   0   1   1   1   2   0   2   1   1   1   2   0   2   1   0   2   0   1   2   2   0   2   1   2   0   0   1   1   2   1   1   2   0   1   1   1   2   1   1   2   2   2   0   2   1   2   0   0   1   2   2   0   2   1   1   1   2   0   0   1   1   1   1   1   1   1   0   1   1   2   0   1   0   2   1   2   1   2   0   1   0   0   1   1   1   0   0   1   0   2   1   1   0   1   0   1   1
 MK-6-7                 1   1   2   2   0   0   1   2   2   2   0   1   0   1   0   1   2   2   1   2   2   1   1   1   2   2   0   2   0   1   1   2   1   0   1   1   1   1   0   1   1   1   1   2   1   1   0   0   1   1   2   1   1   0   1   1   1   1   1   0   1   1   1   2   1   1   1   1   1   1   1   0   2   1   2   0   1   1   2   1   1   2   2   1   1   2   2   2   2   1   2   1   1   2   1   1   0   2   0   2   1   0   1   0   1   1   1   2   0   2   1   2   1   2   0   2   1   0   2   0   1   1   2   0   2   1   2   1   1   2   1   2   1   1   2   0   0   1   1   2   1   1   2   2   1   0   2   1   2   0   1   1   2   2   0   2   1   1   1   2   0   0   1   1   0   1   1   1   1   1   1   1   1   0   1   0   1   0   2   1   2   0   1   0   1   1   1   1   1   0   1   1   2   1   1   0   0   0   1   1
 MK-6-8                 1   2   2   2   0   1   1   2   1   2   0   1   0   1   0   1   2   2   1   2   2   1   1   1   2   2   0   2   0   1   1   2   1   2   1   2   1   1   0   1   1   1   1   2   1   1   0   1   1   1   2   1   1   1   2   1   1   1   1   1   1   1   1   2   1   1   1   1   1   1   1   0   2   0   2   0   1   0   2   0   1   1   2   1   1   2   2   2   2   1   2   1   1   2   1   1   0   2   0   2   1   0   1   0   1   2   1   2   0   1   1   2   2   2   0   2   1   0   2   0   1   1   2   0   2   1   2   1   1   2   1   2   1   1   2   1   1   1   1   2   1   1   2   2   0   0   2   1   2   0   1   1   2   2   1   2   1   1   1   2   0   0   1   1   0   1   1   2   1   1   1   1   0   0   1   0   1   0   2   1   2   0   1   0   1   1   1   1   1   0   1   0   2   2   1   0   2   0   1   0
 MK-6-9                 1   2   2   2   0   1   1   2   0   2   0   1   0   1   0   1   2   2   1   2   2   1   1   1   2   2   0   2   0   0   1   2   0   2   1   2   1   1   0   2   1   1   1   2   1   1   0   1   1   1   1   1   1   1   2   1   1   1   1   1   1   0   1   2   1   1   1   1   2   1   1   0   2   1   2   2   1   0   2   1   1   1   2   1   1   2   1   2   2   1   2   2   1   2   0   1   0   2   0   1   1   1   1   0   1   2   1   2   1   1   1   2   2   2   0   2   1   0   1   0   1   1   2   1   2   1   1   1   1   1   1   1   1   1   2   1   0   1   1   1   1   1   2   2   0   0   2   1   2   0   1   1   1   2   1   2   2   1   1   2   1   0   1   1   0   1   1   2   0   1   1   1   0   0   2   1   1   0   2   1   1   0   1   0   1   1   1   1   1   0   1   0   1   2   2   0   1   0   1   1
 MK-6-10                1   2   0   2   0   1   1   2   0   2   0   1   0   1   0   1   2   2   1   1   2   1   1   1   2   2   1   2   0   0   1   1   0   2   1   2   1   1   0   1   1   1   1   2   1   2   0   1   1   1   1   1   1   1   1   1   1   1   1   0   2   0   1   2   1   1   1   1   2   1   2   0   2   1   2   2   1   0   1   1   1   1   2   1   1   1   1   2   2   1   2   2   2   2   0   1   1   2   0   1   1   1   1   0   1   2   1   2   1   1   1   2   2   1   0   2   1   0   1   0   1   1   2   1   2   0   0   1   0   1   1   1   2   2   1   1   0   1   1   1   1   1   2   2   0   0   2   1   2   0   1   0   1   2   0   2   2   1   2   0   1   0   1   1   0   1   1   2   0   1   1   1   0   0   2   1   1   0   2   1   2   0   1   2   1   0   1   1   1   0   1   0   1   1   2   0   1   1   1   1
 MK-6-11                1   1   0   2   0   1   1   1   1   2   0   1   0   1   0   1   2   2   1   1   1   1   1   1   2   2   1   2   0   0   1   1   0   0   1   2   1   1   0   1   1   1   1   2   1   2   1   1   1   1   2   1   1   1   1   0   1   1   1   0   2   1   1   2   1   1   1   1   2   1   2   1   2   1   1   1   1   0   1   1   1   1   2   1   2   2   1   2   2   1   2   1   2   2   0   1   1   0   0   1   1   1   0   1   1   2   1   1   0   1   1   2   2   1   0   2   1   0   1   0   1   1   2   1   2   0   0   1   0   1   1   1   2   2   2   1   0   1   1   1   1   1   2   2   0   0   2   1   2   0   1   0   1   2   0   2   2   1   2   0   1   0   1   1   0   1   1   2   0   2   1   1   1   0   1   1   1   0   2   1   1   0   1   2   2   0   1   1   2   0   1   1   1   1   1   0   1   1   1   1
 MK-6-12                2   1   0   2   0   1   0   1   1   1   0   1   0   0   0   1   2   2   1   2   1   1   1   1   2   2   1   1   0   0   1   1   0   0   1   1   1   1   0   1   1   1   2   2   1   2   1   0   1   1   2   1   1   1   1   0   1   0   1   0   1   1   1   2   1   1   1   1   2   0   2   1   1   0   1   1   1   0   1   1   2   1   2   1   2   2   1   2   2   1   2   1   2   2   0   1   1   0   0   1   2   0   0   1   1   2   1   2   0   1   0   2   2   1   0   2   1   0   1   0   1   1   2   1   2   0   0   1   0   1   1   1   2   2   1   1   0   1   1   1   1   2   2   2   0   1   2   1   2   0   1   0   1   2   0   2   2   1   1   0   1   0   1   1   0   1   1   2   0   2   1   1   1   0   1   1   1   0   1   1   1   1   1   2   1   0   1   1   2   0   1   1   1   1   1   0   1   1   1   1
 MK-6-13                2   1   1   1   0   1   0   2   2   1   1   1   0   0   0   1   1   2   2   2   1   0   1   1   2   2   1   1   0   0   1   1   0   0   1   1   1   1   0   1   0   1   2   2   1   2   1   0   1   1   2   1   1   0   1   0   1   0   1   0   1   1   1   2   1   1   1   1   2   0   2   2   1   0   1   1   2   0   0   1   2   0   2   1   2   0   1   2   1   1   2   1   2   0   2   2   1   0   0   1   2   0   0   1   1   2   1   2   1   0   0   2   2   1   0   2   1   0   1   0   1   1   2   0   1   0   0   1   0   1   1   1   2   2   1   1   0   1   1   1   0   2   2   2   1   1   2   1   2   1   1   1   0   2   0   2   2   1   1   0   1   0   1   1   0   1   2   2   0   2   1   0   1   0   1   1   1   1   0   0   1   1   1   1   1   0   1   1   2   0   1   1   1   1   1   0   1   1   1   1
 MK-6-14                2   1   1   0   0   1   1   1   2   1   1   0   1   0   0   0   1   2   2   1   1   0   0   1   2   2   1   1   1   0   1   1   0   1   1   1   1   1   0   0   1   1   2   2   1   2   0   0   1   1   2   2   1   0   1   0   1   0   1   0   1   0   1   1   1   1   1   1   2   0   0   2   1   0   1   1   1   0   1   1   1   1   2   1   2   0   1   2   1   1   2   1   1   0   2   1   1   0   1   2   1   0   0   1   1   1   2   2   2   1   1   1   1   0   0   2   1   0   1   0   1   1   1   0   1   0   0   1   1   1   1   1   2   1   0   1   0   1   1   1   0   2   2   1   1   1   2   1   2   1   1   0   0   2   0   2   2   1   1   1   2   1   1   1   0   2   2   2   0   2   1   1   1   0   1   1   1   1   0   0   1   1   1   1   1   0   1   1   1   0   1   1   0   1   1   0   0   1   1   1
 MK-6-15                2   1   1   1   1   2   1   1   2   1   1   0   1   0   1   0   1   2   2   1   1   0   0   1   2   2   1   1   1   1   1   1   1   1   1   1   1   2   0   0   1   2   2   2   1   2   0   1   1   1   2   2   2   1   1   0   0   0   1   1   1   0   1   1   1   1   2   1   2   0   0   2   1   0   1   1   2   0   1   1   1   1   2   1   2   0   1   2   1   1   2   2   1   0   2   1   1   0   1   1   1   0   0   1   1   1   2   2   2   1   0   1   1   0   0   2   1   0   1   1   2   1   1   0   1   0   0   1   1   1   1   1   2   1   0   1   0   2   1   1   0   2   2   1   1   1   1   1   1   1   1   0   0   1   0   2   2   2   1   1   2   1   2   1   0   2   2   2   0   2   1   1   1   0   1   1   1   1   1   0   1   0   1   1   1   0   2   1   1   1   1   1   1   2   0   0   0   1   1   0
 MK-6-16                2   1   1   1   0   2   1   1   2   1   2   0   1   1   1   0   1   2   2   1   1   0   0   1   2   2   1   1   0   1   1   0   0   1   1   0   1   2   0   0   2   2   2   2   1   2   0   1   0   1   1   2   2   1   1   0   0   0   1   1   1   0   0   1   1   1   2   1   1   0   0   1   1   0   1   1   2   1   1   1   1   1   2   1   2   0   1   2   1   0   1   2   1   0   1   1   0   0   1   1   2   0   0   1   1   1   2   2   1   1   0   1   1   0   0   2   1   0   2   1   2   0   1   0   1   0   0   1   1   2   1   1   2   1   0   0   0   2   1   1   0   2   2   1   0   1   1   1   0   1   1   0   0   1   0   2   1   2   1   1   2   1   2   1   1   2   2   2   0   2   1   1   1   0   1   1   1   1   1   0   1   0   1   1   1   0   2   1   1   1   1   1   1   1   0   0   0   1   1   0
 
!****************************************** Phenotypic Data **********************************************************
!-100.0 is resevred for missing phenotype
SimulatedTrait1         9.1401    9.4744    9.7643    9.8698   10.4771    9.9135   10.9266   10.8800   10.3022    9.3381    9.6717   11.2366    9.4355   10.1887    9.7271   10.4427   10.2095   10.9594    9.2216    9.0806    9.9557    8.5964    9.5603    8.7690   10.3222    8.7422   10.4149    9.5194   10.7543   10.3296   11.8287   10.2785    8.6333   11.8295   10.3172   10.0506   11.4569    9.7790   11.0898    9.5299    9.0750    9.7396    9.1455    9.4067    9.3407   10.8098   10.8287    8.8290   10.9510   11.0092    9.5852   11.4231   11.8387   10.6321   10.4542    7.8931   10.4252   10.4895    8.8736   11.3388   11.0934   10.8363    8.7409    9.9438    9.3225    9.2659    8.7074   10.0130   10.3173    8.9131    9.4218   10.3582    9.8705    9.2050    8.9275    9.5985   10.6977    8.6595    9.2546   10.3062    8.9193   11.3653    9.0438   12.1609   10.5533    8.3250   10.3022    9.7934    9.3334    8.8900   10.8394    9.4296   11.1156    9.8734    9.6377    9.6517    9.5960   10.2971    8.9144   12.0249   10.7876    9.1935   10.3870   11.0535    9.9669   10.5921    9.1903    8.9294    8.9961    9.0438    9.6388    9.0226    9.6388   10.2701    9.9744    9.4726    9.9684   10.8641    9.4676    9.7646    9.9708    9.5919   10.4873   11.5686    9.5975   11.4911    9.9722   11.2992   10.3858    8.6541    8.6330    9.2925    9.8341    9.2982   11.6073    8.6366   10.8744   11.0129   10.1913    7.9617    8.5995    9.8725    9.9146   11.0552   11.2424   12.3196   11.6683   10.3786   12.3083   10.8160   11.4271   10.8951    9.5118    9.9563   11.3120   10.8200    9.8287    9.5650   11.1511    9.1402    9.8238    9.5200    9.7502   11.2213   10.2448   11.1791   10.0374   10.0121    9.4415   10.3500   10.4268    7.3538   10.2443    9.8364   11.5320   12.0074    8.9956   12.1759    9.5948   10.0414    8.8187   10.3007    9.9312    9.7101   11.2628   10.5430    9.4165   10.2857    9.5155   11.7486    8.3431   10.1587    8.1155   10.8080   10.4833    9.3340    9.0418    9.9740    9.0930    8.9636
 
