# Supplementary material for: Inclusive Composite Interval Mapping of QTL by Environment Interactions in Biparental Populations
Source: PLoS One. 2015 Jul 10;10(7):e0132414. doi: 10.1371/journal.pone.0132414 (PMC4498613; doi:10.1371/journal.pone.0132414)
Supplement: S2 File — (ZIP) [file pone.0132414.s002.zip › F2 population/e=1/run_00060.met]

!**********************Note: lines staring with "!" are remarks and will be ignored in the program********************
!*********************************General Information**********************************
!Assuming F1 = P1 x P2, populations available in QTL IciMapping are: 
!  1, P1BC1F1 = P1 x F1, the first backcrossing where P1 is used as the recurrent parent;
!  2, P2BC1F1 = P2 x F1, the first backcrossing where P2 is used as the recurrent parent;
!  3, F1DH, F1-derived doubled haploids; 
!  4, RIL or F1RIL, recombination inbred lines through the repeated selfing of F1;
!  5, P1BC1RIL, recombination inbred lines through the repeated selfing of P1BC1F1;
!  6, P2BC1RIL, recombination inbred lines through the repeated selfing of P2BC1F1;
!  7, F2, the selfing generation of F1;
!  8, F3, the selfing generation of F2;
!  9, P1BC2F1, the second backcrossing where P1 is used as the recurrent parent; 
! 10, P2BC2F1, the second backcrossing where P2 is used as the recurrent parent;
! 11, P1BC2RIL, recombination inred lines through the repeated selfing of P1BC2F1; 
! 12, P2BC2RIL, recombination inred lines through the repeated selfing of P2BC2F1; 
! 13, P1BC1F2, the selfing generation of P1BC1F1; 
! 14, P2BC1F2, the selfing generation of P2BC1F1; 
! 15, P1BC2F2, the selfing generation of P1BC2F1; 
! 16, P2BC2F2, the selfing generation of P2BC2F1; 
! 17, P1BC1DH, P1BC1F1-derived doubled haploids; 
! 18, P2BC1DH, P2BC1F1-derived doubled haploids; 
! 19, P1BC2DH, P1BC2F1-derived doubled haploids; 
! 20, P2BC2DH, P2BC2F1-derived doubled haploids; 
   7      !Mapping Population (see remarks above)
   2      !Mapping Function (1 for Kosambi; 2 for Haldane; 3 for Morgan)
   2      !Marker Space Type (1 for intervals; 2 for positions)
   1      !Marker Space Unit(1 for centiMorgans; 2 for Morgan)
   6      !Number of Chromosomes (or Linkage Groups)
 200      !Size of the mapping population
   1      !Number of environments
 
!***************************************** Chromosomes and Linkage Maps **********************************************
!Chromosome                 NumMarkers
-CH1                        16
-CH2                        16
-CH3                        16
-CH4                        16
-CH5                        16
-CH6                        16
!Linkage map (Marker name followed by position or the interval length)
 MK-1-1                1     0.000
 MK-1-2                1    10.000
 MK-1-3                1    20.000
 MK-1-4                1    30.000
 MK-1-5                1    40.000
 MK-1-6                1    50.000
 MK-1-7                1    60.000
 MK-1-8                1    70.000
 MK-1-9                1    80.000
 MK-1-10               1    90.000
 MK-1-11               1   100.000
 MK-1-12               1   110.000
 MK-1-13               1   120.000
 MK-1-14               1   130.000
 MK-1-15               1   140.000
 MK-1-16               1   150.000
 MK-2-1                2     0.000
 MK-2-2                2    10.000
 MK-2-3                2    20.000
 MK-2-4                2    30.000
 MK-2-5                2    40.000
 MK-2-6                2    50.000
 MK-2-7                2    60.000
 MK-2-8                2    70.000
 MK-2-9                2    80.000
 MK-2-10               2    90.000
 MK-2-11               2   100.000
 MK-2-12               2   110.000
 MK-2-13               2   120.000
 MK-2-14               2   130.000
 MK-2-15               2   140.000
 MK-2-16               2   150.000
 MK-3-1                3     0.000
 MK-3-2                3    10.000
 MK-3-3                3    20.000
 MK-3-4                3    30.000
 MK-3-5                3    40.000
 MK-3-6                3    50.000
 MK-3-7                3    60.000
 MK-3-8                3    70.000
 MK-3-9                3    80.000
 MK-3-10               3    90.000
 MK-3-11               3   100.000
 MK-3-12               3   110.000
 MK-3-13               3   120.000
 MK-3-14               3   130.000
 MK-3-15               3   140.000
 MK-3-16               3   150.000
 MK-4-1                4     0.000
 MK-4-2                4    10.000
 MK-4-3                4    20.000
 MK-4-4                4    30.000
 MK-4-5                4    40.000
 MK-4-6                4    50.000
 MK-4-7                4    60.000
 MK-4-8                4    70.000
 MK-4-9                4    80.000
 MK-4-10               4    90.000
 MK-4-11               4   100.000
 MK-4-12               4   110.000
 MK-4-13               4   120.000
 MK-4-14               4   130.000
 MK-4-15               4   140.000
 MK-4-16               4   150.000
 MK-5-1                5     0.000
 MK-5-2                5    10.000
 MK-5-3                5    20.000
 MK-5-4                5    30.000
 MK-5-5                5    40.000
 MK-5-6                5    50.000
 MK-5-7                5    60.000
 MK-5-8                5    70.000
 MK-5-9                5    80.000
 MK-5-10               5    90.000
 MK-5-11               5   100.000
 MK-5-12               5   110.000
 MK-5-13               5   120.000
 MK-5-14               5   130.000
 MK-5-15               5   140.000
 MK-5-16               5   150.000
 MK-6-1                6     0.000
 MK-6-2                6    10.000
 MK-6-3                6    20.000
 MK-6-4                6    30.000
 MK-6-5                6    40.000
 MK-6-6                6    50.000
 MK-6-7                6    60.000
 MK-6-8                6    70.000
 MK-6-9                6    80.000
 MK-6-10               6    90.000
 MK-6-11               6   100.000
 MK-6-12               6   110.000
 MK-6-13               6   120.000
 MK-6-14               6   130.000
 MK-6-15               6   140.000
 MK-6-16               6   150.000
!*********************************** Marker Types ********************************************************************
!Co-dominant marker: When heterozygote F1 is present, P1 is coded as 2, F1 is coded as 1, and P2 is coded as 0; Otherwise, P1 is coded as 2, and P2 is coded as 0. 
!Dominant marker: When heterozygote F1 is present, P1 and F1 are coded as 12, and P2 is coded as 0; Otherwise, P1 is coded as 2, and P2 is coded as 0.  
!Recessive markers: When heterozygote F1 is present, P1 is coded as 2, and F1 and P2 are coded as 10; Otherwise, P1 is coded as 2, and P2 is coded as 0. 
!Missing marker is coded as -1. 
 MK-1-1                 1   1   1   1   2   2   2   2   0   1   1   1   1   1   1   2   2   0   2   1   2   0   0   1   1   0   0   1   0   1   1   0   0   1   2   0   1   0   1   0   0   0   0   2   1   1   1   1   1   2   1   1   0   2   2   0   0   1   1   2   1   1   1   1   0   0   1   2   1   1   2   0   1   2   2   2   2   2   1   1   0   1   0   1   2   0   1   1   2   1   1   2   0   1   1   1   1   0   0   1   2   1   0   0   1   1   0   1   2   2   2   0   1   1   0   0   1   2   0   1   1   0   1   1   0   2   0   1   2   0   1   2   2   1   2   0   0   2   0   0   1   1   1   1   0   2   1   0   0   2   1   1   1   1   2   1   2   2   0   0   2   1   1   2   1   1   2   2   2   0   1   2   1   2   2   0   1   2   2   1   1   1   2   1   1   0   2   2   0   1   1   1   0   2   2   0   1   1   2   0
 MK-1-2                 1   1   1   0   2   2   2   1   0   1   1   0   1   1   1   2   2   0   2   1   1   0   0   1   1   1   0   1   1   2   1   0   0   0   2   0   1   0   1   0   0   0   0   2   1   1   1   0   2   2   1   0   0   2   2   1   0   1   1   1   1   0   1   1   0   0   1   2   2   1   2   0   1   2   2   1   2   2   2   1   0   2   1   1   2   1   1   2   2   2   1   2   0   1   1   2   2   0   0   1   2   1   1   0   2   1   0   1   2   2   2   0   1   1   0   0   1   1   0   1   1   0   2   1   1   2   0   1   2   0   1   1   2   1   2   0   0   1   0   0   1   1   1   1   0   2   1   0   0   2   2   1   1   1   1   0   2   0   0   0   2   1   1   2   1   1   2   2   2   0   1   2   1   2   2   0   1   2   2   1   1   1   2   1   1   0   2   2   0   1   1   1   1   2   2   0   1   1   2   0
 MK-1-3                 1   1   1   0   2   2   2   1   0   1   1   0   1   1   1   2   1   0   2   1   2   0   0   0   1   1   0   1   0   2   1   0   0   0   2   0   1   1   1   0   0   0   0   2   0   1   0   0   2   1   1   0   0   1   2   1   0   1   1   1   1   0   1   1   0   0   1   2   2   1   2   0   0   2   1   2   2   0   2   1   0   2   1   1   2   1   1   2   2   2   1   2   0   2   1   2   2   0   1   1   2   1   1   0   2   1   0   1   2   1   2   0   1   1   0   0   1   1   0   1   1   1   2   1   1   2   1   1   2   0   1   1   2   1   2   0   0   1   0   0   0   1   1   1   0   2   1   0   0   2   2   1   1   1   2   1   1   0   0   0   2   1   1   2   1   0   2   2   2   0   1   2   1   1   2   0   1   2   2   1   1   1   2   1   1   1   2   1   0   2   0   1   1   2   2   0   1   1   2   0
 MK-1-4                 1   2   1   0   2   1   2   1   0   2   1   0   1   0   1   2   1   0   2   1   2   0   0   0   0   0   0   1   0   2   1   0   0   0   1   0   1   1   0   1   1   0   0   2   1   1   0   0   2   2   0   0   1   1   2   2   0   1   1   1   1   0   1   1   0   0   1   1   2   2   2   0   0   2   1   2   2   0   2   2   0   2   1   1   2   1   1   2   2   1   1   2   0   2   0   1   2   0   1   1   2   1   1   0   2   1   0   1   2   1   2   1   1   1   0   0   1   0   0   1   1   1   2   1   1   2   1   1   2   1   1   1   2   1   2   0   0   1   1   0   0   1   1   1   0   2   1   0   0   2   1   1   1   1   1   1   1   0   1   0   1   1   0   2   2   0   1   2   1   0   1   2   1   0   2   1   2   0   1   1   1   1   2   1   1   1   1   1   1   2   1   1   1   1   2   0   1   2   2   0
 MK-1-5                 1   1   0   0   2   1   2   1   1   2   1   0   2   0   1   2   1   0   2   1   2   0   0   1   0   0   0   1   0   2   1   0   0   0   0   0   2   1   0   1   1   1   0   2   1   2   0   0   2   2   0   0   1   1   2   2   0   1   0   2   1   0   1   1   1   0   1   1   2   2   2   0   0   2   1   2   2   0   2   2   0   2   0   0   2   1   1   2   2   1   1   2   0   2   1   0   1   0   1   1   2   1   1   0   2   1   0   1   1   1   2   1   2   1   0   0   0   0   0   2   1   1   2   1   1   2   1   1   2   1   0   1   2   1   2   0   0   1   0   0   0   1   1   1   0   2   2   0   0   2   1   1   1   1   0   1   1   0   1   0   1   2   0   2   2   1   2   2   1   0   1   0   1   0   2   1   2   0   1   1   1   1   2   1   1   0   1   1   1   2   2   1   1   1   2   0   1   2   2   0
 MK-1-6                 1   1   0   0   2   1   2   1   1   2   1   0   2   0   0   2   1   0   2   1   2   1   0   1   0   0   0   1   0   2   1   0   0   0   0   0   1   1   0   1   2   0   0   2   2   2   1   0   2   2   0   0   0   1   2   1   1   1   0   2   1   0   1   1   1   0   1   1   2   2   2   0   1   2   1   1   2   0   2   2   0   2   0   0   2   0   1   2   2   1   1   1   0   1   1   0   1   0   1   1   2   1   1   0   2   2   0   2   1   1   2   1   2   1   0   0   0   0   1   2   1   1   2   0   2   1   2   0   1   1   0   0   2   1   2   0   0   1   0   0   1   1   1   1   0   2   1   0   0   2   1   1   1   1   0   1   1   0   1   0   1   1   0   2   1   1   1   2   1   0   1   0   1   0   1   0   2   0   1   1   1   1   1   1   1   0   1   0   1   2   2   1   1   1   1   0   1   2   2   0
 MK-1-7                 1   1   0   0   2   1   1   1   1   2   2   1   2   0   0   2   0   0   2   1   2   1   1   1   0   1   0   1   0   1   1   1   0   1   0   0   0   1   0   1   2   1   2   2   2   1   1   1   2   2   0   0   0   0   2   2   1   1   1   2   1   0   1   1   1   0   0   1   2   1   2   0   1   2   1   1   2   1   1   2   0   2   0   0   2   0   1   1   1   1   1   1   0   1   1   0   1   0   1   1   1   1   1   0   1   2   0   2   1   1   2   1   2   1   0   0   0   1   1   2   2   2   2   1   2   1   1   0   1   1   0   0   2   1   2   2   0   1   0   1   1   0   0   1   0   2   1   0   0   2   1   0   1   1   0   2   1   0   1   0   1   1   0   2   1   1   0   2   1   0   1   0   1   0   1   1   2   0   1   2   1   1   1   1   1   0   1   0   1   2   2   1   1   1   1   0   1   2   2   1
 MK-1-8                 1   1   0   1   2   1   1   1   1   2   2   1   2   1   0   1   1   0   2   0   2   1   1   1   0   1   0   1   1   1   1   1   0   1   0   1   0   1   0   1   2   1   1   2   2   1   1   1   2   2   0   0   0   1   2   2   1   1   1   2   1   1   0   1   1   0   1   1   2   1   2   0   1   2   1   1   2   1   1   2   0   2   0   0   2   0   1   1   1   1   1   2   0   1   1   0   1   0   1   1   1   1   1   0   1   2   1   2   1   1   2   1   2   1   0   0   0   1   1   2   2   1   2   1   2   1   1   0   1   1   1   0   2   1   1   2   0   0   0   2   1   0   0   0   0   2   1   0   0   1   1   0   0   1   0   1   1   0   2   0   1   1   1   2   1   1   0   2   1   0   1   1   1   0   1   1   2   0   1   2   1   0   1   1   0   0   1   0   1   2   2   1   1   1   1   0   0   2   2   1
 MK-1-9                 0   1   0   1   2   1   1   1   1   2   2   1   1   1   0   1   1   1   1   1   2   1   1   2   1   1   0   2   1   1   2   1   0   1   0   0   0   1   0   1   2   1   2   2   1   1   1   0   2   2   0   1   0   2   1   2   1   1   2   2   1   1   0   1   0   0   1   1   2   1   2   1   2   2   1   1   2   2   1   2   0   2   0   1   2   0   2   1   1   1   1   1   0   1   1   1   1   0   1   1   0   1   1   0   1   2   1   1   0   1   2   1   2   2   0   0   0   2   1   2   2   1   2   1   2   1   1   0   1   1   1   0   2   1   0   2   0   0   0   2   1   1   0   0   0   2   1   0   0   1   0   1   0   1   0   2   2   0   2   0   1   1   1   1   1   1   0   2   1   0   1   1   1   0   1   1   2   0   1   2   1   0   0   1   0   0   1   0   1   1   2   1   1   0   1   0   0   2   2   1
 MK-1-10                1   1   1   1   2   1   1   1   1   2   1   1   1   1   0   1   1   1   1   1   2   2   1   2   1   1   0   2   1   1   2   1   0   1   0   0   0   1   0   1   2   1   2   2   1   1   1   0   2   2   1   1   0   1   2   2   0   1   1   2   1   1   0   1   1   0   1   1   2   1   2   1   2   2   1   1   2   2   1   2   0   2   1   0   2   0   2   2   0   0   0   0   0   1   2   0   2   0   1   1   0   1   1   0   1   2   1   1   0   1   2   1   1   2   0   0   1   2   1   1   2   1   2   1   2   1   1   0   1   1   2   0   2   1   0   2   0   0   0   1   2   1   1   0   0   2   1   0   1   1   0   1   0   1   0   2   2   0   2   0   1   1   1   0   1   1   0   1   1   0   0   1   1   1   1   1   1   0   1   2   1   0   0   1   0   0   0   0   1   1   2   1   1   0   1   0   0   2   2   1
 MK-1-11                1   1   1   1   1   1   1   1   1   1   1   0   2   1   0   1   0   1   1   1   2   2   1   2   1   0   0   2   1   1   2   2   0   1   0   1   0   1   0   1   2   1   2   2   1   1   1   0   2   2   1   1   0   0   2   2   0   1   1   2   1   1   0   1   1   0   1   0   2   1   1   1   2   2   1   1   2   2   2   2   0   2   1   0   2   0   2   2   0   0   0   1   1   1   2   0   2   0   1   0   0   1   1   0   1   2   1   1   0   1   2   2   0   2   0   0   1   1   0   0   2   1   1   1   2   1   1   0   1   1   2   0   2   1   0   2   0   0   0   1   2   0   1   0   0   2   1   0   1   1   0   1   0   1   0   2   2   0   2   0   1   1   1   0   1   1   0   1   1   1   0   1   1   1   1   1   0   0   1   2   1   0   0   2   0   0   0   0   1   1   2   1   1   0   1   0   0   1   1   0
 MK-1-12                1   1   1   1   1   1   1   1   1   1   1   0   2   1   0   1   0   1   1   1   2   2   1   2   2   1   0   2   1   1   2   2   0   0   0   1   0   1   0   1   1   1   2   2   0   1   1   0   1   2   1   1   0   0   2   2   0   1   1   2   1   1   0   1   1   0   1   0   2   1   1   1   2   2   0   2   2   2   2   2   0   2   1   0   2   0   1   1   0   1   0   1   2   1   2   1   2   0   0   0   0   1   1   0   1   2   1   1   0   0   2   1   0   2   1   0   1   1   0   0   2   1   0   2   2   1   1   1   0   1   2   0   2   1   0   2   0   0   0   1   2   0   1   0   0   2   1   0   1   1   2   1   0   1   0   2   0   0   2   0   1   2   1   0   1   1   0   1   0   1   1   1   1   1   1   1   0   0   1   1   1   0   0   2   0   0   0   0   1   1   1   0   2   0   0   0   0   1   1   0
 MK-1-13                1   2   2   1   1   1   1   2   1   1   1   1   2   1   0   0   0   1   0   1   2   2   1   2   1   1   1   1   1   1   2   2   0   0   0   1   0   1   0   1   1   2   1   2   0   1   1   1   1   2   1   1   0   0   2   2   0   1   0   2   1   1   0   1   1   0   1   0   2   1   1   1   1   2   0   2   2   2   2   2   1   2   0   0   2   1   1   1   0   1   0   1   2   1   1   1   2   0   0   0   0   0   1   0   2   1   1   1   0   0   2   2   0   2   2   0   1   1   1   0   2   1   1   2   2   2   1   0   0   1   2   0   2   1   0   1   0   0   0   1   2   0   1   0   0   2   1   0   1   1   2   1   0   1   0   2   0   0   2   0   1   2   1   0   1   1   0   1   0   1   1   1   0   1   0   2   1   0   1   1   1   0   0   2   0   0   1   0   1   2   1   0   2   1   0   1   0   1   1   0
 MK-1-14                2   1   2   1   1   1   1   2   1   1   1   2   2   1   1   0   0   1   0   1   2   1   1   2   0   1   1   0   1   1   2   2   0   0   0   2   0   1   0   1   1   2   1   2   0   1   1   2   2   2   1   1   0   0   2   2   0   1   0   2   1   1   0   0   1   0   1   0   1   1   0   2   1   2   0   2   2   2   2   2   1   2   0   0   2   1   2   0   0   0   0   1   1   1   1   1   2   0   0   0   0   0   1   0   2   0   0   1   0   0   2   2   0   2   2   1   1   1   2   0   2   1   1   1   2   2   1   0   0   1   2   0   2   1   0   1   0   1   1   1   2   0   1   0   1   2   0   0   1   1   2   1   1   1   0   2   0   0   2   0   1   2   1   0   1   1   0   1   0   1   1   1   0   1   0   2   1   1   1   2   1   0   0   2   1   0   1   0   2   2   0   0   1   2   0   2   0   1   1   0
 MK-1-15                2   1   2   1   1   1   1   1   1   0   0   2   2   1   1   0   0   1   0   0   2   2   1   1   0   1   2   0   1   2   2   2   0   1   0   2   0   1   0   1   1   2   1   2   0   1   1   2   2   2   1   1   0   1   2   2   0   1   0   0   1   1   1   0   1   0   1   0   1   1   0   2   1   2   0   2   2   1   2   2   1   1   0   0   2   1   2   0   1   0   0   1   1   1   1   1   2   0   0   0   1   0   1   1   2   0   0   2   0   0   2   1   0   2   2   1   1   1   2   0   1   1   1   1   2   1   1   0   0   0   1   0   2   2   0   2   0   1   1   1   2   0   1   1   1   2   0   0   1   0   2   1   1   1   0   1   0   1   2   0   1   2   1   1   1   1   0   1   0   1   0   1   0   1   1   2   1   1   1   2   1   0   0   2   1   0   0   1   2   2   1   1   1   2   0   2   0   1   1   0
 MK-1-16                2   1   2   1   1   1   1   1   2   0   0   2   2   1   1   1   0   1   0   1   2   1   1   2   1   1   2   0   1   2   2   2   0   1   0   2   0   1   0   1   1   1   1   2   0   1   1   2   2   2   1   0   1   1   0   2   0   1   0   1   1   1   1   0   2   0   1   0   1   0   1   2   1   1   0   2   2   1   2   2   1   1   0   0   2   1   2   0   1   0   0   1   2   1   1   1   1   0   0   1   1   0   1   1   2   0   0   1   0   0   2   1   0   2   2   1   1   1   2   0   1   1   1   2   1   0   0   0   1   1   1   0   2   2   0   1   0   1   1   1   2   1   1   1   0   2   0   0   1   0   2   1   1   1   0   0   0   1   2   0   1   2   1   1   1   1   0   1   1   1   0   2   0   1   2   2   1   1   1   2   2   0   0   2   1   0   0   0   2   2   1   1   1   2   0   2   0   1   1   0
 MK-2-1                 1   2   0   1   0   2   2   1   2   0   1   2   1   1   2   2   2   2   1   2   2   0   1   0   1   2   2   2   2   1   1   2   1   0   1   0   1   2   1   0   1   0   0   1   0   2   0   1   2   0   2   1   0   2   0   1   0   0   0   1   2   0   0   0   2   1   1   1   1   1   0   1   2   1   1   0   0   1   2   0   1   0   2   1   1   2   0   1   2   1   0   1   2   0   2   2   0   1   1   1   0   1   1   1   0   1   1   1   1   1   0   2   2   1   1   1   0   0   0   1   1   1   0   2   0   1   1   1   1   2   2   1   2   1   1   2   0   1   0   1   2   1   1   1   1   2   1   0   1   1   0   1   1   0   1   2   1   2   0   0   0   2   1   1   2   0   0   1   2   1   1   2   1   1   2   0   2   0   0   1   1   0   0   2   1   2   2   0   1   2   1   2   0   0   0   1   2   2   0   0
 MK-2-2                 1   1   1   1   0   2   2   0   2   1   1   1   1   1   2   2   2   1   1   1   2   0   1   0   1   2   2   2   1   1   1   2   1   0   1   0   1   2   1   0   2   0   0   1   0   2   0   2   2   0   2   0   0   1   1   2   1   0   0   1   2   1   1   1   1   1   1   1   1   1   0   1   2   1   2   0   1   1   1   0   1   0   2   1   1   2   0   1   2   2   0   1   1   0   2   1   0   1   1   1   0   1   1   1   0   1   1   1   1   1   0   2   2   1   1   2   0   0   0   2   1   1   0   2   1   1   1   1   0   2   2   1   2   1   1   2   0   1   0   1   2   0   0   1   1   2   1   1   1   1   0   1   1   0   1   2   1   2   0   0   0   2   1   2   1   0   0   1   2   0   1   2   1   2   2   0   2   1   0   2   1   0   0   2   1   1   1   0   1   2   1   1   0   0   1   1   2   2   0   0
 MK-2-3                 1   1   2   1   0   2   2   1   1   1   1   1   1   1   2   2   1   1   0   1   2   0   1   0   0   1   2   2   1   2   1   2   1   1   1   0   2   2   1   0   2   1   0   1   0   2   0   2   2   0   2   0   1   1   1   2   1   0   0   1   2   1   1   1   1   1   1   1   0   1   0   1   2   1   1   0   1   1   1   0   1   0   2   1   1   2   1   1   2   1   0   1   1   0   1   0   1   1   1   1   0   1   0   1   0   1   1   1   1   1   0   2   2   1   1   2   0   1   0   2   1   1   0   2   1   2   1   1   0   2   2   0   1   1   1   2   0   1   1   2   2   0   0   1   0   2   1   1   1   1   0   1   1   0   1   2   1   1   1   0   0   2   1   1   1   1   1   1   2   0   1   2   1   2   2   0   2   2   0   1   1   0   0   2   1   1   1   0   1   1   0   0   0   0   0   1   2   2   0   0
 MK-2-4                 1   1   2   1   0   2   2   1   1   0   0   1   1   1   2   1   1   1   0   1   2   0   1   0   0   1   2   2   1   2   1   2   1   1   1   0   1   2   2   0   1   1   0   1   0   2   1   1   2   0   1   0   1   1   1   2   1   0   1   1   2   2   1   1   1   2   1   1   1   2   0   1   2   1   1   0   1   1   1   0   1   0   2   1   1   2   1   1   2   1   0   1   1   1   1   0   1   2   1   1   0   1   0   1   0   1   1   2   1   1   0   1   2   0   1   1   0   1   0   2   1   1   0   2   0   1   1   1   1   2   2   0   1   1   1   1   0   1   1   2   2   0   1   1   1   2   1   1   1   1   0   1   2   0   1   2   2   1   1   0   0   2   1   1   1   1   1   1   2   0   1   2   1   2   2   0   2   1   1   2   1   1   0   2   1   1   0   0   1   1   1   0   0   0   0   1   2   2   0   0
 MK-2-5                 1   2   2   1   0   2   1   1   1   1   0   1   0   0   2   1   1   0   0   1   2   0   1   0   0   1   2   2   1   2   1   2   1   1   1   0   1   2   2   0   1   1   0   1   0   2   1   1   2   0   1   0   1   1   0   2   1   0   1   1   2   2   1   1   1   2   1   1   2   2   0   1   2   1   1   0   2   1   1   0   1   1   2   1   1   2   0   1   2   1   0   1   1   1   1   0   1   1   1   1   0   2   0   1   0   2   1   2   1   1   0   1   2   0   1   1   0   1   0   2   0   1   0   2   1   1   1   1   0   2   2   0   1   1   1   1   0   0   1   2   2   0   2   1   1   2   0   1   1   0   0   1   2   1   1   2   2   1   1   0   0   2   1   2   1   0   1   1   2   0   1   2   1   2   2   0   2   1   1   2   1   1   1   2   0   1   0   0   1   1   1   1   0   0   1   1   2   2   1   0
 MK-2-6                 1   1   1   1   0   2   1   1   1   1   0   1   0   0   1   1   1   0   1   0   2   0   1   0   1   1   1   2   1   1   1   2   1   1   1   1   1   2   2   0   1   1   0   1   0   2   1   0   2   0   1   0   2   1   0   2   1   0   1   1   2   2   1   1   0   2   1   1   2   2   0   1   1   1   1   0   1   1   1   0   1   1   2   1   1   1   0   1   2   1   0   1   1   1   1   1   1   1   1   1   0   1   1   2   0   1   1   2   1   1   0   1   1   0   1   1   0   1   0   2   0   1   1   2   1   1   1   1   0   1   2   0   1   1   1   1   1   0   1   2   2   0   1   1   1   1   0   1   1   0   0   0   2   1   1   2   1   1   1   1   1   2   1   2   0   0   1   2   1   0   2   2   1   2   2   0   1   1   2   1   1   1   1   2   0   2   0   0   1   1   0   1   0   2   1   1   1   2   1   0
 MK-2-7                 1   1   1   1   0   2   1   1   0   1   0   1   0   0   1   1   2   0   1   0   2   0   1   0   1   1   1   2   0   1   1   2   1   1   1   2   1   2   2   1   1   1   0   2   0   1   2   1   2   0   1   0   2   1   0   1   2   0   1   1   2   2   1   1   1   2   1   2   1   2   1   1   1   1   1   0   1   1   2   0   1   1   2   1   1   1   0   1   2   1   0   1   1   1   0   1   0   1   1   1   2   1   2   2   0   1   1   2   1   0   0   1   1   0   1   1   0   1   2   2   0   0   1   2   1   1   1   0   0   1   2   1   1   1   1   1   1   1   1   2   2   0   1   1   1   1   0   2   1   0   0   1   2   1   1   2   1   1   1   0   1   2   2   2   0   1   1   2   1   0   2   2   1   1   1   0   1   1   2   1   1   1   1   1   0   1   0   0   1   1   1   1   1   2   1   1   1   2   2   0
 MK-2-8                 1   1   0   0   1   2   0   1   0   1   0   2   0   0   1   0   2   0   1   0   2   0   1   0   1   1   1   1   0   1   1   2   1   1   1   1   2   2   2   1   1   1   0   2   0   1   2   2   2   0   0   0   2   1   0   1   2   0   1   1   2   2   1   2   1   1   1   2   1   2   1   1   1   1   1   0   1   1   2   0   2   1   1   2   1   1   1   1   2   1   0   1   1   1   0   2   0   1   2   1   2   1   1   2   1   1   1   2   1   0   0   1   1   0   2   1   1   1   2   1   0   0   1   2   1   2   0   0   0   1   2   1   1   1   1   1   1   0   2   2   2   0   1   1   1   1   0   2   1   1   0   1   2   1   1   2   1   1   1   0   1   2   1   1   0   1   1   0   1   0   2   2   1   1   1   0   1   0   2   1   2   1   2   1   0   0   0   0   1   1   1   1   1   2   1   1   1   2   2   0
 MK-2-9                 1   1   0   0   1   2   0   1   0   1   0   2   0   0   1   0   2   0   1   1   2   0   1   0   1   1   1   1   0   1   1   2   1   1   1   1   2   2   1   2   1   1   1   2   0   1   2   1   2   0   0   0   2   1   0   1   2   1   1   1   2   2   1   2   1   1   1   2   1   2   1   1   1   1   1   0   1   1   2   0   2   1   1   2   2   2   1   1   2   1   0   1   2   2   0   1   1   1   2   1   1   1   0   1   1   1   1   2   1   1   0   1   1   0   2   2   1   1   2   1   0   1   1   2   1   2   0   0   0   0   2   1   1   2   1   1   1   0   2   2   1   1   1   2   1   1   0   2   1   1   0   1   1   1   1   2   1   1   1   0   1   0   1   1   0   1   2   0   1   0   2   2   1   0   1   0   1   0   2   1   1   2   2   1   0   0   0   0   1   1   1   1   1   2   1   0   2   2   2   1
 MK-2-10                1   1   1   1   1   2   0   1   0   1   0   2   2   0   1   0   2   0   0   1   2   0   1   0   1   1   1   1   0   0   1   1   1   2   1   1   2   1   0   2   1   1   1   2   0   1   2   1   2   0   0   0   1   0   0   1   2   0   2   0   2   2   1   2   0   1   2   2   1   1   1   1   1   1   1   0   1   1   2   0   2   1   1   2   2   1   1   1   1   1   0   1   2   1   0   1   1   1   2   1   1   2   0   1   1   0   0   2   2   1   0   1   1   0   1   2   1   1   2   1   0   1   1   2   1   1   0   0   0   0   2   1   1   2   1   0   1   0   2   2   2   1   1   2   1   1   1   1   1   1   0   1   1   1   1   2   1   0   1   0   1   0   2   1   0   2   2   0   1   0   2   1   1   0   1   2   1   0   1   1   1   1   2   1   0   0   0   0   1   1   1   1   1   2   1   0   2   2   2   1
 MK-2-11                1   1   1   1   0   2   1   1   0   1   0   1   2   0   1   0   2   0   0   1   2   0   1   0   1   1   1   1   1   1   1   1   1   2   1   1   1   2   1   2   1   1   1   2   0   1   2   1   2   0   0   0   1   0   0   0   2   0   2   0   1   2   0   2   0   1   1   1   1   1   1   0   0   1   1   0   1   1   2   0   1   1   1   2   2   1   1   1   1   1   0   1   2   1   0   1   1   1   2   1   1   1   0   1   0   0   0   1   2   1   0   1   1   0   1   2   0   1   2   1   1   1   1   2   1   1   0   0   0   0   2   1   1   2   1   0   1   0   2   1   2   1   1   2   2   1   1   1   1   1   0   1   1   0   1   2   1   0   1   1   1   0   1   1   0   2   2   0   1   0   2   1   1   0   1   2   1   0   1   0   2   1   2   1   0   0   0   0   1   1   1   1   1   2   2   0   2   2   2   1
 MK-2-12                1   1   2   1   0   2   1   1   1   1   0   1   1   0   1   0   1   0   0   1   2   1   1   0   1   1   1   1   1   1   1   1   1   2   1   1   1   2   1   2   0   1   1   2   1   1   2   1   2   0   0   0   1   0   1   0   2   0   2   1   1   2   0   2   1   1   1   1   2   1   2   0   0   1   1   0   1   1   2   0   1   1   1   2   2   1   1   0   1   1   0   1   2   1   0   1   0   1   2   1   1   2   0   1   0   0   0   1   2   1   0   1   1   0   1   2   0   1   2   1   2   1   1   1   1   1   1   0   0   0   2   1   1   2   1   0   2   0   2   1   2   1   1   2   2   1   1   1   0   1   0   1   1   0   0   2   1   1   1   1   1   0   1   0   1   2   2   0   1   0   2   1   1   0   1   2   2   1   1   0   1   1   2   2   0   0   0   0   1   1   1   1   1   2   1   0   2   2   2   0
 MK-2-13                1   1   2   1   0   1   1   1   1   0   1   2   1   0   0   0   1   0   0   1   2   0   1   0   1   1   1   1   1   1   1   2   1   1   1   1   0   1   2   2   0   1   1   2   1   1   2   1   2   0   0   0   1   0   1   0   2   0   2   2   1   2   0   2   1   1   1   1   2   1   2   0   1   1   1   0   1   1   2   0   0   1   1   2   2   0   1   1   1   1   0   1   2   1   0   1   1   1   2   1   1   2   0   1   0   1   0   1   2   1   1   1   1   0   0   2   0   1   1   1   1   1   1   2   1   1   1   0   0   0   2   1   1   1   0   0   1   0   2   1   1   1   1   1   2   1   1   1   1   1   0   1   1   0   0   1   1   1   1   1   1   1   1   0   1   2   2   0   2   1   2   1   1   0   1   2   2   1   1   1   1   2   2   2   0   0   0   1   1   1   1   0   1   2   1   0   1   1   2   0
 MK-2-14                1   1   2   1   1   1   1   1   1   0   1   2   1   0   0   0   1   0   0   1   2   0   1   0   1   0   1   1   1   1   1   2   1   1   1   1   0   1   1   2   0   1   1   2   1   1   1   1   2   1   1   0   1   0   1   0   2   0   2   2   1   2   0   2   1   1   1   1   2   1   2   0   1   1   1   0   1   1   2   0   0   2   1   2   2   0   1   1   1   0   0   1   1   1   0   1   1   1   2   1   1   2   0   1   0   1   0   1   2   1   2   2   1   0   0   2   0   1   0   1   1   1   1   2   1   1   1   1   0   0   2   1   1   2   0   0   1   0   2   1   1   1   2   1   1   0   1   1   1   2   1   1   1   0   0   1   0   1   1   2   1   1   1   0   1   1   2   0   2   1   2   1   1   0   1   2   1   1   1   1   1   2   2   2   0   0   0   1   2   1   1   1   1   2   1   0   1   1   2   1
 MK-2-15                1   1   2   1   1   1   1   1   1   0   1   2   0   1   0   0   1   0   0   1   1   0   1   0   1   1   0   1   1   1   1   2   2   1   1   2   0   1   1   2   0   0   1   2   1   1   1   1   2   1   1   0   1   2   1   0   2   0   2   2   1   2   0   2   1   1   1   1   2   0   1   0   1   1   0   0   1   1   2   1   1   2   1   2   2   0   1   1   1   0   0   1   1   1   0   1   1   1   2   1   1   2   0   1   0   1   0   1   2   1   1   1   1   1   0   2   0   1   1   1   1   1   1   2   1   1   1   1   0   0   1   1   2   2   0   0   1   0   2   1   1   1   2   1   1   0   1   1   1   2   1   1   1   0   0   1   0   1   1   2   2   0   0   0   1   1   1   0   1   1   2   1   1   0   1   2   1   1   1   1   1   2   2   2   0   0   0   1   2   1   1   1   1   2   1   0   1   1   2   1
 MK-2-16                1   2   1   1   1   1   0   1   1   1   1   2   0   0   0   0   1   0   0   1   2   0   1   0   1   1   0   1   1   2   1   1   2   1   1   2   0   1   1   2   0   0   1   1   1   1   1   1   1   1   1   0   1   2   1   0   1   0   2   2   1   2   1   1   1   1   1   1   2   0   1   1   0   1   0   0   1   1   2   1   1   2   1   2   2   0   1   1   1   0   0   1   1   1   2   1   1   1   1   1   1   2   0   1   0   1   0   1   2   2   1   2   2   1   0   2   0   0   1   1   1   1   1   2   1   1   1   0   0   0   1   1   1   2   0   0   1   0   2   1   0   1   2   1   0   0   1   1   1   2   1   1   0   0   0   1   0   2   1   2   2   0   0   0   1   1   1   0   1   1   1   1   1   0   1   2   0   1   1   2   1   2   2   2   0   0   0   1   2   1   1   1   0   1   1   1   2   1   2   1
 MK-3-1                 2   2   2   1   1   2   1   1   2   1   1   0   1   2   0   2   2   1   2   2   0   1   1   1   1   2   0   2   2   2   1   0   1   1   1   2   1   2   1   0   1   1   2   2   0   1   1   1   1   1   1   2   2   1   1   2   2   1   1   1   0   1   1   2   1   1   0   1   1   1   0   0   0   2   1   1   1   1   1   1   1   0   0   0   1   1   1   1   1   2   0   1   1   1   0   0   1   2   0   2   0   2   2   0   2   0   1   1   1   1   1   1   1   1   2   1   2   1   1   0   2   1   1   1   1   0   1   1   2   2   1   0   0   0   0   0   0   1   1   2   1   1   0   1   1   2   2   1   2   0   1   0   1   0   1   0   2   2   1   2   0   0   2   2   1   1   2   0   2   1   0   2   0   1   1   1   2   1   0   1   2   1   0   2   0   1   1   2   2   1   0   1   0   2   1   2   1   0   1   1
 MK-3-2                 2   2   1   1   1   2   1   1   2   2   1   1   1   2   0   2   2   1   2   2   0   1   1   1   1   1   0   2   2   2   1   0   1   1   1   2   1   2   1   1   1   0   2   2   0   1   1   1   1   1   1   1   2   1   1   2   2   0   1   1   0   1   1   2   1   1   1   1   1   2   0   1   0   2   2   1   1   1   1   1   1   0   0   0   1   1   1   1   1   2   0   1   1   0   0   1   2   2   0   2   1   2   2   0   2   0   1   1   1   1   1   1   1   1   2   1   2   1   1   0   2   1   1   1   1   0   1   1   1   2   1   0   0   0   0   0   1   1   1   2   1   1   0   1   1   2   2   1   2   0   0   0   1   0   1   0   2   2   1   1   0   1   2   1   1   1   2   0   2   1   0   2   0   1   2   1   2   1   0   1   2   1   0   2   0   1   1   2   2   1   1   1   0   2   1   2   0   0   1   2
 MK-3-3                 2   2   1   1   1   2   0   1   2   2   1   1   1   2   0   2   2   1   2   2   0   1   1   1   1   1   0   2   2   2   1   0   1   1   2   1   1   2   0   2   1   0   2   1   1   0   1   1   1   1   0   1   1   1   1   2   2   0   1   1   0   1   1   1   1   1   1   1   1   1   0   1   0   2   1   1   1   1   1   1   2   0   1   1   1   0   1   1   1   2   0   1   1   0   0   1   2   2   0   2   1   2   2   1   1   0   1   1   1   1   1   2   1   1   2   1   1   1   1   0   2   1   2   1   1   0   1   1   1   2   1   0   0   1   2   0   1   1   1   2   1   1   0   1   0   2   2   1   2   0   0   1   1   0   1   0   1   2   1   1   0   1   2   1   1   1   2   0   2   1   0   2   0   1   2   1   2   1   0   1   2   0   1   2   0   2   0   2   2   1   1   1   0   2   1   1   1   0   1   2
 MK-3-4                 2   2   1   1   1   2   0   1   1   1   1   1   1   2   0   2   2   1   2   2   0   2   1   1   1   1   0   2   1   2   1   0   1   1   2   1   1   1   0   2   1   0   2   1   1   0   1   1   1   1   0   1   1   1   1   2   1   0   0   1   1   1   1   1   0   1   1   0   1   1   0   1   0   1   1   1   1   1   0   1   2   0   0   1   1   0   0   2   1   1   0   2   1   0   1   1   2   1   0   2   0   1   2   2   1   0   1   1   1   1   1   2   1   1   2   2   2   1   1   1   2   1   2   1   1   0   1   1   1   2   1   0   0   1   2   0   1   1   1   2   1   1   0   2   0   2   2   1   2   0   0   1   1   0   1   0   0   2   1   1   0   1   1   1   1   1   2   0   2   1   0   2   0   1   2   1   2   1   0   1   2   0   1   2   0   2   0   2   1   1   1   1   0   2   1   1   1   0   1   2
 MK-3-5                 2   2   1   1   1   2   1   1   1   1   1   1   1   2   0   2   1   2   2   1   1   2   1   1   1   1   1   2   0   2   1   0   0   0   2   1   1   2   1   2   0   0   2   1   1   0   1   1   1   1   0   1   1   0   1   1   0   0   0   1   2   1   2   1   1   1   0   1   1   1   0   1   0   2   1   1   1   1   0   1   2   0   0   1   1   0   0   1   1   1   0   2   1   0   2   1   2   1   1   2   0   1   2   2   1   0   1   1   0   1   1   2   2   1   2   2   2   2   1   1   2   1   2   1   0   0   1   1   1   2   1   0   0   1   2   0   1   1   2   2   2   1   0   2   0   2   2   1   2   0   0   1   2   0   1   1   0   1   1   1   0   1   1   2   1   0   2   0   2   1   1   2   1   1   1   0   2   0   1   1   2   0   1   2   0   2   0   1   1   1   1   1   1   2   0   1   1   0   1   2
 MK-3-6                 2   2   2   1   1   2   1   1   1   1   1   1   1   2   0   2   2   2   2   1   1   2   1   1   1   1   1   2   0   2   1   1   0   0   1   1   1   2   1   2   0   0   2   1   1   0   1   1   1   1   0   1   1   1   1   1   0   0   0   1   2   1   2   1   1   2   0   2   1   1   1   1   0   1   1   1   1   1   0   1   2   0   0   1   1   1   0   1   1   2   0   2   1   1   2   1   2   1   1   2   0   0   2   2   1   1   1   0   0   1   1   2   2   1   2   1   2   2   1   1   2   1   2   0   0   0   2   1   2   2   1   0   1   1   2   0   1   1   2   2   2   0   1   2   0   2   2   1   2   0   0   2   2   0   1   1   0   1   1   1   0   1   1   2   1   0   2   0   2   2   1   2   1   1   1   0   2   0   1   2   1   0   2   2   0   2   0   1   2   1   1   1   1   2   0   1   1   0   2   2
 MK-3-7                 1   2   2   0   1   2   2   0   1   2   1   1   1   2   0   1   1   2   1   1   1   2   2   1   1   1   1   2   0   2   1   0   0   1   1   1   1   2   1   2   0   0   2   1   1   0   1   1   1   1   0   1   1   1   1   1   0   0   0   1   2   0   0   1   0   2   0   1   0   1   1   1   0   1   1   1   1   1   0   1   2   0   0   1   1   0   0   1   1   2   1   2   0   1   2   1   2   1   1   1   0   0   2   1   1   2   1   0   0   2   1   1   1   1   2   0   2   2   0   2   2   1   2   0   0   1   2   1   2   2   1   0   1   1   2   0   1   1   2   2   2   1   0   2   0   2   2   1   2   1   0   2   1   0   1   1   0   1   2   1   0   1   1   1   1   0   2   0   2   2   1   2   1   1   1   0   2   1   1   2   1   0   1   2   0   2   0   1   2   1   1   1   1   2   1   1   1   0   1   1
 MK-3-8                 1   2   2   0   1   2   2   0   1   2   1   1   1   2   0   2   1   2   1   1   1   2   2   1   0   1   1   2   0   2   0   0   1   1   1   1   1   2   1   2   1   0   2   1   1   0   1   1   1   1   0   0   1   1   1   2   0   0   0   0   1   1   0   1   0   1   0   1   0   1   1   1   0   1   1   1   1   0   0   1   1   0   0   1   2   0   0   1   1   2   1   1   0   1   2   1   2   1   1   1   0   0   1   2   1   2   0   0   1   2   0   1   1   1   2   0   2   2   0   2   2   1   2   1   0   1   2   1   2   2   1   0   1   1   2   0   1   1   2   1   2   1   0   2   0   2   2   1   2   2   0   2   1   0   1   1   0   1   2   1   0   1   1   0   1   0   2   0   0   1   1   2   1   1   0   1   1   1   2   2   1   0   1   2   0   2   0   1   2   1   1   1   1   1   1   2   1   0   1   1
 MK-3-9                 1   2   2   0   1   1   2   1   1   2   0   1   1   2   0   2   1   2   0   0   1   1   2   0   0   1   2   2   0   2   0   0   1   1   1   2   0   2   2   2   1   1   2   1   2   0   1   1   1   1   0   0   0   1   1   1   1   0   0   0   1   1   0   1   0   1   1   1   0   1   1   1   0   1   1   1   1   0   1   1   1   0   0   1   2   0   0   1   1   2   1   2   0   1   2   1   2   1   1   1   1   0   1   2   1   2   0   0   1   2   0   1   1   1   2   0   2   1   1   2   2   1   2   1   0   2   2   0   2   2   1   0   1   0   2   0   1   1   2   1   2   2   1   1   0   2   2   1   2   2   1   2   1   0   1   1   0   1   2   0   0   1   1   0   1   0   1   0   1   1   1   2   1   1   1   1   1   1   2   2   1   0   1   1   1   2   0   0   1   1   0   1   1   1   1   1   1   0   1   1
 MK-3-10                1   2   2   0   1   1   0   1   2   2   0   1   1   2   0   1   1   1   0   0   1   2   2   1   0   1   2   1   0   2   0   0   1   1   1   2   1   2   2   2   1   1   2   1   2   0   1   1   1   1   0   0   0   1   0   1   1   0   0   0   1   1   0   0   1   1   2   1   0   0   1   1   0   1   1   1   1   1   1   1   0   0   1   1   2   0   0   1   1   2   1   2   0   1   2   1   2   1   0   1   1   0   1   1   1   2   1   0   1   2   0   1   1   1   2   0   2   1   1   2   2   1   1   1   1   2   2   0   2   2   0   0   1   0   1   0   1   1   2   1   2   2   1   1   0   2   2   1   2   2   1   2   1   0   1   1   0   1   2   0   0   1   0   1   1   0   1   0   1   1   2   2   1   1   1   1   1   0   2   2   2   0   1   1   1   2   0   0   1   1   1   1   2   1   1   1   1   0   1   1
 MK-3-11                1   2   1   0   1   1   0   1   2   2   0   1   1   2   0   1   1   1   1   0   0   2   2   1   0   2   2   1   0   2   0   0   1   1   1   2   1   2   2   2   1   1   2   1   1   1   1   1   1   1   0   0   0   1   0   1   1   0   0   0   1   0   0   0   1   1   1   1   0   0   1   1   1   1   1   1   1   1   1   1   0   0   1   1   2   0   0   1   1   1   1   1   0   1   2   1   0   1   0   1   1   0   1   1   1   2   1   0   2   1   0   1   1   1   2   0   2   1   1   1   2   2   1   0   1   1   1   0   2   2   0   0   1   0   1   0   1   1   1   1   2   2   1   2   0   2   2   1   2   2   1   2   1   0   1   1   0   2   2   0   0   1   1   1   1   0   1   0   1   1   2   1   1   1   0   0   1   0   2   2   2   0   1   1   1   2   0   0   0   1   1   2   2   2   1   1   1   0   2   1
 MK-3-12                1   2   1   1   1   1   0   1   2   2   0   1   1   2   0   0   1   1   1   0   0   2   2   2   0   2   2   1   0   2   0   0   1   1   1   2   1   2   2   2   1   0   2   1   1   1   0   1   2   1   0   0   0   1   0   1   1   0   0   0   1   0   0   0   1   1   1   1   0   0   1   1   0   0   1   1   1   1   1   1   0   0   1   1   2   0   0   1   1   0   1   1   0   1   2   1   1   0   1   2   2   0   1   1   1   2   1   0   2   1   0   1   1   1   2   1   2   1   1   1   2   2   1   2   2   1   2   0   2   2   0   0   2   0   1   0   1   1   1   1   2   2   1   2   0   2   2   1   2   2   1   2   1   0   1   1   0   2   2   0   1   1   1   1   1   0   1   0   2   1   2   1   1   1   0   0   1   0   2   2   2   0   1   1   0   2   1   0   0   1   1   2   2   2   1   1   1   0   2   1
 MK-3-13                1   1   1   1   1   1   1   1   2   2   0   2   1   2   1   0   1   1   1   0   1   2   2   2   0   2   2   1   0   2   0   0   1   1   0   2   1   2   2   1   1   1   1   2   1   1   1   0   2   2   0   0   0   1   0   1   2   0   1   0   1   0   0   0   1   1   1   1   0   0   1   2   0   0   2   1   2   2   1   1   0   1   2   1   2   0   0   1   1   0   1   1   0   1   2   1   1   1   1   2   2   0   1   1   1   2   1   0   2   0   0   1   1   1   1   1   2   1   1   1   2   2   2   2   2   1   2   0   0   2   0   1   2   0   1   0   1   1   1   1   2   2   2   1   0   2   1   1   2   0   1   2   1   0   1   1   0   2   2   1   1   1   1   2   1   0   1   0   2   2   2   1   1   0   1   0   1   1   2   1   2   0   1   1   0   2   0   0   1   1   1   1   2   2   1   1   1   0   1   1
 MK-3-14                1   1   1   1   1   1   1   1   2   2   1   1   1   2   2   0   1   1   0   0   1   2   2   2   0   2   2   1   0   2   0   1   1   1   0   1   1   2   2   0   1   1   1   2   1   1   1   0   2   1   0   2   1   1   1   1   2   0   1   0   1   0   0   0   1   2   1   2   0   1   1   1   0   0   2   1   1   2   1   1   1   1   1   1   2   1   0   2   1   0   1   1   0   1   2   1   1   1   1   2   2   0   1   1   1   2   0   0   2   0   1   1   0   1   1   0   2   1   1   1   2   2   1   1   1   1   2   0   1   2   0   1   2   0   1   0   1   1   1   1   1   2   1   1   0   2   1   1   2   1   1   2   1   1   1   0   0   2   1   1   0   1   1   2   1   0   1   0   2   2   2   2   1   0   1   0   1   1   2   1   2   0   2   1   0   2   0   2   1   0   1   1   1   1   2   1   1   0   1   1
 MK-3-15                0   1   1   1   1   1   1   1   2   2   1   2   1   2   2   0   1   1   0   0   1   2   2   2   0   2   2   1   0   1   1   1   1   1   0   2   1   2   2   0   0   1   1   2   2   1   1   0   2   1   0   2   1   1   1   1   2   0   1   0   2   0   1   0   1   2   1   1   1   1   1   1   0   0   2   1   1   2   1   2   1   1   1   1   2   1   0   2   1   0   0   2   1   2   2   2   1   2   1   2   2   0   1   1   1   1   0   0   2   0   1   1   0   1   1   0   2   1   1   1   2   2   1   1   0   1   2   0   1   2   0   1   1   0   1   0   1   1   1   1   1   2   1   1   0   2   1   2   2   1   1   2   1   1   1   0   0   2   1   1   0   1   1   2   1   0   1   0   1   2   2   2   1   0   1   0   1   0   2   0   2   1   2   1   0   2   0   2   1   1   1   1   1   1   2   2   2   0   2   2
 MK-3-16                0   2   1   2   1   1   1   1   1   2   1   2   1   2   2   0   1   2   0   0   1   2   1   2   0   1   1   1   0   1   1   1   1   1   0   2   1   2   2   0   0   1   1   2   2   1   1   0   1   1   0   2   1   1   1   1   2   1   1   0   2   1   1   0   1   1   1   0   1   1   1   1   1   0   2   0   1   2   1   2   1   1   1   1   2   1   1   2   0   0   0   2   2   2   2   2   1   2   1   1   2   0   1   2   1   1   0   0   2   1   1   1   0   0   1   0   2   2   1   1   2   2   0   2   0   1   1   0   1   2   0   0   1   0   1   0   1   1   1   1   1   2   1   1   0   2   1   2   1   1   1   2   1   1   1   0   0   2   1   2   0   1   1   2   1   0   1   0   1   1   1   1   1   0   1   0   1   0   2   0   1   1   1   1   0   2   0   2   1   1   1   1   1   1   2   2   2   0   2   2
 MK-4-1                 1   1   2   2   0   1   1   1   1   0   0   1   2   1   1   1   2   1   0   0   2   1   1   0   1   0   0   1   1   0   0   1   1   2   2   2   1   2   2   0   2   0   0   2   1   0   2   2   0   0   1   0   2   1   1   2   1   1   1   1   1   0   1   0   0   1   1   0   1   1   2   2   1   2   0   1   1   1   1   1   1   2   1   1   0   0   2   0   1   1   1   0   1   0   2   0   2   1   0   2   1   2   0   2   0   1   1   1   1   0   1   1   1   1   2   1   1   1   1   1   1   1   1   1   2   1   2   0   1   2   2   1   1   1   1   1   1   2   1   0   2   1   2   0   2   1   1   1   1   2   0   0   2   0   1   2   2   1   1   0   0   1   1   1   1   2   1   0   1   1   0   2   0   1   1   0   0   2   2   1   2   1   1   1   1   0   1   1   1   1   1   1   1   1   0   1   1   1   2   1
 MK-4-2                 1   1   2   2   0   1   1   0   1   0   0   1   2   1   1   1   2   1   0   0   2   1   1   0   1   0   0   1   1   1   1   1   1   2   1   2   1   2   2   0   2   0   0   1   1   0   1   1   0   0   1   0   2   1   1   2   1   1   1   1   1   0   1   0   0   1   1   0   1   1   2   1   0   2   0   1   2   1   1   1   1   2   1   0   0   0   1   0   1   1   1   1   1   0   2   1   2   1   0   2   0   1   0   2   0   1   1   1   1   0   1   2   0   1   2   1   1   1   1   1   1   1   1   1   2   1   1   0   1   2   2   1   1   1   1   1   1   2   1   0   2   2   2   0   2   1   1   2   1   2   0   0   1   0   1   1   1   1   1   0   0   1   0   1   1   2   1   0   1   1   0   2   0   1   1   0   0   2   2   1   2   1   1   1   1   1   1   1   1   1   1   1   0   1   0   0   1   1   1   1
 MK-4-3                 1   1   2   2   0   1   1   0   1   0   0   2   2   1   1   1   2   1   0   1   2   1   1   0   1   0   0   1   1   1   1   1   1   2   1   2   0   1   2   0   2   0   0   2   1   0   1   1   0   0   1   0   1   1   0   2   1   1   1   1   1   0   1   0   1   2   1   1   2   1   2   1   0   2   1   1   2   2   1   1   1   2   1   0   0   0   1   0   1   1   1   1   1   0   1   1   2   1   0   2   0   1   0   0   0   1   1   1   1   1   1   2   0   1   2   1   1   1   1   1   1   1   0   1   2   1   1   0   1   2   2   1   1   1   1   1   1   2   1   0   2   2   2   0   2   0   2   2   1   2   0   0   1   0   1   1   1   1   1   0   1   1   0   1   1   2   1   0   1   2   0   0   0   1   1   0   0   2   2   1   1   1   0   1   1   0   1   1   1   1   0   0   0   1   0   1   1   1   1   1
 MK-4-4                 1   1   2   2   0   2   2   0   1   0   0   2   2   1   1   0   2   0   0   1   1   1   1   0   1   0   0   1   0   1   0   1   1   2   1   2   0   1   2   0   2   0   0   1   1   0   0   1   0   0   1   0   1   1   0   1   2   1   1   1   1   0   1   0   2   2   1   0   2   1   2   2   0   2   1   1   2   2   1   1   1   2   1   0   0   1   1   1   1   1   1   1   2   0   1   1   2   1   0   2   0   2   0   1   0   0   1   1   2   1   1   2   0   1   1   1   1   1   1   1   0   1   0   0   1   1   1   0   1   2   2   0   1   2   1   1   1   2   1   0   2   2   2   0   2   0   2   2   1   2   0   0   1   0   1   1   1   1   0   0   1   1   1   2   1   2   1   0   1   2   0   0   0   1   0   1   0   2   2   1   1   1   0   1   1   0   1   1   1   1   0   0   0   1   0   1   1   1   1   1
 MK-4-5                 1   1   2   2   0   2   1   0   1   0   0   2   1   1   1   0   2   0   0   0   1   2   1   1   1   0   0   1   0   1   1   1   1   2   1   2   1   0   2   0   2   1   0   1   1   0   0   1   0   0   1   0   1   1   0   1   2   1   1   1   1   0   0   0   2   2   1   0   1   1   1   2   0   2   1   1   2   2   1   0   0   1   1   0   0   1   1   1   1   1   1   1   2   0   1   1   2   1   0   2   0   1   0   1   0   0   1   1   2   1   1   2   0   1   1   1   1   1   1   1   0   1   0   0   1   1   1   0   1   2   2   0   1   2   1   1   1   2   1   0   2   2   2   0   2   0   2   2   1   2   0   0   1   0   0   2   2   1   0   1   1   1   1   2   1   2   1   0   1   2   0   0   0   1   0   2   0   2   2   1   1   1   0   1   1   1   1   1   1   1   0   0   0   1   0   1   1   0   1   1
 MK-4-6                 1   1   2   2   0   2   1   0   2   0   1   1   1   1   2   0   2   0   0   0   1   1   1   1   1   0   0   1   1   1   1   1   1   2   0   2   1   1   1   0   2   2   0   1   1   0   1   1   1   0   1   0   1   1   0   1   2   1   1   1   1   0   0   0   2   2   1   1   1   1   1   2   0   2   1   1   2   2   1   0   0   1   1   0   0   1   2   1   1   0   1   1   2   0   1   1   2   1   1   1   0   1   0   1   0   0   1   1   2   1   1   2   0   0   1   1   1   1   1   1   1   1   0   0   1   1   1   0   1   1   2   0   1   2   2   2   1   2   2   0   2   2   2   0   2   0   2   2   1   2   0   0   1   1   0   2   2   1   0   2   1   1   1   2   1   2   0   0   1   2   2   1   0   1   0   2   0   2   2   1   1   1   0   1   1   1   1   1   1   1   0   0   0   1   0   1   1   1   1   1
 MK-4-7                 1   2   2   1   0   1   0   0   2   0   1   0   1   1   1   1   1   0   0   0   0   2   1   1   1   0   0   1   0   1   1   0   1   1   0   2   1   1   1   1   2   2   0   0   1   0   1   1   1   0   1   0   1   1   0   1   2   1   0   1   1   0   0   0   1   2   1   1   1   1   1   1   0   1   1   0   2   2   1   0   0   0   2   0   0   2   2   1   1   0   1   1   2   0   1   1   1   1   1   1   0   1   1   1   0   0   1   1   1   1   1   2   0   0   1   1   1   1   1   1   1   0   1   0   1   2   0   0   1   1   1   0   1   2   2   2   1   2   2   1   2   2   2   0   2   1   2   2   1   2   0   0   1   1   0   1   2   1   0   2   1   1   0   2   2   1   0   0   1   2   2   2   1   1   0   2   0   2   2   1   1   1   0   1   1   1   1   0   1   1   0   0   1   1   0   1   1   1   1   2
 MK-4-8                 0   2   2   2   1   2   0   0   2   0   1   1   1   1   0   0   1   0   0   0   1   0   0   1   1   1   0   1   0   1   1   0   1   1   0   2   1   1   1   1   2   2   0   0   1   1   1   1   1   0   1   0   1   1   0   1   2   1   0   0   1   0   0   0   1   1   1   1   1   1   1   1   1   1   1   0   2   1   1   0   1   0   1   0   0   2   2   1   1   0   1   1   2   0   1   1   1   1   1   1   1   1   1   1   0   0   2   1   1   1   1   2   1   0   1   1   1   1   1   1   1   0   1   0   1   2   0   1   1   0   1   0   1   2   2   2   1   2   2   1   2   2   2   0   2   1   1   2   1   2   0   1   1   0   0   1   2   1   0   1   1   1   0   2   1   2   0   0   1   1   1   2   1   1   0   1   1   2   2   1   1   1   0   1   1   0   1   0   1   1   0   0   2   1   0   1   1   1   1   2
 MK-4-9                 0   2   2   1   1   2   0   0   2   0   1   0   1   1   0   0   0   0   0   0   1   0   1   1   1   1   0   0   0   1   1   0   1   1   1   2   1   1   1   1   2   2   0   0   1   1   1   1   1   1   1   1   1   1   0   1   1   1   0   0   0   1   0   0   1   1   1   1   1   2   1   1   1   2   1   0   2   1   1   0   1   0   1   0   0   2   2   1   1   0   1   1   1   0   0   1   1   1   2   1   1   1   1   1   0   0   2   1   1   1   0   2   1   0   2   1   1   1   1   1   1   0   1   0   1   2   0   1   0   0   1   0   1   2   2   2   1   2   2   1   2   2   2   0   2   1   1   2   2   2   0   2   1   0   0   1   2   0   1   1   1   1   0   2   1   2   0   1   1   1   1   1   1   2   0   1   2   2   2   0   0   1   0   1   1   0   1   0   2   1   0   0   2   1   0   0   1   1   0   1
 MK-4-10                0   2   1   1   1   1   0   0   2   0   1   0   1   1   0   0   0   1   0   0   1   1   1   1   1   1   1   0   1   2   0   1   1   1   1   1   1   1   1   1   1   2   0   1   0   1   1   0   1   1   1   2   1   1   0   1   1   1   0   1   0   1   0   1   1   2   1   1   1   2   1   1   1   1   1   1   2   1   1   1   1   0   1   0   0   2   1   1   1   0   1   1   1   0   0   0   1   1   2   1   0   2   1   1   1   0   1   1   1   0   0   2   0   0   2   2   1   2   1   2   0   0   1   0   1   1   0   1   0   0   1   0   0   2   2   1   1   2   2   1   2   2   2   0   2   1   0   2   2   2   0   2   1   0   1   1   2   0   1   1   1   0   1   2   1   2   0   1   0   1   1   1   2   2   0   1   2   2   2   0   1   0   1   1   1   0   1   0   2   1   0   0   2   1   0   0   1   1   0   1
 MK-4-11                0   2   1   1   1   1   0   0   2   0   1   2   1   1   1   0   0   1   0   0   1   1   0   1   1   1   0   0   1   2   0   0   1   1   1   1   1   1   1   1   1   2   0   1   0   1   1   0   1   1   0   2   1   0   0   1   1   1   0   1   0   1   0   2   1   2   1   1   1   1   1   1   1   1   1   1   1   2   1   1   1   0   1   0   0   1   1   1   1   0   1   1   1   0   0   1   1   2   2   1   0   2   1   1   1   0   1   1   1   0   0   2   1   0   2   2   1   2   1   1   0   0   1   0   1   1   1   1   0   0   1   0   0   2   2   1   1   2   1   1   2   2   2   0   2   1   0   1   2   1   1   2   1   0   1   1   2   0   1   0   1   0   1   2   1   1   0   1   0   1   1   1   1   2   0   1   1   1   2   0   2   2   1   1   1   0   1   1   2   1   1   0   2   1   0   0   1   1   0   1
 MK-4-12                1   2   1   1   1   2   0   0   2   0   1   2   1   1   1   0   0   1   1   0   1   0   0   1   0   1   0   0   1   1   1   1   1   0   1   1   1   1   0   2   1   2   0   1   0   1   1   0   1   0   0   2   2   0   0   1   1   1   0   1   0   2   0   2   1   2   0   1   1   1   1   1   1   1   1   1   1   2   1   1   1   0   1   0   0   1   1   2   0   0   1   1   1   0   0   1   1   2   1   1   0   2   1   1   1   0   1   1   1   0   0   2   1   0   2   1   1   2   2   1   1   0   0   0   1   1   1   1   0   0   1   0   0   2   2   1   1   2   1   1   2   2   1   0   2   1   2   1   1   1   1   2   1   1   1   1   2   0   1   0   1   0   1   2   1   1   1   1   1   1   1   1   1   1   0   1   1   1   2   0   2   2   0   2   1   0   1   1   2   1   1   0   1   1   1   0   1   1   0   1
 MK-4-13                1   2   2   1   0   2   0   0   2   0   2   2   1   1   1   0   0   1   1   1   1   0   0   2   0   1   1   1   1   1   1   1   1   0   1   1   1   1   0   2   1   2   0   1   0   1   1   1   1   0   1   2   2   0   0   1   1   1   0   1   0   2   0   2   1   1   0   0   1   1   1   1   1   1   1   1   1   1   2   1   1   0   1   0   1   1   1   2   0   0   1   1   2   0   0   1   1   2   1   1   0   2   1   1   1   0   1   1   1   0   0   2   1   0   1   1   1   2   2   1   1   0   0   0   1   1   1   1   1   0   0   1   0   2   2   1   1   1   2   1   2   1   1   0   2   1   1   1   1   1   0   2   1   1   1   1   2   0   1   0   1   1   2   1   1   1   1   1   1   1   1   1   0   1   0   1   1   1   2   1   2   2   1   2   1   0   1   1   2   1   1   0   1   1   1   0   1   0   1   1
 MK-4-14                0   2   2   1   0   1   0   0   2   1   2   2   1   1   1   1   0   1   1   1   1   0   0   2   0   1   1   1   1   1   2   1   1   0   2   1   2   1   1   2   1   2   2   0   0   1   0   1   1   0   1   2   2   1   1   1   1   2   0   1   0   2   1   2   1   1   0   0   1   1   1   1   1   1   1   1   1   1   1   0   1   1   2   0   1   1   1   2   1   0   1   1   2   0   0   1   1   2   1   1   0   2   1   1   2   0   1   1   1   0   1   2   1   0   1   1   1   2   2   1   1   1   0   0   1   1   0   1   1   0   0   1   1   2   2   1   1   1   2   2   2   1   1   0   2   2   1   1   1   1   0   2   1   1   1   1   2   0   1   0   1   1   1   1   1   2   1   1   1   2   2   1   0   2   0   1   1   0   2   2   2   2   1   2   1   0   1   1   2   1   0   0   1   1   1   1   1   1   1   1
 MK-4-15                0   2   2   1   0   0   0   0   2   1   2   1   1   1   0   1   0   1   1   1   1   0   0   2   0   1   1   2   1   1   2   1   1   0   2   1   0   1   1   2   1   2   2   0   0   1   0   1   1   0   1   1   2   2   1   1   1   2   0   1   0   1   1   2   1   0   0   0   1   1   1   0   1   1   1   2   1   2   0   0   1   1   2   0   1   1   1   2   1   0   1   0   2   0   0   1   1   2   1   1   0   2   0   1   2   0   1   1   0   0   2   2   1   0   1   2   1   1   2   1   1   1   0   0   1   1   1   1   1   0   0   2   1   2   2   1   1   1   2   2   2   0   1   0   2   1   1   1   1   1   1   2   2   1   2   1   2   0   1   0   1   0   1   1   1   1   1   1   2   1   1   1   0   2   0   1   0   1   2   2   2   2   1   1   1   0   1   1   1   1   1   0   1   1   1   2   1   1   1   1
 MK-4-16                0   1   2   1   0   0   0   0   1   1   2   1   1   1   0   1   0   1   1   1   0   0   0   2   0   1   0   2   2   1   2   1   0   1   1   1   0   1   1   2   1   2   2   0   2   1   0   1   1   0   1   1   1   1   1   1   1   2   0   2   0   1   1   2   1   0   0   0   1   1   1   0   1   1   1   1   1   2   0   0   1   1   2   0   1   1   1   2   1   1   1   0   2   1   0   1   1   2   1   1   0   2   1   1   2   0   0   1   0   0   2   1   1   0   1   2   1   1   1   1   1   0   0   0   1   1   1   1   1   0   0   2   0   2   2   1   1   0   2   2   2   0   1   0   2   1   2   1   1   1   1   2   2   1   2   1   2   0   1   0   1   0   0   1   1   1   1   1   2   1   1   1   0   2   0   1   0   1   2   2   1   1   1   1   1   0   1   2   1   1   1   0   1   1   1   2   1   1   1   1
 MK-5-1                 2   1   0   2   1   1   1   1   2   0   0   1   1   1   2   2   1   2   1   1   2   1   0   2   0   2   2   0   2   1   2   1   2   1   2   1   2   0   1   0   2   2   2   1   1   0   0   1   2   2   0   2   2   1   2   0   1   2   1   1   0   2   1   1   1   0   1   1   1   0   1   0   1   1   0   0   0   2   0   2   1   0   2   1   1   0   0   1   0   0   1   1   0   1   0   1   1   2   1   2   1   1   1   1   2   1   2   0   2   0   0   2   0   1   0   1   0   1   1   1   1   1   0   2   1   1   1   2   2   1   1   1   2   1   0   2   2   1   1   0   2   1   1   1   2   1   1   0   0   2   1   1   1   0   2   1   1   0   1   0   2   2   1   1   0   2   1   2   1   1   0   1   0   0   0   2   2   2   0   0   2   2   1   2   1   2   2   0   0   0   2   1   1   0   0   1   1   1   0   0
 MK-5-2                 2   1   1   2   1   1   1   1   1   0   0   1   1   1   2   2   2   2   1   1   1   1   0   2   0   2   2   0   2   1   2   1   2   1   2   1   2   0   1   1   2   2   2   1   1   0   0   1   2   1   0   2   2   1   2   0   1   2   1   1   0   2   1   1   1   0   1   1   1   0   1   0   1   1   0   0   0   2   0   2   1   0   2   2   1   0   0   1   0   0   1   0   0   1   0   1   1   1   1   2   1   1   1   1   1   1   2   0   2   0   0   2   1   1   0   1   0   1   1   1   1   1   0   2   1   2   1   2   2   1   1   2   1   1   0   2   2   1   1   0   2   1   1   1   2   1   1   1   1   2   1   1   1   0   2   2   1   0   1   0   2   2   1   1   0   2   1   2   1   1   0   1   0   0   0   2   1   2   0   0   2   2   1   2   1   2   2   0   0   0   2   1   1   0   0   1   1   1   0   1
 MK-5-3                 2   0   1   2   1   1   1   1   1   0   0   1   1   1   1   1   2   2   1   1   1   1   0   2   0   2   2   0   1   2   2   1   2   1   2   1   2   1   1   1   2   2   2   0   1   0   0   1   2   1   1   2   2   1   2   0   1   2   0   1   0   2   0   1   1   0   0   1   1   0   1   0   1   1   1   1   0   2   0   2   0   0   2   2   1   0   0   1   0   0   1   1   0   0   0   1   1   1   1   2   1   1   1   1   0   1   2   0   2   0   0   2   1   1   1   0   0   1   1   1   1   1   0   2   1   2   1   2   2   1   1   1   2   1   0   0   2   1   2   0   2   1   1   1   2   0   1   1   1   2   1   1   1   0   2   2   1   0   1   0   1   2   1   1   1   2   1   2   0   1   0   1   0   1   0   2   1   1   0   1   2   2   1   2   1   2   2   1   0   0   1   1   1   0   1   2   1   2   0   1
 MK-5-4                 2   0   2   2   1   1   1   1   1   0   0   1   1   1   1   1   2   2   1   0   1   1   0   2   0   2   2   0   1   2   1   1   2   1   2   1   2   1   1   1   2   2   2   0   1   0   1   1   2   1   1   2   1   1   1   0   1   2   0   1   0   2   0   1   1   0   0   1   1   0   1   0   1   1   2   1   0   2   0   2   0   0   2   2   1   0   0   1   0   0   1   1   1   0   0   1   1   2   1   2   1   1   1   1   0   1   2   0   2   1   0   2   0   1   1   0   0   1   1   1   1   1   1   2   1   1   1   2   2   1   1   1   2   1   1   0   1   1   2   0   2   1   1   0   2   0   1   1   1   2   1   1   0   1   1   2   2   2   1   0   1   2   1   2   1   2   1   2   0   1   0   1   0   1   0   2   1   1   0   1   2   2   1   1   1   2   2   1   1   0   1   1   1   1   1   2   2   2   0   2
 MK-5-5                 2   0   2   2   1   1   1   1   1   1   0   1   1   1   1   1   2   2   1   0   1   1   0   2   0   2   2   0   2   2   1   1   2   0   2   1   2   1   1   1   1   2   2   0   1   0   1   2   1   0   1   1   0   1   1   0   1   2   0   1   0   2   0   0   1   0   0   2   1   0   1   0   1   2   2   1   1   2   0   0   0   0   2   2   1   0   0   1   0   0   1   1   1   0   1   1   1   2   1   1   1   1   1   2   0   1   1   0   2   1   0   2   0   0   1   0   0   1   1   1   1   0   1   2   1   1   1   2   2   2   1   1   2   2   1   1   1   1   2   0   2   1   1   0   2   0   0   1   1   2   1   1   0   1   1   2   1   2   1   0   1   2   2   1   1   1   1   2   0   1   0   1   0   1   0   1   1   1   0   1   2   2   1   1   1   2   2   1   1   0   1   0   1   1   1   2   1   2   1   2
 MK-5-6                 2   0   2   2   1   1   1   1   1   1   1   1   2   0   2   1   2   2   1   0   1   1   1   2   1   1   2   1   2   2   1   2   2   0   2   1   2   1   1   2   1   2   2   0   1   0   1   2   1   0   1   1   1   1   1   1   1   2   0   1   0   2   0   0   1   1   0   2   1   0   1   0   1   2   2   1   0   2   0   0   0   1   1   2   1   0   0   1   1   0   1   1   1   0   0   1   1   2   2   2   1   1   1   1   0   1   1   0   2   1   0   2   0   0   1   0   0   1   1   1   1   0   1   2   1   1   1   1   2   2   1   1   2   2   1   1   1   1   2   0   2   1   0   0   2   0   0   1   2   1   1   0   0   1   1   1   2   2   1   0   1   2   1   1   1   1   1   2   0   1   0   1   0   1   0   1   1   1   2   1   2   2   1   1   1   2   2   1   1   0   1   0   1   1   1   2   1   1   1   2
 MK-5-7                 2   1   2   2   2   2   1   1   0   0   0   1   2   0   1   1   2   2   0   0   1   1   1   2   2   1   2   1   2   1   2   2   2   0   2   1   1   1   1   2   1   2   2   0   1   0   1   2   1   1   1   1   1   2   2   1   1   2   0   1   1   2   0   0   1   0   1   2   1   0   0   0   1   2   2   1   0   2   0   0   0   0   1   2   1   0   1   2   2   0   1   1   2   1   1   1   1   2   2   2   1   1   1   2   0   0   1   1   2   1   0   2   0   0   1   0   0   1   1   1   1   0   1   2   0   2   2   1   1   1   1   1   2   2   1   1   2   1   1   0   2   0   0   0   1   0   0   1   2   1   1   0   0   1   1   1   2   2   1   0   1   2   1   1   2   1   0   2   0   1   0   1   1   2   0   1   1   1   2   1   2   2   0   1   1   2   2   0   1   1   1   0   1   1   2   2   1   1   1   1
 MK-5-8                 2   1   2   2   2   2   1   1   0   0   2   0   2   0   1   1   2   2   0   0   1   1   1   2   2   1   1   1   2   1   2   1   2   0   2   1   1   1   1   2   1   2   1   1   1   0   2   2   0   0   1   1   1   1   2   1   2   2   0   0   1   1   0   1   1   0   1   2   1   0   0   0   1   2   2   1   0   1   0   0   0   0   0   2   1   0   1   2   2   0   1   1   2   1   1   1   1   2   2   2   2   1   2   2   0   0   1   1   2   2   1   2   0   1   1   0   0   0   1   1   1   0   2   2   0   2   2   1   1   1   1   1   2   1   1   1   2   1   1   0   2   0   0   2   1   0   0   1   2   1   2   0   0   1   1   1   2   2   1   0   2   2   1   1   2   1   0   2   0   1   0   1   1   2   0   1   1   1   2   1   2   2   0   1   1   2   2   0   1   1   1   0   2   1   1   2   1   2   0   1
 MK-5-9                 2   2   2   2   2   2   1   1   0   0   2   1   2   0   1   1   2   2   0   0   1   1   2   2   1   1   1   1   2   1   2   1   2   0   2   1   1   0   1   2   1   1   1   1   1   0   2   2   0   1   1   1   1   1   2   1   1   2   0   0   1   1   0   1   1   0   2   2   1   0   0   0   0   2   2   1   0   1   0   1   0   0   0   1   1   0   2   1   2   0   2   1   2   1   1   1   1   1   2   2   1   2   2   2   0   0   0   1   2   2   1   2   0   2   1   2   0   0   1   1   1   0   2   2   1   2   2   1   1   1   1   2   2   2   1   1   2   1   2   0   2   0   0   2   2   0   0   1   2   1   1   0   0   1   1   1   2   2   1   0   2   2   1   1   2   2   0   2   0   1   0   1   1   1   1   1   1   1   2   0   1   1   1   1   1   1   2   1   1   1   1   0   1   1   1   1   1   1   1   0
 MK-5-10                2   2   2   2   2   2   1   1   1   0   1   1   2   0   1   1   2   1   0   0   1   1   2   2   1   1   1   1   2   1   1   1   2   0   1   1   1   0   1   2   1   2   2   1   1   0   2   2   0   1   1   1   1   1   2   0   2   2   0   0   0   1   0   0   1   0   2   2   1   0   0   0   0   1   2   1   2   1   0   1   0   0   1   1   1   0   2   1   1   0   2   1   2   1   1   1   1   1   1   2   1   2   1   2   0   0   1   0   1   2   1   2   0   2   1   2   0   0   1   1   1   0   2   2   1   2   2   1   1   1   1   2   2   2   1   1   1   1   1   0   2   0   0   2   2   0   0   1   2   2   1   0   0   1   1   1   2   2   1   0   2   2   1   1   2   2   0   2   0   1   0   1   1   1   1   1   1   1   2   0   1   1   1   1   2   1   2   1   1   1   1   1   2   1   1   1   2   1   1   0
 MK-5-11                2   1   2   2   2   2   2   2   1   0   1   1   2   0   1   1   2   1   0   0   1   1   1   2   1   1   1   2   2   1   1   1   1   0   1   1   1   0   1   2   1   1   1   1   1   0   2   2   0   1   1   1   1   1   2   1   2   1   0   1   0   0   0   0   1   0   2   2   1   0   1   0   0   1   2   1   1   1   0   1   0   0   1   2   1   0   1   1   1   0   1   1   2   1   1   1   1   1   1   2   1   2   1   2   0   0   2   1   1   2   1   2   0   1   1   2   0   0   1   0   2   0   2   2   1   2   2   1   1   1   1   2   2   2   1   1   2   1   1   0   2   0   0   2   2   1   0   1   2   2   1   1   0   1   1   1   2   2   1   0   2   2   1   1   2   2   0   2   0   1   0   1   1   1   1   1   1   1   2   0   2   1   1   1   2   1   2   1   1   1   1   1   2   1   1   1   2   1   1   0
 MK-5-12                1   1   1   2   2   2   2   2   0   0   1   1   2   0   1   1   2   1   0   0   1   1   2   2   1   1   1   2   1   1   1   1   1   1   1   1   0   0   1   2   1   1   1   1   1   0   2   2   1   1   1   1   1   0   2   1   2   1   0   1   1   0   1   0   1   0   2   2   1   0   2   0   0   1   2   1   1   0   0   0   0   1   1   2   2   1   1   1   1   1   1   1   1   1   1   1   1   1   1   0   1   2   2   1   0   0   2   1   2   2   1   2   1   1   1   2   1   0   1   0   1   1   2   2   1   1   2   1   1   1   1   2   1   2   1   0   1   1   1   0   2   0   1   2   2   1   0   1   1   2   2   1   0   1   2   1   1   2   1   0   2   2   1   1   2   1   0   2   0   1   1   0   1   1   1   1   2   1   2   0   2   1   1   1   2   1   2   0   1   1   1   1   1   1   1   1   2   1   0   0
 MK-5-13                1   1   1   2   2   2   2   2   0   0   1   1   2   0   1   1   2   1   1   0   1   2   2   2   1   1   2   2   1   1   1   1   2   1   1   1   0   0   1   2   1   1   1   0   1   0   2   2   1   1   2   1   1   0   2   0   2   1   0   2   1   0   0   0   1   0   2   2   1   1   2   0   0   1   2   1   1   0   0   0   0   0   1   2   2   1   1   1   1   1   1   1   1   1   2   1   1   1   1   0   1   2   2   2   0   0   2   1   2   1   1   2   1   1   0   2   1   0   1   0   1   1   2   2   1   2   2   1   1   1   1   2   1   2   1   1   2   1   1   0   2   1   1   2   2   1   0   1   1   2   2   1   0   1   2   1   1   1   2   0   2   2   1   1   2   2   0   2   0   1   1   0   1   1   1   1   2   1   2   0   2   1   1   1   2   1   1   0   1   2   0   1   1   1   1   1   2   1   0   0
 MK-5-14                1   1   0   2   2   2   2   2   0   2   0   1   1   0   1   1   2   1   1   0   1   2   2   2   1   1   2   2   1   1   1   1   2   2   1   1   0   1   1   2   2   1   1   0   2   0   1   2   2   1   2   0   1   0   1   0   2   1   1   1   1   0   0   0   1   0   1   1   1   1   1   0   0   1   2   2   0   0   0   0   1   0   1   2   2   1   1   2   1   1   1   1   1   1   2   1   2   1   1   0   2   1   2   1   0   0   2   1   2   1   1   2   1   1   0   2   1   1   1   1   0   1   2   2   1   2   2   1   0   1   1   2   2   2   0   1   2   1   1   0   2   1   1   2   2   2   0   1   1   2   1   1   0   1   2   1   1   1   1   0   2   2   1   1   2   2   1   1   0   1   1   0   1   0   1   1   2   1   2   0   2   2   1   1   2   1   1   0   1   2   0   0   0   1   1   0   2   1   0   0
 MK-5-15                1   1   0   2   2   2   2   2   1   2   1   1   1   1   0   1   2   1   1   0   1   2   2   2   1   1   2   2   1   2   1   1   2   2   1   1   0   1   1   2   2   1   1   1   2   0   1   2   2   1   2   0   1   0   1   0   2   1   1   1   1   0   0   0   1   1   1   1   0   1   1   0   0   2   1   2   0   0   0   0   1   0   1   2   2   2   0   2   1   1   1   2   1   1   2   1   2   1   1   0   2   1   2   1   0   0   2   1   1   2   1   2   1   1   0   2   1   1   1   1   0   1   2   2   1   2   1   1   0   1   1   2   2   2   0   1   2   1   1   0   2   1   1   1   2   1   0   1   1   2   1   1   1   1   2   1   0   0   1   0   2   2   0   1   2   2   1   1   0   1   1   0   1   0   1   2   1   2   2   1   2   2   1   1   2   1   1   0   1   2   0   0   0   1   2   0   2   1   0   0
 MK-5-16                1   1   0   1   1   2   2   2   0   2   1   2   2   2   0   1   2   2   1   0   2   2   2   1   1   1   2   2   1   2   1   1   1   2   1   1   0   1   1   1   2   1   1   0   2   0   1   2   2   1   1   0   1   0   1   0   2   1   1   1   1   0   1   0   2   1   1   1   0   1   1   0   0   2   1   2   0   1   0   0   1   0   1   2   2   2   0   2   1   1   1   2   2   1   2   1   2   1   1   0   1   1   2   1   0   0   2   1   1   2   1   2   2   2   1   2   1   1   1   0   0   1   2   1   2   2   1   0   0   1   0   2   2   2   0   1   2   1   1   0   2   1   2   1   2   1   0   1   1   2   1   1   1   1   2   1   0   0   1   0   2   2   1   2   2   2   1   1   0   1   1   0   0   0   1   2   1   1   2   1   1   2   1   1   2   1   1   2   1   2   0   0   0   1   2   0   2   1   0   0
 MK-6-1                 2   1   1   1   1   2   1   1   1   1   1   0   1   1   1   1   0   1   1   1   0   1   1   2   1   0   1   1   1   1   1   2   1   1   0   1   1   2   1   2   0   1   1   1   1   1   2   2   1   1   0   1   0   1   0   0   0   1   2   2   2   0   1   0   2   2   2   1   0   1   1   1   1   1   0   0   2   0   1   1   0   2   1   1   0   0   2   2   0   0   1   1   1   1   1   1   1   1   0   1   1   1   2   0   1   2   0   1   0   1   0   0   1   1   1   1   1   1   0   1   1   1   0   1   1   1   0   1   1   1   2   0   2   0   1   1   1   0   1   1   1   1   1   1   1   1   1   1   1   0   1   0   1   1   1   1   1   0   1   1   2   0   2   2   1   1   2   1   2   1   1   1   2   1   1   1   0   2   1   0   1   2   1   0   1   0   0   0   2   0   1   2   0   1   1   0   0   1   0   1
 MK-6-2                 2   1   1   1   1   2   1   1   1   1   2   0   2   1   1   0   1   1   1   1   0   1   1   1   1   0   1   1   1   1   2   2   1   2   0   2   1   2   1   2   0   1   1   1   1   1   2   2   1   0   0   1   0   1   0   0   0   1   2   2   2   0   1   1   2   2   2   2   0   1   1   1   2   1   1   0   2   1   1   2   1   2   1   1   0   0   2   2   0   0   1   1   1   1   1   1   0   1   1   1   2   2   2   0   1   2   0   1   0   1   0   0   1   1   1   1   0   1   2   1   1   1   0   2   0   2   0   1   1   1   2   0   2   0   1   1   1   1   0   0   1   1   1   1   0   1   1   1   1   1   1   1   1   1   1   1   1   0   1   1   2   0   2   2   1   1   2   1   2   1   1   1   2   1   1   1   0   2   1   0   1   1   1   1   1   0   0   0   2   0   1   1   0   1   1   1   0   2   0   1
 MK-6-3                 2   1   1   1   1   2   1   1   1   1   1   0   2   2   1   0   0   1   1   1   0   1   1   1   2   0   1   1   0   1   2   2   1   2   0   2   1   2   1   2   0   1   2   1   1   1   1   2   1   0   0   1   0   1   0   0   0   1   2   0   1   0   1   1   2   2   0   2   1   1   1   1   2   1   1   0   2   1   1   2   1   2   1   1   0   0   2   2   0   1   1   1   1   1   1   1   0   1   1   1   2   2   2   0   1   2   0   1   0   1   0   0   2   1   1   1   0   1   2   1   1   1   0   1   0   2   1   1   1   1   2   2   2   0   1   1   1   1   0   0   1   1   0   1   0   1   1   1   1   1   1   1   1   0   1   1   1   0   1   1   2   0   2   2   1   1   2   1   2   0   1   1   2   1   0   1   0   2   1   0   1   1   1   1   1   1   0   0   2   0   0   1   0   1   1   1   0   2   0   1
 MK-6-4                 2   1   1   1   1   2   1   1   1   0   0   0   2   2   1   0   0   2   0   1   0   1   1   1   2   0   1   1   0   1   2   2   2   2   0   2   1   1   1   2   0   1   2   1   1   1   1   1   1   0   0   1   0   1   1   0   0   1   2   0   1   0   1   1   2   1   0   2   1   1   1   0   2   1   1   0   2   1   1   2   1   1   1   1   0   0   2   2   0   1   1   1   1   1   1   1   0   1   1   1   2   1   1   0   1   2   0   0   0   1   0   0   2   0   1   1   0   1   2   1   1   1   0   1   0   1   1   1   2   1   2   1   1   0   1   1   0   1   0   0   1   0   0   1   1   1   1   1   2   1   2   2   1   0   0   1   1   1   1   1   2   0   2   2   0   2   2   1   2   0   0   1   1   1   1   1   1   2   1   0   1   1   2   1   1   0   0   1   2   0   0   1   0   0   1   1   0   2   0   1
 MK-6-5                 2   1   1   1   1   2   1   1   1   0   0   0   2   2   1   0   0   2   0   1   0   1   1   1   2   0   1   1   1   1   1   1   2   0   0   2   0   1   1   2   1   1   2   1   1   1   1   1   0   1   1   1   0   1   1   0   0   2   2   0   1   0   1   1   2   1   0   1   1   1   2   0   2   1   1   0   2   1   1   1   1   1   1   1   0   1   2   2   0   1   1   1   1   1   0   1   0   1   1   2   2   1   1   1   1   1   0   1   1   1   0   0   2   0   1   1   0   1   2   1   1   1   0   1   1   1   1   2   1   1   2   2   1   0   1   1   1   1   0   0   1   0   0   1   1   1   1   1   2   1   2   1   1   0   0   1   1   1   2   1   2   1   2   2   1   1   2   1   2   0   0   1   2   0   1   1   1   2   1   1   1   2   2   1   0   0   0   0   1   0   1   1   0   0   1   1   1   2   1   1
 MK-6-6                 2   1   1   2   1   2   1   2   1   0   0   0   2   2   2   0   0   2   0   1   0   1   1   1   2   0   1   1   1   1   1   1   2   0   0   2   0   1   2   2   1   0   2   1   1   1   1   1   0   1   1   1   0   1   1   1   0   1   2   0   1   0   1   1   2   1   0   1   1   1   2   0   2   1   1   0   2   1   1   0   1   1   1   1   0   1   2   1   0   1   1   1   0   1   0   1   1   1   1   2   2   1   1   1   1   1   1   0   1   1   0   0   1   0   1   2   0   1   2   1   1   1   0   1   0   1   1   2   1   1   2   2   1   1   1   0   1   1   1   0   1   0   0   1   1   1   1   1   2   1   2   1   1   1   0   1   1   1   2   1   2   1   2   2   1   0   2   1   2   0   0   1   2   0   1   1   1   2   1   1   1   1   2   1   1   0   0   1   0   0   1   1   0   0   1   1   1   2   1   1
 MK-6-7                 2   1   1   2   2   2   1   2   1   0   0   1   1   2   1   0   0   2   0   1   0   1   1   1   1   0   1   1   0   1   1   1   2   0   0   2   0   1   2   1   1   0   2   1   1   1   1   1   0   1   1   1   2   1   2   1   0   1   2   0   1   0   1   1   1   1   0   1   1   0   2   0   2   1   1   0   2   1   1   1   1   1   1   1   0   0   2   2   0   2   1   1   0   1   0   1   1   1   1   2   2   1   2   1   1   1   1   1   1   1   0   1   1   0   0   1   0   1   2   0   1   1   0   1   1   1   1   2   0   1   2   2   1   1   1   0   1   1   1   0   1   1   1   0   1   1   0   0   2   1   2   1   1   1   0   1   1   2   2   2   2   0   2   2   1   0   2   1   2   1   0   1   2   0   1   1   1   2   1   1   1   2   1   1   2   0   1   1   1   0   1   1   0   0   1   1   1   2   2   1
 MK-6-8                 2   1   1   1   2   2   1   2   1   1   0   1   1   2   1   0   1   2   0   1   0   0   1   1   1   0   1   1   0   1   1   1   2   0   0   2   0   1   1   1   1   0   2   1   0   1   1   1   0   1   1   1   2   1   2   1   0   1   1   0   1   0   1   1   1   1   0   1   1   0   2   0   2   1   1   1   2   0   1   1   1   1   1   1   0   0   0   2   0   2   0   1   1   2   0   1   1   1   1   2   2   1   2   1   1   1   1   1   2   1   0   1   1   1   0   1   0   1   2   0   1   1   1   1   1   1   1   2   0   1   2   2   0   1   0   0   1   1   1   0   1   1   1   0   1   1   0   0   2   0   2   2   1   1   0   1   1   2   2   2   2   0   2   2   1   0   2   1   2   0   1   1   2   0   1   1   1   2   1   1   1   2   1   1   2   0   1   1   1   0   1   1   0   0   1   1   1   2   2   1
 MK-6-9                 2   0   1   1   2   1   1   2   1   1   0   1   1   2   1   0   1   2   0   1   0   0   1   1   1   0   1   1   0   1   1   1   2   0   1   2   0   1   1   1   1   0   2   1   0   1   0   1   0   2   2   1   1   1   1   0   0   1   1   0   1   0   2   1   0   2   0   1   1   1   2   0   2   2   1   0   1   0   1   0   1   1   1   0   0   0   0   2   0   1   0   1   1   2   0   1   1   1   1   2   1   1   2   2   1   0   1   1   2   1   0   0   1   1   0   1   2   1   2   1   1   1   1   1   1   1   1   2   0   1   2   1   0   1   1   0   1   1   1   1   0   1   1   0   0   1   0   0   2   0   2   2   1   1   0   1   1   2   1   2   2   0   2   2   1   0   2   0   2   0   1   1   2   0   2   1   1   2   2   1   1   1   1   1   2   0   1   2   1   0   1   1   0   0   1   1   1   2   2   1
 MK-6-10                2   0   1   1   2   1   1   1   1   1   0   1   1   2   1   1   1   2   0   1   1   0   1   1   1   0   1   0   1   1   1   1   2   0   1   2   1   1   0   1   1   0   2   1   0   1   0   2   0   2   1   1   0   1   1   0   0   1   1   0   1   0   2   1   0   2   0   1   1   1   2   0   2   2   1   0   1   0   1   0   0   1   1   0   1   0   0   2   0   1   0   1   1   2   0   1   1   1   1   2   1   1   2   2   2   0   1   1   2   1   1   0   1   2   0   1   1   1   2   1   2   1   1   1   1   1   2   2   0   2   2   1   0   1   1   0   1   1   1   1   0   1   1   1   0   1   0   1   2   0   2   2   1   1   0   1   1   2   1   2   2   0   2   2   1   0   2   0   2   0   1   1   2   0   1   1   1   1   2   1   1   1   1   1   1   0   1   2   1   0   1   1   0   0   1   1   1   2   2   1
 MK-6-11                2   1   1   1   2   1   1   2   1   1   0   1   1   2   1   1   1   2   0   1   1   0   1   1   1   0   1   0   2   1   2   1   2   0   1   2   1   1   0   1   1   0   2   2   0   1   0   2   0   2   0   1   0   1   1   1   0   1   0   0   1   0   2   1   0   2   0   1   2   0   1   0   2   2   2   1   1   0   1   0   1   1   1   0   1   0   1   2   0   2   0   1   1   2   0   1   1   1   1   2   1   1   2   2   2   1   2   1   1   1   0   0   2   1   0   1   1   2   2   1   2   1   1   0   1   1   2   2   0   1   2   1   0   1   1   0   1   0   0   1   0   1   1   1   0   2   1   1   2   0   2   2   1   1   1   1   1   2   0   2   2   0   2   2   2   0   2   0   1   0   1   1   1   0   0   1   1   1   2   1   0   1   1   1   1   0   1   2   1   0   1   1   0   1   1   1   1   1   2   0
 MK-6-12                2   1   0   0   2   1   1   2   1   1   0   1   1   2   1   2   1   2   0   0   1   0   1   1   1   0   2   0   2   0   2   1   2   0   1   2   2   1   1   1   0   0   1   2   0   1   0   2   0   1   0   1   0   1   1   1   0   1   1   0   1   0   0   1   2   2   0   1   2   0   1   0   2   1   2   2   1   0   1   1   0   1   2   0   1   0   1   2   0   2   0   1   2   2   0   1   1   1   1   1   1   1   2   2   2   1   2   1   0   1   0   0   1   0   0   1   1   1   1   1   2   1   1   0   1   1   2   2   0   1   2   1   0   0   1   1   1   1   1   2   0   1   1   1   1   2   2   1   2   0   2   2   1   1   1   2   1   2   1   2   1   0   2   2   2   0   2   0   1   1   1   0   1   0   1   2   2   2   2   0   0   2   1   1   1   0   1   2   1   0   1   1   0   1   0   0   1   2   2   0
 MK-6-13                2   1   0   0   2   1   1   2   1   1   0   2   1   2   1   1   0   2   0   0   1   0   1   1   1   0   2   0   2   2   2   1   1   0   1   2   2   1   2   1   0   0   1   2   0   0   1   2   0   1   0   1   0   1   1   2   0   1   1   0   1   1   0   1   2   2   0   1   2   1   1   0   2   1   2   2   2   1   0   1   0   1   1   0   0   0   2   2   0   1   0   1   2   1   0   1   1   0   1   1   1   1   2   2   2   2   2   1   1   1   0   0   0   0   0   1   0   1   1   1   2   1   1   0   1   1   1   1   0   1   2   1   0   0   1   1   1   1   1   2   0   1   0   1   1   2   2   1   2   0   2   2   1   1   1   1   1   2   1   2   1   0   2   2   1   0   1   0   1   1   1   0   1   0   2   1   2   2   2   1   0   2   1   1   1   0   0   1   1   0   1   2   0   1   0   0   1   2   2   0
 MK-6-14                1   1   1   0   1   1   1   2   1   1   0   2   1   2   0   1   0   1   0   0   1   0   1   1   2   0   2   0   2   2   2   1   1   0   0   2   2   1   2   1   0   0   1   2   0   0   1   1   0   1   0   1   0   1   1   2   1   1   1   0   1   2   0   1   1   2   1   0   2   1   1   0   1   1   2   1   2   1   0   1   0   1   1   1   0   0   1   1   0   1   1   1   0   1   1   2   1   0   1   1   1   1   2   2   2   0   1   1   1   1   0   0   0   0   0   1   0   1   0   1   2   1   1   0   1   1   1   1   0   1   1   1   0   1   1   1   1   1   1   2   0   1   0   1   1   1   2   1   2   0   1   2   0   1   1   1   1   2   2   1   1   0   1   1   1   0   1   0   1   0   1   0   1   1   1   1   2   2   2   1   0   2   1   2   1   0   0   1   2   0   1   2   0   1   0   0   1   2   1   0
 MK-6-15                1   1   1   0   1   0   0   2   0   1   0   2   1   2   0   1   0   0   0   1   1   0   1   1   2   0   0   0   1   2   2   1   1   1   0   2   2   1   1   0   1   1   1   2   0   0   1   2   1   1   0   1   0   1   1   1   1   1   1   0   2   2   0   1   1   2   1   0   2   1   1   1   1   1   1   1   2   1   1   1   0   1   1   1   1   0   1   1   0   1   1   1   0   1   1   2   1   0   1   2   1   2   2   2   1   0   1   1   1   1   0   0   0   0   1   1   0   1   0   1   1   1   2   0   1   1   1   1   0   1   1   1   0   1   1   1   1   2   1   2   0   1   1   1   1   1   2   1   2   0   2   1   0   2   1   1   1   2   2   2   1   0   1   1   1   0   1   0   1   0   0   1   1   1   2   1   2   2   2   1   0   2   1   2   1   1   0   1   1   1   1   2   0   1   1   0   1   2   1   0
 MK-6-16                1   1   1   0   1   0   0   2   0   1   0   2   1   2   1   1   0   0   0   1   1   0   1   1   1   0   0   0   1   1   2   1   1   1   0   2   2   1   1   2   2   1   1   2   0   0   1   1   1   2   2   2   0   1   1   1   1   1   1   0   2   2   0   1   1   2   1   0   2   1   1   1   0   1   1   2   2   1   1   1   1   1   1   1   0   0   1   1   0   1   1   1   0   1   2   2   1   0   0   2   1   2   2   2   1   1   1   1   1   2   0   0   1   0   1   1   0   1   0   1   1   1   1   1   1   2   1   1   0   1   1   1   1   1   1   1   1   2   1   2   0   1   1   1   1   1   2   1   2   0   2   1   0   2   1   1   1   2   2   2   1   0   1   1   1   0   0   0   0   1   0   1   1   1   2   1   2   2   2   2   0   1   1   2   0   0   0   0   1   1   0   2   0   1   1   0   1   2   2   0
 
!****************************************** Phenotypic Data **********************************************************
!-100.0 is resevred for missing phenotype
SimulatedTrait1         9.8656   12.2764   10.4763    9.3110    9.0085   10.1171    9.7929    9.4320   10.1423    9.9765    9.1455   10.8344   10.9102    9.3556   13.9044   10.6689   10.9404   10.5665    9.6254   11.7789   10.5746   11.0660   12.7682   10.2850   10.6008    9.2503   10.0932    9.1612   10.9447   11.6316    8.8016   10.7165    9.3737    9.8661    8.8363   10.0814    9.7345   11.0594   10.1621    9.6947    8.2349    9.9362    9.9660   10.4412   10.0604    8.3459   10.5365   10.9190   11.5545   10.1571    8.8086    8.8678   10.1695   10.4482   10.8364    8.6035   11.3624    9.2873    9.4590   10.8091    9.6362    9.8008   10.3100   10.2530    9.1718   10.7426   10.3405   10.3704    9.0622   11.3297   12.3926   10.1477    9.4532   10.5634    9.6504   10.5720   10.9980    8.7487   10.6951    9.2681    9.4411   10.3727    9.8789   10.2629   10.7999   10.4845   10.1152   11.1207   10.7302   11.2415    9.1043    9.5529    9.6462   10.1249   10.6549    9.2688   11.2172   11.0811   10.5416   10.0273    8.7246   10.8699    9.9878    8.5250    7.9887   10.6989   11.0653   10.7788    9.1271   10.7122    9.5197   11.9383   10.6447   10.1936   10.4852   10.1653    9.0573   10.1032    9.0750    9.0512    9.9150   11.3252   10.9021   11.3077    9.5196    8.5333    9.6003   10.4630   10.4833   10.5164    9.6208   10.8325   10.0450   10.1042   10.1286    9.7044    9.9677    9.6967    9.9454    9.2282    9.0597   10.0750   11.3184    8.9013   12.9087   12.2150    9.9192   10.7140    9.5009   10.4215   11.8046    9.1716   10.3052   10.2989   11.7627    8.7440    9.9644    9.2653    9.8945   12.0485   12.8044   10.7295    9.5289   10.3974   10.0025    8.6673   10.4755    8.9242   11.4735    9.4973    9.9853    9.8879    8.5123    8.7983   11.7896   10.6980    8.9146   10.4445   10.7962    9.5667    9.4814   11.4978    9.4888    9.6213    9.0814    9.3182   11.1107    7.9857   10.1629   10.0902    8.2680    9.7345    9.8316   10.4950    8.5543    9.2857    8.9355    8.3658   10.4299    9.6254
 
