# Supplementary material for: Inclusive Composite Interval Mapping of QTL by Environment Interactions in Biparental Populations
Source: PLoS One. 2015 Jul 10;10(7):e0132414. doi: 10.1371/journal.pone.0132414 (PMC4498613; doi:10.1371/journal.pone.0132414)
Supplement: S2 File — (ZIP) [file pone.0132414.s002.zip › F2 population/e=1/run_00061.met]

!**********************Note: lines staring with "!" are remarks and will be ignored in the program********************
!*********************************General Information**********************************
!Assuming F1 = P1 x P2, populations available in QTL IciMapping are: 
!  1, P1BC1F1 = P1 x F1, the first backcrossing where P1 is used as the recurrent parent;
!  2, P2BC1F1 = P2 x F1, the first backcrossing where P2 is used as the recurrent parent;
!  3, F1DH, F1-derived doubled haploids; 
!  4, RIL or F1RIL, recombination inbred lines through the repeated selfing of F1;
!  5, P1BC1RIL, recombination inbred lines through the repeated selfing of P1BC1F1;
!  6, P2BC1RIL, recombination inbred lines through the repeated selfing of P2BC1F1;
!  7, F2, the selfing generation of F1;
!  8, F3, the selfing generation of F2;
!  9, P1BC2F1, the second backcrossing where P1 is used as the recurrent parent; 
! 10, P2BC2F1, the second backcrossing where P2 is used as the recurrent parent;
! 11, P1BC2RIL, recombination inred lines through the repeated selfing of P1BC2F1; 
! 12, P2BC2RIL, recombination inred lines through the repeated selfing of P2BC2F1; 
! 13, P1BC1F2, the selfing generation of P1BC1F1; 
! 14, P2BC1F2, the selfing generation of P2BC1F1; 
! 15, P1BC2F2, the selfing generation of P1BC2F1; 
! 16, P2BC2F2, the selfing generation of P2BC2F1; 
! 17, P1BC1DH, P1BC1F1-derived doubled haploids; 
! 18, P2BC1DH, P2BC1F1-derived doubled haploids; 
! 19, P1BC2DH, P1BC2F1-derived doubled haploids; 
! 20, P2BC2DH, P2BC2F1-derived doubled haploids; 
   7      !Mapping Population (see remarks above)
   2      !Mapping Function (1 for Kosambi; 2 for Haldane; 3 for Morgan)
   2      !Marker Space Type (1 for intervals; 2 for positions)
   1      !Marker Space Unit(1 for centiMorgans; 2 for Morgan)
   6      !Number of Chromosomes (or Linkage Groups)
 200      !Size of the mapping population
   1      !Number of environments
 
!***************************************** Chromosomes and Linkage Maps **********************************************
!Chromosome                 NumMarkers
-CH1                        16
-CH2                        16
-CH3                        16
-CH4                        16
-CH5                        16
-CH6                        16
!Linkage map (Marker name followed by position or the interval length)
 MK-1-1                1     0.000
 MK-1-2                1    10.000
 MK-1-3                1    20.000
 MK-1-4                1    30.000
 MK-1-5                1    40.000
 MK-1-6                1    50.000
 MK-1-7                1    60.000
 MK-1-8                1    70.000
 MK-1-9                1    80.000
 MK-1-10               1    90.000
 MK-1-11               1   100.000
 MK-1-12               1   110.000
 MK-1-13               1   120.000
 MK-1-14               1   130.000
 MK-1-15               1   140.000
 MK-1-16               1   150.000
 MK-2-1                2     0.000
 MK-2-2                2    10.000
 MK-2-3                2    20.000
 MK-2-4                2    30.000
 MK-2-5                2    40.000
 MK-2-6                2    50.000
 MK-2-7                2    60.000
 MK-2-8                2    70.000
 MK-2-9                2    80.000
 MK-2-10               2    90.000
 MK-2-11               2   100.000
 MK-2-12               2   110.000
 MK-2-13               2   120.000
 MK-2-14               2   130.000
 MK-2-15               2   140.000
 MK-2-16               2   150.000
 MK-3-1                3     0.000
 MK-3-2                3    10.000
 MK-3-3                3    20.000
 MK-3-4                3    30.000
 MK-3-5                3    40.000
 MK-3-6                3    50.000
 MK-3-7                3    60.000
 MK-3-8                3    70.000
 MK-3-9                3    80.000
 MK-3-10               3    90.000
 MK-3-11               3   100.000
 MK-3-12               3   110.000
 MK-3-13               3   120.000
 MK-3-14               3   130.000
 MK-3-15               3   140.000
 MK-3-16               3   150.000
 MK-4-1                4     0.000
 MK-4-2                4    10.000
 MK-4-3                4    20.000
 MK-4-4                4    30.000
 MK-4-5                4    40.000
 MK-4-6                4    50.000
 MK-4-7                4    60.000
 MK-4-8                4    70.000
 MK-4-9                4    80.000
 MK-4-10               4    90.000
 MK-4-11               4   100.000
 MK-4-12               4   110.000
 MK-4-13               4   120.000
 MK-4-14               4   130.000
 MK-4-15               4   140.000
 MK-4-16               4   150.000
 MK-5-1                5     0.000
 MK-5-2                5    10.000
 MK-5-3                5    20.000
 MK-5-4                5    30.000
 MK-5-5                5    40.000
 MK-5-6                5    50.000
 MK-5-7                5    60.000
 MK-5-8                5    70.000
 MK-5-9                5    80.000
 MK-5-10               5    90.000
 MK-5-11               5   100.000
 MK-5-12               5   110.000
 MK-5-13               5   120.000
 MK-5-14               5   130.000
 MK-5-15               5   140.000
 MK-5-16               5   150.000
 MK-6-1                6     0.000
 MK-6-2                6    10.000
 MK-6-3                6    20.000
 MK-6-4                6    30.000
 MK-6-5                6    40.000
 MK-6-6                6    50.000
 MK-6-7                6    60.000
 MK-6-8                6    70.000
 MK-6-9                6    80.000
 MK-6-10               6    90.000
 MK-6-11               6   100.000
 MK-6-12               6   110.000
 MK-6-13               6   120.000
 MK-6-14               6   130.000
 MK-6-15               6   140.000
 MK-6-16               6   150.000
!*********************************** Marker Types ********************************************************************
!Co-dominant marker: When heterozygote F1 is present, P1 is coded as 2, F1 is coded as 1, and P2 is coded as 0; Otherwise, P1 is coded as 2, and P2 is coded as 0. 
!Dominant marker: When heterozygote F1 is present, P1 and F1 are coded as 12, and P2 is coded as 0; Otherwise, P1 is coded as 2, and P2 is coded as 0.  
!Recessive markers: When heterozygote F1 is present, P1 is coded as 2, and F1 and P2 are coded as 10; Otherwise, P1 is coded as 2, and P2 is coded as 0. 
!Missing marker is coded as -1. 
 MK-1-1                 2   1   1   2   1   1   1   0   2   0   1   2   1   2   0   0   1   1   2   2   2   0   0   1   1   1   0   0   2   0   2   2   0   2   1   0   1   1   1   0   1   2   0   1   1   2   0   1   1   2   2   0   0   2   1   0   0   0   0   0   1   1   0   0   1   1   2   0   1   1   2   1   0   1   1   2   0   0   2   0   2   1   0   2   1   1   0   1   1   1   1   2   1   1   0   2   0   2   1   1   0   2   0   1   0   0   1   0   1   1   1   1   2   1   1   2   1   1   1   1   2   1   1   1   0   2   1   1   2   0   0   1   0   0   1   0   0   1   1   1   2   0   1   0   0   1   2   1   1   1   2   2   1   1   2   1   1   1   1   1   0   1   1   2   0   2   1   1   2   1   1   1   1   1   2   1   1   0   0   1   1   0   1   2   1   0   1   1   1   2   1   2   1   1   1   0   0   1   1   1
 MK-1-2                 1   1   1   2   1   1   1   0   2   0   1   2   1   2   0   0   1   1   2   2   1   0   0   2   1   1   0   0   2   0   1   2   0   2   1   0   1   0   1   0   1   2   0   1   1   1   0   1   2   1   0   0   0   2   0   0   0   0   0   1   1   0   0   0   2   2   2   0   1   1   2   1   1   1   1   2   1   0   2   1   2   1   0   2   1   0   1   1   1   1   1   2   2   1   1   2   0   2   1   1   0   1   0   1   0   0   1   0   1   1   1   1   1   1   1   2   1   1   1   1   2   1   1   1   0   2   1   1   0   0   0   1   0   0   1   0   0   1   0   1   1   0   1   0   0   2   2   1   1   1   1   2   1   1   2   1   1   2   1   1   0   1   1   2   0   2   1   1   2   1   0   1   1   1   2   1   1   1   0   1   1   0   2   2   1   1   1   1   1   1   1   2   1   1   2   0   0   1   1   1
 MK-1-3                 1   1   1   2   1   1   1   0   2   0   0   1   1   1   0   0   2   1   1   0   1   1   0   2   1   1   1   0   2   0   1   2   1   1   1   0   1   0   1   0   2   1   0   1   0   1   0   1   2   1   0   0   0   2   0   0   0   0   0   1   1   0   0   0   2   2   2   1   1   1   1   1   1   0   1   2   1   0   2   1   2   1   1   1   1   0   1   1   1   1   1   2   2   0   1   2   0   2   1   1   0   1   0   1   0   1   1   0   1   1   1   1   1   1   1   2   0   1   0   1   2   1   1   1   0   1   1   1   1   0   0   1   0   0   0   0   0   1   0   1   1   0   1   0   0   2   2   1   1   1   2   0   2   1   2   1   1   2   0   1   0   1   1   2   0   2   2   1   2   1   1   2   1   1   2   1   1   1   0   1   1   0   1   2   2   1   1   1   1   1   1   1   1   1   2   0   0   2   1   1
 MK-1-4                 1   1   1   1   1   1   1   0   2   0   0   1   2   1   0   1   2   1   1   0   1   1   0   2   1   1   1   0   2   0   1   2   1   2   1   0   1   0   2   0   2   2   0   1   1   1   1   1   2   1   0   0   0   2   0   0   1   0   1   1   0   0   0   0   2   1   2   1   1   1   1   1   1   0   1   2   1   0   2   1   2   1   1   1   1   0   1   1   1   1   0   2   2   1   1   2   0   2   1   1   0   1   0   1   1   1   1   0   1   1   1   1   0   1   1   2   0   1   0   1   2   1   1   1   0   1   1   1   1   0   1   1   0   0   0   0   0   1   0   1   1   0   1   0   0   2   2   1   1   0   2   0   2   1   2   1   1   1   0   1   0   1   0   2   0   2   2   1   2   1   1   2   1   1   2   1   1   1   1   1   1   0   1   1   2   1   1   1   1   1   2   1   1   1   2   0   0   1   1   1
 MK-1-5                 1   0   1   1   1   1   1   0   1   0   0   1   2   1   0   1   2   1   1   1   1   1   0   2   1   1   1   0   2   0   1   2   1   2   1   1   1   0   2   0   1   2   0   0   1   1   1   1   2   1   0   0   0   2   0   1   1   0   0   1   0   0   0   0   2   1   1   1   1   1   1   1   2   0   1   2   1   1   2   1   1   2   1   1   1   0   1   1   1   0   0   1   2   1   1   2   0   2   1   2   0   1   0   1   1   1   2   0   1   1   1   1   0   1   1   2   0   1   0   1   2   1   1   1   0   1   1   1   0   0   1   0   0   1   0   1   0   1   0   1   1   0   1   0   0   1   2   1   1   0   2   0   2   1   2   1   1   1   0   1   0   1   0   2   0   2   1   1   2   1   1   2   1   1   1   0   1   1   1   0   1   0   1   0   2   2   1   1   1   1   2   0   1   1   2   0   0   1   1   1
 MK-1-6                 1   0   2   1   0   1   1   1   1   0   1   1   2   1   0   1   1   1   0   1   1   1   0   2   1   1   1   1   2   1   1   2   1   2   1   1   1   0   2   1   1   2   1   0   1   1   1   0   0   1   1   0   0   2   0   1   1   0   0   1   0   1   0   1   2   1   1   1   1   1   1   1   2   1   1   2   2   1   1   1   1   2   1   1   1   0   1   1   1   0   0   1   2   0   2   2   1   2   1   2   0   1   1   2   1   1   2   0   1   1   1   1   0   1   1   2   0   1   0   1   2   1   1   1   0   0   1   1   1   0   1   0   0   1   0   1   0   1   0   1   2   0   1   0   0   1   2   0   2   0   2   0   1   1   1   1   0   1   0   1   0   1   0   2   0   2   1   1   1   0   1   2   0   1   1   0   0   1   1   1   1   1   1   0   1   2   1   1   1   1   2   0   1   1   2   0   0   2   1   1
 MK-1-7                 1   0   2   2   0   2   1   1   0   0   1   0   2   1   0   1   1   1   0   1   1   2   0   1   2   2   1   2   2   2   1   2   1   2   1   1   2   0   2   1   1   2   1   1   1   1   1   1   0   2   1   0   1   2   0   1   0   0   1   1   0   1   0   1   2   0   0   1   1   2   1   1   2   1   1   2   2   1   1   1   1   2   1   1   1   1   1   1   1   0   2   1   1   1   2   2   1   1   1   2   0   1   0   2   1   1   2   0   2   1   1   1   0   1   1   2   0   1   0   1   2   1   0   1   0   0   1   1   2   0   2   0   0   2   0   0   0   1   1   1   2   0   1   1   0   1   1   0   2   0   2   0   1   1   1   1   1   1   0   2   0   1   0   2   0   2   1   1   1   0   1   1   0   0   1   0   0   1   1   1   1   1   1   1   1   2   0   1   1   1   2   1   1   1   2   0   1   2   1   1
 MK-1-8                 1   0   2   2   0   2   1   1   0   1   1   0   2   1   0   1   1   1   0   1   1   2   0   1   2   2   1   2   1   2   1   2   1   2   1   2   2   0   2   1   2   2   1   1   1   1   1   1   0   1   1   0   1   2   1   1   0   0   1   1   0   1   0   1   2   0   1   1   1   2   1   1   2   1   1   2   1   1   1   1   1   1   1   0   0   1   1   1   0   1   2   1   1   1   2   2   1   2   1   1   0   1   0   2   1   1   2   0   1   1   2   1   1   1   1   1   0   1   0   1   2   1   1   0   0   0   1   2   2   0   2   0   0   2   1   1   0   1   1   1   2   0   1   1   0   1   1   0   2   0   2   1   2   1   1   1   1   1   0   2   0   1   0   2   0   1   1   1   0   0   1   1   0   0   1   0   0   1   1   1   1   1   1   1   1   2   0   1   1   1   2   1   1   1   2   1   1   1   1   1
 MK-1-9                 1   0   2   2   0   1   1   1   0   1   1   0   2   1   0   1   1   1   0   1   0   2   0   1   2   2   1   2   1   2   2   2   1   2   1   2   1   0   2   1   2   1   1   1   1   1   0   1   1   1   1   0   2   2   1   1   0   0   1   1   1   1   1   1   2   0   1   1   1   2   1   1   2   1   1   2   1   1   1   1   1   1   1   0   0   1   1   1   0   1   2   1   2   1   2   1   1   2   1   1   0   1   0   2   0   1   2   0   1   1   1   1   1   1   1   1   0   1   0   1   2   0   1   0   0   0   1   2   2   0   2   0   0   1   1   2   0   1   1   0   2   0   1   1   0   1   0   0   2   0   2   1   1   1   1   1   1   1   0   0   0   0   0   2   0   1   2   2   0   0   1   1   0   0   1   0   2   1   0   0   1   1   1   0   1   2   0   1   1   1   2   1   1   1   2   1   1   1   1   1
 MK-1-10                1   0   2   2   0   1   1   1   0   1   0   0   2   1   0   1   1   2   0   1   1   2   0   1   2   2   1   2   1   1   2   2   2   2   0   2   1   1   2   1   2   1   1   1   1   1   0   1   1   1   1   0   2   2   1   1   0   0   1   1   1   1   1   1   2   0   2   1   1   2   1   0   2   1   1   2   1   1   1   1   2   1   1   1   0   1   2   1   0   1   2   1   2   1   1   1   1   2   0   1   0   1   0   2   0   1   2   0   1   1   1   2   1   1   1   1   0   1   0   1   2   0   1   0   0   1   1   1   2   0   2   0   1   1   1   2   0   1   2   0   2   0   1   2   0   1   0   0   2   0   2   1   1   1   1   1   1   1   0   0   0   0   1   2   0   1   2   2   0   0   2   1   0   0   1   1   2   1   0   0   1   1   1   0   1   2   0   1   0   2   2   2   1   1   2   1   1   1   2   1
 MK-1-11                1   0   2   2   0   1   1   1   0   1   0   0   2   1   0   1   1   1   0   1   1   2   1   1   2   1   1   2   1   0   2   2   2   2   0   2   1   1   2   1   2   1   1   1   1   1   0   0   0   1   1   0   2   2   1   1   0   0   1   1   1   2   1   1   2   0   2   2   1   2   1   0   2   1   2   1   0   2   1   1   2   1   1   1   0   2   2   1   1   1   2   1   2   1   1   1   1   2   0   1   0   1   0   2   0   0   2   0   1   1   1   2   1   2   1   1   0   1   0   1   2   0   1   1   0   1   0   1   2   0   2   0   1   0   1   2   0   1   2   0   2   0   1   2   0   1   0   0   2   0   2   2   1   1   1   1   1   2   0   0   0   0   1   2   0   1   2   2   0   0   2   1   0   0   1   1   2   1   0   0   1   2   1   0   1   2   0   1   0   2   2   2   1   1   1   1   2   1   2   1
 MK-1-12                1   0   2   1   0   1   1   1   0   1   0   0   2   1   1   1   1   1   0   1   1   2   1   1   2   1   0   2   1   0   2   2   2   1   0   1   1   1   2   1   2   2   2   1   1   1   0   0   0   2   1   0   2   2   1   1   0   0   1   1   1   2   2   1   2   0   2   1   2   2   2   0   2   1   2   1   0   2   1   1   2   1   1   1   0   2   2   1   1   1   2   1   2   1   1   1   1   2   0   1   0   1   0   2   1   0   2   0   1   0   1   2   1   2   1   1   0   1   0   0   2   0   1   1   1   1   0   1   2   0   2   1   1   0   2   1   0   1   2   1   2   0   1   2   0   1   0   2   2   1   2   2   1   1   1   1   0   2   0   0   0   0   1   2   1   1   2   1   0   0   2   1   0   0   1   2   2   1   0   0   1   2   1   1   1   2   0   1   0   2   2   2   2   1   2   1   2   1   1   1
 MK-1-13                1   0   2   1   0   1   2   1   1   1   0   0   1   1   1   1   1   2   0   1   1   2   0   1   2   0   1   2   1   1   1   1   2   1   0   1   1   1   2   1   2   2   2   1   2   1   0   0   0   2   2   1   2   2   0   1   1   0   1   1   0   1   2   2   2   1   2   0   1   2   2   0   2   1   2   1   0   2   1   0   2   1   1   1   0   2   2   1   1   1   2   0   2   1   1   1   1   2   0   1   0   1   0   2   1   0   2   1   1   0   1   2   1   2   1   1   0   1   0   0   2   0   1   1   1   1   0   0   1   0   2   1   1   0   2   1   0   1   1   1   2   0   1   1   0   1   0   2   2   0   2   2   1   1   2   1   0   2   0   0   1   0   1   1   1   1   1   1   0   0   2   1   0   0   1   2   2   1   1   0   2   2   1   1   1   2   0   1   0   1   2   2   2   1   2   1   2   0   1   1
 MK-1-14                1   1   2   1   0   2   2   1   1   1   0   1   1   1   1   1   1   2   0   1   1   1   0   1   2   0   1   1   1   1   1   1   2   1   0   1   2   1   1   1   2   2   2   1   2   1   0   0   1   2   1   1   2   2   1   2   2   0   1   1   0   1   2   1   2   1   2   0   1   2   2   0   1   1   1   1   0   2   1   0   2   1   1   1   0   2   2   0   1   1   2   0   1   0   1   1   1   2   0   1   0   0   0   2   1   0   0   1   1   0   0   2   1   2   1   1   0   1   0   0   2   0   0   1   1   1   0   0   1   1   2   1   1   0   2   1   0   1   2   1   2   0   1   1   0   1   1   1   2   0   2   2   1   1   2   1   0   2   1   0   1   0   1   1   1   1   1   1   0   0   2   1   0   0   1   2   2   1   1   0   1   1   1   1   1   2   0   2   0   1   2   1   2   1   1   1   1   0   1   0
 MK-1-15                1   1   2   1   1   1   2   1   1   1   0   0   1   1   1   1   1   2   0   1   1   1   0   1   2   0   1   1   0   1   2   1   2   1   0   1   1   0   1   1   2   2   2   1   2   1   1   0   1   2   0   1   2   2   1   2   2   0   1   1   0   1   2   1   2   1   2   1   1   2   2   0   1   2   1   1   0   2   1   0   2   1   1   1   1   2   2   0   1   1   2   0   1   2   1   1   1   1   0   1   1   0   0   1   1   0   0   1   0   0   0   1   2   2   1   0   0   1   2   0   2   0   1   1   1   1   0   0   1   1   2   1   1   0   2   1   0   1   2   1   2   1   1   1   0   1   1   1   2   0   2   2   1   1   2   1   0   2   1   0   1   0   1   1   1   2   1   1   0   0   2   1   0   1   1   2   2   1   2   0   1   1   1   1   1   2   0   2   0   1   2   1   2   1   2   1   1   0   1   0
 MK-1-16                1   1   2   1   1   1   1   1   1   1   0   0   1   1   1   1   1   2   1   1   1   1   0   1   2   1   1   1   0   1   1   1   2   1   0   1   1   0   1   1   2   2   2   2   2   1   1   0   1   2   0   1   2   2   0   2   2   0   2   1   0   1   1   2   1   2   2   1   1   2   2   0   1   2   1   1   0   2   1   0   2   1   1   1   2   2   2   0   1   1   2   0   1   2   1   0   1   2   0   1   1   0   0   1   0   0   0   1   0   0   0   1   1   2   1   1   0   1   2   0   2   0   1   1   1   1   0   0   1   2   2   0   1   0   2   1   0   1   2   1   2   1   1   1   1   0   1   1   2   0   2   1   2   1   1   2   0   2   1   0   1   0   1   1   1   2   1   1   0   0   2   0   0   1   1   2   2   1   2   0   1   1   1   1   1   2   1   2   1   1   1   1   2   1   1   1   1   0   1   0
 MK-2-1                 0   1   0   2   2   2   1   2   1   1   1   0   1   1   0   1   1   1   1   1   0   0   1   1   1   1   1   1   1   2   1   1   2   0   2   1   2   2   2   0   1   0   1   1   1   2   0   1   1   2   1   0   1   2   1   0   1   0   1   0   0   2   0   1   2   1   0   2   1   2   1   0   1   2   1   1   1   2   1   1   2   2   1   1   2   0   0   1   0   1   1   1   2   1   2   2   2   1   1   1   1   1   0   1   1   1   2   1   1   1   1   1   0   1   1   1   1   0   0   2   0   1   1   0   1   2   2   1   0   1   2   0   2   1   2   2   2   1   1   0   0   0   2   2   2   1   0   1   2   2   2   2   1   0   1   1   0   2   0   1   1   1   0   0   2   0   0   1   0   1   2   1   1   1   1   0   1   1   2   2   0   2   1   1   1   2   0   1   2   1   1   0   1   1   2   2   2   2   2   0
 MK-2-2                 0   1   0   2   2   1   0   2   1   1   0   0   1   1   0   1   1   1   1   1   0   0   0   1   1   1   1   1   1   2   1   1   2   0   2   1   2   2   1   0   1   0   1   1   1   1   1   2   1   2   1   0   1   2   1   1   1   0   1   0   0   2   0   1   2   1   0   2   1   2   1   0   2   2   1   1   1   1   1   1   2   2   0   1   2   0   0   1   0   1   1   1   2   2   2   2   2   1   0   1   1   0   0   1   1   2   2   1   1   1   1   2   0   1   1   1   1   0   2   2   0   0   1   0   1   1   2   1   0   1   2   0   2   0   2   2   2   1   1   0   0   0   1   2   2   1   0   0   2   2   2   2   1   0   1   1   0   2   0   2   1   1   0   1   2   1   0   2   0   1   2   1   1   1   1   0   0   0   2   2   0   1   1   1   0   2   1   1   2   1   1   0   1   1   2   2   2   2   1   0
 MK-2-3                 0   2   0   2   2   1   0   2   1   1   0   0   1   1   0   1   1   2   2   1   1   0   0   2   1   1   1   1   2   2   1   1   2   0   2   1   1   1   1   0   1   1   1   1   1   2   1   2   1   2   1   0   1   1   1   1   1   0   1   1   1   1   0   2   2   1   1   2   2   2   1   0   2   1   1   1   2   1   1   0   2   2   0   0   2   1   0   1   0   1   1   1   2   2   2   1   2   1   0   1   1   0   0   1   1   2   2   1   1   1   1   2   0   1   1   1   1   0   2   2   0   0   1   0   1   2   2   1   0   1   2   0   2   1   1   2   2   1   1   0   1   0   1   2   2   1   1   0   2   2   2   2   1   0   1   1   0   1   1   2   1   1   0   0   2   2   0   2   0   1   2   1   1   1   1   0   0   0   1   2   1   1   1   1   0   2   1   1   2   1   1   1   1   1   2   2   2   1   1   1
 MK-2-4                 0   2   1   2   2   1   0   2   1   1   0   0   1   1   0   1   2   2   1   1   1   0   1   2   1   1   1   0   2   2   0   1   2   0   2   1   1   1   1   1   2   1   2   1   1   2   1   2   1   2   1   0   1   1   1   1   1   0   1   1   1   2   1   2   2   0   1   1   1   1   1   0   2   1   1   1   2   1   1   1   2   2   0   0   2   1   0   1   1   1   1   1   2   2   2   1   2   1   0   1   1   2   0   2   1   2   2   1   1   0   1   2   1   1   1   1   1   0   2   2   0   1   1   0   1   2   2   1   0   1   2   2   2   1   1   1   2   1   1   1   1   0   1   2   2   1   1   0   2   2   2   2   1   0   1   2   0   1   1   2   1   1   1   1   2   2   0   1   0   1   2   1   1   1   1   0   0   0   1   2   1   1   1   1   0   2   1   1   2   1   1   1   1   1   2   2   2   1   1   1
 MK-2-5                 0   2   1   2   2   1   0   1   1   1   0   0   1   1   0   1   2   1   1   1   1   0   1   2   1   1   1   1   2   2   0   1   2   0   2   1   1   1   1   1   2   1   2   1   1   1   1   2   1   2   1   0   1   1   1   1   1   0   1   1   0   1   0   2   2   0   1   1   1   1   1   0   2   2   1   1   1   1   1   1   1   1   1   1   2   1   1   1   1   1   0   1   2   2   2   1   2   1   0   1   0   1   0   2   2   2   2   1   1   1   0   2   1   1   1   1   1   0   2   1   1   1   1   0   1   2   2   1   1   1   2   2   2   2   1   1   2   1   1   1   1   0   0   2   1   1   1   0   2   2   2   1   1   0   1   1   0   1   1   2   1   1   1   1   2   2   0   2   0   1   2   1   1   0   1   0   0   0   1   2   1   1   2   1   0   1   1   1   2   1   1   1   1   1   2   2   2   2   1   1
 MK-2-6                 0   2   2   2   2   1   0   1   1   1   1   0   2   1   0   1   2   1   1   1   0   0   1   1   1   1   1   1   2   2   2   1   2   0   2   2   1   1   1   0   2   1   2   1   1   1   1   2   1   2   1   0   1   1   1   1   1   1   1   1   0   1   0   1   1   0   1   1   1   1   1   0   2   2   1   1   1   1   1   1   1   2   1   1   2   1   1   1   0   0   0   2   1   2   1   1   2   1   0   1   0   1   0   2   2   2   2   1   1   1   0   1   1   1   1   2   1   0   2   1   1   1   1   0   1   2   2   1   1   1   2   2   1   2   1   1   2   1   1   1   0   0   0   2   1   1   1   0   1   2   2   1   1   0   1   0   0   1   1   2   1   1   1   0   1   2   0   2   0   1   2   1   1   0   1   0   0   0   1   2   2   2   2   1   0   1   1   1   2   1   1   1   1   0   1   2   2   2   1   0
 MK-2-7                 0   2   2   2   1   0   1   1   1   1   1   0   2   1   1   1   2   1   1   1   0   0   1   1   2   1   1   1   2   2   2   1   2   1   2   2   1   1   1   0   2   1   2   2   1   1   1   2   1   2   1   0   1   1   1   1   1   1   1   1   0   1   0   1   1   0   1   1   1   1   1   0   2   1   1   2   2   1   1   0   1   1   1   1   2   1   1   1   1   0   0   2   0   2   1   0   2   1   0   1   0   1   0   2   2   1   2   1   1   1   1   1   1   1   1   1   1   0   1   1   1   1   1   0   1   2   1   1   2   2   2   1   1   2   1   1   2   1   1   1   0   0   0   2   1   1   1   0   1   2   2   1   1   0   1   2   0   0   1   2   1   1   1   0   1   2   1   2   1   0   2   1   0   1   1   0   0   1   1   1   2   1   2   1   0   1   1   1   2   1   1   1   1   0   1   2   2   2   1   0
 MK-2-8                 0   2   2   2   1   0   1   1   1   0   1   0   2   1   1   1   2   1   1   1   0   0   1   1   2   1   1   1   2   1   1   1   2   1   1   2   1   1   1   0   2   1   2   2   0   2   1   2   1   2   1   0   0   1   1   0   1   1   2   2   1   1   0   0   1   1   1   1   2   1   2   1   2   1   1   1   2   1   1   0   1   1   1   1   2   1   1   0   2   0   0   2   0   2   1   0   2   1   0   1   0   1   0   1   2   1   1   1   1   1   1   1   1   0   1   1   1   1   1   1   0   1   1   0   2   2   1   1   2   2   1   2   1   2   1   2   2   1   1   1   0   1   0   2   1   1   1   0   1   2   1   1   0   0   1   2   0   0   1   0   1   1   1   0   2   2   0   2   0   0   2   0   0   0   1   0   1   1   1   2   2   1   1   2   0   2   1   1   2   0   1   2   1   0   1   2   2   2   1   0
 MK-2-9                 0   2   2   2   1   0   1   1   1   0   1   1   2   2   1   1   2   2   0   1   0   0   1   1   2   1   2   1   2   1   1   1   2   1   1   1   2   1   1   0   1   1   2   2   1   2   1   2   1   2   0   0   0   1   1   0   1   1   2   2   1   1   0   0   1   1   1   1   2   1   2   1   2   1   1   1   2   1   1   0   1   0   1   1   2   1   1   0   2   0   0   1   0   2   1   0   2   0   0   1   0   0   0   1   2   1   1   1   1   1   1   1   1   0   1   1   1   0   1   1   0   1   1   0   2   2   1   1   2   2   1   1   1   2   1   2   2   0   1   1   0   1   0   2   1   1   0   0   1   2   1   1   0   0   1   2   0   1   1   0   1   1   1   0   2   2   0   1   0   1   2   0   0   0   1   0   1   1   1   2   2   1   1   2   0   1   1   1   2   0   1   2   1   0   1   2   2   2   1   0
 MK-2-10                0   2   1   2   2   0   2   1   2   0   1   2   2   1   1   1   2   2   1   1   1   0   2   1   2   1   2   1   2   1   1   1   2   1   1   1   2   1   0   0   1   1   2   2   1   2   1   2   1   1   0   0   0   1   1   1   1   1   1   2   1   0   0   0   1   1   1   1   2   2   2   1   2   1   1   1   2   1   1   0   1   0   2   1   2   1   1   0   2   0   1   1   0   2   1   0   2   0   0   1   0   1   0   1   2   1   1   1   1   1   1   1   0   1   1   1   1   0   0   1   0   1   1   1   2   2   1   0   2   1   1   1   1   2   2   1   2   0   1   1   0   1   0   2   0   1   0   0   1   2   1   1   0   0   1   2   0   1   1   0   1   1   1   1   2   2   0   1   0   1   2   0   1   1   0   0   1   1   0   1   2   1   1   2   0   1   1   1   2   0   1   2   1   0   1   2   2   1   1   0
 MK-2-11                0   2   1   1   2   0   2   1   2   0   1   1   2   1   1   1   2   1   1   1   1   0   2   1   2   1   2   1   2   1   0   1   2   1   1   1   2   1   0   0   1   1   2   2   1   2   1   2   1   1   1   0   0   1   1   1   1   1   1   2   1   2   0   0   1   1   1   1   2   2   2   1   1   1   1   1   2   1   1   1   1   0   2   0   2   1   2   0   2   0   1   1   0   2   1   1   1   0   0   1   0   1   0   1   2   1   1   1   1   1   1   1   0   1   2   2   1   0   1   1   0   1   1   0   2   2   1   0   2   1   1   1   1   2   2   2   2   0   1   1   0   2   0   2   2   1   0   0   1   2   1   1   0   0   1   2   1   1   2   0   1   1   1   1   2   2   1   2   0   0   2   0   1   1   0   0   1   1   0   1   2   1   1   2   1   2   1   1   2   0   0   2   2   0   1   2   1   1   1   0
 MK-2-12                0   2   1   2   2   0   2   1   2   0   2   1   1   1   1   2   2   1   1   1   1   0   1   1   2   2   2   1   2   1   0   1   2   1   1   1   2   1   0   0   1   1   2   2   2   2   1   2   1   0   1   1   0   1   1   1   1   1   1   2   1   2   0   0   1   0   1   0   2   2   2   0   1   1   1   1   2   0   1   1   1   0   2   1   2   1   2   0   2   0   1   1   0   2   1   1   1   0   0   1   0   1   0   1   1   1   0   1   2   0   1   1   0   1   1   2   1   1   1   1   1   1   1   0   2   2   1   0   1   1   1   1   1   2   1   2   2   0   1   1   0   0   0   1   2   1   1   0   1   2   1   1   0   0   2   2   1   1   1   0   2   1   1   2   2   2   1   2   0   0   1   1   1   1   0   0   1   1   0   1   2   1   1   2   1   2   1   1   2   0   0   2   2   0   0   2   1   1   1   0
 MK-2-13                0   2   1   2   2   0   2   1   2   0   2   1   1   1   1   2   1   1   1   0   0   1   0   1   2   2   1   1   2   1   0   0   2   1   1   1   2   1   0   0   1   1   2   2   2   2   1   2   1   0   1   1   0   0   1   1   1   1   1   2   2   2   0   0   1   0   1   0   2   1   2   1   1   1   1   1   1   0   1   1   1   0   2   2   1   1   2   0   2   1   1   0   0   1   1   1   1   0   0   1   0   1   0   1   1   1   0   1   2   0   1   1   0   1   2   2   1   1   1   0   1   1   1   0   2   2   2   0   1   0   1   2   1   2   1   2   2   0   0   2   0   1   1   1   2   1   1   0   1   2   1   1   1   0   1   1   1   1   0   0   1   0   1   2   2   2   2   2   0   0   1   1   0   1   0   0   1   1   0   1   1   1   1   1   1   2   1   1   2   1   0   2   2   0   0   2   1   1   1   0
 MK-2-14                0   2   1   1   2   1   2   1   2   0   2   1   1   0   1   2   1   1   1   0   0   1   0   1   2   2   2   1   1   1   0   0   1   1   1   1   2   1   0   0   1   1   2   2   2   2   1   2   1   1   1   1   0   0   1   1   1   1   1   2   2   1   0   0   1   0   1   0   1   1   1   1   1   1   1   2   1   0   0   1   1   0   1   2   1   1   2   0   2   1   1   0   0   1   1   1   1   1   0   1   0   2   0   1   1   1   1   1   2   0   1   1   0   1   2   2   1   1   2   0   1   1   1   0   2   2   2   0   1   1   1   2   0   2   1   2   2   0   0   2   0   1   0   1   1   1   2   0   1   2   1   1   2   0   1   1   1   1   0   1   1   0   1   2   2   2   2   2   0   0   2   1   0   1   0   0   1   1   0   1   1   1   1   1   1   2   1   1   2   1   0   2   2   1   0   2   1   1   1   0
 MK-2-15                2   2   1   1   1   1   2   1   2   0   2   1   1   0   2   2   0   1   1   1   0   1   2   1   1   2   2   1   1   1   1   1   0   1   1   1   2   1   1   0   1   1   1   2   2   1   1   2   0   1   1   1   0   0   1   1   1   2   1   2   2   0   0   0   1   0   1   0   1   1   1   1   1   1   1   2   1   0   0   1   1   0   1   2   1   1   2   0   2   1   2   1   0   1   1   1   0   1   0   1   1   2   0   2   1   1   1   1   2   0   1   2   0   1   2   2   1   1   1   1   1   2   1   0   2   2   2   0   1   2   1   2   0   1   1   1   2   0   0   1   0   1   1   1   2   1   2   0   2   2   1   1   2   0   1   2   1   2   0   2   1   0   1   2   2   2   2   2   0   0   2   1   0   1   1   1   1   1   0   1   1   1   1   1   1   2   0   1   2   1   0   2   2   1   0   2   1   1   1   1
 MK-2-16                2   2   2   1   0   2   2   1   2   1   2   1   0   0   2   2   0   1   1   1   0   1   2   1   2   1   2   1   1   1   0   1   1   1   1   0   2   1   1   0   1   1   1   2   1   1   0   2   0   1   1   1   0   0   1   1   1   2   1   2   2   0   0   0   1   0   1   0   1   1   1   1   1   1   0   2   1   0   0   1   0   0   1   2   1   1   2   1   2   1   2   1   0   1   1   0   0   1   0   1   1   1   0   2   1   1   1   1   2   1   1   1   0   2   2   2   1   2   1   1   1   2   1   0   2   2   2   0   1   2   1   2   0   1   1   1   2   0   1   2   0   1   1   2   2   1   2   0   1   2   1   1   2   0   1   2   1   2   0   2   1   0   1   2   1   2   2   2   0   0   0   1   0   1   2   1   0   1   0   1   1   1   2   1   1   2   1   0   1   1   0   2   2   1   0   2   0   1   1   1
 MK-3-1                 1   0   0   2   2   1   0   0   0   0   2   1   1   1   1   0   0   1   2   1   1   2   0   1   1   1   1   0   1   1   1   1   0   2   0   1   2   1   2   1   1   2   1   0   1   0   2   0   1   0   1   1   1   1   1   2   2   1   1   2   0   1   1   0   0   1   1   2   1   2   1   2   1   1   1   1   2   1   1   0   1   2   2   1   0   1   0   1   0   0   1   1   1   2   1   2   1   2   1   2   1   2   1   2   2   1   1   2   2   2   1   1   1   1   1   0   1   1   2   2   2   1   2   1   0   1   1   0   0   1   1   2   0   1   0   2   1   2   1   1   0   2   2   0   1   0   1   0   2   0   0   1   2   2   2   1   1   1   1   1   2   1   2   2   0   0   0   2   1   1   2   1   2   0   0   1   2   1   1   1   1   2   0   2   1   0   0   0   0   0   0   2   2   1   2   0   0   1   0   2
 MK-3-2                 1   0   0   2   2   1   1   0   0   0   2   1   1   1   1   0   0   0   1   1   0   2   0   1   1   1   1   1   1   1   1   1   0   2   0   1   2   1   2   1   1   2   1   1   1   1   2   1   1   1   1   1   2   1   1   1   0   1   1   2   1   1   1   0   0   2   1   1   1   2   1   2   1   1   1   1   2   1   1   1   1   2   2   1   1   1   0   1   0   0   1   1   1   1   1   2   1   2   1   2   2   2   1   2   2   1   1   2   2   1   1   1   1   1   1   0   1   1   2   2   1   2   2   1   1   1   1   0   0   1   1   2   0   1   0   2   1   2   1   0   0   2   2   0   1   0   1   0   2   0   0   1   2   2   1   1   2   1   1   1   2   1   2   2   1   0   1   2   1   1   2   1   2   0   0   1   1   0   1   1   1   2   0   2   1   0   0   0   0   1   0   2   2   1   2   0   0   1   0   1
 MK-3-3                 2   0   0   1   2   0   1   1   0   0   2   1   0   1   1   0   0   0   2   1   1   1   0   1   1   1   2   1   1   1   1   1   0   2   0   1   1   1   2   1   1   2   1   1   1   1   2   0   2   1   1   1   2   1   1   2   0   1   1   1   1   1   1   0   1   2   1   1   1   2   1   2   1   0   1   1   2   1   0   0   1   2   2   1   1   1   0   1   0   0   1   1   1   1   1   2   1   1   1   2   2   2   1   2   2   1   1   2   2   1   1   1   1   1   1   0   1   1   2   1   1   2   2   1   1   1   1   0   1   0   1   2   0   1   1   2   1   2   1   0   0   2   2   0   1   0   1   1   2   1   0   1   2   2   1   1   1   1   1   1   2   1   2   1   1   0   1   1   2   1   1   1   2   0   1   1   1   0   1   1   1   2   0   2   1   0   0   0   0   1   0   1   2   2   2   0   0   1   0   1
 MK-3-4                 2   0   0   1   2   0   1   1   0   0   2   1   0   1   1   0   1   1   2   1   2   1   0   1   1   1   2   1   1   1   1   1   0   1   0   1   1   1   2   2   1   2   1   1   0   0   2   1   2   1   1   1   2   1   1   2   0   0   1   0   1   0   1   0   1   2   1   1   1   2   1   1   1   0   0   2   2   2   0   0   1   2   2   0   1   0   0   1   0   0   1   2   1   1   1   1   1   1   1   1   2   2   1   2   2   1   2   2   1   1   0   1   1   1   1   1   1   1   2   1   1   1   2   1   1   1   1   0   2   0   1   2   0   1   1   2   1   2   0   1   0   2   2   0   1   0   1   1   1   0   0   1   2   1   1   1   1   2   1   1   1   1   2   1   1   0   1   1   2   2   1   1   1   0   1   1   1   0   1   1   1   2   0   2   1   1   1   1   0   1   0   2   1   1   2   0   0   1   0   1
 MK-3-5                 2   0   0   0   2   0   1   1   0   0   2   1   1   1   1   0   1   1   2   1   2   1   0   1   1   1   2   0   1   1   1   1   0   1   1   1   1   1   1   2   1   2   1   1   0   0   2   1   2   1   0   0   1   1   1   2   1   0   1   0   2   0   1   1   0   2   1   1   1   2   2   1   1   0   1   2   2   2   1   0   1   2   2   0   0   0   0   0   0   0   1   2   1   1   2   1   1   1   1   1   1   2   1   2   2   2   2   1   0   1   0   1   1   1   1   2   1   1   2   1   1   1   2   1   1   1   1   0   1   0   1   2   0   1   1   2   1   2   0   1   0   2   2   0   1   0   1   1   1   0   0   1   2   1   1   1   1   1   1   1   1   0   2   2   1   0   1   1   2   2   0   1   1   0   2   1   1   1   2   1   1   2   0   2   1   2   1   1   0   1   0   2   1   1   2   0   0   2   0   0
 MK-3-6                 2   0   0   0   2   0   1   1   0   0   1   1   1   1   0   0   1   1   2   2   2   2   0   1   1   1   2   0   0   0   2   2   1   2   1   1   0   1   1   2   1   2   1   1   0   1   2   1   2   1   0   1   2   1   1   2   1   0   1   0   1   0   1   1   0   2   2   1   1   2   2   1   1   0   2   1   1   2   2   0   2   2   1   0   0   0   0   0   1   0   1   2   1   1   2   1   1   1   1   1   1   2   1   2   2   0   1   0   0   1   0   1   1   1   1   2   1   1   2   1   1   1   2   1   2   1   1   0   1   0   1   2   0   1   1   1   1   0   0   1   0   2   1   0   1   0   1   1   0   0   0   1   2   1   1   1   1   1   1   1   1   1   2   2   1   1   1   1   0   2   0   1   1   0   2   1   1   0   2   1   1   1   0   2   1   2   1   1   0   1   0   2   0   1   2   1   0   2   1   0
 MK-3-7                 2   0   0   0   2   1   1   1   0   1   1   1   2   1   1   0   0   1   2   2   2   2   0   1   2   1   1   0   0   1   2   2   1   1   2   1   0   1   1   2   1   2   1   1   0   1   1   1   2   1   0   1   2   1   1   2   2   1   1   1   2   0   2   1   0   1   2   1   1   2   2   1   1   0   2   1   2   2   2   0   1   2   1   0   0   0   0   0   0   0   1   2   1   1   2   1   1   2   1   1   1   2   1   2   1   0   1   0   0   2   1   2   1   1   1   2   1   1   2   1   0   1   2   1   2   1   1   0   1   1   2   1   0   1   1   1   1   0   0   2   0   2   1   0   1   1   0   1   0   1   1   1   1   1   1   2   1   1   1   2   1   1   2   2   1   1   1   1   0   2   0   2   1   0   2   1   1   0   2   1   1   1   1   1   1   2   1   1   0   0   0   2   0   1   1   0   0   2   0   0
 MK-3-8                 2   0   0   0   2   1   1   1   0   1   1   1   2   1   0   0   0   1   2   2   2   1   0   1   2   1   1   0   1   2   2   2   1   1   1   1   0   0   1   2   1   2   0   1   0   1   1   1   2   1   1   1   2   1   1   2   2   0   1   1   2   0   2   1   0   1   2   1   1   1   2   1   1   0   2   1   2   2   2   0   1   2   1   1   0   1   0   0   0   0   1   2   1   0   2   1   1   2   1   1   1   2   1   2   1   0   1   1   0   1   1   2   1   1   1   2   2   1   2   0   1   1   1   2   2   1   1   0   1   1   2   1   0   1   1   1   1   1   0   2   1   2   0   0   1   1   0   0   0   0   1   1   1   1   1   2   1   1   1   1   1   1   2   1   0   1   0   1   0   1   1   1   1   0   2   0   0   0   1   1   0   0   1   1   1   2   1   1   1   0   0   2   0   1   1   0   1   2   0   0
 MK-3-9                 2   0   1   0   2   2   1   1   0   2   1   1   2   2   0   0   0   1   2   2   2   2   0   0   1   1   1   0   1   1   2   1   1   1   1   1   0   1   1   2   1   2   0   2   0   1   1   1   2   1   1   0   2   1   1   2   2   0   1   1   2   0   2   1   0   1   2   1   1   1   2   1   1   0   2   1   2   2   2   0   1   2   0   1   0   1   0   1   0   0   1   2   1   0   0   1   1   2   1   2   1   2   1   2   1   1   2   2   0   1   1   1   1   1   1   2   2   0   2   0   1   1   1   2   2   1   1   0   1   1   2   1   0   1   1   1   1   1   0   1   1   1   0   0   1   1   0   1   1   0   1   1   1   1   0   2   1   2   2   1   1   1   2   1   0   1   0   2   1   2   1   1   1   1   2   0   0   0   1   1   0   0   1   1   0   2   1   1   1   0   0   2   0   1   1   0   1   2   0   1
 MK-3-10                2   0   1   0   2   2   0   1   0   1   1   1   1   1   0   0   0   1   2   1   2   2   0   0   1   1   1   0   2   1   1   1   1   0   1   1   0   1   1   2   1   2   0   2   0   2   1   1   2   1   1   0   2   1   2   2   2   0   2   1   2   0   2   1   0   1   1   0   0   1   2   1   1   0   2   1   1   2   2   0   1   2   1   1   0   1   0   1   0   0   1   1   1   0   0   1   1   2   1   2   1   2   1   2   2   1   2   2   0   1   1   1   1   1   1   2   1   0   2   0   1   1   1   1   1   1   1   0   1   1   2   1   0   1   2   1   1   1   0   1   1   1   0   0   1   1   0   1   1   0   1   2   1   2   0   2   1   2   2   1   2   1   2   1   1   1   0   1   1   2   1   1   1   0   2   0   0   0   1   1   0   1   1   1   0   2   1   1   1   0   0   2   0   1   1   0   0   2   0   1
 MK-3-11                2   0   1   0   2   2   0   1   0   1   1   1   0   1   0   1   0   1   1   1   2   2   0   0   1   1   1   0   2   1   1   1   2   1   1   1   1   1   1   2   1   2   0   2   0   2   1   1   2   1   1   0   1   0   2   2   2   0   2   1   2   0   1   1   0   1   0   0   0   2   2   0   1   1   2   1   1   2   2   0   1   2   1   1   0   1   0   1   0   0   1   1   1   0   0   1   1   2   1   2   1   2   1   2   2   1   2   2   0   2   1   1   1   1   1   2   1   0   2   0   1   2   1   1   1   0   0   0   1   1   2   1   0   1   2   1   1   1   0   1   1   1   0   0   1   1   0   1   0   0   1   2   1   2   0   2   1   1   2   1   1   1   1   1   1   1   0   1   1   2   0   2   1   0   1   0   0   2   1   1   0   1   1   1   0   2   1   1   1   0   0   2   0   1   1   1   1   2   1   1
 MK-3-12                2   0   2   0   2   0   0   2   0   1   2   1   0   1   0   1   0   1   1   1   2   2   0   0   1   1   0   1   2   1   1   1   1   1   1   1   1   1   2   2   1   2   0   2   0   2   1   1   2   1   1   1   0   1   2   2   1   0   2   1   2   0   1   1   0   1   0   0   0   2   1   0   2   1   1   2   2   2   2   1   0   2   1   1   0   1   1   0   0   1   1   1   2   0   0   1   1   2   1   2   1   2   1   2   2   1   2   2   0   2   1   1   1   1   1   1   1   0   2   0   1   1   2   1   1   0   0   1   1   1   1   1   0   0   2   1   1   1   0   1   1   1   1   0   1   1   0   0   0   0   1   2   1   2   0   2   1   1   2   1   1   1   1   1   1   0   0   1   1   2   0   2   0   0   0   0   0   2   1   1   1   1   1   1   0   2   1   1   1   1   0   2   1   0   1   1   1   2   1   1
 MK-3-13                2   0   2   0   2   0   1   2   0   1   2   2   0   2   1   1   0   1   1   1   2   2   0   0   1   1   0   0   1   1   1   1   1   1   1   1   1   1   2   2   1   1   0   2   0   2   1   1   2   0   1   2   0   1   2   2   1   1   1   2   2   0   1   0   0   1   1   0   0   2   1   0   1   1   1   2   2   2   2   1   1   1   1   1   0   0   1   0   0   1   1   0   2   0   0   1   1   2   1   2   2   2   1   2   2   1   2   2   0   2   1   1   1   1   1   1   2   0   2   2   1   1   2   1   2   0   0   1   1   1   1   1   0   0   2   1   1   1   0   1   1   1   2   0   1   2   0   0   0   0   1   2   1   2   1   2   1   1   2   1   1   0   1   1   1   1   0   1   1   2   0   2   0   0   0   0   0   2   1   1   1   1   1   2   0   2   1   1   1   2   0   2   0   1   1   1   1   2   2   1
 MK-3-14                2   0   2   0   2   0   1   2   0   1   2   2   0   1   1   1   0   1   2   1   2   2   0   1   1   1   1   0   1   1   1   1   0   1   0   1   1   1   2   1   0   1   0   2   1   2   1   1   2   0   1   2   1   1   2   2   1   1   1   2   2   0   1   0   0   1   1   0   0   2   1   0   1   1   1   2   2   2   2   1   1   1   1   1   0   0   1   0   0   1   1   0   2   0   0   1   1   2   1   2   1   2   1   1   2   1   2   1   0   2   2   1   1   1   1   1   2   1   2   2   1   2   2   1   2   0   0   1   1   1   1   1   0   0   2   1   1   1   0   2   0   1   1   0   1   2   0   1   0   0   1   2   1   2   1   2   1   1   2   1   1   0   1   1   1   0   0   1   1   2   0   2   0   1   0   0   1   2   2   1   1   1   1   2   0   2   1   1   1   2   1   2   0   1   0   0   1   1   2   0
 MK-3-15                2   0   2   0   2   0   1   2   0   1   1   2   0   2   1   1   0   1   2   2   2   2   0   1   0   1   2   0   1   1   1   1   0   1   0   1   2   1   2   1   0   1   1   2   0   2   1   1   2   1   1   2   0   1   2   2   1   1   1   1   2   0   2   0   0   1   1   1   0   1   2   0   0   2   1   2   2   2   2   1   1   1   1   1   0   0   1   0   2   1   1   0   2   1   0   1   1   2   1   2   1   2   1   1   2   1   2   1   0   2   2   0   1   1   1   0   2   1   2   2   1   2   2   1   0   1   0   1   1   2   1   1   0   0   2   1   1   0   1   2   0   1   0   0   2   2   0   1   0   0   1   1   1   2   1   2   1   1   2   1   1   1   1   2   1   0   0   2   1   2   1   1   0   1   0   0   2   1   1   1   1   1   1   2   0   2   1   1   0   2   1   2   0   0   0   0   1   1   2   0
 MK-3-16                2   0   1   2   2   0   0   2   0   1   1   1   0   2   1   1   1   1   2   2   2   1   0   1   0   1   2   0   1   1   1   1   0   1   0   1   2   1   2   1   0   1   1   1   0   2   1   1   2   0   0   2   0   1   2   2   1   1   1   1   2   0   2   1   0   1   2   1   0   1   2   1   1   2   0   2   2   2   1   1   1   1   1   0   0   0   1   0   2   1   1   1   1   1   0   1   1   2   1   2   1   2   1   1   1   1   2   1   0   2   2   0   1   1   0   0   2   1   2   1   1   2   2   1   0   1   0   1   1   1   1   1   1   0   2   1   0   0   1   2   0   1   0   1   2   2   1   1   0   0   1   1   1   2   0   2   1   1   2   1   1   1   1   2   0   0   1   2   1   2   1   1   0   2   0   1   2   2   1   2   1   1   1   2   1   2   1   1   0   2   1   2   0   0   1   1   1   1   2   0
 MK-4-1                 2   1   1   1   1   1   0   0   0   0   1   1   1   1   1   1   1   1   1   2   2   1   0   2   2   2   1   1   1   0   0   0   1   1   0   1   2   1   0   0   1   1   0   1   1   0   2   1   0   2   1   0   0   0   1   2   0   0   1   0   2   2   2   2   0   1   2   1   0   1   2   0   0   2   2   2   1   1   2   1   2   1   1   1   0   1   1   0   1   1   0   2   0   0   2   1   0   1   1   1   2   2   1   0   0   2   0   2   2   1   2   0   1   1   2   1   0   0   2   1   2   2   0   2   2   1   1   1   1   1   1   1   0   2   1   1   1   0   2   1   1   2   1   2   1   1   0   1   0   2   2   1   1   2   2   2   1   0   1   2   1   2   1   2   1   0   1   2   1   2   2   1   1   1   2   0   1   1   1   1   0   1   0   1   2   2   2   2   1   0   0   1   1   1   1   0   0   0   1   1
 MK-4-2                 1   1   1   1   1   1   0   0   0   1   2   1   1   0   1   1   1   1   1   2   2   2   0   1   2   2   1   1   1   0   0   1   1   1   0   1   1   1   1   0   2   1   0   1   1   0   2   1   0   2   1   0   0   0   1   2   1   0   1   0   2   2   2   2   0   2   1   1   1   1   2   0   1   2   1   1   1   1   2   1   2   1   1   1   1   2   1   0   1   1   0   2   0   0   2   1   0   1   1   1   2   2   1   0   0   0   0   2   2   1   2   0   1   1   2   1   0   0   2   1   2   2   0   0   2   1   1   1   1   1   1   1   0   2   0   1   1   0   1   1   1   1   1   0   1   1   0   1   0   2   1   1   1   2   1   2   1   0   2   2   1   2   1   2   1   0   0   2   1   2   2   0   2   1   2   0   1   1   1   1   1   1   0   1   2   2   1   2   1   0   0   1   1   1   1   0   2   0   1   1
 MK-4-3                 1   1   1   1   1   1   0   0   0   1   2   1   1   1   1   1   2   1   2   2   2   2   0   1   2   2   1   1   1   0   0   1   1   1   0   1   1   0   0   0   2   0   0   1   1   0   1   0   1   2   1   0   0   0   1   2   1   0   1   0   1   2   1   2   0   2   1   1   1   0   0   0   1   1   1   1   1   1   2   1   2   1   1   1   1   2   1   0   1   1   1   2   0   1   1   1   0   1   1   1   2   2   0   0   0   0   0   2   1   1   2   0   1   0   2   1   0   1   2   1   2   1   0   0   2   1   1   1   1   1   1   1   0   2   0   1   1   0   1   1   1   1   1   0   2   1   0   1   0   2   1   1   1   2   1   2   1   0   2   2   1   2   1   2   1   0   1   1   1   1   2   0   2   1   1   0   1   1   1   1   1   1   0   1   2   1   1   2   0   0   0   1   1   1   1   0   1   0   1   1
 MK-4-4                 1   2   1   0   1   1   0   0   0   1   1   1   1   1   1   1   1   1   2   2   2   2   0   1   0   2   2   1   1   0   0   1   1   1   0   1   1   0   0   0   2   0   0   1   1   0   1   0   1   2   1   0   0   1   1   2   2   0   1   0   1   2   1   1   0   2   2   1   1   0   0   0   2   1   0   1   2   1   2   1   2   1   1   1   1   2   1   0   2   1   1   2   0   1   1   1   1   1   1   2   2   2   0   0   0   0   1   2   1   1   2   0   1   0   2   1   0   2   2   2   2   1   0   0   2   1   1   1   1   1   1   0   1   2   1   1   1   0   1   1   1   1   1   0   2   1   0   1   1   2   1   1   1   2   1   1   1   0   1   2   1   2   1   2   1   0   2   1   1   2   2   0   1   1   1   0   2   1   1   1   1   1   0   0   2   1   2   2   0   0   1   1   1   1   1   0   0   0   1   1
 MK-4-5                 1   2   0   0   1   1   1   0   0   1   1   1   2   1   2   1   1   2   2   2   2   2   1   1   1   2   2   1   1   0   0   1   1   1   1   1   0   0   0   0   2   0   0   1   1   0   2   1   1   2   1   0   0   1   1   1   2   0   1   1   1   2   1   1   0   2   2   1   1   0   1   2   2   1   0   1   2   1   2   2   2   1   1   1   1   2   1   0   2   1   1   2   0   0   1   1   1   1   1   2   2   2   0   0   0   1   0   2   1   1   2   1   1   0   2   1   0   2   2   1   2   1   0   0   2   1   1   1   1   1   1   0   1   2   1   1   0   1   2   1   1   1   1   0   1   1   0   1   1   1   1   1   1   1   1   1   1   0   1   2   1   2   1   2   1   0   2   1   1   2   2   0   2   1   1   0   2   1   1   1   2   1   0   0   2   1   2   2   0   0   1   1   1   1   1   0   2   0   1   1
 MK-4-6                 1   2   0   0   1   1   1   0   0   1   1   0   2   0   1   1   1   2   2   2   2   2   0   1   1   2   2   1   0   1   0   1   1   1   1   1   1   0   0   0   1   0   0   1   1   1   2   1   1   2   1   0   0   1   1   1   2   0   1   1   1   2   1   1   0   2   2   1   1   1   1   1   2   1   0   1   1   1   2   2   2   1   1   1   1   2   1   0   2   1   0   2   0   0   0   0   1   0   1   2   2   2   0   0   0   1   1   2   1   1   2   1   1   1   2   1   1   2   2   1   2   1   0   0   2   1   1   1   1   1   1   0   1   2   0   2   0   1   2   1   1   1   1   0   1   1   1   1   1   1   1   0   0   1   1   1   2   0   1   2   1   2   1   2   1   1   2   1   1   1   2   0   2   1   1   0   1   1   2   1   2   1   0   0   2   1   2   2   0   0   1   1   1   1   1   0   1   0   1   1
 MK-4-7                 1   2   0   0   1   1   1   0   0   1   1   1   2   1   1   1   1   1   2   2   1   2   0   1   1   1   2   1   0   1   1   1   1   0   2   0   1   1   0   1   1   0   0   1   1   1   2   0   1   2   1   0   0   1   1   1   2   1   1   1   1   2   1   1   1   2   1   1   1   1   1   1   2   1   0   1   1   1   2   2   2   0   1   1   0   1   1   0   2   1   0   2   0   1   0   1   0   0   2   2   2   2   0   0   0   2   1   2   0   1   2   1   1   1   2   2   1   2   1   1   2   1   0   0   2   1   0   1   0   1   1   0   1   2   0   1   1   1   2   1   1   1   2   2   2   1   1   0   1   0   0   0   0   1   1   0   2   0   1   2   1   1   1   2   1   1   2   1   1   1   2   1   2   0   1   0   1   1   2   1   2   1   0   0   2   1   2   2   1   0   1   1   1   1   1   0   2   1   1   1
 MK-4-8                 1   2   0   1   1   1   1   0   0   1   2   1   2   2   0   1   1   1   2   1   1   2   1   2   1   1   2   0   1   0   1   1   1   1   2   0   1   1   0   1   1   0   0   1   1   1   2   0   1   2   0   0   0   1   1   1   1   1   1   1   1   1   1   1   1   2   1   1   1   0   1   1   2   1   0   1   1   1   2   1   2   0   1   1   0   1   1   0   2   1   0   1   0   1   0   2   0   0   2   2   2   2   0   0   0   2   1   2   1   1   2   1   1   1   1   2   1   2   1   1   2   1   0   1   2   1   0   2   0   1   1   0   1   2   1   1   1   0   2   1   1   1   2   2   2   1   0   0   1   1   0   0   0   1   1   1   2   0   1   2   0   1   1   2   1   1   2   1   1   0   2   1   2   0   1   0   1   1   2   1   2   2   0   0   2   1   2   1   1   1   2   1   1   1   1   1   2   0   1   1
 MK-4-9                 1   2   0   1   1   1   2   0   0   2   2   1   2   1   0   2   1   1   1   1   1   2   1   2   1   1   1   0   1   0   1   1   1   1   2   0   1   0   0   0   1   0   0   1   1   1   2   0   1   2   0   0   0   1   1   1   1   1   1   1   1   1   1   1   2   2   1   1   1   0   1   2   2   1   0   1   1   1   1   0   2   0   1   1   1   1   1   1   2   1   0   1   0   1   0   2   0   0   2   2   2   2   0   0   0   2   2   2   2   1   2   1   1   0   1   2   1   2   1   1   1   1   0   1   2   1   0   2   1   1   1   1   1   2   1   1   1   1   2   1   1   1   2   2   2   1   1   0   1   1   0   1   0   1   1   1   2   0   1   2   0   1   1   2   1   2   2   1   1   0   2   1   2   0   1   0   0   1   2   1   2   2   0   1   2   2   2   2   1   1   2   2   0   1   1   1   2   0   1   1
 MK-4-10                0   2   0   1   1   2   2   0   0   2   2   1   2   1   0   2   1   0   2   1   1   2   1   1   1   1   1   0   1   1   1   1   1   1   2   0   1   0   0   0   0   0   0   1   1   1   2   0   2   2   0   0   0   1   1   0   1   2   1   0   1   1   1   1   2   2   1   1   1   0   1   2   1   1   0   1   1   1   1   0   2   0   0   1   1   1   1   1   1   1   1   1   0   1   0   2   0   0   2   2   2   2   0   0   0   2   2   2   2   1   2   1   1   0   1   2   1   2   1   1   0   1   0   2   1   0   0   2   1   1   1   0   1   2   2   1   1   1   2   0   1   1   1   2   2   1   0   0   0   0   1   1   1   1   1   2   2   0   1   2   0   1   1   2   1   2   2   1   1   0   2   1   2   1   1   0   0   2   2   1   2   2   1   1   2   2   2   1   1   1   2   2   0   1   1   2   2   0   2   1
 MK-4-11                0   2   0   1   1   2   2   0   0   2   2   1   2   2   0   1   1   0   2   1   1   2   1   1   0   1   1   0   1   1   1   0   1   1   2   0   1   0   1   0   0   0   1   1   1   1   2   1   0   2   0   0   0   2   1   1   1   1   1   0   1   1   1   1   2   2   1   1   1   0   1   2   1   1   0   1   1   1   1   0   2   0   0   2   1   0   1   1   1   2   1   1   0   0   0   2   0   0   2   2   2   2   1   0   1   2   2   2   2   0   2   0   0   0   1   1   1   2   2   1   0   1   0   2   1   0   0   2   0   1   1   0   1   2   2   1   1   1   2   0   2   1   1   2   2   1   0   1   0   0   1   1   0   0   1   2   2   0   1   1   0   0   1   2   1   2   1   1   1   0   2   1   2   2   1   0   0   1   2   1   2   1   1   1   2   2   2   1   1   1   1   2   0   1   1   2   2   0   2   0
 MK-4-12                0   2   0   1   0   2   2   0   0   2   1   0   1   2   0   0   1   1   2   1   1   2   2   2   1   1   1   0   1   1   1   0   1   1   2   0   1   0   1   0   1   0   2   1   1   2   2   1   0   2   0   0   0   2   1   1   1   1   0   0   1   2   1   1   2   2   1   1   1   0   1   2   1   2   0   1   1   1   1   0   0   0   1   1   1   1   1   1   1   2   1   1   0   0   0   2   0   0   2   2   2   1   0   0   2   2   2   1   2   0   2   0   0   0   1   1   1   2   2   2   0   1   1   2   1   0   0   2   0   1   1   0   1   2   2   1   1   1   2   0   2   1   2   2   2   1   0   1   0   0   1   1   0   0   1   0   1   0   1   1   0   0   1   2   1   2   0   1   1   0   2   1   2   2   1   0   1   1   2   1   2   1   1   0   2   2   2   1   1   1   1   2   0   1   2   2   2   0   2   0
 MK-4-13                1   2   0   1   1   2   2   0   0   2   1   0   1   2   0   0   1   1   2   1   1   2   2   2   1   1   1   0   1   1   1   0   1   1   2   1   1   0   1   0   1   0   2   1   1   1   1   1   0   2   0   0   0   2   1   1   1   1   1   0   1   2   1   1   2   2   2   1   1   0   1   1   1   2   0   1   1   1   1   0   0   0   1   1   1   1   1   1   1   1   2   2   0   0   0   1   0   0   2   2   2   1   1   0   2   2   2   1   2   1   2   0   0   0   1   1   2   2   2   2   0   1   1   2   0   0   0   1   0   1   1   0   1   2   1   0   2   2   2   0   2   0   2   2   2   1   0   1   0   1   0   1   0   0   1   1   2   0   1   1   0   0   1   1   1   2   2   1   1   0   1   1   2   2   1   0   1   1   2   0   2   1   1   0   2   1   1   1   0   1   2   2   0   1   2   2   2   0   2   0
 MK-4-14                1   2   0   1   1   2   2   0   1   2   1   0   2   2   2   0   1   1   2   1   1   2   2   2   1   1   1   0   1   1   1   1   1   2   1   2   1   1   1   0   1   0   2   0   1   1   1   1   1   2   0   0   1   2   1   1   0   1   1   0   1   1   1   1   2   2   2   1   1   0   1   2   1   2   1   1   1   1   1   1   1   0   1   1   2   1   1   1   1   1   2   2   1   0   0   1   0   0   2   2   2   1   1   0   2   2   2   1   1   1   2   0   0   0   2   1   2   2   1   2   0   0   1   2   1   0   0   1   0   1   0   0   1   2   1   1   2   2   2   0   2   0   2   2   2   0   0   1   0   1   0   1   0   0   1   1   1   0   1   1   1   1   1   1   1   1   1   0   1   0   1   1   2   2   1   0   1   1   2   1   2   1   1   0   2   1   1   1   0   1   2   2   0   1   2   1   2   0   2   0
 MK-4-15                1   2   0   1   1   2   1   0   2   1   1   0   2   2   2   0   1   1   2   0   1   2   2   1   1   1   1   1   2   1   1   1   1   2   1   2   1   1   1   0   1   0   2   0   1   1   1   1   1   2   1   0   1   2   1   0   1   1   1   1   1   1   1   1   2   0   2   1   2   1   1   2   1   2   1   1   1   1   0   0   1   1   1   1   1   1   1   1   1   1   2   2   1   0   0   1   1   0   0   2   1   1   1   0   2   1   1   1   1   1   2   0   0   0   2   0   2   2   1   2   0   0   1   2   1   0   1   1   0   1   0   0   1   2   1   1   2   2   2   0   2   0   2   2   2   0   1   0   0   1   0   1   0   0   1   1   1   0   1   1   1   1   1   1   1   1   1   0   2   0   1   1   2   2   1   0   1   1   2   1   1   1   1   0   2   1   1   1   0   1   2   2   1   1   2   1   2   0   2   0
 MK-4-16                1   2   0   1   2   2   1   0   2   2   1   1   2   2   2   0   1   1   1   0   1   2   2   1   1   1   1   1   2   1   1   1   1   2   1   1   1   0   0   0   0   0   1   0   1   1   1   1   1   2   1   0   0   2   2   1   1   1   1   2   1   0   1   0   2   1   2   1   2   1   1   2   1   2   1   0   1   2   0   0   1   1   1   1   1   1   1   1   1   1   1   2   1   0   0   2   1   0   0   1   1   0   2   0   2   1   1   1   0   2   2   0   0   0   2   0   2   2   0   1   0   1   1   1   1   0   2   1   0   2   0   0   1   1   1   1   2   2   2   0   2   0   2   1   2   0   1   0   0   1   0   1   2   0   2   2   1   0   1   1   1   1   1   1   2   1   1   0   2   0   1   1   2   2   1   0   1   1   2   2   1   1   1   0   2   1   0   1   0   1   2   2   1   1   2   1   2   0   2   1
 MK-5-1                 1   1   1   0   0   1   2   0   0   2   2   0   1   2   1   1   0   0   1   1   1   1   1   1   0   1   0   0   0   1   0   0   1   1   1   1   2   2   1   2   0   1   0   1   1   0   1   1   2   2   0   1   1   1   2   2   0   0   1   0   2   1   0   1   2   1   1   1   0   1   0   0   1   0   2   1   2   1   1   1   0   2   1   2   1   2   2   1   1   0   1   2   0   0   0   1   1   2   0   1   0   1   0   2   0   2   1   0   0   2   0   1   0   1   0   1   1   1   0   2   1   1   1   1   1   1   2   0   0   1   2   1   2   1   1   0   1   1   2   0   0   2   0   2   0   2   2   1   2   1   1   1   0   2   1   0   1   1   1   1   1   1   1   1   0   1   2   0   1   1   0   2   0   1   2   1   1   2   1   0   1   1   1   1   1   2   0   2   2   1   1   0   0   1   1   0   1   1   2   1
 MK-5-2                 1   1   1   0   0   1   2   0   1   2   2   0   1   2   2   1   2   0   1   1   1   2   1   1   0   1   0   1   0   2   2   0   1   1   1   2   2   2   1   2   0   1   0   1   1   1   1   1   2   2   1   1   0   1   2   2   1   0   1   0   2   1   0   0   2   1   1   0   0   1   0   0   1   1   2   1   1   2   1   1   0   2   1   2   2   2   2   1   1   0   1   2   0   0   0   1   2   2   0   1   0   1   0   2   0   2   1   1   0   2   0   1   0   1   0   1   2   1   0   2   1   1   1   1   1   1   2   0   0   1   2   1   2   1   1   0   1   1   2   0   0   2   1   2   1   2   2   1   2   0   1   1   1   2   2   0   1   1   1   1   1   0   1   1   0   1   2   1   1   1   0   2   0   1   2   1   1   2   0   0   1   1   1   0   1   1   0   2   2   1   1   0   0   1   1   1   1   0   2   2
 MK-5-3                 1   1   1   0   0   1   1   0   2   2   2   0   1   2   2   1   2   0   1   1   1   2   1   1   0   1   0   0   1   2   2   0   1   2   0   2   2   2   2   2   0   1   0   1   1   2   1   1   1   2   1   2   1   1   2   2   0   0   1   0   2   1   0   0   1   2   1   0   0   1   0   0   1   1   2   2   1   2   1   1   0   2   0   2   2   2   2   1   1   0   1   2   1   1   0   1   1   1   0   1   0   1   0   2   1   1   1   1   0   1   1   1   0   1   0   1   2   1   2   1   2   1   1   1   1   0   1   0   0   1   2   1   2   1   1   0   0   1   2   0   1   2   1   2   1   2   2   1   1   0   1   1   1   2   2   0   1   0   1   1   1   0   1   1   1   1   2   0   1   0   0   2   1   1   2   1   1   2   1   0   1   1   1   0   1   1   0   2   2   1   1   0   1   1   1   2   1   1   2   2
 MK-5-4                 1   1   1   0   0   1   1   0   2   2   2   0   1   2   2   1   2   1   1   1   1   2   1   1   0   2   1   1   1   2   2   0   1   2   0   2   2   2   2   2   0   1   0   1   1   2   1   1   1   2   1   2   1   1   2   2   0   0   1   1   1   1   0   0   1   1   1   0   0   1   0   0   1   1   1   2   1   2   1   1   0   2   1   2   2   2   2   1   1   0   1   2   1   1   0   2   1   1   0   1   0   1   0   2   1   0   0   1   1   1   1   1   0   0   0   0   2   1   2   0   2   1   1   1   1   0   2   0   0   1   0   1   2   1   1   0   0   1   2   0   1   2   1   2   1   2   2   1   1   0   1   1   1   2   2   0   1   0   2   1   0   0   0   1   1   1   2   0   1   1   0   2   1   2   1   1   1   1   2   1   1   1   1   0   1   2   0   2   1   1   1   0   1   1   1   2   1   1   2   2
 MK-5-5                 1   1   1   0   0   1   2   0   2   1   1   0   1   2   2   1   2   1   1   1   2   2   1   1   0   2   1   1   1   2   2   0   1   2   0   1   2   2   2   2   0   1   0   1   2   2   1   1   1   1   2   2   2   1   1   2   0   1   1   1   1   0   0   0   1   1   1   0   0   1   0   0   1   1   0   0   1   1   1   1   0   2   1   2   2   2   2   1   1   0   1   2   1   1   0   2   1   2   0   1   0   1   0   2   1   0   1   1   1   0   0   1   1   0   0   0   2   1   2   0   2   1   1   1   1   0   2   0   0   0   1   0   2   1   1   0   0   1   2   0   1   2   1   2   1   2   2   1   1   0   1   1   1   2   2   0   1   0   2   1   0   0   1   1   2   1   2   0   1   0   0   2   1   2   1   1   1   1   1   1   1   1   1   0   2   2   0   2   1   1   1   0   0   1   1   2   1   1   2   2
 MK-5-6                 1   1   2   0   0   1   2   0   2   1   1   0   1   2   2   1   1   2   1   1   2   2   1   1   0   2   1   1   1   2   2   0   1   2   0   1   2   1   2   1   0   1   0   1   2   2   1   1   1   1   2   1   2   1   1   1   1   1   1   1   1   0   0   0   1   1   0   1   0   2   0   0   1   1   1   0   1   2   1   1   0   1   1   2   2   2   1   0   1   0   1   2   1   0   1   2   2   2   0   0   0   1   0   2   1   0   1   1   1   0   0   1   1   0   1   0   1   1   2   0   1   1   1   1   1   0   2   0   0   0   0   0   2   0   0   1   1   1   1   0   0   2   1   2   1   2   2   1   0   0   1   0   1   2   2   0   1   0   2   1   1   0   2   1   2   1   2   0   1   0   0   2   1   2   1   1   1   1   1   1   1   1   1   0   2   2   0   2   1   1   1   0   0   1   1   2   1   1   1   2
 MK-5-7                 1   1   2   0   0   1   2   0   2   1   0   0   1   2   1   1   1   2   2   1   2   2   1   1   0   2   1   1   1   2   1   1   1   2   0   1   2   1   2   2   0   1   0   1   2   2   1   1   0   1   2   1   2   1   0   2   1   1   2   1   1   0   0   0   1   1   0   1   0   1   0   1   1   1   1   0   0   2   0   1   0   0   1   2   2   2   2   0   1   0   0   2   2   0   1   2   2   2   0   1   0   1   0   2   1   0   1   1   2   0   0   1   1   0   1   0   1   1   2   0   2   1   1   1   1   0   1   0   0   0   0   0   2   0   0   1   1   1   2   0   0   2   1   1   0   2   2   1   0   0   1   0   1   2   2   0   1   1   2   1   1   1   2   1   2   1   2   0   2   0   0   2   0   2   1   2   1   1   2   1   1   1   1   0   2   2   1   2   1   1   1   0   1   0   1   2   2   1   1   2
 MK-5-8                 1   2   2   0   0   1   2   1   2   0   0   0   1   2   2   1   1   2   2   1   2   0   2   1   0   2   1   1   1   2   2   1   1   2   0   1   2   1   2   2   1   1   2   1   1   2   1   1   0   1   2   1   1   1   0   2   0   1   1   1   1   0   0   0   1   1   0   1   0   1   0   1   1   1   2   0   1   2   0   1   0   0   1   2   2   2   2   0   1   0   0   2   2   0   1   2   2   2   0   1   0   1   0   1   0   0   1   0   2   0   0   1   2   0   1   0   2   1   2   0   2   1   1   1   1   0   1   0   0   0   0   0   2   0   0   1   1   1   1   0   1   2   1   1   0   1   2   1   0   0   1   0   1   2   2   0   1   1   2   1   1   0   2   1   1   1   2   0   1   0   0   1   1   2   1   2   1   1   1   1   1   2   1   1   2   1   1   2   0   1   1   0   1   0   1   2   1   1   1   2
 MK-5-9                 1   2   2   1   1   2   2   1   2   0   0   0   0   2   2   1   1   2   2   1   2   0   1   0   1   2   1   1   1   2   2   1   1   2   0   1   1   0   2   2   1   1   2   1   1   2   0   1   0   1   2   1   1   1   1   2   1   1   1   1   1   0   0   0   1   1   0   1   0   2   0   2   1   1   2   0   2   2   0   1   0   0   1   2   2   2   2   0   1   0   0   2   2   0   1   2   2   2   0   1   1   1   0   1   0   0   1   0   2   0   0   1   1   0   1   0   2   1   2   0   1   1   1   1   0   1   1   1   0   0   0   0   2   0   0   1   2   1   1   0   1   2   1   1   0   1   2   1   0   0   0   0   0   2   2   0   1   0   2   1   1   0   2   1   1   0   2   0   1   1   0   1   1   2   1   2   1   1   1   1   1   2   1   1   2   1   1   2   0   1   1   0   2   0   2   2   1   1   1   2
 MK-5-10                1   2   2   0   1   1   2   1   2   1   0   0   0   2   2   1   1   2   1   1   2   0   1   0   1   2   1   1   1   2   2   1   1   2   0   0   1   0   2   2   0   2   2   1   1   1   0   2   0   1   2   0   1   2   1   2   1   2   1   1   1   0   0   0   0   1   0   1   1   2   0   2   2   1   2   0   2   2   0   1   0   2   1   2   2   2   2   0   1   0   0   2   2   0   2   2   2   2   0   1   2   1   0   0   1   0   1   0   2   0   0   1   1   0   1   1   2   1   2   0   1   1   0   1   0   1   0   1   0   1   0   1   1   0   0   1   2   1   1   0   1   2   1   2   0   1   2   1   0   0   0   0   0   2   2   0   1   1   2   1   1   1   2   1   0   0   2   0   1   1   0   0   1   2   1   2   1   1   1   1   1   2   1   1   2   1   1   2   0   1   1   0   2   0   2   2   1   1   2   1
 MK-5-11                1   1   2   0   1   1   2   1   2   1   0   0   0   2   2   1   1   2   1   1   2   0   1   0   2   2   0   0   2   2   2   1   1   2   1   0   1   0   2   2   0   2   1   1   0   2   0   2   0   0   2   0   1   2   1   2   1   2   0   1   1   1   0   0   0   0   0   1   0   2   0   2   2   1   1   1   2   2   0   1   0   2   1   2   1   2   1   0   1   0   0   2   2   0   1   2   2   2   0   1   2   1   1   0   0   0   1   0   2   1   0   1   1   0   1   1   2   1   2   0   1   1   0   1   0   2   0   1   0   1   0   1   1   1   0   1   2   2   1   0   1   2   1   2   0   1   1   1   0   0   1   0   0   2   2   1   1   1   2   1   1   1   2   1   1   0   2   0   1   0   1   1   1   2   1   2   1   1   1   2   1   2   1   1   2   2   1   2   0   1   1   0   2   0   2   2   1   1   2   1
 MK-5-12                1   1   2   1   1   1   2   0   2   1   0   0   0   2   2   1   1   1   2   1   2   0   1   0   2   2   0   0   2   2   2   1   1   2   1   0   1   0   2   2   1   2   1   1   1   2   0   2   0   0   2   0   1   2   1   0   1   2   0   1   1   1   1   0   0   0   0   1   1   2   1   2   2   1   1   1   2   2   0   1   0   2   1   2   2   2   1   0   1   0   0   2   2   0   0   2   2   2   0   2   2   1   1   0   0   0   1   0   2   1   0   1   1   0   1   1   2   1   2   0   1   1   0   1   0   2   1   1   0   1   0   2   1   1   1   1   2   2   2   0   2   2   1   2   1   1   1   1   0   0   1   0   0   1   2   0   1   1   2   1   1   1   2   1   1   0   2   0   1   0   1   1   2   2   1   1   1   1   0   2   0   2   1   2   2   2   0   2   0   1   1   0   2   0   2   1   0   1   2   1
 MK-5-13                1   1   1   1   1   0   2   0   2   1   0   0   1   2   2   0   0   1   2   0   2   0   2   0   2   2   0   0   2   2   2   1   1   2   2   0   1   0   2   2   2   2   2   1   1   2   0   2   0   0   2   1   1   1   1   1   1   2   0   1   1   1   1   0   0   0   0   1   1   2   1   2   2   1   1   1   2   2   0   2   0   2   1   2   2   2   1   0   1   0   1   2   2   1   0   1   1   2   0   2   2   1   1   0   0   0   1   0   2   2   0   2   1   0   1   1   2   1   0   1   1   1   0   1   0   2   1   1   0   1   0   2   0   0   1   1   2   2   2   0   2   2   1   2   1   1   1   1   1   0   1   0   0   1   2   0   1   1   2   1   1   1   1   1   1   0   1   0   1   0   1   2   2   2   1   1   1   1   0   2   0   2   1   2   2   2   0   2   0   1   1   1   2   0   2   1   0   1   2   1
 MK-5-14                1   1   1   1   1   0   2   1   2   1   0   0   1   2   2   0   0   1   1   0   2   0   1   0   2   1   0   2   1   2   2   1   1   2   2   0   1   0   2   2   2   2   2   1   1   2   0   2   0   0   1   1   1   1   1   1   1   2   0   2   1   1   1   0   0   0   0   1   1   2   1   1   2   1   1   1   2   2   1   2   0   2   1   2   2   2   1   0   1   1   1   2   2   1   0   1   1   2   1   2   2   1   1   0   1   0   0   1   2   2   1   2   1   0   1   1   2   1   0   1   1   2   0   0   0   2   0   1   0   2   1   2   0   1   1   1   1   2   2   0   1   2   1   2   1   0   0   1   1   0   1   0   0   0   2   0   1   1   1   1   1   1   1   1   1   0   1   0   1   0   1   1   2   2   1   1   1   1   0   1   0   2   1   2   0   1   1   2   0   1   1   1   2   0   1   1   1   1   2   1
 MK-5-15                0   1   1   1   1   0   1   1   1   1   0   0   1   2   2   0   0   0   0   0   2   0   1   0   2   1   1   1   1   2   2   1   1   1   2   0   2   0   2   2   2   2   2   0   1   2   1   2   0   0   1   1   1   1   1   1   1   0   0   1   1   1   1   0   0   0   0   1   1   2   1   1   2   1   1   1   2   1   1   2   0   2   1   2   2   2   1   0   1   1   1   2   2   1   0   2   1   1   0   2   1   1   2   0   1   0   1   1   1   2   1   2   1   0   1   1   2   1   0   1   1   2   1   0   0   2   0   1   0   2   1   2   0   1   1   1   1   2   2   0   2   2   1   2   1   0   0   1   1   0   1   0   0   0   2   0   1   1   1   1   1   1   1   1   1   0   1   0   1   0   1   1   1   1   1   1   1   1   1   1   1   2   2   2   0   1   1   2   0   1   1   1   1   0   1   1   1   1   1   1
 MK-5-16                2   1   1   1   1   0   0   1   1   1   1   1   1   2   2   0   0   0   0   0   1   0   1   0   1   2   2   2   1   2   2   1   1   2   2   0   2   0   1   1   1   2   2   0   1   2   1   2   0   0   1   0   1   1   1   1   2   0   0   2   1   1   1   0   0   1   0   1   1   2   1   2   2   1   1   1   2   1   1   1   0   2   1   2   2   2   1   0   1   1   1   2   2   0   0   2   0   1   0   2   1   1   2   0   1   0   1   1   1   2   1   2   1   0   1   1   2   1   1   1   1   2   2   0   0   2   1   1   0   2   1   2   0   1   2   1   1   2   2   0   2   2   1   2   1   0   0   1   1   2   0   0   0   0   2   0   1   1   0   1   1   1   1   1   1   0   1   1   1   0   1   1   1   1   0   1   1   1   1   1   0   2   2   2   1   1   2   0   0   1   1   1   1   1   0   1   1   1   1   1
 MK-6-1                 1   1   2   2   2   1   1   1   0   1   1   1   0   1   2   1   1   0   1   1   2   1   1   0   1   2   1   1   2   2   1   0   2   0   1   0   0   0   1   1   1   0   2   0   1   1   1   2   1   0   2   1   2   1   1   0   2   0   2   0   1   2   2   0   1   1   1   2   0   2   0   0   1   1   1   1   1   1   2   0   1   2   2   1   1   1   0   1   0   2   1   1   1   1   2   0   2   1   0   2   1   0   1   2   1   2   1   2   1   1   2   2   0   1   1   1   2   1   1   1   2   0   0   1   0   0   0   2   1   0   2   1   1   0   2   0   0   1   2   2   1   1   1   0   0   2   1   2   0   1   2   0   1   1   1   1   1   1   0   1   0   2   1   1   2   0   0   1   2   2   0   0   0   1   2   0   1   0   1   0   1   1   1   2   0   2   0   1   2   1   0   1   1   1   2   1   0   1   1   1
 MK-6-2                 1   1   2   2   2   0   1   1   0   1   2   1   0   1   1   0   1   0   1   1   1   2   1   0   1   1   0   1   1   2   1   0   2   0   1   0   0   0   1   1   1   0   2   0   1   1   2   1   1   0   1   1   1   1   1   0   2   0   2   0   1   2   1   0   1   2   1   2   0   2   0   0   2   1   1   1   1   0   0   1   1   2   2   1   2   1   0   1   0   2   1   1   1   1   2   0   2   1   0   1   1   0   1   2   1   2   1   2   1   1   2   2   0   1   1   1   2   1   1   2   1   0   1   1   0   0   0   2   2   0   2   1   1   0   1   0   1   2   2   2   1   1   1   0   0   2   1   2   0   1   2   0   1   1   1   1   1   1   0   1   0   2   1   2   2   1   0   1   1   2   0   0   0   1   2   1   1   0   1   0   1   1   1   2   0   2   0   1   1   1   1   1   1   2   1   1   0   2   0   1
 MK-6-3                 1   1   2   2   2   0   1   1   1   1   2   1   0   1   1   0   1   0   1   1   1   2   2   0   0   1   0   1   1   2   0   0   2   0   1   0   0   0   1   1   1   0   2   0   1   1   2   2   1   1   1   2   1   1   0   0   2   0   2   0   1   2   1   0   1   2   1   2   0   2   1   1   2   1   1   1   1   0   0   1   1   2   2   1   2   1   1   1   0   2   1   2   0   0   2   0   2   0   0   1   1   0   1   2   1   2   0   2   1   1   2   2   0   1   1   1   1   1   1   2   1   0   1   2   0   0   0   2   2   0   2   2   1   0   1   1   1   2   2   2   1   1   1   0   0   2   2   2   0   1   2   1   1   1   1   2   1   1   0   1   1   2   1   2   2   1   0   2   1   2   0   0   1   1   2   1   1   0   1   0   1   1   1   2   0   2   0   1   1   1   1   1   1   2   1   1   0   2   1   1
 MK-6-4                 1   1   2   2   1   1   1   1   1   1   1   1   0   1   1   0   1   0   1   1   1   1   2   0   0   1   0   1   0   2   0   0   2   0   2   0   0   0   1   1   1   1   2   0   1   1   2   2   1   1   1   1   1   1   0   0   2   1   2   0   1   2   1   0   1   2   1   2   1   2   1   1   2   1   1   2   1   0   0   1   1   2   2   1   2   1   1   1   0   2   1   2   0   0   2   0   2   0   0   1   1   1   1   2   1   1   0   2   1   1   2   2   0   1   1   0   1   1   1   1   1   0   1   2   1   0   0   2   2   0   2   2   1   1   1   1   1   2   2   2   1   1   0   0   0   2   2   1   1   1   2   1   1   1   0   2   1   0   1   1   1   2   1   2   2   1   0   2   1   2   0   0   1   1   0   1   1   0   1   1   1   1   1   2   0   2   1   1   1   1   1   2   1   2   1   1   1   2   1   1
 MK-6-5                 1   1   2   2   1   1   2   2   1   1   1   1   0   1   1   0   1   0   1   1   1   1   2   0   0   1   0   1   0   2   0   0   2   0   2   0   0   1   0   2   1   1   2   0   1   1   2   1   1   1   1   1   1   1   0   0   2   1   2   1   1   1   1   0   1   2   0   2   1   2   1   1   2   2   1   2   1   0   1   1   1   1   2   0   2   1   1   1   0   2   1   2   0   0   2   1   1   0   0   1   0   1   1   2   2   1   0   2   1   1   2   2   1   1   1   0   1   1   1   1   1   0   1   1   1   0   0   2   2   0   2   2   1   0   1   1   2   2   2   2   0   1   1   0   0   2   1   0   2   1   2   1   1   1   1   2   1   0   1   1   0   2   1   1   1   1   0   1   1   2   0   0   1   1   0   1   1   1   1   1   1   1   1   2   0   2   2   1   2   1   1   2   1   2   1   1   0   2   1   1
 MK-6-6                 1   1   2   1   1   0   2   2   1   2   1   1   0   2   1   0   1   0   1   1   1   1   2   0   0   1   1   1   0   2   0   0   2   1   2   1   0   1   0   2   1   1   2   0   0   1   2   2   1   2   1   1   1   1   0   0   2   2   1   2   1   1   1   0   1   2   1   2   1   1   1   1   2   2   2   2   1   0   1   1   1   1   2   0   2   1   1   1   1   2   1   2   0   1   2   1   1   1   0   1   0   1   0   2   2   1   0   2   2   1   2   2   1   1   1   0   1   1   1   1   0   0   1   2   1   0   1   2   2   0   2   2   2   0   1   1   2   2   2   2   1   1   1   0   1   2   1   1   2   0   2   1   1   2   2   2   2   0   1   1   0   2   1   1   1   1   0   1   1   2   0   0   1   2   0   1   2   1   0   1   1   1   1   1   0   2   2   1   1   1   1   1   1   1   0   1   0   2   1   1
 MK-6-7                 1   1   2   1   1   0   2   2   1   2   1   1   1   2   0   0   1   1   0   1   1   1   1   1   0   1   1   1   0   2   0   0   2   1   2   1   0   1   0   2   1   2   1   1   0   1   2   2   1   2   1   1   1   1   1   0   2   2   1   2   1   1   1   0   1   2   1   2   1   1   0   2   2   2   2   2   1   0   1   1   1   1   2   1   2   1   2   1   1   2   1   1   0   2   1   1   1   2   0   0   0   1   0   2   1   1   0   2   2   2   2   2   1   1   0   1   1   0   2   1   0   0   1   2   1   0   1   2   2   2   0   2   1   0   1   1   2   2   1   2   1   1   1   0   1   2   1   1   2   0   2   1   2   2   2   2   2   0   2   0   0   1   1   1   0   1   1   0   1   0   1   1   1   2   0   1   2   1   0   1   1   1   1   2   0   2   2   1   0   1   1   1   1   1   0   0   1   1   0   1
 MK-6-8                 1   0   2   1   1   0   2   2   1   2   1   1   0   2   0   1   1   1   0   1   1   1   1   1   1   1   1   1   0   1   0   0   2   1   2   1   0   1   0   2   1   2   1   1   0   2   2   2   1   2   2   1   1   2   1   0   2   2   1   2   1   1   1   0   1   2   1   2   1   1   0   2   2   2   2   1   1   0   2   1   1   1   2   1   2   1   2   1   1   1   1   1   0   2   1   1   1   2   0   0   1   1   0   2   0   0   0   2   2   2   2   2   1   1   0   1   1   0   2   2   1   0   1   2   1   0   1   1   2   2   0   2   1   0   0   1   1   2   1   2   0   1   1   0   1   2   1   1   2   0   2   1   2   1   1   2   1   0   2   0   0   1   2   1   0   1   1   1   1   1   1   1   1   2   0   1   2   1   0   1   1   1   1   2   0   2   2   1   0   1   1   1   1   1   0   0   1   1   0   1
 MK-6-9                 1   0   1   1   1   0   2   2   1   1   1   1   0   2   0   1   1   1   0   1   1   1   1   1   1   1   1   1   0   1   0   0   2   0   2   1   0   0   0   1   1   2   0   1   0   2   2   2   1   2   2   1   1   1   1   0   2   2   1   2   1   1   2   0   1   1   1   2   1   2   0   1   2   2   1   1   1   0   2   1   1   1   2   0   2   1   2   1   1   1   1   1   1   2   1   1   1   2   0   0   0   1   0   2   0   0   0   2   1   1   1   2   1   1   0   1   1   0   2   1   1   0   1   2   1   0   1   1   2   2   0   2   0   0   0   1   1   2   0   2   0   1   1   0   2   2   1   1   2   1   2   1   2   2   1   2   1   0   2   0   0   1   2   1   0   1   0   1   1   1   1   0   1   2   0   1   2   1   0   2   1   1   1   2   0   2   2   1   0   1   1   2   0   1   0   0   0   1   0   1
 MK-6-10                1   1   0   0   1   0   2   2   1   1   1   1   0   2   1   1   1   1   0   1   1   1   1   1   1   1   1   1   0   1   0   0   2   0   1   1   1   0   0   1   1   1   1   1   0   2   2   2   1   1   2   1   1   1   1   0   2   2   1   2   1   0   1   0   1   1   2   2   1   2   0   1   2   2   1   1   1   1   2   0   1   1   2   0   2   1   2   1   0   1   1   1   2   2   1   0   1   2   0   0   0   0   0   2   0   0   0   2   1   1   1   1   1   1   0   1   1   0   2   1   1   0   1   2   1   0   0   1   2   2   0   1   0   0   0   2   0   1   0   2   0   1   1   0   2   2   1   1   2   1   2   1   2   2   0   2   1   0   2   2   0   1   2   1   0   1   0   1   1   2   1   0   1   1   0   1   2   1   1   1   1   1   1   1   0   2   2   1   0   2   1   2   0   1   0   1   1   1   1   1
 MK-6-11                1   1   0   0   1   0   2   2   1   0   2   1   1   1   1   1   1   1   0   2   1   1   1   1   1   1   1   0   0   1   0   0   2   0   1   1   1   0   0   1   1   1   0   1   1   2   2   2   1   1   2   1   2   1   0   0   2   2   1   2   1   0   1   0   2   1   2   2   1   2   1   1   2   2   1   1   1   1   2   0   1   1   0   0   2   1   2   1   0   2   1   2   2   1   1   0   1   2   1   1   0   0   1   2   0   0   0   2   1   1   1   1   1   1   0   1   2   0   2   1   1   1   2   1   1   0   0   1   2   2   0   1   0   0   0   1   0   0   0   2   0   1   1   1   2   1   1   0   2   2   2   1   2   1   1   2   1   0   2   1   0   1   2   1   0   1   1   1   1   1   1   1   1   1   0   1   2   1   1   1   1   1   1   1   0   1   1   1   0   2   1   2   0   1   0   0   1   1   1   1
 MK-6-12                1   2   0   1   2   0   2   2   1   0   2   1   1   1   1   0   1   1   0   2   1   0   1   1   1   0   1   1   1   1   0   0   2   0   1   1   2   0   0   0   1   1   0   1   1   2   2   2   1   2   2   1   2   1   0   0   2   2   1   2   1   0   1   0   1   1   2   2   1   2   2   1   1   1   1   1   1   1   2   0   1   1   1   0   1   1   2   1   0   2   1   2   2   1   1   1   1   1   1   1   0   0   1   2   0   1   0   2   1   0   1   1   1   1   0   1   2   0   2   2   0   1   2   1   1   1   0   1   2   2   1   1   0   0   0   1   0   0   0   2   0   0   1   1   2   1   1   1   2   2   2   1   1   1   1   2   1   0   1   1   0   0   2   2   0   1   2   1   1   1   1   1   1   1   0   1   1   2   1   1   0   2   1   1   0   1   1   1   0   2   1   2   0   1   0   0   1   1   1   1
 MK-6-13                1   1   0   1   0   0   2   1   1   0   2   1   1   1   1   0   1   1   0   1   1   0   1   1   1   1   1   1   1   1   1   0   2   0   1   2   2   0   0   0   1   0   1   1   2   2   1   2   1   2   2   1   2   1   0   0   2   2   1   2   1   1   1   0   1   1   2   2   1   2   2   1   2   2   1   2   1   1   2   0   1   1   1   0   1   1   1   1   0   2   2   2   2   0   1   1   1   1   1   1   0   0   1   1   0   1   0   1   1   1   1   0   1   1   1   1   0   0   2   2   0   1   2   1   1   1   0   0   2   2   2   1   0   1   0   1   0   0   0   2   0   0   1   1   2   1   1   1   2   2   2   1   1   1   1   2   1   0   1   1   0   0   2   2   1   0   1   1   2   1   1   1   1   1   0   1   1   2   0   1   0   2   1   1   0   0   2   1   0   2   1   2   0   2   0   1   1   1   1   1
 MK-6-14                1   1   0   2   0   0   2   1   1   0   2   1   2   1   0   0   2   1   0   1   1   0   2   1   1   1   1   1   1   1   1   1   2   0   1   1   2   0   0   1   1   0   1   1   2   2   1   2   1   2   2   1   1   1   0   0   1   2   1   2   0   1   1   0   1   1   2   2   1   2   2   0   2   2   1   2   1   0   2   0   2   1   1   1   0   1   0   1   0   2   2   2   2   0   1   1   1   1   1   2   0   0   1   1   0   1   0   1   1   1   1   1   1   2   1   1   0   0   2   2   0   1   1   1   1   1   1   2   2   2   2   1   0   1   0   1   0   0   0   1   0   0   0   1   1   1   1   1   2   2   2   1   0   1   0   2   1   0   1   1   0   0   2   2   2   1   1   1   2   1   1   2   1   1   0   2   1   2   0   1   0   2   1   1   0   0   2   1   0   2   2   2   0   2   0   1   1   1   1   1
 MK-6-15                0   1   1   2   0   0   1   1   1   0   2   1   2   1   0   0   2   0   0   1   1   0   2   1   1   1   1   1   1   1   1   1   1   0   1   1   2   0   0   1   1   0   1   1   1   1   1   2   1   2   2   1   2   0   1   0   1   1   0   2   1   1   0   1   1   1   2   2   1   1   2   0   2   2   1   2   0   0   2   1   2   1   1   1   0   1   0   1   0   2   2   2   2   0   1   1   1   1   1   2   0   0   1   1   0   1   0   1   1   1   2   1   1   2   1   1   0   0   2   2   0   1   1   1   1   1   0   2   2   2   2   2   0   1   0   1   0   0   0   1   0   0   0   1   1   0   1   1   2   2   2   1   0   1   0   1   1   0   1   1   0   0   2   2   1   1   1   1   2   1   1   1   1   1   0   1   1   2   0   1   0   2   1   1   1   0   2   1   0   2   2   2   0   2   0   1   1   1   1   1
 MK-6-16                0   1   2   2   0   2   1   1   1   0   2   1   2   1   1   0   1   0   0   2   1   0   2   1   1   1   1   1   1   1   1   1   1   0   1   1   2   0   0   1   1   0   1   1   1   1   0   2   1   1   2   1   2   0   1   0   1   2   0   2   1   1   0   1   1   1   2   2   1   1   2   0   2   2   2   1   0   0   2   1   2   1   2   2   1   1   0   2   1   2   2   2   2   0   1   2   2   1   1   2   0   0   1   2   0   1   0   1   2   2   2   1   1   2   1   1   0   0   1   2   0   0   1   1   1   1   0   2   2   2   1   2   0   1   0   1   0   0   0   1   1   1   0   1   1   0   1   1   2   2   2   1   0   1   0   1   1   0   1   2   1   0   2   2   1   1   2   1   2   1   0   2   1   1   0   1   1   2   0   1   1   2   1   1   1   0   2   1   0   2   2   2   0   2   1   1   1   1   2   0
 
!****************************************** Phenotypic Data **********************************************************
!-100.0 is resevred for missing phenotype
SimulatedTrait1         9.3531   10.5139    9.9667    9.6123    9.0136   10.2300    8.8039   10.0719    7.9959    9.6055   10.2417    8.4698   10.4598   11.3982   10.5167   10.7763   10.0612    9.7825    9.0344   11.6389    8.7889    9.6091   10.0494    9.1787    9.6388    9.4117   11.2611    8.6870    9.2553   11.9673    8.4548   10.1013    8.2951   11.4572    9.6287   10.3682    9.9336    9.6091    9.3145    9.4480   10.9530    9.7779   11.9695   10.7715    9.9564    9.4377    8.2937   10.7544    9.3366   10.0314    8.8263    9.8181   10.4546    8.6191   11.8890    9.9446   10.2045   11.7956   11.0441    9.6121    9.6783    9.9248   10.2903   10.3044    9.0438    9.4120   11.5989    9.0687   10.0041   11.9617   10.9740   10.2415    8.8463    9.7330    8.1108    9.1807   11.4356    9.6897   11.0694   10.0608    9.8982    8.9520    9.1941   11.0372   10.3095   10.4334   10.1901   10.4491   10.1402   10.4700   10.3877   10.8988   12.0573    8.8541   10.9438    9.6546   11.1929    8.9651    9.5910   10.2468    9.9947    9.6581    9.1353    8.7555    9.0846    9.9561    8.9294    9.6724    9.6240    8.0843   10.0611    9.5578    9.4712   10.9708   11.5176    8.9744    8.5353    8.2131    9.1755    8.8989   10.5375   11.2228    9.5919    8.4993    8.0666   10.7252    9.4225   10.9695   10.0600    9.6033   10.0384    9.8803    9.6467   10.3399    9.0860    9.7437    8.8545   10.5343    9.3290    9.6613    9.5233    9.9273   10.5980    9.6427   10.1623    8.8732   10.9908   10.6999   10.3778   11.0982   10.1871   10.4743   10.2952    9.4391   10.7821    9.0003   10.0869   12.6522   10.5843   10.1553   10.4896   10.4260   10.2721    7.9122    9.5279   10.1831    9.5300    9.6568    9.6911    8.7049   10.9762    9.9510    9.2383   12.3360   10.1106    9.1726    8.8918   11.7629   10.1549    8.7110    9.5736    8.9844   10.2031    9.9563   10.3687    9.6265   10.1404    9.5002    8.4476    9.3019    8.2065   11.6994   10.2474    9.1678    9.3236   11.3468   11.5739   10.3059   10.6796    9.6663
 
