# Supplementary material for: Inclusive Composite Interval Mapping of QTL by Environment Interactions in Biparental Populations
Source: PLoS One. 2015 Jul 10;10(7):e0132414. doi: 10.1371/journal.pone.0132414 (PMC4498613; doi:10.1371/journal.pone.0132414)
Supplement: S2 File — (ZIP) [file pone.0132414.s002.zip › F2 population/e=1/run_00062.met]

!**********************Note: lines staring with "!" are remarks and will be ignored in the program********************
!*********************************General Information**********************************
!Assuming F1 = P1 x P2, populations available in QTL IciMapping are: 
!  1, P1BC1F1 = P1 x F1, the first backcrossing where P1 is used as the recurrent parent;
!  2, P2BC1F1 = P2 x F1, the first backcrossing where P2 is used as the recurrent parent;
!  3, F1DH, F1-derived doubled haploids; 
!  4, RIL or F1RIL, recombination inbred lines through the repeated selfing of F1;
!  5, P1BC1RIL, recombination inbred lines through the repeated selfing of P1BC1F1;
!  6, P2BC1RIL, recombination inbred lines through the repeated selfing of P2BC1F1;
!  7, F2, the selfing generation of F1;
!  8, F3, the selfing generation of F2;
!  9, P1BC2F1, the second backcrossing where P1 is used as the recurrent parent; 
! 10, P2BC2F1, the second backcrossing where P2 is used as the recurrent parent;
! 11, P1BC2RIL, recombination inred lines through the repeated selfing of P1BC2F1; 
! 12, P2BC2RIL, recombination inred lines through the repeated selfing of P2BC2F1; 
! 13, P1BC1F2, the selfing generation of P1BC1F1; 
! 14, P2BC1F2, the selfing generation of P2BC1F1; 
! 15, P1BC2F2, the selfing generation of P1BC2F1; 
! 16, P2BC2F2, the selfing generation of P2BC2F1; 
! 17, P1BC1DH, P1BC1F1-derived doubled haploids; 
! 18, P2BC1DH, P2BC1F1-derived doubled haploids; 
! 19, P1BC2DH, P1BC2F1-derived doubled haploids; 
! 20, P2BC2DH, P2BC2F1-derived doubled haploids; 
   7      !Mapping Population (see remarks above)
   2      !Mapping Function (1 for Kosambi; 2 for Haldane; 3 for Morgan)
   2      !Marker Space Type (1 for intervals; 2 for positions)
   1      !Marker Space Unit(1 for centiMorgans; 2 for Morgan)
   6      !Number of Chromosomes (or Linkage Groups)
 200      !Size of the mapping population
   1      !Number of environments
 
!***************************************** Chromosomes and Linkage Maps **********************************************
!Chromosome                 NumMarkers
-CH1                        16
-CH2                        16
-CH3                        16
-CH4                        16
-CH5                        16
-CH6                        16
!Linkage map (Marker name followed by position or the interval length)
 MK-1-1                1     0.000
 MK-1-2                1    10.000
 MK-1-3                1    20.000
 MK-1-4                1    30.000
 MK-1-5                1    40.000
 MK-1-6                1    50.000
 MK-1-7                1    60.000
 MK-1-8                1    70.000
 MK-1-9                1    80.000
 MK-1-10               1    90.000
 MK-1-11               1   100.000
 MK-1-12               1   110.000
 MK-1-13               1   120.000
 MK-1-14               1   130.000
 MK-1-15               1   140.000
 MK-1-16               1   150.000
 MK-2-1                2     0.000
 MK-2-2                2    10.000
 MK-2-3                2    20.000
 MK-2-4                2    30.000
 MK-2-5                2    40.000
 MK-2-6                2    50.000
 MK-2-7                2    60.000
 MK-2-8                2    70.000
 MK-2-9                2    80.000
 MK-2-10               2    90.000
 MK-2-11               2   100.000
 MK-2-12               2   110.000
 MK-2-13               2   120.000
 MK-2-14               2   130.000
 MK-2-15               2   140.000
 MK-2-16               2   150.000
 MK-3-1                3     0.000
 MK-3-2                3    10.000
 MK-3-3                3    20.000
 MK-3-4                3    30.000
 MK-3-5                3    40.000
 MK-3-6                3    50.000
 MK-3-7                3    60.000
 MK-3-8                3    70.000
 MK-3-9                3    80.000
 MK-3-10               3    90.000
 MK-3-11               3   100.000
 MK-3-12               3   110.000
 MK-3-13               3   120.000
 MK-3-14               3   130.000
 MK-3-15               3   140.000
 MK-3-16               3   150.000
 MK-4-1                4     0.000
 MK-4-2                4    10.000
 MK-4-3                4    20.000
 MK-4-4                4    30.000
 MK-4-5                4    40.000
 MK-4-6                4    50.000
 MK-4-7                4    60.000
 MK-4-8                4    70.000
 MK-4-9                4    80.000
 MK-4-10               4    90.000
 MK-4-11               4   100.000
 MK-4-12               4   110.000
 MK-4-13               4   120.000
 MK-4-14               4   130.000
 MK-4-15               4   140.000
 MK-4-16               4   150.000
 MK-5-1                5     0.000
 MK-5-2                5    10.000
 MK-5-3                5    20.000
 MK-5-4                5    30.000
 MK-5-5                5    40.000
 MK-5-6                5    50.000
 MK-5-7                5    60.000
 MK-5-8                5    70.000
 MK-5-9                5    80.000
 MK-5-10               5    90.000
 MK-5-11               5   100.000
 MK-5-12               5   110.000
 MK-5-13               5   120.000
 MK-5-14               5   130.000
 MK-5-15               5   140.000
 MK-5-16               5   150.000
 MK-6-1                6     0.000
 MK-6-2                6    10.000
 MK-6-3                6    20.000
 MK-6-4                6    30.000
 MK-6-5                6    40.000
 MK-6-6                6    50.000
 MK-6-7                6    60.000
 MK-6-8                6    70.000
 MK-6-9                6    80.000
 MK-6-10               6    90.000
 MK-6-11               6   100.000
 MK-6-12               6   110.000
 MK-6-13               6   120.000
 MK-6-14               6   130.000
 MK-6-15               6   140.000
 MK-6-16               6   150.000
!*********************************** Marker Types ********************************************************************
!Co-dominant marker: When heterozygote F1 is present, P1 is coded as 2, F1 is coded as 1, and P2 is coded as 0; Otherwise, P1 is coded as 2, and P2 is coded as 0. 
!Dominant marker: When heterozygote F1 is present, P1 and F1 are coded as 12, and P2 is coded as 0; Otherwise, P1 is coded as 2, and P2 is coded as 0.  
!Recessive markers: When heterozygote F1 is present, P1 is coded as 2, and F1 and P2 are coded as 10; Otherwise, P1 is coded as 2, and P2 is coded as 0. 
!Missing marker is coded as -1. 
 MK-1-1                 1   1   1   2   1   1   2   0   2   0   2   2   0   1   1   2   0   0   1   0   0   2   1   2   1   1   1   1   1   0   1   1   2   0   2   0   0   0   1   0   1   0   1   1   1   1   0   1   2   1   0   1   1   1   1   1   0   0   0   1   1   2   2   2   1   0   1   1   1   2   1   2   1   1   1   1   1   1   0   1   1   2   2   2   1   0   1   1   1   1   1   1   1   2   2   1   1   1   0   2   0   0   1   1   1   0   2   0   1   0   1   1   1   1   2   2   1   1   1   1   0   2   1   0   2   0   1   0   2   0   0   0   2   1   1   2   2   1   2   1   1   1   1   0   1   2   0   0   0   1   1   0   2   0   2   2   1   1   1   1   2   1   2   1   1   1   1   1   1   1   1   0   0   0   0   1   0   0   1   1   1   1   2   1   0   1   1   0   1   1   1   0   1   1   2   2   0   1   1   2
 MK-1-2                 1   0   1   2   1   1   2   0   2   0   2   2   0   1   1   2   0   0   1   0   0   2   2   2   1   1   1   2   1   0   1   1   2   0   2   0   0   0   1   0   1   1   1   2   1   1   0   0   2   0   0   1   1   1   0   1   0   0   0   0   1   2   2   2   1   0   1   1   1   1   1   2   1   1   1   1   1   1   0   1   0   2   2   2   1   1   1   1   2   1   1   1   1   2   2   1   2   1   0   2   0   0   1   1   1   0   1   0   0   0   1   1   1   1   2   2   1   1   1   1   1   1   1   0   2   1   2   0   2   0   0   0   2   1   2   2   2   1   1   2   1   2   1   0   1   1   0   1   0   1   0   0   1   0   1   1   0   1   1   0   2   1   2   1   1   1   1   1   1   1   1   0   0   0   0   1   0   0   1   1   1   1   2   1   0   2   2   0   0   1   0   2   1   1   2   2   0   1   1   2
 MK-1-3                 1   0   1   2   1   2   2   0   2   0   2   2   0   1   1   2   0   0   1   0   0   2   2   2   1   1   1   2   1   1   1   0   2   0   2   1   0   0   2   0   1   1   1   2   1   1   0   0   2   0   0   1   2   1   1   1   0   0   0   0   0   2   2   1   1   0   1   1   1   1   1   1   0   1   2   1   1   1   0   1   0   2   1   2   1   1   1   1   2   1   1   0   1   2   2   1   2   1   0   2   0   0   1   2   1   1   0   0   0   0   1   1   1   1   2   2   0   1   1   1   1   1   1   0   1   1   2   0   2   0   0   0   2   1   2   2   2   0   1   2   1   2   1   0   2   1   0   1   0   1   0   1   1   0   1   0   0   1   0   0   2   1   2   1   1   2   1   0   1   1   1   0   0   1   0   1   0   0   1   2   1   1   2   1   0   1   2   0   0   1   0   2   1   1   2   2   0   1   1   2
 MK-1-4                 2   0   1   1   1   1   2   1   2   0   2   1   0   2   1   2   0   0   1   0   0   2   2   2   1   1   1   2   1   1   1   0   2   0   2   1   0   0   2   0   1   1   1   1   1   1   0   0   2   1   0   2   2   1   1   1   1   0   1   0   0   2   2   0   1   1   1   2   1   1   1   1   1   1   2   1   1   1   0   1   0   2   1   2   1   1   1   1   2   1   1   0   0   2   2   1   2   1   1   2   1   0   1   2   1   1   1   1   0   0   1   0   1   1   2   2   0   1   1   1   1   0   0   0   1   1   2   0   2   0   0   1   2   1   2   2   2   0   1   2   1   2   1   1   1   1   0   1   0   1   0   1   0   1   1   0   0   2   0   0   2   1   2   1   1   2   0   0   1   1   1   1   0   1   1   1   0   0   1   2   1   1   2   1   1   1   2   0   0   1   0   2   1   2   1   2   0   1   1   2
 MK-1-5                 2   1   1   1   1   1   2   1   1   2   2   1   0   2   1   1   0   0   1   0   0   1   2   2   1   2   1   2   1   1   0   0   1   0   2   1   0   0   2   0   1   1   1   1   1   1   0   0   2   1   0   2   1   1   1   1   1   0   1   0   0   2   2   0   1   1   2   2   1   1   1   1   1   1   2   1   1   1   0   1   1   2   1   2   1   1   1   1   2   1   1   0   0   2   2   1   2   1   1   2   1   0   1   1   1   1   1   1   0   0   2   1   1   2   2   2   0   0   1   2   1   0   0   0   1   1   2   1   2   0   0   1   2   1   2   2   1   1   1   2   1   2   1   1   1   2   0   1   0   1   0   1   0   1   2   0   0   2   0   0   2   1   2   1   1   2   0   0   1   1   1   1   0   0   1   1   0   0   1   2   0   1   2   1   0   1   2   0   0   1   0   2   1   2   1   1   0   2   1   0
 MK-1-6                 1   1   1   1   1   1   2   1   1   2   2   1   0   2   1   1   0   0   1   0   0   1   2   2   1   2   1   2   1   1   0   1   1   0   2   1   0   1   2   0   1   1   1   1   2   2   0   0   2   2   1   2   2   1   1   1   1   0   1   0   0   1   2   0   1   1   2   1   0   1   1   1   1   1   2   1   2   1   0   1   1   1   1   2   1   2   1   1   2   1   1   0   0   2   2   1   2   1   1   2   1   0   1   0   1   1   2   0   0   1   2   0   1   2   2   2   0   0   1   2   1   0   0   0   0   1   2   1   2   0   0   1   2   1   2   2   2   1   1   2   1   2   1   1   1   2   0   1   0   1   1   0   0   1   2   0   0   2   0   0   2   1   2   1   1   2   0   1   1   1   1   0   0   0   2   1   0   1   0   2   0   1   2   1   0   1   2   0   0   1   0   2   1   2   2   1   0   2   1   0
 MK-1-7                 1   1   1   1   1   2   2   1   2   2   2   1   0   2   1   1   0   0   1   0   0   1   2   2   2   2   2   1   1   1   0   1   1   1   2   1   0   0   2   0   2   1   1   1   2   2   0   0   2   1   1   2   2   1   1   1   1   1   1   0   0   2   2   0   1   1   2   1   0   1   2   1   1   1   2   1   2   1   0   1   1   1   1   1   1   2   1   2   2   1   1   0   1   2   2   1   2   1   1   1   1   0   1   0   1   1   1   0   0   1   1   1   1   2   2   2   0   0   1   2   2   0   0   1   0   1   2   1   2   0   0   1   1   1   2   1   2   0   1   2   1   2   1   1   1   2   0   2   0   1   1   0   0   1   2   0   0   2   0   1   2   1   2   2   1   1   0   1   1   2   1   0   0   0   2   2   0   1   0   2   0   1   2   1   0   1   2   0   0   0   0   2   1   1   1   1   1   2   1   1
 MK-1-8                 1   1   1   1   1   2   2   1   2   0   2   1   1   2   1   1   0   0   1   1   0   1   2   2   2   1   2   1   2   1   0   1   1   1   1   1   0   0   2   1   2   1   1   0   2   1   0   0   2   1   1   2   2   2   1   1   1   1   1   0   0   2   1   0   0   1   2   1   0   1   2   2   1   1   2   1   2   1   1   0   1   0   1   2   2   2   1   2   2   1   1   0   1   1   2   1   2   1   1   1   1   0   0   0   1   2   2   0   1   1   1   1   1   2   2   1   0   1   1   1   2   0   0   1   0   2   1   0   2   0   1   1   1   1   1   1   2   0   1   2   1   2   1   2   1   1   0   2   1   1   1   0   0   1   2   1   0   2   0   1   2   1   2   2   1   2   0   1   1   2   1   0   0   0   2   2   0   1   0   1   0   1   2   1   0   1   1   0   0   0   0   2   1   1   1   1   1   1   1   1
 MK-1-9                 1   1   1   1   1   2   2   1   2   1   2   2   1   2   1   1   0   0   1   0   0   1   2   1   2   1   1   0   2   1   0   2   2   1   1   1   0   0   2   1   2   1   1   0   2   2   0   0   2   2   2   2   2   1   0   1   0   1   1   0   0   1   2   0   0   1   2   1   0   1   2   2   1   2   2   1   1   1   1   0   1   0   1   2   2   1   1   2   2   1   1   0   1   1   2   1   1   1   0   1   1   0   0   0   1   2   1   0   1   1   0   1   1   2   2   1   0   1   1   1   2   2   0   1   0   2   1   0   2   0   1   1   1   1   1   1   2   0   1   2   1   2   1   2   1   2   0   1   1   1   1   0   0   1   2   1   1   2   0   1   2   1   2   2   1   2   0   1   1   2   2   0   1   0   2   2   1   1   0   0   0   1   2   1   0   1   2   0   0   0   0   2   1   1   1   1   1   1   1   1
 MK-1-10                1   2   1   1   1   2   1   1   2   0   2   2   1   2   1   1   0   0   1   0   0   1   2   1   2   1   1   0   1   1   0   2   1   2   0   1   1   0   2   1   2   1   1   0   2   1   0   0   2   2   2   2   2   2   0   1   1   1   1   0   0   1   1   0   0   1   2   1   0   1   2   2   1   2   2   1   1   1   1   0   1   0   1   2   2   1   1   2   1   1   1   0   1   2   2   1   1   1   0   1   1   1   0   0   1   2   1   1   2   2   0   1   1   2   2   1   0   1   1   1   1   2   0   1   1   2   1   0   1   0   1   2   1   1   1   2   2   0   1   2   1   2   1   2   1   2   0   1   1   1   1   0   0   1   2   1   0   2   0   1   2   1   1   1   1   2   0   1   1   2   2   0   0   1   2   2   1   1   0   0   0   1   2   2   0   1   2   0   0   1   0   2   1   1   1   1   2   1   1   2
 MK-1-11                1   2   2   1   1   2   2   1   2   1   2   2   1   1   1   1   0   0   1   0   1   1   2   1   2   1   2   1   1   1   0   2   1   2   0   1   1   1   2   1   2   1   0   1   2   1   0   0   2   2   2   2   2   2   0   1   1   1   1   0   0   1   1   0   0   1   2   1   1   1   2   2   1   2   2   2   1   1   1   0   1   0   1   2   2   1   1   2   1   1   1   0   1   2   2   1   1   0   0   1   1   1   0   0   1   2   2   1   2   2   0   0   1   2   1   1   0   1   1   0   1   2   0   1   1   2   1   0   1   0   2   2   1   1   1   2   1   0   1   2   1   2   1   2   0   1   0   1   1   1   1   0   0   1   2   1   0   2   1   1   2   1   1   1   2   2   0   1   1   2   2   1   0   1   2   2   1   1   1   1   0   1   1   2   0   0   2   0   0   1   0   2   1   1   1   1   2   1   1   2
 MK-1-12                1   2   2   1   2   2   1   1   2   1   2   2   1   1   1   1   0   0   1   0   1   1   2   1   2   1   2   2   1   1   0   2   1   2   0   1   1   1   2   0   2   1   0   1   2   1   0   0   2   2   2   2   1   2   0   1   1   1   1   1   0   1   1   1   0   1   2   1   0   1   2   1   1   2   1   2   1   1   2   0   1   1   1   2   2   1   1   2   1   1   1   0   1   2   2   1   1   1   0   2   1   1   1   0   1   2   2   2   2   2   0   0   1   2   1   1   1   1   1   0   1   1   0   1   2   2   1   0   0   0   2   2   1   1   0   2   1   1   1   2   1   2   1   1   0   1   0   1   1   1   1   0   0   0   1   1   0   2   1   2   2   0   1   1   2   1   0   1   1   2   1   1   0   1   2   2   1   1   1   0   0   2   1   2   0   0   2   0   0   2   0   1   0   1   1   1   0   1   1   1
 MK-1-13                1   2   2   1   2   1   0   1   2   1   2   2   1   1   1   1   0   1   2   0   1   1   2   1   2   1   2   2   1   1   0   2   1   2   0   1   0   0   2   0   1   1   1   1   2   1   0   0   2   2   2   2   1   2   0   1   1   1   1   2   1   1   1   1   0   1   2   1   0   0   2   1   1   2   1   2   1   1   2   1   1   1   1   2   2   1   1   2   1   1   2   0   1   2   2   1   1   1   0   2   1   1   1   0   1   2   1   2   2   0   0   1   0   2   0   1   1   1   1   1   1   1   1   1   1   2   2   0   1   1   2   2   0   1   0   2   1   1   1   2   2   2   1   1   0   1   0   1   1   1   2   0   1   0   0   1   1   1   1   2   2   1   1   1   2   1   0   1   1   2   1   1   1   1   2   2   1   1   1   0   1   2   2   2   1   0   1   0   0   1   0   1   0   1   1   1   1   1   1   2
 MK-1-14                1   2   1   1   2   2   0   1   2   1   2   2   1   1   1   1   0   1   1   0   1   1   2   1   2   1   2   0   1   2   0   2   1   2   0   0   1   0   2   0   1   1   1   2   2   1   0   1   2   2   1   2   1   2   0   1   1   2   1   2   1   1   1   1   1   1   1   1   1   0   2   1   1   1   1   2   1   1   2   1   1   1   1   2   2   0   1   2   1   1   2   0   0   2   2   1   1   1   0   2   1   1   1   0   1   2   1   2   2   0   0   1   0   1   0   1   1   1   1   1   1   1   1   1   0   2   2   0   1   2   1   1   0   2   0   2   1   1   1   2   1   1   1   1   1   2   0   1   1   1   2   2   1   0   1   1   1   1   1   2   2   1   1   1   2   2   0   1   1   2   1   1   1   1   2   1   1   1   1   1   1   2   2   2   1   0   1   0   0   1   0   1   0   1   1   1   2   1   1   1
 MK-1-15                1   2   1   1   2   2   1   1   2   1   2   2   1   1   0   1   0   1   1   0   2   2   2   1   2   2   2   0   1   1   1   2   1   2   0   1   0   0   2   0   1   2   1   2   2   1   0   1   2   2   2   2   1   2   0   1   1   2   1   2   1   1   1   1   1   1   1   2   1   0   2   1   1   1   1   2   1   1   2   1   1   1   1   0   2   0   0   1   1   1   2   0   0   2   1   1   1   1   0   1   1   1   1   1   1   2   0   0   2   1   1   1   0   1   0   1   1   1   1   1   1   0   1   1   0   2   2   1   1   2   1   1   0   2   0   1   1   1   1   2   1   1   1   2   1   2   0   1   1   1   2   2   1   0   2   1   1   1   0   2   2   1   1   0   2   1   0   1   1   2   2   1   1   1   2   1   1   1   0   1   1   2   1   2   1   0   1   1   0   0   0   1   0   1   1   1   2   1   1   1
 MK-1-16                1   1   1   0   2   2   1   1   2   1   2   2   1   1   0   2   0   1   1   0   1   2   2   1   2   2   2   0   0   1   1   2   1   2   0   1   0   1   1   0   1   2   1   2   2   1   0   1   2   2   2   2   1   1   0   1   1   2   1   1   1   1   1   1   2   1   1   2   1   1   2   1   1   2   2   2   1   0   2   1   1   2   1   1   2   0   0   1   0   2   2   1   0   1   1   1   1   1   0   1   1   1   1   1   1   2   0   0   1   1   1   1   0   1   0   1   1   0   1   1   1   0   1   1   0   2   2   1   2   2   2   1   0   2   0   1   2   1   1   2   1   2   1   1   1   1   0   1   1   1   2   2   1   0   1   1   1   1   1   2   2   1   1   0   2   1   0   2   0   1   2   1   1   1   2   1   0   1   0   1   1   2   1   2   2   0   1   2   0   0   0   2   0   1   1   1   1   1   1   1
 MK-2-1                 1   1   1   1   1   2   0   2   1   1   1   0   0   1   2   2   2   1   2   1   1   2   1   1   1   1   1   0   1   1   0   1   0   0   1   0   2   2   1   2   1   2   0   1   1   1   0   1   2   1   1   1   0   1   1   1   1   1   0   1   0   0   2   1   1   1   2   0   0   1   1   1   0   2   0   0   1   0   1   2   2   1   1   1   1   2   0   0   0   1   2   1   0   2   1   0   1   0   1   1   0   1   1   1   2   2   1   1   2   1   2   1   2   0   2   1   0   1   0   1   1   2   2   2   2   2   0   1   0   0   1   1   2   0   0   2   2   2   1   2   1   1   2   1   0   1   0   1   1   2   2   1   1   2   1   0   1   1   1   1   0   1   2   1   1   2   1   0   0   0   0   2   0   1   1   0   1   2   1   2   0   1   1   1   1   1   2   0   1   1   2   2   1   1   1   2   1   1   0   1
 MK-2-2                 2   2   0   2   1   2   1   2   1   1   1   0   0   1   2   2   2   1   2   1   0   2   1   1   2   1   1   0   1   0   1   1   1   0   1   0   2   2   1   2   1   1   0   1   1   1   0   1   2   2   1   1   0   1   1   1   1   1   0   1   0   0   2   1   1   1   2   0   0   1   1   1   0   2   1   0   1   0   1   2   2   1   1   1   1   2   0   0   0   1   2   0   0   2   1   0   1   1   1   0   0   1   1   1   2   2   1   1   2   1   2   0   1   0   2   1   0   1   0   1   2   1   2   2   2   2   0   1   0   0   1   1   2   0   0   2   2   1   1   1   1   1   2   1   0   1   0   1   1   2   2   2   1   1   2   0   1   2   1   0   0   2   2   1   1   1   1   1   0   0   1   2   0   1   1   0   1   2   2   2   0   0   1   1   1   1   2   1   1   1   2   2   1   1   1   2   1   1   0   1
 MK-2-3                 2   2   1   1   1   2   0   2   2   1   1   0   0   1   2   2   1   2   2   1   0   1   1   1   2   1   2   0   1   0   1   1   1   0   0   0   2   2   1   1   1   1   0   0   1   1   1   0   2   2   1   1   1   1   1   0   2   2   0   2   0   0   2   0   1   1   2   0   0   1   1   1   0   2   1   0   1   0   1   1   1   1   1   1   1   1   0   0   1   1   2   0   0   2   1   0   2   1   1   0   1   0   1   1   2   2   1   1   1   1   2   0   1   1   2   2   0   1   0   1   1   1   2   2   2   2   1   0   1   0   1   1   2   0   0   2   1   1   1   1   1   1   2   1   0   0   0   1   1   2   1   2   1   1   2   1   1   2   1   1   0   1   1   1   1   1   1   1   0   0   1   2   0   1   1   1   0   2   1   2   0   1   1   0   1   1   2   1   0   0   1   2   1   1   1   2   1   1   0   1
 MK-2-4                 2   2   2   1   1   1   1   2   2   2   1   1   0   1   2   2   0   2   2   0   0   2   1   1   2   0   2   0   1   0   1   1   1   1   0   0   2   2   1   1   2   1   1   0   1   2   1   0   2   1   1   1   1   2   1   0   1   2   0   2   0   0   2   1   1   1   2   0   1   0   1   0   0   1   2   1   1   0   1   1   0   0   2   2   1   1   0   0   1   1   2   0   0   1   1   0   2   1   1   0   1   0   1   2   2   1   1   1   1   1   2   0   0   1   2   2   1   0   0   0   1   2   2   2   2   2   1   0   1   0   1   1   2   0   0   1   1   1   1   2   1   1   2   1   0   0   0   1   1   2   1   2   1   0   2   2   1   1   1   2   0   1   0   0   1   1   1   1   0   0   1   2   1   1   0   1   0   2   1   2   1   1   1   0   1   1   2   1   0   0   1   2   1   2   1   1   1   1   1   1
 MK-2-5                 2   2   2   0   1   1   1   1   2   2   1   1   0   1   2   1   0   1   2   2   1   1   1   2   1   0   2   1   1   0   1   1   1   1   0   0   2   2   1   1   2   1   1   0   1   1   1   0   2   1   1   1   1   2   1   0   1   2   0   2   0   0   2   1   1   1   2   0   1   0   1   0   1   1   2   2   1   0   1   1   1   0   2   0   1   1   0   0   0   1   2   0   0   2   1   0   2   1   0   0   1   0   1   2   2   1   1   1   1   1   1   0   0   1   2   2   1   1   1   0   1   2   2   2   1   2   1   0   1   0   1   0   2   0   0   1   1   1   0   2   1   0   2   2   0   0   0   1   1   2   1   2   1   0   2   2   1   1   1   2   0   1   1   0   1   1   1   0   0   0   1   1   0   1   0   1   0   2   1   2   2   0   1   0   1   1   2   2   0   0   1   1   1   2   0   1   1   1   1   2
 MK-2-6                 2   1   2   0   1   1   1   1   2   2   1   1   1   1   2   1   0   0   2   1   1   1   1   2   1   0   2   1   1   0   1   0   1   0   0   0   2   2   1   1   2   1   1   0   1   1   1   0   2   1   0   1   1   2   1   0   1   2   0   1   0   0   2   1   1   1   2   0   0   0   1   0   1   1   2   2   1   0   1   1   1   1   2   0   1   1   0   1   0   1   2   0   0   2   1   0   1   1   0   0   1   0   1   1   2   1   1   1   1   1   1   0   0   1   2   2   0   1   1   0   1   2   2   2   1   2   1   0   1   0   1   0   1   1   0   1   1   1   0   2   1   1   2   2   0   0   0   2   2   2   1   2   1   1   1   2   0   1   1   2   0   0   1   1   1   2   1   0   0   0   1   1   0   0   0   1   0   1   1   2   2   1   1   0   1   1   2   2   0   1   1   1   1   2   1   1   1   0   1   2
 MK-2-7                 2   1   2   1   2   1   2   2   2   2   1   1   1   1   2   1   0   0   1   1   1   1   1   1   1   1   2   1   1   0   1   0   1   0   0   0   2   1   1   1   2   1   1   0   0   1   1   0   2   1   0   1   1   2   1   1   1   2   0   1   0   0   2   1   1   1   2   0   0   0   1   0   1   1   0   2   1   0   1   1   1   1   2   0   2   1   0   2   0   1   2   0   0   1   1   0   1   1   1   0   1   0   1   2   1   2   1   1   1   1   1   0   0   1   2   2   0   1   1   0   2   2   1   2   1   2   1   0   1   0   1   0   1   1   0   1   1   1   1   2   1   1   1   2   0   0   0   2   2   2   2   2   1   2   1   2   0   1   1   2   1   0   1   1   1   1   1   1   1   0   1   1   1   0   0   1   0   1   1   2   2   1   1   0   1   1   2   2   0   2   0   1   1   2   1   1   2   0   1   2
 MK-2-8                 2   1   2   1   1   1   2   2   2   2   1   1   1   1   2   1   1   0   1   2   1   0   1   0   1   1   2   1   1   0   1   0   1   0   1   1   2   0   1   2   2   1   1   0   0   1   1   0   0   1   1   1   1   2   1   1   0   2   0   0   0   0   2   1   1   1   1   0   0   1   1   0   1   0   0   2   1   1   1   1   1   1   1   0   1   1   0   2   0   1   2   0   2   2   0   0   1   1   1   0   1   0   1   2   1   2   1   1   1   1   1   0   0   1   2   2   0   1   1   0   2   2   1   1   1   2   1   0   1   0   2   1   1   1   0   1   1   1   1   1   1   1   1   2   0   0   0   2   2   2   1   2   1   2   1   2   0   1   1   2   1   0   1   2   2   1   1   0   1   0   1   1   2   0   0   1   0   0   1   2   2   1   1   1   1   1   2   2   0   1   1   0   1   2   1   1   2   1   1   2
 MK-2-9                 2   1   2   0   1   1   2   2   2   2   0   1   1   1   2   1   1   0   1   1   0   1   1   0   1   1   2   1   1   1   1   0   1   0   1   0   1   0   1   1   2   1   0   0   0   1   1   0   0   1   2   1   1   2   1   1   0   2   0   0   1   0   2   1   0   1   0   0   0   1   1   0   1   0   0   2   2   2   1   1   1   1   1   0   1   1   0   1   0   1   2   0   2   2   0   1   1   0   1   0   1   0   1   2   1   2   1   1   0   1   1   0   0   1   2   2   0   1   1   1   2   2   1   1   1   1   1   0   1   0   2   1   1   1   1   1   1   1   1   0   1   1   1   2   1   0   0   2   2   2   1   2   1   2   1   1   1   1   1   2   1   0   1   2   2   1   1   0   1   0   1   0   2   0   0   0   0   0   1   2   2   1   1   1   1   1   2   1   0   1   0   0   1   2   0   1   2   1   1   1
 MK-2-10                1   0   2   0   1   2   1   2   2   2   0   1   1   1   2   0   1   0   1   1   0   1   1   0   1   1   2   1   1   1   1   0   0   0   0   1   1   0   0   2   2   1   1   0   0   1   1   0   0   0   2   1   1   2   1   1   1   1   1   0   1   0   1   1   0   1   0   0   0   1   1   0   1   1   0   2   2   2   1   1   1   1   1   0   1   1   0   1   0   1   2   0   1   2   1   1   2   0   1   0   0   1   1   2   1   2   1   1   0   1   1   0   1   1   2   2   0   0   1   1   2   2   1   1   1   1   1   1   1   0   2   2   1   1   1   1   1   1   1   0   1   1   1   2   1   1   0   2   1   2   1   1   1   2   1   1   1   0   1   1   1   0   1   2   2   0   1   0   1   0   1   0   2   1   0   1   1   0   1   2   2   1   2   1   1   1   2   0   0   1   0   0   0   2   0   1   2   1   1   1
 MK-2-11                1   0   2   0   1   2   1   2   2   2   0   2   1   0   2   0   1   0   1   1   0   1   1   0   1   1   2   1   1   1   1   0   0   0   0   1   1   0   0   2   2   1   1   0   0   0   2   0   1   0   2   1   1   1   1   1   1   1   2   1   2   1   1   1   0   1   0   1   0   1   1   0   1   1   0   2   2   2   1   1   1   1   1   0   1   1   2   1   0   2   2   0   2   2   1   1   2   0   1   0   0   1   1   2   1   2   1   1   0   0   1   0   2   1   2   2   0   0   1   1   2   1   1   1   1   1   1   1   1   1   2   2   2   1   1   1   1   1   1   0   0   1   1   2   1   1   0   2   2   2   1   1   1   2   1   1   1   1   1   1   1   0   1   1   2   1   1   0   1   0   1   0   2   1   1   1   1   0   1   1   2   1   2   1   1   1   2   0   0   1   0   0   0   2   0   1   2   1   1   1
 MK-2-12                1   0   2   0   1   2   1   1   1   2   0   2   1   0   2   1   1   0   1   0   0   1   1   0   1   1   1   0   1   1   1   1   0   1   0   1   1   0   0   2   2   0   1   2   1   0   1   0   1   0   2   1   1   1   1   1   1   0   2   1   2   1   0   1   0   1   0   1   0   1   1   0   2   1   0   2   2   2   0   1   1   1   1   0   1   1   1   1   0   2   2   0   2   2   1   1   2   0   1   0   1   1   1   2   1   2   1   1   1   0   1   1   2   1   2   2   0   0   1   1   2   1   1   1   1   1   1   1   1   1   2   2   2   1   0   1   1   1   1   0   0   1   0   2   1   1   0   2   2   2   1   1   2   2   1   1   1   1   1   1   1   1   1   1   2   1   1   0   1   0   1   0   2   1   1   1   1   1   1   1   2   1   2   0   2   0   1   0   1   1   0   0   0   2   1   1   2   1   1   1
 MK-2-13                0   0   1   0   1   2   1   1   1   2   0   2   1   0   2   1   1   0   1   0   0   1   1   1   1   1   2   0   1   1   1   1   1   1   0   1   2   0   0   1   2   0   2   2   1   0   1   0   1   0   1   1   1   1   1   1   1   0   2   1   2   1   0   1   0   1   0   2   0   1   1   0   2   1   0   2   2   2   0   1   1   2   1   1   1   1   1   1   0   2   2   1   1   2   1   1   2   0   1   0   1   1   1   1   0   2   0   2   1   0   1   1   2   1   2   2   0   0   1   1   2   1   1   1   1   1   1   1   0   1   1   1   2   1   1   1   1   1   1   0   1   1   0   2   1   1   0   2   2   1   1   2   2   1   1   1   1   1   0   1   1   1   1   1   2   1   1   0   1   0   0   0   1   1   1   1   1   1   1   1   2   1   2   0   2   0   1   1   1   1   0   0   0   1   1   1   2   1   1   1
 MK-2-14                0   0   1   0   1   1   1   1   1   2   0   2   1   1   2   1   1   1   1   0   0   1   1   1   1   1   2   0   1   1   1   1   1   2   0   2   2   0   0   1   2   0   2   1   1   0   2   0   1   0   0   0   0   1   1   0   2   0   2   1   2   1   1   1   0   1   0   2   0   0   1   1   1   1   0   2   2   1   0   1   1   2   1   0   0   1   1   1   0   2   1   1   1   2   1   1   1   0   1   0   1   0   1   1   0   1   0   2   1   0   1   1   2   0   2   2   0   0   1   1   2   1   2   1   1   0   1   1   0   1   1   1   2   1   1   1   1   1   1   0   0   1   0   1   1   1   0   2   1   1   1   1   2   1   1   2   1   1   0   1   1   1   1   1   2   0   0   0   2   0   0   0   1   1   1   1   2   1   1   1   2   1   2   0   1   0   1   1   1   1   1   0   0   1   1   1   2   1   1   1
 MK-2-15                0   1   1   1   1   1   1   1   1   2   1   2   1   1   2   1   1   1   1   0   0   1   1   1   1   1   1   0   1   1   1   1   1   1   0   1   2   0   0   1   2   0   2   1   1   0   2   0   1   0   0   0   1   1   1   0   2   0   2   1   2   1   1   1   0   2   0   2   1   0   1   1   1   1   1   2   2   1   0   1   1   2   1   1   0   2   1   1   0   2   1   1   1   1   1   1   1   0   1   0   1   0   1   0   1   1   0   1   1   0   1   1   2   0   2   2   0   0   1   1   2   1   2   1   1   0   1   1   0   2   1   1   1   1   1   1   1   1   1   0   0   2   0   0   2   1   1   2   0   1   0   1   2   1   1   2   1   1   0   1   1   0   1   1   2   0   0   1   2   0   0   0   1   1   1   1   2   0   1   1   2   1   2   0   1   0   0   1   1   1   1   0   0   1   1   1   2   1   1   1
 MK-2-16                0   1   0   2   1   1   1   1   1   2   1   2   1   1   2   1   1   1   1   0   0   1   1   1   1   1   1   1   1   0   1   1   1   1   0   1   2   0   0   2   2   0   1   1   1   0   2   0   1   0   0   0   2   1   1   0   2   0   2   1   2   1   1   1   0   2   0   2   1   0   1   1   1   1   1   2   1   1   1   1   1   2   2   0   1   2   1   2   0   2   2   1   1   1   1   1   1   0   1   0   1   0   1   1   1   1   0   0   2   0   0   2   2   0   2   2   1   0   1   1   2   1   2   1   1   0   0   1   0   2   1   1   1   1   1   1   1   1   2   2   0   2   0   0   2   1   1   2   0   1   0   1   2   1   1   2   1   0   0   1   1   0   0   1   2   0   0   1   2   0   1   0   2   1   1   1   2   1   1   1   1   1   2   0   1   0   0   2   1   0   2   1   0   2   2   2   2   0   1   1
 MK-3-1                 2   0   1   0   2   1   2   0   2   2   1   1   1   1   2   1   1   1   2   2   1   0   1   0   1   1   1   2   1   1   1   2   0   1   2   2   2   1   1   1   2   0   1   0   2   1   2   0   1   0   0   0   1   2   1   1   2   2   1   0   2   1   2   0   1   1   0   1   1   0   0   1   2   1   1   0   1   1   1   1   0   0   0   1   2   2   2   2   0   0   2   0   0   1   0   2   1   1   1   1   0   2   0   2   0   0   1   0   1   2   1   1   1   1   1   1   2   1   0   1   1   0   1   0   1   1   1   1   1   0   2   1   1   1   0   2   1   2   2   2   0   1   2   0   1   0   1   0   0   0   1   1   2   0   0   0   1   2   2   2   1   1   1   2   2   1   1   1   2   0   1   2   1   1   1   0   1   0   2   0   2   0   2   1   2   0   1   0   0   1   2   1   2   1   1   1   0   1   1   0
 MK-3-2                 2   0   1   1   2   1   1   0   2   2   0   1   1   2   2   1   1   1   2   2   1   0   1   0   1   1   1   1   1   1   1   1   0   1   2   0   2   1   1   1   2   1   2   0   2   1   2   1   1   0   0   0   2   2   1   2   2   2   1   1   1   1   2   0   1   1   1   1   1   0   0   1   2   2   1   0   1   1   1   1   0   0   0   1   2   2   2   2   0   0   2   0   0   1   0   2   1   1   1   1   0   2   0   2   0   0   2   0   1   2   1   1   1   1   2   1   2   1   0   1   1   0   1   0   1   1   1   1   1   0   1   0   1   1   0   2   1   2   2   2   0   1   2   0   1   0   1   0   0   2   1   1   2   0   0   0   1   2   2   1   2   2   1   2   2   0   1   1   2   0   1   2   2   1   1   0   1   1   2   0   2   0   2   1   2   0   1   0   0   1   2   1   2   1   1   1   1   1   1   0
 MK-3-3                 2   0   1   1   2   1   1   0   2   2   0   1   1   2   1   1   1   1   2   2   1   0   1   0   1   1   2   1   0   1   1   1   0   1   2   0   2   1   1   1   2   1   2   0   2   1   2   0   1   0   1   0   2   2   1   2   2   2   1   1   1   1   1   0   1   1   2   2   1   0   0   1   2   2   1   0   1   1   1   1   0   0   0   1   2   2   2   1   0   1   2   0   0   1   1   2   0   1   2   0   0   2   0   2   0   0   2   1   1   1   1   1   1   1   2   1   2   1   0   1   1   0   1   0   1   1   1   2   1   0   1   0   1   1   0   2   1   1   2   2   0   1   2   1   1   0   1   0   1   2   0   1   2   0   0   1   2   2   2   1   2   2   1   2   2   0   1   1   2   1   1   2   2   1   1   0   1   1   2   0   2   0   2   1   2   0   1   0   0   1   2   1   2   1   1   0   2   1   1   0
 MK-3-4                 2   1   1   1   1   1   1   0   2   2   0   1   1   2   1   1   1   1   2   2   1   0   1   0   1   1   2   1   0   0   1   1   0   1   1   0   2   1   1   1   2   1   2   0   2   1   2   1   1   0   1   0   2   2   1   2   2   2   1   1   2   1   1   0   1   1   2   2   1   1   0   1   2   2   1   0   1   2   1   1   0   0   1   1   2   2   2   1   0   1   2   0   0   1   1   2   0   1   2   0   0   2   0   2   0   0   2   0   1   1   1   1   1   1   2   1   2   1   0   1   2   0   1   0   1   1   1   2   1   0   1   0   1   1   0   2   1   1   2   2   0   0   1   1   1   0   1   0   1   2   0   1   2   0   0   0   1   2   2   1   2   2   1   2   2   0   1   1   2   1   1   2   2   1   1   0   1   1   2   0   1   0   2   1   2   0   1   0   0   1   0   1   2   1   0   0   1   1   1   0
 MK-3-5                 2   1   1   1   1   1   2   1   1   2   1   1   1   2   1   1   1   1   2   2   2   1   1   0   1   2   2   1   0   0   1   1   0   1   1   0   1   0   1   1   2   1   2   0   2   1   2   1   1   1   2   1   2   2   1   2   1   2   1   1   1   0   1   0   0   1   2   2   1   1   0   1   1   2   1   0   0   2   2   1   0   0   1   1   2   2   1   1   0   1   2   0   0   1   1   2   0   1   2   0   0   2   0   1   0   1   0   0   2   0   1   1   2   2   2   1   2   1   0   1   2   1   1   0   1   1   1   2   1   0   0   1   1   1   0   2   0   1   2   2   0   0   1   1   1   1   1   1   1   2   0   1   2   0   1   0   1   1   2   1   2   2   1   2   2   0   1   1   2   1   1   2   2   1   1   0   1   1   2   0   1   0   2   1   2   1   1   0   0   1   0   1   2   1   0   0   1   1   2   0
 MK-3-6                 2   1   1   1   1   1   2   0   1   2   1   1   2   2   1   1   1   2   1   2   2   1   1   0   1   2   2   1   0   0   1   1   0   1   1   0   1   0   1   1   2   2   1   1   1   1   2   1   1   1   2   0   2   2   1   1   1   2   0   1   1   0   1   0   0   1   2   1   2   2   0   1   1   2   1   0   0   2   2   1   1   0   1   2   2   2   1   1   0   0   2   0   0   1   1   2   0   1   1   0   1   2   0   1   0   1   0   0   2   0   1   1   2   2   1   1   2   1   1   1   2   1   2   0   1   1   1   2   1   0   0   1   1   1   0   2   1   1   2   2   0   0   1   1   1   1   1   1   2   2   0   1   1   0   0   1   1   1   2   1   2   2   1   1   2   0   1   1   2   1   1   2   2   1   2   0   1   1   1   0   1   0   2   1   2   1   1   0   0   1   1   2   2   1   0   0   1   1   2   0
 MK-3-7                 1   1   1   1   0   1   2   0   1   2   0   1   2   1   1   1   1   2   1   2   2   1   2   0   0   2   2   2   0   1   2   1   0   1   1   1   1   1   1   0   2   2   1   1   1   1   2   1   1   1   2   0   2   2   1   1   1   2   0   1   1   0   1   2   0   0   2   1   2   2   0   1   2   2   1   0   2   1   2   1   1   0   1   2   2   2   1   0   2   0   2   0   0   1   1   2   0   1   2   0   1   2   1   1   0   1   0   0   2   0   1   1   2   2   1   1   2   1   2   1   2   1   2   0   1   1   2   2   1   0   0   1   1   2   0   2   1   0   2   2   0   0   1   1   1   1   0   1   1   2   0   1   1   0   0   1   1   2   0   1   1   2   2   1   2   0   1   1   2   1   2   2   2   1   2   0   2   1   0   0   1   0   2   1   2   1   1   0   0   1   1   2   2   1   1   0   1   1   2   0
 MK-3-8                 1   1   1   1   0   1   1   0   1   2   0   1   2   1   1   1   1   2   1   1   1   1   2   0   0   2   2   1   0   0   2   2   0   1   1   1   1   1   1   0   2   2   0   1   1   1   2   1   1   1   1   0   1   2   1   1   1   2   0   1   1   0   1   2   0   1   1   1   1   2   0   1   2   2   1   0   2   1   2   0   0   0   1   2   2   2   1   0   2   0   2   0   0   2   1   2   0   0   2   0   1   2   1   1   0   1   0   0   2   0   1   1   2   1   1   1   1   2   2   1   1   1   1   0   1   1   2   2   1   0   0   1   1   2   0   2   1   0   2   2   0   0   1   1   1   1   1   1   1   2   0   0   1   0   1   1   1   2   1   0   1   1   2   1   2   0   2   1   2   1   1   2   1   1   2   0   1   1   0   0   1   1   2   1   2   1   0   0   0   0   1   2   2   1   1   1   1   1   2   0
 MK-3-9                 1   1   1   2   0   1   1   0   1   2   0   1   2   0   1   1   1   1   1   2   1   2   2   0   0   0   2   1   1   0   2   2   1   1   0   1   1   1   1   0   2   2   0   0   0   1   2   2   1   1   1   0   0   2   1   1   1   2   1   2   1   1   1   2   0   2   1   1   1   1   1   1   1   2   1   1   1   1   2   0   0   0   1   1   2   2   1   0   2   1   2   0   0   2   0   2   0   0   2   0   1   2   1   1   0   1   0   0   2   0   1   1   2   1   1   1   1   2   1   1   1   1   1   0   1   1   2   2   2   0   0   1   1   2   0   2   1   0   2   2   2   0   1   1   1   1   1   1   0   2   0   0   1   0   1   1   1   2   1   0   1   1   1   1   2   0   1   1   2   1   0   2   1   1   2   0   1   1   0   0   1   1   2   1   2   2   0   0   0   0   1   1   2   1   1   1   1   1   2   1
 MK-3-10                1   1   1   2   0   1   1   1   2   2   1   1   2   0   1   1   1   1   1   2   2   2   2   0   0   0   2   0   1   1   2   2   1   1   0   1   2   1   2   1   2   2   0   0   0   1   1   2   1   0   0   0   0   1   2   1   1   2   1   2   1   1   1   1   0   2   1   2   1   1   2   1   0   2   1   1   1   1   1   0   0   1   1   1   2   2   1   0   2   1   1   0   0   2   0   2   0   0   1   0   1   2   1   1   0   1   1   0   2   0   1   1   2   1   1   2   0   2   1   2   1   1   1   0   1   1   2   1   2   1   0   1   1   2   1   2   1   1   1   2   2   0   1   1   0   1   1   1   0   2   0   0   1   0   1   1   1   2   2   0   1   1   1   1   2   0   1   1   2   1   0   2   1   1   2   0   2   1   0   0   1   0   1   1   2   2   0   1   0   1   1   1   2   1   1   1   1   1   2   1
 MK-3-11                1   1   1   2   0   1   1   2   2   1   1   0   2   1   1   1   1   1   1   2   2   2   2   0   0   0   1   0   1   1   2   2   1   1   0   1   1   1   1   1   2   1   0   0   0   1   1   2   1   0   1   0   0   1   2   1   1   2   1   2   1   1   1   1   0   2   1   2   1   1   2   1   1   2   1   1   1   1   1   0   0   1   0   1   2   0   1   1   2   1   2   0   0   2   0   2   0   0   2   1   1   2   1   2   0   1   1   1   2   0   1   1   2   1   1   2   0   1   1   1   1   1   1   0   1   2   2   1   1   1   0   1   2   2   1   2   1   1   1   2   2   1   1   1   0   1   1   1   0   2   0   0   1   1   1   1   1   2   2   0   0   1   1   1   2   0   1   1   1   1   1   2   1   1   2   0   2   1   0   1   1   1   1   1   2   2   1   1   0   1   1   1   2   1   2   1   1   1   2   1
 MK-3-12                1   0   1   2   1   1   1   2   1   1   1   0   2   1   1   1   1   1   2   2   2   2   2   0   1   0   1   0   1   2   2   2   1   1   0   1   1   1   1   1   2   1   0   0   0   1   1   2   1   0   1   0   1   1   2   1   1   2   1   2   1   1   1   1   1   2   1   2   1   0   2   1   1   2   1   1   1   1   1   1   0   2   0   0   2   0   2   1   2   1   0   2   0   1   0   1   0   0   1   1   1   2   1   2   0   1   1   1   2   0   1   1   2   1   2   2   0   0   1   1   2   1   1   0   1   2   2   1   1   1   0   0   2   2   1   2   1   1   1   2   2   2   1   1   0   1   1   0   0   1   0   0   0   1   1   1   1   2   2   0   0   1   1   0   2   1   1   1   1   1   1   2   1   1   1   0   2   1   1   2   1   0   2   1   2   2   1   1   0   1   1   1   2   1   2   2   0   0   2   1
 MK-3-13                1   0   1   1   1   1   1   2   1   1   1   0   0   1   2   1   1   1   2   2   2   2   2   0   1   0   1   0   1   2   2   2   1   1   0   1   1   1   1   0   1   0   1   0   0   1   1   2   1   0   1   0   1   1   0   1   1   2   1   2   1   1   1   1   1   1   1   2   0   1   2   1   1   1   1   1   1   1   1   1   0   1   0   0   2   0   1   0   2   1   1   2   0   1   1   1   0   0   1   1   1   2   1   2   0   1   1   1   2   0   1   0   0   1   2   1   0   0   2   1   2   1   1   0   1   2   1   1   1   1   0   0   1   2   0   2   1   1   1   2   2   1   1   1   0   1   1   0   0   1   0   0   1   1   1   1   1   2   2   0   0   1   1   0   2   1   2   0   1   1   1   2   1   1   1   0   2   1   1   1   1   0   2   1   2   2   2   1   1   1   0   2   2   1   2   2   1   0   2   1
 MK-3-14                1   0   1   1   1   1   1   1   2   1   0   0   0   1   1   1   1   1   2   1   2   2   2   0   1   0   1   0   1   2   2   1   1   1   0   2   1   1   1   1   1   0   2   0   0   1   1   2   1   0   1   0   1   1   0   1   1   2   1   2   1   1   1   2   1   1   1   2   0   1   2   2   1   1   1   1   2   1   1   1   0   1   0   0   1   0   1   0   2   1   1   2   0   1   0   1   0   0   1   2   1   2   1   2   0   1   1   1   2   0   1   0   0   1   1   1   0   0   2   1   2   1   1   0   1   2   1   1   1   1   0   0   1   2   0   2   1   1   1   1   2   1   1   1   1   0   0   1   0   1   0   0   1   1   1   1   1   2   2   0   0   1   1   0   2   1   2   0   1   1   1   2   0   1   1   0   2   1   1   1   1   0   2   1   2   2   2   1   1   0   0   2   1   1   1   2   1   0   2   1
 MK-3-15                1   0   1   1   0   2   1   1   1   1   0   0   0   1   1   1   1   0   2   1   2   2   1   0   1   0   1   0   1   2   1   1   1   1   0   1   1   0   1   1   1   0   2   0   0   2   1   2   1   0   1   0   1   1   0   1   1   2   1   2   1   1   1   2   1   1   1   2   0   2   2   2   1   1   1   0   2   1   1   1   0   1   0   0   0   0   1   0   2   1   0   2   0   0   0   1   0   0   1   2   1   2   1   2   0   1   1   1   2   0   2   0   0   1   2   1   0   1   2   1   2   1   1   0   1   1   1   1   0   1   1   0   1   1   0   2   0   1   1   1   2   1   1   1   1   0   0   1   0   1   1   0   1   0   1   1   2   2   2   1   1   1   1   0   2   1   2   0   1   1   2   1   1   1   0   0   1   1   1   1   1   0   2   1   2   1   2   1   1   0   0   1   1   1   1   1   1   0   2   0
 MK-3-16                1   0   0   1   1   2   1   0   0   1   0   0   0   1   1   1   1   0   2   1   2   1   1   0   1   1   1   0   1   2   1   1   1   1   0   1   1   1   1   1   0   0   2   0   0   2   1   2   1   0   1   1   1   1   0   2   1   1   2   2   1   1   1   2   1   1   1   2   0   2   2   2   1   1   1   0   1   2   1   1   1   1   0   0   0   0   2   0   1   0   0   1   0   0   0   1   0   0   1   2   1   2   2   1   1   0   2   1   2   0   2   0   0   1   1   0   0   1   2   1   2   0   1   0   1   1   1   2   0   1   1   0   1   1   0   2   0   1   0   1   2   1   1   1   1   0   0   0   1   1   1   0   1   0   1   1   1   1   2   1   1   1   1   0   2   1   2   0   1   1   2   0   1   1   0   0   1   1   1   1   1   0   2   1   2   1   2   1   2   0   0   1   1   1   1   1   1   0   2   0
 MK-4-1                 1   1   0   1   0   1   1   2   0   1   1   0   1   1   0   0   0   1   0   0   1   0   0   0   1   1   1   1   1   1   2   1   2   2   1   1   2   1   1   1   1   1   1   2   2   2   1   2   2   0   2   0   1   2   1   0   1   0   0   1   0   2   1   2   1   2   1   0   2   2   1   0   1   1   2   1   1   0   1   1   1   1   0   1   2   1   2   2   2   0   1   2   1   1   1   0   1   1   2   1   0   0   1   1   1   2   2   1   1   0   0   2   2   1   1   0   1   1   1   1   2   2   1   1   1   1   1   2   1   1   1   0   1   1   1   0   1   1   0   1   0   1   1   1   1   2   2   0   1   1   0   1   0   1   2   2   1   1   2   2   0   0   1   2   2   1   0   2   0   2   0   1   2   1   2   2   0   2   1   1   0   1   1   0   2   0   0   1   1   0   1   0   1   0   0   0   0   1   1   0
 MK-4-2                 1   1   0   2   0   1   1   2   0   1   1   0   1   1   1   1   0   1   0   0   0   0   1   0   2   2   2   1   1   1   2   0   2   1   1   1   2   1   2   1   1   1   1   2   1   2   1   2   2   1   2   0   1   2   1   1   0   0   0   1   0   2   1   2   1   2   1   0   2   2   1   1   1   1   2   1   1   0   1   1   1   1   0   1   1   1   2   2   2   0   1   2   1   1   1   0   0   1   2   1   0   0   1   1   0   2   2   2   1   0   0   1   2   1   1   0   1   1   1   1   2   2   1   1   1   1   1   1   2   1   1   0   1   1   1   0   1   1   0   1   0   1   1   1   0   2   2   0   1   1   0   1   0   1   2   2   1   1   2   2   0   0   1   2   2   1   0   2   0   2   0   1   1   2   2   2   0   2   1   1   0   1   1   0   2   0   0   1   1   0   1   0   1   0   0   1   0   1   2   0
 MK-4-3                 1   1   0   2   0   1   1   2   1   1   1   0   1   1   1   1   0   1   0   0   0   1   1   0   2   2   2   1   2   1   2   0   0   1   1   1   2   2   1   1   1   1   1   2   1   2   1   2   2   2   2   0   1   2   1   1   0   0   0   1   0   2   1   2   1   2   1   0   2   2   1   1   1   2   2   1   1   0   1   1   1   2   0   1   1   1   1   2   2   0   1   2   1   1   1   1   0   1   1   1   1   0   1   1   0   2   2   1   1   0   0   1   2   0   2   1   2   1   1   1   2   2   2   1   1   1   1   1   2   1   1   0   0   1   1   0   1   1   0   1   0   1   1   1   0   2   2   1   1   1   0   1   1   1   2   2   0   1   2   1   0   0   1   1   2   1   0   2   0   2   0   1   1   2   2   2   0   2   1   0   0   1   1   0   2   0   0   1   1   0   1   0   1   0   0   1   1   1   2   0
 MK-4-4                 1   1   0   2   0   1   1   2   2   1   1   0   0   2   1   0   0   1   0   1   1   1   0   0   2   1   2   2   2   1   2   0   0   1   1   1   2   1   2   1   2   1   1   2   1   2   1   1   2   2   2   0   1   2   1   1   0   0   0   1   0   1   1   2   1   2   1   0   1   2   1   1   1   2   2   0   0   0   1   1   1   2   0   1   1   1   1   2   2   0   1   2   2   1   1   1   0   1   1   1   1   0   2   1   0   1   2   1   1   0   0   1   2   0   2   1   2   1   0   1   2   2   2   1   1   0   1   1   2   0   2   0   2   1   1   0   1   2   0   2   0   1   1   1   1   2   2   2   1   0   0   0   1   2   0   2   0   1   2   1   0   1   1   2   1   1   0   1   0   2   0   0   2   2   2   2   0   2   0   0   0   1   1   0   1   0   1   1   1   0   1   0   1   0   0   1   1   0   2   0
 MK-4-5                 1   1   0   2   0   1   0   2   2   1   1   1   0   2   2   0   0   1   0   1   1   1   0   0   1   1   2   2   1   1   2   0   0   1   1   1   2   1   1   1   1   1   2   2   1   2   1   1   2   2   2   0   1   0   1   1   1   0   0   1   0   1   1   2   1   2   1   0   1   2   1   1   0   2   2   0   0   1   2   1   1   2   0   1   1   1   1   2   2   0   0   2   2   1   1   1   0   1   1   1   1   0   2   1   1   1   2   1   1   1   1   1   2   1   2   1   2   1   0   1   2   2   2   1   1   0   1   2   2   0   2   0   2   1   1   0   0   2   0   2   0   1   2   1   1   2   2   2   0   0   0   0   1   2   1   2   0   1   2   0   0   1   2   2   1   1   0   1   0   2   0   2   2   2   2   2   0   2   0   0   0   1   2   0   2   1   1   1   1   0   1   0   1   0   0   1   1   0   2   0
 MK-4-6                 1   1   0   2   0   2   0   2   2   1   2   1   0   1   2   0   1   1   1   1   1   1   0   0   1   0   2   2   1   1   1   1   0   1   1   1   2   1   1   1   1   1   2   2   1   2   1   1   2   1   2   0   1   0   0   1   1   0   0   1   0   1   1   2   2   2   1   0   1   1   1   1   0   2   2   0   0   1   2   0   0   2   0   0   0   0   1   2   2   0   0   2   2   1   1   1   0   1   2   1   1   0   2   2   1   1   2   1   1   0   1   1   2   1   2   1   2   1   0   1   2   1   2   1   1   0   1   2   2   0   1   1   2   1   1   0   1   1   0   2   0   1   1   1   1   2   2   2   0   0   1   0   1   2   1   1   0   1   1   0   0   1   2   2   1   1   0   1   0   2   1   2   2   2   2   2   0   2   0   0   0   1   2   0   2   1   1   1   1   0   2   0   1   1   0   0   1   0   1   0
 MK-4-7                 1   2   0   2   0   2   0   2   2   2   2   1   0   1   2   0   1   1   1   1   1   2   1   0   1   0   2   2   0   1   1   1   1   1   1   1   2   0   1   1   1   1   2   2   2   2   1   1   2   1   2   1   1   0   0   1   1   0   0   1   0   1   1   1   2   2   1   0   1   0   1   1   0   2   2   0   0   1   1   1   0   2   0   0   1   0   1   1   1   0   0   2   2   1   1   1   0   1   2   1   1   0   2   2   1   1   1   1   1   0   2   1   2   1   2   1   1   1   0   1   2   1   2   0   1   0   1   2   2   0   1   1   1   1   1   0   1   1   0   2   0   1   2   1   2   2   2   2   0   0   1   1   0   2   1   1   0   1   1   1   0   1   2   2   1   1   1   2   0   2   1   2   2   2   2   2   0   2   0   0   0   1   2   0   2   1   0   1   1   0   1   0   1   1   0   1   1   0   1   0
 MK-4-8                 1   2   0   2   1   2   0   2   2   1   2   1   0   1   2   1   1   1   1   1   2   2   1   0   1   0   1   2   0   1   1   1   1   1   1   0   0   0   1   1   1   1   2   1   1   2   1   1   1   1   2   2   0   0   0   1   1   0   0   1   0   1   0   1   2   2   1   0   1   0   1   1   0   2   2   0   0   1   1   1   1   2   1   0   1   0   0   1   1   0   1   2   2   1   2   1   0   1   2   1   1   0   2   2   1   1   1   1   2   0   2   1   2   1   2   1   1   1   0   1   1   1   1   0   1   0   1   2   2   0   1   1   1   2   1   0   1   1   0   2   0   1   2   1   2   2   1   2   1   0   1   1   0   2   2   1   0   1   1   1   1   1   1   2   1   1   1   2   0   2   1   2   2   2   2   2   0   2   0   1   0   1   2   0   2   1   0   1   1   0   1   0   1   1   0   1   1   0   1   0
 MK-4-9                 1   2   0   2   1   2   1   2   2   2   2   1   0   2   2   1   1   0   1   1   2   2   1   0   1   0   1   2   0   0   1   1   1   1   1   0   0   1   2   1   0   1   2   0   1   1   1   1   2   1   2   2   1   0   1   1   2   0   0   0   0   1   0   1   2   2   0   0   1   0   1   1   0   2   2   1   1   1   0   1   1   2   1   1   1   0   0   1   1   0   1   2   2   2   2   1   0   1   2   0   0   1   2   2   0   1   1   1   2   0   2   2   2   1   2   1   0   2   0   0   1   1   1   0   1   0   1   2   2   0   1   1   1   2   1   0   1   1   0   0   0   0   2   1   2   2   1   1   1   0   1   1   0   2   2   1   0   1   1   1   1   1   1   2   1   1   0   1   0   2   1   2   1   2   2   2   0   2   1   1   1   2   1   0   2   1   0   1   1   0   2   0   1   1   1   1   0   0   1   0
 MK-4-10                1   2   0   2   1   2   1   2   2   2   2   1   0   2   1   1   1   0   1   1   1   1   1   0   1   0   1   2   0   0   1   1   1   1   1   0   0   0   2   1   0   1   1   0   1   1   1   1   2   1   1   2   1   0   1   1   2   0   0   1   1   1   0   1   1   2   1   0   1   0   1   1   0   2   1   1   1   1   0   1   1   2   1   1   1   0   0   1   2   0   1   2   2   2   1   1   0   1   1   0   0   2   2   2   0   1   1   1   1   0   2   2   2   1   2   1   1   2   0   0   1   2   1   1   1   1   1   1   2   0   1   2   1   2   1   0   1   1   0   0   0   0   2   1   2   2   1   1   2   0   1   1   0   2   2   1   0   1   0   2   1   1   1   2   1   1   0   1   0   2   1   2   2   2   2   2   0   1   1   1   1   2   1   0   2   1   0   1   1   0   2   0   1   1   1   1   0   0   1   0
 MK-4-11                1   1   0   2   1   1   1   2   2   2   2   1   0   2   1   1   1   1   1   1   1   1   1   0   1   0   1   1   0   0   1   1   2   0   1   0   0   0   1   1   0   2   0   1   1   1   1   1   2   1   1   2   1   1   1   1   2   0   0   0   1   1   0   1   1   1   1   0   1   1   1   1   0   2   1   1   1   1   0   1   1   2   1   1   1   0   0   1   1   1   0   2   2   2   1   1   0   1   1   0   0   2   0   2   0   1   0   1   1   1   2   2   2   1   2   1   1   1   0   0   1   2   1   1   0   0   0   1   2   0   0   2   1   2   1   0   1   0   0   1   0   0   2   0   2   2   2   1   2   1   1   1   0   2   2   1   1   1   0   2   0   1   1   2   2   1   0   1   0   2   1   2   2   2   2   1   1   1   1   1   2   2   1   0   2   1   0   1   1   0   1   0   1   1   0   1   0   0   1   0
 MK-4-12                2   2   0   2   1   1   1   2   1   2   2   1   1   2   1   1   2   1   1   1   1   1   1   0   1   0   1   1   0   1   0   1   2   0   0   1   0   1   0   1   0   1   0   2   1   0   1   1   2   1   0   2   1   1   1   1   2   1   0   0   1   1   0   2   1   1   1   0   1   1   1   1   0   1   1   1   2   1   0   1   1   2   1   1   1   0   0   1   1   1   0   2   2   1   2   0   0   1   1   0   1   2   1   2   0   1   0   1   1   1   2   2   2   1   2   0   1   1   0   0   0   2   1   1   0   0   0   1   1   0   1   2   1   2   1   0   0   1   0   1   1   1   2   1   2   2   2   1   2   1   1   1   0   2   1   0   1   1   0   1   0   0   1   2   2   1   0   1   1   2   1   2   2   2   2   1   1   1   1   1   2   1   1   0   2   0   0   1   1   0   0   0   1   1   0   1   0   0   1   0
 MK-4-13                1   2   0   2   1   1   1   2   1   2   2   1   1   2   1   1   2   1   1   1   2   1   1   0   1   0   0   1   2   1   1   1   2   1   0   1   0   1   0   1   0   1   0   2   1   0   1   1   2   0   0   2   0   2   1   1   2   1   0   0   1   1   0   2   1   1   1   0   1   2   1   1   0   1   1   1   0   1   0   2   1   2   1   1   2   0   0   1   1   1   0   2   2   1   2   0   0   1   1   0   0   2   1   1   0   1   0   1   1   1   2   2   2   1   2   0   1   1   0   0   0   1   1   1   1   0   0   1   1   0   1   2   1   0   1   1   1   1   0   1   1   1   2   1   2   1   1   1   2   1   1   1   0   2   1   0   2   1   0   1   1   0   1   2   2   0   0   1   1   2   1   2   2   2   2   1   1   1   1   1   2   1   1   0   2   0   0   1   1   1   0   0   1   1   1   1   0   0   1   0
 MK-4-14                1   2   0   1   0   1   1   2   1   2   2   0   1   2   1   0   2   1   1   1   2   1   1   1   1   0   1   1   2   1   0   1   1   2   1   1   0   1   0   1   0   1   0   1   1   1   1   1   2   0   0   2   0   2   1   1   2   1   1   0   2   1   1   2   1   1   1   1   1   1   1   1   0   1   1   1   0   1   1   2   1   2   1   1   2   0   1   1   1   1   1   2   2   1   2   0   0   1   1   0   0   1   1   1   0   1   0   1   1   2   2   2   2   1   1   0   1   1   0   0   0   1   1   1   1   0   0   1   1   0   1   2   1   0   1   1   1   1   0   1   1   1   2   0   2   1   1   1   2   1   1   2   0   1   1   0   2   1   0   1   2   0   1   2   2   0   0   1   1   2   2   2   2   2   1   1   1   1   1   1   2   0   1   0   2   0   0   1   1   1   1   0   1   1   1   1   0   0   1   0
 MK-4-15                1   1   1   1   0   1   1   2   1   2   1   0   1   2   1   0   2   1   1   1   2   1   1   1   1   0   0   1   1   1   0   1   1   2   1   1   0   2   1   1   0   1   0   1   0   1   1   1   2   0   1   2   0   2   1   1   1   1   1   0   2   2   1   1   0   1   0   1   1   1   1   1   0   1   1   1   0   1   1   2   1   2   1   1   2   0   1   1   1   1   1   2   2   1   2   0   0   1   1   0   0   1   1   1   0   1   0   1   1   1   2   2   2   1   2   0   1   1   0   0   0   1   1   0   1   2   0   1   2   0   1   2   1   1   1   0   1   1   0   1   1   2   2   0   2   1   1   1   1   1   1   2   0   1   1   0   2   1   0   1   2   0   1   2   2   0   0   0   1   2   2   2   2   1   0   1   1   0   1   1   2   1   2   0   2   0   1   1   1   1   1   0   0   1   0   1   0   1   1   0
 MK-4-16                1   2   1   1   0   1   1   2   1   2   1   0   1   2   0   0   2   1   0   1   2   1   1   1   1   0   0   1   1   1   0   1   0   2   1   0   0   2   1   1   0   1   0   1   1   1   1   1   2   1   1   2   0   2   1   2   1   1   1   0   2   1   1   0   0   1   0   1   1   2   1   0   0   1   1   1   0   1   1   2   1   2   1   1   2   0   1   1   1   1   1   2   2   1   2   1   0   1   1   0   0   1   0   1   0   1   0   2   2   1   2   2   2   1   1   0   1   1   1   1   1   0   1   0   1   2   0   1   1   0   1   2   1   1   1   0   1   1   0   1   1   2   2   0   1   1   0   1   1   1   1   2   0   1   1   0   2   0   0   1   1   1   1   2   2   0   0   0   1   2   2   2   2   1   1   1   1   0   1   1   2   1   2   0   2   0   1   1   1   1   1   0   0   1   0   1   0   1   1   0
 MK-5-1                 2   2   1   1   0   1   1   0   1   0   2   0   2   1   1   1   1   1   1   1   1   2   2   0   1   1   0   1   2   0   1   1   1   0   1   1   2   2   2   0   1   1   2   2   2   1   2   1   1   0   1   0   2   1   1   2   2   1   1   0   2   1   1   0   2   1   0   2   0   1   0   2   0   0   1   1   2   2   1   2   1   1   2   2   1   1   2   1   1   1   1   1   1   1   1   2   0   2   1   1   2   2   0   2   0   0   0   2   0   1   1   1   1   0   0   1   0   1   1   1   1   2   1   1   1   1   0   0   1   0   1   1   1   0   1   2   1   0   0   1   0   2   0   1   1   1   0   1   1   1   0   2   2   2   1   0   1   0   2   0   2   1   2   1   1   0   1   1   0   2   0   0   1   1   1   2   2   1   1   0   1   1   1   1   2   2   2   1   1   0   1   0   0   2   0   2   1   0   1   2
 MK-5-2                 2   2   1   1   1   1   1   0   2   0   2   0   2   1   1   1   0   1   1   1   1   2   2   0   1   1   0   1   1   0   1   1   1   0   1   1   2   2   2   0   1   1   2   2   2   1   1   1   1   0   1   0   2   1   1   2   2   1   1   1   2   1   2   0   2   1   0   2   2   0   1   2   0   0   1   1   1   2   1   2   1   1   1   1   1   1   2   1   1   1   2   1   1   1   1   2   0   2   1   1   2   2   0   2   1   0   1   1   1   1   0   1   1   0   0   1   1   1   1   0   1   2   1   1   1   1   0   0   1   0   1   1   1   0   1   2   2   0   0   1   0   1   0   1   1   0   0   2   1   1   0   2   2   2   1   0   1   0   2   0   1   1   2   1   1   0   1   1   0   2   0   0   1   1   0   2   2   1   1   0   1   1   1   2   2   0   2   1   2   0   1   0   0   2   0   2   1   2   1   2
 MK-5-3                 1   1   1   2   1   1   2   0   2   0   2   0   2   1   1   1   0   1   1   1   1   2   2   0   0   0   1   1   1   1   0   1   2   0   1   1   2   1   2   0   0   1   2   1   2   1   1   0   1   0   1   1   2   1   1   2   2   1   1   1   1   1   2   0   1   1   0   2   2   1   1   2   0   2   1   1   1   2   1   2   1   2   1   1   1   1   2   1   1   1   2   1   1   1   1   2   0   2   1   1   2   2   1   2   1   0   1   0   1   1   1   1   1   1   0   1   1   1   1   0   1   1   1   1   1   1   0   0   1   1   1   1   1   0   1   2   1   0   0   1   0   1   0   1   1   0   1   1   1   1   0   2   2   2   1   0   0   0   2   0   1   1   2   1   0   1   1   1   0   1   0   1   1   1   0   2   2   1   0   0   0   1   1   2   2   1   2   1   2   0   1   0   0   1   1   1   1   2   1   2
 MK-5-4                 1   1   1   1   2   1   1   0   2   0   2   1   2   1   1   1   0   1   1   1   1   2   2   1   0   0   1   1   1   1   0   1   1   0   1   1   2   1   2   0   0   1   1   1   2   1   1   0   1   0   1   1   2   1   1   2   2   1   1   1   0   1   2   1   1   1   0   2   2   1   1   1   0   1   1   2   1   1   1   2   2   2   1   0   1   1   2   1   1   1   2   1   1   1   2   1   0   2   1   1   2   2   2   2   1   1   1   0   1   1   1   1   1   2   0   1   1   2   1   0   1   0   1   2   1   1   0   1   1   1   1   1   1   0   1   1   1   0   0   1   0   1   0   2   1   0   1   1   2   1   0   2   2   2   2   0   0   0   2   0   1   1   2   1   0   1   1   0   0   1   0   0   2   1   1   2   1   1   0   0   0   0   1   2   2   1   2   1   2   0   1   0   1   1   1   1   1   1   1   1
 MK-5-5                 1   1   1   0   2   2   1   0   2   1   2   1   1   1   1   1   0   1   1   1   1   2   1   1   1   0   1   1   1   1   0   2   1   0   1   1   2   2   2   0   2   1   1   1   2   1   1   0   1   0   1   1   2   1   1   2   2   0   1   1   0   1   2   2   1   1   0   2   2   1   1   0   0   0   1   2   1   1   0   2   2   2   1   0   2   1   2   1   1   1   2   1   1   1   2   1   0   2   1   1   2   2   2   2   2   1   1   0   1   1   0   1   1   1   1   1   1   2   0   0   1   0   1   2   0   1   0   1   1   1   1   1   1   0   1   1   0   0   0   1   0   1   0   2   1   0   1   0   2   1   0   2   2   2   2   0   0   0   2   0   1   1   1   1   0   1   1   0   0   1   0   0   2   1   1   2   1   1   0   0   0   0   1   2   1   1   2   1   1   1   1   0   2   1   1   2   1   1   2   1
 MK-5-6                 1   2   1   0   2   2   1   1   2   1   2   1   1   0   1   1   1   1   1   1   1   2   2   1   1   1   1   1   1   0   1   2   1   1   1   1   2   1   2   0   2   0   1   0   2   1   1   0   1   0   1   1   1   1   1   2   1   0   2   1   0   1   2   2   0   1   0   2   2   1   1   0   0   0   1   2   0   1   0   0   1   1   1   0   2   0   2   1   1   1   1   1   1   1   2   1   0   2   0   2   2   1   2   2   2   1   1   0   1   1   0   1   1   2   1   2   1   2   0   1   1   0   1   2   0   1   0   0   1   1   1   1   1   0   1   1   0   0   0   1   0   1   1   2   1   0   1   0   2   1   1   2   2   2   2   0   0   0   1   0   1   1   0   1   0   1   1   0   0   1   0   0   2   1   1   2   1   1   0   0   0   0   1   2   1   1   2   1   1   2   1   0   2   1   1   2   2   1   2   1
 MK-5-7                 1   2   1   1   2   2   1   1   2   1   2   1   1   0   0   2   1   1   1   0   1   2   2   1   1   1   1   1   1   0   0   2   1   1   1   0   2   1   2   1   1   0   1   1   2   1   1   0   1   0   1   1   1   1   2   1   1   0   1   1   0   1   1   2   1   1   0   2   2   1   1   0   0   0   1   1   0   1   0   0   1   1   1   0   2   0   2   2   1   1   1   2   2   1   2   1   0   2   0   2   2   1   1   1   2   2   1   0   1   1   0   1   1   2   1   2   1   2   0   1   2   0   1   2   0   1   0   1   2   1   1   1   1   0   1   1   1   1   0   1   0   1   1   2   2   1   1   0   2   2   1   2   2   2   2   0   1   0   1   0   1   0   0   1   0   1   1   0   1   1   0   0   2   0   0   2   1   1   0   1   1   1   2   2   1   1   2   2   0   1   2   0   1   1   1   2   2   2   2   0
 MK-5-8                 1   2   1   1   2   2   1   1   2   2   2   1   1   0   0   2   1   1   1   0   1   2   1   1   1   1   1   1   1   0   0   1   1   0   1   0   2   0   2   1   1   0   0   1   2   1   1   0   1   1   1   1   1   1   2   1   1   0   1   1   0   0   1   2   1   1   1   2   2   1   1   0   0   0   1   1   0   1   0   0   1   2   1   0   2   0   2   2   1   1   1   2   2   1   1   1   0   2   0   2   2   1   1   1   2   2   1   0   1   1   0   1   1   2   1   2   1   2   1   0   2   1   1   2   0   2   1   1   2   1   1   1   1   0   1   1   1   1   1   1   1   1   1   2   2   0   0   0   2   2   1   2   1   1   1   1   1   0   2   0   1   0   0   1   0   1   1   0   1   1   1   0   2   1   0   2   1   0   0   1   1   1   2   2   1   1   1   2   0   1   2   1   1   1   2   2   2   2   2   0
 MK-5-9                 1   2   0   1   2   2   2   1   2   2   2   1   1   0   0   2   1   1   1   0   1   1   1   1   1   1   1   1   1   0   0   1   1   1   1   0   2   0   2   1   1   0   0   0   1   1   0   1   1   1   1   1   2   2   1   2   1   0   1   2   0   0   1   2   1   2   1   2   2   1   0   0   0   0   1   1   0   2   0   0   1   2   2   0   2   0   2   2   2   1   1   1   2   1   1   0   0   2   0   2   2   1   1   1   2   2   1   0   1   1   0   2   1   2   1   2   1   2   1   0   2   1   1   2   0   1   1   1   2   2   1   2   1   1   2   1   1   1   1   1   1   1   1   2   2   0   0   0   2   2   2   2   1   2   1   1   2   1   2   1   1   1   1   1   0   1   1   0   1   1   1   0   1   1   0   2   1   0   0   1   1   1   0   1   2   1   1   1   0   1   1   1   2   1   1   2   2   2   2   0
 MK-5-10                1   2   2   1   2   2   2   0   2   2   1   0   1   0   1   1   1   1   1   0   1   0   1   1   1   2   1   1   1   0   0   1   1   1   1   0   2   1   2   1   0   0   0   0   1   1   0   1   1   2   2   1   2   2   1   2   1   0   1   2   0   1   1   1   1   2   1   2   2   1   0   1   0   1   2   2   0   2   0   1   1   2   2   1   2   0   2   2   2   1   1   0   1   1   1   0   1   2   0   1   2   1   1   1   2   1   1   0   1   1   0   2   1   2   1   2   2   1   0   0   2   1   1   2   0   1   0   1   2   2   1   2   0   2   2   1   1   1   1   1   1   1   2   2   1   0   0   0   2   2   2   2   1   2   1   1   2   1   2   0   1   1   1   2   0   1   1   1   0   1   1   0   1   2   0   2   1   0   0   1   0   1   0   1   2   1   1   1   0   2   1   1   2   1   0   2   2   2   2   0
 MK-5-11                0   2   2   1   2   2   2   0   1   1   1   0   2   0   1   1   0   1   1   0   1   0   2   1   1   2   1   1   1   0   0   1   1   1   1   0   2   1   2   1   0   0   0   0   1   1   1   1   0   2   1   1   1   1   2   2   1   0   0   2   0   1   1   1   0   2   1   1   2   1   0   0   0   1   1   2   0   2   0   2   1   2   1   1   2   0   2   2   2   1   1   0   1   1   1   0   1   2   0   1   2   1   1   1   2   1   2   0   1   1   0   2   1   2   1   2   2   1   0   0   2   1   1   2   1   1   0   1   1   2   1   2   1   1   2   1   1   1   1   1   1   2   2   2   1   0   0   1   2   2   2   2   2   2   1   2   2   1   2   0   1   0   1   2   0   1   1   1   0   1   2   0   1   2   0   2   1   0   0   1   0   1   0   1   2   1   1   1   1   2   1   1   2   1   0   2   2   2   2   0
 MK-5-12                1   2   1   1   2   2   1   0   1   1   1   1   2   0   1   1   0   1   0   0   1   0   2   0   1   1   1   1   1   0   0   1   1   1   2   1   2   0   2   1   0   0   0   0   1   1   1   1   1   2   1   1   0   1   1   2   1   1   0   1   0   2   1   1   0   2   1   1   1   1   1   0   0   1   1   2   0   2   0   2   1   2   1   1   2   0   2   1   2   1   1   0   1   1   1   0   1   2   0   1   1   2   1   1   2   1   2   0   2   1   1   2   1   2   1   2   2   1   0   0   2   1   1   2   1   1   2   2   2   2   1   1   2   1   2   1   1   1   0   1   1   2   2   1   1   0   0   0   1   2   2   2   2   2   0   2   2   1   2   0   2   0   1   1   0   1   1   1   0   1   2   0   1   2   0   1   1   0   0   1   1   2   0   1   2   1   2   1   1   1   2   1   2   1   0   2   2   2   2   0
 MK-5-13                1   1   1   1   2   2   1   0   1   1   1   1   2   0   0   1   0   1   0   0   1   1   2   1   0   1   0   1   1   0   0   1   1   1   2   1   1   0   2   1   0   0   0   0   1   0   1   1   1   2   2   1   0   1   2   2   1   2   0   1   0   2   1   2   0   2   1   0   1   1   1   0   1   1   1   2   0   2   0   2   0   2   1   1   2   1   1   1   2   0   0   0   1   2   1   0   1   1   0   1   1   2   1   1   2   1   2   1   2   2   1   1   1   2   1   2   2   1   0   0   1   1   1   2   1   1   2   2   1   2   0   1   2   1   2   1   1   1   0   0   1   2   0   1   1   0   0   0   1   1   2   2   1   2   0   2   2   1   2   0   2   0   1   1   0   1   1   1   0   1   1   0   0   2   0   1   1   0   0   0   1   2   1   1   2   1   2   1   1   1   2   1   2   1   0   0   2   2   2   0
 MK-5-14                1   1   2   2   2   2   1   0   1   1   1   1   2   0   0   1   0   1   0   0   1   1   2   1   0   1   0   1   1   0   0   1   1   1   1   1   1   0   2   1   0   0   0   0   1   0   1   1   1   2   2   1   0   1   2   2   1   2   0   1   0   2   1   2   1   2   2   0   0   1   1   0   1   2   1   2   0   2   0   2   0   1   2   1   2   0   1   1   2   0   0   0   1   2   1   0   1   0   1   1   1   2   1   1   1   1   1   1   2   2   1   1   1   2   1   2   2   1   0   0   1   1   1   2   1   2   2   2   1   2   0   1   2   1   2   1   1   2   0   0   1   2   0   1   1   0   0   1   1   1   2   2   1   2   0   2   2   1   2   0   2   1   1   2   0   1   1   1   1   1   1   0   0   2   0   1   1   0   0   0   1   1   1   0   2   1   2   1   1   1   2   0   2   2   0   0   2   2   2   0
 MK-5-15                1   1   2   1   2   2   1   0   0   1   1   1   2   1   0   1   0   1   0   0   1   1   2   1   0   1   0   1   1   0   0   1   1   2   1   0   0   0   2   1   1   0   1   1   1   0   1   1   1   2   2   1   0   0   2   2   1   2   0   2   0   2   1   2   1   2   2   1   0   1   1   0   1   1   1   2   0   1   1   2   0   1   2   1   2   0   1   1   2   0   0   0   1   2   1   0   1   0   1   1   1   2   2   0   1   1   1   1   1   2   1   1   1   1   1   2   2   1   0   1   1   1   1   2   1   2   1   2   1   2   0   1   2   1   2   1   1   2   1   0   1   2   0   0   1   0   0   1   1   1   2   2   1   2   0   2   2   2   2   0   2   1   1   2   0   1   1   1   1   1   1   0   1   1   0   1   1   0   1   0   1   0   1   0   2   2   2   0   2   1   2   0   2   1   0   0   2   0   1   0
 MK-5-16                1   1   2   1   1   2   1   0   0   1   2   1   2   1   0   1   1   1   0   0   1   0   2   0   0   1   1   1   1   1   1   1   1   2   1   0   0   0   1   1   1   0   1   1   1   0   1   1   1   2   1   1   0   0   2   2   0   2   0   2   1   2   1   2   1   2   2   1   0   1   0   0   2   2   1   2   0   1   1   2   0   1   2   2   2   0   1   1   2   0   0   0   0   2   2   2   1   0   1   0   1   2   2   1   1   2   1   0   1   2   1   1   1   1   1   1   1   1   0   1   2   1   1   2   1   2   1   2   0   2   0   1   2   1   2   1   1   2   1   0   2   2   0   0   1   2   0   1   1   1   2   1   1   2   1   2   2   2   2   0   2   1   2   2   0   1   1   1   1   1   1   0   1   1   1   1   1   0   1   0   2   0   2   0   2   1   2   1   2   1   2   1   2   2   0   0   2   0   1   1
 MK-6-1                 0   2   1   0   0   1   2   1   2   1   1   1   2   1   2   1   1   2   1   1   1   0   1   0   1   1   1   2   0   1   1   0   1   0   1   0   0   1   0   1   1   2   1   2   2   0   1   1   2   0   0   2   1   0   1   0   1   1   1   1   1   2   1   1   1   2   1   2   1   1   0   1   2   1   0   2   1   1   1   1   1   0   1   0   1   0   1   1   0   1   2   1   2   2   1   2   2   0   0   1   0   1   1   0   0   1   2   0   1   2   2   1   0   0   2   0   1   2   1   1   2   0   2   1   1   1   1   2   0   0   2   1   1   2   2   0   2   1   0   2   1   0   0   2   1   2   0   0   2   1   0   1   2   1   0   1   2   1   1   1   0   2   1   1   0   0   1   1   2   2   2   2   2   2   1   2   0   2   2   1   1   1   1   0   1   0   2   0   0   1   1   2   1   2   0   1   1   2   2   1
 MK-6-2                 0   1   0   1   0   1   2   1   2   1   1   1   1   0   2   1   1   2   1   1   1   1   1   0   1   1   1   2   0   1   1   1   1   1   1   0   1   1   0   1   1   2   1   2   2   0   1   1   2   0   0   1   1   0   1   0   0   1   1   1   2   2   1   1   1   2   1   2   1   0   0   0   2   2   0   2   0   1   0   1   0   0   1   0   2   1   2   1   0   1   2   1   2   2   0   2   1   0   0   1   0   1   1   0   0   1   2   0   1   2   2   1   0   0   2   1   1   2   0   1   1   0   2   1   1   1   1   2   0   1   1   2   1   1   2   0   1   1   0   2   1   0   0   1   2   2   1   0   2   1   0   1   2   1   0   1   2   1   1   1   0   2   1   2   0   0   1   1   1   2   2   1   1   2   1   2   0   2   2   1   1   1   1   0   1   0   2   0   1   1   1   2   1   2   1   1   1   1   2   1
 MK-6-3                 0   1   1   0   1   1   2   1   2   1   1   1   1   1   2   2   0   2   1   1   1   1   1   0   2   1   1   2   0   1   1   1   1   1   1   1   1   1   0   1   1   2   1   2   2   0   0   1   1   0   0   1   0   0   1   0   0   1   1   1   1   2   1   2   1   1   2   2   1   0   0   0   2   2   1   2   0   1   0   1   0   0   1   0   2   1   2   1   0   1   2   0   2   2   1   2   2   1   0   1   0   1   1   0   0   1   2   0   2   0   2   1   0   0   2   1   0   2   1   1   0   0   2   1   1   1   1   2   0   1   1   2   2   1   2   0   2   1   2   1   1   0   0   1   2   2   0   0   2   1   1   1   2   1   0   1   1   1   1   1   1   1   1   2   0   1   1   1   1   2   2   1   1   2   1   2   0   2   1   1   1   1   1   0   1   0   2   0   1   1   1   2   1   2   1   2   1   1   2   1
 MK-6-4                 0   1   1   0   0   1   2   1   2   1   1   2   1   1   1   2   0   2   1   1   1   1   1   0   2   1   1   2   0   1   1   1   1   1   1   1   1   1   0   1   2   2   0   2   1   0   1   2   1   0   0   1   0   1   1   0   0   1   1   2   2   2   2   2   1   1   2   2   1   1   0   0   2   1   1   2   1   1   2   1   0   0   1   0   2   1   0   1   0   1   1   0   2   1   1   2   2   1   0   1   0   1   1   1   0   1   2   0   1   0   2   1   0   0   2   1   1   1   1   0   0   0   1   1   0   2   1   2   0   1   0   2   2   0   2   0   2   1   2   1   1   1   0   0   2   1   0   0   2   1   1   1   1   1   1   1   1   1   1   1   1   1   1   2   1   1   1   1   1   2   1   1   1   2   1   1   0   2   1   1   1   0   1   0   1   0   2   0   1   1   1   1   1   1   1   2   1   1   2   1
 MK-6-5                 0   1   1   0   0   1   2   1   2   2   1   2   1   1   2   2   0   2   0   1   1   1   1   0   2   1   2   2   0   1   1   1   2   1   1   1   1   1   0   2   1   2   0   2   2   0   1   2   0   0   0   1   0   1   1   1   0   2   1   2   2   1   2   2   1   1   2   2   1   1   0   0   2   1   1   2   1   1   2   1   0   0   0   0   2   1   0   1   0   1   1   0   2   1   1   1   2   1   0   1   0   1   1   1   1   1   2   1   1   0   2   1   0   0   2   1   1   2   2   1   0   0   1   1   0   2   1   2   0   1   0   2   2   0   2   0   2   2   2   0   1   1   1   0   2   1   0   0   2   1   1   1   1   1   0   1   0   0   1   1   1   1   1   2   1   0   1   1   1   2   0   1   0   2   0   2   0   2   1   1   1   0   2   0   1   0   2   1   1   1   1   1   1   0   1   2   1   1   1   2
 MK-6-6                 1   0   1   0   1   1   1   1   2   2   1   2   1   1   2   2   0   2   2   1   1   1   2   0   2   2   2   1   0   1   1   1   2   1   1   1   1   1   0   2   0   1   1   1   2   0   1   2   0   0   0   1   0   1   1   1   0   2   1   2   1   1   2   2   1   1   2   2   1   1   0   0   2   1   2   2   1   1   2   1   0   0   0   0   2   0   0   1   0   1   1   0   2   0   1   1   2   1   0   1   0   1   1   1   1   1   2   1   0   0   2   0   0   0   2   1   1   2   2   2   0   0   2   1   1   2   1   2   0   0   0   1   1   1   1   0   2   2   2   1   1   1   1   0   1   1   0   1   2   1   1   1   1   1   0   1   0   0   1   1   0   1   1   1   1   0   2   1   0   2   0   1   1   2   0   2   0   2   2   1   1   0   2   0   1   0   2   1   1   1   1   1   2   0   1   2   1   1   1   2
 MK-6-7                 0   0   1   0   1   1   1   1   2   1   1   2   1   1   2   2   1   2   2   1   1   1   2   0   2   2   2   0   0   1   1   0   1   1   1   1   1   1   0   2   1   1   1   1   2   0   1   1   0   2   0   1   0   1   1   1   0   2   1   2   1   1   2   2   2   0   2   1   1   0   0   0   2   1   2   2   1   1   2   2   0   0   0   0   2   0   0   1   0   1   1   0   1   0   2   1   2   1   0   1   0   1   0   1   1   1   2   1   1   1   2   0   0   0   1   1   1   2   1   2   0   0   2   0   1   1   1   2   0   0   0   0   0   1   1   0   1   2   2   1   1   1   1   0   1   1   0   1   2   1   1   1   1   1   0   1   0   0   1   1   0   1   1   1   1   0   2   0   0   2   1   1   1   2   1   2   0   2   2   1   1   1   2   0   1   0   2   1   1   1   1   0   2   0   1   2   1   1   1   2
 MK-6-8                 0   0   1   0   1   0   1   0   2   1   1   1   1   2   2   2   1   2   2   1   1   1   0   0   2   1   2   0   0   1   1   1   2   1   1   1   0   1   0   2   1   1   1   1   2   0   1   1   0   2   0   2   1   1   1   1   0   2   1   2   1   2   2   2   2   0   2   1   1   0   0   1   2   1   2   2   1   1   1   2   0   0   1   1   0   0   0   1   0   1   0   0   1   0   2   1   1   1   1   1   0   2   0   1   1   1   1   1   1   1   2   0   0   0   1   1   1   2   0   2   0   0   2   0   1   1   1   2   0   0   0   0   0   1   1   0   1   2   2   1   1   1   1   0   1   1   0   1   2   1   1   0   1   1   1   1   0   0   1   1   0   1   1   1   1   0   1   0   0   2   1   1   1   2   1   2   0   2   2   1   1   1   2   0   1   1   2   2   1   1   1   0   2   0   1   2   1   1   2   2
 MK-6-9                 1   1   0   0   1   0   1   0   2   1   0   1   1   2   2   2   1   0   2   0   1   0   0   0   2   1   2   0   0   1   1   1   2   1   1   1   0   1   1   1   1   0   1   1   2   0   1   1   0   1   0   2   1   1   1   1   1   2   1   2   1   2   2   2   2   0   2   1   1   0   0   1   1   1   2   2   1   1   1   2   0   1   1   1   0   0   1   1   0   1   0   0   1   0   2   0   1   1   1   1   0   2   0   1   1   1   1   1   1   1   2   0   0   0   1   1   1   2   0   2   0   0   2   0   1   1   1   2   1   0   0   0   0   1   1   0   2   2   2   1   1   1   1   1   1   1   1   0   2   1   1   0   1   1   2   1   0   0   1   1   0   1   1   1   1   0   1   0   0   1   1   1   1   2   1   2   0   2   2   1   2   1   2   0   0   1   2   2   1   0   1   0   2   0   1   2   1   1   2   2
 MK-6-10                1   1   0   0   1   0   2   1   2   1   2   1   1   2   2   2   1   0   1   0   1   0   0   0   2   1   2   0   0   0   1   1   2   1   2   2   1   1   0   1   1   0   1   1   2   0   1   1   0   1   0   2   1   1   1   1   2   2   1   2   1   2   2   2   2   0   2   1   1   0   0   1   1   0   2   2   1   0   1   2   0   1   1   1   0   0   1   1   0   1   1   0   1   1   2   1   1   1   1   1   1   2   1   1   1   1   1   1   2   1   2   0   0   0   1   1   0   2   0   2   0   0   2   0   1   1   1   2   1   1   0   1   0   1   1   0   2   1   2   1   1   1   1   1   1   1   1   0   2   1   1   1   1   1   2   1   0   0   1   1   0   1   1   2   1   0   1   1   0   1   1   1   1   2   1   1   0   2   2   0   2   1   2   0   0   1   2   2   1   1   1   0   2   0   1   2   1   1   2   2
 MK-6-11                0   2   0   0   2   0   2   1   2   0   2   1   1   2   1   2   1   0   1   0   1   0   0   0   2   1   2   1   0   0   1   1   2   2   2   2   1   1   1   1   1   0   2   1   1   1   1   1   0   1   0   2   1   1   1   1   2   2   1   1   2   1   2   2   2   0   2   1   0   1   1   1   1   0   2   2   1   1   1   2   0   1   2   1   0   0   1   1   0   1   1   0   1   1   2   1   1   0   1   1   1   2   1   1   1   2   1   1   2   1   1   0   0   0   1   0   1   1   0   2   0   0   2   0   1   0   1   1   1   1   0   1   0   1   1   0   2   1   2   1   1   1   1   1   1   1   1   0   2   1   2   1   1   1   2   2   0   0   1   1   0   1   1   2   1   0   1   0   1   1   1   1   2   2   1   0   1   2   1   0   1   1   2   0   0   1   2   2   0   1   1   0   2   0   1   2   1   1   2   1
 MK-6-12                0   2   0   0   2   1   2   1   2   0   2   1   1   1   0   2   1   0   1   0   1   0   1   1   2   1   2   1   0   0   1   1   2   2   2   2   1   1   1   1   1   0   2   1   1   1   1   1   0   1   1   2   1   1   1   1   1   2   1   1   2   1   1   2   2   0   1   1   0   1   1   1   1   0   2   2   1   1   2   2   0   1   2   1   0   0   1   2   0   0   1   0   1   1   1   1   1   0   1   0   1   2   1   1   0   2   0   1   2   1   1   0   0   0   1   0   1   2   0   2   1   0   2   0   1   0   1   1   1   1   0   1   1   1   2   0   2   1   2   1   1   0   2   1   1   1   1   0   2   1   2   1   1   1   1   1   0   0   1   2   0   1   1   1   1   1   1   0   1   0   2   2   2   2   1   1   1   2   2   0   1   1   2   0   1   1   2   2   0   1   1   0   2   0   1   2   1   1   2   1
 MK-6-13                0   2   1   0   2   0   2   1   2   0   1   1   1   0   0   2   1   0   1   0   1   0   1   1   2   1   2   1   0   0   1   1   1   2   2   2   1   2   1   1   1   0   2   0   1   1   1   1   1   1   1   2   2   1   1   1   1   1   1   1   2   1   1   2   2   0   1   1   0   1   2   2   1   0   1   2   2   1   2   2   0   1   2   1   1   0   1   2   0   1   1   0   1   1   1   1   1   0   1   0   1   2   2   1   0   2   0   1   2   1   1   0   0   0   1   0   1   2   0   2   1   1   2   0   1   1   1   1   1   2   0   1   1   1   1   1   1   1   2   1   1   1   2   1   1   0   1   0   2   1   1   1   1   1   0   1   0   0   1   2   0   1   1   1   1   1   1   0   1   0   1   1   2   2   0   2   2   2   2   0   1   1   2   0   0   2   2   2   0   1   1   0   2   0   1   2   1   1   2   1
 MK-6-14                0   2   1   0   2   0   2   1   1   0   1   1   2   0   0   2   1   0   1   0   1   0   1   1   2   1   2   1   0   0   2   1   1   2   2   2   1   2   1   1   1   0   1   0   1   1   0   1   1   1   1   2   2   1   1   1   1   1   1   1   2   1   2   2   1   0   1   1   1   1   2   1   1   0   0   2   2   1   2   2   0   1   2   0   1   0   1   2   0   1   1   0   1   2   1   1   1   0   1   0   1   2   2   1   0   2   0   1   2   1   0   0   1   0   1   0   1   2   0   2   1   1   1   0   1   1   1   1   1   2   0   1   1   1   2   1   1   1   1   2   1   1   2   1   1   0   0   0   2   0   1   1   1   1   0   1   1   0   1   2   1   1   1   2   1   1   1   0   2   0   1   2   2   1   0   2   2   2   2   0   1   1   2   0   0   2   2   2   0   1   0   0   2   0   1   2   1   2   2   1
 MK-6-15                0   2   1   0   2   0   2   1   1   0   1   1   2   0   0   2   1   0   1   0   1   0   1   2   1   1   2   1   0   0   2   1   1   2   2   2   1   2   1   0   1   0   1   0   1   1   0   1   1   1   1   2   2   1   1   1   1   1   1   1   2   1   2   2   1   0   1   1   1   1   2   0   1   0   0   2   2   1   1   2   0   1   2   0   1   0   1   2   0   0   1   0   1   1   2   1   1   0   1   0   1   2   2   1   0   2   0   1   2   1   0   0   1   0   1   0   1   2   0   2   1   1   1   0   0   1   0   1   1   2   0   1   1   1   2   0   1   1   1   2   1   1   2   1   1   0   0   1   1   0   1   1   1   1   1   1   1   0   1   2   1   1   1   2   1   1   1   0   2   0   1   1   2   1   1   2   2   2   2   1   1   0   2   0   0   2   2   2   1   1   0   0   2   0   2   2   1   2   1   1
 MK-6-16                0   2   1   0   2   0   2   1   1   1   1   1   1   1   0   1   1   0   1   1   1   0   1   2   0   0   2   1   0   1   2   1   2   2   2   2   1   2   1   0   1   0   1   0   1   2   1   1   1   0   1   2   2   1   1   1   1   0   1   1   1   1   2   0   1   0   1   2   1   1   2   0   1   1   0   2   2   0   1   2   0   1   2   0   1   0   1   2   0   0   1   0   1   1   2   1   1   0   0   0   1   2   2   0   0   2   1   1   2   1   0   0   1   0   1   0   1   2   0   2   1   1   1   1   0   1   0   1   1   2   0   1   0   1   2   1   1   0   1   2   1   0   2   1   0   0   0   1   1   0   1   1   1   1   1   1   2   0   1   2   0   1   1   1   1   1   1   0   2   0   0   1   1   2   1   2   2   2   2   1   1   0   2   1   0   2   2   1   1   1   0   0   2   0   2   2   1   2   1   1
 
!****************************************** Phenotypic Data **********************************************************
!-100.0 is resevred for missing phenotype
SimulatedTrait1         9.3936    9.5550    8.3039   11.6763    9.4054    9.3631   10.7453    8.4855    9.7564   10.2043    9.3058    9.4366   10.7308    9.2750    9.8360    8.1477   10.5738    9.8609    8.8586   10.0305    9.9896    9.6081   10.5905    8.5075   10.8008   11.3697    9.0873    9.5807    8.0069    9.7161   11.0168    9.6467   10.2256   11.0118   11.2798   10.9640   10.8573   11.8812   10.8188    8.2281   10.0911    8.8326    9.3605   10.8972   10.2174    9.9871   10.5030    9.9520    9.4330    9.8733   10.0792    9.4611   10.6027    9.6106   10.9220   11.0713   11.3224    9.8749    8.4189    9.4015   11.2141   11.0952    7.7375   11.4103    8.6445    9.5018    9.2921    9.1272   10.0492   11.8719    9.9424   11.2356    9.4365    9.6174    9.3321   10.6981   11.3582   11.2007    9.8650   10.9943   10.4909    9.2024   11.2872    9.2159    9.5138   10.6474    8.4834   11.3867    8.5027   10.6108    9.2938    9.6450    9.9185   10.4720   10.3960   10.1265    9.0864   10.6120   10.1612   10.0026   10.4393    9.9216   10.2481    9.4956   10.4839   10.5102    9.5491    9.4526   11.3737    9.0660   10.4255    9.4031   10.4938    9.1145   10.9444    8.5845   10.3224   10.1942   11.2071    9.1023    9.4367   11.3384   12.1176   11.6117    8.3038   11.0789    8.8888    9.4733    8.3864   10.7828    7.5366   11.7155    8.6183   10.9111    9.8957    8.5445   10.2279   10.3405    7.9967   10.8243    7.4700    9.8254   10.5760    9.5135    8.6440    8.7853    9.8872    9.9706   11.5140    8.1681   10.3236    9.9154    9.6131    9.6706   10.2407   11.3842   11.3176    9.9966    9.6676   12.0191   10.6829    8.8572   10.0563   10.2827    7.5102    8.6725   12.0207   11.4991    9.4497    9.8560    9.0600    9.6187    8.6175   10.8300    8.9521   10.3813   11.6557    9.2503    9.2712    9.2404   11.2009    9.1406    8.9259    9.8131    9.9004    9.9102    8.1253    9.5989   10.0542   10.1655    9.9460   10.1132   10.7037   10.0235    9.6060    9.4045   10.0717   12.3177    9.9450   10.5100
 
