# Supplementary material for: Inclusive Composite Interval Mapping of QTL by Environment Interactions in Biparental Populations
Source: PLoS One. 2015 Jul 10;10(7):e0132414. doi: 10.1371/journal.pone.0132414 (PMC4498613; doi:10.1371/journal.pone.0132414)
Supplement: S2 File — (ZIP) [file pone.0132414.s002.zip › F2 population/e=1/run_00063.met]

!**********************Note: lines staring with "!" are remarks and will be ignored in the program********************
!*********************************General Information**********************************
!Assuming F1 = P1 x P2, populations available in QTL IciMapping are: 
!  1, P1BC1F1 = P1 x F1, the first backcrossing where P1 is used as the recurrent parent;
!  2, P2BC1F1 = P2 x F1, the first backcrossing where P2 is used as the recurrent parent;
!  3, F1DH, F1-derived doubled haploids; 
!  4, RIL or F1RIL, recombination inbred lines through the repeated selfing of F1;
!  5, P1BC1RIL, recombination inbred lines through the repeated selfing of P1BC1F1;
!  6, P2BC1RIL, recombination inbred lines through the repeated selfing of P2BC1F1;
!  7, F2, the selfing generation of F1;
!  8, F3, the selfing generation of F2;
!  9, P1BC2F1, the second backcrossing where P1 is used as the recurrent parent; 
! 10, P2BC2F1, the second backcrossing where P2 is used as the recurrent parent;
! 11, P1BC2RIL, recombination inred lines through the repeated selfing of P1BC2F1; 
! 12, P2BC2RIL, recombination inred lines through the repeated selfing of P2BC2F1; 
! 13, P1BC1F2, the selfing generation of P1BC1F1; 
! 14, P2BC1F2, the selfing generation of P2BC1F1; 
! 15, P1BC2F2, the selfing generation of P1BC2F1; 
! 16, P2BC2F2, the selfing generation of P2BC2F1; 
! 17, P1BC1DH, P1BC1F1-derived doubled haploids; 
! 18, P2BC1DH, P2BC1F1-derived doubled haploids; 
! 19, P1BC2DH, P1BC2F1-derived doubled haploids; 
! 20, P2BC2DH, P2BC2F1-derived doubled haploids; 
   7      !Mapping Population (see remarks above)
   2      !Mapping Function (1 for Kosambi; 2 for Haldane; 3 for Morgan)
   2      !Marker Space Type (1 for intervals; 2 for positions)
   1      !Marker Space Unit(1 for centiMorgans; 2 for Morgan)
   6      !Number of Chromosomes (or Linkage Groups)
 200      !Size of the mapping population
   1      !Number of environments
 
!***************************************** Chromosomes and Linkage Maps **********************************************
!Chromosome                 NumMarkers
-CH1                        16
-CH2                        16
-CH3                        16
-CH4                        16
-CH5                        16
-CH6                        16
!Linkage map (Marker name followed by position or the interval length)
 MK-1-1                1     0.000
 MK-1-2                1    10.000
 MK-1-3                1    20.000
 MK-1-4                1    30.000
 MK-1-5                1    40.000
 MK-1-6                1    50.000
 MK-1-7                1    60.000
 MK-1-8                1    70.000
 MK-1-9                1    80.000
 MK-1-10               1    90.000
 MK-1-11               1   100.000
 MK-1-12               1   110.000
 MK-1-13               1   120.000
 MK-1-14               1   130.000
 MK-1-15               1   140.000
 MK-1-16               1   150.000
 MK-2-1                2     0.000
 MK-2-2                2    10.000
 MK-2-3                2    20.000
 MK-2-4                2    30.000
 MK-2-5                2    40.000
 MK-2-6                2    50.000
 MK-2-7                2    60.000
 MK-2-8                2    70.000
 MK-2-9                2    80.000
 MK-2-10               2    90.000
 MK-2-11               2   100.000
 MK-2-12               2   110.000
 MK-2-13               2   120.000
 MK-2-14               2   130.000
 MK-2-15               2   140.000
 MK-2-16               2   150.000
 MK-3-1                3     0.000
 MK-3-2                3    10.000
 MK-3-3                3    20.000
 MK-3-4                3    30.000
 MK-3-5                3    40.000
 MK-3-6                3    50.000
 MK-3-7                3    60.000
 MK-3-8                3    70.000
 MK-3-9                3    80.000
 MK-3-10               3    90.000
 MK-3-11               3   100.000
 MK-3-12               3   110.000
 MK-3-13               3   120.000
 MK-3-14               3   130.000
 MK-3-15               3   140.000
 MK-3-16               3   150.000
 MK-4-1                4     0.000
 MK-4-2                4    10.000
 MK-4-3                4    20.000
 MK-4-4                4    30.000
 MK-4-5                4    40.000
 MK-4-6                4    50.000
 MK-4-7                4    60.000
 MK-4-8                4    70.000
 MK-4-9                4    80.000
 MK-4-10               4    90.000
 MK-4-11               4   100.000
 MK-4-12               4   110.000
 MK-4-13               4   120.000
 MK-4-14               4   130.000
 MK-4-15               4   140.000
 MK-4-16               4   150.000
 MK-5-1                5     0.000
 MK-5-2                5    10.000
 MK-5-3                5    20.000
 MK-5-4                5    30.000
 MK-5-5                5    40.000
 MK-5-6                5    50.000
 MK-5-7                5    60.000
 MK-5-8                5    70.000
 MK-5-9                5    80.000
 MK-5-10               5    90.000
 MK-5-11               5   100.000
 MK-5-12               5   110.000
 MK-5-13               5   120.000
 MK-5-14               5   130.000
 MK-5-15               5   140.000
 MK-5-16               5   150.000
 MK-6-1                6     0.000
 MK-6-2                6    10.000
 MK-6-3                6    20.000
 MK-6-4                6    30.000
 MK-6-5                6    40.000
 MK-6-6                6    50.000
 MK-6-7                6    60.000
 MK-6-8                6    70.000
 MK-6-9                6    80.000
 MK-6-10               6    90.000
 MK-6-11               6   100.000
 MK-6-12               6   110.000
 MK-6-13               6   120.000
 MK-6-14               6   130.000
 MK-6-15               6   140.000
 MK-6-16               6   150.000
!*********************************** Marker Types ********************************************************************
!Co-dominant marker: When heterozygote F1 is present, P1 is coded as 2, F1 is coded as 1, and P2 is coded as 0; Otherwise, P1 is coded as 2, and P2 is coded as 0. 
!Dominant marker: When heterozygote F1 is present, P1 and F1 are coded as 12, and P2 is coded as 0; Otherwise, P1 is coded as 2, and P2 is coded as 0.  
!Recessive markers: When heterozygote F1 is present, P1 is coded as 2, and F1 and P2 are coded as 10; Otherwise, P1 is coded as 2, and P2 is coded as 0. 
!Missing marker is coded as -1. 
 MK-1-1                 2   2   0   1   2   1   1   1   1   0   2   2   0   0   2   0   1   0   0   0   2   1   1   0   0   1   2   1   1   0   1   0   2   1   0   1   2   1   1   1   1   0   2   1   0   2   1   2   2   2   2   1   2   2   0   1   0   0   0   1   0   1   1   0   0   1   1   1   2   0   1   1   0   2   2   2   1   1   1   2   0   1   1   0   0   1   2   1   1   1   2   2   1   2   2   1   2   1   0   1   1   1   2   1   1   1   1   0   1   0   1   1   1   0   1   0   0   0   1   2   1   0   1   1   1   2   1   0   1   0   1   1   1   0   1   0   1   0   2   1   0   1   1   1   0   1   0   2   0   0   1   1   0   2   0   2   2   1   1   1   0   0   1   1   0   2   1   2   2   1   2   2   2   1   1   1   0   2   0   2   1   2   0   1   1   1   1   1   0   2   1   2   1   1   0   2   0   1   1   1
 MK-1-2                 2   0   0   1   2   1   1   0   1   1   2   2   0   0   2   0   2   0   0   1   2   1   1   0   1   1   2   2   1   0   1   0   2   1   0   1   2   1   1   1   1   0   2   1   0   2   1   2   2   2   1   1   2   1   0   2   0   0   0   1   0   1   1   1   0   1   0   0   2   0   1   1   0   2   1   2   1   1   1   2   2   1   1   0   0   1   1   0   1   1   2   2   1   2   2   1   2   2   0   2   1   1   2   1   1   1   1   1   1   0   1   2   1   0   1   0   0   0   1   2   1   1   1   1   1   2   1   1   1   0   1   0   1   1   1   0   1   0   2   1   0   1   1   1   0   1   1   1   0   0   0   1   0   2   0   2   2   0   2   1   0   0   1   1   0   2   1   2   2   1   2   2   2   1   2   1   0   1   1   2   1   2   0   1   1   1   1   1   0   2   1   2   1   1   1   2   0   0   1   1
 MK-1-3                 2   0   0   1   2   1   1   0   1   1   2   2   0   0   1   0   1   0   0   1   2   1   1   0   1   1   2   2   1   2   1   0   2   1   1   1   1   1   1   1   0   0   2   1   0   2   1   2   2   2   1   1   1   1   0   1   0   0   0   1   0   1   1   1   0   1   0   0   2   0   1   2   0   2   1   2   1   1   1   2   2   2   1   0   0   1   1   0   1   1   2   2   1   2   2   1   2   2   1   2   1   1   2   1   1   1   1   2   1   0   1   1   1   0   1   0   0   0   1   2   1   1   1   1   1   2   1   1   1   0   1   0   1   2   1   0   1   0   2   1   0   0   1   1   0   1   1   1   0   0   0   1   0   2   0   2   2   0   1   0   0   0   1   1   1   2   1   2   2   1   2   2   1   1   2   1   0   1   1   2   1   2   0   1   1   1   1   1   0   2   1   2   2   1   1   1   0   0   1   1
 MK-1-4                 2   0   0   1   2   1   1   0   1   1   2   2   0   0   1   0   1   1   0   1   2   1   2   0   1   1   2   2   1   2   0   1   2   0   1   1   1   1   1   1   0   0   2   1   1   2   0   2   2   2   1   1   1   0   0   1   0   0   0   1   2   1   1   1   0   1   0   1   2   0   1   2   1   1   1   2   2   1   1   2   2   2   1   0   1   1   1   0   1   1   2   1   1   1   2   0   1   2   1   2   1   1   2   1   2   2   1   2   1   0   1   2   0   0   0   0   0   0   0   2   1   1   1   1   2   2   1   1   1   0   1   0   1   2   1   1   1   1   2   1   0   1   1   1   0   1   2   1   0   1   0   2   0   2   0   2   2   0   1   0   0   0   1   2   1   1   0   2   2   1   2   2   1   1   2   1   0   1   1   2   2   2   1   1   1   1   1   2   0   1   1   2   2   1   1   1   0   0   1   0
 MK-1-5                 2   0   0   1   1   1   0   1   1   2   2   2   1   0   1   0   1   1   0   1   1   1   2   0   1   2   2   2   0   1   0   1   2   0   1   1   1   1   1   1   1   0   1   1   0   2   0   2   2   1   1   1   2   0   0   1   0   0   0   1   1   1   1   0   0   0   0   1   2   0   1   2   1   2   1   2   2   1   0   2   1   2   1   0   1   1   1   0   1   1   2   2   1   1   2   0   1   2   1   2   1   1   1   1   2   2   1   0   1   0   1   1   0   0   0   0   0   1   0   2   1   1   1   1   2   2   1   1   2   0   1   0   2   2   1   1   1   0   1   1   0   1   1   1   0   1   2   1   0   1   0   2   0   2   1   1   2   0   1   0   1   2   1   2   1   1   0   1   2   1   1   2   1   2   2   1   0   1   1   2   2   1   1   1   2   1   2   2   1   1   1   2   1   1   1   1   0   0   1   0
 MK-1-6                 2   0   0   1   0   1   0   1   1   2   2   1   1   0   1   1   1   1   0   1   1   1   2   1   1   2   2   1   0   1   0   1   2   1   1   1   1   1   2   1   1   0   1   1   0   2   0   2   2   1   1   1   2   0   0   1   0   0   0   1   1   2   1   0   0   0   0   1   2   1   1   2   1   2   0   2   2   1   0   1   1   1   1   0   1   1   2   0   1   1   2   2   1   1   2   0   1   2   1   2   1   1   1   1   2   2   1   0   1   0   2   1   0   0   0   0   1   2   1   1   1   1   1   1   2   2   1   1   2   0   0   0   2   1   1   2   0   0   1   1   0   1   1   2   1   1   1   1   0   1   0   2   1   2   0   0   1   0   1   0   1   2   1   2   0   1   0   1   2   1   0   2   2   2   2   1   0   1   0   1   2   1   1   1   1   2   2   2   1   1   1   2   0   1   1   1   0   2   1   0
 MK-1-7                 2   1   0   1   0   1   1   1   1   2   1   2   1   0   1   1   1   1   0   1   1   1   2   1   1   2   2   1   0   1   0   1   2   1   1   1   1   1   2   1   1   0   0   1   0   2   0   2   2   1   1   1   2   0   1   1   0   0   0   1   1   2   2   0   1   1   0   1   2   1   2   2   1   2   1   1   2   0   0   1   2   1   1   0   1   1   1   1   1   1   2   2   1   0   2   0   1   2   1   2   1   1   1   1   2   2   1   0   1   0   2   1   0   0   1   0   2   2   1   1   1   1   1   1   2   1   1   1   1   0   1   0   1   1   1   2   1   1   1   2   0   1   1   2   1   0   1   1   0   1   0   1   1   1   0   1   1   0   1   0   0   2   1   2   0   1   0   1   2   1   0   2   2   2   1   2   1   1   0   1   2   1   0   1   1   2   2   2   1   1   1   2   0   1   1   1   0   1   1   0
 MK-1-8                 2   1   0   1   0   0   1   1   1   2   1   2   1   0   1   1   1   1   0   1   1   1   2   1   1   2   2   2   0   0   0   1   2   2   1   1   1   0   1   1   1   0   1   1   0   2   0   1   1   1   1   2   2   0   1   1   2   0   0   1   1   1   2   0   1   1   0   0   0   1   2   2   1   1   1   1   2   0   0   0   1   0   1   0   1   1   1   1   1   1   2   1   1   0   2   0   2   2   1   2   1   0   0   1   2   2   0   0   1   0   1   1   0   0   1   0   2   1   1   1   1   1   1   1   2   1   1   1   1   0   2   0   1   0   1   2   1   1   1   2   0   1   1   2   1   0   1   1   0   1   0   2   1   1   0   1   1   0   1   0   1   2   1   2   0   1   0   1   2   1   0   1   2   2   1   2   1   0   1   0   1   1   0   1   1   1   2   1   1   2   1   2   1   1   1   1   0   1   1   1
 MK-1-9                 2   1   0   1   1   1   1   1   1   2   1   2   1   0   1   1   1   1   0   1   1   1   2   1   1   2   2   2   0   0   0   1   2   0   1   0   1   2   1   1   1   0   1   1   0   2   0   1   1   1   1   1   2   0   1   2   2   1   0   1   1   1   2   0   2   2   1   0   0   1   2   1   1   1   1   1   2   0   0   0   1   0   1   0   1   1   1   1   1   1   1   1   1   0   2   0   2   2   1   2   1   1   0   1   1   2   1   1   1   0   1   1   0   0   0   0   2   1   1   1   2   1   1   1   2   1   1   1   1   0   2   0   2   0   1   2   2   1   0   2   0   1   1   1   1   0   1   1   0   1   0   2   1   1   0   1   1   1   0   0   1   2   1   1   0   1   1   1   1   0   0   1   1   2   1   2   1   0   1   1   1   1   0   1   0   0   2   1   1   2   1   2   1   1   1   2   0   1   1   1
 MK-1-10                2   1   1   1   1   1   1   1   1   2   1   2   1   0   1   1   2   2   0   1   1   1   1   1   0   2   1   1   0   0   0   1   2   0   1   0   0   2   1   0   1   0   2   1   0   2   1   1   1   1   1   2   2   0   1   2   2   1   0   1   1   1   2   0   2   2   1   0   0   1   2   1   1   1   1   1   2   0   0   0   1   0   0   0   1   1   1   1   1   1   1   1   1   0   2   1   2   2   1   2   2   1   0   1   1   2   1   1   2   0   1   1   0   0   0   0   2   1   1   1   2   1   1   1   2   0   1   0   1   0   1   0   1   0   1   2   2   1   0   2   0   1   0   0   1   0   1   1   0   1   0   2   1   1   0   1   1   1   1   0   1   2   1   2   0   1   1   1   1   0   1   1   1   2   1   2   0   0   1   1   1   1   0   0   0   0   2   1   1   2   1   2   1   1   1   2   0   1   1   1
 MK-1-11                2   1   1   1   1   1   1   1   1   2   1   2   2   0   1   1   2   2   1   1   1   1   1   0   0   2   1   1   0   0   0   1   2   0   1   0   0   1   2   0   1   0   1   1   0   2   1   1   1   1   0   1   0   0   1   1   2   1   0   1   1   1   2   1   2   1   1   0   1   1   2   1   1   1   1   1   2   1   0   0   1   1   0   1   2   1   1   1   1   0   1   0   0   0   2   1   2   2   1   2   2   1   0   0   1   2   1   2   2   0   1   1   0   0   0   0   2   1   1   2   2   1   1   1   2   0   1   0   1   0   1   0   2   0   1   2   1   1   0   2   0   1   0   1   0   0   1   1   0   1   0   2   1   0   0   1   1   1   1   0   1   2   1   2   0   1   2   2   1   0   1   1   1   2   1   1   1   0   1   1   1   1   0   0   0   0   1   1   0   2   2   2   1   0   0   2   0   1   1   1
 MK-1-12                1   1   1   1   1   1   1   1   0   2   1   2   1   0   1   1   2   2   1   1   1   1   1   0   0   2   1   1   0   0   1   1   2   0   1   0   0   1   2   1   1   0   1   1   0   2   1   1   1   2   0   1   0   1   1   0   2   1   1   1   1   1   2   2   2   1   1   1   1   0   2   0   1   1   1   1   2   1   0   0   1   1   1   1   2   1   1   1   1   0   1   0   0   0   2   1   2   2   1   2   2   1   0   0   0   2   1   2   2   0   1   1   0   0   0   0   2   1   1   2   2   1   1   1   2   0   0   0   1   0   1   0   2   0   1   1   1   2   0   1   0   1   0   1   0   0   2   1   0   1   0   2   1   0   1   1   1   2   1   0   1   1   1   2   0   1   2   2   1   1   1   0   1   2   1   1   1   0   1   1   2   0   0   0   0   0   1   1   1   2   2   2   1   0   1   2   0   1   1   1
 MK-1-13                1   1   0   1   1   1   1   1   0   2   1   2   1   0   1   0   2   2   1   2   1   1   1   0   0   2   1   1   0   0   1   1   1   0   1   0   0   2   1   2   1   0   1   2   0   2   2   2   1   1   0   1   0   1   1   0   2   1   1   1   1   1   2   2   2   1   1   0   1   0   2   0   1   1   1   0   1   2   0   0   1   1   1   1   1   1   1   1   1   0   0   0   0   0   2   1   2   2   1   2   2   1   0   0   0   2   1   2   2   0   1   1   0   0   0   0   2   1   1   2   2   1   1   2   2   0   0   0   1   1   2   0   2   0   1   1   1   2   0   1   0   1   0   1   0   0   1   1   2   1   0   2   1   0   1   1   0   2   2   1   1   1   1   2   0   1   2   2   1   1   1   2   1   1   1   1   1   1   1   1   2   0   0   0   0   0   1   1   1   1   1   2   1   0   1   2   0   2   1   1
 MK-1-14                1   0   0   1   1   1   1   1   0   2   1   1   1   0   1   0   2   2   1   2   1   1   1   0   1   0   1   1   1   0   1   1   1   0   1   0   1   2   1   2   1   0   1   2   0   1   1   2   1   1   0   1   0   1   1   0   2   2   1   1   1   1   1   2   2   1   1   0   0   0   2   0   1   1   1   0   1   2   0   0   1   1   1   1   1   1   2   1   1   0   0   0   0   0   2   1   2   2   1   2   2   1   0   0   0   2   1   2   2   1   1   1   0   1   0   0   2   1   1   2   2   1   1   1   2   0   0   0   1   1   1   0   2   1   0   1   1   1   0   1   0   1   1   1   0   0   1   1   1   1   1   1   1   0   1   1   0   2   2   1   2   1   1   2   0   1   2   2   1   0   1   2   0   1   1   1   2   2   1   1   1   0   0   0   0   1   1   1   1   1   1   2   1   0   1   2   0   2   1   1
 MK-1-15                1   0   0   1   2   1   1   1   1   1   2   1   1   0   1   1   2   2   1   2   1   1   1   1   0   0   1   1   1   0   1   1   1   0   1   0   1   2   1   1   1   0   1   2   0   1   0   2   1   0   0   1   0   1   1   0   2   2   1   1   1   1   1   2   2   1   1   0   0   0   2   0   1   1   0   1   1   2   0   0   2   1   1   1   1   1   2   0   1   0   1   1   0   0   2   1   2   1   1   1   2   1   0   0   0   2   1   2   2   1   1   1   0   1   0   0   2   1   1   2   2   1   1   0   2   0   0   0   1   1   1   0   2   1   0   1   2   1   0   1   0   1   1   1   0   1   1   1   1   1   1   1   1   0   1   1   0   1   1   1   2   2   1   2   0   1   2   1   1   0   1   2   0   1   2   1   2   2   1   1   1   0   1   0   1   1   1   1   1   1   1   2   1   0   1   1   1   2   1   1
 MK-1-16                2   0   0   1   2   1   1   1   1   0   1   1   1   0   1   1   2   2   0   2   1   1   1   2   0   0   1   1   1   0   1   1   2   0   1   0   1   1   1   1   1   0   0   2   0   2   0   2   1   0   0   1   0   1   1   0   2   2   1   1   1   1   1   1   2   1   2   0   0   1   2   0   1   1   0   1   1   1   0   0   1   1   1   1   1   1   2   0   1   0   1   1   0   0   2   1   2   1   2   1   1   1   1   0   0   2   0   1   2   1   1   1   0   0   0   0   2   1   1   2   2   1   1   0   2   0   1   0   2   1   1   0   2   1   0   2   2   1   0   1   0   0   1   1   1   1   1   1   1   1   1   1   1   0   0   1   0   1   1   1   0   2   1   2   0   1   2   1   1   0   2   2   0   1   2   1   2   2   1   1   1   1   1   0   1   1   1   2   1   1   1   2   1   0   1   1   1   2   0   2
 MK-2-1                 1   1   2   2   2   1   2   1   0   0   1   2   1   0   2   0   1   0   1   1   1   0   1   1   1   1   1   2   1   1   0   1   1   0   1   2   2   2   2   1   1   2   2   0   1   1   1   1   1   0   1   2   1   1   1   1   1   0   1   0   0   2   0   2   1   2   2   0   1   1   1   1   1   1   1   1   1   2   0   1   1   2   1   1   2   1   2   0   0   1   1   1   0   2   0   0   1   0   1   1   0   1   1   1   0   1   1   2   1   0   2   1   2   1   1   0   1   1   2   2   1   1   1   2   1   1   2   1   0   2   0   1   1   1   0   0   0   1   2   1   2   1   0   1   2   1   1   2   2   1   1   2   1   0   1   2   0   0   1   2   1   2   2   0   0   2   0   1   1   1   1   1   2   2   0   0   1   0   1   0   1   1   1   1   0   2   2   2   1   2   1   1   0   2   2   1   1   2   2   0
 MK-2-2                 0   1   2   2   2   1   2   1   0   0   2   2   1   0   2   0   2   0   1   1   1   0   0   1   1   1   1   2   1   1   0   1   1   0   1   2   2   2   2   1   1   2   2   0   0   1   1   1   1   1   1   2   1   1   1   1   1   0   0   0   1   2   1   1   1   2   2   0   2   0   1   1   1   0   1   1   1   2   0   1   1   2   1   2   2   1   2   0   0   1   1   2   0   2   0   0   0   0   1   0   0   1   1   0   0   1   1   2   1   0   2   1   2   1   1   0   1   0   2   2   2   1   0   2   1   1   2   0   0   2   0   1   1   1   0   1   1   1   2   1   1   1   0   1   2   1   1   2   2   1   1   2   1   0   1   2   0   0   1   1   1   2   2   0   0   2   0   2   1   1   1   1   2   2   0   1   1   0   1   0   0   1   1   1   1   1   2   2   1   2   1   1   0   2   2   0   1   2   1   0
 MK-2-3                 0   1   2   2   2   1   2   1   0   0   2   2   1   0   2   1   2   1   1   1   1   0   1   1   1   1   1   2   0   2   1   0   1   0   2   2   2   2   2   1   1   2   2   0   0   1   1   2   2   1   0   2   1   1   1   1   1   0   0   0   1   2   1   1   1   2   2   0   2   0   0   0   1   0   1   1   1   0   0   1   1   1   1   2   1   1   2   1   0   1   1   1   1   2   0   0   0   0   1   0   0   1   1   0   0   1   1   2   2   0   2   1   2   0   1   0   1   0   2   2   2   1   0   1   1   1   2   0   0   2   0   1   0   1   0   1   1   0   2   1   1   1   0   1   2   1   1   2   2   1   1   2   2   0   0   1   0   0   2   1   1   2   1   0   0   2   0   1   0   1   0   1   2   2   0   0   1   0   2   0   1   1   1   0   1   2   2   2   1   2   1   1   0   2   2   0   1   2   1   0
 MK-2-4                 0   1   2   2   2   1   2   1   0   0   2   2   1   0   2   0   2   1   1   1   0   0   0   1   2   1   1   2   0   2   1   0   1   0   2   2   0   2   2   1   0   2   2   0   0   1   1   2   1   1   0   2   1   1   1   0   1   0   0   1   1   2   2   1   1   2   2   0   2   0   0   0   2   0   1   1   0   1   0   1   2   1   1   2   1   1   2   1   0   1   0   1   1   2   0   0   1   0   1   0   0   1   1   0   1   1   2   2   2   1   2   1   2   0   1   0   2   0   2   2   2   1   0   1   1   1   0   0   1   2   0   1   0   1   1   1   1   0   2   1   1   2   1   1   2   1   1   1   2   1   1   2   1   0   0   1   0   0   2   1   1   2   1   0   0   1   0   1   0   1   0   1   0   2   0   0   1   0   2   0   1   1   1   0   1   2   2   2   1   2   1   1   1   2   2   1   1   2   1   0
 MK-2-5                 0   1   2   2   1   1   2   0   0   0   1   2   1   0   2   0   2   1   1   1   0   0   1   1   1   1   2   1   0   2   1   0   2   0   2   2   1   1   1   1   1   1   2   0   0   1   1   2   1   1   0   2   1   0   1   0   1   1   0   1   1   1   2   2   2   2   1   0   2   0   0   0   2   0   1   2   0   2   0   1   0   1   1   2   1   1   2   2   0   1   0   1   0   2   0   0   1   0   1   0   0   1   1   0   1   0   2   2   2   1   2   1   2   1   1   0   2   0   2   2   1   1   0   1   1   1   0   0   1   2   0   1   0   1   1   2   1   0   2   2   2   2   2   1   2   1   2   1   2   1   1   2   1   0   0   1   0   0   2   1   1   2   1   1   0   0   1   1   1   1   0   2   0   2   0   0   1   0   2   0   1   1   2   0   2   2   2   2   1   2   1   1   1   2   2   1   1   2   1   0
 MK-2-6                 0   2   2   2   1   1   2   2   1   0   1   1   1   0   2   0   2   2   1   1   1   0   0   1   1   1   2   0   1   2   1   0   2   0   2   2   1   1   1   1   1   1   2   1   0   0   1   2   1   1   0   2   1   0   1   0   1   2   0   1   1   1   2   2   2   2   1   1   2   0   0   0   2   0   1   2   0   1   0   1   0   1   1   2   1   1   2   1   0   1   0   1   0   1   1   0   1   0   1   0   1   1   2   0   0   1   2   2   2   1   2   1   2   1   1   1   2   1   2   2   1   2   0   1   1   2   2   0   1   2   1   2   1   1   1   2   1   0   1   2   2   2   2   1   2   1   2   1   2   1   0   2   1   0   0   1   0   0   2   2   1   2   1   1   0   1   0   1   1   1   0   1   0   1   0   0   1   0   1   0   1   1   1   0   2   2   1   2   1   2   1   1   1   2   2   0   0   2   1   0
 MK-2-7                 0   2   2   2   1   1   2   1   1   0   1   1   1   0   2   0   2   2   1   1   1   0   0   1   1   0   1   0   1   2   1   0   2   0   2   2   1   1   1   1   1   1   2   1   0   1   1   1   1   1   1   2   1   0   1   0   1   2   0   1   2   2   2   1   2   1   1   1   1   0   1   0   2   1   1   2   1   0   0   1   0   1   1   2   1   1   2   1   1   1   1   1   1   1   1   0   0   0   1   0   0   1   1   0   0   1   2   1   2   1   2   1   2   1   1   1   2   1   2   2   1   2   0   1   1   2   2   1   1   2   1   2   2   1   1   1   1   0   1   2   2   2   2   1   2   1   2   1   2   1   1   1   2   0   0   1   0   0   2   1   1   2   1   1   0   0   0   1   1   1   0   1   0   1   1   1   2   0   1   0   1   2   1   0   2   2   1   1   1   1   1   1   1   1   1   0   1   2   1   1
 MK-2-8                 0   1   2   2   1   1   1   1   1   0   1   1   1   0   2   0   1   2   1   1   1   0   0   0   1   0   1   0   1   2   1   1   2   0   1   1   1   1   1   2   1   2   2   2   0   1   1   1   1   2   1   2   1   0   1   0   1   2   0   1   2   2   2   2   2   0   1   1   1   0   1   1   2   1   1   2   0   0   0   1   0   1   1   2   1   1   2   2   1   1   1   1   1   1   1   0   0   0   2   0   0   1   1   0   1   1   2   1   2   1   2   1   2   2   1   1   2   1   2   1   1   2   0   1   1   2   2   0   1   2   1   1   2   2   1   1   1   0   1   2   2   2   2   1   2   1   1   1   2   1   1   1   2   0   0   1   0   0   2   1   1   2   2   1   0   0   0   1   1   1   0   1   0   1   1   1   2   1   0   0   1   2   1   0   2   1   1   1   1   1   1   2   0   1   1   0   1   2   1   1
 MK-2-9                 0   1   2   2   1   1   1   1   1   0   1   1   2   0   2   0   1   2   1   1   1   1   0   0   1   0   1   1   1   2   1   1   2   0   1   1   1   1   1   2   1   2   2   2   0   1   2   1   1   2   1   2   1   0   1   1   1   2   1   1   1   2   2   2   2   0   1   1   1   0   1   1   2   1   1   2   0   0   1   1   1   1   1   2   1   1   1   2   1   1   1   1   0   1   1   0   0   0   2   0   0   1   1   1   1   2   2   1   1   2   2   1   1   2   1   1   2   1   2   1   1   0   0   1   1   2   2   0   1   2   1   1   2   2   1   0   1   0   1   2   1   2   1   0   1   1   1   1   2   1   1   1   2   0   0   1   0   0   2   1   2   2   2   1   0   0   0   1   1   1   0   1   0   1   1   0   2   1   0   0   1   1   0   0   2   1   2   1   1   1   1   2   0   2   1   0   1   1   0   1
 MK-2-10                0   0   2   2   1   1   2   1   1   0   1   1   2   0   2   0   1   2   2   1   1   1   0   0   1   0   1   1   1   2   1   1   2   0   1   1   1   1   0   2   2   1   0   2   1   0   2   1   1   2   2   1   1   0   1   1   1   1   1   1   1   2   2   2   2   0   1   1   1   0   0   2   2   1   1   1   1   0   1   1   1   0   1   1   1   1   2   2   1   1   1   1   0   1   1   0   1   0   1   0   0   1   1   1   1   2   2   1   1   2   2   1   1   2   0   1   2   1   2   1   1   0   0   1   1   2   2   0   1   2   1   1   2   2   1   0   0   0   1   2   1   2   2   0   2   1   1   2   1   1   2   1   2   1   0   1   0   1   2   1   2   1   2   1   0   1   0   1   1   2   0   1   0   1   1   0   2   1   0   0   1   1   0   1   2   1   2   1   1   1   1   2   0   2   1   0   1   2   0   1
 MK-2-11                0   0   2   2   2   2   2   1   1   0   1   0   2   0   2   0   0   2   1   1   1   1   0   0   1   0   1   1   1   2   1   1   2   0   1   1   1   1   0   2   2   1   0   2   1   0   2   2   0   2   2   1   1   0   1   1   2   1   1   1   1   2   2   2   1   0   1   1   1   0   0   2   1   1   1   1   1   0   1   2   1   0   1   1   1   1   2   2   1   1   1   1   0   1   1   0   0   0   1   0   1   1   2   1   0   1   2   1   1   1   2   0   1   1   0   1   1   1   2   1   1   0   0   1   1   2   2   1   1   2   1   0   1   2   1   0   0   1   2   1   1   2   2   0   2   1   1   2   1   1   2   1   2   1   0   1   0   1   2   1   2   1   2   1   0   1   0   1   2   2   0   1   0   1   1   0   2   2   0   1   0   1   1   1   2   1   2   1   0   1   1   1   0   2   2   0   1   2   0   1
 MK-2-12                0   0   1   2   2   2   2   1   1   1   1   0   2   0   2   0   1   2   2   1   1   0   0   0   1   0   1   1   2   2   1   1   2   0   1   1   1   0   0   2   2   1   0   1   1   0   1   2   1   2   2   1   1   0   2   1   2   1   1   1   1   2   2   2   2   0   1   1   1   0   1   1   1   1   1   1   1   1   1   2   1   1   1   1   1   0   2   1   1   1   1   1   0   0   2   0   1   0   1   0   1   1   2   1   0   1   2   1   1   1   2   1   1   2   1   2   1   1   2   1   2   0   0   1   1   2   1   1   1   2   1   1   1   2   1   0   0   1   2   1   1   2   2   0   2   1   1   1   1   1   2   1   2   1   0   1   0   1   2   1   2   1   2   1   0   0   0   1   2   2   0   1   0   1   1   1   2   2   0   1   0   0   1   2   2   1   2   1   0   1   1   1   0   2   2   0   2   1   1   1
 MK-2-13                0   0   1   2   2   1   1   1   1   1   1   0   2   0   2   0   0   2   2   1   1   0   0   0   1   1   1   1   2   2   1   1   2   0   2   1   1   0   0   1   1   1   0   1   1   0   1   2   2   2   2   1   2   0   2   1   2   1   1   1   1   2   2   2   2   0   1   1   1   0   1   1   0   1   0   1   1   1   1   2   1   1   1   1   2   0   2   1   1   1   1   1   0   1   2   0   1   0   1   0   0   1   2   1   0   1   2   1   1   2   2   1   1   2   1   2   0   1   2   1   2   0   0   2   1   2   0   1   1   2   1   2   1   2   1   0   0   1   2   1   1   2   2   1   2   1   1   1   1   1   2   1   2   1   1   1   0   1   2   1   2   0   2   1   0   0   0   2   2   2   0   1   0   1   1   1   2   2   0   1   0   0   1   2   2   1   1   1   0   1   1   1   0   2   2   0   2   1   1   1
 MK-2-14                0   0   2   2   2   1   1   1   1   2   0   0   2   0   2   0   0   2   2   1   1   0   0   0   0   1   1   1   1   2   1   1   1   0   2   1   1   0   0   1   1   1   0   1   2   0   1   2   2   2   2   1   2   0   1   1   2   1   1   0   1   2   1   2   2   1   1   1   1   1   1   0   0   1   0   1   0   1   0   2   0   1   1   1   2   0   2   1   2   1   1   1   0   1   2   1   1   0   2   1   0   2   2   1   0   1   2   1   1   2   2   1   1   2   1   2   0   1   2   1   1   0   0   1   0   2   0   1   0   2   1   2   1   2   0   1   0   1   2   1   1   2   1   1   2   1   1   1   1   1   2   1   1   1   0   0   0   1   1   1   2   0   2   1   0   0   0   2   2   2   0   0   0   0   1   1   2   2   1   1   0   0   0   2   2   2   1   1   0   1   1   1   0   1   2   0   2   1   0   1
 MK-2-15                0   1   1   2   2   1   1   1   1   2   0   1   2   0   2   1   0   2   1   1   0   0   0   0   0   1   0   2   1   2   1   1   1   0   2   1   1   0   0   2   1   0   0   1   2   1   1   2   1   2   0   1   1   0   1   1   1   1   1   1   1   2   1   2   2   1   1   2   2   1   2   2   1   1   0   1   0   1   0   2   0   0   1   0   2   0   1   2   2   1   0   0   0   1   2   1   1   1   2   2   0   1   2   1   0   1   2   1   1   2   2   2   1   2   0   2   1   1   2   1   1   0   1   1   0   2   0   1   0   1   1   2   1   2   0   1   1   1   2   1   1   2   1   1   2   1   1   1   1   1   2   1   1   1   0   0   0   1   1   1   2   1   0   1   0   1   0   2   2   2   0   0   0   0   1   1   2   1   1   2   0   0   0   2   2   2   1   0   0   1   1   1   0   1   2   0   2   1   0   1
 MK-2-16                1   1   1   2   2   1   1   1   1   2   0   1   2   0   2   1   0   1   1   1   0   0   0   0   1   1   0   2   2   2   1   1   1   0   2   1   2   0   0   2   1   0   0   1   2   1   1   1   1   2   0   1   1   0   1   1   1   2   1   1   1   2   1   2   2   1   1   2   2   1   2   2   1   1   0   1   0   1   0   1   0   0   1   0   2   0   1   2   1   2   0   0   0   1   2   2   0   1   2   2   0   1   2   1   1   1   2   2   1   2   2   2   1   2   0   2   0   0   1   1   1   0   1   1   0   2   1   1   0   1   1   2   1   2   1   0   2   1   1   2   2   2   1   1   2   1   1   1   1   1   2   1   1   2   0   0   0   1   1   2   1   1   1   1   1   1   0   2   2   2   0   0   0   1   1   2   2   1   1   2   1   0   1   1   2   2   1   0   0   1   1   1   1   1   2   0   1   0   0   1
 MK-3-1                 2   2   1   2   1   1   0   1   1   2   1   0   0   0   0   2   2   1   0   1   1   2   1   2   1   1   2   1   2   1   0   2   0   0   1   1   2   1   1   1   2   1   1   2   1   1   1   2   0   1   2   1   0   2   1   2   2   1   1   1   0   0   1   1   1   0   1   2   2   1   1   1   1   0   2   0   0   1   2   0   2   2   1   0   1   0   2   1   0   2   0   0   1   1   1   0   1   1   1   0   1   2   1   2   2   2   2   1   0   1   1   0   1   2   1   1   2   1   1   1   0   1   1   0   1   0   1   2   0   1   1   1   1   1   0   1   1   2   2   1   2   1   0   2   1   0   2   1   2   1   2   1   0   0   1   1   1   2   0   2   0   1   2   2   1   2   1   1   2   1   1   2   1   1   1   1   0   1   0   2   0   2   1   1   1   1   0   1   1   2   0   1   1   0   1   2   2   1   1   2
 MK-3-2                 1   2   1   2   1   1   0   1   2   2   1   0   0   0   0   2   2   1   0   1   1   2   1   2   1   1   2   1   2   0   0   2   0   0   1   1   1   1   1   1   1   1   1   2   1   2   1   2   1   1   1   1   0   1   1   1   2   1   1   1   0   0   1   1   0   0   1   2   2   1   1   1   1   1   2   1   0   0   2   0   2   1   1   1   0   1   2   1   0   2   0   0   1   1   1   0   2   1   1   1   1   2   1   1   2   2   2   1   0   1   1   0   1   2   1   1   2   1   0   1   1   1   0   0   1   0   1   2   0   1   1   1   1   1   0   1   0   2   1   1   2   1   1   1   1   1   2   1   1   1   2   1   0   0   1   1   1   2   0   1   0   1   2   2   1   2   1   1   2   0   1   2   2   1   1   1   0   1   0   1   0   2   2   1   1   0   1   1   1   2   0   1   1   0   1   2   2   1   0   2
 MK-3-3                 1   2   1   2   1   1   0   1   2   2   1   0   0   0   0   2   2   1   0   1   1   2   1   2   1   1   1   1   1   0   1   2   0   0   1   1   1   1   1   1   1   1   0   2   1   2   1   2   1   1   1   1   0   1   1   1   0   1   1   1   0   0   1   1   0   0   1   2   1   2   1   1   1   0   2   1   0   0   2   0   2   1   1   1   0   1   2   1   0   2   0   0   0   1   1   0   1   2   1   1   1   2   1   1   2   2   2   1   0   1   1   0   1   2   1   1   2   1   0   1   1   1   0   0   1   0   1   2   0   1   1   1   1   1   0   0   1   2   1   1   1   1   1   0   1   1   2   1   1   1   2   1   1   0   1   1   1   1   0   1   0   0   2   2   1   2   1   1   2   0   1   1   2   1   1   1   1   1   0   1   0   2   1   1   1   0   1   1   1   2   0   1   1   0   1   2   2   2   0   2
 MK-3-4                 1   2   1   2   1   1   0   1   2   2   0   1   0   0   0   1   2   1   0   1   0   2   1   2   1   1   1   1   1   1   1   2   1   0   1   0   1   0   1   1   0   1   0   2   0   2   1   2   1   1   1   1   0   1   1   1   0   2   1   1   1   0   1   2   1   0   2   2   1   1   0   2   1   0   1   1   0   0   2   0   2   0   1   2   0   1   2   1   2   1   0   0   0   1   1   0   1   2   1   1   1   2   1   1   0   2   2   1   0   0   2   0   1   2   2   1   1   1   0   1   1   1   0   0   1   0   0   2   1   0   1   2   1   1   2   0   1   1   0   1   1   1   1   0   1   1   2   2   1   1   2   1   0   0   2   1   1   0   0   1   0   0   1   2   1   1   1   1   2   0   1   1   2   1   0   1   2   1   0   1   0   1   1   1   1   0   1   2   1   1   0   0   1   0   1   2   2   2   0   2
 MK-3-5                 1   2   0   2   1   1   0   1   2   2   0   1   0   1   0   1   2   1   1   1   0   1   1   2   1   1   1   1   1   1   1   1   0   1   1   0   1   1   1   1   0   1   0   1   0   2   1   1   1   1   1   1   1   1   1   1   0   2   1   1   1   1   1   2   1   0   2   2   1   1   0   2   1   0   1   1   0   0   2   0   2   0   1   2   0   1   2   1   2   1   0   0   1   1   1   0   1   2   1   1   1   2   1   1   0   2   2   1   0   0   2   0   1   2   2   1   1   1   0   0   1   1   0   0   1   0   0   2   1   0   0   2   1   1   2   0   1   2   1   1   1   1   2   0   1   1   2   2   1   1   2   0   0   0   2   1   1   1   0   0   0   0   1   2   1   1   1   1   1   1   1   1   2   1   0   1   2   1   0   1   0   1   1   1   1   0   1   2   1   1   0   0   2   0   1   1   1   2   0   2
 MK-3-6                 1   1   0   2   0   1   0   1   2   2   0   1   0   1   0   2   2   1   1   1   0   1   1   2   1   1   1   1   1   2   1   1   0   0   1   0   1   1   0   1   1   1   0   1   0   2   1   2   1   1   1   1   1   1   0   1   0   1   2   1   1   1   1   1   1   0   2   2   0   1   0   2   1   0   1   1   0   0   2   0   2   0   1   1   0   1   2   1   2   1   0   0   1   2   1   1   1   2   1   2   1   2   1   1   0   2   2   1   0   0   2   0   1   2   2   0   1   1   0   0   1   1   0   0   1   0   0   2   1   0   0   2   1   1   2   0   1   2   0   1   1   1   2   0   1   2   2   2   1   2   2   0   0   0   2   1   1   1   0   0   0   1   1   2   1   2   2   1   1   1   1   0   1   1   0   1   2   1   0   1   0   1   1   1   1   0   1   2   1   1   0   1   2   1   1   1   1   2   0   1
 MK-3-7                 1   2   0   1   0   1   0   1   1   2   0   1   1   1   0   1   2   1   2   1   0   1   1   2   0   1   0   1   1   2   2   1   0   0   1   0   0   1   0   1   1   2   0   1   0   1   1   1   1   1   1   1   1   2   0   1   0   2   1   1   1   1   1   1   1   0   2   1   1   1   0   2   0   0   1   1   0   0   2   0   2   0   2   1   0   1   2   1   2   1   0   0   1   2   1   1   1   1   1   2   1   2   1   1   0   2   1   1   0   1   2   0   1   2   2   0   0   2   0   0   1   1   0   0   1   0   0   1   1   0   0   2   0   1   1   0   1   2   0   1   2   1   1   1   0   2   2   2   1   2   2   1   0   0   2   1   1   0   0   1   0   1   1   2   1   2   2   0   1   0   1   0   1   1   0   1   2   1   0   0   0   0   1   1   1   0   1   2   1   1   0   1   2   0   1   1   1   2   0   1
 MK-3-8                 1   2   0   1   0   1   0   2   1   2   0   1   1   1   0   1   1   1   2   1   0   1   2   2   0   2   1   1   1   1   2   1   0   0   1   0   0   2   1   1   1   2   0   1   0   2   0   1   1   1   1   1   1   1   0   1   1   2   1   1   1   1   1   1   1   0   2   1   1   1   2   2   0   0   1   1   0   0   2   0   2   2   2   1   0   1   2   0   2   1   0   0   1   2   2   1   1   0   1   2   2   2   1   1   2   2   1   0   1   1   2   0   1   2   1   0   0   2   0   0   1   1   0   0   1   0   0   1   1   0   1   2   0   1   1   0   1   2   0   1   2   1   1   0   0   2   1   2   1   1   2   1   0   1   2   1   1   0   0   1   0   2   1   2   1   2   2   0   1   0   1   0   1   1   0   1   2   1   0   0   0   0   1   1   1   0   1   2   1   1   0   1   2   0   2   1   1   2   0   1
 MK-3-9                 1   2   1   1   0   1   0   2   2   1   0   1   1   1   1   1   1   2   2   1   0   1   2   2   0   2   1   1   2   1   2   1   0   0   1   0   0   2   1   1   1   2   0   1   0   2   0   0   1   2   1   1   1   1   0   1   1   2   1   1   0   1   1   1   1   0   2   1   1   1   2   2   0   0   1   1   0   0   2   0   2   2   2   0   1   1   2   0   1   1   0   0   1   2   2   1   2   0   1   2   1   2   1   1   2   1   1   0   1   1   1   0   2   2   1   1   0   2   0   0   1   1   0   0   1   0   0   1   1   0   1   2   0   1   2   1   1   2   0   1   1   1   1   0   0   2   1   2   1   1   2   1   0   1   2   0   1   0   0   1   0   2   1   2   2   2   2   1   0   1   1   0   1   1   0   1   2   1   0   0   0   0   1   1   1   0   1   2   0   1   0   1   1   0   2   1   1   1   0   1
 MK-3-10                0   2   1   1   0   1   0   2   2   1   1   0   1   1   1   0   1   2   2   1   0   1   2   2   0   2   0   1   2   1   2   1   0   0   1   0   1   2   1   1   1   2   0   1   0   2   0   0   1   2   2   1   1   1   1   1   1   1   1   2   0   1   1   1   1   0   2   1   1   2   2   2   0   1   0   1   0   0   2   0   2   2   2   0   2   1   1   1   1   1   0   0   1   1   1   1   2   0   0   2   0   2   1   1   1   1   2   1   1   1   1   1   2   2   1   1   0   1   1   0   1   1   0   0   1   1   0   1   0   0   2   2   0   0   2   1   1   2   0   1   1   1   1   0   1   2   1   1   1   1   1   1   0   1   2   1   1   1   0   1   0   2   2   2   2   2   2   1   0   2   0   0   0   0   1   1   2   2   0   0   1   0   1   1   1   0   1   2   0   1   0   0   2   0   2   2   1   1   0   1
 MK-3-11                0   2   1   1   0   2   1   2   2   1   1   0   1   1   0   0   2   2   2   1   0   1   2   2   0   2   0   1   2   1   1   1   0   0   1   0   1   2   1   2   2   1   1   1   0   1   0   0   1   2   2   1   1   0   1   1   0   1   1   1   0   1   1   1   1   0   2   0   1   1   2   2   0   1   0   2   1   1   2   0   1   2   2   0   2   1   1   1   1   1   0   0   1   1   2   1   2   0   0   2   0   2   1   1   1   1   2   1   0   1   1   1   2   1   1   1   0   1   1   0   1   1   0   0   1   1   0   0   0   0   1   1   0   0   2   1   1   2   0   1   1   1   1   1   1   2   1   2   1   1   1   1   2   1   2   1   1   1   0   1   0   2   2   2   2   2   2   1   0   1   0   0   0   0   0   1   2   2   0   0   1   0   1   2   0   1   1   1   0   1   0   0   2   0   2   2   1   1   0   1
 MK-3-12                0   2   1   1   0   2   1   2   2   1   1   0   1   1   1   1   2   2   2   0   0   1   2   2   1   2   0   2   2   1   1   1   0   0   1   1   1   2   1   1   2   1   1   1   0   1   0   1   1   2   2   1   1   0   1   1   0   1   1   1   0   1   1   2   1   0   1   0   1   2   1   2   0   1   0   2   1   1   1   0   1   2   2   0   1   1   1   2   1   1   0   1   1   1   2   1   2   1   0   2   0   1   1   2   1   1   1   1   0   2   1   1   2   0   1   1   1   1   1   0   1   2   0   0   1   1   1   0   0   0   1   0   0   0   2   1   1   1   1   0   1   1   1   1   1   2   1   1   1   1   1   1   2   1   1   1   0   1   0   1   0   2   1   2   2   2   2   1   0   1   0   0   0   0   0   1   1   2   0   0   2   0   2   2   0   2   1   1   0   0   0   0   2   1   2   2   1   0   0   2
 MK-3-13                0   2   0   1   0   2   1   2   2   1   1   0   2   0   1   1   1   2   1   0   1   1   2   2   1   2   0   2   1   1   1   1   0   0   1   1   1   2   1   1   2   1   1   1   1   1   1   0   0   2   1   1   1   0   1   2   0   1   1   1   0   1   1   1   1   0   2   0   1   2   1   2   0   1   0   2   1   1   1   0   1   2   2   0   1   1   1   2   1   1   0   1   1   0   2   0   2   1   0   2   0   1   1   2   1   1   1   1   0   2   1   1   2   0   1   0   1   1   1   0   1   2   1   0   1   1   1   1   0   1   1   0   0   0   2   0   1   1   0   0   1   1   1   1   0   2   1   1   1   1   2   1   2   1   2   2   0   1   0   1   0   2   1   2   2   2   0   1   0   1   0   0   0   0   1   1   1   1   0   1   2   0   2   1   0   2   1   1   0   1   0   0   2   1   1   2   1   0   0   1
 MK-3-14                0   2   1   1   0   2   1   2   2   1   1   0   2   0   1   2   1   2   1   0   1   1   2   2   1   2   0   2   1   0   1   1   0   1   1   1   1   2   1   0   2   1   1   1   1   1   1   0   0   2   1   1   1   0   2   2   0   1   1   1   0   1   1   1   2   1   2   0   1   2   1   2   0   1   1   2   1   0   1   0   1   1   2   1   2   1   2   2   1   1   0   1   1   0   2   1   2   1   0   2   0   1   0   2   0   1   2   2   0   2   0   2   2   0   0   0   1   1   1   1   0   2   1   0   1   1   1   1   0   1   1   1   1   0   1   0   1   1   0   0   0   1   1   2   0   2   0   1   1   1   2   1   0   1   2   2   1   1   0   1   0   2   1   2   1   2   1   2   0   1   0   0   0   0   1   1   1   1   0   0   2   0   2   1   0   2   1   0   0   1   0   0   2   1   1   2   1   0   0   1
 MK-3-15                0   2   1   1   0   2   1   1   2   1   1   0   2   0   1   2   1   2   1   1   1   1   2   2   0   2   0   2   2   0   1   1   0   0   0   1   1   2   1   1   1   1   1   1   0   1   1   0   1   2   1   0   1   0   2   2   0   1   1   1   0   1   1   1   1   0   2   0   1   2   0   2   0   1   1   2   1   0   1   0   1   1   2   1   2   0   1   2   1   2   0   0   0   1   1   1   1   1   0   2   0   1   0   2   0   1   2   2   0   2   0   2   2   0   0   0   1   1   1   1   0   2   1   0   1   1   0   1   0   1   1   1   1   0   2   0   1   1   1   0   0   1   1   2   0   1   1   1   1   1   2   1   0   1   1   2   1   1   0   1   0   2   1   1   1   2   1   2   0   1   0   0   1   0   1   0   1   1   0   0   2   1   2   1   0   2   1   1   0   1   0   1   2   1   1   2   1   0   1   1
 MK-3-16                0   2   1   2   0   2   1   1   2   1   1   0   2   0   1   2   0   2   2   1   0   1   1   2   1   2   0   2   1   0   1   1   0   1   1   1   1   2   1   1   1   0   1   2   0   1   1   0   1   2   0   0   1   0   2   2   0   1   1   1   0   2   1   1   2   1   2   0   1   2   0   2   0   1   0   2   0   0   1   1   1   1   2   1   2   1   1   2   1   2   1   0   0   1   1   1   1   1   0   2   0   1   0   1   0   1   2   2   0   2   0   2   1   0   0   0   1   1   1   1   0   2   1   1   2   1   1   2   0   2   0   1   1   0   2   0   1   2   1   0   0   1   1   2   0   1   0   1   1   1   2   1   0   1   1   2   1   1   0   1   0   2   0   1   1   2   0   2   0   1   0   0   1   0   1   0   1   1   0   1   2   0   2   0   0   2   1   0   0   1   1   1   2   1   1   2   1   0   1   1
 MK-4-1                 0   1   2   1   2   1   1   2   2   0   2   0   1   1   1   2   1   2   1   2   1   1   1   1   0   0   1   2   0   0   1   1   0   2   2   0   1   1   1   2   0   0   1   0   1   0   2   1   1   2   1   2   1   0   0   1   1   2   0   0   1   2   1   0   0   2   2   1   0   0   2   1   1   0   0   2   1   0   2   1   1   2   2   2   0   1   1   2   1   1   2   1   0   1   1   1   1   1   2   1   2   2   2   0   2   1   0   1   2   2   1   2   1   0   1   1   2   2   2   1   1   1   0   1   2   2   1   1   1   2   2   1   2   1   2   1   1   1   1   1   2   1   1   1   1   1   2   2   2   1   0   2   1   1   1   2   2   2   1   2   1   1   0   1   2   1   1   0   2   0   1   0   1   1   0   2   1   2   0   1   1   0   2   1   0   0   2   1   0   1   2   1   0   2   0   2   1   0   2   2
 MK-4-2                 0   1   1   1   2   1   1   2   2   0   2   0   2   1   1   2   1   2   1   2   1   1   1   1   0   0   0   2   1   0   1   2   1   2   2   1   1   1   2   2   0   0   1   0   1   0   2   1   2   2   1   1   1   1   0   1   1   2   1   0   1   2   1   0   0   2   2   1   0   0   2   1   1   0   0   1   1   0   2   1   1   2   2   2   1   1   1   1   1   0   2   0   0   1   1   1   1   1   2   0   1   2   2   0   2   1   1   0   2   2   1   1   1   0   1   1   1   2   2   1   1   0   0   1   2   2   1   1   0   1   2   1   2   1   2   1   1   1   1   1   2   1   2   1   1   1   1   2   2   1   0   1   1   1   1   2   2   2   1   1   1   1   0   2   2   1   1   0   2   1   1   0   1   0   0   1   1   2   0   1   1   0   2   1   0   0   2   1   0   2   2   1   0   2   0   1   1   0   2   2
 MK-4-3                 0   1   1   1   2   1   1   1   2   0   2   0   2   1   1   2   1   2   1   2   0   2   1   1   0   0   0   2   1   0   1   2   1   2   2   1   1   1   2   1   1   0   1   1   1   0   2   1   2   2   0   1   1   0   0   1   1   2   1   0   1   2   1   0   2   2   2   0   1   1   2   1   0   0   0   1   1   1   1   1   1   2   1   2   1   1   1   1   1   0   2   0   0   1   1   1   1   1   2   0   0   1   1   0   2   1   0   0   2   2   1   2   1   0   1   1   1   2   2   1   1   0   1   1   2   2   1   1   0   1   2   2   2   1   2   1   1   1   1   1   2   1   2   1   0   1   1   2   2   2   0   1   1   1   1   2   1   2   1   1   1   1   0   2   1   1   1   0   1   1   1   0   0   0   1   1   1   2   0   1   1   0   2   1   0   0   2   1   0   2   2   1   0   2   0   1   0   0   2   2
 MK-4-4                 0   2   1   2   2   1   1   2   2   0   2   1   2   1   1   2   1   2   1   2   0   2   1   1   0   0   0   2   0   2   1   1   1   2   1   1   1   1   2   1   1   0   1   1   1   1   1   1   2   2   0   1   1   0   0   1   1   2   1   0   1   2   1   0   1   1   2   1   1   1   2   1   1   0   0   1   1   1   1   1   1   2   1   1   1   1   1   1   2   1   2   0   0   2   2   1   1   1   2   0   0   1   1   0   2   1   0   0   2   2   1   2   1   0   1   1   1   2   2   1   1   0   2   1   1   2   1   2   0   1   2   2   2   1   2   1   1   1   1   0   1   1   2   1   0   1   1   2   1   2   1   2   1   1   1   2   1   2   1   1   1   2   0   2   1   1   1   0   0   1   1   0   0   0   2   0   1   2   0   2   1   0   2   1   0   0   2   1   1   1   2   1   1   2   0   1   0   0   2   1
 MK-4-5                 1   2   1   1   2   1   2   2   2   0   1   1   1   1   1   2   1   2   1   2   1   2   2   1   1   0   0   2   0   2   1   1   1   1   1   1   1   1   2   1   1   0   1   0   1   1   1   1   2   2   0   1   1   0   1   1   1   2   1   0   1   1   1   0   1   1   1   1   1   1   2   1   0   1   1   1   1   1   1   1   1   1   1   1   1   1   1   1   2   1   2   0   1   2   2   1   1   1   2   1   1   1   1   0   2   0   0   1   2   2   1   2   2   0   1   1   1   2   2   1   1   0   2   1   1   1   2   0   0   1   2   2   2   1   2   1   1   0   1   0   1   0   2   1   0   1   2   2   1   2   1   2   1   1   1   2   1   2   1   1   1   1   0   2   2   1   0   1   0   1   1   0   0   1   2   0   1   2   0   2   1   0   1   1   1   1   2   1   1   1   2   1   1   2   0   1   1   0   2   1
 MK-4-6                 1   2   1   1   2   0   2   2   1   0   1   1   1   1   0   1   1   1   1   2   1   1   2   1   1   0   0   1   0   2   1   1   1   1   1   0   1   2   2   1   1   0   1   0   1   1   1   1   2   2   0   1   1   0   1   1   1   2   2   0   1   0   0   0   1   0   1   1   1   1   2   1   0   1   2   1   1   1   1   1   1   1   1   1   1   1   1   1   1   1   2   0   1   1   2   1   1   2   2   1   1   1   1   0   2   1   0   1   1   2   1   2   1   0   1   1   1   2   2   1   0   0   1   1   1   1   2   0   0   2   2   2   2   1   2   1   1   0   1   0   1   0   1   1   0   2   2   2   1   2   1   2   1   0   1   1   1   2   1   1   1   0   0   2   2   1   0   1   0   1   1   0   0   1   2   0   1   0   0   2   1   0   1   0   1   1   2   1   1   1   2   1   1   2   0   1   1   0   2   1
 MK-4-7                 2   2   1   1   2   1   2   2   1   0   1   1   1   1   0   1   1   2   0   2   1   1   2   1   1   0   0   1   0   1   1   1   0   0   1   0   1   2   2   1   1   0   0   0   1   1   1   1   2   2   0   2   1   0   1   1   1   2   2   1   1   0   0   0   1   0   1   0   1   1   2   1   1   1   2   2   1   1   1   1   1   1   1   1   1   2   0   1   0   1   1   0   1   1   2   1   2   1   2   1   1   1   1   0   2   1   1   1   1   2   1   1   1   0   1   1   1   2   2   1   0   0   1   1   1   1   2   0   0   1   2   2   2   1   2   1   1   1   1   0   1   0   1   1   0   2   2   0   1   2   1   2   1   1   1   1   1   2   1   1   1   0   0   2   2   1   0   1   0   1   1   0   0   1   2   1   1   1   0   2   1   1   1   0   1   1   2   1   1   1   2   1   1   2   0   1   1   1   2   1
 MK-4-8                 2   1   1   1   2   2   1   2   0   0   1   1   1   1   0   1   1   2   0   2   1   1   2   1   0   0   0   1   0   2   1   1   0   0   1   0   1   2   2   2   1   0   0   0   1   1   1   0   2   2   1   2   0   0   1   1   1   2   2   1   1   1   1   0   1   0   1   1   0   2   2   1   1   1   2   2   1   1   0   1   1   1   1   1   1   2   0   2   1   1   1   0   1   1   2   1   2   1   2   1   1   1   1   0   1   1   1   1   1   1   1   1   1   1   1   1   1   2   2   1   0   0   2   1   1   1   1   0   0   1   1   2   1   1   2   1   1   1   1   0   1   0   1   1   0   2   2   0   1   2   0   2   0   1   1   1   1   2   1   1   2   0   0   2   2   1   0   1   0   2   0   0   0   1   2   1   1   1   0   2   2   1   1   1   2   0   2   1   2   1   2   1   1   2   0   1   1   0   2   0
 MK-4-9                 1   1   1   1   2   2   1   2   0   0   2   1   1   1   0   1   1   2   0   1   1   1   0   1   0   0   1   1   1   2   1   1   0   0   1   0   1   1   2   2   1   0   0   0   0   1   1   0   2   2   0   2   0   0   2   2   1   2   1   1   1   1   1   0   1   0   1   1   1   2   2   0   1   2   1   2   1   1   0   1   1   0   0   1   1   2   0   2   1   2   1   1   1   1   1   1   0   1   2   0   1   1   1   0   1   2   2   1   1   1   1   1   1   1   1   2   1   2   1   2   0   0   2   1   1   2   1   0   0   1   1   1   1   1   2   1   1   1   1   0   1   0   1   1   0   2   2   0   1   1   0   2   0   1   1   1   1   2   1   1   2   0   0   2   1   1   0   0   0   2   0   0   1   1   2   2   1   1   0   1   2   1   1   1   2   0   2   1   2   1   1   1   1   1   0   1   0   0   2   0
 MK-4-10                1   1   1   1   1   1   1   2   2   1   2   1   1   1   1   1   1   2   0   1   1   1   1   1   0   0   1   1   1   2   1   1   0   0   1   0   1   1   1   2   1   0   0   0   1   1   1   0   2   2   0   2   0   0   1   2   1   2   1   1   1   1   1   0   1   0   1   1   1   2   2   0   1   2   1   1   1   1   0   1   1   1   0   1   1   1   0   2   1   2   1   2   1   1   1   1   0   1   2   0   2   1   1   0   1   1   2   1   1   1   2   2   1   2   1   2   1   2   1   2   1   0   2   2   1   0   1   0   0   1   1   1   1   1   2   2   1   1   1   1   1   0   1   1   0   2   2   0   1   1   0   2   1   1   1   1   2   2   1   1   2   0   0   2   2   1   0   0   1   2   0   0   1   1   2   2   1   1   0   2   2   2   1   1   1   1   2   1   2   1   1   1   1   1   0   1   0   0   2   1
 MK-4-11                1   1   1   1   1   1   1   2   2   1   2   2   1   1   1   1   1   1   0   2   1   0   1   2   0   0   1   1   1   1   0   2   0   0   0   0   1   0   1   2   1   0   0   0   1   1   0   0   1   2   0   2   0   0   2   2   1   2   1   1   0   1   1   1   0   1   1   1   1   2   2   1   1   1   0   1   1   1   0   1   1   1   0   1   1   1   0   2   1   1   1   2   1   2   1   1   0   1   2   1   2   2   1   0   2   0   1   0   1   1   2   2   1   2   1   2   1   2   1   2   0   1   2   2   1   0   1   2   0   1   1   1   1   1   2   2   1   1   2   1   1   0   1   1   0   2   2   0   1   1   1   2   0   2   1   1   2   2   1   1   1   0   0   1   1   1   1   0   1   1   0   0   1   1   2   2   1   1   0   2   2   1   1   1   2   1   2   2   2   1   1   1   1   1   0   0   0   0   1   1
 MK-4-12                1   1   1   1   1   1   1   2   2   1   2   2   1   1   1   1   1   2   0   1   1   1   1   1   0   0   1   1   1   1   0   2   0   0   1   0   1   2   1   2   1   0   0   0   1   2   0   0   1   2   1   1   0   0   2   2   1   2   1   1   0   1   1   1   0   1   0   1   1   2   1   1   1   1   0   2   1   1   0   1   1   2   0   1   0   1   0   1   1   1   1   2   1   0   1   1   0   1   2   1   2   2   1   0   2   0   2   1   1   1   2   2   1   2   1   2   1   2   1   2   0   1   2   2   1   0   0   2   0   1   1   1   1   1   1   1   0   1   2   1   1   0   1   1   1   2   2   1   1   1   1   2   0   2   1   1   2   2   1   1   1   0   0   1   1   1   1   0   1   1   0   1   1   1   2   1   2   1   0   2   2   1   1   1   2   2   1   2   2   1   1   1   1   1   0   0   0   0   1   1
 MK-4-13                1   0   1   1   1   1   1   2   2   1   2   2   1   1   0   1   1   2   0   1   1   1   1   1   0   0   1   1   2   1   0   2   0   0   1   0   0   2   1   2   1   0   0   0   1   1   0   0   1   2   1   1   1   0   2   2   1   2   1   1   0   1   1   0   0   1   1   1   1   2   1   1   1   1   0   2   1   1   0   1   1   2   0   1   0   1   0   1   1   0   1   2   1   0   1   1   0   1   2   1   2   1   1   0   2   0   2   1   1   1   2   2   1   2   1   1   1   2   1   2   1   1   1   2   1   0   1   2   0   1   1   0   1   1   1   1   0   1   2   1   2   0   1   2   2   2   2   1   1   1   1   2   0   2   1   1   2   1   1   1   1   0   1   1   1   1   1   0   1   2   0   1   1   1   2   1   2   0   0   2   2   1   1   1   2   2   1   2   2   1   1   1   1   2   1   0   0   1   1   1
 MK-4-14                1   0   1   1   1   1   0   2   2   2   1   2   1   0   0   1   1   2   0   1   1   1   0   1   0   0   1   2   2   1   0   2   0   0   0   0   2   2   1   2   0   0   1   0   1   1   1   0   0   2   1   1   1   0   2   2   2   1   1   1   1   1   0   0   0   0   1   1   1   2   1   1   1   1   0   2   0   1   0   1   1   2   0   1   0   1   0   1   1   0   1   2   1   1   1   1   0   1   2   1   2   1   1   1   2   0   2   1   1   1   1   2   1   2   1   1   0   2   1   2   1   1   1   2   1   0   1   2   0   1   1   0   1   1   1   1   0   1   2   1   0   0   1   2   2   2   1   1   1   1   1   2   0   1   1   1   2   1   1   1   1   0   1   1   0   1   0   1   1   2   1   1   1   1   2   1   2   0   1   2   2   1   1   1   2   2   1   2   2   1   1   1   2   2   1   0   1   1   1   2
 MK-4-15                1   0   1   1   1   2   0   2   2   2   1   2   1   0   0   1   1   2   1   1   1   1   0   1   0   0   1   1   2   1   0   1   0   0   0   0   1   2   1   1   0   0   1   0   1   1   1   1   0   2   1   1   2   0   2   2   2   2   1   0   1   1   0   0   1   1   1   1   2   2   1   1   1   0   0   2   0   1   0   1   1   2   0   1   0   2   0   1   1   0   1   2   2   1   1   0   0   1   2   1   2   1   1   1   2   1   2   1   1   1   0   2   1   2   1   1   0   2   1   2   1   1   1   2   1   0   1   2   0   1   1   0   2   1   1   1   0   1   2   1   0   1   0   2   2   2   1   0   1   1   1   2   0   1   1   1   1   2   1   1   1   0   1   1   0   1   0   1   1   2   1   1   1   1   2   0   2   0   1   2   2   1   2   1   2   2   0   2   2   1   1   1   2   2   1   0   1   1   1   1
 MK-4-16                2   0   1   1   1   1   0   2   1   1   1   2   1   0   0   0   1   2   2   0   1   0   1   1   0   1   1   1   2   1   0   1   0   1   0   0   1   2   1   1   0   0   1   0   1   1   1   1   0   1   2   1   2   0   2   2   2   1   1   0   2   1   0   0   1   1   1   1   1   2   1   1   1   0   0   1   1   1   0   1   1   2   0   0   1   2   0   1   0   1   1   1   2   1   1   0   0   1   1   1   2   1   2   1   2   1   2   1   2   1   0   1   2   2   1   1   0   2   1   2   1   1   1   2   1   0   1   2   1   1   1   0   2   1   1   1   0   1   2   1   0   2   0   2   2   2   1   0   1   1   1   2   0   1   1   1   1   2   1   1   2   0   1   0   0   1   0   1   1   2   1   1   1   0   2   0   2   0   1   1   1   1   2   1   2   2   0   2   2   1   1   1   2   2   1   1   1   1   1   1
 MK-5-1                 1   0   1   1   1   1   1   2   2   1   1   1   1   1   2   0   1   1   2   1   2   1   1   2   2   2   1   1   1   1   0   1   1   1   1   0   1   2   1   0   0   1   0   0   2   1   1   0   1   1   0   1   0   1   0   1   1   2   2   0   1   1   0   1   2   1   1   0   2   1   0   2   2   0   1   1   2   0   1   1   2   1   1   1   0   0   0   0   1   0   1   1   2   1   1   1   2   0   2   1   2   0   0   2   2   0   1   0   0   1   0   0   2   0   1   1   2   1   2   1   0   1   2   2   1   0   0   1   2   1   2   0   0   0   0   1   2   1   2   0   0   1   1   2   1   0   1   1   0   1   2   0   2   0   1   1   0   0   0   1   0   0   1   1   1   1   1   2   1   2   0   1   2   1   2   2   2   2   0   2   1   1   1   2   0   2   1   0   2   1   1   0   1   0   0   2   1   1   1   1
 MK-5-2                 1   0   1   1   2   1   1   2   2   1   1   1   1   1   2   0   1   1   1   1   2   2   1   1   2   2   1   1   1   0   0   1   0   1   1   1   1   2   1   1   0   1   0   1   2   1   1   0   1   1   0   1   0   1   0   1   1   2   2   0   1   1   0   1   2   1   1   0   2   1   0   2   2   0   1   0   2   1   1   1   2   1   1   1   0   1   0   0   1   0   1   1   2   2   1   1   2   0   2   0   2   0   1   2   2   0   1   0   0   2   0   0   2   1   1   0   2   1   1   1   0   1   0   2   0   0   0   1   2   1   2   0   0   0   1   1   2   1   1   0   0   1   1   2   1   0   1   1   0   1   2   0   1   0   1   1   0   0   0   1   0   0   1   1   1   1   1   2   1   2   1   1   2   1   2   2   1   2   0   2   2   1   1   2   0   2   1   2   2   0   1   1   1   1   0   2   1   2   1   1
 MK-5-3                 1   0   1   2   2   1   0   2   2   1   1   1   2   1   2   0   1   1   1   1   2   2   1   1   2   2   1   1   2   0   0   1   0   1   1   1   2   2   1   1   0   0   0   1   2   2   1   0   1   1   0   1   0   1   0   1   1   2   2   0   1   1   1   1   2   1   1   1   2   1   1   2   2   0   1   1   2   1   1   1   2   1   1   1   0   1   1   0   0   0   2   1   2   2   1   1   2   1   2   0   2   0   1   2   1   0   1   0   0   2   0   0   2   1   1   0   2   1   1   0   0   0   0   2   0   0   0   1   2   1   2   0   0   0   1   2   2   1   2   0   0   1   0   2   1   0   1   1   1   1   2   0   0   0   2   1   0   1   1   1   0   0   1   2   1   1   2   2   1   2   1   1   2   2   2   2   1   2   0   2   2   2   1   2   0   2   1   2   2   1   1   1   1   0   0   2   1   2   1   1
 MK-5-4                 1   0   1   2   2   1   0   1   2   2   0   1   1   1   2   1   1   1   1   1   2   2   1   1   1   2   1   0   2   1   0   1   0   1   1   1   2   2   1   1   1   0   0   1   2   1   1   0   1   1   0   1   0   1   0   1   1   2   1   0   1   1   1   1   2   0   1   1   2   1   1   2   2   0   1   1   2   1   1   1   2   1   1   1   0   1   1   0   0   0   2   1   1   1   1   1   2   1   2   0   1   0   1   2   1   1   1   2   1   1   0   0   2   1   1   0   1   1   1   1   1   0   0   2   0   0   0   1   2   1   0   0   0   0   1   1   0   1   2   0   1   1   0   2   1   0   1   1   1   2   2   0   0   0   2   1   0   1   1   1   0   0   0   2   0   1   2   2   1   2   1   1   2   2   2   1   0   2   0   1   2   2   1   2   1   2   0   2   2   1   1   1   1   0   0   2   1   1   1   1
 MK-5-5                 1   0   0   2   1   1   1   0   2   1   0   1   0   1   2   1   2   1   1   1   1   2   1   1   1   2   1   0   1   1   0   0   0   1   1   1   2   2   1   1   2   0   0   1   2   1   0   1   1   1   0   1   0   1   0   1   1   2   1   1   1   1   1   2   2   1   1   1   2   1   1   2   2   0   1   1   1   1   2   1   2   1   0   1   0   0   1   0   0   1   2   1   1   1   1   1   2   1   2   0   1   0   1   2   1   0   1   2   1   1   0   0   2   1   1   0   1   1   1   1   1   0   0   2   1   1   0   1   2   1   0   0   0   0   1   1   0   1   2   0   0   1   0   2   1   0   0   1   1   2   1   1   0   0   2   1   1   1   1   1   0   0   1   2   0   1   2   1   2   2   1   1   2   2   1   1   0   2   0   2   2   2   1   2   1   2   0   2   2   1   1   1   1   0   0   2   1   1   2   1
 MK-5-6                 1   0   0   2   1   1   1   0   2   1   0   1   0   1   1   2   2   1   1   0   1   0   1   1   1   2   1   1   1   1   0   0   0   1   1   1   2   2   0   1   2   0   0   1   2   1   0   1   1   1   1   1   0   1   0   1   1   2   2   1   1   1   1   2   2   1   1   1   2   1   1   2   2   0   1   1   1   1   2   1   2   1   0   1   0   0   1   0   0   1   2   1   2   1   1   1   2   1   1   0   1   0   1   2   1   0   0   2   1   1   0   0   2   1   0   0   2   1   1   0   1   0   1   2   1   1   1   1   1   2   1   0   0   0   1   1   0   1   2   0   0   1   0   2   1   0   2   0   1   2   1   1   1   0   2   1   1   1   1   1   0   0   0   2   0   1   2   1   2   2   1   1   1   2   1   1   0   2   0   1   2   2   1   2   1   2   0   2   2   1   1   1   1   0   0   1   1   0   2   1
 MK-5-7                 1   1   0   2   1   1   1   0   1   1   0   1   0   2   1   2   2   1   1   0   1   1   1   1   0   2   2   1   1   1   0   0   0   1   1   1   2   2   0   1   1   0   0   1   1   2   0   1   1   1   1   1   1   1   1   1   2   1   2   1   1   1   1   1   2   0   0   1   2   1   1   1   2   1   1   1   1   1   1   1   2   1   0   0   0   0   1   0   1   1   2   1   1   2   1   1   1   1   1   0   1   1   1   2   0   1   0   2   1   1   0   0   2   1   0   1   1   1   1   0   1   0   1   2   1   1   1   1   2   2   1   0   0   1   1   1   0   1   2   0   0   2   0   1   1   0   2   0   2   2   1   1   1   0   2   1   1   1   1   1   0   0   0   2   0   1   2   1   2   2   1   1   1   2   1   1   0   1   0   1   2   2   1   1   1   2   0   2   1   1   2   1   1   0   0   0   1   0   2   1
 MK-5-8                 1   1   0   1   1   1   2   0   2   1   1   1   0   2   1   1   2   2   1   1   2   1   1   1   0   2   2   1   1   1   0   0   0   1   1   1   1   2   1   1   1   1   0   1   1   2   0   1   1   1   2   1   1   1   1   1   2   1   1   1   1   1   1   1   1   0   0   2   2   0   1   1   2   1   1   1   1   0   1   1   2   1   0   0   1   0   1   0   1   1   2   1   1   2   0   1   1   1   1   1   0   1   1   0   0   1   0   2   1   1   0   0   2   1   0   1   1   1   1   0   1   0   2   2   1   1   1   1   1   2   1   1   0   1   1   1   0   1   2   0   0   0   0   1   1   0   2   0   2   2   1   1   1   0   2   1   1   0   1   0   1   0   0   2   0   1   2   1   2   2   1   1   1   2   1   1   0   0   0   1   2   1   1   1   1   2   0   0   1   2   2   1   2   0   0   0   0   1   2   1
 MK-5-9                 0   1   0   1   0   1   2   0   1   1   1   1   0   1   1   2   2   2   1   1   1   1   1   2   1   2   2   1   1   1   0   0   0   1   1   1   1   2   1   0   1   1   1   1   1   2   0   1   2   1   2   0   1   1   1   1   2   1   1   1   1   1   1   1   1   0   0   2   2   1   1   1   2   1   1   1   2   1   0   1   2   1   0   0   1   0   1   0   1   1   2   2   1   2   1   1   2   1   1   1   0   0   1   0   0   1   0   1   1   0   0   1   1   1   0   1   1   1   1   0   0   0   2   2   1   1   1   1   1   1   1   1   0   1   2   1   0   1   2   0   1   0   0   1   1   0   1   0   2   2   2   0   1   0   2   1   1   0   1   0   1   0   0   2   1   2   2   1   2   2   1   1   1   2   0   2   0   0   2   1   2   1   1   1   2   2   0   0   2   1   1   1   2   0   0   0   0   1   2   1
 MK-5-10                0   1   0   0   0   1   2   0   1   1   1   1   0   1   1   1   2   2   2   1   1   1   1   2   1   2   2   1   1   1   0   0   0   1   1   1   1   2   1   0   1   1   1   1   2   2   0   1   2   1   2   1   1   1   1   2   2   1   1   1   1   1   1   1   1   0   0   2   2   1   1   1   2   1   0   1   2   1   1   1   2   1   0   0   1   0   1   0   1   1   2   2   1   2   1   0   2   1   1   1   0   0   1   0   0   1   0   1   1   1   0   1   1   1   0   1   1   1   1   1   0   0   1   2   1   1   1   2   1   1   1   1   0   1   1   2   1   2   2   1   1   0   0   2   0   1   1   0   1   2   2   0   1   0   2   1   1   0   1   0   1   0   1   2   1   2   2   1   2   2   1   1   2   2   0   2   0   0   1   1   2   1   1   1   2   2   0   0   2   1   1   1   2   0   0   0   0   1   2   1
 MK-5-11                0   0   0   0   0   1   2   0   1   1   1   2   0   1   1   1   2   2   2   1   1   1   1   2   1   2   1   1   1   1   0   0   0   1   1   1   1   2   1   0   1   1   1   1   2   2   0   1   2   0   2   2   2   1   1   2   1   1   1   1   1   2   1   1   1   0   0   1   1   1   1   1   2   2   0   1   2   1   1   1   2   1   0   0   1   0   1   0   1   1   2   2   2   2   2   0   2   1   1   1   0   0   1   0   0   1   0   1   1   1   0   0   1   1   0   1   1   1   1   1   0   1   1   2   1   0   1   2   1   1   1   1   0   1   1   2   0   2   1   1   2   0   0   1   0   1   0   0   1   1   2   0   0   0   2   2   1   0   1   0   1   0   1   1   1   2   2   1   2   2   2   0   2   2   1   2   1   0   1   1   2   1   1   1   2   2   0   0   2   1   1   1   2   0   0   1   0   2   2   1
 MK-5-12                0   0   0   0   0   1   1   0   1   1   1   2   0   1   1   1   2   2   1   1   1   1   1   2   1   2   1   1   0   2   0   0   0   1   1   1   0   2   1   0   1   1   1   1   2   1   1   1   1   0   1   2   2   1   1   2   1   1   1   1   1   2   1   1   1   0   1   2   1   1   1   1   2   2   1   1   2   2   1   1   2   0   0   0   1   0   1   0   1   1   2   2   2   1   2   0   2   1   0   1   0   0   0   0   0   0   0   1   1   2   0   0   1   1   0   1   1   1   2   1   0   1   1   1   1   0   1   2   1   1   1   1   0   1   2   2   1   2   1   1   2   0   0   1   0   1   1   0   1   1   2   0   0   0   2   2   0   0   1   0   1   1   1   1   1   2   2   1   2   2   2   0   1   2   1   2   1   0   0   1   2   0   1   1   2   2   0   0   2   1   1   1   1   0   0   1   1   2   2   1
 MK-5-13                0   0   0   0   1   1   1   0   1   1   1   2   0   1   1   2   2   2   0   1   1   1   1   2   0   1   2   1   0   2   0   0   0   1   1   1   0   2   1   0   1   1   2   2   1   1   1   1   1   0   1   2   2   1   1   2   1   1   1   0   1   2   1   1   1   1   1   2   0   1   1   1   2   2   1   1   2   2   1   1   2   0   0   0   1   0   1   0   1   1   1   2   2   1   2   0   1   1   0   1   1   0   1   0   0   0   0   0   0   1   0   0   2   1   0   1   1   1   1   1   1   1   0   0   1   1   1   2   1   1   1   0   1   1   2   1   1   2   1   2   2   1   0   1   0   0   1   0   1   1   2   0   1   0   2   2   0   0   0   0   1   1   1   1   1   2   2   1   2   2   2   0   1   2   1   2   1   0   0   1   2   0   0   1   1   2   0   0   2   1   1   1   1   0   0   1   1   2   2   1
 MK-5-14                0   0   0   0   1   1   1   0   1   1   1   2   0   1   1   1   1   2   0   1   0   2   2   2   0   1   2   1   0   1   0   0   1   1   1   0   0   2   1   0   1   1   2   2   1   1   1   1   1   0   1   2   2   0   1   2   1   1   1   0   1   1   2   1   1   1   1   1   0   2   1   1   2   2   1   1   2   1   1   1   2   1   0   0   1   0   1   0   1   0   1   2   2   1   2   0   1   1   0   1   1   0   1   1   1   1   0   0   0   2   0   0   2   1   0   1   1   1   1   1   1   2   0   0   1   1   1   2   1   1   2   0   1   1   2   2   1   2   1   2   2   1   0   1   1   0   1   0   1   1   2   0   1   0   1   2   1   0   0   1   1   1   2   1   1   2   2   1   2   2   2   0   1   2   1   2   1   0   0   1   1   0   0   1   1   2   0   0   2   1   1   1   1   0   0   1   1   2   2   1
 MK-5-15                0   0   1   0   1   2   1   0   1   2   1   2   1   2   1   0   0   2   1   1   0   2   2   1   1   1   2   1   0   1   0   0   1   1   1   1   0   2   1   0   1   0   2   2   1   1   1   1   1   0   1   2   2   0   1   1   1   0   1   0   1   1   2   1   1   2   2   1   0   2   1   1   2   2   1   1   1   1   1   1   2   1   0   0   1   0   1   1   0   1   1   2   2   2   2   0   1   1   0   1   1   0   1   1   1   1   0   0   1   2   1   0   2   1   0   1   1   1   1   1   2   2   1   0   1   1   1   2   1   1   2   0   1   2   2   2   1   1   2   2   2   1   0   1   1   0   1   1   1   0   1   0   1   1   1   2   1   0   1   0   1   1   2   0   1   2   2   1   2   2   2   0   0   2   1   1   1   0   0   1   1   0   0   1   1   2   0   1   2   1   0   1   1   0   0   1   1   2   2   1
 MK-5-16                1   0   1   0   1   1   1   0   1   2   2   2   1   2   1   1   0   2   1   1   0   2   2   1   2   1   1   1   0   1   0   1   1   1   1   1   0   1   2   0   1   0   1   2   1   2   2   1   2   0   1   2   2   1   1   0   1   0   1   1   1   1   2   1   1   2   2   1   0   2   1   1   2   2   1   1   1   1   0   1   1   1   0   1   1   0   1   1   0   1   1   2   2   2   2   0   1   1   0   2   1   1   1   1   1   1   0   0   0   2   1   0   1   1   0   1   1   1   1   1   2   2   1   0   1   1   2   1   1   1   2   0   1   2   2   2   0   1   1   2   2   1   0   1   1   0   1   1   1   0   1   1   1   1   1   2   2   0   1   0   1   1   2   0   1   2   2   1   2   1   2   0   0   2   1   0   1   0   0   1   1   0   0   1   1   1   1   1   2   1   0   1   1   0   0   1   1   2   2   1
 MK-6-1                 2   2   2   0   2   1   0   1   2   1   2   1   0   1   1   1   1   0   0   2   0   0   2   1   0   1   1   1   2   1   0   1   1   0   2   1   1   0   0   0   1   1   2   1   1   2   0   1   0   1   0   1   2   2   2   0   0   1   0   1   2   2   2   2   2   2   2   1   1   1   2   0   1   0   1   1   2   0   1   0   2   0   2   1   1   2   1   2   1   0   0   1   1   0   2   0   1   2   2   1   1   1   1   1   2   1   1   1   0   1   1   2   2   0   0   1   1   2   2   0   2   1   0   1   0   1   1   0   2   0   2   1   1   0   0   1   2   1   2   2   0   1   1   1   1   1   1   0   1   0   1   1   1   2   1   2   2   2   0   1   1   1   2   0   2   1   2   0   2   1   1   1   2   0   0   1   0   1   2   0   0   1   0   1   1   1   1   1   2   1   2   2   2   1   1   2   0   1   1   2
 MK-6-2                 2   1   2   0   1   1   0   1   2   1   2   1   1   1   1   1   1   0   1   2   0   0   2   1   0   1   1   1   1   1   0   1   1   0   2   1   1   1   0   0   1   1   2   0   1   1   2   1   0   1   0   1   2   2   2   0   0   1   0   1   1   2   2   2   2   1   2   0   2   1   1   0   1   1   1   0   1   1   1   0   2   0   2   0   1   2   2   1   1   0   0   1   1   0   2   0   1   2   2   1   0   0   2   1   2   1   2   1   0   1   1   2   2   0   0   1   2   2   2   1   1   2   0   1   1   1   1   0   2   0   2   1   1   0   0   2   2   2   2   2   0   1   1   1   0   1   1   0   1   0   1   1   1   1   1   2   2   2   0   1   1   1   1   0   2   1   2   1   2   1   1   1   2   0   0   0   0   1   2   1   1   1   0   0   1   1   1   1   1   1   2   2   1   1   1   1   1   1   1   2
 MK-6-3                 2   1   2   0   1   1   0   1   2   1   2   1   0   1   1   1   0   0   1   1   0   0   2   1   0   1   1   1   1   1   1   2   1   0   2   1   1   1   1   0   1   1   2   0   1   1   2   2   0   1   0   1   2   2   2   0   0   1   1   1   1   2   2   1   2   1   2   0   2   2   1   0   1   1   1   0   1   1   1   0   2   0   2   0   1   2   2   1   1   0   0   1   2   0   2   0   1   2   1   1   0   0   2   1   2   1   2   2   0   1   1   2   2   0   0   1   2   2   1   1   1   2   0   1   2   0   1   0   2   1   2   1   2   0   0   2   1   2   2   2   0   1   1   1   0   1   1   0   0   0   1   2   1   1   1   2   1   2   0   1   1   1   1   0   2   1   2   1   2   1   1   1   2   0   0   0   0   1   2   1   0   1   0   0   1   1   1   1   1   1   2   2   1   1   1   1   1   1   1   2
 MK-6-4                 2   1   0   0   1   1   0   1   2   1   1   1   0   1   1   1   0   0   1   0   0   0   2   1   1   1   1   0   1   1   2   2   1   0   2   1   1   1   1   0   1   1   1   0   1   1   2   2   1   1   1   1   1   1   2   0   1   1   0   1   1   2   2   1   2   1   1   0   2   2   1   0   1   1   1   0   1   1   1   1   2   0   2   0   1   2   2   1   1   0   0   1   2   0   2   0   2   2   1   1   0   0   2   2   2   1   1   1   0   1   1   2   2   0   0   1   2   2   1   1   1   2   0   1   2   0   1   0   2   1   2   1   2   0   0   1   1   2   1   2   0   2   1   1   0   1   1   0   0   1   1   2   0   1   0   2   1   2   0   2   1   1   1   0   2   1   2   1   2   1   1   1   1   0   0   0   0   1   2   1   0   1   1   1   1   2   2   1   1   1   1   2   1   1   1   1   1   1   1   2
 MK-6-5                 2   1   0   0   1   1   0   1   2   1   1   1   1   1   1   1   0   0   1   0   0   1   1   1   0   0   1   0   1   1   2   2   1   1   2   0   1   1   1   1   1   1   1   0   1   1   2   2   1   1   1   1   1   1   2   1   2   0   0   1   1   2   2   1   2   1   0   0   2   2   1   0   1   1   1   0   1   1   1   2   2   0   2   0   2   1   2   1   1   0   1   1   2   0   2   0   2   2   2   1   1   1   1   2   1   1   1   1   0   1   1   2   1   0   0   1   2   2   1   1   1   2   0   1   2   0   1   1   2   1   2   1   2   0   0   1   1   2   1   2   0   2   1   1   0   1   1   0   0   1   1   2   0   0   1   2   1   2   0   2   1   1   1   0   2   2   2   1   2   1   1   1   1   0   0   0   0   2   2   1   0   1   1   1   1   2   2   1   1   1   1   2   2   1   1   1   1   1   1   2
 MK-6-6                 2   1   0   0   0   1   0   1   2   1   1   0   1   1   1   2   0   0   1   1   1   1   1   1   0   0   1   0   0   0   2   2   1   1   2   0   1   1   1   1   1   1   0   1   1   1   2   2   1   1   1   1   2   1   1   0   2   0   0   1   1   2   2   1   2   1   0   0   2   2   1   0   1   1   1   0   1   1   1   2   1   0   2   0   2   1   2   1   1   1   0   1   2   0   2   0   2   2   2   1   2   1   0   1   1   1   1   2   0   1   1   2   1   0   0   1   2   2   2   1   1   2   0   1   1   0   1   1   2   1   2   0   2   1   1   1   1   2   1   2   0   2   1   1   0   1   1   0   0   1   0   2   1   0   0   2   1   2   1   2   1   1   1   0   2   2   2   1   2   1   1   1   1   0   0   0   0   2   2   1   0   1   1   0   1   2   2   1   1   1   1   2   2   1   1   1   1   1   1   2
 MK-6-7                 2   1   0   0   0   1   0   0   2   2   1   0   1   1   1   2   1   0   1   1   1   1   1   1   0   0   1   0   0   0   2   2   1   1   2   0   1   1   1   1   1   0   1   1   1   2   2   2   1   1   0   2   2   1   1   0   2   0   0   1   1   2   2   1   2   2   0   1   2   2   1   0   1   0   1   0   1   1   1   2   1   0   2   0   2   1   2   1   1   1   0   1   2   0   1   0   2   2   1   1   2   1   0   1   1   1   1   2   0   0   0   2   1   0   1   0   0   2   2   1   1   2   0   1   1   0   1   1   2   1   2   0   2   1   1   0   0   1   1   2   0   1   2   1   0   1   1   0   0   1   0   1   1   0   0   2   2   1   1   2   1   2   1   0   2   2   2   1   2   1   1   1   1   0   0   0   0   2   2   1   0   1   1   0   1   2   2   1   2   2   1   2   2   1   2   1   2   1   1   2
 MK-6-8                 2   1   0   0   0   1   0   1   2   2   2   0   1   1   1   1   1   0   1   1   1   1   1   1   0   0   1   0   0   0   2   2   1   1   2   0   0   1   0   0   1   0   2   1   1   2   2   1   1   1   0   2   2   1   1   0   2   0   0   1   1   2   2   1   2   2   0   1   2   1   1   0   1   1   1   0   1   0   1   1   1   1   2   0   2   1   2   1   1   1   0   1   2   0   1   0   2   2   1   1   2   1   0   2   1   1   1   2   0   0   0   2   1   0   2   0   1   2   2   1   1   2   0   1   1   0   1   1   2   1   2   0   2   1   1   0   0   1   1   2   0   1   2   1   0   1   1   0   0   1   0   1   2   0   0   1   1   1   1   2   1   2   1   0   2   2   2   2   2   1   1   1   0   1   0   0   0   2   2   0   0   2   2   0   1   2   2   1   2   2   1   2   1   1   2   1   2   2   1   2
 MK-6-9                 2   1   0   0   0   1   0   1   1   2   2   0   1   1   1   1   0   0   0   1   1   0   2   2   1   0   1   0   0   0   2   2   1   1   2   0   0   0   0   0   1   0   2   1   2   2   1   1   1   1   0   2   2   1   1   0   1   1   1   1   1   2   2   1   2   2   0   1   2   2   1   0   1   2   1   1   2   0   1   1   0   1   0   0   1   1   2   1   1   1   0   1   2   0   1   0   2   1   1   1   1   2   0   1   1   1   1   2   0   0   0   2   1   0   2   0   1   2   2   1   1   2   0   1   1   1   1   1   2   1   2   0   2   1   1   0   1   1   1   1   0   1   2   1   0   1   1   0   1   1   0   1   1   0   0   1   1   1   1   1   1   2   1   0   2   2   2   2   1   1   1   0   0   1   0   0   1   2   2   0   0   2   2   0   2   2   2   0   1   2   1   2   1   1   2   1   2   2   0   2
 MK-6-10                2   1   0   0   0   1   0   1   1   1   2   0   1   2   1   0   0   0   0   1   1   0   2   2   1   0   1   1   0   0   2   2   0   1   2   0   1   0   0   1   1   0   2   0   2   1   0   1   1   1   0   2   2   1   1   0   1   1   1   0   1   2   2   1   2   2   0   1   2   2   1   0   1   1   1   1   2   0   1   1   0   1   0   0   1   1   1   0   1   0   0   2   2   1   1   0   2   1   1   1   1   2   1   1   1   1   2   2   0   0   1   2   1   0   2   1   0   2   1   1   1   1   0   1   1   1   1   1   2   1   2   0   2   1   0   1   1   1   1   1   0   0   2   1   0   1   1   1   1   1   0   1   1   0   0   1   1   1   1   1   1   2   1   1   2   2   2   2   2   1   1   0   0   1   1   0   2   2   1   1   0   1   2   1   1   1   2   0   1   2   1   2   1   1   2   1   2   2   0   2
 MK-6-11                2   1   0   1   0   0   0   1   1   1   2   0   1   2   1   0   0   0   0   1   1   0   2   2   1   0   1   1   0   1   2   1   0   1   2   0   0   1   0   1   1   1   2   0   2   1   0   1   1   1   0   2   2   1   1   0   1   1   1   0   1   2   2   1   2   2   0   1   2   2   1   0   1   1   2   1   2   0   1   1   1   1   0   1   0   1   0   0   1   1   0   2   2   1   1   0   2   1   1   1   0   1   1   1   1   1   2   2   0   0   1   2   1   0   2   1   1   2   1   0   1   0   0   1   1   1   1   1   2   1   2   0   2   1   0   1   1   1   1   1   0   0   2   1   0   1   2   1   0   1   0   1   1   0   0   1   2   1   1   1   1   1   1   1   1   2   2   2   2   0   1   0   0   1   1   0   2   2   1   1   0   1   2   1   1   1   2   1   1   2   1   1   1   1   2   1   2   1   0   2
 MK-6-12                2   1   1   1   0   1   0   1   1   1   2   0   0   2   1   0   0   0   0   1   1   1   2   2   1   0   1   1   0   1   1   1   1   1   2   0   0   1   0   1   1   1   2   0   2   1   0   1   2   2   0   2   2   1   1   0   1   1   0   0   1   2   2   1   2   2   0   1   2   2   2   0   1   1   1   1   1   0   1   1   1   1   0   1   0   1   0   0   1   0   1   2   2   1   1   0   2   2   1   1   0   1   1   1   1   1   2   2   0   0   1   2   1   1   2   1   1   2   2   1   1   0   0   1   1   1   1   1   2   1   2   0   0   1   0   1   1   1   0   1   0   0   2   1   1   1   1   0   0   1   0   0   1   0   0   2   2   0   2   1   1   0   1   1   1   2   1   1   2   0   1   0   1   2   0   1   2   2   2   2   0   2   2   1   1   1   2   1   1   2   1   1   1   1   2   1   2   1   0   2
 MK-6-13                2   1   1   1   0   1   0   0   1   1   2   0   1   1   1   0   0   0   0   1   1   1   2   2   1   0   1   1   1   1   1   1   1   1   2   0   1   1   0   1   1   1   1   0   2   1   1   0   2   2   0   2   1   0   1   1   1   1   0   0   1   2   2   1   2   2   0   2   2   1   2   1   0   1   1   0   1   0   1   1   1   1   0   1   0   1   0   0   1   1   1   2   2   1   2   0   2   2   2   1   1   1   1   1   1   1   2   2   0   0   1   2   1   1   2   1   1   2   2   1   1   0   0   1   1   1   1   1   2   1   1   1   1   1   0   1   0   1   0   0   2   0   1   1   1   1   1   1   0   1   0   0   1   0   0   2   2   1   1   1   1   0   1   0   1   2   2   1   2   0   1   0   1   2   0   1   2   2   2   2   0   2   1   1   1   1   2   1   0   2   1   1   1   1   1   2   2   0   0   1
 MK-6-14                2   1   1   1   0   1   0   0   1   1   2   1   1   1   1   0   1   0   0   1   1   1   2   2   0   0   1   0   1   1   1   0   0   2   1   0   1   1   0   2   1   1   1   1   2   2   1   0   1   2   0   1   1   0   1   1   1   1   1   1   1   2   2   1   2   2   0   1   1   1   2   1   1   1   1   0   1   0   1   1   1   1   1   1   0   1   0   0   1   1   1   2   2   2   2   0   2   2   2   2   1   1   0   1   1   0   2   2   0   0   1   2   1   1   1   1   1   2   1   2   1   0   0   1   1   0   1   1   1   0   1   1   1   1   1   1   1   1   0   0   2   0   1   1   1   1   1   1   0   0   0   0   1   1   0   2   2   0   1   2   1   0   1   0   1   2   2   1   2   0   1   0   1   1   1   1   2   1   2   2   0   2   1   2   1   1   2   0   0   1   1   1   1   1   1   1   2   0   0   1
 MK-6-15                2   1   0   1   0   1   0   0   1   1   2   1   1   1   1   0   0   0   0   1   1   1   2   2   0   0   1   0   1   1   0   0   0   2   1   0   1   1   0   2   1   2   1   1   0   2   1   2   1   1   0   1   1   0   0   1   1   1   1   1   1   2   2   1   2   2   0   1   1   1   2   2   1   0   1   0   1   0   2   1   1   1   1   1   0   1   0   1   1   1   2   2   2   2   2   0   2   2   2   2   1   1   0   0   1   0   2   2   0   0   2   1   1   1   1   0   1   2   1   2   1   2   0   0   1   0   0   1   0   0   1   1   1   1   2   1   1   0   0   1   1   0   1   1   1   1   1   0   0   0   0   1   1   1   0   2   2   0   1   1   1   0   1   0   1   2   2   0   2   0   2   0   1   1   1   1   2   1   2   2   1   2   1   2   2   1   2   0   0   1   1   1   1   1   1   1   1   0   0   1
 MK-6-16                1   1   0   1   0   0   0   0   2   1   2   1   1   1   1   0   0   0   0   1   1   1   2   2   0   0   1   1   1   1   2   0   0   2   1   1   1   1   1   2   1   2   1   1   0   0   1   2   2   1   0   1   1   0   0   1   1   1   1   1   1   2   2   0   2   2   0   0   2   1   2   2   1   0   1   0   0   1   2   1   1   1   1   0   0   1   0   0   1   1   1   2   2   2   2   0   2   1   2   1   1   2   0   1   1   0   2   2   1   0   2   1   1   1   1   0   2   2   1   2   1   2   0   0   1   1   0   1   0   0   2   1   1   1   2   1   0   0   0   1   1   0   1   1   1   0   1   1   0   0   0   2   1   1   0   2   2   0   1   1   1   1   1   0   1   2   1   0   2   0   2   1   1   1   1   1   2   1   2   2   1   2   1   1   2   0   2   1   0   1   1   1   0   1   1   1   1   0   0   1
 
!****************************************** Phenotypic Data **********************************************************
!-100.0 is resevred for missing phenotype
SimulatedTrait1        11.0531   11.9735   10.0638   11.8178   10.5607    9.7180    8.1954   10.2575   10.6155   10.3050   10.5652   10.0519   10.3500   10.1704   10.8407    8.6227   11.0537   10.2405   11.6153   10.8582   11.2755    9.7482   10.3716   11.8888   11.8720    9.5895   10.3950   10.9940   10.5626    9.5647    9.4295    9.2574   10.8795    9.3241    8.4171   10.3189    9.3548    9.9072   11.8280   12.3639   10.8188    9.6725   10.0666    9.1822    8.6286    9.2450   10.6866   10.3366   10.2153    9.9337   10.7026   10.7570   10.2937    8.0802   10.0742   10.1170    8.2528    9.4876    9.2606    9.8300    9.8431   12.3876    9.8178   10.2874    7.8818    8.8561   10.4056   10.0154   11.3843    9.6671    9.2959    7.5020    9.8688    9.9512   10.0556    8.7328    8.9846   11.6327   10.2543   11.0303    8.9890    9.4476    9.1412    9.8627    8.7084    9.4760   10.1977   10.1274    9.9177    9.9952    8.3684    8.8028    9.9603    9.2867   11.8661   10.7757    8.8492    9.9370    9.5255   10.9628    9.6142   10.3219    9.3653   11.1651    9.6622   10.1710   10.1177    9.8841   10.7141   10.7570   11.5423   10.1293    8.5858    9.7567    9.6367   11.3313   10.1393   10.6891    9.5244    9.9827    9.8946   10.4034    9.7549    7.6463    9.7333    8.0439    9.9308   12.3143   10.9929   10.8372    8.4231   11.0465    9.8644    9.7108   10.7324    9.2159   11.1380   10.4139   10.4077   10.8213   11.5922    9.0272    7.6352    9.4353   11.0848   10.2171   11.8873    9.9194   10.3885   10.3723   10.7704   10.5598    8.9621    9.9155   10.8015   11.5632   11.5965   10.1407   11.4614    9.1419   10.4987    9.4432    9.4797   11.2900   10.2435    9.3910    9.1383    9.5076    9.9048    9.3017    9.9484   10.0211   10.1654    9.6991    8.5831   10.7269    8.9246    8.8136    9.5842   10.3711    8.6716   10.6069    9.8341   10.2105   10.3141   10.6278   10.0451    9.2974   10.2985    9.2702   10.3167    9.7040    9.6904    9.2577    8.2664    7.7048   10.5227   11.0842   10.1320   10.9891
 
