# Supplementary material for: Inclusive Composite Interval Mapping of QTL by Environment Interactions in Biparental Populations
Source: PLoS One. 2015 Jul 10;10(7):e0132414. doi: 10.1371/journal.pone.0132414 (PMC4498613; doi:10.1371/journal.pone.0132414)
Supplement: S2 File — (ZIP) [file pone.0132414.s002.zip › F2 population/e=1/run_00064.met]

!**********************Note: lines staring with "!" are remarks and will be ignored in the program********************
!*********************************General Information**********************************
!Assuming F1 = P1 x P2, populations available in QTL IciMapping are: 
!  1, P1BC1F1 = P1 x F1, the first backcrossing where P1 is used as the recurrent parent;
!  2, P2BC1F1 = P2 x F1, the first backcrossing where P2 is used as the recurrent parent;
!  3, F1DH, F1-derived doubled haploids; 
!  4, RIL or F1RIL, recombination inbred lines through the repeated selfing of F1;
!  5, P1BC1RIL, recombination inbred lines through the repeated selfing of P1BC1F1;
!  6, P2BC1RIL, recombination inbred lines through the repeated selfing of P2BC1F1;
!  7, F2, the selfing generation of F1;
!  8, F3, the selfing generation of F2;
!  9, P1BC2F1, the second backcrossing where P1 is used as the recurrent parent; 
! 10, P2BC2F1, the second backcrossing where P2 is used as the recurrent parent;
! 11, P1BC2RIL, recombination inred lines through the repeated selfing of P1BC2F1; 
! 12, P2BC2RIL, recombination inred lines through the repeated selfing of P2BC2F1; 
! 13, P1BC1F2, the selfing generation of P1BC1F1; 
! 14, P2BC1F2, the selfing generation of P2BC1F1; 
! 15, P1BC2F2, the selfing generation of P1BC2F1; 
! 16, P2BC2F2, the selfing generation of P2BC2F1; 
! 17, P1BC1DH, P1BC1F1-derived doubled haploids; 
! 18, P2BC1DH, P2BC1F1-derived doubled haploids; 
! 19, P1BC2DH, P1BC2F1-derived doubled haploids; 
! 20, P2BC2DH, P2BC2F1-derived doubled haploids; 
   7      !Mapping Population (see remarks above)
   2      !Mapping Function (1 for Kosambi; 2 for Haldane; 3 for Morgan)
   2      !Marker Space Type (1 for intervals; 2 for positions)
   1      !Marker Space Unit(1 for centiMorgans; 2 for Morgan)
   6      !Number of Chromosomes (or Linkage Groups)
 200      !Size of the mapping population
   1      !Number of environments
 
!***************************************** Chromosomes and Linkage Maps **********************************************
!Chromosome                 NumMarkers
-CH1                        16
-CH2                        16
-CH3                        16
-CH4                        16
-CH5                        16
-CH6                        16
!Linkage map (Marker name followed by position or the interval length)
 MK-1-1                1     0.000
 MK-1-2                1    10.000
 MK-1-3                1    20.000
 MK-1-4                1    30.000
 MK-1-5                1    40.000
 MK-1-6                1    50.000
 MK-1-7                1    60.000
 MK-1-8                1    70.000
 MK-1-9                1    80.000
 MK-1-10               1    90.000
 MK-1-11               1   100.000
 MK-1-12               1   110.000
 MK-1-13               1   120.000
 MK-1-14               1   130.000
 MK-1-15               1   140.000
 MK-1-16               1   150.000
 MK-2-1                2     0.000
 MK-2-2                2    10.000
 MK-2-3                2    20.000
 MK-2-4                2    30.000
 MK-2-5                2    40.000
 MK-2-6                2    50.000
 MK-2-7                2    60.000
 MK-2-8                2    70.000
 MK-2-9                2    80.000
 MK-2-10               2    90.000
 MK-2-11               2   100.000
 MK-2-12               2   110.000
 MK-2-13               2   120.000
 MK-2-14               2   130.000
 MK-2-15               2   140.000
 MK-2-16               2   150.000
 MK-3-1                3     0.000
 MK-3-2                3    10.000
 MK-3-3                3    20.000
 MK-3-4                3    30.000
 MK-3-5                3    40.000
 MK-3-6                3    50.000
 MK-3-7                3    60.000
 MK-3-8                3    70.000
 MK-3-9                3    80.000
 MK-3-10               3    90.000
 MK-3-11               3   100.000
 MK-3-12               3   110.000
 MK-3-13               3   120.000
 MK-3-14               3   130.000
 MK-3-15               3   140.000
 MK-3-16               3   150.000
 MK-4-1                4     0.000
 MK-4-2                4    10.000
 MK-4-3                4    20.000
 MK-4-4                4    30.000
 MK-4-5                4    40.000
 MK-4-6                4    50.000
 MK-4-7                4    60.000
 MK-4-8                4    70.000
 MK-4-9                4    80.000
 MK-4-10               4    90.000
 MK-4-11               4   100.000
 MK-4-12               4   110.000
 MK-4-13               4   120.000
 MK-4-14               4   130.000
 MK-4-15               4   140.000
 MK-4-16               4   150.000
 MK-5-1                5     0.000
 MK-5-2                5    10.000
 MK-5-3                5    20.000
 MK-5-4                5    30.000
 MK-5-5                5    40.000
 MK-5-6                5    50.000
 MK-5-7                5    60.000
 MK-5-8                5    70.000
 MK-5-9                5    80.000
 MK-5-10               5    90.000
 MK-5-11               5   100.000
 MK-5-12               5   110.000
 MK-5-13               5   120.000
 MK-5-14               5   130.000
 MK-5-15               5   140.000
 MK-5-16               5   150.000
 MK-6-1                6     0.000
 MK-6-2                6    10.000
 MK-6-3                6    20.000
 MK-6-4                6    30.000
 MK-6-5                6    40.000
 MK-6-6                6    50.000
 MK-6-7                6    60.000
 MK-6-8                6    70.000
 MK-6-9                6    80.000
 MK-6-10               6    90.000
 MK-6-11               6   100.000
 MK-6-12               6   110.000
 MK-6-13               6   120.000
 MK-6-14               6   130.000
 MK-6-15               6   140.000
 MK-6-16               6   150.000
!*********************************** Marker Types ********************************************************************
!Co-dominant marker: When heterozygote F1 is present, P1 is coded as 2, F1 is coded as 1, and P2 is coded as 0; Otherwise, P1 is coded as 2, and P2 is coded as 0. 
!Dominant marker: When heterozygote F1 is present, P1 and F1 are coded as 12, and P2 is coded as 0; Otherwise, P1 is coded as 2, and P2 is coded as 0.  
!Recessive markers: When heterozygote F1 is present, P1 is coded as 2, and F1 and P2 are coded as 10; Otherwise, P1 is coded as 2, and P2 is coded as 0. 
!Missing marker is coded as -1. 
 MK-1-1                 1   1   1   2   0   2   1   1   1   2   0   1   2   2   1   1   0   1   1   1   1   1   2   0   2   1   0   0   1   1   0   0   2   2   1   2   1   0   1   2   1   1   1   2   1   2   1   1   1   1   0   1   1   0   1   0   0   2   1   0   2   1   1   1   1   1   1   2   1   1   2   1   1   0   0   0   2   0   1   1   0   0   1   1   0   1   1   1   1   0   1   0   0   1   1   2   2   2   1   0   0   1   1   0   2   1   1   1   0   1   0   2   1   2   1   0   1   2   1   1   2   1   1   1   0   1   1   0   2   2   1   1   2   2   2   0   1   1   1   1   0   0   2   1   0   1   2   0   1   1   0   2   1   1   0   2   1   0   2   1   1   1   1   2   1   0   1   1   2   1   0   1   1   0   1   1   0   1   1   1   1   0   1   0   2   0   1   1   2   1   0   0   0   1   0   1   2   1   2   1
 MK-1-2                 1   1   2   2   0   2   1   2   1   1   0   1   2   2   2   1   1   1   0   1   1   1   2   0   2   1   0   0   1   1   0   0   2   2   1   1   1   0   2   2   1   1   1   2   1   2   1   1   1   2   0   2   1   0   1   0   0   2   1   0   2   2   1   1   1   1   1   2   1   0   1   1   1   0   0   0   2   0   1   0   0   1   0   1   0   1   1   1   1   2   0   0   0   0   0   2   2   2   1   0   0   1   1   0   1   1   1   0   0   1   0   1   1   2   1   0   1   2   1   1   2   2   1   1   0   1   1   0   2   2   1   1   2   2   2   0   1   2   1   1   0   0   2   1   0   1   1   0   1   1   1   2   1   1   0   2   1   0   1   1   1   1   1   2   1   0   1   1   2   1   0   1   1   0   1   1   1   1   1   1   1   0   1   0   2   0   2   1   2   1   0   1   0   1   0   1   2   0   2   1
 MK-1-3                 1   1   2   2   0   2   1   2   1   0   0   0   1   2   2   1   1   1   0   1   1   2   2   0   2   1   0   0   1   0   1   0   1   2   1   1   1   1   2   2   1   1   1   1   0   2   1   1   1   2   0   1   1   1   2   1   0   1   1   0   2   2   1   1   1   1   1   2   2   0   1   1   1   0   0   0   2   0   1   0   0   1   0   1   0   1   1   1   1   2   0   0   0   0   0   2   2   2   0   0   0   1   1   0   1   1   0   1   0   1   0   0   1   1   1   0   1   1   1   1   2   2   1   1   0   1   1   0   2   2   2   1   1   2   1   0   1   2   2   1   0   0   2   1   0   2   2   1   1   1   1   2   1   1   0   2   1   1   1   1   1   1   1   2   1   0   1   1   2   1   1   1   1   0   2   1   1   0   2   0   1   0   0   0   2   1   2   1   2   1   1   1   0   1   0   1   2   0   2   1
 MK-1-4                 1   1   2   2   0   2   2   2   1   0   0   0   1   2   2   1   1   1   0   1   1   2   2   0   2   1   0   0   0   0   1   0   1   2   2   1   2   1   2   2   1   1   1   1   0   2   1   1   1   2   0   0   1   1   2   2   0   0   2   0   2   2   1   1   1   1   1   1   2   0   1   1   1   0   0   1   2   0   1   0   0   1   1   1   0   1   1   0   1   2   1   0   0   0   0   1   2   2   0   0   0   1   1   0   1   1   0   1   0   1   0   0   1   2   1   0   1   1   1   1   2   2   1   1   0   1   1   0   1   2   2   1   1   2   1   0   1   2   2   1   1   1   2   0   0   2   2   1   1   1   1   2   1   2   1   2   1   1   1   1   1   1   1   2   1   0   1   1   2   2   1   1   1   0   2   1   2   0   2   0   1   0   0   0   1   1   2   1   2   1   1   1   0   2   0   2   2   0   2   1
 MK-1-5                 1   1   1   2   0   2   2   2   1   0   1   0   1   2   2   1   1   1   0   1   1   2   2   1   2   1   0   0   1   0   1   0   1   2   1   1   2   1   1   2   1   1   1   1   0   2   2   1   1   2   1   1   1   1   2   2   0   0   2   0   2   2   1   1   1   1   1   1   2   0   1   1   2   0   0   1   2   0   1   0   0   1   1   2   1   1   1   0   1   2   1   0   1   0   0   1   2   2   0   1   0   1   1   0   1   1   0   1   0   1   0   1   1   1   2   0   1   1   1   1   2   2   1   1   0   2   1   0   0   2   1   1   1   2   2   0   1   1   2   1   1   1   2   0   0   2   2   1   1   1   1   2   1   1   1   2   1   1   1   1   1   1   1   2   0   1   1   1   2   2   1   2   2   0   2   1   2   0   2   0   1   0   0   0   0   2   2   1   2   1   1   1   1   2   0   2   2   0   2   1
 MK-1-6                 1   1   1   2   0   2   2   2   1   0   2   1   2   2   2   1   1   1   0   1   1   2   2   1   1   1   0   0   1   0   1   0   1   1   1   1   2   1   1   2   2   1   1   2   0   1   2   1   1   2   1   1   1   0   2   2   0   0   2   0   2   2   1   0   1   1   1   1   2   0   1   2   2   0   0   1   2   0   1   0   0   1   1   2   2   1   1   0   1   2   1   1   1   0   0   1   2   2   1   1   0   1   2   1   2   1   0   0   0   1   0   1   1   1   2   1   1   0   1   1   2   2   2   1   0   2   1   0   1   2   1   1   1   1   2   1   1   1   2   1   1   1   2   0   0   2   2   1   1   1   1   2   1   1   1   2   1   1   1   1   0   1   1   2   0   1   1   1   2   2   2   2   2   0   2   1   1   2   2   1   1   0   0   0   0   2   2   1   2   1   1   1   1   2   0   2   2   1   2   2
 MK-1-7                 1   1   1   2   0   2   2   2   2   0   2   1   2   2   2   1   1   1   0   1   1   2   2   1   1   1   0   0   1   0   1   0   1   1   1   2   2   1   1   1   2   1   1   2   0   0   1   1   1   2   0   0   1   0   2   2   0   1   2   1   2   2   1   0   1   1   1   1   2   0   1   2   2   0   0   2   2   0   1   0   0   1   0   2   2   1   1   0   1   2   1   1   1   0   1   1   2   1   1   1   0   1   2   1   2   1   0   0   0   1   0   1   1   2   1   1   1   0   1   1   2   2   2   1   1   1   2   0   1   2   2   1   1   1   2   1   1   1   2   1   2   1   2   0   0   0   2   1   1   1   1   1   1   1   1   2   1   1   1   1   0   1   1   2   0   1   1   1   2   2   2   2   2   0   2   1   1   1   2   1   0   0   0   0   0   2   2   1   2   2   2   2   1   2   0   2   2   1   2   2
 MK-1-8                 1   1   1   1   0   1   2   2   2   0   2   0   2   1   2   1   2   1   0   1   2   2   2   2   2   1   0   0   0   0   1   0   1   1   1   2   1   1   1   2   2   1   1   2   0   0   1   1   1   2   1   0   1   1   2   1   0   0   2   1   2   2   0   1   1   1   1   1   2   0   1   2   2   0   1   2   1   0   1   0   0   1   0   2   1   1   1   1   0   1   0   1   1   0   1   1   2   1   1   1   0   1   1   1   2   1   0   0   0   2   0   1   1   2   1   1   2   0   1   1   2   2   1   1   1   2   1   0   1   2   2   1   1   1   2   1   1   1   2   1   2   1   2   0   0   1   1   1   1   1   1   1   2   2   1   2   1   1   0   1   0   1   1   2   0   1   1   1   1   2   2   2   1   0   2   1   1   1   2   1   0   0   0   0   0   1   2   1   2   2   2   2   1   2   0   2   2   1   2   2
 MK-1-9                 1   1   1   1   0   1   1   1   1   1   2   2   1   1   2   1   2   1   0   1   2   1   2   2   2   1   0   0   0   0   0   0   1   1   1   2   1   1   1   1   2   2   1   2   1   0   1   1   1   2   2   0   1   1   2   1   0   0   2   0   2   1   1   1   1   1   1   1   2   0   1   1   2   0   1   2   1   0   2   0   0   1   0   2   1   1   1   1   0   1   0   1   1   0   1   1   2   1   0   1   1   1   1   1   2   2   0   0   0   1   0   1   1   2   1   1   2   0   1   1   2   2   1   1   1   2   2   0   1   2   2   1   1   1   2   1   1   1   2   1   1   2   2   0   0   1   1   1   1   1   1   1   2   2   1   2   1   1   0   1   0   1   1   2   0   0   1   1   1   2   2   2   1   0   2   1   1   1   2   2   0   0   0   0   0   1   1   1   2   1   1   2   1   2   0   2   1   1   2   2
 MK-1-10                1   1   1   1   0   1   1   1   1   1   2   2   1   1   2   1   2   1   0   1   2   1   2   2   2   2   0   0   1   1   0   0   2   1   1   1   1   1   1   2   0   2   1   1   1   0   1   1   1   2   2   0   1   1   2   1   1   0   2   0   2   1   1   1   1   1   1   1   2   0   0   1   2   0   2   2   1   0   2   0   0   1   0   2   1   1   1   1   0   1   0   1   1   0   1   1   2   1   0   1   1   0   1   2   2   2   0   0   0   2   0   1   1   2   1   2   2   0   1   1   1   2   1   1   1   1   1   0   1   2   2   1   1   1   2   1   1   1   2   1   1   2   2   0   0   1   1   1   1   1   1   1   1   2   1   2   1   2   1   1   0   2   1   2   0   0   1   1   1   2   2   2   1   0   2   1   1   1   2   2   0   1   0   0   0   1   1   1   2   1   0   2   1   2   1   1   1   1   2   2
 MK-1-11                1   0   1   1   0   0   1   2   1   1   0   2   1   1   2   1   2   1   0   1   2   1   2   1   2   1   0   0   2   2   1   0   2   1   1   1   1   2   1   2   0   2   1   2   1   0   1   0   1   2   1   0   1   1   2   1   1   0   2   0   2   1   1   1   1   1   1   0   2   0   0   1   2   0   1   2   1   0   2   0   0   1   0   2   1   1   2   2   0   1   0   1   1   0   1   1   0   2   0   1   1   0   1   2   2   2   0   0   1   1   0   2   2   2   1   2   1   1   1   1   1   1   1   1   1   1   1   0   0   2   2   1   1   1   1   1   1   1   2   0   1   2   1   0   0   1   1   1   1   1   1   1   1   2   1   2   1   2   1   2   0   2   1   2   1   0   2   1   1   2   2   2   1   0   2   1   0   1   2   2   0   1   0   1   1   1   2   1   2   1   0   0   1   1   1   1   1   1   2   2
 MK-1-12                1   0   1   1   0   0   2   2   1   1   0   2   1   1   2   1   2   2   0   1   2   1   2   1   2   1   0   0   2   2   1   1   2   1   1   1   0   2   2   2   0   2   1   2   1   0   1   0   1   2   0   1   1   1   2   2   1   0   1   0   2   1   1   1   1   1   1   0   2   0   1   0   2   1   1   2   0   0   0   0   0   0   0   2   0   1   1   2   0   1   0   1   1   0   1   2   0   2   0   1   1   0   1   2   2   2   0   0   1   1   0   2   1   2   1   2   1   0   1   1   1   1   1   1   1   1   1   0   0   2   1   1   1   1   1   1   1   1   2   0   1   2   1   0   0   1   1   2   1   1   1   0   1   2   1   1   1   1   1   2   0   2   1   2   1   0   2   1   1   2   2   2   1   0   2   1   0   2   2   2   0   1   1   1   0   1   1   1   1   1   0   1   1   1   2   0   1   1   2   1
 MK-1-13                1   0   1   1   1   0   2   2   2   1   0   2   0   1   2   1   1   2   0   1   2   1   2   2   2   1   0   0   2   2   1   1   2   2   1   1   0   2   1   2   0   2   1   2   1   0   1   0   1   2   0   1   1   1   1   2   1   0   1   0   1   1   0   1   1   1   2   0   2   0   1   0   2   0   1   2   0   0   0   0   0   1   0   2   0   1   1   1   0   1   0   2   0   0   1   2   0   2   0   1   1   0   1   2   2   2   0   0   1   1   0   2   1   2   1   2   1   1   2   1   0   1   1   1   1   1   1   1   0   2   1   1   1   1   1   1   1   1   2   0   1   2   1   0   0   1   1   2   1   1   1   1   1   2   1   1   0   1   0   1   0   2   1   2   2   1   2   1   1   1   2   2   1   0   2   1   1   2   2   2   0   1   1   1   0   1   1   1   1   1   0   1   1   1   2   0   1   0   2   1
 MK-1-14                1   0   1   1   1   0   2   2   2   0   0   2   1   1   2   1   1   1   1   1   1   1   2   2   2   1   0   0   1   2   1   1   2   1   1   1   0   1   1   2   0   1   0   2   1   0   1   0   0   1   0   0   1   0   1   2   1   1   1   0   1   1   0   1   1   1   2   0   2   0   0   0   2   0   2   2   1   0   0   0   0   1   0   2   0   1   1   1   1   1   0   1   1   0   1   2   0   1   0   1   1   0   1   2   2   2   1   0   1   1   0   2   1   2   1   2   0   1   0   1   0   1   1   1   1   1   0   1   0   2   1   1   1   1   1   1   1   1   2   0   1   2   1   0   1   2   2   2   1   2   1   1   1   2   1   2   0   1   0   1   1   2   1   1   2   1   2   1   1   2   2   2   2   0   2   1   1   2   2   2   0   1   1   1   0   1   1   1   2   1   0   1   1   0   2   0   1   0   2   1
 MK-1-15                1   0   1   1   1   0   2   2   2   0   0   2   1   2   2   1   1   1   1   1   1   1   2   2   2   0   0   2   2   2   1   1   2   1   1   1   0   1   1   2   0   1   1   2   1   0   1   0   0   1   0   0   1   0   1   2   2   1   1   1   1   1   1   2   2   1   2   0   2   0   0   0   2   0   0   2   1   0   0   1   0   1   0   2   0   2   1   1   1   1   0   1   1   0   1   1   1   1   0   1   1   0   1   1   2   1   1   0   0   1   0   2   1   1   1   2   0   2   0   2   0   1   1   1   1   2   0   1   1   2   1   1   1   1   1   1   2   2   2   0   1   2   1   0   1   2   2   2   1   2   2   2   1   2   1   2   0   1   0   1   1   2   1   1   2   1   2   2   1   2   2   2   1   0   2   0   2   2   1   2   0   1   0   1   0   1   0   1   2   1   0   0   1   0   2   0   1   0   2   2
 MK-1-16                2   0   1   1   1   0   2   1   2   0   0   1   1   2   1   1   1   1   2   0   1   1   2   2   1   1   0   2   2   2   2   1   2   1   1   1   1   0   1   2   0   1   1   2   1   0   1   0   0   1   1   0   1   1   1   1   2   1   1   1   1   1   1   2   2   1   2   0   2   0   0   0   1   0   0   2   1   1   1   0   0   2   0   2   0   2   2   1   1   1   0   1   1   0   1   1   2   0   0   1   1   0   1   1   2   1   1   0   0   1   0   2   1   1   1   2   0   1   0   2   0   1   1   1   1   2   0   0   1   2   1   1   1   1   1   1   2   2   2   0   1   2   2   0   1   2   1   2   1   2   2   2   1   1   1   2   0   1   0   1   0   1   1   0   2   1   0   2   1   2   2   2   1   0   2   0   2   2   1   2   1   1   0   1   0   1   0   1   2   1   1   0   1   0   2   0   2   0   2   2
 MK-2-1                 0   2   1   1   2   1   1   0   1   2   2   0   1   1   1   1   1   1   1   1   0   1   1   1   1   2   1   2   0   1   2   2   1   1   0   1   2   2   1   1   1   1   0   0   2   1   0   0   1   0   1   1   2   2   1   2   0   2   1   0   0   1   0   1   0   0   2   1   2   1   1   1   0   1   0   0   0   1   1   2   1   2   0   1   2   1   1   1   1   0   1   0   2   1   2   2   1   1   1   0   0   0   0   1   1   1   1   1   1   0   2   1   2   2   0   1   1   2   2   1   0   1   2   0   1   1   0   1   1   1   1   0   0   1   1   1   0   0   2   1   1   0   1   2   2   1   0   0   1   1   2   1   2   1   2   0   1   0   1   1   1   1   0   0   0   1   1   0   1   2   1   1   1   0   2   2   2   1   2   2   1   1   0   0   0   1   2   0   0   2   1   0   0   2   0   1   0   1   0   1
 MK-2-2                 0   2   1   1   1   1   1   0   1   2   2   0   1   1   1   1   1   1   1   1   0   0   1   0   1   1   1   2   1   0   2   2   1   1   0   2   2   1   0   1   1   0   0   0   2   1   1   0   1   0   1   1   2   2   1   1   0   2   1   0   0   1   0   1   1   0   2   1   1   1   1   1   0   1   0   0   0   1   1   2   1   1   1   1   2   1   1   2   0   0   1   0   1   1   2   2   1   1   1   0   0   0   0   1   1   1   1   1   1   0   2   1   2   2   1   1   1   2   2   0   0   0   2   0   2   1   0   1   1   1   1   0   0   1   1   0   0   0   2   1   1   0   1   2   2   1   1   0   0   1   2   1   2   0   2   0   1   0   1   1   1   1   0   0   0   1   1   0   1   2   1   1   1   0   2   1   2   1   2   2   1   1   0   0   0   1   2   0   1   2   1   0   0   1   2   1   0   1   1   1
 MK-2-3                 1   2   1   0   1   1   1   1   1   2   2   0   0   1   2   1   1   2   1   1   0   1   1   1   1   1   1   2   1   0   2   2   1   0   0   2   2   1   0   1   1   0   0   0   2   1   1   1   1   0   1   1   2   2   1   1   0   2   1   0   0   0   0   1   2   0   2   1   1   1   2   1   0   1   0   0   0   1   1   2   1   1   1   2   2   1   1   2   0   0   1   1   1   1   1   2   2   1   1   0   0   0   1   1   1   1   1   1   1   0   2   1   1   2   1   1   1   2   2   0   1   0   2   0   2   1   0   1   1   1   1   1   1   1   1   0   0   0   2   0   1   0   1   2   2   1   1   0   0   1   2   1   2   0   1   0   1   0   1   1   1   1   0   0   0   1   1   0   2   2   1   1   1   1   2   1   2   2   2   2   1   2   0   0   0   1   2   1   1   2   1   0   1   1   1   0   0   1   1   1
 MK-2-4                 1   2   1   0   1   1   1   1   1   2   2   0   1   1   2   1   1   1   1   1   0   1   1   1   1   1   2   2   1   0   2   2   1   0   0   2   2   1   0   1   1   0   0   1   2   1   1   1   1   0   1   1   2   2   1   0   1   2   2   0   0   1   0   1   2   1   2   1   1   1   1   1   0   1   1   0   1   1   1   2   1   0   1   1   1   2   1   2   0   0   1   2   1   1   1   2   2   1   2   0   0   0   1   2   1   1   1   1   1   0   2   1   1   2   1   1   1   2   1   0   1   0   1   0   2   1   0   1   1   1   1   1   1   1   0   0   0   0   1   0   1   0   1   2   2   1   1   0   0   1   2   0   1   0   1   0   1   1   2   1   1   1   0   0   0   1   1   0   2   2   2   1   1   1   2   1   2   2   2   2   1   2   0   0   1   1   2   1   1   2   1   0   1   1   1   1   0   1   1   1
 MK-2-5                 1   2   1   0   1   1   2   1   1   1   2   0   1   1   2   1   1   2   1   0   0   1   1   1   1   1   2   2   2   0   2   2   1   0   0   2   2   1   0   2   1   0   0   2   2   1   1   2   1   2   1   1   2   2   1   0   1   2   2   0   0   1   0   2   2   1   2   2   1   1   1   0   0   1   1   0   1   1   1   2   0   0   1   1   1   1   1   2   0   1   1   2   1   1   0   2   2   1   2   0   0   0   1   2   1   1   1   0   1   1   1   1   2   2   0   1   1   2   0   0   1   0   2   0   1   1   0   1   1   1   1   1   1   1   0   1   1   0   1   0   0   0   1   2   2   1   1   0   0   1   2   0   1   1   1   0   2   1   2   1   1   1   0   0   0   1   1   0   1   2   2   1   1   1   2   1   2   2   2   2   1   2   0   1   1   1   2   1   1   1   0   1   1   1   1   1   0   1   1   1
 MK-2-6                 1   2   1   0   1   1   2   1   1   1   2   0   0   1   1   1   1   1   1   0   1   1   1   1   1   1   2   2   2   0   2   1   0   1   0   2   2   0   0   2   1   2   1   2   2   1   0   2   1   2   1   1   2   2   1   0   1   2   2   0   0   1   0   2   2   1   2   1   2   0   1   0   1   1   1   0   1   1   1   2   0   1   1   1   1   1   1   2   0   1   1   2   1   1   0   2   2   1   2   1   0   0   1   2   1   1   1   0   1   1   1   1   2   2   0   1   1   2   1   0   1   0   1   0   1   1   0   1   1   1   1   1   1   1   1   1   1   1   1   1   1   0   1   2   2   1   1   0   1   1   2   0   1   1   1   0   2   1   2   1   1   1   0   0   0   1   1   0   1   2   1   1   1   0   2   1   1   2   2   2   1   2   0   1   1   1   2   1   2   1   0   1   1   2   1   1   1   0   1   1
 MK-2-7                 1   2   2   1   1   1   2   1   1   2   2   0   0   1   1   1   1   1   0   0   1   2   1   1   1   1   2   2   2   0   1   1   0   1   0   1   2   0   0   2   0   2   2   2   2   1   0   2   1   2   1   1   2   2   0   0   1   2   2   0   0   1   1   1   2   1   2   1   2   0   1   0   1   1   1   0   1   1   1   2   1   1   1   1   1   1   1   2   0   1   1   2   1   1   0   2   2   1   2   1   1   0   1   2   1   2   1   0   1   1   1   1   2   1   0   1   1   2   1   0   1   0   0   0   1   1   0   2   1   1   1   1   0   1   0   1   1   1   2   1   1   0   1   2   2   1   0   0   1   1   2   0   1   1   1   0   2   1   2   1   1   1   0   0   0   1   2   1   1   2   1   1   1   0   2   1   1   2   1   2   1   2   0   1   1   1   2   1   2   1   0   1   1   2   1   2   1   0   1   2
 MK-2-8                 1   2   2   1   1   0   2   1   1   2   1   0   0   1   1   1   1   1   0   1   1   1   1   1   1   1   2   2   1   0   2   2   1   1   0   1   2   0   0   1   0   2   2   2   2   1   0   2   1   1   1   1   2   2   0   0   1   2   2   0   0   1   1   0   2   0   1   1   2   0   1   0   1   1   1   0   1   1   1   2   1   1   1   1   1   1   1   2   0   1   1   2   0   1   1   2   2   1   2   1   1   0   1   2   1   2   0   1   1   1   1   1   1   2   0   1   1   2   1   0   1   0   0   0   1   0   0   2   1   1   1   1   0   1   1   1   1   1   2   1   1   0   1   1   2   1   0   0   1   1   2   0   1   1   1   0   2   1   2   1   1   1   1   1   0   1   2   1   1   2   1   1   0   0   2   2   1   1   1   2   0   1   0   1   1   1   2   2   2   1   0   1   2   2   1   2   1   0   1   2
 MK-2-9                 1   2   2   1   1   0   2   1   1   2   1   0   0   1   1   0   1   1   0   1   1   1   1   1   1   1   2   2   2   0   2   2   1   1   1   1   2   1   0   0   0   2   2   1   1   1   0   2   1   1   1   1   2   2   1   0   1   2   2   0   0   1   1   0   2   0   1   2   2   0   1   0   0   0   1   0   1   0   1   2   1   1   1   1   1   1   2   2   0   1   1   2   1   1   1   2   2   1   2   1   1   0   2   2   1   2   0   1   0   1   1   1   1   2   0   1   1   2   1   0   1   0   0   2   1   0   0   2   1   1   1   1   0   1   1   2   1   1   2   1   1   0   0   1   1   1   1   0   1   1   2   0   1   1   1   0   2   1   2   0   1   1   1   1   0   1   2   1   1   1   0   1   0   0   2   2   2   1   1   2   0   1   0   2   1   1   2   2   1   1   0   1   2   2   1   2   1   0   1   2
 MK-2-10                1   2   2   1   1   0   2   1   1   2   2   0   0   1   1   0   1   2   0   1   1   1   2   1   2   1   2   2   2   0   2   2   1   1   1   1   2   1   0   0   0   2   2   1   1   1   1   2   1   1   2   1   2   2   1   1   1   2   1   0   0   0   1   0   2   0   1   2   2   1   1   1   0   0   1   0   1   0   1   2   1   1   1   1   1   1   2   2   0   1   1   2   1   1   0   1   2   1   2   1   1   0   1   2   1   1   0   1   0   1   1   2   0   1   0   1   1   1   1   0   1   0   1   1   1   0   0   2   1   1   1   1   0   1   1   2   1   2   2   1   1   0   0   1   1   1   1   0   1   1   2   0   1   1   1   0   2   1   2   0   1   2   1   1   0   1   2   1   1   1   0   1   0   0   2   1   1   1   1   2   0   1   0   1   1   1   1   2   1   0   1   1   1   2   1   0   1   0   1   2
 MK-2-11                1   2   2   1   1   0   2   1   1   2   2   0   0   1   1   0   1   2   0   1   1   1   2   0   2   1   2   0   2   1   2   2   0   1   1   1   2   2   0   0   1   1   2   1   1   1   1   2   1   1   2   1   2   1   1   1   2   2   1   0   0   0   1   0   2   0   1   2   2   1   1   1   0   1   1   0   2   0   1   1   1   1   1   2   1   1   2   2   0   1   1   1   1   0   1   0   2   1   2   0   1   0   1   2   0   1   0   2   0   1   1   2   1   1   0   1   0   1   1   0   1   0   2   1   1   0   0   1   1   1   1   1   0   1   1   2   1   2   2   1   0   0   0   1   1   1   1   1   0   1   2   0   1   1   1   0   2   0   2   0   1   2   1   1   0   1   2   0   1   1   0   1   1   0   2   1   2   1   1   2   0   1   0   1   2   1   1   2   1   0   2   1   1   2   1   0   2   1   1   2
 MK-2-12                1   2   2   1   1   0   1   1   0   2   2   0   0   2   1   1   1   1   0   1   1   1   2   0   2   1   2   0   2   1   2   2   0   0   1   1   2   1   0   0   1   1   2   1   1   1   1   2   1   1   2   1   2   0   1   1   2   2   1   0   0   0   1   0   2   0   1   1   2   1   1   1   0   1   1   0   2   0   1   1   1   1   1   2   1   2   2   2   0   1   1   1   1   0   1   0   2   1   2   0   1   0   1   2   0   1   0   2   0   1   1   2   1   1   0   1   0   1   1   0   1   1   2   1   1   1   0   1   1   1   1   1   0   1   1   2   1   2   2   1   0   0   0   1   2   1   1   1   0   1   2   0   1   0   1   0   2   1   2   0   1   2   1   1   0   1   1   0   0   1   0   1   1   0   2   1   2   0   1   2   0   1   0   1   1   1   2   2   1   0   2   1   2   2   1   0   2   1   1   2
 MK-2-13                1   2   2   1   1   0   1   1   0   2   1   0   1   2   1   1   1   1   2   2   1   1   2   0   2   1   2   0   2   1   2   2   0   0   1   1   2   1   0   0   1   1   2   1   1   1   1   2   1   2   2   1   1   1   1   1   2   2   1   0   0   0   1   1   2   0   1   1   2   1   1   1   1   1   1   0   2   0   1   1   0   1   1   2   1   2   2   2   0   1   1   1   1   0   1   0   2   1   2   0   1   0   1   2   1   1   0   2   0   1   1   2   1   1   0   0   0   1   1   0   1   1   2   1   1   1   0   1   1   1   1   1   0   1   0   2   1   2   2   1   1   0   0   2   1   1   1   1   0   1   2   1   0   0   1   0   2   1   2   0   0   2   1   1   1   1   1   0   0   1   0   1   1   0   2   1   2   0   1   2   0   1   1   1   1   1   2   2   1   0   1   1   2   2   1   0   2   1   1   2
 MK-2-14                1   1   1   1   1   1   1   1   0   2   1   0   1   2   1   1   1   1   2   1   0   2   2   0   2   1   2   0   2   1   2   2   0   0   1   1   2   1   1   0   1   1   2   0   1   1   1   2   0   2   2   2   1   1   1   1   2   2   2   0   0   1   0   1   1   1   1   1   1   1   1   1   1   1   1   0   1   0   0   1   0   1   2   2   1   2   2   2   0   1   1   1   1   0   2   0   2   1   2   0   1   0   1   2   0   1   1   2   0   1   1   2   1   1   0   1   1   1   1   0   1   1   2   1   2   1   0   1   1   1   1   1   1   1   0   2   0   2   2   0   2   1   1   2   1   1   1   1   0   1   2   1   0   0   1   0   2   1   2   0   0   2   1   1   1   1   1   1   0   1   0   2   1   0   2   1   1   0   1   2   1   1   1   1   1   0   2   2   1   0   1   1   2   1   0   0   2   1   1   2
 MK-2-15                1   1   1   1   1   1   1   1   0   2   0   0   1   2   1   1   1   1   2   1   0   2   2   0   2   1   1   0   2   1   2   2   1   0   1   1   2   2   1   1   1   1   2   0   1   1   1   2   0   2   2   2   1   1   1   1   1   1   2   0   0   1   1   1   0   1   1   1   1   1   1   0   1   1   1   1   1   0   0   1   0   1   2   2   1   2   2   2   0   1   1   1   1   0   2   1   0   1   2   1   2   0   2   2   0   1   1   2   0   1   1   2   1   1   0   1   1   1   1   0   1   1   2   1   2   1   0   1   1   1   1   1   1   2   0   2   0   2   2   0   1   1   0   2   1   1   1   1   2   1   2   1   0   0   1   0   2   1   2   0   0   2   0   1   1   1   2   1   0   2   0   0   0   0   2   2   1   0   0   2   0   1   1   1   1   0   1   1   1   1   1   1   2   1   0   0   2   1   1   2
 MK-2-16                1   1   1   0   1   0   1   1   1   2   1   0   1   2   1   1   1   1   2   1   0   2   1   0   2   1   1   0   2   1   2   2   2   0   1   1   2   2   2   1   1   1   2   0   1   0   1   1   0   2   2   2   1   1   1   1   1   1   2   1   1   1   2   1   0   1   0   2   1   2   1   0   1   1   1   1   1   0   0   2   1   1   2   1   0   1   2   1   0   1   1   0   1   1   1   2   0   1   2   1   2   0   1   2   0   1   1   1   0   1   1   1   1   1   0   1   1   1   1   0   1   1   1   1   2   1   0   1   1   1   1   1   1   2   0   2   0   1   0   0   1   1   0   1   1   1   1   1   1   1   2   0   0   0   1   0   2   1   2   0   0   2   0   1   0   1   1   1   0   2   0   0   0   1   2   1   1   0   0   2   0   2   1   1   1   0   0   1   1   0   0   1   2   1   0   0   1   1   1   1
 MK-3-1                 2   2   2   0   1   1   1   2   1   1   1   1   0   2   0   1   0   1   1   2   0   1   1   1   2   1   0   2   1   2   0   1   2   2   1   1   0   1   2   1   1   1   2   1   1   1   1   1   2   1   1   0   1   2   0   1   1   1   1   2   0   1   1   2   1   0   1   0   2   1   2   1   1   1   1   1   0   1   1   1   1   2   2   2   0   1   0   1   0   1   2   1   1   1   2   0   1   0   1   1   2   0   1   0   0   2   0   1   0   0   2   2   2   0   1   0   2   1   1   2   1   1   0   1   2   1   1   1   1   2   1   1   1   0   2   0   0   2   1   1   1   0   1   0   1   1   1   0   2   0   1   0   1   2   1   2   1   1   0   1   2   0   2   2   1   1   0   1   2   0   1   1   2   1   0   1   2   2   2   1   1   2   2   2   1   0   1   2   2   0   1   0   0   2   1   1   1   0   0   1
 MK-3-2                 2   2   1   0   1   2   1   2   1   1   1   1   0   2   0   1   0   1   1   2   0   0   1   1   1   1   0   2   1   2   0   1   2   1   1   1   0   1   2   1   1   1   2   1   1   1   2   1   2   1   1   0   1   2   0   1   0   1   1   2   0   1   1   2   1   1   1   1   2   1   2   1   0   1   1   1   0   1   2   1   1   2   2   2   0   1   1   1   1   1   2   1   1   1   2   0   1   0   1   1   2   0   1   0   0   2   0   1   0   0   2   1   2   0   1   1   1   1   1   2   1   1   0   1   1   1   0   1   1   2   1   1   1   0   2   0   0   2   1   2   1   0   1   0   1   1   1   0   2   0   1   0   1   2   1   2   1   1   0   1   2   0   2   2   1   0   0   2   2   0   1   1   2   1   0   1   2   2   2   1   1   2   2   2   1   0   1   2   1   0   1   0   0   2   1   1   1   1   0   1
 MK-3-3                 2   2   1   1   2   2   0   2   1   1   1   1   0   2   0   1   0   1   1   2   0   0   1   1   1   0   2   2   1   2   0   0   2   1   1   2   0   1   1   1   1   1   2   1   1   1   1   1   2   1   1   1   1   2   0   2   1   1   1   2   0   0   1   2   1   2   2   2   1   1   2   1   0   1   1   1   0   1   2   1   1   2   2   1   0   1   1   1   1   1   2   1   1   1   2   0   2   0   1   1   2   0   1   0   0   2   0   1   0   0   2   1   1   0   1   1   1   1   1   2   1   1   2   1   1   1   0   1   1   2   1   1   1   0   2   0   0   2   1   1   1   0   1   1   1   1   1   1   2   1   0   1   1   2   1   1   1   1   0   1   2   1   2   2   1   0   0   0   2   0   1   0   2   0   0   1   2   2   1   1   1   2   2   2   1   1   1   2   1   1   1   0   0   2   1   0   1   1   0   1
 MK-3-4                 2   1   1   1   2   1   0   2   1   1   2   1   0   2   0   1   0   1   1   2   1   0   0   2   1   0   2   2   1   1   1   1   1   1   1   2   0   1   1   1   1   1   2   1   1   0   1   1   2   2   1   1   1   2   0   2   1   1   1   2   1   0   1   2   1   1   2   2   0   1   1   1   0   1   1   2   0   0   2   1   1   2   2   1   0   1   1   0   0   0   2   1   1   1   2   0   1   0   1   1   2   0   1   0   0   1   0   1   0   1   1   1   1   0   0   1   1   1   1   1   1   1   2   1   1   1   0   0   1   2   1   1   1   1   2   0   0   2   1   1   1   1   1   1   1   1   2   1   2   1   0   1   1   2   1   2   1   0   0   1   2   1   2   1   1   1   0   0   2   0   1   0   2   0   0   1   2   2   1   1   1   2   1   2   1   1   0   2   2   1   1   1   1   2   1   0   1   1   1   1
 MK-3-5                 2   1   1   2   2   1   0   2   1   0   2   1   0   2   1   1   1   1   1   2   1   2   0   2   1   0   2   2   2   1   1   1   1   2   1   2   1   2   2   1   1   1   2   1   1   1   1   1   2   2   1   1   1   2   1   2   1   0   2   2   1   0   1   2   0   1   2   2   0   1   1   1   1   1   1   2   0   1   1   1   1   2   2   1   0   1   1   0   0   0   2   1   2   1   2   0   1   0   1   1   2   0   1   0   0   2   0   1   0   1   1   1   1   0   0   1   1   1   0   1   1   1   2   1   1   2   1   0   2   2   1   1   1   1   2   0   0   2   0   2   1   0   1   1   1   1   1   1   2   1   0   0   1   2   1   2   2   0   0   1   2   1   2   1   1   1   0   0   1   0   1   0   1   0   1   1   2   2   1   1   1   2   1   2   1   1   2   1   2   1   1   1   1   2   1   0   1   1   1   1
 MK-3-6                 2   1   1   2   2   0   0   0   1   0   2   1   0   2   1   1   1   1   0   1   1   1   1   2   1   1   2   2   2   2   1   1   1   2   1   2   0   2   1   1   0   1   2   1   1   1   2   1   2   2   1   1   1   1   1   2   1   0   2   2   1   1   1   2   0   1   2   2   0   1   1   2   1   1   1   2   1   1   1   1   1   1   2   1   0   1   2   0   0   0   2   1   2   1   2   0   1   0   1   1   2   0   1   1   0   2   0   1   0   1   0   1   1   0   0   1   1   1   0   1   2   1   2   1   0   1   1   0   2   1   1   1   1   1   2   1   0   1   0   2   2   1   1   1   2   1   1   2   2   1   0   0   0   2   1   1   2   0   0   1   1   1   2   1   1   1   1   1   1   0   1   0   1   1   1   1   2   2   1   1   1   2   1   1   1   1   2   1   2   1   2   1   1   2   1   0   1   1   1   1
 MK-3-7                 2   1   1   2   2   0   1   0   1   0   1   2   1   2   1   1   2   1   0   1   1   1   1   2   1   1   2   2   1   2   2   2   1   2   1   2   0   2   1   1   0   1   1   1   1   1   2   1   2   2   1   0   1   1   1   2   1   0   2   1   1   1   1   2   1   0   2   2   1   2   0   2   1   1   0   2   1   0   0   1   1   1   2   1   0   1   2   1   0   0   1   2   2   1   2   0   1   1   1   1   2   0   1   1   0   2   1   1   0   1   0   1   1   0   0   1   1   1   2   1   2   1   2   1   0   1   1   2   2   1   1   1   1   1   1   1   0   1   0   2   2   1   1   1   2   1   1   2   2   1   0   1   0   2   1   1   2   0   0   1   1   1   1   0   0   0   1   1   1   0   2   0   1   1   1   1   2   2   1   1   1   2   1   1   0   1   1   1   2   1   2   1   1   2   1   0   0   1   1   2
 MK-3-8                 1   1   1   2   2   0   1   0   1   1   1   2   1   2   0   1   1   1   0   1   0   1   1   2   1   1   2   2   1   2   1   2   1   2   1   2   0   2   1   0   0   1   1   1   1   1   2   1   2   2   1   0   1   1   1   2   1   0   2   1   1   1   2   0   1   0   2   2   1   1   0   2   1   2   0   2   1   1   0   1   1   1   2   1   0   1   1   1   0   1   1   0   1   1   2   0   1   1   0   1   2   0   1   1   0   2   1   1   0   0   0   1   1   1   0   1   1   1   0   1   2   0   2   1   0   0   1   2   1   1   1   1   2   1   1   1   0   1   0   2   2   1   1   1   2   1   2   2   2   1   0   1   1   2   1   1   2   0   0   1   1   1   1   0   0   0   1   1   1   0   2   0   1   1   1   0   0   2   1   0   1   2   1   1   0   1   2   1   1   0   1   1   1   2   1   0   0   1   0   2
 MK-3-9                 1   1   1   2   2   1   1   0   2   1   1   1   1   2   0   0   2   1   0   1   0   1   2   1   1   1   2   1   1   2   1   2   1   2   1   0   0   2   2   0   0   1   0   1   1   0   1   1   2   2   2   0   1   0   1   2   1   0   2   1   1   1   2   1   1   0   2   2   1   1   0   2   1   1   0   2   1   1   0   1   1   1   1   1   0   1   1   1   0   0   1   0   1   1   1   0   1   1   0   1   0   1   1   1   0   2   1   2   0   0   1   1   1   1   0   1   1   1   0   1   2   1   2   0   0   0   1   2   1   1   1   1   1   1   2   1   0   1   0   1   2   1   0   1   2   0   2   2   2   2   0   1   1   2   1   1   2   0   0   1   0   1   1   0   0   0   1   1   1   0   2   0   1   1   1   0   0   2   1   0   1   1   1   1   1   0   2   1   1   1   1   2   1   1   1   0   1   1   0   1
 MK-3-10                1   1   1   2   2   1   1   0   2   1   0   1   1   2   0   0   2   1   0   1   0   1   2   1   1   1   2   1   1   2   1   2   2   2   1   0   0   2   2   0   0   1   0   1   1   0   1   1   1   2   2   0   1   0   1   2   1   0   2   1   1   1   2   1   1   1   2   2   1   1   0   2   1   1   0   2   1   1   0   1   1   1   1   1   0   1   1   1   1   1   0   0   1   1   1   1   1   1   1   0   0   0   1   1   0   2   1   2   0   0   1   1   1   1   0   1   1   1   0   1   2   1   2   0   0   0   1   2   1   1   1   0   2   2   2   1   0   2   1   1   2   1   0   2   2   0   1   2   2   2   0   1   1   2   1   2   2   0   0   1   1   1   1   0   0   0   1   1   2   0   1   1   1   1   2   0   0   2   1   0   1   1   1   1   1   0   2   1   1   2   1   2   1   1   1   0   1   1   0   1
 MK-3-11                1   1   0   2   2   1   1   0   2   1   1   1   1   1   1   1   2   1   0   1   0   1   2   0   1   1   2   1   1   2   2   2   2   2   0   0   0   2   2   0   0   1   1   1   1   0   1   1   1   1   2   0   1   1   2   2   1   0   2   1   1   1   2   1   1   0   2   2   2   1   0   1   0   1   0   2   1   1   0   1   2   1   1   1   0   1   2   1   2   2   0   0   1   1   0   1   0   1   1   1   1   0   1   1   0   2   1   2   0   0   1   1   1   1   0   1   1   1   1   2   1   1   2   0   0   0   1   2   1   1   1   0   2   1   2   2   0   2   1   1   2   1   0   2   2   0   1   1   2   2   0   1   1   2   1   2   2   0   0   1   2   1   1   0   0   0   0   1   2   0   1   1   1   1   1   1   0   2   1   1   1   1   1   0   0   0   2   1   1   2   1   2   1   1   1   1   1   1   0   1
 MK-3-12                2   0   0   2   1   1   1   0   2   1   1   1   1   1   1   1   1   1   0   1   0   1   2   1   1   1   2   1   1   2   2   2   2   2   0   0   0   2   2   0   0   1   1   2   1   0   1   1   1   1   2   0   1   1   2   2   1   0   1   1   1   1   2   1   0   0   2   2   2   1   0   1   0   1   0   2   1   1   0   0   2   1   1   1   0   1   2   1   2   1   1   0   1   1   0   1   0   1   1   1   1   0   2   1   1   2   1   1   0   0   1   2   1   1   1   1   1   0   1   2   1   1   2   0   1   0   1   2   2   1   1   0   2   1   2   2   0   2   2   1   2   1   0   2   2   0   1   1   2   2   0   1   1   2   1   2   2   0   0   1   2   0   1   0   1   0   1   0   2   0   2   1   1   1   1   1   0   1   1   1   1   1   1   0   0   1   2   1   2   2   1   1   0   1   1   0   1   1   0   1
 MK-3-13                2   1   1   2   1   1   1   0   2   1   1   1   1   1   1   2   2   1   0   1   1   1   2   1   1   1   2   1   1   2   2   2   2   2   1   0   0   2   2   0   1   1   1   2   1   0   1   2   1   1   2   0   1   1   2   2   1   0   1   2   1   1   2   1   0   0   2   1   2   1   0   1   1   1   1   2   1   1   0   0   2   1   1   1   0   1   2   1   1   0   1   0   1   1   0   1   0   1   1   1   1   1   2   1   1   2   1   1   0   1   1   2   1   1   1   1   1   0   1   2   0   2   2   0   1   0   0   2   2   2   1   0   1   0   2   2   0   2   2   0   2   1   0   2   2   0   1   2   2   2   1   1   1   2   2   1   2   0   0   1   1   0   1   0   1   1   1   0   2   0   2   1   0   1   1   1   0   0   1   1   1   1   1   0   0   1   1   1   2   2   1   1   1   1   0   0   1   1   0   1
 MK-3-14                1   1   1   2   1   1   1   1   2   1   1   1   1   1   1   2   2   1   0   1   1   1   2   1   1   1   2   1   1   2   2   2   2   2   1   0   0   2   2   1   1   1   1   2   1   0   1   1   1   1   2   0   0   1   2   2   1   0   1   2   1   1   2   1   1   0   2   1   2   1   0   1   1   1   1   2   1   1   0   0   2   1   1   1   0   0   2   1   1   0   1   0   1   2   0   2   0   1   1   1   0   1   1   1   1   2   0   1   0   1   1   2   0   1   1   1   1   0   1   2   0   2   2   0   0   0   0   0   2   0   1   0   0   1   1   1   0   2   2   0   2   1   0   2   2   1   1   2   2   1   1   1   1   1   2   1   2   0   0   2   1   0   1   1   1   1   1   0   1   0   2   2   0   1   1   1   1   0   0   1   1   2   1   0   0   1   0   1   2   1   1   1   0   1   0   0   1   1   0   2
 MK-3-15                1   1   2   2   2   1   1   1   2   1   1   1   1   1   1   2   2   1   0   1   2   1   2   1   1   1   2   1   1   2   1   2   2   2   2   0   1   2   1   1   1   1   1   2   1   0   1   1   1   2   2   0   0   1   1   2   1   0   1   2   1   2   2   1   1   0   2   1   2   1   0   1   1   1   1   2   1   1   0   1   1   1   1   1   0   0   2   1   1   0   1   0   1   2   1   2   0   1   1   0   0   1   1   1   1   2   1   1   0   0   1   2   0   1   1   1   2   1   1   2   0   2   2   0   0   0   0   0   1   0   1   0   0   1   1   1   0   2   2   0   2   1   0   2   1   1   1   2   2   1   1   1   0   1   2   0   2   0   1   2   1   0   1   1   1   1   1   0   1   0   1   2   0   1   1   1   1   0   0   1   1   2   1   0   0   1   0   1   2   1   0   1   0   1   1   0   1   1   1   2
 MK-3-16                1   1   2   2   2   1   1   1   2   1   1   1   1   1   1   2   2   2   0   1   2   1   2   1   0   1   1   1   1   2   1   1   2   2   2   1   1   1   1   1   1   0   1   2   1   0   0   1   1   2   2   2   0   0   1   2   1   0   1   2   1   2   2   1   1   0   1   1   2   1   0   1   0   1   2   2   1   1   0   2   1   1   1   2   1   0   2   1   1   0   1   0   1   2   0   2   2   1   1   1   0   1   1   0   1   1   1   1   0   0   1   2   0   1   1   1   2   2   1   2   0   2   2   0   0   0   0   0   1   0   1   0   0   1   0   1   0   2   2   1   2   1   0   2   1   1   1   2   2   1   1   1   0   1   2   1   2   0   1   1   1   0   1   1   1   1   0   0   1   0   1   2   0   1   1   0   1   1   0   1   1   1   1   0   0   2   0   1   2   1   0   1   0   1   1   0   1   1   1   1
 MK-4-1                 1   1   2   2   1   1   1   1   1   1   2   0   1   2   2   2   1   1   0   1   1   1   0   1   1   0   1   1   2   1   1   1   2   1   0   1   0   0   1   1   2   1   2   1   1   2   1   2   1   1   1   0   0   1   0   0   1   2   2   1   1   1   1   1   1   0   1   1   0   1   2   1   1   2   0   0   2   0   2   2   1   0   1   0   1   1   1   2   0   1   1   1   1   0   1   1   0   2   2   2   2   0   0   1   2   1   2   0   0   1   1   1   2   1   2   1   1   0   0   1   0   0   0   1   1   2   1   2   1   1   2   1   1   1   0   2   0   1   0   1   0   1   1   0   2   2   1   1   1   1   2   0   1   0   1   1   2   2   2   0   1   2   2   2   2   1   0   2   2   1   0   1   2   2   1   2   1   2   1   2   1   1   0   0   2   1   0   0   1   1   0   2   0   2   1   1   1   2   2   1
 MK-4-2                 1   1   1   2   1   2   1   1   1   1   2   0   2   2   2   1   1   0   0   1   1   0   0   1   1   0   1   1   2   1   2   1   2   2   0   1   0   1   1   0   2   1   2   1   1   1   1   2   1   1   1   0   1   1   0   0   2   2   2   1   1   0   1   0   2   0   0   1   1   1   2   1   1   2   0   0   2   0   2   2   1   0   1   1   0   1   2   2   0   1   1   2   2   0   1   1   0   1   2   2   2   0   1   1   2   2   2   0   0   1   1   1   2   1   2   2   1   0   0   1   0   0   0   1   1   2   1   2   2   1   2   1   1   1   1   1   0   1   1   1   1   2   1   0   2   2   1   1   1   1   2   0   1   0   1   1   2   2   2   0   1   2   2   2   2   1   0   1   1   1   0   0   2   2   1   2   1   2   1   2   1   1   1   0   2   2   0   0   1   0   0   2   0   2   1   1   1   2   2   0
 MK-4-3                 0   1   1   2   1   2   2   1   1   1   2   0   2   2   2   1   1   0   0   2   1   0   0   1   1   0   1   1   2   2   2   1   2   2   0   1   0   1   1   0   2   1   1   1   1   2   1   1   1   2   1   0   1   2   0   0   2   1   2   1   1   0   1   0   2   1   0   1   1   1   2   1   1   2   0   0   2   0   2   2   0   0   1   1   0   1   1   2   0   1   0   2   1   0   1   1   1   1   2   2   2   0   1   0   2   2   2   0   0   1   1   1   1   2   1   2   1   0   1   1   0   0   2   2   1   2   1   2   1   1   2   1   1   1   1   1   0   1   1   1   2   2   2   0   2   2   2   1   1   1   2   0   1   0   1   1   2   2   2   0   1   2   2   2   2   0   2   1   2   1   0   1   2   1   1   2   0   1   1   2   2   1   1   1   2   2   0   0   1   0   0   2   0   1   0   1   1   1   2   0
 MK-4-4                 0   2   0   2   1   2   2   1   1   1   1   0   2   2   2   1   1   0   0   1   0   0   0   1   1   0   1   1   2   2   2   1   2   2   0   1   0   1   1   0   2   1   1   1   1   2   1   1   1   2   1   1   1   2   1   0   1   1   2   1   1   0   1   0   1   1   0   1   1   1   2   1   2   2   0   0   2   0   2   2   0   0   1   1   0   1   1   2   1   1   0   2   1   0   1   1   1   1   2   2   2   0   1   1   2   2   2   1   0   1   1   1   1   1   1   2   1   0   1   1   0   0   2   2   1   2   1   2   1   1   2   1   1   1   1   1   0   1   1   1   2   2   2   0   2   2   2   0   1   1   2   1   0   0   1   1   2   2   2   0   1   2   2   2   2   0   2   1   1   1   1   1   2   0   1   2   0   1   1   1   2   2   2   1   2   2   0   0   1   0   0   2   0   1   0   1   1   1   2   0
 MK-4-5                 0   2   1   2   1   2   2   1   1   1   1   1   2   2   1   1   1   0   0   1   0   0   0   0   1   0   1   1   1   2   2   1   2   1   1   1   0   1   1   0   2   1   1   1   1   2   0   1   2   1   1   1   1   2   1   1   2   0   1   1   1   1   0   1   0   1   0   1   1   1   2   0   2   2   1   0   2   1   2   2   0   1   1   1   0   1   2   2   0   1   0   2   1   0   1   1   1   2   2   1   2   0   1   1   2   2   2   1   1   1   1   1   1   1   1   1   1   0   1   0   0   0   2   2   2   2   1   2   1   1   2   1   1   1   1   2   1   1   1   1   2   2   2   0   1   1   2   0   1   1   2   1   0   1   1   1   2   2   2   0   1   2   2   2   2   0   2   1   1   1   1   0   2   0   1   2   0   1   1   1   2   2   2   1   2   2   0   0   1   0   0   2   0   0   0   1   0   1   2   1
 MK-4-6                 0   1   1   2   1   2   1   1   1   1   1   1   2   2   1   1   1   1   0   1   0   0   0   0   1   0   1   0   0   2   2   1   2   1   1   1   0   1   1   1   1   1   1   1   1   2   0   1   2   1   2   1   1   2   1   1   2   0   1   1   1   1   0   1   0   0   0   1   1   1   2   0   1   2   1   0   2   1   2   2   0   1   1   1   0   1   2   1   0   1   0   1   1   0   1   1   1   2   2   1   2   0   1   1   1   2   2   2   0   1   1   0   1   1   1   1   1   0   1   1   0   1   2   1   2   2   1   2   1   1   2   1   1   1   1   1   1   1   1   1   2   2   2   0   1   1   2   1   2   0   2   1   0   1   1   0   2   2   2   0   1   1   2   1   2   0   2   1   1   1   2   0   2   0   1   2   1   1   1   1   1   1   2   1   2   1   0   0   0   1   0   2   0   1   0   1   0   1   1   1
 MK-4-7                 0   1   1   1   1   2   1   1   1   1   1   1   2   2   1   1   1   1   0   0   0   0   0   0   1   0   1   0   1   2   1   1   2   1   1   1   0   1   1   1   1   1   2   2   1   2   0   1   2   1   2   1   1   2   1   1   2   1   1   1   1   1   0   1   0   0   1   1   1   1   2   0   1   2   1   0   0   2   2   2   1   1   1   1   0   0   2   1   0   1   0   1   1   0   1   0   1   2   2   1   2   1   1   1   2   2   2   2   0   0   1   0   1   1   1   1   1   0   1   1   0   1   2   1   2   2   1   2   1   1   1   1   1   0   1   1   1   1   0   1   2   2   1   0   2   1   1   1   2   0   1   1   0   1   1   1   2   2   2   1   1   1   2   1   2   0   1   1   1   1   2   0   2   0   1   2   2   1   0   1   1   1   2   1   2   1   0   0   0   1   1   2   0   1   1   1   0   1   1   1
 MK-4-8                 0   1   0   1   2   2   1   1   1   1   1   2   2   2   1   1   1   0   0   0   0   0   0   0   1   0   2   0   1   2   1   1   2   1   1   2   0   1   1   1   1   1   2   2   1   1   0   1   2   1   2   1   1   2   1   1   2   1   1   1   1   1   0   2   0   0   1   1   1   1   2   0   2   2   1   0   1   2   2   2   1   1   1   1   1   1   2   1   0   1   0   0   1   0   1   1   1   2   2   1   2   1   1   1   1   2   2   2   0   1   0   0   1   1   0   1   1   0   1   1   0   1   2   1   2   2   2   2   1   1   1   1   1   0   1   1   1   0   0   1   2   2   1   0   2   1   1   1   2   0   1   1   0   1   1   1   1   2   2   0   1   1   2   1   1   1   1   1   0   1   2   0   1   0   2   2   2   1   0   1   1   1   2   1   2   1   1   0   0   1   0   2   0   1   2   0   0   1   1   1
 MK-4-9                 2   1   0   1   0   0   2   1   1   1   1   2   2   2   1   1   1   0   0   0   1   0   0   0   1   0   2   0   1   2   2   1   1   1   1   2   0   1   1   1   1   1   2   2   1   1   0   1   1   1   2   1   1   2   1   1   1   1   1   1   1   1   0   2   0   0   1   0   1   2   2   0   2   2   1   0   1   2   2   2   1   1   2   1   1   1   2   1   0   1   1   0   1   0   1   1   0   2   2   1   2   1   0   2   1   2   2   2   0   1   0   0   1   1   0   1   1   0   1   2   0   1   2   1   2   2   2   2   1   1   1   1   1   0   1   1   1   0   0   1   2   2   1   0   2   1   2   1   2   0   2   1   0   2   2   1   1   2   2   1   1   1   2   1   2   1   0   1   0   1   2   0   1   0   2   2   2   1   1   1   2   0   2   2   2   1   1   0   0   1   0   2   0   1   2   0   0   1   0   1
 MK-4-10                2   1   0   1   0   1   2   1   1   0   1   2   2   2   1   1   1   0   0   1   1   1   0   0   1   0   2   0   1   2   2   1   2   2   1   2   0   0   1   2   0   1   2   2   1   1   0   1   1   1   2   1   1   2   1   1   1   1   1   0   1   1   1   2   0   0   1   0   1   2   2   0   2   2   1   0   0   2   2   2   1   2   2   1   1   1   2   1   0   1   0   0   1   0   1   1   0   1   1   1   2   2   0   1   1   1   2   2   0   1   0   0   1   0   1   2   1   1   1   2   0   0   1   1   2   2   2   2   1   1   1   1   1   0   0   1   1   0   0   1   2   1   1   1   1   1   2   1   2   0   2   1   0   2   2   1   1   2   1   1   1   1   2   1   2   1   1   1   1   1   2   0   1   1   2   2   2   1   1   1   2   0   2   2   2   1   1   0   0   2   0   2   1   1   1   1   0   1   0   1
 MK-4-11                2   1   0   1   0   1   2   1   1   0   1   2   2   2   1   2   1   0   1   1   2   1   0   0   0   0   2   0   0   2   2   1   2   2   1   2   1   0   1   2   0   1   2   2   1   2   0   1   1   1   2   1   1   2   1   1   1   1   1   0   1   1   1   2   0   0   1   0   1   2   2   0   2   2   0   0   0   2   1   2   1   2   2   1   1   1   2   1   0   1   0   0   1   0   1   1   0   1   1   1   2   2   0   1   1   1   2   2   1   2   0   1   2   0   1   1   1   1   2   1   0   0   1   1   2   2   2   2   1   1   1   1   1   0   0   1   1   0   0   1   2   2   1   1   1   1   2   1   2   1   2   1   1   1   2   2   2   2   1   1   2   1   2   1   2   1   0   1   1   1   2   0   1   1   2   1   2   1   1   1   2   0   2   1   2   1   1   0   0   2   0   2   1   1   1   1   1   1   0   1
 MK-4-12                2   1   0   0   0   1   2   1   0   1   1   2   2   2   1   2   1   0   2   2   2   1   1   0   0   0   2   0   0   1   2   1   2   2   1   2   1   0   1   2   0   2   2   2   1   2   0   1   1   1   1   1   1   2   1   1   1   1   1   0   1   2   1   2   0   0   2   0   1   1   2   1   2   2   0   1   0   2   2   2   1   2   2   1   1   1   2   1   1   2   0   0   1   0   2   1   0   1   1   1   2   2   0   1   0   1   2   2   1   2   0   1   2   1   1   1   1   1   2   1   0   1   1   1   2   2   2   2   1   1   1   1   1   1   0   1   1   0   0   1   2   1   1   0   2   0   2   1   2   1   2   1   1   2   2   1   2   2   1   2   2   1   1   1   2   1   0   1   2   2   2   0   1   1   2   1   2   1   1   1   1   0   2   1   2   0   2   1   0   1   0   2   1   1   1   1   1   1   0   1
 MK-4-13                2   1   0   0   0   1   2   1   0   2   1   2   2   1   1   2   1   0   1   2   2   1   1   0   2   0   2   0   0   1   2   1   2   2   1   2   0   0   1   2   0   2   2   2   0   2   0   1   1   1   2   1   1   2   1   1   1   1   1   0   1   2   1   2   1   0   2   0   1   1   2   1   1   2   1   1   0   2   2   1   1   2   2   1   1   1   2   1   1   2   0   0   1   1   2   1   1   2   1   1   2   2   0   1   0   1   2   2   2   1   2   0   2   1   0   1   1   1   1   1   1   1   1   0   1   2   2   2   1   1   1   1   1   1   0   2   1   0   1   1   2   1   1   0   2   0   2   1   1   1   2   1   1   2   2   2   2   2   1   1   2   1   1   1   2   0   1   1   1   2   2   0   1   2   2   1   2   0   1   1   2   0   2   1   2   0   2   1   0   1   0   2   0   1   1   1   2   0   0   1
 MK-4-14                1   1   0   0   0   1   2   0   0   2   1   1   2   1   1   2   0   0   1   2   2   1   1   0   2   0   2   0   0   1   2   1   1   2   1   1   1   0   1   2   0   2   2   2   1   2   0   1   1   0   2   1   1   2   2   1   1   1   1   0   1   2   1   1   1   1   2   0   1   1   2   1   1   2   0   1   0   1   2   1   1   1   2   1   1   1   2   1   1   2   0   0   1   1   2   1   1   2   1   1   2   2   0   1   0   1   2   2   2   1   2   0   2   1   0   1   1   1   1   2   1   1   1   0   1   1   2   2   1   1   0   1   1   1   0   2   1   0   2   1   2   1   2   0   1   1   2   1   1   0   2   1   1   1   1   2   2   2   1   1   2   1   1   2   2   1   1   1   1   2   2   0   1   2   2   1   2   0   1   2   2   0   2   1   2   0   2   1   0   1   0   1   0   1   1   1   2   0   1   1
 MK-4-15                0   1   0   1   0   1   2   1   0   2   1   1   2   1   1   2   0   0   1   2   2   1   1   0   2   1   2   0   0   1   2   1   1   2   1   1   1   0   1   2   0   2   2   2   1   2   0   2   1   1   2   0   1   2   2   1   1   0   0   1   0   2   1   1   2   1   2   0   2   1   2   1   1   1   0   1   0   1   2   0   1   2   2   1   1   1   2   0   1   1   0   1   1   1   2   1   1   2   1   1   1   2   0   1   1   1   2   2   2   1   2   0   2   1   0   0   1   2   1   2   1   1   1   0   1   1   2   2   1   1   0   1   1   1   1   2   1   0   2   2   2   1   2   0   1   1   2   1   1   0   1   1   1   0   1   2   2   1   1   1   2   2   1   2   2   0   0   1   1   2   2   0   1   2   2   1   1   0   1   2   1   1   2   2   2   0   2   1   1   1   0   1   0   0   1   1   2   0   0   1
 MK-4-16                0   1   0   1   0   2   2   1   0   2   2   1   2   0   1   1   1   0   1   2   2   1   1   1   2   1   2   1   1   0   2   2   1   2   1   1   0   0   1   2   1   1   2   2   1   2   0   2   1   2   2   0   1   1   2   1   1   0   0   1   0   2   1   1   2   0   2   0   2   1   2   1   1   1   0   1   0   1   2   0   1   2   2   1   1   1   2   1   1   0   0   1   1   1   2   1   1   2   1   1   0   2   1   1   1   1   2   2   2   1   2   0   2   0   0   2   1   2   1   2   1   1   0   0   1   1   2   1   2   0   0   1   1   1   1   2   1   0   2   2   2   1   2   0   1   1   2   0   1   0   0   1   0   1   1   2   2   1   2   1   2   2   1   2   2   1   0   1   2   2   2   0   1   2   2   1   1   0   2   2   1   1   2   2   2   0   2   1   1   1   0   1   1   0   1   1   2   0   0   1
 MK-5-1                 2   1   2   2   1   1   0   0   1   0   0   1   0   2   2   2   2   2   1   1   2   2   0   1   1   1   0   2   0   1   0   1   2   2   1   1   1   1   1   2   1   1   0   1   2   1   2   1   0   1   2   1   1   0   0   2   1   1   2   1   2   1   1   1   2   1   1   1   1   2   1   2   0   1   1   0   1   2   1   0   0   1   2   1   0   0   1   2   1   0   1   0   1   1   2   1   1   0   1   1   2   1   1   1   1   0   2   1   1   2   2   2   1   2   2   2   1   1   0   1   0   2   1   2   1   2   2   1   0   0   0   1   0   2   1   1   0   0   1   2   1   1   0   1   0   2   0   1   2   0   2   0   2   1   1   0   1   0   2   0   1   0   1   2   1   1   1   2   1   0   2   1   1   1   2   0   0   2   2   2   1   0   0   2   1   2   1   1   1   0   1   1   0   1   0   0   1   2   2   2
 MK-5-2                 2   1   1   1   1   1   1   1   1   0   0   1   0   2   2   2   2   2   1   1   2   2   0   2   1   1   0   2   0   1   0   0   1   2   1   1   0   2   1   2   0   1   0   1   2   0   2   0   0   2   2   1   1   0   0   2   1   1   2   1   2   1   1   1   2   1   1   1   1   2   1   2   0   0   1   0   0   2   1   0   0   1   2   0   0   0   0   2   1   0   1   0   1   1   2   1   1   0   2   1   2   1   1   1   1   0   2   1   1   2   1   2   1   2   2   2   1   1   0   2   0   2   1   2   1   1   2   1   0   1   0   0   0   2   1   1   0   0   1   2   1   1   0   1   0   2   0   1   1   0   2   0   1   1   1   0   1   0   2   0   1   0   2   1   1   1   1   2   1   1   2   1   1   1   1   0   0   2   2   2   1   0   0   2   2   2   1   1   1   0   1   1   0   2   0   0   1   2   2   2
 MK-5-3                 2   1   1   1   1   1   2   1   1   0   0   1   0   2   1   2   2   1   1   1   2   2   0   0   1   1   0   1   1   1   0   0   1   2   2   1   0   2   1   2   0   1   0   1   2   0   2   0   1   2   2   2   0   0   0   2   1   1   2   0   2   1   1   1   2   1   0   2   1   1   1   1   0   0   1   0   0   2   1   0   0   1   2   0   0   0   0   1   1   0   1   0   1   2   2   1   1   0   2   1   2   1   1   1   1   0   2   1   1   2   1   2   1   2   1   1   2   2   0   2   0   2   1   2   1   1   2   0   0   1   0   0   0   1   1   1   0   0   1   2   1   1   0   0   1   2   0   1   1   0   2   0   1   1   1   0   1   0   1   0   1   2   2   1   1   1   1   2   2   1   2   0   1   1   1   0   0   2   2   2   1   0   0   2   2   2   1   1   1   0   1   1   0   2   0   0   1   1   2   1
 MK-5-4                 2   1   1   1   1   1   2   1   1   0   0   1   0   2   1   2   2   1   1   1   2   2   0   0   0   1   0   1   0   2   0   0   0   2   2   0   0   2   1   2   1   1   0   1   2   0   2   0   0   2   2   1   0   0   0   2   1   2   1   0   2   2   1   2   2   0   1   2   1   1   1   0   0   0   1   0   0   1   1   0   0   1   2   2   0   0   0   1   1   0   1   0   1   2   2   1   1   0   2   1   2   1   1   1   1   0   2   1   0   2   0   1   1   2   1   1   2   2   0   2   0   2   1   2   1   1   2   0   0   1   1   0   0   1   1   1   1   0   1   2   1   1   0   0   1   1   0   1   1   0   2   0   1   1   1   0   1   2   1   0   2   2   1   0   1   1   1   1   2   1   1   0   1   1   1   0   0   2   1   2   1   0   0   2   2   1   2   1   1   0   1   2   0   1   0   1   2   1   2   0
 MK-5-5                 2   1   0   1   1   1   2   1   1   0   0   1   0   2   1   2   2   0   1   1   2   2   0   0   0   1   0   2   0   2   0   0   0   1   2   0   0   2   1   2   1   1   0   1   2   0   1   0   0   2   2   1   0   0   0   2   1   1   2   0   2   2   2   2   1   0   1   2   1   1   2   0   0   0   1   0   0   1   0   0   0   1   2   2   0   0   0   1   1   1   1   0   1   2   2   1   1   1   2   1   2   0   1   1   1   0   2   1   0   2   0   0   1   2   0   1   2   1   0   2   0   2   1   1   1   1   2   0   0   1   1   0   0   1   0   2   1   0   1   2   1   1   0   1   1   1   0   1   1   0   2   0   1   1   0   0   1   2   1   0   2   2   1   0   1   1   1   1   1   0   1   0   0   1   1   0   1   2   1   2   1   0   0   2   2   1   2   1   1   1   1   2   0   1   0   1   2   1   2   1
 MK-5-6                 2   1   0   1   1   1   2   1   1   1   0   1   0   2   0   2   1   0   1   0   2   2   0   0   0   1   0   2   0   2   1   0   1   1   2   0   0   2   1   2   1   1   1   1   1   0   1   0   1   2   2   1   0   0   0   2   1   1   1   0   2   2   2   2   1   0   1   2   1   1   2   1   0   0   1   0   1   1   0   0   0   2   2   2   0   0   1   1   1   2   2   0   1   2   2   1   1   1   2   1   1   0   1   1   1   1   2   1   1   2   1   0   2   1   0   1   2   1   0   1   1   2   2   1   1   1   2   0   1   2   1   0   0   0   0   2   0   0   1   2   1   2   0   1   1   1   0   1   1   1   2   1   1   0   0   0   2   2   1   0   2   2   2   0   1   1   1   1   0   0   1   1   0   1   1   0   0   2   1   2   1   1   1   1   2   1   1   1   2   1   1   2   0   1   0   1   2   1   2   1
 MK-5-7                 2   1   0   1   1   1   2   1   1   1   0   2   2   2   0   2   1   0   1   0   2   2   0   1   0   1   0   1   0   2   1   0   1   1   2   0   0   2   1   2   1   1   1   0   1   0   1   0   1   2   0   1   0   0   0   2   1   1   1   0   2   1   2   2   1   0   1   2   1   1   2   1   0   0   1   0   1   2   0   1   0   2   1   2   0   0   1   1   1   2   1   0   1   1   2   1   1   2   2   1   2   0   1   1   1   1   2   0   1   2   1   0   2   0   0   1   2   1   0   1   1   2   1   1   1   1   2   0   1   2   1   0   1   0   0   2   0   0   1   2   0   2   1   1   1   1   0   1   1   1   2   1   1   0   0   0   2   2   1   0   1   2   2   0   1   1   1   1   0   1   0   1   0   0   1   0   0   1   0   2   1   1   1   1   2   1   1   1   2   1   1   2   0   1   1   1   2   1   2   1
 MK-5-8                 2   1   0   1   1   1   2   1   1   1   0   2   2   2   0   2   1   0   1   0   1   2   0   1   0   1   0   1   0   2   2   0   1   1   2   0   0   1   1   1   1   1   1   0   1   0   1   0   2   2   0   1   0   0   0   2   1   1   1   0   1   1   2   2   1   0   1   2   1   1   1   1   0   0   1   0   1   2   0   1   0   2   1   2   1   0   1   1   1   1   1   1   1   1   2   1   1   2   2   2   2   0   0   2   1   1   1   0   1   2   1   0   2   0   1   1   2   1   0   1   1   2   1   0   1   1   1   0   2   2   1   0   1   0   0   2   1   0   1   2   0   2   1   0   1   1   0   1   0   1   2   1   1   0   0   0   2   2   1   1   1   2   2   0   1   0   1   1   0   1   0   1   0   0   1   0   0   1   0   2   1   1   1   1   1   2   2   1   2   1   1   2   0   1   1   1   2   1   2   0
 MK-5-9                 2   1   0   1   1   1   2   1   1   1   0   1   1   2   0   2   0   0   0   0   1   2   0   1   1   1   0   1   0   2   2   1   0   1   1   0   0   1   1   2   1   1   1   0   1   0   1   0   2   2   1   1   0   1   0   2   1   1   1   0   1   2   2   1   1   0   1   1   1   1   1   2   0   0   1   0   1   2   0   1   0   2   1   2   1   0   1   1   0   1   1   1   1   1   2   1   0   1   2   2   1   1   1   2   0   2   1   1   1   2   1   0   1   0   1   0   2   1   0   1   0   1   1   1   1   0   1   1   2   2   1   0   1   0   0   1   1   0   1   2   0   2   1   0   1   1   0   1   0   1   2   1   1   0   0   0   2   2   1   1   2   2   2   0   1   0   1   1   1   1   0   1   0   1   1   1   0   1   0   2   1   1   1   1   1   2   2   2   2   1   1   2   1   1   2   1   2   0   2   0
 MK-5-10                2   2   0   1   1   1   2   1   1   1   0   1   0   2   0   2   0   0   0   0   1   2   0   1   1   2   0   1   0   2   2   2   0   0   1   0   0   1   1   2   1   1   1   0   1   1   0   0   2   2   0   0   0   1   0   2   1   1   1   0   1   2   2   1   1   0   1   1   1   1   1   2   0   1   1   1   2   1   0   1   0   2   1   1   1   1   1   1   0   1   2   1   1   1   2   1   0   1   2   2   1   1   1   2   1   2   1   1   1   2   1   0   1   0   1   0   2   1   1   1   0   1   1   0   1   0   1   1   2   2   1   0   0   0   0   2   0   0   1   2   0   2   1   0   2   1   0   1   0   1   2   1   0   0   0   0   2   2   1   1   2   2   2   0   1   0   1   1   1   1   1   1   1   1   1   1   0   1   0   2   1   2   1   1   1   1   2   2   2   1   0   2   1   1   2   1   2   1   2   0
 MK-5-11                2   2   0   1   1   1   2   1   1   1   0   1   1   1   0   2   0   0   0   0   1   2   0   1   0   2   0   1   1   1   2   2   0   0   2   1   1   1   1   2   1   2   1   0   1   1   0   1   2   2   0   0   0   2   0   2   1   1   1   1   1   1   1   1   1   1   2   1   1   1   1   2   0   1   1   1   2   1   0   1   0   2   1   1   1   1   0   1   2   1   1   1   1   1   2   1   0   1   2   2   1   0   1   2   1   2   1   1   1   2   1   1   1   0   1   0   2   1   1   1   1   1   1   0   0   0   1   1   2   2   1   1   0   0   1   2   0   0   1   2   0   2   1   1   2   1   0   1   0   1   2   1   0   0   0   0   1   2   1   1   2   2   2   0   1   0   2   1   1   1   1   1   1   1   2   1   1   2   0   2   1   2   2   1   1   2   2   2   2   1   2   2   1   1   2   1   2   1   2   0
 MK-5-12                1   2   0   1   1   1   2   0   1   1   0   0   1   1   0   2   0   0   0   0   1   2   0   0   0   2   0   1   1   1   2   1   1   1   2   1   1   1   1   2   1   1   1   0   0   0   1   1   2   2   0   0   0   2   0   1   0   1   1   1   1   1   1   1   1   1   2   1   1   1   1   0   0   1   1   1   2   2   0   1   0   2   1   1   2   1   0   1   2   1   1   1   1   1   2   1   0   1   1   1   1   0   1   2   1   2   1   2   1   2   1   1   1   0   1   0   2   1   1   1   1   1   1   0   0   0   1   1   2   1   1   1   0   1   1   2   0   1   0   2   0   2   0   1   2   1   0   1   0   0   2   1   0   0   0   0   1   2   1   1   2   2   1   0   1   0   1   1   1   1   1   1   0   1   2   1   1   2   0   2   1   2   2   1   1   2   2   2   1   1   2   2   1   1   2   1   2   1   2   0
 MK-5-13                1   1   0   1   2   1   2   0   1   1   0   0   1   2   0   1   0   1   0   1   1   2   0   0   1   2   0   1   1   1   1   1   1   1   2   1   1   1   1   2   1   2   1   1   0   1   1   1   2   2   0   0   1   1   0   1   0   1   1   1   1   1   1   1   1   1   2   1   1   1   2   0   0   1   1   1   2   2   0   1   0   2   2   1   2   1   0   1   2   1   1   1   1   0   2   1   0   1   1   1   1   0   1   2   1   2   1   2   1   1   1   1   1   0   1   0   2   1   1   0   1   1   2   1   0   1   1   1   2   0   1   0   0   1   2   2   0   2   0   2   0   2   1   1   2   1   0   1   0   0   2   1   0   0   0   1   0   2   1   1   0   1   1   0   1   0   1   1   1   1   1   1   0   1   2   1   0   2   0   2   1   2   2   2   1   2   2   2   1   0   2   2   1   1   2   1   2   1   2   0
 MK-5-14                1   1   1   1   0   1   2   0   1   1   0   0   1   2   0   1   0   1   0   1   1   2   0   0   0   2   0   1   1   1   1   1   1   2   2   1   1   1   1   2   1   2   0   1   0   1   1   1   2   2   0   0   1   1   0   1   0   1   1   1   1   1   1   1   1   1   2   1   1   1   2   0   0   1   1   1   2   2   1   1   0   1   2   1   2   1   0   1   1   2   1   1   1   0   2   0   1   1   1   1   1   0   1   2   1   1   1   2   0   1   1   2   2   0   1   1   2   1   1   0   1   1   1   1   0   1   1   0   2   0   1   1   0   1   1   2   1   1   0   2   0   1   1   1   1   1   0   1   0   0   1   0   0   0   1   1   0   2   0   1   0   1   1   0   1   0   1   1   2   1   1   1   0   1   2   1   0   2   0   2   1   1   2   2   0   2   2   1   1   0   2   2   1   1   2   1   2   2   2   0
 MK-5-15                1   1   1   1   0   1   1   0   1   1   0   0   1   1   0   1   0   1   0   2   1   2   0   0   0   2   0   1   1   1   1   1   1   1   2   1   1   2   1   1   1   2   1   1   1   1   1   1   2   2   0   0   1   1   0   1   0   1   1   1   1   1   1   1   1   1   2   1   1   0   2   0   0   0   1   1   2   2   1   1   0   0   2   1   2   1   0   1   1   2   1   1   0   0   2   0   1   1   1   0   1   0   1   2   1   1   1   2   0   1   1   2   2   1   1   0   2   1   1   0   1   1   1   1   1   1   1   0   2   0   2   1   0   1   1   2   1   1   0   2   0   1   1   1   1   1   0   1   1   0   1   1   0   0   0   1   0   1   0   0   0   1   0   0   1   0   1   1   2   1   1   1   1   1   2   1   0   2   1   2   1   1   2   2   0   2   2   1   1   0   2   2   1   1   2   1   2   2   2   1
 MK-5-16                1   1   1   1   0   1   0   2   1   1   0   0   1   1   0   1   0   1   0   2   1   2   0   0   1   2   0   1   1   1   0   1   1   1   2   1   1   2   1   0   1   2   1   1   1   1   1   1   2   2   0   0   1   1   0   1   2   1   1   0   1   1   1   1   1   1   2   1   2   0   1   1   0   0   1   1   2   2   1   1   0   0   2   1   2   1   0   1   1   2   1   1   0   0   2   0   0   1   2   0   0   0   0   2   1   1   1   2   0   1   1   2   1   1   1   0   2   1   1   0   1   1   1   1   1   1   1   0   2   0   2   1   0   0   0   2   2   1   0   2   1   1   1   1   1   2   0   1   1   1   1   0   1   0   0   2   1   1   0   0   0   1   0   0   1   0   1   1   1   1   1   1   1   1   2   2   1   2   1   2   1   1   2   2   1   2   1   1   1   1   2   2   0   1   2   0   2   2   2   0
 MK-6-1                 2   1   1   1   2   2   2   2   2   2   0   1   0   2   1   2   0   0   0   2   2   2   0   1   2   1   1   2   1   0   1   2   2   1   2   1   0   1   1   0   2   1   0   1   2   2   2   2   2   0   1   1   1   1   0   2   2   0   0   1   1   2   1   0   1   2   0   0   1   2   0   1   1   2   1   0   1   1   2   2   1   0   1   1   2   1   1   1   0   1   2   2   2   1   2   2   0   2   0   1   1   1   1   1   0   2   0   1   1   2   1   1   0   1   1   1   1   1   2   1   1   1   2   2   1   1   0   0   1   2   2   1   2   2   1   2   0   1   0   0   1   2   2   1   1   1   1   2   0   0   0   0   0   1   2   1   1   2   1   1   0   2   1   0   1   0   1   1   2   2   1   2   0   1   2   1   0   0   0   0   2   1   2   1   1   1   1   2   0   2   0   1   0   2   2   0   1   0   1   2
 MK-6-2                 2   1   2   2   1   2   2   2   2   2   0   1   0   1   1   2   0   1   1   2   2   1   0   1   2   1   1   2   1   0   1   2   2   0   1   2   0   1   1   0   2   1   0   0   2   2   1   2   2   0   1   1   1   0   0   2   2   0   0   2   0   2   1   0   1   2   0   0   1   1   0   1   2   2   2   0   1   2   2   1   1   0   1   1   2   2   2   1   0   1   2   2   2   1   2   2   0   2   0   1   1   1   0   1   0   2   0   1   1   2   1   1   1   1   1   2   1   1   2   1   1   1   2   2   1   1   0   0   0   1   2   1   2   2   1   2   0   1   0   0   1   2   2   1   0   0   1   1   1   0   0   0   0   1   2   1   1   1   1   1   1   2   0   1   1   0   1   1   2   2   1   2   1   1   2   0   1   0   0   0   1   1   2   1   1   1   1   2   0   2   0   1   0   2   2   0   1   1   1   1
 MK-6-3                 1   1   2   2   0   2   2   2   2   2   0   1   0   0   1   2   0   1   1   1   2   1   0   1   2   1   1   2   1   1   1   2   2   1   1   2   0   1   1   1   2   1   1   1   2   2   1   2   2   0   1   1   1   0   1   2   1   0   0   2   1   2   0   1   1   2   0   0   2   1   0   2   2   2   2   0   0   2   2   1   1   0   1   1   2   1   2   1   0   1   2   2   2   2   2   2   0   2   0   1   1   1   0   2   1   2   0   1   1   2   1   1   2   2   2   2   1   1   2   1   1   1   0   2   1   1   0   0   0   2   1   1   2   2   2   1   0   1   0   0   1   2   2   1   0   1   1   0   1   0   0   0   0   1   2   1   1   2   2   1   1   2   0   1   1   0   1   1   2   2   1   2   1   1   2   1   1   2   0   0   1   1   2   1   1   1   0   2   0   2   0   1   0   2   1   0   1   1   1   1
 MK-6-4                 1   1   2   1   0   2   2   2   2   2   0   1   0   0   1   0   0   1   1   0   2   2   0   1   2   1   1   1   1   1   1   2   1   0   1   2   0   1   1   1   2   0   0   1   2   2   1   2   2   1   1   1   1   0   2   1   2   0   0   2   2   2   0   1   1   2   0   1   2   1   0   2   2   2   1   0   0   2   2   0   1   1   1   1   2   1   1   1   0   1   2   2   2   2   2   2   0   2   0   2   1   1   0   2   1   1   1   1   1   2   1   1   2   1   1   2   1   1   1   1   1   1   0   2   0   1   0   1   0   2   1   0   2   1   2   1   0   1   0   0   1   2   2   1   0   1   2   1   1   0   0   0   0   1   2   1   1   2   2   1   1   1   0   1   1   0   2   1   2   2   2   2   1   1   2   1   0   2   1   1   1   1   2   1   1   1   0   2   0   2   0   1   0   2   1   0   1   1   1   0
 MK-6-5                 0   1   2   1   1   2   2   2   2   2   0   1   0   0   1   0   0   1   1   0   2   2   0   1   2   0   1   1   1   1   1   2   2   0   1   1   2   1   1   1   2   1   1   2   2   2   1   2   2   1   1   1   1   0   2   1   2   1   0   2   2   2   0   1   2   1   0   1   2   0   0   2   2   2   1   0   0   2   2   0   1   1   0   1   1   1   1   1   1   1   2   2   2   1   2   2   0   2   0   2   1   1   0   2   1   0   1   1   2   2   1   1   2   1   1   2   1   1   1   1   1   1   0   2   0   1   0   1   0   2   1   0   2   1   1   1   0   1   0   0   1   1   2   1   0   0   2   1   1   0   0   1   0   1   2   1   0   2   2   1   1   1   0   1   1   0   1   1   2   2   2   2   1   1   2   1   0   1   1   1   1   1   2   1   0   2   0   2   0   2   0   1   0   2   1   0   1   1   1   0
 MK-6-6                 0   1   2   1   1   2   2   2   2   2   0   1   0   0   1   1   0   1   1   0   2   2   0   1   1   0   0   1   2   1   1   2   2   0   1   1   2   1   1   1   2   0   1   2   2   2   1   2   2   1   1   1   1   2   2   1   1   1   0   1   2   1   1   1   2   1   0   1   1   0   0   2   2   2   1   0   1   1   2   0   1   0   0   1   1   1   1   1   1   1   2   2   2   1   2   2   0   2   0   2   1   1   2   2   1   1   1   1   2   1   1   2   2   1   1   2   1   1   1   1   1   1   0   2   1   1   0   1   1   2   1   0   2   1   1   1   0   1   0   1   1   1   2   1   0   0   2   1   1   0   0   2   1   1   1   1   1   2   2   1   1   0   0   1   1   0   1   1   2   2   2   1   1   1   2   1   0   1   1   1   1   1   1   1   0   2   0   2   0   2   0   0   1   1   1   1   1   1   1   0
 MK-6-7                 1   1   1   1   1   2   2   2   0   2   0   1   1   0   1   1   1   1   1   0   2   2   0   1   1   1   0   1   2   1   2   2   2   0   2   1   2   1   1   2   2   0   1   2   2   2   1   2   1   1   0   1   1   2   2   2   1   0   0   0   1   1   1   1   2   1   0   1   1   0   0   2   2   2   1   1   1   0   2   0   1   0   1   1   2   1   1   1   1   1   2   2   2   1   2   2   0   2   0   1   0   1   2   2   1   1   1   1   2   1   1   2   1   0   2   2   0   1   2   2   1   1   0   2   1   1   0   1   1   1   1   0   2   1   1   1   1   0   0   1   1   1   2   1   0   0   1   1   1   1   0   1   1   1   1   0   1   2   1   1   1   0   0   1   1   0   1   1   2   2   1   1   1   1   2   1   0   1   1   0   1   0   1   1   0   1   0   2   0   2   1   1   1   1   1   1   1   1   1   0
 MK-6-8                 1   1   1   1   2   2   2   2   0   2   0   1   1   1   1   1   1   1   1   0   1   2   0   1   1   1   0   1   1   2   2   2   2   0   2   1   2   1   1   2   2   0   0   1   1   2   2   2   1   1   0   1   1   2   2   2   1   0   0   0   1   1   1   1   2   0   1   1   1   0   0   2   2   2   1   1   1   1   2   0   1   0   1   1   2   1   1   1   1   1   2   2   2   1   2   2   0   2   0   1   0   1   2   2   0   1   1   1   1   1   1   2   1   0   2   2   0   2   2   2   0   1   0   2   1   1   1   0   1   1   1   0   2   1   1   1   1   0   0   1   1   1   2   1   1   0   1   1   1   1   0   1   1   1   1   2   1   2   1   1   1   0   0   1   2   0   1   1   2   2   1   1   1   1   2   1   0   1   1   0   1   1   1   1   0   1   1   2   0   2   1   1   1   1   1   2   0   1   1   0
 MK-6-9                 1   1   1   1   2   2   2   2   1   2   0   1   0   1   1   1   1   1   1   0   1   2   0   1   1   2   0   1   2   2   2   1   2   0   2   2   1   1   1   2   1   0   0   1   0   2   2   2   1   1   0   1   1   2   2   2   1   0   0   0   1   1   1   1   2   1   1   1   1   0   1   2   2   2   0   1   1   1   1   0   1   0   1   1   1   1   1   1   1   1   2   2   2   1   2   2   0   2   0   1   0   1   2   2   0   1   1   1   0   0   1   2   1   0   1   2   0   2   1   2   0   1   2   2   0   2   1   1   0   1   1   0   1   1   0   2   1   0   1   1   1   1   1   0   1   0   1   0   1   1   0   1   1   1   2   2   1   2   1   1   1   0   1   1   2   0   1   0   2   2   1   0   0   2   2   0   0   1   1   0   1   1   1   1   0   1   1   2   1   2   1   1   1   0   1   2   0   1   0   0
 MK-6-10                1   2   1   1   2   2   2   2   0   2   0   1   0   1   1   1   1   2   1   0   2   2   0   2   1   2   0   1   2   2   2   0   2   0   2   2   2   1   1   2   1   0   0   1   0   2   1   2   1   1   0   1   1   2   2   1   0   0   0   0   1   1   1   1   2   0   1   1   1   0   1   1   2   2   0   1   1   1   1   0   1   0   1   1   1   1   1   1   1   1   2   2   1   1   2   2   0   2   0   2   0   1   2   2   0   2   0   1   0   0   1   2   1   1   1   2   0   2   1   1   0   1   1   2   0   2   0   1   1   1   1   0   0   1   0   2   1   1   1   1   1   0   1   0   1   0   1   0   1   1   0   1   1   1   2   2   1   2   1   2   1   0   1   1   2   0   0   0   2   2   0   0   1   2   2   0   0   1   1   0   2   1   1   1   0   1   1   2   1   2   1   0   1   0   0   2   0   1   1   0
 MK-6-11                1   2   1   1   2   2   2   2   0   2   0   2   0   1   0   1   1   2   1   0   2   2   0   2   1   2   0   1   2   2   2   0   2   0   2   2   2   1   0   2   1   0   0   1   0   2   1   2   0   1   1   1   1   2   1   1   0   1   0   0   1   1   1   1   2   0   1   1   1   0   1   1   2   2   0   1   2   1   1   0   1   0   1   2   1   1   1   1   2   1   2   2   1   1   2   2   0   2   0   2   0   1   1   2   0   2   0   1   0   0   1   2   1   1   1   2   0   2   1   2   0   1   1   2   0   2   0   1   1   1   1   0   1   2   0   1   1   1   0   1   1   0   2   0   0   0   1   0   1   1   1   2   1   1   2   1   1   2   1   2   1   1   2   1   2   0   0   0   2   2   0   0   0   1   2   1   1   1   1   0   2   1   2   1   1   1   1   2   1   2   1   1   1   0   0   2   0   1   1   0
 MK-6-12                1   2   2   1   2   2   2   2   0   2   0   2   0   1   0   1   1   2   0   0   1   2   0   2   1   2   0   1   2   2   2   1   2   0   2   2   2   1   0   2   1   1   1   1   0   2   1   2   1   1   2   1   1   2   1   1   1   1   0   0   1   1   2   1   2   0   2   1   1   0   1   1   2   1   0   1   2   1   0   0   1   0   1   2   1   1   1   2   2   1   2   2   1   1   2   2   0   2   0   1   0   1   2   1   0   2   0   1   0   0   1   2   0   1   1   2   0   2   0   1   0   1   1   2   0   1   0   1   1   1   1   0   1   2   0   1   2   1   0   1   1   0   2   0   0   0   1   1   1   1   1   1   0   0   2   1   0   2   0   1   1   0   2   1   2   0   0   0   2   2   0   1   0   1   2   1   1   1   1   1   2   1   2   0   2   2   1   1   1   2   1   1   2   0   0   2   0   1   1   0
 MK-6-13                0   2   1   1   2   2   2   2   0   2   0   2   0   1   0   1   1   2   0   0   0   2   0   2   1   2   0   1   2   2   2   1   2   0   2   2   2   1   0   1   1   1   1   0   0   2   1   2   1   2   2   2   1   2   1   1   1   1   0   0   1   1   2   2   2   0   1   1   1   0   2   0   1   1   0   0   2   0   0   0   1   0   1   2   1   1   0   2   2   0   1   2   1   0   2   2   0   2   0   1   0   1   2   1   0   2   0   1   0   0   1   2   0   1   1   1   1   1   0   2   0   1   0   1   0   1   1   1   1   0   1   0   0   2   0   2   1   1   0   1   1   0   1   1   0   0   1   1   1   1   1   1   0   0   2   2   0   2   0   2   1   0   2   1   2   0   0   0   2   2   0   1   1   1   1   2   1   1   1   1   2   1   2   0   2   2   1   1   0   1   2   1   2   0   0   2   1   1   1   1
 MK-6-14                0   2   1   1   1   1   2   2   1   1   0   2   0   2   0   1   1   2   0   0   0   2   0   2   1   2   0   1   1   2   2   1   2   0   1   2   1   2   0   1   1   1   2   0   0   2   1   2   1   2   2   2   1   2   0   1   2   1   0   0   0   1   2   1   2   0   1   2   0   0   1   0   1   1   0   0   2   0   1   0   1   0   2   2   1   1   0   2   2   0   1   2   1   0   2   2   0   2   0   1   0   1   2   1   1   2   0   2   0   0   1   2   0   1   1   1   1   1   0   2   0   1   0   1   0   1   1   1   1   0   1   0   0   1   1   2   1   1   0   1   1   0   1   1   0   0   1   1   1   1   1   1   1   0   2   2   0   2   0   2   1   0   2   1   1   0   0   1   2   2   0   1   1   1   1   2   1   1   1   1   2   2   2   0   2   2   1   1   0   1   2   2   2   0   0   1   1   1   1   1
 MK-6-15                0   2   1   1   1   1   1   2   1   2   0   2   0   2   0   1   1   2   0   0   0   2   0   2   1   2   0   1   1   2   1   2   2   0   1   2   1   2   0   1   1   1   2   0   0   2   2   2   1   2   1   2   2   1   0   1   2   1   0   0   0   1   2   1   2   0   1   1   0   0   1   0   1   1   0   0   2   1   1   0   1   0   1   2   1   1   0   2   2   0   2   2   1   2   2   2   0   2   0   1   0   1   2   1   1   2   0   2   0   0   0   1   0   1   1   1   1   1   1   1   0   1   0   1   0   0   2   1   1   0   1   1   1   1   1   1   1   1   0   2   1   0   1   1   0   1   1   1   1   1   1   1   1   0   2   2   0   1   0   1   0   0   1   1   0   1   0   1   2   2   0   1   1   1   1   2   0   0   1   1   2   1   2   0   2   1   2   1   0   1   2   1   2   0   0   1   1   1   1   1
 MK-6-16                0   2   1   1   1   0   1   2   1   2   0   1   0   1   0   1   1   2   0   0   0   1   0   2   1   2   1   1   2   2   1   2   2   0   1   2   1   1   0   1   1   1   1   2   0   2   2   2   1   2   1   2   2   1   0   1   2   1   0   0   0   1   2   1   2   0   1   1   0   0   1   0   1   1   0   0   2   1   1   0   1   0   1   2   2   1   0   2   2   0   1   2   0   1   2   1   0   2   0   1   1   1   2   1   2   2   0   2   0   0   0   1   0   1   1   0   1   0   1   0   0   2   0   2   0   1   2   0   1   0   1   1   1   1   1   1   1   1   0   2   1   0   1   1   0   1   1   1   1   1   1   1   1   0   2   2   0   1   0   1   0   0   1   1   0   1   0   1   2   2   0   2   1   1   1   2   1   0   1   1   2   1   2   0   2   1   2   1   0   1   2   2   2   0   0   2   1   1   1   1
 
!****************************************** Phenotypic Data **********************************************************
!-100.0 is resevred for missing phenotype
SimulatedTrait1         8.5803   10.3670   10.3227    9.5128    9.3153    9.7050    9.5419    8.9161    9.2061   10.2912   10.9171   10.5753    8.1439    9.9784    8.6297    9.9792    8.7076    7.5273    9.4766   10.3514    9.6287   10.0555   11.1482   10.0047    9.0983    9.2032    9.6063   10.0981   10.4830   11.3636    9.2431    9.8744    8.9367   10.4280   11.7475   10.9649   10.9330   10.6685   10.2521   11.7004    9.6920   10.1152    9.6626    8.5535    8.1615    9.6068    9.8617   10.4487   11.2376   10.3428   10.6826    9.9203    8.9012    9.6310    9.9813    9.9399   11.6753    9.2186    9.2403   12.1419    9.4188   10.2854   12.0254   10.2340    9.0314   11.2917   10.2408    8.2634    9.5507   10.2372    8.1739    9.9073    9.7289    8.5786    8.7259    8.0356   10.4599   10.6103   10.9693   11.1191    9.3906   10.0837    9.8598    8.8734   10.7935   12.3728   11.0683    8.3021   10.5694   10.9112    9.1140   11.0076   10.0318    9.8226   11.7083    9.5367   10.4017   11.1060    9.7499    9.3700    9.3211    9.5281   10.3509   10.6853   10.0019    9.8639   10.3600    9.6597   10.3411    9.9374    8.7510    7.6932    9.4034    9.7162    8.3346   10.9804    8.9005    9.1567   11.9781    9.1543    9.5154   13.7270    9.4155    9.1366   10.2641   10.6937   10.2760   10.2507    9.1587   10.0644    9.7409    8.5702    9.9476   10.9659    9.6088    9.5958    9.0532    9.4241    8.4176   10.5213    9.8570    9.5150    9.4367    9.9170   10.4156    9.5045   10.9524    9.3094    9.2564   10.7400   10.2572   11.2473    9.0077   10.5416   11.2700   10.2055    9.5038    9.3418    9.9198    9.4982   10.5742   10.1158    9.5813    7.8805   10.6765   10.2385   11.5166    9.9157   11.8999   10.2257   11.9412   10.4101    6.9680    7.8943    9.6868   10.1427   11.1220    9.4731   10.4277   10.7735   10.0027   10.2675    9.5680    9.6253   10.7813    9.9780   11.9098   10.1817   11.3423   10.2653   11.5667   10.2766   10.5152    9.7554   11.1459    9.8799    8.6419   10.8514    9.6365    9.8511
 
