# Supplementary material for: Inclusive Composite Interval Mapping of QTL by Environment Interactions in Biparental Populations
Source: PLoS One. 2015 Jul 10;10(7):e0132414. doi: 10.1371/journal.pone.0132414 (PMC4498613; doi:10.1371/journal.pone.0132414)
Supplement: S2 File — (ZIP) [file pone.0132414.s002.zip › F2 population/e=1/run_00065.met]

!**********************Note: lines staring with "!" are remarks and will be ignored in the program********************
!*********************************General Information**********************************
!Assuming F1 = P1 x P2, populations available in QTL IciMapping are: 
!  1, P1BC1F1 = P1 x F1, the first backcrossing where P1 is used as the recurrent parent;
!  2, P2BC1F1 = P2 x F1, the first backcrossing where P2 is used as the recurrent parent;
!  3, F1DH, F1-derived doubled haploids; 
!  4, RIL or F1RIL, recombination inbred lines through the repeated selfing of F1;
!  5, P1BC1RIL, recombination inbred lines through the repeated selfing of P1BC1F1;
!  6, P2BC1RIL, recombination inbred lines through the repeated selfing of P2BC1F1;
!  7, F2, the selfing generation of F1;
!  8, F3, the selfing generation of F2;
!  9, P1BC2F1, the second backcrossing where P1 is used as the recurrent parent; 
! 10, P2BC2F1, the second backcrossing where P2 is used as the recurrent parent;
! 11, P1BC2RIL, recombination inred lines through the repeated selfing of P1BC2F1; 
! 12, P2BC2RIL, recombination inred lines through the repeated selfing of P2BC2F1; 
! 13, P1BC1F2, the selfing generation of P1BC1F1; 
! 14, P2BC1F2, the selfing generation of P2BC1F1; 
! 15, P1BC2F2, the selfing generation of P1BC2F1; 
! 16, P2BC2F2, the selfing generation of P2BC2F1; 
! 17, P1BC1DH, P1BC1F1-derived doubled haploids; 
! 18, P2BC1DH, P2BC1F1-derived doubled haploids; 
! 19, P1BC2DH, P1BC2F1-derived doubled haploids; 
! 20, P2BC2DH, P2BC2F1-derived doubled haploids; 
   7      !Mapping Population (see remarks above)
   2      !Mapping Function (1 for Kosambi; 2 for Haldane; 3 for Morgan)
   2      !Marker Space Type (1 for intervals; 2 for positions)
   1      !Marker Space Unit(1 for centiMorgans; 2 for Morgan)
   6      !Number of Chromosomes (or Linkage Groups)
 200      !Size of the mapping population
   1      !Number of environments
 
!***************************************** Chromosomes and Linkage Maps **********************************************
!Chromosome                 NumMarkers
-CH1                        16
-CH2                        16
-CH3                        16
-CH4                        16
-CH5                        16
-CH6                        16
!Linkage map (Marker name followed by position or the interval length)
 MK-1-1                1     0.000
 MK-1-2                1    10.000
 MK-1-3                1    20.000
 MK-1-4                1    30.000
 MK-1-5                1    40.000
 MK-1-6                1    50.000
 MK-1-7                1    60.000
 MK-1-8                1    70.000
 MK-1-9                1    80.000
 MK-1-10               1    90.000
 MK-1-11               1   100.000
 MK-1-12               1   110.000
 MK-1-13               1   120.000
 MK-1-14               1   130.000
 MK-1-15               1   140.000
 MK-1-16               1   150.000
 MK-2-1                2     0.000
 MK-2-2                2    10.000
 MK-2-3                2    20.000
 MK-2-4                2    30.000
 MK-2-5                2    40.000
 MK-2-6                2    50.000
 MK-2-7                2    60.000
 MK-2-8                2    70.000
 MK-2-9                2    80.000
 MK-2-10               2    90.000
 MK-2-11               2   100.000
 MK-2-12               2   110.000
 MK-2-13               2   120.000
 MK-2-14               2   130.000
 MK-2-15               2   140.000
 MK-2-16               2   150.000
 MK-3-1                3     0.000
 MK-3-2                3    10.000
 MK-3-3                3    20.000
 MK-3-4                3    30.000
 MK-3-5                3    40.000
 MK-3-6                3    50.000
 MK-3-7                3    60.000
 MK-3-8                3    70.000
 MK-3-9                3    80.000
 MK-3-10               3    90.000
 MK-3-11               3   100.000
 MK-3-12               3   110.000
 MK-3-13               3   120.000
 MK-3-14               3   130.000
 MK-3-15               3   140.000
 MK-3-16               3   150.000
 MK-4-1                4     0.000
 MK-4-2                4    10.000
 MK-4-3                4    20.000
 MK-4-4                4    30.000
 MK-4-5                4    40.000
 MK-4-6                4    50.000
 MK-4-7                4    60.000
 MK-4-8                4    70.000
 MK-4-9                4    80.000
 MK-4-10               4    90.000
 MK-4-11               4   100.000
 MK-4-12               4   110.000
 MK-4-13               4   120.000
 MK-4-14               4   130.000
 MK-4-15               4   140.000
 MK-4-16               4   150.000
 MK-5-1                5     0.000
 MK-5-2                5    10.000
 MK-5-3                5    20.000
 MK-5-4                5    30.000
 MK-5-5                5    40.000
 MK-5-6                5    50.000
 MK-5-7                5    60.000
 MK-5-8                5    70.000
 MK-5-9                5    80.000
 MK-5-10               5    90.000
 MK-5-11               5   100.000
 MK-5-12               5   110.000
 MK-5-13               5   120.000
 MK-5-14               5   130.000
 MK-5-15               5   140.000
 MK-5-16               5   150.000
 MK-6-1                6     0.000
 MK-6-2                6    10.000
 MK-6-3                6    20.000
 MK-6-4                6    30.000
 MK-6-5                6    40.000
 MK-6-6                6    50.000
 MK-6-7                6    60.000
 MK-6-8                6    70.000
 MK-6-9                6    80.000
 MK-6-10               6    90.000
 MK-6-11               6   100.000
 MK-6-12               6   110.000
 MK-6-13               6   120.000
 MK-6-14               6   130.000
 MK-6-15               6   140.000
 MK-6-16               6   150.000
!*********************************** Marker Types ********************************************************************
!Co-dominant marker: When heterozygote F1 is present, P1 is coded as 2, F1 is coded as 1, and P2 is coded as 0; Otherwise, P1 is coded as 2, and P2 is coded as 0. 
!Dominant marker: When heterozygote F1 is present, P1 and F1 are coded as 12, and P2 is coded as 0; Otherwise, P1 is coded as 2, and P2 is coded as 0.  
!Recessive markers: When heterozygote F1 is present, P1 is coded as 2, and F1 and P2 are coded as 10; Otherwise, P1 is coded as 2, and P2 is coded as 0. 
!Missing marker is coded as -1. 
 MK-1-1                 2   1   1   2   1   2   1   2   0   1   1   1   2   2   2   0   1   1   0   2   2   2   0   2   0   1   1   2   0   2   2   0   0   2   1   1   2   2   1   2   0   2   1   2   2   2   0   1   1   1   1   0   1   1   2   2   1   1   2   1   1   0   1   0   1   1   1   2   1   0   1   1   1   0   2   1   2   1   1   1   0   1   1   2   2   0   1   2   0   1   1   0   1   0   1   0   1   2   2   1   1   1   2   1   2   0   2   1   0   1   2   1   2   0   0   2   2   1   1   0   1   1   1   1   0   1   1   2   1   1   1   1   1   2   1   1   1   1   2   1   0   0   1   2   1   1   1   0   1   0   2   0   2   1   0   2   2   2   1   0   0   2   0   2   1   1   2   1   1   0   2   2   1   1   2   2   1   1   0   1   1   1   0   1   0   1   0   2   1   1   0   0   0   2   0   2   0   0   2   1
 MK-1-2                 1   1   1   2   1   2   1   2   0   0   1   1   2   2   2   0   1   1   1   2   2   2   1   2   0   1   2   2   1   2   2   0   0   2   1   1   2   2   1   2   0   2   1   2   2   2   0   0   2   1   0   0   1   1   2   2   1   1   2   1   1   1   1   0   0   1   1   2   1   0   1   1   1   1   2   1   2   1   1   1   1   1   1   2   2   0   1   2   0   1   1   0   0   0   1   1   1   2   2   1   1   1   2   1   2   0   2   1   1   2   2   1   2   0   0   2   2   1   1   0   1   1   1   1   0   1   1   2   1   1   1   1   1   1   0   1   1   1   2   1   1   0   1   1   1   1   1   1   2   0   2   0   2   1   0   2   2   1   1   0   0   1   0   2   2   1   2   1   1   0   1   1   0   1   2   2   1   0   0   0   0   1   0   1   0   1   0   2   1   1   0   0   0   1   1   2   0   0   2   1
 MK-1-3                 0   1   1   2   0   2   0   2   0   0   1   1   2   1   0   1   1   1   1   2   2   2   1   2   0   1   1   2   1   2   2   0   0   2   1   1   1   2   1   2   0   2   1   1   2   2   0   0   2   0   0   0   1   1   2   2   1   2   2   1   1   2   1   0   1   1   1   2   1   1   1   1   1   1   1   1   2   1   0   1   1   2   1   2   2   0   1   2   0   1   1   1   0   0   2   0   1   2   1   0   1   1   2   1   2   0   1   1   1   2   2   1   2   0   0   2   2   1   1   0   1   0   1   1   0   1   1   2   1   2   0   1   1   1   0   1   1   1   2   1   0   0   0   1   1   1   0   1   2   0   2   0   2   1   1   2   2   1   1   0   1   1   0   1   2   0   2   2   1   1   1   1   1   1   1   2   1   0   0   0   0   1   0   1   1   1   0   2   1   1   0   0   0   1   1   1   1   2   1   0
 MK-1-4                 0   0   1   2   0   2   0   1   0   1   1   2   2   1   0   1   1   1   1   2   2   2   1   2   0   0   1   2   1   2   2   0   0   2   1   1   1   2   1   2   0   2   1   1   2   2   0   0   1   0   0   0   0   2   1   1   1   2   1   1   1   1   1   0   1   1   1   2   1   1   1   1   2   1   1   0   2   1   0   1   1   2   1   2   1   0   0   2   0   1   1   1   0   1   1   0   0   2   1   0   1   1   2   1   2   0   1   1   2   2   2   1   1   0   1   2   2   1   1   0   1   1   1   1   0   1   2   2   1   2   0   1   1   1   1   1   1   1   2   1   0   0   0   1   1   1   0   1   2   0   1   0   2   1   1   1   2   1   2   0   1   1   0   1   1   0   2   2   1   1   1   1   0   2   1   2   1   0   0   0   0   1   0   1   0   1   0   2   1   1   0   0   1   1   1   1   1   2   0   0
 MK-1-5                 0   0   1   1   0   2   0   0   0   1   1   2   2   1   0   0   1   1   1   2   2   2   1   2   0   0   1   2   1   2   2   0   0   2   1   1   1   2   0   1   0   2   1   1   2   2   0   0   1   0   0   0   0   2   0   1   0   2   1   1   1   1   1   0   1   2   1   2   1   1   0   1   2   0   1   0   1   1   0   1   1   1   1   2   2   0   1   2   0   2   2   2   0   1   1   0   0   2   1   0   1   0   2   1   1   0   1   1   1   1   2   1   1   0   1   2   2   1   1   0   1   1   2   1   0   1   2   2   1   2   0   2   1   1   1   1   1   2   1   1   0   1   0   1   1   1   0   1   2   0   1   1   2   2   1   1   2   1   2   0   1   1   0   1   1   1   2   2   1   1   1   1   0   2   1   1   1   1   0   0   1   1   0   1   0   1   0   1   1   1   0   0   1   1   1   1   1   2   0   0
 MK-1-6                 1   0   1   1   0   2   0   0   0   1   1   2   2   2   0   0   1   1   1   0   2   2   1   2   1   0   2   1   1   2   2   0   0   2   1   0   1   1   0   1   0   2   2   1   1   2   1   0   1   0   0   0   0   2   0   1   0   2   0   1   0   1   1   0   1   1   1   2   1   2   0   1   2   0   1   0   2   1   0   2   1   1   1   2   1   0   1   2   0   2   2   2   0   1   1   1   1   2   0   1   1   0   2   0   0   0   1   1   1   2   2   1   1   0   1   2   2   1   1   0   1   1   2   1   0   1   2   2   0   2   0   2   1   1   1   0   1   2   1   2   0   0   0   1   1   1   0   1   2   0   1   1   2   2   1   1   1   1   2   0   0   2   0   2   2   1   2   2   1   1   2   1   1   2   1   1   1   1   0   0   1   0   0   1   0   1   0   1   1   0   0   0   1   1   1   1   2   2   1   0
 MK-1-7                 1   0   2   1   0   2   0   1   0   1   1   2   2   1   0   0   1   1   1   0   2   2   1   2   1   0   1   1   2   2   2   0   0   2   0   0   0   2   0   0   0   2   2   0   1   2   1   0   1   0   0   0   0   1   0   0   0   1   1   1   0   1   0   0   1   1   1   2   1   1   0   1   1   0   0   0   2   1   0   2   1   1   1   2   1   0   1   2   0   2   2   2   0   1   1   1   1   2   0   1   1   1   1   0   0   0   1   1   1   2   1   1   1   0   1   1   2   1   1   0   1   0   1   1   0   1   2   2   0   2   0   2   1   1   0   0   1   1   1   2   0   0   0   1   1   1   0   1   2   0   1   1   2   1   1   1   1   1   2   0   0   2   0   2   1   1   2   2   1   1   1   1   0   2   0   1   1   1   0   0   1   0   0   1   0   1   1   1   1   0   0   0   1   1   1   0   2   2   2   0
 MK-1-8                 1   0   1   1   0   2   0   0   0   1   1   2   1   1   0   0   2   1   1   0   2   2   1   2   1   0   1   1   2   2   2   0   0   2   0   0   0   2   0   0   0   2   1   1   1   1   1   0   1   1   0   0   1   1   1   0   0   0   1   1   0   2   0   0   1   1   1   2   1   1   0   1   1   0   0   0   1   1   0   2   1   1   1   2   2   0   1   2   0   1   1   2   0   1   1   1   0   1   0   1   1   1   1   1   0   1   2   1   1   2   1   2   1   0   1   1   2   1   1   0   1   1   1   1   0   1   2   2   0   2   0   1   1   1   0   0   0   0   1   2   0   0   0   1   1   1   0   1   1   0   1   0   1   1   1   1   1   1   1   0   0   2   0   2   1   1   2   2   1   1   1   2   0   2   0   1   1   1   0   0   1   0   0   1   0   1   1   1   1   0   1   0   1   1   1   0   2   2   1   0
 MK-1-9                 1   0   1   1   0   2   0   0   0   1   1   2   1   1   1   0   1   1   1   0   2   1   1   1   1   0   1   1   2   2   1   0   0   2   0   0   0   2   0   0   0   2   1   1   1   1   2   0   1   1   0   0   1   1   1   1   0   1   1   1   0   2   0   0   1   1   2   2   1   1   0   1   1   0   0   0   1   1   0   1   1   1   1   0   2   0   1   1   1   1   1   2   0   1   1   1   0   1   0   1   1   1   1   1   0   1   2   1   0   1   1   2   1   0   1   1   2   1   1   1   1   2   1   1   0   1   2   1   0   2   0   1   1   1   0   1   1   0   1   2   0   0   0   1   1   1   0   1   1   0   1   0   1   0   0   1   1   1   1   0   0   2   0   2   0   1   2   2   1   1   1   2   0   2   0   1   1   2   1   0   1   0   0   0   1   1   1   1   1   1   1   0   1   2   1   1   2   2   1   0
 MK-1-10                1   0   1   1   0   1   2   0   2   1   1   2   1   1   1   0   1   1   0   0   2   1   0   1   1   0   1   1   2   2   1   0   0   2   0   1   0   2   0   0   0   2   1   1   1   1   2   1   1   0   0   0   1   1   1   1   0   1   1   1   1   2   0   0   1   1   2   2   1   1   0   1   0   0   0   0   1   1   0   1   0   1   1   1   2   0   2   1   0   1   1   2   1   2   1   1   0   1   0   1   1   1   1   2   0   1   2   2   1   1   2   1   1   0   1   1   2   0   1   1   1   2   1   1   0   1   1   1   0   2   0   1   1   1   0   1   1   0   1   2   1   0   0   1   1   1   0   1   1   0   1   1   1   1   0   1   1   1   1   1   1   2   0   2   1   1   2   2   1   2   1   2   0   2   0   1   1   2   0   0   1   0   0   0   1   1   1   1   1   2   1   0   1   2   1   1   2   2   0   0
 MK-1-11                2   0   2   1   1   1   2   1   2   1   2   2   1   0   2   0   1   1   0   0   2   0   0   1   1   0   2   1   2   2   2   0   0   2   0   1   0   2   0   0   0   2   1   1   1   1   2   2   1   0   0   0   1   1   1   1   0   1   2   1   1   2   0   0   1   1   2   2   1   1   0   1   0   1   0   0   1   1   0   1   0   1   1   1   2   0   2   1   0   1   1   1   1   1   1   0   0   1   0   1   1   1   1   2   0   1   2   2   1   1   2   1   1   0   1   1   2   0   1   1   1   2   2   1   0   1   1   1   0   2   0   1   0   1   0   1   2   1   2   2   1   0   0   1   1   1   0   1   2   0   2   1   1   1   0   2   1   1   1   1   1   2   1   2   1   1   1   2   0   2   1   2   0   1   0   2   1   2   0   0   1   0   0   0   1   1   1   1   1   2   1   0   1   2   1   1   2   1   0   0
 MK-1-12                2   0   2   1   0   1   2   1   2   0   2   2   2   0   2   0   1   0   1   0   2   0   0   1   1   0   2   1   1   2   2   0   1   2   0   1   0   2   0   0   0   2   1   1   2   2   2   2   1   0   1   0   1   1   1   1   0   0   2   0   1   1   0   0   0   1   2   1   1   1   0   0   0   1   0   1   0   1   0   1   1   0   1   1   2   0   2   1   1   1   1   1   1   1   1   0   0   1   0   1   1   1   1   2   0   1   2   2   0   1   2   1   1   0   0   0   1   0   1   1   1   2   2   1   0   1   1   1   1   1   0   0   0   1   1   1   2   1   2   2   1   0   0   1   1   1   0   1   2   0   2   1   1   0   2   1   1   1   1   1   2   2   1   1   1   1   1   2   0   2   1   2   1   2   0   2   1   1   0   0   2   1   0   0   1   1   1   1   1   2   1   0   1   2   2   1   2   1   1   0
 MK-1-13                2   0   2   1   0   1   2   2   2   0   1   1   2   0   2   0   1   0   1   0   1   0   0   1   1   2   2   2   1   1   2   1   1   2   2   1   0   2   0   0   0   1   1   1   2   2   2   2   1   0   1   0   1   1   1   1   0   0   1   1   1   1   0   1   0   1   1   0   1   1   1   0   0   1   0   1   0   1   0   1   1   0   1   1   2   0   2   1   0   1   1   1   1   1   1   0   1   1   0   1   2   1   1   2   0   1   2   1   0   1   1   1   1   0   0   0   1   0   1   2   1   2   1   1   0   1   1   1   1   1   0   1   1   2   1   1   2   1   2   2   1   0   1   1   1   1   0   1   2   0   2   2   1   1   1   1   1   2   1   1   1   2   1   1   1   0   1   2   0   2   1   2   1   2   0   2   1   1   0   0   2   1   1   0   1   1   1   1   2   2   1   0   1   2   2   1   2   1   1   0
 MK-1-14                2   0   2   1   0   1   2   2   2   0   1   1   2   0   2   0   1   0   1   0   1   0   0   1   1   2   2   2   1   1   2   1   2   1   2   1   0   2   0   0   0   1   0   1   1   0   2   2   1   0   2   0   1   1   1   1   0   1   1   0   1   1   0   0   0   1   1   0   1   2   0   0   1   2   0   2   1   1   0   1   1   0   1   1   2   2   2   1   1   2   1   1   1   1   1   0   0   1   0   1   2   1   1   2   0   1   1   2   0   2   0   1   1   0   0   0   1   0   1   2   1   2   1   1   2   2   1   1   1   1   0   1   1   2   1   1   2   1   2   2   1   0   1   1   1   0   0   1   1   0   2   1   1   2   1   1   1   2   2   2   1   2   1   1   1   1   1   2   0   2   0   2   1   2   0   2   1   1   0   0   2   1   1   0   1   1   0   1   2   2   1   0   1   2   2   2   2   1   0   0
 MK-1-15                2   0   2   1   0   1   2   2   2   0   1   1   2   0   1   0   0   0   1   0   1   0   1   2   1   2   2   2   1   0   2   1   2   1   2   1   0   2   0   0   1   1   0   1   0   1   2   2   0   0   2   0   1   1   1   2   0   1   1   1   1   1   1   0   0   1   1   1   2   2   0   0   1   2   0   1   1   1   0   1   1   0   1   0   2   2   2   1   1   2   1   1   1   1   1   0   1   1   0   1   2   1   1   2   1   1   1   1   0   2   1   1   1   0   0   0   1   0   1   2   1   2   0   1   2   2   1   1   2   1   0   1   1   1   0   1   1   1   2   2   2   0   1   2   0   0   0   2   1   0   2   1   2   2   1   1   1   2   2   1   1   2   1   1   1   1   1   2   0   2   1   1   1   2   0   2   1   1   0   0   1   1   1   0   1   0   0   2   2   2   0   0   1   1   2   2   2   2   0   0
 MK-1-16                2   0   2   1   0   1   2   2   2   0   1   1   2   0   1   0   0   0   0   0   1   0   1   2   1   2   2   2   0   1   2   1   2   1   2   1   0   2   0   0   1   1   2   1   0   1   2   2   1   1   1   0   1   1   1   2   0   1   1   1   1   0   0   0   0   1   1   1   2   2   1   0   1   2   0   1   1   1   0   0   1   0   2   1   2   1   1   1   1   2   2   1   1   1   1   0   1   1   0   1   2   1   1   1   1   1   1   1   1   2   1   1   1   0   0   1   1   0   1   2   1   2   0   1   2   2   1   2   2   1   0   0   1   1   0   1   1   1   2   2   2   0   0   2   2   0   0   2   1   0   2   1   2   2   1   1   1   2   2   2   1   2   1   1   0   1   1   2   0   2   1   1   0   2   0   2   1   1   0   0   1   1   1   1   1   0   0   2   2   2   0   0   1   0   2   2   2   2   1   0
 MK-2-1                 0   2   1   0   0   2   1   1   1   1   1   1   2   0   2   0   2   2   0   1   0   0   0   1   0   2   2   2   1   1   1   0   2   1   0   1   0   1   1   1   0   1   1   1   1   0   0   1   1   1   1   2   0   0   1   2   1   1   1   1   1   2   1   1   1   1   0   0   2   1   1   1   1   0   0   2   1   0   1   1   1   1   1   2   1   2   2   1   2   1   2   2   0   0   1   1   1   1   2   1   1   1   0   1   1   1   1   2   0   2   2   2   2   1   0   1   2   1   0   1   1   0   2   1   2   0   2   0   1   0   1   1   1   1   2   0   1   2   2   2   1   2   2   0   1   1   1   2   1   2   0   1   0   1   2   1   2   2   2   1   1   0   2   0   0   0   0   0   1   1   2   1   1   0   0   1   1   1   1   1   1   2   1   1   2   0   1   2   0   2   0   1   0   1   1   0   1   1   1   1
 MK-2-2                 0   2   1   0   0   2   1   1   1   2   0   1   2   0   2   0   2   1   0   2   0   0   0   1   0   2   2   1   1   1   2   0   2   1   0   1   0   1   1   1   1   1   1   1   1   1   0   1   0   1   1   2   0   0   1   2   0   2   1   1   1   1   1   1   1   1   0   0   2   1   1   1   1   0   1   2   1   0   1   1   1   1   0   2   1   2   2   1   2   1   1   2   0   0   1   1   1   1   1   1   1   1   0   1   0   1   1   2   1   2   2   1   1   0   0   1   2   1   0   1   1   0   2   1   2   0   2   0   1   0   1   0   1   1   2   0   0   2   2   2   1   2   2   0   1   1   1   2   1   2   0   1   0   1   1   1   2   2   2   1   1   1   2   0   0   0   0   0   1   1   2   1   1   0   0   1   1   0   1   1   1   2   1   1   2   0   1   2   0   2   0   1   0   1   1   1   1   1   1   1
 MK-2-3                 0   2   1   1   0   2   1   1   1   2   0   1   1   0   2   0   2   1   0   2   0   0   0   2   0   2   2   0   1   1   2   0   1   1   0   1   0   1   1   1   2   1   0   1   1   1   0   1   0   1   0   2   0   0   1   2   0   2   1   1   1   1   0   2   1   1   0   0   2   0   0   2   1   1   1   2   1   0   1   1   1   1   0   2   1   2   2   1   2   1   1   2   0   1   1   1   2   1   1   1   1   1   0   1   0   1   1   2   1   2   2   1   2   1   0   1   2   1   0   1   1   0   2   0   2   0   2   0   1   1   1   0   1   1   2   0   0   2   1   2   1   1   1   0   1   1   0   2   1   2   0   1   0   1   1   1   2   2   2   1   1   1   2   0   0   0   0   0   0   1   2   2   1   0   0   1   1   0   2   1   2   2   0   1   2   0   1   2   1   2   0   1   0   1   1   1   1   1   1   1
 MK-2-4                 0   2   1   1   0   0   0   1   1   2   0   1   1   0   1   0   2   1   0   2   0   0   0   2   0   2   2   0   1   1   2   0   1   1   0   0   0   1   1   1   1   1   0   0   1   1   0   1   0   1   0   2   0   0   2   2   0   2   1   1   1   1   0   1   1   1   0   0   2   1   0   2   1   1   1   2   2   2   1   1   1   1   0   1   1   2   2   1   2   1   2   1   0   1   1   1   2   1   2   1   1   1   0   0   0   1   1   2   1   2   1   1   2   1   0   1   2   1   0   2   2   0   2   0   1   0   2   0   1   1   1   0   1   2   2   1   0   2   1   2   1   0   1   1   1   1   0   2   1   2   0   1   0   1   1   1   2   0   2   2   1   1   2   0   0   1   0   0   0   1   2   2   1   0   0   1   1   0   2   1   1   2   1   1   2   0   2   2   1   2   0   1   0   1   1   1   1   2   0   1
 MK-2-5                 0   2   1   1   0   0   0   1   1   1   0   1   1   0   0   0   2   1   0   2   0   1   0   2   1   2   2   1   2   1   1   1   1   0   0   0   0   1   0   1   1   1   0   0   1   1   0   1   1   1   0   2   0   1   2   2   0   2   1   1   1   1   0   1   0   2   0   0   2   1   0   2   1   1   2   2   2   2   2   1   1   1   0   1   1   2   2   1   2   1   2   1   1   1   2   1   2   1   2   1   1   1   0   1   0   1   2   2   2   2   1   1   2   0   0   0   1   1   1   1   2   0   2   0   1   0   2   0   2   1   1   0   1   2   2   1   0   2   1   2   1   1   1   1   1   1   0   2   1   2   0   1   0   1   1   0   2   0   2   2   1   1   2   0   1   1   0   0   0   0   2   1   1   1   0   1   1   0   2   1   1   2   1   1   2   0   2   2   2   2   0   1   0   1   1   1   1   2   0   1
 MK-2-6                 0   2   1   1   0   0   0   1   1   1   0   1   0   0   0   1   1   2   0   2   0   0   0   2   1   2   2   1   2   0   1   1   1   0   0   1   0   1   1   1   2   1   0   0   1   1   0   2   1   1   1   1   0   1   2   2   1   2   2   1   1   1   0   1   0   2   0   0   2   1   0   2   2   1   2   2   2   2   2   1   1   0   0   1   0   2   2   1   2   2   2   1   1   1   2   1   2   1   2   1   1   1   0   1   1   1   1   1   2   2   0   1   2   0   0   1   1   1   1   0   1   0   1   0   2   0   2   0   2   1   1   0   1   2   1   1   0   2   1   1   1   1   1   1   1   1   1   1   0   2   0   1   1   1   1   0   2   0   1   2   1   1   2   0   2   1   0   1   0   0   2   1   1   1   0   0   1   0   1   1   1   2   1   1   2   0   2   2   2   2   0   1   0   0   1   0   1   2   0   1
 MK-2-7                 0   2   1   1   0   0   0   1   1   1   0   1   0   0   0   1   1   2   0   2   0   1   0   1   0   1   2   1   2   0   1   1   1   0   0   2   0   1   0   1   2   1   0   0   1   1   0   2   2   1   1   1   0   1   2   1   1   2   2   1   1   0   0   1   0   2   0   0   2   1   0   1   2   1   2   1   2   2   1   1   1   0   0   1   0   2   2   1   2   2   2   1   1   1   1   1   2   1   2   2   1   2   0   1   1   1   1   1   1   1   0   2   2   0   0   1   1   1   1   0   1   0   1   0   2   0   2   1   2   1   1   0   1   2   1   1   0   2   1   1   1   2   1   1   1   1   1   1   0   2   0   1   1   1   1   0   2   0   1   2   1   1   2   0   2   1   1   0   0   0   2   0   1   1   0   0   1   1   1   1   1   1   2   1   2   0   2   2   2   2   1   1   0   0   1   0   1   1   0   1
 MK-2-8                 0   2   1   1   0   1   1   0   1   1   0   1   0   0   0   1   2   2   0   2   0   1   0   1   0   1   1   1   2   0   0   1   1   0   1   2   1   1   0   1   2   0   1   0   1   1   0   2   2   1   1   1   0   1   2   1   1   2   2   1   1   0   0   1   0   2   0   1   2   1   0   1   2   1   2   1   2   1   1   1   0   0   0   2   0   2   1   1   1   1   2   1   1   1   1   1   2   1   2   1   1   2   0   2   1   1   1   1   1   1   0   2   2   0   0   0   1   2   1   0   1   0   1   0   1   0   1   1   2   1   1   0   1   2   1   0   0   1   1   1   0   2   1   1   2   1   0   1   0   1   0   1   2   1   1   0   2   0   1   2   1   1   2   1   2   1   1   0   0   0   2   0   1   1   1   1   2   1   1   1   1   1   1   1   2   0   2   2   2   2   1   1   0   0   1   0   1   1   0   0
 MK-2-9                 0   2   1   1   0   1   1   0   1   1   1   1   0   0   0   1   2   2   0   2   0   1   1   1   0   1   1   1   2   0   0   1   0   0   1   2   1   1   0   1   2   0   1   0   0   1   1   2   2   1   1   1   0   0   2   1   1   2   2   1   2   0   0   1   0   2   0   0   2   1   0   2   2   1   2   1   1   1   1   1   1   0   0   2   0   2   2   2   1   1   2   1   1   1   1   1   2   1   2   1   1   2   0   2   1   1   1   1   1   1   0   2   2   1   0   0   2   2   1   0   1   0   1   0   2   0   1   1   2   1   1   0   1   2   1   0   0   1   1   1   0   2   2   1   2   1   0   1   0   1   0   2   1   1   1   0   2   0   1   2   1   1   1   1   2   1   1   0   0   0   2   0   1   1   1   0   2   1   1   1   1   1   1   0   2   1   2   2   2   2   1   1   0   0   1   1   1   1   0   0
 MK-2-10                1   2   0   2   0   1   1   0   0   1   1   1   0   0   0   0   2   2   0   2   0   1   1   1   0   2   1   1   2   1   0   1   0   0   1   2   1   1   0   1   2   0   1   0   0   1   1   2   2   1   1   1   0   0   2   1   0   2   1   1   2   1   0   1   0   2   0   0   2   1   0   2   2   1   2   1   1   1   2   1   1   1   0   2   2   2   2   2   1   0   2   1   0   1   1   1   2   1   2   1   1   2   0   2   1   1   1   1   0   0   0   2   1   1   0   0   1   2   1   1   1   0   1   0   2   0   0   1   2   1   0   0   1   2   1   0   1   1   1   1   0   1   2   1   1   1   0   1   0   1   0   2   1   1   1   1   2   0   1   2   1   2   1   2   2   1   1   0   0   0   2   0   1   1   0   0   2   2   1   1   1   0   1   1   2   1   2   2   2   2   1   1   0   0   1   2   1   1   0   0
 MK-2-11                0   2   0   2   0   1   1   0   1   1   1   1   0   0   0   0   1   2   0   1   0   1   1   1   0   2   1   1   2   1   1   1   1   0   1   2   1   1   1   1   2   0   1   0   0   1   1   2   2   1   1   1   1   0   2   2   1   2   1   1   0   1   0   1   0   2   1   2   2   1   0   2   2   2   2   1   1   1   1   2   1   1   0   2   1   1   2   2   1   1   2   1   1   2   1   1   2   1   2   1   1   2   0   2   1   1   1   1   0   0   0   1   1   1   0   0   1   2   1   1   1   0   1   0   2   0   0   1   2   1   0   0   1   2   1   0   1   2   2   1   0   1   1   1   1   1   1   1   0   1   0   2   1   1   1   0   2   0   1   1   1   2   1   0   2   1   1   1   0   0   2   0   2   1   0   0   2   2   1   1   1   0   1   1   2   1   2   2   1   2   0   2   0   0   1   2   1   1   0   0
 MK-2-12                0   2   0   2   0   1   1   1   1   1   1   1   0   1   0   1   1   2   1   1   0   1   1   0   0   2   2   1   1   1   1   1   2   0   1   2   1   2   0   1   2   1   1   0   0   1   1   2   1   1   1   1   2   1   2   2   1   2   0   0   1   1   0   0   0   2   1   2   2   1   0   1   1   2   2   1   1   1   1   2   1   1   0   2   1   1   2   1   1   1   2   2   1   2   2   1   2   0   2   1   1   2   0   2   1   1   1   1   0   0   0   0   1   1   0   0   1   2   2   1   1   0   1   1   2   0   0   0   2   1   0   1   1   2   1   1   1   1   2   1   1   1   1   1   1   1   1   1   0   1   0   2   1   1   1   0   2   0   1   1   1   2   1   0   2   2   1   2   0   1   2   0   2   1   0   0   2   2   1   1   1   1   1   1   2   1   2   2   1   2   0   2   0   0   0   2   2   1   0   0
 MK-2-13                0   2   0   2   1   1   1   2   1   1   1   1   1   1   0   1   1   2   1   1   0   1   1   0   0   2   1   1   1   1   0   1   2   0   1   2   1   2   1   1   1   1   1   0   0   1   1   2   1   1   1   1   2   1   2   2   1   2   0   1   1   1   0   0   0   2   1   2   1   2   0   1   0   2   2   0   1   1   1   1   1   0   0   2   1   0   2   1   1   1   2   2   1   2   2   0   2   0   2   1   1   1   0   2   1   1   1   1   0   0   0   0   1   1   0   0   1   2   2   1   1   0   1   1   1   0   0   0   2   1   0   1   1   2   1   1   2   1   2   1   1   1   1   1   1   2   1   1   0   1   0   2   1   1   1   0   2   1   1   1   1   1   1   0   2   1   1   1   1   1   1   1   1   1   0   0   2   2   2   1   1   1   0   1   2   2   1   2   0   1   1   2   0   0   0   0   2   1   0   1
 MK-2-14                2   2   0   2   1   1   0   2   1   1   1   1   1   1   1   1   1   2   1   1   0   1   1   0   0   2   1   2   1   1   1   1   2   2   1   2   1   2   1   1   1   2   1   1   0   0   1   2   1   1   1   1   2   1   2   1   1   2   0   0   1   1   1   0   0   2   2   2   1   2   0   1   0   2   2   0   2   1   1   1   0   0   0   2   1   1   1   1   1   1   2   2   1   2   1   0   2   0   2   1   1   1   0   2   1   1   1   1   0   0   0   0   1   1   0   0   1   1   2   1   1   0   1   1   1   0   0   0   2   1   0   1   1   2   1   1   2   1   2   1   1   1   0   1   1   2   1   1   0   1   0   2   1   1   1   0   1   1   1   0   1   1   1   0   2   0   1   1   1   1   1   1   1   1   0   0   2   2   1   1   0   1   0   1   1   2   1   2   0   1   0   2   0   0   0   0   2   1   1   1
 MK-2-15                2   2   1   2   1   1   0   2   1   1   1   1   2   1   1   1   1   2   1   1   0   1   1   0   0   2   1   1   2   1   1   1   2   2   1   2   1   2   1   1   1   2   1   1   0   0   1   1   2   1   1   0   2   1   2   1   1   2   0   0   0   1   1   0   0   1   2   2   0   2   0   1   1   1   2   0   2   1   1   0   0   0   0   2   1   1   1   1   1   1   2   2   1   2   1   1   2   0   2   1   1   1   0   1   1   2   1   1   1   0   0   1   1   1   0   0   1   1   2   1   1   0   1   1   1   0   0   0   1   1   1   1   0   2   1   1   2   1   2   1   1   1   0   1   1   2   1   1   0   1   0   2   1   1   1   0   1   0   1   0   1   1   1   0   2   0   1   1   1   1   1   1   1   1   0   0   2   1   1   0   0   1   0   1   1   2   1   2   1   1   0   1   0   0   0   0   1   1   1   1
 MK-2-16                2   2   0   2   1   1   0   2   1   1   1   1   2   1   1   1   1   2   1   1   0   1   1   0   0   1   1   1   2   1   1   2   2   1   1   2   1   2   1   1   1   1   1   1   0   0   2   1   2   1   0   0   2   1   2   1   1   2   0   1   0   1   0   0   0   1   2   1   0   2   0   1   1   1   2   0   1   0   1   0   0   0   0   2   1   1   1   1   2   1   2   2   1   1   1   0   1   0   2   1   1   1   0   1   1   2   1   1   1   0   0   1   1   1   0   0   1   1   2   1   1   2   1   1   1   0   0   1   2   1   1   1   0   2   1   1   2   1   2   1   1   1   0   1   1   2   1   1   0   1   0   2   1   1   1   1   1   1   2   0   1   1   1   0   1   0   1   1   1   1   1   1   1   1   1   0   2   1   1   0   0   1   0   1   1   2   2   0   1   1   1   1   0   0   0   0   1   1   1   1
 MK-3-1                 0   1   1   1   1   2   1   1   1   2   1   1   1   1   1   2   1   0   1   1   1   2   0   0   0   1   2   0   0   1   0   2   2   1   1   1   1   0   1   0   1   1   1   2   0   1   1   1   2   1   0   1   2   1   0   1   0   1   2   1   0   0   2   1   0   1   0   1   1   1   2   1   0   1   2   0   0   0   0   1   0   1   1   1   1   1   1   1   1   2   1   1   1   1   0   0   2   1   1   1   1   1   2   1   0   1   2   1   1   1   1   1   0   0   1   1   1   0   0   2   2   1   1   1   1   2   1   1   0   1   1   1   0   2   2   1   2   0   0   0   1   2   2   1   1   2   0   1   1   1   2   1   1   1   2   1   1   1   1   1   1   1   1   2   1   0   2   1   1   1   2   0   1   2   1   1   1   1   2   0   0   2   1   0   1   0   0   1   1   1   2   2   0   0   1   1   1   1   1   0
 MK-3-2                 0   1   2   2   2   2   1   1   1   2   0   2   0   2   1   2   1   0   1   1   1   1   0   0   0   1   2   0   0   2   0   2   1   0   1   1   1   0   1   0   1   1   1   1   1   1   1   1   2   1   0   1   2   1   0   1   0   1   2   1   1   0   2   1   0   1   0   1   2   1   2   2   0   0   2   0   1   0   0   1   0   1   1   1   1   1   1   0   1   2   1   1   1   1   0   0   1   1   0   1   1   1   1   1   0   1   2   1   0   2   1   1   0   0   1   1   1   0   0   2   2   0   1   1   1   2   1   1   0   1   2   1   0   2   2   1   2   0   0   0   1   2   2   1   1   2   0   0   1   0   2   1   1   1   2   1   1   1   1   1   1   1   1   2   1   0   2   1   1   1   2   0   1   2   1   1   1   1   2   1   0   1   1   1   1   0   0   1   1   0   2   2   0   0   1   1   1   1   1   0
 MK-3-3                 0   1   2   2   2   2   1   1   1   2   0   2   0   2   1   2   1   0   1   1   1   0   0   0   0   2   1   0   0   2   0   2   1   0   1   0   1   0   1   0   1   2   1   1   0   1   2   1   1   1   0   1   2   1   0   1   0   1   2   1   1   0   2   1   0   1   1   1   2   1   2   2   0   0   2   0   1   0   0   0   0   1   1   1   1   1   1   0   1   2   1   1   1   1   0   2   1   1   0   0   1   1   1   1   0   1   2   1   0   2   1   1   0   0   2   1   1   0   0   2   2   0   1   1   0   2   1   1   0   1   2   1   1   2   2   0   1   0   0   1   1   2   1   1   1   2   0   1   1   1   2   1   1   1   2   0   1   0   1   1   1   1   1   1   1   0   2   1   1   1   2   0   1   2   1   1   1   1   2   1   0   2   1   1   1   0   0   1   1   0   2   2   0   0   1   1   1   1   1   0
 MK-3-4                 0   1   1   1   2   2   1   2   1   2   1   2   0   2   2   2   1   0   1   1   1   0   0   1   0   2   1   1   0   1   0   2   1   0   2   0   1   2   1   0   1   2   1   1   0   1   2   0   1   1   0   1   2   1   0   1   1   1   2   1   0   0   2   1   0   1   1   1   2   1   2   2   0   0   2   1   1   1   0   0   0   1   1   1   1   1   1   0   1   2   1   1   1   1   0   2   1   1   0   0   2   2   1   1   0   1   2   1   0   2   0   1   0   0   2   1   1   0   0   2   2   1   1   1   0   2   1   0   0   1   2   2   1   2   1   1   1   0   0   2   1   1   1   1   0   2   0   1   1   2   2   0   1   2   2   0   1   0   1   1   2   2   1   1   1   0   2   1   1   1   1   0   1   2   1   0   1   1   2   1   0   2   1   1   1   0   0   1   1   0   2   2   0   0   0   1   1   1   1   0
 MK-3-5                 0   1   0   1   2   2   1   1   1   2   1   2   0   2   2   2   2   1   1   0   1   0   0   1   0   2   1   2   0   1   1   2   1   1   1   0   1   2   2   0   1   0   1   2   0   1   2   0   1   2   1   1   2   1   1   1   1   1   2   2   0   0   2   1   0   1   1   2   2   1   2   2   0   0   2   1   1   1   0   0   0   1   1   1   1   1   2   0   1   2   1   1   0   1   0   2   0   0   0   0   2   2   1   1   0   1   2   1   0   1   0   1   0   0   2   1   2   0   0   2   2   0   0   1   0   2   1   0   0   0   2   1   1   0   1   1   1   0   0   2   1   1   1   1   0   2   0   0   1   2   2   0   1   2   2   0   1   0   1   1   2   1   1   2   1   0   2   1   1   1   1   1   1   2   2   0   1   1   2   2   0   2   1   2   0   0   0   0   2   1   2   2   0   0   0   1   1   1   1   1
 MK-3-6                 0   1   1   1   2   1   1   2   0   1   0   2   1   2   2   2   2   1   1   0   1   0   0   1   0   2   1   1   0   1   1   2   1   1   1   0   0   2   2   0   1   0   1   2   0   1   2   0   1   1   1   1   2   1   1   1   1   1   2   1   0   0   2   0   1   1   1   2   2   2   2   2   0   0   2   2   1   0   0   0   0   1   2   1   1   1   2   0   2   2   1   1   0   1   0   2   0   1   0   0   1   2   1   1   0   1   2   0   0   1   0   1   0   0   2   1   2   0   0   2   2   0   0   1   1   2   1   0   0   0   2   1   0   0   1   0   1   0   0   1   1   1   1   1   0   2   1   0   1   2   2   0   1   2   2   1   1   0   1   1   1   1   2   2   0   0   2   2   0   1   1   0   1   2   1   1   1   1   1   2   0   2   1   1   0   0   0   0   1   1   2   2   0   0   0   1   0   1   1   1
 MK-3-7                 0   1   1   1   2   1   1   2   0   1   0   1   1   2   2   2   2   1   1   0   0   0   0   1   0   2   1   1   0   1   1   2   0   0   1   0   0   2   1   0   1   0   2   1   0   1   2   0   1   1   1   1   2   1   0   1   1   1   2   1   1   0   2   0   1   1   1   2   1   2   1   2   0   0   2   2   1   0   0   1   0   1   2   1   1   1   2   0   2   2   0   1   1   2   1   2   0   1   0   0   1   2   1   1   0   1   1   0   0   0   0   1   1   0   2   2   2   0   0   1   1   0   1   1   1   1   1   0   1   0   2   0   0   0   1   1   1   1   0   1   2   1   1   1   0   1   1   0   1   2   2   1   1   2   2   2   1   0   1   1   1   2   2   2   0   0   2   2   1   1   1   0   1   2   1   1   1   1   1   2   1   1   1   1   0   0   1   0   1   1   2   2   0   0   0   1   0   0   1   1
 MK-3-8                 0   1   1   1   0   1   2   2   1   2   0   1   1   2   2   2   2   2   1   1   1   0   0   1   0   2   1   1   1   1   1   2   0   0   1   1   1   2   1   1   1   0   2   0   0   1   2   0   1   1   1   1   2   1   0   2   1   1   2   1   1   0   1   0   1   1   2   1   1   0   1   2   0   0   2   2   1   0   0   1   0   1   2   1   1   1   2   1   2   1   0   1   0   2   0   2   0   2   0   0   1   2   1   1   0   1   1   0   0   1   0   1   1   0   2   1   2   1   0   0   1   0   1   1   1   1   1   1   1   0   2   0   0   0   1   1   2   1   0   0   1   1   1   1   0   0   1   0   1   2   1   1   1   2   2   1   1   1   1   1   1   2   2   2   0   0   2   2   1   1   0   0   1   2   1   1   1   1   1   2   1   2   1   1   0   0   1   0   1   1   2   1   0   1   0   1   1   1   2   1
 MK-3-9                 0   1   1   0   0   2   2   2   0   1   0   1   1   2   2   2   2   2   1   1   0   0   0   1   0   2   1   1   2   1   1   2   0   0   1   1   1   2   1   1   2   1   2   0   1   1   2   0   1   1   1   1   2   1   0   2   2   1   2   1   1   0   2   0   0   1   2   1   1   0   0   2   1   0   2   1   1   0   0   1   0   1   2   1   1   1   2   0   2   1   0   1   0   2   0   2   1   2   1   0   1   2   2   1   1   1   1   0   0   1   0   1   1   0   2   2   2   1   1   1   1   0   1   1   1   1   1   1   1   0   1   0   0   0   1   1   2   1   0   0   0   1   1   0   0   0   1   0   0   2   1   1   1   2   2   2   1   0   1   1   1   2   2   2   0   0   2   1   1   1   0   0   1   2   1   1   1   1   1   1   1   2   1   1   0   0   1   0   1   0   2   2   0   1   0   1   1   1   2   1
 MK-3-10                0   2   0   0   1   2   2   2   1   1   1   1   1   2   2   2   2   1   1   1   1   0   0   1   0   2   1   1   2   1   1   2   0   1   1   1   1   2   1   1   1   1   0   0   2   1   2   0   1   1   1   1   2   1   1   2   2   1   2   1   1   0   2   1   0   0   2   1   1   2   0   2   1   0   2   1   2   1   0   1   0   1   2   1   1   1   2   0   2   1   0   0   0   2   1   2   1   2   1   1   0   2   2   2   1   0   1   1   0   0   0   1   0   0   2   1   2   1   1   1   1   0   1   1   1   1   1   0   1   0   1   0   0   0   2   1   2   1   0   0   0   1   1   0   1   0   1   0   0   2   0   1   1   2   2   2   1   1   1   0   1   2   1   2   1   0   1   2   1   1   0   0   1   2   0   1   2   1   1   1   1   1   1   1   0   0   0   0   1   0   2   2   0   1   0   1   1   0   1   1
 MK-3-11                0   2   0   0   0   2   2   2   1   1   1   1   1   2   2   2   2   1   2   1   1   1   1   2   0   2   1   2   2   1   1   2   0   1   1   1   1   2   0   1   1   1   0   0   2   1   2   0   1   1   1   2   2   1   1   1   2   1   1   1   1   0   1   1   0   0   2   1   1   2   1   1   2   0   2   1   1   1   0   1   0   1   2   1   1   1   2   0   2   1   0   1   0   2   0   2   0   2   1   0   0   2   2   2   1   0   1   1   1   1   0   1   0   0   1   1   2   1   1   2   1   0   0   1   1   1   1   0   1   0   1   0   0   0   2   1   2   1   0   0   0   1   1   0   1   0   1   0   0   1   0   1   0   2   2   1   1   2   2   0   1   2   2   1   1   0   1   2   1   1   0   0   2   2   1   0   2   1   1   1   1   1   2   1   0   0   0   0   1   0   2   1   0   0   1   1   2   0   2   0
 MK-3-12                0   2   0   0   0   2   1   2   1   1   2   1   2   2   2   2   1   1   1   1   0   1   1   2   1   1   1   1   2   1   1   2   0   1   1   1   1   1   0   1   1   0   0   1   2   1   2   0   1   1   1   1   1   1   1   1   2   1   1   2   1   0   1   1   0   0   2   1   1   1   1   1   2   0   2   1   1   1   0   1   0   1   2   1   1   0   2   1   2   1   0   2   0   2   0   2   0   2   0   0   1   0   2   1   1   0   1   1   1   1   0   1   0   0   1   1   2   1   1   2   2   0   0   1   1   1   1   0   1   0   1   0   0   0   2   1   2   2   0   0   1   1   1   0   1   0   1   0   0   1   1   1   0   1   2   1   1   2   2   0   1   1   1   1   1   0   1   2   1   1   1   0   1   2   1   0   2   1   1   0   1   1   2   1   0   0   0   0   2   0   2   1   0   0   2   1   2   0   2   1
 MK-3-13                0   1   0   0   1   2   0   2   2   1   2   0   2   1   2   2   1   1   1   1   0   1   1   2   0   1   1   1   2   1   1   2   0   1   1   1   1   1   1   1   1   0   0   1   2   1   2   0   1   1   1   1   1   1   1   1   2   1   1   2   2   0   1   1   0   0   2   0   1   1   1   1   2   0   2   0   1   1   0   1   0   1   2   1   1   0   2   1   2   1   0   2   0   1   1   2   1   2   0   0   1   0   2   2   1   1   1   1   1   1   0   2   0   0   1   1   2   1   0   2   1   1   1   1   1   1   1   0   1   0   1   0   0   0   2   1   2   2   1   0   1   2   1   0   0   0   1   0   0   1   1   1   0   2   2   1   1   2   2   1   1   2   1   1   0   0   0   2   1   1   1   0   1   2   0   0   1   2   1   0   1   1   1   1   0   0   0   0   2   0   2   1   1   0   2   1   2   0   0   2
 MK-3-14                0   1   0   0   1   2   0   1   2   1   2   0   2   1   2   2   1   1   0   2   0   1   1   1   1   1   1   1   2   1   2   2   0   1   1   1   2   1   1   1   1   0   1   1   2   1   2   0   1   0   1   1   1   1   1   1   1   2   2   2   1   0   1   1   0   1   2   0   1   1   1   1   2   0   2   1   1   1   0   0   0   1   2   1   0   0   1   1   1   1   2   2   0   0   1   2   2   2   0   0   1   0   2   2   1   1   1   1   0   1   0   2   0   0   1   1   2   1   0   2   1   2   1   1   0   1   1   0   1   0   1   0   0   0   2   1   1   2   1   1   1   2   2   1   0   0   1   0   0   1   1   1   0   2   2   1   1   2   1   1   1   2   1   1   0   0   0   2   1   2   1   0   1   2   1   0   0   1   2   0   1   1   1   1   0   0   0   0   2   0   2   2   1   0   2   2   2   0   0   2
 MK-3-15                0   1   0   0   1   2   0   1   1   1   2   1   2   1   2   2   1   1   0   2   1   1   1   1   1   0   1   1   1   1   2   1   0   1   1   1   2   1   1   1   1   0   1   1   2   1   1   0   1   0   0   1   1   1   1   1   1   2   2   2   1   0   1   1   0   2   1   0   1   1   1   2   2   0   2   1   1   2   0   0   0   1   2   1   0   0   0   1   1   1   0   2   0   1   1   2   2   1   0   0   1   0   2   1   1   2   2   1   1   1   0   2   0   1   1   1   2   1   0   1   1   2   1   0   1   1   0   0   1   0   1   0   0   0   2   1   1   2   1   1   2   2   2   1   0   0   1   2   1   1   1   1   1   1   2   1   1   2   1   1   1   2   1   1   0   1   0   1   1   2   1   0   2   2   0   0   0   1   2   0   2   1   1   1   0   0   0   0   2   0   2   2   1   0   1   2   2   0   1   2
 MK-3-16                0   1   0   0   1   2   0   1   1   2   2   1   2   1   2   2   1   1   0   2   1   1   1   0   1   0   1   1   1   1   2   1   1   1   1   1   2   0   1   1   1   0   0   0   1   1   1   0   1   0   0   1   2   1   1   1   1   2   2   2   1   0   1   1   0   2   1   0   1   1   1   2   2   0   2   1   1   2   0   0   0   0   2   2   1   0   0   1   1   2   0   2   1   1   1   2   2   0   0   1   1   0   2   2   2   2   2   1   1   1   0   2   0   1   1   1   2   1   1   1   1   2   1   0   1   0   0   0   1   1   1   0   0   1   2   1   1   2   1   2   2   2   2   1   1   1   1   1   1   1   2   1   1   1   2   1   1   1   1   1   1   2   1   1   0   1   0   1   1   2   1   0   2   2   0   0   0   1   1   1   1   1   1   1   1   1   0   0   2   0   2   2   1   1   1   1   2   0   0   1
 MK-4-1                 1   1   1   1   0   0   1   1   1   1   0   1   1   1   1   2   1   1   0   2   1   2   0   2   2   1   1   0   1   1   1   1   2   2   2   1   0   1   1   1   1   1   1   0   1   2   1   1   1   1   1   2   0   1   1   1   1   0   0   2   1   2   1   2   1   1   2   1   0   1   1   1   2   1   1   2   1   1   1   2   0   1   1   1   2   1   0   1   0   2   1   1   1   1   1   0   0   1   2   2   2   0   2   0   1   0   1   1   0   2   1   2   1   1   1   1   2   1   0   1   0   2   1   2   1   1   0   2   1   1   1   0   1   1   1   1   1   0   2   1   1   0   0   1   1   1   0   1   0   1   1   1   1   1   2   1   1   1   1   2   0   0   1   2   1   2   2   2   1   2   2   0   2   1   1   1   0   1   2   2   1   0   0   0   1   1   1   0   0   2   0   1   0   2   1   2   1   1   0   0
 MK-4-2                 1   1   1   1   0   1   1   1   2   1   0   1   1   1   1   2   1   0   0   2   1   2   0   2   2   0   1   0   1   1   1   1   2   1   2   1   0   1   1   1   1   1   1   0   1   1   1   1   1   1   1   2   0   2   1   1   1   0   1   2   1   2   1   2   1   2   2   1   1   1   1   1   2   1   1   1   1   1   1   2   0   2   2   1   2   1   0   1   0   2   1   0   0   1   0   0   0   1   2   1   2   0   2   0   2   0   0   1   0   2   2   1   1   1   1   1   2   1   0   1   0   2   1   2   1   1   0   2   1   1   2   0   1   1   1   0   1   0   2   1   1   0   0   1   1   0   0   1   1   1   1   1   1   0   2   1   1   1   2   2   1   0   2   2   2   2   2   2   1   2   2   1   2   1   2   1   0   1   2   1   1   0   0   0   0   1   1   0   0   2   0   1   0   1   1   2   2   2   0   0
 MK-4-3                 1   1   1   2   0   0   1   0   1   0   0   2   1   1   1   1   0   0   0   2   1   2   0   2   2   0   0   0   2   1   1   1   2   1   2   1   0   1   1   1   1   1   1   0   1   2   1   1   2   1   1   2   0   2   1   1   1   0   1   1   1   0   1   2   1   2   2   1   1   1   0   1   2   0   2   1   1   1   1   1   1   2   2   1   2   1   0   0   0   2   1   0   0   1   0   0   1   1   2   0   2   0   2   0   2   0   0   1   0   2   2   1   1   1   2   1   2   1   0   1   0   2   2   2   1   1   0   1   2   0   2   0   1   1   1   0   1   0   2   1   1   0   1   1   0   0   0   1   2   1   1   1   1   0   1   0   2   1   2   2   1   0   1   2   1   2   2   2   1   1   2   0   2   1   2   1   0   1   1   2   1   0   0   0   0   1   1   0   1   2   0   1   0   1   1   2   2   2   0   0
 MK-4-4                 1   0   1   2   0   0   1   1   1   1   1   2   1   1   1   1   0   0   0   2   2   2   1   2   2   1   0   0   2   1   1   1   2   1   2   2   0   1   1   0   1   1   1   1   1   2   1   1   2   0   1   2   1   2   1   1   0   0   1   1   1   0   1   2   1   2   2   1   1   1   0   2   2   0   2   1   1   1   1   1   1   2   2   1   2   0   0   0   0   2   1   0   0   1   0   0   2   1   1   1   2   0   1   0   2   0   0   2   1   1   2   1   0   0   2   0   2   2   1   1   0   2   2   2   2   1   0   1   2   0   2   0   1   1   1   0   1   0   1   1   0   1   1   1   0   0   0   1   2   1   1   1   1   0   1   0   2   1   2   2   1   0   1   2   1   2   2   2   2   1   2   0   2   0   1   1   0   1   1   2   1   0   0   0   0   1   1   0   0   2   0   2   0   1   1   2   2   1   0   0
 MK-4-5                 0   0   1   2   0   0   1   1   0   1   1   2   1   1   1   1   1   0   1   2   2   2   1   2   2   1   0   0   2   1   1   1   2   1   2   1   0   1   1   0   0   1   1   1   1   2   1   0   2   0   2   2   2   2   1   1   0   1   1   1   1   0   1   2   1   2   2   0   1   0   1   2   2   0   2   1   1   1   2   0   0   2   2   1   2   1   0   0   0   2   1   0   1   0   0   0   1   1   1   1   2   0   1   0   1   0   0   2   2   1   2   1   0   1   2   0   1   2   1   1   0   2   1   2   2   1   0   0   2   2   2   0   2   1   0   1   1   0   1   1   0   1   1   1   0   1   0   1   2   1   1   1   1   0   1   0   2   1   2   2   2   0   1   2   2   2   2   2   2   1   2   0   1   0   2   0   0   1   0   2   1   0   0   0   0   2   1   0   0   2   0   2   0   1   1   1   2   1   0   0
 MK-4-6                 0   0   2   2   0   0   1   0   0   1   1   2   1   1   1   1   1   1   1   2   2   2   1   2   1   1   0   0   2   1   1   1   2   1   0   1   0   2   1   0   0   0   1   1   1   2   1   1   2   0   2   2   2   2   1   1   0   1   1   1   1   0   1   2   1   2   2   0   2   2   1   2   2   0   1   1   0   1   2   0   0   2   2   2   2   1   0   0   0   2   0   2   1   0   0   0   1   1   1   1   2   0   1   0   1   0   0   1   2   1   2   1   1   1   1   1   2   2   1   1   0   2   1   2   2   1   0   0   2   2   2   1   2   1   0   1   1   0   1   1   0   1   1   1   0   1   0   1   2   1   1   1   1   1   1   0   2   1   2   2   2   0   0   2   2   2   1   2   1   1   2   0   0   0   2   0   0   1   0   2   1   0   1   1   0   2   1   0   1   2   0   2   0   1   1   1   2   1   0   1
 MK-4-7                 0   0   2   2   0   0   1   0   0   1   1   2   1   1   1   1   1   1   1   2   2   2   1   2   1   1   0   0   1   1   1   1   2   1   0   1   0   2   1   0   0   0   1   2   1   2   1   1   2   0   1   2   2   2   1   1   0   1   1   1   0   0   1   2   1   2   2   1   2   2   0   1   2   0   1   0   0   1   2   1   0   2   2   2   0   1   0   0   1   2   0   1   1   1   0   0   1   1   1   1   1   0   1   0   1   0   0   1   2   1   2   1   1   1   1   0   2   2   1   1   0   2   0   2   2   1   1   0   1   2   2   0   2   1   0   1   1   0   1   1   1   1   1   1   0   1   0   1   2   1   1   1   1   1   1   0   2   2   2   2   1   0   0   1   2   2   1   2   1   1   2   0   0   2   1   0   0   1   1   2   1   0   1   0   0   1   1   0   2   2   1   1   0   1   1   1   1   1   0   1
 MK-4-8                 0   0   2   2   1   0   1   1   0   1   1   2   1   0   2   1   1   0   1   2   2   2   1   2   1   1   0   0   1   1   1   1   2   1   0   1   0   2   0   0   0   0   1   2   1   2   1   1   2   1   1   2   2   2   2   1   0   1   1   1   0   0   2   2   1   1   2   1   2   2   0   1   2   0   0   0   0   1   1   1   0   2   2   2   0   1   0   1   1   2   0   1   1   1   0   0   1   1   1   1   1   1   1   0   1   0   0   1   2   1   2   1   1   1   1   0   2   2   0   1   1   2   1   1   2   1   1   0   1   2   2   0   2   1   0   1   2   0   1   1   1   1   1   1   0   1   1   2   2   1   1   2   1   1   1   1   1   2   2   2   1   0   1   1   2   2   0   2   1   1   2   0   1   2   1   0   0   1   1   2   1   0   1   0   1   1   1   0   2   2   1   1   0   2   1   1   2   1   1   0
 MK-4-9                 0   0   2   2   1   0   1   1   1   1   1   2   1   0   2   1   1   0   1   1   2   2   1   1   1   1   0   0   1   1   1   1   2   1   0   1   1   2   1   0   0   0   1   2   1   2   2   1   2   2   1   1   2   2   2   1   0   1   1   1   0   1   2   2   1   1   2   1   1   1   0   1   2   0   0   0   0   1   1   1   0   2   2   2   1   1   1   1   1   2   0   0   1   1   0   0   0   1   1   1   1   1   1   0   1   0   0   1   2   0   2   1   2   1   0   0   1   2   0   1   0   2   1   1   2   1   1   1   1   1   2   1   2   1   0   1   2   0   1   1   1   1   1   1   0   1   1   2   1   1   1   2   1   1   1   1   1   2   2   2   1   0   1   1   2   2   1   2   1   1   2   0   1   2   1   0   0   2   1   2   1   1   0   0   1   1   1   1   2   1   1   2   0   2   1   1   2   1   1   0
 MK-4-10                0   0   1   2   1   0   1   1   1   1   1   2   1   1   2   0   1   0   0   1   2   2   0   1   1   1   0   0   1   1   1   1   2   1   1   1   1   2   0   0   0   0   1   2   1   2   2   1   1   2   0   1   2   2   2   1   1   2   1   1   0   1   1   2   1   1   2   1   1   1   0   1   2   0   0   0   0   1   1   1   0   1   2   2   1   1   1   1   1   2   1   1   1   1   1   0   0   0   1   1   1   2   1   0   1   0   0   0   2   1   2   1   2   1   0   0   1   2   0   1   0   1   1   1   2   1   1   1   1   2   2   1   2   0   1   1   2   0   1   1   1   1   1   1   0   0   1   2   1   1   1   2   1   0   0   1   1   2   2   1   1   1   1   1   2   2   1   2   1   1   2   0   1   2   1   0   1   2   1   1   1   1   0   1   0   1   1   1   2   1   1   2   0   2   0   1   2   1   1   0
 MK-4-11                0   0   1   2   0   0   1   1   1   1   0   2   1   1   2   0   1   1   0   1   2   2   0   1   0   1   0   0   1   1   1   1   1   2   1   1   1   2   0   0   0   0   0   2   1   2   2   2   1   2   0   2   2   1   2   1   1   1   1   1   0   1   1   2   1   1   2   1   0   1   1   2   2   0   0   0   0   1   1   1   1   2   2   1   1   1   1   1   1   2   1   1   1   0   1   0   0   0   1   1   1   2   2   0   1   0   0   0   1   1   2   2   2   1   0   0   2   2   0   0   0   1   1   1   1   0   1   1   1   1   2   1   2   0   1   1   2   1   0   1   2   1   1   1   0   1   1   2   0   1   1   2   1   0   0   2   1   2   2   1   1   1   1   1   1   2   1   2   1   1   1   1   1   2   1   0   1   1   1   1   1   1   1   1   0   1   1   1   2   1   1   2   1   2   0   1   2   1   1   0
 MK-4-12                1   0   1   2   0   1   1   1   1   1   0   1   1   1   2   0   1   1   0   1   2   1   1   1   0   1   2   1   2   1   1   1   1   2   1   1   1   2   0   0   0   0   1   2   1   2   2   2   1   2   0   2   2   1   2   0   1   1   1   1   0   1   1   2   1   1   2   2   0   1   1   2   2   2   0   0   0   1   1   1   2   2   1   0   0   2   1   2   1   2   1   0   0   0   1   0   1   0   0   2   1   2   2   0   1   0   0   0   1   1   2   2   2   1   1   0   2   2   0   0   0   1   1   1   1   0   1   1   0   1   2   1   2   0   1   1   2   1   0   0   2   2   1   1   0   1   1   2   0   1   1   2   2   0   1   2   1   2   1   1   1   1   1   1   1   2   0   2   2   1   1   1   1   2   1   0   1   1   1   1   1   2   1   1   0   1   1   1   2   1   2   2   1   2   0   1   1   2   0   0
 MK-4-13                1   0   1   2   0   1   1   1   1   1   0   2   1   0   2   0   1   1   0   1   2   1   1   1   0   0   2   1   2   1   1   1   1   2   1   1   1   2   1   0   0   0   1   2   0   2   2   2   1   2   0   2   2   2   2   0   1   2   1   1   1   1   1   2   1   1   2   2   0   1   1   1   1   2   0   0   0   1   1   1   2   2   1   1   0   1   1   2   1   2   1   0   0   0   1   1   1   0   0   2   1   2   1   0   1   0   0   0   1   0   2   2   2   1   1   0   2   1   0   0   0   1   1   1   1   1   1   1   0   1   1   1   2   0   1   1   2   1   0   0   2   2   1   1   0   1   0   2   0   1   1   2   2   0   1   2   1   2   1   1   2   0   1   2   1   2   1   2   2   1   1   1   0   2   2   0   1   1   1   1   1   2   0   1   0   1   1   1   2   1   2   1   1   2   1   1   1   2   0   0
 MK-4-14                1   0   1   2   0   1   1   1   1   1   0   2   1   0   1   0   1   1   0   1   2   1   1   1   0   0   2   1   1   1   1   1   0   2   1   1   1   2   1   0   0   0   1   2   0   2   2   2   1   1   0   2   2   2   2   0   1   1   1   1   1   1   1   2   1   2   2   2   0   1   1   1   1   1   0   2   0   1   1   1   2   2   1   1   0   2   1   2   1   1   1   0   0   0   1   1   1   0   0   1   1   2   2   0   2   0   1   0   1   0   2   2   1   1   1   1   2   1   1   0   0   1   1   1   1   1   2   1   1   1   1   1   2   0   1   1   2   1   1   0   2   2   1   1   0   1   1   2   0   1   1   2   2   0   1   2   1   1   1   1   2   0   1   2   0   2   1   1   2   1   1   1   0   2   2   1   1   1   1   1   1   2   1   2   0   1   1   1   2   1   2   1   0   2   1   1   0   2   1   0
 MK-4-15                1   0   1   2   1   0   1   1   1   1   0   2   1   0   2   1   1   1   0   1   2   1   0   1   1   0   2   1   1   2   1   1   0   2   1   1   2   2   1   1   0   0   1   2   0   2   1   2   0   1   0   2   2   1   2   0   1   2   1   1   1   0   1   2   1   2   2   2   0   1   1   1   1   2   0   0   0   1   1   1   2   2   2   1   0   2   1   2   1   1   1   0   0   0   1   2   1   1   0   1   2   1   1   0   2   0   1   0   1   0   1   2   0   1   1   1   2   0   2   0   0   1   1   1   1   1   2   1   1   1   1   1   2   0   1   1   2   1   1   0   1   2   1   1   1   1   1   2   0   1   1   2   2   0   1   2   1   1   1   1   1   0   1   2   0   2   1   1   2   1   1   1   0   2   2   1   1   1   0   1   2   2   1   2   0   1   0   1   1   1   2   1   0   2   1   1   1   2   1   0
 MK-4-16                1   0   1   2   1   0   1   1   0   1   0   2   1   0   2   2   1   1   0   1   2   1   0   1   1   0   2   1   2   2   2   1   0   2   1   2   2   2   1   1   0   0   1   1   1   2   1   2   0   1   0   1   2   1   1   1   1   2   1   1   1   1   1   2   1   1   2   2   0   1   1   1   1   2   2   0   0   1   0   1   2   2   2   1   0   2   1   2   1   1   1   0   0   0   1   2   1   1   0   1   1   1   1   0   2   0   0   0   0   0   1   1   0   1   1   1   2   0   1   0   0   1   1   1   1   1   2   1   1   1   1   1   2   0   1   1   2   1   1   0   1   2   1   1   1   1   1   2   0   1   1   2   2   0   2   1   1   0   0   1   1   1   1   2   1   2   1   2   1   1   0   1   0   2   2   2   1   1   0   1   2   2   1   2   0   1   0   1   1   1   2   1   0   2   1   2   0   1   0   0
 MK-5-1                 0   1   1   1   1   0   0   1   0   1   0   2   2   1   1   2   1   1   0   0   0   1   1   1   2   1   1   0   0   1   2   1   1   1   0   2   2   1   2   1   0   2   0   1   0   1   2   1   1   2   1   1   1   1   1   1   1   0   1   0   1   1   2   1   2   1   1   0   1   2   2   1   1   1   1   1   0   1   0   0   0   1   1   1   2   2   0   0   0   2   1   1   0   2   2   1   0   2   2   1   1   0   1   2   2   1   0   1   2   2   1   2   2   1   1   1   1   2   0   1   1   1   1   1   1   1   2   1   1   1   2   2   1   1   2   1   2   0   0   1   2   1   2   0   2   1   1   1   1   2   2   1   1   0   0   1   1   1   1   0   1   1   1   2   2   0   2   0   1   1   2   0   0   1   0   1   0   1   2   1   0   1   2   2   2   0   0   1   1   1   0   1   1   2   1   2   1   2   1   2
 MK-5-2                 0   1   1   1   1   1   0   1   0   1   0   2   2   2   0   2   1   1   0   0   1   1   1   1   2   1   1   0   0   0   2   1   1   1   0   2   2   1   2   1   0   2   0   1   0   1   2   1   1   2   1   0   1   1   1   1   1   0   1   1   2   1   1   1   2   1   2   0   1   2   2   1   1   1   2   1   0   2   1   0   0   1   1   1   1   2   0   1   2   2   1   1   0   2   1   1   1   2   2   1   1   0   1   2   2   1   0   1   2   2   1   2   2   1   1   1   1   2   0   1   1   1   1   1   1   1   1   0   0   1   2   2   1   1   2   1   2   1   0   1   2   1   2   0   1   2   1   1   1   2   2   1   1   0   0   1   2   1   2   1   1   1   1   2   2   0   2   0   1   1   2   0   0   2   1   1   0   2   2   1   0   0   2   2   2   1   1   1   0   1   0   1   1   2   1   2   1   1   1   2
 MK-5-3                 1   1   1   1   2   1   0   1   0   1   0   2   2   2   0   2   1   1   0   0   0   1   1   2   2   1   1   0   0   0   2   1   1   1   0   2   2   1   2   2   0   2   0   1   0   2   2   1   1   2   1   1   1   1   1   1   2   0   2   2   1   1   1   1   0   1   2   0   1   1   2   1   1   1   2   1   0   2   0   0   0   1   1   0   1   2   0   1   2   2   1   1   0   2   1   1   1   1   2   1   1   1   1   2   2   1   0   1   2   2   1   2   2   1   1   2   2   2   0   1   1   1   1   1   2   1   1   0   0   1   2   2   1   1   2   1   2   1   1   1   2   1   2   0   1   2   1   1   1   2   2   0   1   0   0   1   1   1   0   1   1   1   1   2   2   0   2   0   0   1   2   0   0   2   0   1   1   2   2   2   0   0   1   2   2   1   1   1   0   1   0   1   1   2   1   2   1   1   1   2
 MK-5-4                 1   1   1   2   2   1   0   1   0   1   1   2   1   2   0   2   2   1   0   0   0   1   0   2   2   1   2   1   0   0   2   1   2   1   0   2   2   1   2   2   0   1   0   2   1   2   1   0   0   1   2   1   1   1   1   1   1   0   1   1   1   1   1   1   0   1   2   0   1   1   2   0   1   1   2   1   0   2   1   2   0   1   1   0   1   2   0   1   1   2   1   1   0   2   1   1   1   1   2   1   2   0   1   2   2   1   1   1   2   2   0   2   1   1   1   2   2   2   0   1   1   1   1   1   2   1   1   0   1   1   2   2   1   1   2   1   2   1   1   1   2   1   2   1   0   2   1   1   1   1   2   1   1   0   0   2   0   1   0   1   1   1   1   2   2   1   2   0   0   1   2   0   0   1   0   1   2   1   2   2   1   0   1   2   2   0   1   1   0   1   0   1   1   1   0   2   1   1   1   2
 MK-5-5                 2   1   1   2   2   1   0   1   1   1   1   2   0   2   0   1   1   1   1   0   0   1   0   2   0   1   0   1   1   0   2   1   2   0   0   2   2   1   1   2   1   1   0   2   1   2   1   0   1   1   2   1   1   1   2   1   1   0   1   2   1   1   1   1   0   1   2   1   1   2   2   0   1   1   1   1   0   2   1   1   0   1   1   0   0   2   0   1   1   2   1   0   0   2   1   1   1   1   2   0   1   0   2   2   2   1   1   1   2   2   2   1   1   1   1   2   1   2   0   1   1   1   1   1   2   1   2   0   1   1   2   2   1   1   1   2   2   1   1   1   2   1   2   1   0   2   1   1   1   1   2   1   1   0   0   1   0   0   1   1   1   0   1   2   2   1   2   0   0   1   2   0   0   1   0   1   2   1   1   2   0   0   1   2   2   1   1   1   0   1   0   1   0   1   0   2   1   1   1   2
 MK-5-6                 1   1   1   2   2   1   0   1   1   1   2   2   1   2   0   1   1   1   1   0   0   1   0   2   0   1   0   2   1   0   2   1   2   0   0   2   2   2   1   2   1   1   0   2   1   0   1   0   1   1   2   0   1   1   2   1   1   0   1   2   1   1   1   1   0   1   1   1   1   2   2   0   1   2   2   1   0   2   1   0   0   1   1   0   0   2   1   1   2   2   1   0   0   2   1   1   1   1   2   0   2   0   2   2   2   1   1   1   1   2   2   1   1   0   1   2   1   2   0   1   1   1   1   1   1   1   1   0   1   1   2   1   1   1   1   2   2   1   1   1   2   1   2   1   0   2   1   1   1   1   2   1   1   0   0   1   0   0   1   2   1   0   2   2   1   1   2   0   0   1   2   0   0   1   0   1   2   1   1   2   1   0   1   2   2   2   1   1   0   1   1   1   0   1   0   2   1   1   1   2
 MK-5-7                 1   1   1   2   2   1   0   1   1   1   2   1   1   2   0   1   2   1   1   0   0   1   0   2   0   1   0   2   1   0   2   1   0   0   0   2   1   2   1   2   1   1   1   2   1   0   0   2   0   1   1   0   1   1   2   1   1   0   1   2   1   1   1   1   0   1   1   1   1   2   2   1   1   1   2   0   0   2   1   0   0   2   1   0   0   2   1   2   2   2   1   0   0   2   1   1   2   1   2   1   2   0   2   2   2   1   1   1   1   1   2   1   0   0   2   1   1   2   1   1   1   1   1   1   2   0   1   0   1   1   1   1   1   1   1   2   2   1   1   1   2   1   2   1   0   2   1   1   1   0   2   0   1   0   0   1   0   1   1   2   1   0   2   2   1   1   2   0   0   1   2   0   0   1   0   1   2   1   0   2   0   0   1   2   2   2   1   1   0   1   1   2   0   1   0   1   0   1   1   1
 MK-5-8                 2   1   1   2   2   2   0   1   1   1   2   1   1   2   0   1   2   1   1   0   1   1   0   2   0   1   0   2   1   0   2   1   0   0   0   2   1   2   1   2   1   1   1   2   1   0   1   2   0   1   2   1   2   1   2   1   1   0   1   2   1   1   1   1   0   1   1   1   2   2   2   2   1   1   2   0   0   2   0   0   0   2   1   0   0   2   1   2   1   2   1   1   0   1   2   1   2   1   2   0   2   1   2   2   2   2   1   1   1   1   2   1   1   0   2   1   1   2   1   1   0   1   1   1   2   0   1   0   1   1   1   1   1   1   1   1   2   1   1   1   2   1   2   1   0   2   1   1   1   0   2   0   1   0   0   1   0   1   1   2   1   0   2   2   1   1   1   0   0   1   2   0   0   1   1   1   2   1   1   2   1   0   1   2   2   2   1   1   1   1   2   2   0   1   0   1   0   1   1   1
 MK-5-9                 1   0   1   2   2   2   1   1   2   1   2   2   1   2   0   1   2   1   1   1   1   1   0   2   1   1   0   2   1   0   2   1   0   0   0   2   1   2   2   1   1   1   1   2   1   0   0   2   1   1   2   1   2   1   2   1   1   0   1   2   1   1   1   1   1   1   1   1   2   2   2   2   1   1   2   0   0   2   0   0   1   1   1   1   0   2   2   2   1   2   1   1   0   2   2   0   2   1   1   0   2   1   2   2   2   2   1   0   1   1   2   1   1   0   2   1   1   2   1   1   0   1   1   1   1   1   1   1   1   1   1   1   1   1   1   1   2   1   1   1   1   1   1   1   0   0   1   1   2   0   2   0   1   0   0   1   0   1   1   2   1   0   2   2   0   1   1   0   0   1   2   0   0   1   1   1   2   1   1   2   1   1   0   2   2   2   1   0   1   1   2   2   0   1   0   0   0   1   1   1
 MK-5-10                1   0   1   2   2   2   1   0   2   1   2   2   1   1   0   1   2   1   1   1   1   2   0   2   1   1   1   2   1   0   2   1   0   0   0   2   1   2   2   1   2   1   1   2   1   0   0   1   1   1   2   1   2   1   2   1   0   0   1   2   1   1   1   1   1   1   1   1   2   1   2   2   1   1   2   0   0   1   0   0   1   1   1   1   0   2   2   2   0   2   1   1   0   1   2   0   2   1   1   0   2   1   1   2   2   2   1   0   0   1   2   0   1   0   2   1   1   2   1   1   0   1   1   1   1   1   1   1   1   1   1   0   1   1   1   1   2   1   1   1   1   1   1   1   0   1   1   1   2   0   2   0   0   0   1   1   0   1   2   2   1   1   2   2   0   1   1   0   0   1   2   0   0   1   0   1   2   1   1   2   1   1   0   1   1   2   1   0   1   0   1   2   0   1   0   0   1   1   1   1
 MK-5-11                1   0   1   2   2   2   1   0   1   1   2   2   1   1   0   1   2   1   2   1   1   2   0   2   1   1   0   1   1   0   2   1   0   0   1   2   1   2   2   1   2   1   1   2   2   0   0   1   1   1   2   1   2   1   2   1   0   0   1   2   1   1   2   1   1   1   1   1   2   1   1   2   1   1   2   0   0   1   0   1   1   1   1   1   1   2   2   2   0   2   1   1   0   1   2   0   2   1   1   0   2   1   1   2   1   2   0   0   0   1   2   0   1   0   2   1   1   2   1   1   0   1   1   1   1   1   1   1   2   1   1   0   1   1   2   1   1   1   1   1   1   1   1   2   0   0   1   1   1   0   2   0   0   0   1   1   1   1   2   2   2   1   2   2   0   1   2   0   1   1   1   0   0   1   0   2   1   1   2   2   0   1   0   1   1   2   1   0   1   1   1   2   0   0   1   0   1   1   1   1
 MK-5-12                1   0   1   2   2   2   1   2   2   1   2   2   1   1   0   1   2   1   2   1   1   2   1   2   1   1   0   2   1   0   2   1   1   0   1   2   1   2   1   1   2   1   1   2   2   1   0   1   2   0   2   1   2   1   1   1   0   0   1   2   1   0   2   0   1   1   1   1   2   1   0   1   1   2   2   0   0   1   0   0   1   1   1   1   1   2   1   2   0   1   1   1   1   1   2   0   2   1   1   0   1   2   1   1   1   2   0   0   1   1   2   0   1   0   2   1   1   2   1   2   0   1   0   1   1   1   1   1   1   1   1   0   1   1   1   1   1   1   1   1   1   1   1   1   1   0   1   1   0   0   2   0   1   0   0   2   1   1   2   2   2   1   2   2   0   1   1   0   1   1   1   1   0   0   0   2   1   1   2   2   0   1   0   1   0   2   1   0   1   1   1   2   0   0   1   0   1   1   1   1
 MK-5-13                1   0   1   2   1   1   1   2   1   0   2   2   1   2   1   1   2   0   2   0   1   1   1   2   1   1   1   1   1   1   2   1   2   0   1   2   1   1   1   1   1   1   1   1   2   1   0   1   2   0   2   1   1   1   1   1   0   0   1   2   1   1   1   1   1   1   1   1   2   1   0   1   1   2   2   0   0   2   0   0   2   1   1   1   1   2   1   1   0   1   1   0   1   1   2   0   2   1   1   0   1   2   1   1   1   1   0   0   2   1   2   0   2   1   2   1   1   2   1   2   0   1   0   1   1   0   1   1   1   1   1   1   0   2   1   1   1   2   1   0   1   1   1   1   1   0   1   0   0   1   2   0   2   0   1   2   1   1   1   2   2   1   2   2   0   1   1   0   1   1   1   1   0   1   1   2   1   1   2   2   0   1   0   1   0   2   1   0   1   1   1   2   0   0   1   0   1   1   0   1
 MK-5-14                1   0   1   2   1   1   1   2   0   0   1   2   1   2   1   1   1   1   2   0   1   1   1   2   1   1   1   1   1   1   2   1   1   0   1   2   1   1   1   1   1   1   1   1   2   1   0   2   2   0   2   1   1   0   1   1   1   0   1   0   1   1   1   1   1   1   0   1   2   1   0   1   1   2   2   0   1   2   0   1   2   1   1   1   2   2   1   2   1   1   1   0   0   2   2   1   2   1   2   1   1   2   1   1   1   1   0   0   1   2   2   0   2   1   2   1   1   2   1   2   1   2   1   1   1   0   1   1   1   1   0   1   0   2   0   1   1   2   1   0   1   1   1   1   1   0   1   0   0   0   2   0   2   0   0   2   1   0   1   2   2   1   2   2   0   1   1   0   1   1   1   1   0   1   1   2   1   1   2   1   0   1   1   1   0   2   1   0   0   0   1   2   0   0   1   0   1   1   0   1
 MK-5-15                1   0   1   1   1   1   1   2   0   0   1   2   1   1   2   1   2   1   2   0   1   1   1   2   0   1   1   1   1   1   2   1   0   0   0   2   1   1   1   0   1   2   1   1   1   1   0   2   2   0   2   0   1   0   1   1   1   0   1   0   1   0   1   1   1   1   0   1   2   1   0   1   1   2   1   0   1   2   0   1   2   2   1   0   2   2   1   1   1   1   1   0   1   2   2   1   2   1   0   1   1   2   1   1   1   1   1   0   1   2   2   0   2   1   2   1   2   2   1   2   2   2   0   1   2   0   1   1   1   1   0   1   0   2   0   1   1   2   0   0   1   1   1   1   1   1   1   0   0   0   2   0   2   0   0   2   1   0   1   1   2   0   1   2   0   1   1   0   1   1   1   1   0   1   1   2   1   1   1   1   0   1   1   0   0   1   2   0   0   0   1   2   0   1   2   0   1   1   0   1
 MK-5-16                1   0   1   1   1   1   2   2   0   0   1   2   2   1   2   1   2   1   2   1   0   2   1   2   1   2   1   1   2   1   2   1   0   0   0   2   1   1   1   1   0   2   2   1   1   1   0   1   2   0   1   0   1   0   1   1   1   0   0   1   1   1   0   2   1   1   0   1   1   1   0   1   1   1   2   0   2   1   0   1   2   1   1   0   1   2   1   1   1   1   1   1   1   2   1   1   2   2   0   1   1   2   1   1   1   1   1   0   1   2   2   0   2   1   2   1   2   2   2   2   2   2   0   0   2   0   1   1   1   0   0   1   0   2   0   1   1   2   0   1   1   1   1   1   1   1   1   0   0   0   2   0   2   0   0   2   1   0   0   1   2   1   1   2   0   1   1   1   1   1   1   1   1   1   1   2   1   1   1   1   0   1   1   0   0   2   1   0   0   1   1   2   0   1   2   0   1   1   0   1
 MK-6-1                 1   1   0   2   0   0   1   2   1   2   1   1   1   1   0   1   0   1   0   1   0   0   1   0   2   2   1   0   1   0   2   1   0   1   1   1   2   2   1   1   2   1   1   1   0   1   0   2   1   2   1   1   0   2   1   1   0   0   1   0   1   1   1   1   1   2   2   2   2   2   2   2   2   2   2   2   0   1   1   1   1   1   2   2   0   0   1   0   2   1   2   1   1   1   2   0   1   2   1   0   2   1   1   0   0   1   2   2   1   0   0   0   2   1   1   0   1   1   1   1   0   0   2   0   1   1   0   0   1   1   2   0   1   1   1   1   1   0   0   1   2   1   1   1   1   1   1   1   1   2   0   1   2   1   1   1   1   1   1   2   0   1   0   1   2   1   1   2   1   2   1   1   2   1   1   1   1   1   0   2   1   0   1   0   2   2   0   2   0   1   0   1   1   1   1   2   1   2   1   0
 MK-6-2                 1   1   0   1   0   0   1   2   0   2   0   1   1   1   0   1   0   1   0   1   0   0   1   0   2   1   1   0   1   0   2   1   0   1   0   1   2   2   1   2   1   1   1   1   0   0   0   2   1   2   1   1   0   2   1   1   0   0   1   0   1   1   1   0   1   2   2   2   2   2   2   2   2   2   2   2   0   2   1   1   2   1   2   2   1   0   2   1   0   1   2   1   0   1   2   0   1   2   1   0   2   1   1   0   0   1   2   1   1   0   0   0   2   0   1   0   1   1   1   1   0   0   2   0   0   1   0   0   1   1   2   0   1   2   1   1   1   0   0   0   2   1   1   1   1   1   1   0   1   2   0   1   2   1   1   1   1   1   1   2   0   1   0   0   2   0   1   2   1   1   1   0   2   1   1   1   1   1   1   2   1   0   1   0   2   2   0   2   0   1   0   1   1   1   1   2   1   1   1   0
 MK-6-3                 2   0   0   1   0   0   1   2   0   2   0   1   1   0   0   1   0   1   1   1   0   0   1   0   2   0   1   1   1   1   1   1   0   1   1   1   1   2   1   2   0   1   1   1   0   0   0   2   1   2   1   1   0   2   1   1   0   1   0   0   1   1   1   0   1   2   2   1   2   2   2   2   2   2   2   2   1   2   2   1   2   1   2   2   1   1   2   1   0   1   1   1   1   1   2   0   1   2   1   0   2   0   1   0   1   1   2   1   1   0   0   0   2   0   1   0   0   1   2   0   0   1   2   0   0   1   0   0   1   1   2   0   1   2   1   2   1   0   0   0   2   1   1   2   0   1   1   0   1   2   0   0   2   1   1   1   1   1   1   2   1   1   0   0   2   0   1   0   1   1   1   0   2   1   1   1   1   1   1   2   1   0   1   0   2   2   0   2   0   1   0   1   1   1   1   2   0   0   0   0
 MK-6-4                 1   0   0   1   1   0   1   1   0   2   0   2   1   0   0   1   0   1   1   1   0   0   1   0   1   0   1   0   1   2   1   2   1   1   1   1   1   2   1   1   0   1   1   1   0   0   0   2   0   2   1   1   0   2   1   1   0   1   0   0   1   1   1   0   1   2   2   1   2   2   2   1   2   2   2   2   0   2   2   0   2   1   2   2   1   1   1   1   0   1   1   1   1   1   2   1   1   1   1   0   2   0   1   0   1   1   2   2   1   0   0   0   2   0   0   0   1   1   1   0   1   0   2   0   0   1   0   0   1   1   2   1   1   2   1   1   1   0   0   0   2   1   1   2   1   2   1   0   1   2   0   0   2   1   1   1   1   1   1   2   0   1   2   0   2   0   1   0   1   1   1   0   2   1   1   1   1   1   0   0   1   0   1   1   2   2   0   2   1   1   1   1   1   1   1   2   0   1   0   0
 MK-6-5                 1   0   0   0   1   1   0   1   0   2   0   2   1   0   0   1   0   2   1   1   0   0   0   0   1   0   1   0   1   1   1   2   1   1   1   1   1   2   2   1   0   1   1   1   1   1   0   2   0   2   1   0   0   2   2   1   0   2   0   2   2   1   1   0   1   2   1   1   1   2   2   1   2   2   2   1   0   2   2   1   2   1   2   2   1   1   1   1   1   1   1   1   1   1   1   1   1   1   1   0   2   0   1   0   1   0   1   1   1   0   0   0   2   0   0   0   1   1   1   0   1   1   2   0   0   1   0   0   1   1   1   2   0   2   1   1   1   0   0   0   2   1   1   2   1   2   0   1   1   2   0   0   1   1   1   1   1   1   1   2   1   1   2   0   1   0   1   1   1   1   0   0   2   1   1   1   1   1   0   0   1   0   1   0   1   2   0   2   2   1   1   2   1   1   1   1   0   1   0   0
 MK-6-6                 2   0   0   0   2   1   0   0   0   2   1   2   0   0   0   1   0   2   1   1   1   0   0   0   1   0   1   0   1   2   1   2   1   1   2   1   1   1   2   1   0   1   1   1   1   1   0   2   0   2   1   0   0   2   2   1   0   2   0   2   2   0   1   0   1   2   1   1   1   2   2   1   2   1   2   1   0   1   1   2   2   1   2   2   2   1   1   0   0   1   1   1   1   1   2   1   1   1   1   0   2   0   1   0   1   0   1   1   1   0   0   1   2   0   1   1   1   1   1   0   1   1   2   0   0   1   0   1   1   1   1   2   0   2   1   1   1   0   1   0   2   0   1   2   1   2   0   1   1   2   0   0   1   1   1   1   0   1   0   2   1   2   1   0   1   1   1   1   2   1   0   0   2   1   1   2   1   0   0   1   1   0   1   0   1   2   1   1   2   1   1   2   1   1   1   1   0   1   0   0
 MK-6-7                 2   0   0   0   1   0   1   0   0   2   1   2   2   0   1   1   0   2   0   1   1   0   0   0   1   1   1   0   1   1   2   1   1   1   1   1   1   1   2   1   0   1   1   0   0   1   0   1   0   2   2   0   1   2   2   1   0   2   0   2   0   0   1   1   1   1   1   1   1   2   1   1   2   2   2   1   0   1   1   2   2   1   2   2   2   1   1   0   0   1   1   1   1   1   2   1   1   1   1   0   2   1   1   0   1   0   1   1   1   1   0   1   2   0   1   0   1   1   1   0   1   1   2   0   0   2   0   1   1   1   1   2   0   2   0   0   1   0   1   0   2   0   1   2   1   2   1   1   1   2   1   2   1   1   1   1   0   1   0   2   2   2   1   0   1   1   1   1   2   1   0   1   2   1   1   2   0   0   0   1   1   0   1   0   1   2   1   1   2   1   1   1   1   1   1   1   0   1   0   0
 MK-6-8                 2   0   0   0   1   0   1   0   0   2   1   1   2   0   2   1   0   2   0   0   1   0   0   0   2   1   1   0   1   1   1   1   1   1   1   1   1   1   2   1   0   1   1   0   1   1   0   1   0   2   2   0   1   1   2   1   1   2   0   2   0   1   2   1   1   1   1   1   1   2   1   1   2   2   2   1   0   2   1   2   1   1   2   1   2   1   1   0   0   1   1   1   1   1   2   1   0   1   2   0   2   1   1   0   1   1   1   0   1   1   0   1   2   0   1   0   2   1   1   0   1   0   2   0   0   2   0   1   1   2   1   1   0   2   0   0   0   0   1   0   2   0   1   2   1   2   1   1   1   2   1   1   1   1   1   2   0   1   0   2   1   2   1   1   0   1   1   1   2   1   1   0   2   1   1   2   0   0   0   1   1   0   1   1   1   2   1   1   2   1   1   1   1   1   1   1   0   2   0   0
 MK-6-9                 2   0   0   0   1   0   1   0   0   2   1   1   1   0   2   1   0   2   1   0   1   0   0   0   2   1   1   0   1   1   1   1   1   0   0   1   1   1   2   1   0   1   1   0   1   1   0   1   0   2   2   0   2   0   2   1   1   2   0   1   0   1   2   1   0   1   1   1   1   2   0   1   2   2   2   1   0   1   1   2   1   1   2   1   2   0   1   1   0   1   1   1   1   1   2   1   0   1   2   1   2   1   1   1   0   1   1   0   1   1   0   1   2   0   1   0   2   1   1   0   1   1   1   0   0   2   0   1   1   2   1   1   0   2   0   1   0   0   1   0   2   1   1   2   1   2   1   1   1   0   1   1   0   1   1   2   0   1   0   2   1   2   1   1   1   1   2   1   2   1   1   0   2   1   1   2   0   0   0   1   1   0   1   1   1   2   1   1   2   1   2   1   1   1   1   1   1   1   0   0
 MK-6-10                2   1   0   0   1   0   0   0   0   2   1   1   2   0   2   1   0   2   1   0   1   0   0   0   2   1   0   0   1   1   1   1   1   0   0   2   1   1   2   1   0   1   1   0   2   1   0   1   0   2   1   0   2   1   2   1   1   2   0   2   1   1   2   1   0   1   0   1   1   2   0   1   2   2   0   1   0   1   1   2   1   1   2   1   2   0   1   1   1   1   1   0   1   1   2   1   0   0   1   1   2   0   1   1   0   1   1   0   1   1   0   1   2   0   1   0   2   1   1   0   1   1   1   0   1   2   0   1   1   2   0   1   0   0   0   1   0   0   0   0   2   1   1   2   1   2   1   1   0   0   1   1   0   1   1   2   0   1   1   2   1   2   1   1   0   1   2   1   2   1   0   1   1   2   1   2   0   1   0   2   1   0   1   1   0   1   1   1   2   1   2   1   2   1   1   1   1   1   0   0
 MK-6-11                2   2   0   0   1   1   0   0   1   2   1   1   2   0   2   0   0   2   2   0   1   0   0   1   2   1   1   1   2   1   1   1   1   0   0   2   1   1   2   1   0   1   1   0   2   1   0   1   0   1   1   0   2   1   2   2   1   2   0   2   1   2   2   1   0   1   0   2   1   2   0   1   2   2   0   1   2   1   1   2   0   1   1   1   1   0   1   0   1   1   1   1   1   1   2   1   0   0   1   1   1   1   2   1   0   1   0   0   2   2   0   1   2   0   1   1   2   1   1   0   0   1   1   0   2   2   0   1   1   2   0   1   0   1   0   1   0   1   0   1   2   1   1   2   1   2   2   1   0   0   1   1   0   1   1   2   0   1   1   2   1   2   1   1   1   1   1   1   2   1   0   1   1   2   2   1   0   1   0   2   1   1   1   1   0   1   1   1   2   1   2   1   2   1   1   2   1   1   1   0
 MK-6-12                2   2   0   0   1   1   0   0   1   2   1   1   2   0   2   1   0   2   2   0   1   0   0   1   2   2   1   1   2   1   1   1   1   0   0   2   0   1   2   1   0   1   1   0   0   1   1   1   0   1   1   0   1   1   2   2   1   2   1   2   1   2   2   1   0   1   0   2   1   2   0   2   2   2   1   1   2   1   1   2   0   1   1   0   1   0   1   0   2   1   1   1   0   1   2   1   0   0   1   1   1   1   2   1   0   1   0   0   1   1   0   1   2   0   1   1   1   1   1   0   0   1   1   0   2   2   0   1   1   2   0   1   0   1   0   1   0   1   0   0   2   2   1   2   1   2   2   1   0   1   1   1   0   0   0   1   1   1   1   2   1   2   1   1   1   1   2   1   2   1   0   1   1   2   2   1   0   1   0   1   2   1   1   1   0   1   1   1   2   1   2   1   1   1   1   2   1   2   1   0
 MK-6-13                2   2   0   1   1   2   1   0   1   2   0   1   2   1   2   0   0   2   2   0   1   0   0   1   2   2   1   1   2   1   1   1   1   2   0   2   0   1   0   1   0   1   1   0   0   1   0   1   0   1   1   0   1   1   2   2   0   2   1   2   1   2   2   1   0   1   0   2   1   1   0   2   2   2   1   0   2   1   1   2   0   1   1   0   1   0   1   1   1   1   1   1   0   0   2   1   0   0   1   1   0   0   2   1   0   1   0   0   1   1   0   2   2   0   1   1   1   1   1   0   0   1   1   0   2   2   0   1   1   2   0   1   0   1   0   1   0   1   0   1   1   2   1   1   1   2   2   1   1   1   1   1   1   0   0   2   1   1   1   2   1   2   1   1   1   1   2   1   2   2   0   1   1   1   2   1   0   1   0   1   2   0   2   1   0   1   1   1   1   1   1   1   1   1   1   2   1   1   1   1
 MK-6-14                2   2   0   1   0   2   1   0   1   2   1   2   2   1   2   1   1   1   2   0   1   0   0   0   2   2   1   2   2   0   1   1   1   2   0   2   0   1   0   1   1   1   1   0   0   0   0   2   0   1   1   1   0   1   2   0   0   2   1   2   1   2   2   1   0   1   1   2   1   0   0   2   2   2   0   0   2   1   1   2   1   1   2   0   2   0   1   2   1   1   0   1   0   0   2   1   0   0   2   0   0   1   2   1   0   1   0   0   1   1   1   2   2   0   1   1   2   2   1   0   0   1   1   0   2   2   0   2   0   2   0   2   1   2   1   2   0   1   0   1   1   2   1   0   1   2   2   1   1   1   1   1   1   0   0   2   1   1   1   2   1   2   1   1   1   2   2   1   2   2   0   1   0   1   2   2   1   1   2   1   2   0   2   1   0   1   1   1   0   1   1   1   1   1   0   2   1   1   1   1
 MK-6-15                2   2   1   1   0   2   1   0   1   2   2   1   2   1   2   1   1   1   2   0   1   0   0   1   2   2   1   2   2   0   1   1   1   2   0   2   0   2   0   1   1   1   1   1   0   0   0   2   0   1   1   1   0   1   2   0   0   2   1   2   1   2   2   1   2   1   1   2   1   0   1   2   1   2   0   0   2   1   1   1   1   1   2   0   2   0   1   2   1   1   1   1   0   0   2   1   0   0   2   0   0   1   2   1   1   1   0   0   2   1   1   2   2   0   1   1   1   2   1   0   0   1   1   0   2   2   0   2   0   2   1   1   1   2   1   2   0   1   0   1   1   2   1   0   1   2   2   2   1   1   1   1   1   1   0   1   0   0   1   2   1   2   1   1   1   2   2   2   2   2   0   1   0   1   1   2   1   1   2   0   2   0   2   1   0   1   1   1   1   2   1   2   1   1   0   2   1   1   1   1
 MK-6-16                2   2   2   1   0   2   1   0   1   2   2   1   1   2   1   1   1   1   2   1   1   0   0   0   2   2   1   1   2   0   2   1   1   2   0   2   0   2   1   1   1   1   1   2   0   0   1   2   0   1   1   1   0   1   2   0   0   2   1   2   1   2   2   1   1   1   1   2   1   0   1   2   1   2   0   0   2   1   1   1   1   1   2   0   2   1   1   1   1   1   1   1   0   0   1   2   0   0   2   0   0   1   2   1   1   1   0   0   2   0   1   2   1   1   2   1   1   2   1   1   0   1   1   0   2   2   1   2   1   2   1   1   1   2   1   2   0   1   0   1   1   1   1   0   1   2   2   2   1   1   1   1   1   2   0   1   1   0   1   2   1   2   1   1   1   1   2   0   2   2   0   1   1   1   1   2   1   1   1   0   2   0   2   1   1   1   1   0   2   2   1   2   1   1   0   2   1   1   1   1
 
!****************************************** Phenotypic Data **********************************************************
!-100.0 is resevred for missing phenotype
SimulatedTrait1        11.1452   11.1889   10.9160    8.8909    9.4568    8.7807    8.7611    8.9935    9.2545    9.8347    8.5835    9.3634    9.5832   10.1161    9.5403   10.5619   11.2719    9.7655    9.2064    9.4067    9.4950    8.4246   10.7539   11.2102   11.8469   10.1901    9.9535    9.4943   10.8950    8.6457   10.3320   10.3786    8.6800   10.8831   10.6371    9.1643   10.1350   10.8683    8.7680    8.6138    9.6537    8.8988   10.3676   10.3119    9.9973    8.3675    9.7045    9.6673   10.0055   10.5653    9.1288   11.0136    8.3626   10.3099   10.1934   10.6340    9.5467    9.7646   10.2616   10.1448   10.2058    9.2653   10.3959   11.3396    9.2264    9.9870   11.7786   10.0497   11.9328    9.4499   10.8733    9.4164   11.0365    7.4752    8.0815   11.1781    9.8767   11.3223    8.9694   10.2980    9.4501    8.3927    7.7986   10.4956   10.5978    8.3493   10.7625    9.1417   10.1006    9.2387   12.1259    9.4559    8.0566    9.3617    9.8746   10.2689   10.4636   11.8158   10.1940   10.2898   10.0022    9.8552   11.3098   10.1852    9.4619    9.8839   11.6551    9.2983   10.8583   10.2928   10.6066    8.2158    8.6176   10.5068    7.9194    9.5068   12.0584    9.6899    9.7224    8.0326    8.2130    8.6837    7.5569    9.0289   10.7715   10.7788    7.8431   10.3099    8.3382   10.7586    8.3249    9.4739   11.0602    8.2106   10.4754   10.0028    8.8384   10.6019   10.6485   10.3218    9.4534    9.3614   10.0643    9.0469   10.1260   10.8323   10.3539   11.2265    8.3487   10.8756   11.1840   10.8976    8.7901   10.1638    9.3848    9.8317   11.2712   12.0433   11.9799   10.4076   10.1161   10.3066   10.2521   11.4098   10.3063   10.4912    8.6834    9.8318   10.3351   10.8315   10.1116   10.1157   10.2287   10.5920    9.7678   10.4412   10.1848   10.9988    8.4449    9.7937    8.9599   10.1030    9.6641   11.0374   10.6282    8.3163    9.8712    9.5785   11.3338    8.6672    9.5864   11.4452   12.0231   10.1670   11.1078   10.3056   10.4953    9.4373    9.0712   10.0078
 
