# Supplementary material for: Inclusive Composite Interval Mapping of QTL by Environment Interactions in Biparental Populations
Source: PLoS One. 2015 Jul 10;10(7):e0132414. doi: 10.1371/journal.pone.0132414 (PMC4498613; doi:10.1371/journal.pone.0132414)
Supplement: S2 File — (ZIP) [file pone.0132414.s002.zip › F2 population/e=1/run_00066.met]

!**********************Note: lines staring with "!" are remarks and will be ignored in the program********************
!*********************************General Information**********************************
!Assuming F1 = P1 x P2, populations available in QTL IciMapping are: 
!  1, P1BC1F1 = P1 x F1, the first backcrossing where P1 is used as the recurrent parent;
!  2, P2BC1F1 = P2 x F1, the first backcrossing where P2 is used as the recurrent parent;
!  3, F1DH, F1-derived doubled haploids; 
!  4, RIL or F1RIL, recombination inbred lines through the repeated selfing of F1;
!  5, P1BC1RIL, recombination inbred lines through the repeated selfing of P1BC1F1;
!  6, P2BC1RIL, recombination inbred lines through the repeated selfing of P2BC1F1;
!  7, F2, the selfing generation of F1;
!  8, F3, the selfing generation of F2;
!  9, P1BC2F1, the second backcrossing where P1 is used as the recurrent parent; 
! 10, P2BC2F1, the second backcrossing where P2 is used as the recurrent parent;
! 11, P1BC2RIL, recombination inred lines through the repeated selfing of P1BC2F1; 
! 12, P2BC2RIL, recombination inred lines through the repeated selfing of P2BC2F1; 
! 13, P1BC1F2, the selfing generation of P1BC1F1; 
! 14, P2BC1F2, the selfing generation of P2BC1F1; 
! 15, P1BC2F2, the selfing generation of P1BC2F1; 
! 16, P2BC2F2, the selfing generation of P2BC2F1; 
! 17, P1BC1DH, P1BC1F1-derived doubled haploids; 
! 18, P2BC1DH, P2BC1F1-derived doubled haploids; 
! 19, P1BC2DH, P1BC2F1-derived doubled haploids; 
! 20, P2BC2DH, P2BC2F1-derived doubled haploids; 
   7      !Mapping Population (see remarks above)
   2      !Mapping Function (1 for Kosambi; 2 for Haldane; 3 for Morgan)
   2      !Marker Space Type (1 for intervals; 2 for positions)
   1      !Marker Space Unit(1 for centiMorgans; 2 for Morgan)
   6      !Number of Chromosomes (or Linkage Groups)
 200      !Size of the mapping population
   1      !Number of environments
 
!***************************************** Chromosomes and Linkage Maps **********************************************
!Chromosome                 NumMarkers
-CH1                        16
-CH2                        16
-CH3                        16
-CH4                        16
-CH5                        16
-CH6                        16
!Linkage map (Marker name followed by position or the interval length)
 MK-1-1                1     0.000
 MK-1-2                1    10.000
 MK-1-3                1    20.000
 MK-1-4                1    30.000
 MK-1-5                1    40.000
 MK-1-6                1    50.000
 MK-1-7                1    60.000
 MK-1-8                1    70.000
 MK-1-9                1    80.000
 MK-1-10               1    90.000
 MK-1-11               1   100.000
 MK-1-12               1   110.000
 MK-1-13               1   120.000
 MK-1-14               1   130.000
 MK-1-15               1   140.000
 MK-1-16               1   150.000
 MK-2-1                2     0.000
 MK-2-2                2    10.000
 MK-2-3                2    20.000
 MK-2-4                2    30.000
 MK-2-5                2    40.000
 MK-2-6                2    50.000
 MK-2-7                2    60.000
 MK-2-8                2    70.000
 MK-2-9                2    80.000
 MK-2-10               2    90.000
 MK-2-11               2   100.000
 MK-2-12               2   110.000
 MK-2-13               2   120.000
 MK-2-14               2   130.000
 MK-2-15               2   140.000
 MK-2-16               2   150.000
 MK-3-1                3     0.000
 MK-3-2                3    10.000
 MK-3-3                3    20.000
 MK-3-4                3    30.000
 MK-3-5                3    40.000
 MK-3-6                3    50.000
 MK-3-7                3    60.000
 MK-3-8                3    70.000
 MK-3-9                3    80.000
 MK-3-10               3    90.000
 MK-3-11               3   100.000
 MK-3-12               3   110.000
 MK-3-13               3   120.000
 MK-3-14               3   130.000
 MK-3-15               3   140.000
 MK-3-16               3   150.000
 MK-4-1                4     0.000
 MK-4-2                4    10.000
 MK-4-3                4    20.000
 MK-4-4                4    30.000
 MK-4-5                4    40.000
 MK-4-6                4    50.000
 MK-4-7                4    60.000
 MK-4-8                4    70.000
 MK-4-9                4    80.000
 MK-4-10               4    90.000
 MK-4-11               4   100.000
 MK-4-12               4   110.000
 MK-4-13               4   120.000
 MK-4-14               4   130.000
 MK-4-15               4   140.000
 MK-4-16               4   150.000
 MK-5-1                5     0.000
 MK-5-2                5    10.000
 MK-5-3                5    20.000
 MK-5-4                5    30.000
 MK-5-5                5    40.000
 MK-5-6                5    50.000
 MK-5-7                5    60.000
 MK-5-8                5    70.000
 MK-5-9                5    80.000
 MK-5-10               5    90.000
 MK-5-11               5   100.000
 MK-5-12               5   110.000
 MK-5-13               5   120.000
 MK-5-14               5   130.000
 MK-5-15               5   140.000
 MK-5-16               5   150.000
 MK-6-1                6     0.000
 MK-6-2                6    10.000
 MK-6-3                6    20.000
 MK-6-4                6    30.000
 MK-6-5                6    40.000
 MK-6-6                6    50.000
 MK-6-7                6    60.000
 MK-6-8                6    70.000
 MK-6-9                6    80.000
 MK-6-10               6    90.000
 MK-6-11               6   100.000
 MK-6-12               6   110.000
 MK-6-13               6   120.000
 MK-6-14               6   130.000
 MK-6-15               6   140.000
 MK-6-16               6   150.000
!*********************************** Marker Types ********************************************************************
!Co-dominant marker: When heterozygote F1 is present, P1 is coded as 2, F1 is coded as 1, and P2 is coded as 0; Otherwise, P1 is coded as 2, and P2 is coded as 0. 
!Dominant marker: When heterozygote F1 is present, P1 and F1 are coded as 12, and P2 is coded as 0; Otherwise, P1 is coded as 2, and P2 is coded as 0.  
!Recessive markers: When heterozygote F1 is present, P1 is coded as 2, and F1 and P2 are coded as 10; Otherwise, P1 is coded as 2, and P2 is coded as 0. 
!Missing marker is coded as -1. 
 MK-1-1                 2   1   1   1   1   1   1   2   2   1   0   1   1   2   1   1   0   1   1   0   1   1   1   0   1   2   2   0   1   1   0   2   0   1   1   0   2   1   1   0   2   2   0   1   1   1   1   0   1   0   0   2   0   0   0   1   1   1   0   1   1   0   0   1   1   1   2   1   1   0   1   1   1   2   0   1   2   2   1   1   1   1   1   2   1   2   2   1   1   2   2   0   0   1   1   0   1   2   2   0   1   1   1   2   1   1   1   0   0   1   1   1   1   0   1   1   0   1   0   2   1   1   1   1   2   1   2   2   2   1   1   0   0   1   1   1   1   0   1   0   1   0   2   1   2   1   1   1   1   2   1   1   2   1   1   2   2   1   1   1   1   1   2   0   2   1   1   1   1   1   1   2   2   1   2   1   2   1   1   2   1   1   0   1   1   2   2   2   1   1   0   1   1   0   1   1   1   1   0   2
 MK-1-2                 2   1   1   1   1   1   1   2   2   1   0   1   1   2   1   1   1   1   1   0   1   1   1   0   1   2   2   0   1   1   0   2   0   1   1   1   1   1   1   0   2   2   0   2   1   1   0   0   1   0   0   2   0   0   0   1   1   1   0   0   1   0   0   1   1   0   2   1   1   0   1   1   1   2   0   1   2   2   2   1   2   1   1   2   1   2   1   1   1   2   2   0   0   1   1   0   1   2   2   0   2   1   1   2   0   1   0   0   0   1   1   1   1   0   1   1   1   1   0   2   1   1   1   1   2   1   2   1   2   1   1   1   0   1   1   1   1   0   1   1   1   0   2   2   2   1   1   1   1   2   1   1   2   1   1   2   2   1   1   1   1   1   2   1   2   1   1   0   1   1   1   1   1   1   1   1   2   1   1   2   1   1   0   1   2   2   1   2   1   1   1   1   1   0   0   1   1   1   1   1
 MK-1-3                 2   1   1   1   1   1   1   2   2   1   0   1   1   2   0   1   1   1   2   1   1   0   1   0   1   2   2   0   1   1   0   2   0   1   1   1   1   1   1   0   2   2   0   1   1   2   0   0   1   0   0   2   0   0   0   1   1   0   0   0   1   0   0   1   1   0   2   1   1   0   1   1   1   2   0   1   2   2   2   1   2   1   1   2   1   1   2   1   1   2   2   0   0   1   1   0   1   2   2   0   2   0   1   2   0   1   0   0   0   1   1   1   1   0   1   1   0   1   0   1   1   1   1   1   2   1   2   1   2   1   1   1   0   1   2   1   2   1   1   1   1   0   2   2   2   0   1   0   1   2   1   1   2   1   1   2   2   1   2   1   1   1   2   0   2   1   1   0   1   1   1   2   0   1   1   1   2   1   0   2   1   1   0   1   2   2   1   2   1   1   1   1   1   0   0   1   1   1   1   1
 MK-1-4                 2   1   1   1   1   1   1   2   2   1   0   1   1   2   0   1   1   1   2   1   1   0   0   0   1   2   2   0   1   1   0   2   1   1   0   1   1   1   1   0   2   2   0   1   1   1   0   0   1   0   0   2   0   0   0   1   1   0   1   0   1   0   0   1   1   0   2   1   1   0   1   1   1   2   0   1   1   2   2   2   2   0   1   2   1   1   2   1   1   1   2   1   0   1   1   0   1   2   2   0   2   0   1   2   0   1   0   0   0   1   1   1   1   0   0   1   0   0   0   1   1   1   2   2   2   2   2   1   1   1   1   1   0   1   2   1   2   1   1   1   0   0   2   1   2   0   0   1   1   2   1   1   1   1   0   2   1   1   2   1   1   2   2   0   2   1   1   0   1   1   1   2   0   1   1   1   2   1   0   2   1   1   0   0   2   1   2   2   1   1   1   1   1   0   0   1   1   0   1   1
 MK-1-5                 2   2   1   2   1   1   2   1   2   1   0   0   1   1   1   1   2   1   1   2   1   0   0   0   1   2   2   0   0   0   0   2   1   1   0   1   2   1   1   1   2   2   0   2   1   1   1   0   1   0   0   0   0   0   0   0   1   0   1   0   1   0   0   2   1   1   2   1   1   1   1   1   1   2   1   0   1   1   1   1   2   1   1   2   1   1   2   1   1   1   1   1   0   1   1   0   1   2   1   0   0   0   1   2   0   1   0   0   0   1   1   1   1   1   0   2   1   0   0   1   0   1   2   2   2   2   2   1   1   0   1   1   0   1   2   1   2   1   2   1   0   0   2   2   2   0   0   1   1   2   1   1   1   1   0   2   0   1   2   1   0   2   2   0   2   0   1   0   1   1   2   2   0   0   1   1   2   1   0   2   1   1   0   0   2   2   2   2   1   1   1   1   1   2   0   1   1   0   2   1
 MK-1-6                 2   1   1   2   1   1   2   1   2   1   0   0   0   0   1   1   2   0   1   2   1   0   0   0   1   2   2   0   0   0   0   2   1   1   0   1   2   1   0   1   2   2   0   2   1   1   0   0   1   0   0   0   0   0   2   0   1   0   1   0   1   0   1   2   1   1   2   1   0   2   1   0   1   1   1   0   1   1   1   1   2   1   1   2   1   1   2   0   1   1   2   1   0   0   1   0   1   2   1   0   0   0   1   2   0   2   1   1   0   1   1   1   1   1   0   2   1   0   0   1   0   1   2   2   1   2   2   1   1   0   1   1   0   1   2   1   1   1   2   1   0   0   2   2   2   0   1   2   1   2   1   1   1   1   0   2   1   1   1   1   0   2   2   0   2   0   1   0   1   0   2   1   0   0   0   1   1   1   0   2   1   1   0   0   2   2   2   2   1   1   1   0   2   2   0   1   1   0   2   1
 MK-1-7                 2   1   1   2   1   1   2   1   2   1   0   0   0   0   1   1   2   0   1   2   1   0   1   0   2   1   2   0   0   0   1   2   1   1   0   0   2   1   0   1   2   2   0   2   1   1   0   0   1   1   1   0   0   0   2   0   1   1   1   0   1   0   1   2   1   0   2   1   0   2   1   0   1   1   1   0   1   1   1   1   2   1   1   2   1   1   2   0   1   1   2   1   1   0   1   0   1   1   1   0   0   0   1   1   0   2   1   1   0   1   2   1   1   1   1   2   1   0   1   0   0   1   2   2   2   2   2   1   1   1   1   1   1   1   2   1   1   1   1   2   0   0   1   2   2   0   0   2   0   2   1   2   1   1   2   2   2   1   1   0   0   0   2   0   2   0   2   0   1   0   2   1   0   0   0   1   2   1   1   2   1   0   1   0   2   1   2   1   0   1   1   0   1   2   0   2   1   1   2   1
 MK-1-8                 2   1   1   2   1   1   2   1   2   1   0   0   1   0   1   0   1   0   1   2   1   0   1   0   2   1   2   0   0   0   1   2   1   1   0   0   2   2   0   1   2   2   0   2   1   0   0   0   1   0   1   0   0   0   2   1   1   1   1   0   1   0   1   1   1   0   0   1   0   2   1   0   1   1   2   0   1   1   1   1   2   1   1   2   1   2   1   1   1   1   2   1   1   0   1   0   1   1   2   1   0   0   2   1   1   2   1   1   0   1   2   1   1   1   0   1   1   0   1   0   0   2   2   2   2   2   2   0   1   1   1   1   1   1   2   1   0   1   1   2   1   0   0   2   2   0   0   2   0   2   1   2   1   1   2   2   2   1   1   0   0   0   2   0   2   1   2   0   2   0   2   0   0   1   0   1   2   1   1   2   1   0   2   0   2   1   2   1   2   1   1   0   1   2   0   2   1   1   1   1
 MK-1-9                 2   1   1   2   1   1   2   1   1   1   1   0   1   1   2   0   1   0   1   1   1   1   1   1   2   1   2   0   0   0   1   2   1   1   0   0   2   2   0   0   2   1   0   1   0   0   0   0   1   0   1   0   0   1   1   1   0   1   1   0   1   1   2   1   1   0   0   1   0   2   1   0   1   1   2   0   1   2   1   1   2   1   1   1   1   0   2   1   1   1   2   1   1   0   1   0   1   1   2   0   0   0   2   1   1   2   1   1   0   1   2   1   1   1   0   1   0   1   1   0   0   2   2   2   2   2   2   0   1   1   1   1   1   1   1   1   0   1   1   2   1   1   0   2   2   0   0   2   0   2   1   1   1   1   2   2   1   1   1   0   1   0   2   0   2   0   1   0   2   0   1   0   0   2   0   1   2   1   0   2   1   1   1   1   2   1   2   1   2   1   1   0   0   2   1   2   1   1   1   1
 MK-1-10                2   1   1   1   1   1   2   1   1   1   1   0   0   1   2   0   1   0   1   2   1   1   1   1   2   1   2   0   0   0   1   1   0   1   0   0   2   2   0   0   2   1   0   1   0   0   0   0   2   0   1   0   0   1   1   1   0   1   1   1   1   1   2   1   1   0   0   1   0   2   1   0   1   2   2   0   1   2   0   1   2   1   1   1   1   0   2   1   2   1   2   1   1   0   1   0   2   1   2   0   0   0   2   1   1   1   1   1   0   1   2   1   1   1   0   0   0   1   2   1   1   2   2   2   2   2   2   0   0   1   1   1   2   1   1   2   0   1   1   2   1   1   0   1   1   0   0   1   1   2   1   1   2   1   1   2   0   1   1   0   1   0   2   0   2   0   1   0   2   0   1   0   0   2   0   1   2   0   0   2   0   1   0   1   1   1   2   1   2   1   1   0   0   1   1   2   1   1   1   1
 MK-1-11                2   2   1   1   1   1   2   1   1   1   1   0   0   1   2   0   1   1   1   2   1   1   1   0   1   1   2   0   0   0   1   1   1   1   0   0   2   2   0   0   2   2   0   1   0   0   0   1   2   1   1   0   1   0   1   1   0   2   1   1   2   1   2   1   2   0   0   0   0   1   1   1   1   2   2   1   1   2   0   1   2   1   1   1   2   1   2   0   2   1   2   1   1   0   1   0   1   1   2   1   0   0   2   1   1   1   1   1   0   1   2   2   1   2   0   1   0   1   1   1   1   2   2   2   2   2   2   0   0   1   0   0   2   2   1   2   0   1   2   2   1   1   0   1   1   0   0   1   1   2   1   1   2   1   1   2   0   1   1   0   1   0   2   0   2   0   2   0   2   1   1   0   0   2   0   1   2   0   0   2   0   1   0   0   1   1   2   1   1   1   1   0   0   1   1   2   1   1   1   1
 MK-1-12                2   2   1   1   2   1   1   1   1   1   1   0   0   0   2   0   2   1   1   2   1   2   1   0   1   1   1   0   1   0   1   1   1   1   0   0   2   1   0   0   2   1   0   0   0   0   0   1   2   1   1   0   1   0   1   1   0   2   0   1   2   2   2   1   1   0   0   0   0   1   1   1   1   1   2   1   1   2   0   1   2   1   1   1   2   1   2   0   2   1   2   1   1   0   1   1   1   1   1   1   0   0   1   1   2   1   1   2   0   1   2   2   1   2   0   1   0   1   1   1   2   2   2   2   2   2   1   0   0   1   0   0   2   2   0   2   0   1   2   2   1   2   0   2   1   1   0   1   1   1   1   0   2   1   0   2   0   1   1   0   0   1   2   0   1   1   1   0   2   1   1   0   0   1   0   1   2   0   0   1   0   2   0   0   1   0   2   1   1   1   1   0   0   2   0   1   1   1   1   1
 MK-1-13                2   1   1   2   2   1   1   0   1   1   2   0   0   1   2   0   2   2   1   1   1   1   1   0   1   1   2   0   1   0   2   1   1   0   0   0   2   1   0   0   2   0   0   0   0   0   0   1   2   1   0   0   1   0   1   1   0   2   1   1   2   1   1   0   1   0   0   0   0   0   1   0   1   2   2   1   1   2   0   0   1   1   1   1   2   0   2   0   2   0   2   1   1   0   1   1   1   1   2   1   1   0   1   1   2   1   1   1   0   1   2   2   1   2   0   1   0   0   1   1   2   2   2   2   2   2   1   0   0   1   0   1   1   2   0   1   1   1   2   2   1   2   0   2   1   1   0   1   1   1   1   0   2   1   0   2   0   1   0   0   0   1   2   0   1   1   1   0   2   1   1   0   0   1   0   2   2   1   0   1   1   2   0   1   1   0   2   1   2   1   1   0   0   1   0   1   1   1   1   1
 MK-1-14                2   1   1   2   2   1   1   0   1   1   1   0   0   2   2   1   2   2   2   1   1   1   1   0   2   1   2   0   1   0   2   1   1   1   0   0   2   1   1   1   2   0   0   0   0   0   0   0   2   1   0   0   1   0   2   1   0   2   1   1   2   1   1   0   1   0   0   0   0   0   1   0   1   1   2   1   1   2   0   1   1   1   1   1   2   0   2   1   2   0   2   0   1   0   1   1   1   1   2   1   1   0   1   1   2   1   1   1   0   1   2   2   1   1   0   1   0   0   0   1   2   2   2   2   2   1   1   0   0   1   0   1   1   2   0   1   1   1   2   2   1   2   0   2   1   1   1   1   1   1   1   0   2   1   0   2   0   1   0   0   0   1   2   0   1   1   1   1   2   1   1   0   1   1   0   2   2   0   0   1   1   2   0   1   1   0   2   1   2   2   2   0   0   1   0   1   1   2   1   1
 MK-1-15                2   1   1   1   2   1   1   0   1   1   1   1   0   2   2   1   2   2   2   2   1   1   1   0   2   1   2   1   1   0   2   1   1   0   0   0   2   1   1   1   2   0   0   0   0   0   0   1   2   1   0   0   1   0   1   1   0   2   1   1   2   1   1   0   2   0   0   1   0   0   0   0   1   1   2   1   1   2   0   1   1   1   1   1   2   0   2   1   1   0   2   0   1   0   1   1   1   1   2   1   1   1   1   2   2   1   1   1   0   1   2   2   1   1   0   1   0   0   0   2   2   1   1   2   2   1   1   0   0   1   0   1   1   2   0   1   0   1   1   2   2   2   0   2   1   1   0   1   1   1   1   0   2   1   0   2   1   1   0   0   0   1   2   0   1   1   0   1   2   1   1   0   1   1   2   2   2   0   0   1   0   1   0   1   1   0   2   1   2   2   2   0   0   1   0   1   1   2   1   1
 MK-1-16                1   1   1   1   2   1   1   0   1   0   1   1   0   2   2   1   2   2   2   2   1   1   1   0   2   2   2   1   2   1   1   1   1   0   0   0   2   1   1   1   2   0   1   0   0   1   0   1   2   1   0   0   1   0   2   1   1   1   1   1   2   1   1   0   1   0   0   1   0   0   0   0   0   1   2   1   1   2   0   1   0   2   1   1   2   1   2   1   2   0   1   0   1   1   1   2   1   1   2   1   1   1   1   2   2   1   1   1   0   1   1   2   1   1   1   1   0   1   0   2   2   1   1   2   1   1   1   0   0   2   0   1   1   2   0   0   0   1   1   2   2   2   0   2   1   1   0   1   1   1   2   1   2   2   0   1   1   1   0   0   0   1   2   0   1   1   0   2   2   1   1   0   1   1   1   2   2   0   0   2   0   1   0   1   1   0   2   1   2   2   2   0   1   1   0   1   1   2   1   1
 MK-2-1                 0   1   0   1   0   0   2   0   1   1   1   2   0   0   1   0   1   0   1   2   1   1   1   1   0   1   0   1   1   0   2   1   1   1   1   0   0   0   0   1   2   1   2   2   2   1   1   2   2   0   0   0   2   0   1   2   1   2   0   0   1   1   1   2   0   1   2   1   1   0   2   1   1   1   0   1   0   1   1   1   0   0   1   1   1   1   1   0   1   1   1   2   0   0   0   2   1   1   1   1   1   1   0   2   1   1   1   1   1   1   0   2   0   1   0   2   0   0   0   2   1   0   2   1   2   0   0   2   2   0   1   0   1   0   1   2   1   0   0   0   1   1   1   1   0   1   0   1   1   1   0   0   0   0   2   0   1   1   0   1   1   1   1   0   0   2   2   1   1   0   0   1   1   0   0   0   1   0   0   2   2   2   2   0   2   0   1   0   2   2   1   0   1   1   2   1   2   1   1   2
 MK-2-2                 0   1   0   1   1   0   1   0   1   1   1   2   0   1   1   0   1   1   1   2   1   1   1   1   0   1   0   1   1   0   2   2   0   0   1   0   0   0   1   1   2   2   2   2   2   0   1   1   2   0   1   0   2   0   1   2   2   2   0   0   2   1   1   2   0   1   2   1   1   0   2   1   1   1   0   1   0   1   1   1   0   0   1   1   1   0   1   0   1   0   1   2   0   0   0   2   0   0   1   1   1   1   0   2   1   1   1   1   1   1   0   1   0   1   0   2   0   0   0   2   1   0   1   1   2   0   1   2   2   0   1   0   1   0   1   2   1   0   0   0   0   0   1   1   0   1   0   1   1   1   0   0   1   0   1   0   1   1   1   1   1   1   1   1   0   2   1   1   2   0   0   1   1   0   0   1   2   1   0   1   2   2   2   0   1   0   1   0   2   2   1   1   1   1   2   1   2   1   1   2
 MK-2-3                 0   1   0   0   2   0   2   0   1   1   1   1   0   1   1   0   1   1   1   2   1   1   1   1   0   1   0   0   1   0   2   2   1   0   1   0   0   0   1   1   1   2   2   0   2   0   1   1   1   0   1   0   2   0   1   2   1   2   0   0   2   1   1   2   0   1   2   0   2   0   2   1   1   1   0   1   0   1   1   1   0   0   1   1   0   1   1   0   1   0   1   0   0   0   0   2   0   1   1   1   1   1   0   2   1   1   1   1   0   1   0   1   0   1   1   2   0   0   0   2   1   1   1   1   2   0   1   2   2   0   1   0   1   0   0   1   0   0   0   0   0   0   2   1   0   1   0   1   1   1   1   1   1   0   1   0   1   1   1   1   1   1   0   1   0   2   1   1   2   0   0   2   1   0   0   1   2   1   0   0   1   2   2   1   1   0   0   0   1   2   0   1   1   1   2   1   2   1   1   2
 MK-2-4                 0   1   0   0   2   0   2   0   2   1   1   1   0   1   1   0   1   1   1   2   1   1   1   1   0   2   0   0   2   0   2   0   1   0   1   1   0   0   1   1   1   2   1   0   2   1   1   1   1   1   1   0   1   0   1   2   1   1   0   1   2   1   1   2   0   1   2   0   2   1   2   2   1   1   0   1   0   1   1   1   0   0   1   1   0   1   0   1   1   1   0   0   0   1   0   2   0   1   1   2   1   1   0   2   0   1   1   0   0   1   0   1   1   1   2   2   0   0   0   2   1   1   1   1   2   0   1   2   2   0   2   0   1   0   0   2   0   1   1   1   0   0   2   1   0   1   0   1   1   1   1   1   1   0   1   0   1   1   1   1   1   1   0   1   0   2   1   1   2   1   1   2   0   0   0   1   2   1   1   0   1   2   2   1   1   0   1   0   1   2   0   1   1   1   2   1   2   1   1   2
 MK-2-5                 1   2   1   0   2   0   1   0   1   1   1   1   0   1   1   0   1   1   1   2   1   1   1   1   0   2   0   0   2   0   2   0   1   0   1   2   2   0   2   0   2   2   1   0   2   1   1   2   1   1   2   1   1   0   1   2   1   0   0   2   2   0   1   1   0   1   1   2   1   1   2   2   1   0   1   1   0   0   1   1   1   0   1   0   0   1   0   1   1   1   0   0   0   1   1   2   0   1   1   2   1   1   0   2   0   1   1   0   0   1   0   0   1   1   2   2   0   0   1   2   1   1   1   1   2   0   0   2   2   0   2   0   1   1   0   2   0   2   0   1   0   1   2   1   0   1   1   1   1   1   1   1   1   0   1   0   1   1   1   1   1   1   0   1   0   2   1   1   1   1   1   1   0   0   0   1   2   1   1   1   1   1   2   1   1   0   1   0   1   2   0   1   1   1   2   1   2   1   0   2
 MK-2-6                 1   2   1   0   2   0   1   0   0   2   1   1   0   0   1   0   1   1   1   1   1   1   1   1   0   2   1   0   2   0   2   1   1   0   1   2   2   1   2   0   2   2   1   0   2   1   1   2   1   1   1   1   1   1   1   2   1   0   2   2   2   0   1   0   0   1   1   2   1   1   2   2   1   0   1   0   0   0   0   1   1   0   2   0   1   1   0   1   2   1   1   0   1   2   1   2   0   1   1   2   2   2   0   2   0   1   1   0   0   1   0   1   1   2   1   2   0   1   1   2   0   1   1   1   2   0   0   1   1   0   2   1   1   1   1   2   1   1   0   1   0   1   2   1   0   1   1   1   1   1   1   1   1   0   1   0   0   1   0   2   1   1   0   2   1   2   1   1   1   1   1   1   0   0   0   2   2   0   0   2   1   1   1   0   1   0   1   0   1   2   1   1   1   1   2   1   2   1   0   1
 MK-2-7                 1   2   1   0   2   0   1   0   0   1   1   1   0   0   1   0   1   0   1   2   1   1   1   1   0   2   1   0   2   0   2   1   1   0   1   2   2   2   2   0   2   2   0   0   1   1   1   2   1   1   2   2   1   1   1   2   1   0   2   2   2   0   1   0   0   1   1   2   1   1   1   2   1   0   1   0   0   0   0   2   1   0   2   0   1   1   0   1   2   1   1   0   1   2   1   2   0   1   1   2   2   2   1   1   0   0   1   0   0   0   0   1   1   2   1   2   0   1   1   2   0   1   2   0   2   0   1   1   1   1   2   1   1   1   1   1   1   0   0   1   0   0   2   1   0   0   1   1   1   1   1   1   1   0   1   0   0   2   1   2   1   1   0   2   1   2   1   0   1   1   1   1   1   0   0   2   2   0   0   1   1   1   1   1   2   0   1   0   2   2   1   1   1   1   2   1   2   1   0   1
 MK-2-8                 2   2   1   2   2   0   1   1   0   1   2   1   1   1   1   0   1   0   1   2   1   1   1   1   0   2   1   0   2   1   2   1   2   0   1   2   2   2   2   0   2   2   0   0   1   0   1   2   1   1   2   2   1   0   2   2   1   1   2   1   2   0   1   0   0   1   1   1   1   1   1   2   1   0   1   0   0   1   0   1   1   0   2   0   1   1   1   0   2   1   1   1   1   2   1   2   0   1   2   1   2   2   1   1   1   0   2   0   0   1   0   1   0   2   1   2   0   2   1   2   1   1   2   0   2   0   1   1   1   1   2   1   2   2   1   1   1   0   0   1   1   0   2   1   1   0   0   0   1   1   1   1   1   0   1   0   0   2   1   2   1   1   1   2   1   2   1   0   1   1   1   2   0   0   0   2   1   0   0   0   1   1   1   1   2   0   1   1   2   2   1   1   1   1   1   1   2   1   0   1
 MK-2-9                 2   2   1   2   2   0   1   1   0   1   2   1   1   1   1   0   1   0   1   2   1   2   1   1   0   2   1   0   2   0   2   1   2   0   1   2   2   2   2   1   2   2   0   0   1   0   1   2   1   1   2   2   1   0   2   2   1   1   2   1   1   0   2   0   0   1   1   1   1   1   1   1   1   0   2   0   0   2   0   0   1   0   2   0   1   1   1   0   2   1   1   1   1   2   1   2   0   1   2   1   2   2   1   2   1   0   1   0   1   1   0   1   0   2   1   2   0   2   1   2   1   2   2   0   2   1   1   0   1   1   2   1   2   2   0   1   1   0   0   1   2   0   2   1   1   0   1   0   1   1   1   1   2   0   1   0   1   1   1   2   1   1   0   2   0   1   1   0   1   1   1   2   1   0   0   2   1   1   1   0   2   2   1   1   2   0   0   1   2   2   1   1   1   2   1   1   2   1   1   1
 MK-2-10                2   1   0   2   2   1   0   1   0   1   2   2   1   1   1   0   1   0   1   2   1   2   1   0   0   2   1   0   1   0   2   1   2   0   2   2   2   2   2   1   2   2   0   0   1   0   1   2   1   1   2   2   2   0   2   1   1   1   2   1   1   0   2   0   0   0   1   1   1   1   1   1   2   2   2   0   0   2   0   1   1   0   1   0   1   1   0   0   1   1   1   0   2   2   1   2   0   1   2   1   2   2   1   2   1   0   1   0   1   1   1   1   1   2   2   2   0   2   1   1   1   2   2   0   2   2   1   1   1   1   1   1   1   2   0   1   1   0   0   1   1   0   2   1   1   0   2   0   1   1   1   1   2   1   0   0   2   1   1   2   1   1   0   2   1   1   1   0   1   1   1   2   1   0   2   2   1   1   1   0   1   2   1   1   2   0   0   2   1   2   0   1   1   2   1   1   2   2   1   0
 MK-2-11                2   1   0   2   2   0   0   1   0   1   2   2   1   1   1   0   1   1   1   1   1   2   1   0   1   2   1   0   1   0   2   2   2   0   2   2   2   2   2   1   2   2   0   1   1   0   1   2   1   1   2   2   2   2   2   1   1   1   1   1   1   0   2   0   0   0   1   1   2   1   1   0   2   2   1   1   0   2   1   0   1   0   1   0   1   1   0   0   1   1   1   0   2   1   1   1   1   1   2   1   2   2   2   2   1   0   1   1   2   1   1   1   1   2   2   2   0   2   1   1   1   1   2   0   2   1   1   1   1   2   1   1   1   2   0   1   1   0   1   0   1   0   1   1   1   0   2   0   1   2   1   1   2   1   0   0   2   2   1   2   1   1   1   2   1   1   1   1   1   1   1   1   1   0   2   1   1   1   1   0   1   2   2   1   2   0   0   2   1   1   0   2   1   2   1   1   1   1   1   0
 MK-2-12                2   1   0   1   2   0   0   1   0   1   2   2   1   1   1   0   1   1   1   1   1   2   1   0   0   2   1   1   1   0   2   2   1   0   2   2   2   2   2   1   2   2   0   1   1   0   1   1   0   2   2   1   2   2   2   1   1   1   1   2   1   0   2   0   0   0   1   2   2   2   2   0   1   2   1   2   1   2   1   0   1   0   1   0   1   0   0   0   1   1   1   1   2   1   1   1   0   2   2   1   2   2   1   2   1   0   1   1   1   1   0   2   1   2   2   1   2   1   1   1   1   1   2   1   1   0   1   1   1   2   1   0   1   2   0   1   1   0   0   0   1   0   1   1   1   0   2   1   1   2   1   1   2   1   0   0   2   2   1   2   1   1   1   2   1   1   1   1   1   1   2   1   1   0   2   1   1   1   1   0   0   2   2   1   1   0   0   1   1   1   0   2   1   2   2   2   0   1   1   0
 MK-2-13                2   1   0   1   2   0   0   1   0   1   2   2   0   2   2   0   1   1   1   1   1   2   0   1   0   2   1   1   0   0   2   2   1   0   1   2   2   2   2   0   2   2   1   1   1   0   1   1   0   2   2   1   2   2   2   1   1   2   1   1   1   0   2   0   0   1   1   2   2   2   2   1   1   2   1   2   1   1   0   0   2   0   1   1   1   0   0   1   1   1   0   1   2   1   1   1   0   2   2   1   2   2   1   2   1   0   1   1   0   1   0   2   1   2   1   1   2   1   1   1   1   1   2   2   1   0   1   1   1   2   1   1   1   2   0   1   1   0   0   1   0   0   1   1   1   0   2   0   1   2   1   1   2   1   0   1   2   2   0   2   1   1   1   2   1   2   1   1   1   1   2   1   1   0   2   1   1   0   1   0   0   2   2   1   1   0   0   1   1   1   1   2   1   2   1   0   0   0   1   0
 MK-2-14                2   1   0   0   2   0   0   1   0   1   2   2   2   2   2   0   1   1   1   0   0   2   0   2   1   2   1   1   0   0   2   2   1   0   2   2   2   2   1   0   2   2   0   1   1   1   1   1   0   2   2   1   2   2   2   1   1   2   1   2   1   0   2   0   0   2   1   2   1   1   2   1   2   2   0   2   1   1   0   0   2   1   1   1   1   1   0   1   1   0   0   1   2   1   1   1   1   2   2   1   2   2   1   2   0   0   1   1   0   1   0   2   1   2   1   1   2   1   2   1   1   2   2   2   1   0   2   0   1   2   1   1   1   2   1   1   1   0   0   1   0   0   1   1   2   0   1   1   1   1   1   1   2   1   0   1   2   2   1   2   1   1   2   2   2   2   1   1   0   1   2   1   1   0   2   1   2   0   0   0   1   1   1   1   1   0   1   1   2   1   1   2   1   2   2   0   0   0   1   1
 MK-2-15                1   0   0   0   2   0   0   1   1   1   2   1   2   2   2   0   1   1   1   0   0   2   0   0   1   2   1   1   0   0   2   2   1   0   2   2   2   2   1   0   1   2   0   1   0   1   0   1   0   2   2   1   2   2   1   1   1   2   1   2   1   0   1   0   0   2   1   1   0   1   2   0   2   2   1   2   2   1   0   0   2   1   1   1   1   1   1   1   1   0   0   1   2   1   1   1   1   2   2   1   2   2   1   2   0   1   1   1   0   1   0   2   1   2   1   1   2   2   2   1   1   1   2   2   1   0   2   1   1   1   1   1   1   2   1   1   1   0   0   1   0   0   1   1   2   0   1   1   2   2   1   0   2   1   1   1   2   2   1   2   1   1   1   2   1   1   1   0   0   1   2   2   1   0   2   2   2   1   0   0   1   1   1   1   1   0   1   2   2   2   1   1   1   2   2   0   0   0   2   2
 MK-2-16                1   0   0   0   2   0   0   1   1   2   2   1   1   1   2   0   1   1   1   1   0   2   0   0   1   1   2   1   0   0   2   2   1   0   2   2   2   2   1   0   2   2   0   1   0   1   0   1   0   2   2   1   1   2   1   1   1   1   1   2   1   1   1   0   1   2   1   1   0   2   2   0   2   1   1   2   2   1   0   0   2   1   1   1   0   1   1   1   1   1   0   1   2   2   1   1   1   2   2   1   2   2   1   2   0   1   0   1   0   1   0   2   1   2   1   1   2   1   2   1   1   1   2   2   1   0   2   1   1   1   1   1   1   2   1   1   1   1   0   1   1   0   1   2   2   0   1   1   2   2   1   0   2   1   1   1   1   2   1   2   1   1   1   1   0   1   1   1   0   1   2   2   2   1   2   2   2   1   0   0   1   1   1   1   1   0   1   2   1   2   1   1   1   2   2   0   0   0   2   1
 MK-3-1                 0   1   0   1   1   1   1   1   0   1   2   1   1   0   1   0   1   1   1   0   0   2   2   1   1   1   1   1   1   0   0   2   2   1   2   1   2   0   1   0   1   0   1   0   2   2   1   0   2   0   2   1   2   2   1   1   2   2   2   1   2   1   2   0   2   1   1   1   1   2   1   1   0   1   1   2   2   1   0   1   1   1   1   0   2   0   1   1   1   2   1   2   0   2   1   2   0   1   0   1   0   1   2   2   1   2   1   1   0   1   1   1   1   1   1   1   0   1   0   1   2   2   1   1   1   2   1   1   2   1   1   1   1   0   2   0   2   1   1   1   2   1   1   2   0   1   2   2   1   1   2   2   1   1   1   2   1   2   2   1   1   1   0   2   0   0   1   1   2   1   0   1   1   0   0   0   1   1   2   0   0   1   0   0   1   0   1   0   2   1   2   1   0   1   2   2   0   2   2   2
 MK-3-2                 0   1   0   1   2   2   1   1   0   1   1   1   1   0   1   0   1   0   1   0   0   2   2   1   2   1   1   1   1   0   1   1   2   1   2   1   1   0   1   0   1   1   1   0   2   2   2   0   2   0   1   1   2   2   1   1   2   2   2   1   1   1   1   1   2   1   1   1   1   2   1   1   0   1   0   2   2   0   1   1   1   1   1   1   2   0   1   1   1   2   0   2   0   1   1   1   0   1   1   1   1   1   2   2   1   1   1   1   1   1   2   1   1   1   1   1   0   1   0   1   2   2   1   1   1   2   2   1   2   1   0   1   1   0   2   0   2   1   1   1   2   2   1   2   0   1   2   1   2   1   2   2   1   1   1   2   1   2   2   1   1   1   0   2   1   0   1   1   2   1   0   1   1   0   0   0   1   1   1   0   0   1   0   0   1   0   1   0   2   1   2   1   0   0   2   2   0   1   2   2
 MK-3-3                 0   1   0   1   1   2   1   1   0   1   1   1   1   0   1   1   1   0   1   0   0   2   2   1   2   2   1   2   1   0   1   1   2   1   2   1   1   0   1   0   1   1   1   0   2   2   2   1   2   0   1   0   2   2   1   1   1   2   2   1   1   1   1   1   2   1   1   1   1   2   0   1   0   1   1   2   2   0   1   1   1   1   1   1   2   0   1   1   2   2   0   2   1   2   1   1   0   1   1   1   1   1   2   2   1   2   1   1   1   1   2   1   1   0   1   1   0   1   0   1   2   2   1   1   1   2   2   1   1   1   0   0   0   0   2   0   2   1   1   1   2   2   2   2   0   1   2   1   2   0   2   1   1   1   1   2   1   2   2   1   1   1   1   2   1   0   1   1   2   1   0   1   1   0   0   0   1   1   1   0   0   1   0   0   1   0   2   0   2   1   2   1   1   1   2   2   0   1   2   1
 MK-3-4                 0   1   1   1   1   2   1   1   0   1   1   0   1   0   1   1   0   0   1   0   0   2   2   1   2   2   1   1   1   0   0   1   2   2   1   1   1   1   2   0   0   1   1   0   2   1   2   1   2   1   1   1   2   2   1   2   1   2   2   1   1   1   1   1   2   1   0   1   0   2   0   1   0   1   1   2   2   0   1   1   1   1   1   1   2   0   1   1   1   2   1   2   1   2   1   1   0   2   1   1   2   1   2   2   1   1   1   0   1   1   1   1   1   0   1   1   0   1   0   1   1   2   1   2   2   2   2   1   1   1   0   1   0   0   2   1   2   2   1   2   1   2   2   2   1   1   2   1   2   0   2   1   1   1   1   2   2   1   2   1   1   1   0   2   1   0   1   1   2   0   1   1   2   0   0   0   1   0   1   0   0   1   0   0   1   0   2   0   1   2   2   1   1   1   1   2   0   1   2   0
 MK-3-5                 0   1   1   1   1   1   1   1   0   1   1   0   1   0   1   1   0   0   1   0   0   2   2   1   2   1   1   1   1   0   0   1   2   2   1   1   1   1   2   0   0   1   2   0   2   1   2   1   2   2   2   1   0   2   1   2   1   2   2   1   1   1   1   2   1   1   0   1   1   2   0   1   0   1   1   2   2   0   1   1   1   1   1   0   1   0   1   0   1   1   1   2   1   1   1   1   0   2   1   0   2   1   1   2   1   1   1   0   1   1   0   0   0   1   1   1   0   1   0   1   1   2   1   1   2   2   2   1   0   1   0   1   0   0   2   1   2   2   1   2   1   2   2   2   1   1   2   1   2   0   2   1   1   1   1   1   2   1   2   2   1   0   0   1   1   0   1   1   1   0   2   1   2   0   0   1   1   1   0   0   1   1   0   0   1   0   2   0   1   2   2   1   1   1   1   2   1   1   2   1
 MK-3-6                 0   1   0   1   1   1   1   1   0   0   2   0   1   0   1   0   0   0   1   0   0   2   1   1   2   1   1   1   1   0   0   1   2   2   1   1   1   0   2   0   1   0   2   1   2   1   2   1   2   2   2   2   0   2   2   2   1   1   2   1   1   1   1   2   1   1   0   1   1   2   0   1   0   1   0   2   2   0   1   1   1   1   2   1   1   0   1   0   1   1   1   2   2   2   1   1   0   2   2   0   2   1   1   1   1   1   0   0   1   1   0   0   0   1   1   1   0   2   0   1   1   2   1   1   2   1   2   1   0   0   0   1   0   0   2   1   2   2   1   2   1   2   2   2   1   1   2   1   2   1   2   1   0   0   1   1   1   1   2   2   1   1   0   1   1   1   1   1   1   0   2   1   2   0   1   2   1   1   0   0   1   1   0   0   1   0   2   0   1   2   2   1   1   1   0   2   1   1   2   1
 MK-3-7                 0   1   0   1   1   1   1   1   0   0   2   0   1   0   1   0   0   0   1   0   0   2   1   1   1   1   1   1   1   0   0   1   2   2   2   1   1   0   2   0   0   1   2   0   2   1   2   1   2   2   2   2   1   2   2   1   1   1   1   1   1   1   1   2   1   0   0   2   1   2   0   1   0   2   1   2   2   0   1   0   0   1   1   1   1   0   1   0   1   1   1   2   2   1   1   1   0   2   2   0   2   1   1   1   1   1   0   1   1   1   0   0   0   2   1   1   1   2   0   1   2   2   1   1   2   1   2   1   0   0   0   2   0   0   2   1   1   2   1   2   1   2   1   2   1   1   2   0   1   2   2   0   0   0   1   1   2   1   2   2   1   1   0   1   1   2   1   1   1   0   2   1   2   0   1   2   2   1   0   0   1   1   0   0   1   0   1   1   1   2   2   0   1   1   0   2   0   0   2   1
 MK-3-8                 0   2   1   2   1   1   1   0   0   0   1   0   2   1   1   0   0   0   1   1   0   2   1   2   0   1   1   1   1   0   0   0   2   1   2   1   1   0   2   1   1   1   2   0   2   1   2   1   2   2   1   1   0   2   2   1   1   1   1   2   1   1   1   2   1   0   1   2   1   2   0   0   0   2   2   2   2   0   1   1   0   1   1   0   1   0   1   0   1   2   1   2   2   1   1   2   0   2   2   1   2   1   1   1   1   1   0   1   1   2   0   0   0   2   1   1   1   2   0   1   2   2   1   1   2   1   2   1   0   0   0   2   0   0   2   1   1   2   1   2   1   2   1   2   1   1   2   0   1   1   1   0   0   0   1   1   2   1   2   2   2   1   0   1   1   2   1   1   1   0   2   1   2   1   0   2   1   1   1   1   1   1   0   0   1   0   1   0   1   2   1   0   1   1   0   2   0   0   2   1
 MK-3-9                 0   2   1   2   1   1   1   1   1   0   1   0   2   1   1   1   0   0   1   1   0   2   1   2   0   1   1   1   1   0   0   1   2   1   2   1   0   0   2   1   1   1   2   0   2   1   2   1   1   2   1   1   0   2   2   1   1   2   1   2   2   1   1   1   1   0   2   2   1   2   0   0   0   2   2   2   2   0   1   1   0   1   1   0   1   0   0   0   1   2   0   2   2   1   1   2   0   1   2   1   2   1   1   1   1   1   0   1   0   2   1   1   0   2   1   1   1   2   0   1   2   2   1   1   2   1   2   1   1   0   0   2   0   0   2   1   1   1   1   1   1   1   1   2   1   1   2   1   1   2   1   0   0   1   1   1   2   1   2   1   2   1   0   1   1   2   1   1   1   1   1   1   1   0   0   2   1   1   1   1   1   1   2   1   1   1   1   1   1   2   1   0   1   1   1   2   0   0   1   1
 MK-3-10                0   2   1   2   1   1   2   1   0   0   1   0   1   0   1   2   1   2   1   2   0   2   1   2   0   1   1   1   1   0   0   1   2   1   2   1   0   0   2   0   2   1   2   0   2   1   2   2   0   2   1   1   0   2   2   2   2   2   1   2   2   1   1   2   1   0   2   2   1   2   0   0   0   2   2   2   2   0   1   1   0   1   1   0   1   0   0   0   1   2   0   2   2   1   2   2   1   1   2   1   1   1   0   1   1   1   0   1   0   2   1   0   0   2   1   1   1   2   0   1   2   2   1   1   2   2   2   1   1   0   0   2   1   0   2   1   0   1   1   1   0   1   1   2   1   1   2   1   1   2   1   0   0   1   1   1   2   2   2   0   2   1   0   0   1   2   1   1   1   1   1   1   1   0   1   2   1   2   1   0   0   2   2   1   1   1   1   1   1   2   0   0   1   1   1   2   0   1   0   2
 MK-3-11                0   2   1   2   1   1   1   1   0   0   1   0   1   0   1   2   1   2   2   2   0   2   1   1   0   2   1   1   0   0   0   1   2   1   2   2   0   0   2   0   2   1   2   0   2   1   2   1   0   2   1   1   0   2   2   2   2   2   1   2   1   1   2   2   1   0   2   1   1   2   0   1   0   2   1   1   2   0   1   1   0   1   1   0   1   0   0   1   1   2   0   2   2   1   2   1   1   1   2   0   2   1   0   1   1   1   0   1   0   2   1   0   0   2   1   1   1   2   1   1   2   2   1   1   2   2   2   1   1   0   0   2   0   1   2   1   0   1   2   1   0   1   1   2   1   1   2   1   1   2   0   0   1   1   1   1   2   1   2   2   2   2   0   0   1   2   1   1   1   1   1   1   0   0   1   2   1   2   1   0   0   2   2   1   2   2   1   1   1   2   0   0   1   1   1   2   0   1   0   1
 MK-3-12                0   2   1   1   1   1   1   1   1   0   0   1   1   0   1   2   1   2   2   2   0   1   1   0   0   2   1   1   0   0   0   1   2   0   2   2   0   0   2   0   2   1   2   0   2   1   2   1   0   2   0   1   0   2   2   2   2   2   1   1   1   1   1   2   1   0   2   2   1   2   1   0   0   1   1   1   2   0   2   1   1   0   1   0   1   0   0   1   1   2   0   2   2   1   2   1   1   1   2   0   2   1   1   1   1   1   0   2   0   2   1   0   0   2   1   1   1   2   2   1   2   2   2   2   2   2   2   1   1   0   0   2   0   0   2   1   0   1   2   1   1   1   1   1   1   1   2   1   1   2   1   0   1   1   1   1   2   1   2   2   1   2   0   0   1   2   1   1   1   1   1   1   0   1   1   2   0   2   1   0   0   2   2   1   2   2   1   1   1   2   0   0   1   1   1   2   0   2   1   0
 MK-3-13                0   2   0   1   1   1   1   1   1   0   1   1   1   0   1   2   1   2   2   1   1   2   0   0   0   2   1   1   0   0   0   0   2   1   1   2   0   0   2   0   1   1   2   1   2   1   1   1   0   2   0   1   0   2   2   2   2   1   1   1   1   1   1   2   1   1   2   2   1   2   1   0   0   1   1   1   1   0   1   1   1   0   1   0   1   0   0   1   1   2   0   2   2   1   1   1   0   1   1   0   2   1   1   1   1   1   0   2   0   2   0   0   1   2   1   1   1   2   1   1   2   2   2   1   2   2   2   1   1   0   1   1   0   0   2   1   0   1   1   0   0   1   1   1   2   1   2   1   1   2   1   0   1   1   1   1   2   2   2   2   1   2   2   0   1   2   2   1   2   1   1   1   2   1   1   2   0   2   0   0   0   2   2   0   2   2   1   1   1   2   0   0   1   2   2   2   0   2   1   0
 MK-3-14                0   2   0   1   2   1   1   1   2   0   1   0   1   1   1   2   1   2   2   0   1   1   0   0   0   2   1   1   0   1   0   0   2   1   1   1   0   0   2   1   1   1   2   0   2   1   1   1   0   2   0   2   1   1   2   2   2   1   1   2   1   1   1   2   1   1   2   2   1   2   1   0   0   1   0   1   1   0   1   1   1   0   1   0   1   0   0   1   1   1   0   2   2   1   1   1   1   1   1   0   2   0   1   1   0   1   0   2   0   2   0   0   2   2   0   1   1   2   1   1   2   2   2   1   2   2   2   2   1   0   1   0   0   0   2   1   0   1   1   0   0   1   2   1   2   1   2   0   1   2   0   0   1   1   1   1   2   2   2   2   1   2   2   0   1   2   1   1   2   1   1   1   1   1   1   2   0   2   1   0   0   2   2   0   2   2   1   1   1   2   0   0   2   1   1   2   0   2   1   0
 MK-3-15                0   2   0   1   2   1   1   1   2   0   1   0   1   1   1   2   1   2   2   0   1   2   0   0   0   2   1   0   0   1   0   0   2   1   1   1   0   0   2   1   1   1   2   0   1   1   1   1   0   2   0   2   1   1   2   2   1   1   1   1   1   1   1   2   1   1   2   1   1   2   1   0   0   1   0   2   1   0   1   1   2   0   1   0   1   0   0   1   1   1   0   2   1   2   1   1   1   1   0   0   2   0   1   1   0   1   0   2   0   2   0   0   2   2   0   1   0   1   1   1   2   2   1   1   1   1   2   0   1   1   1   0   0   0   2   1   0   1   1   0   1   1   2   1   2   1   2   0   1   2   0   0   1   1   1   1   2   2   2   1   1   2   2   0   2   2   1   1   2   1   1   0   1   2   1   2   0   2   1   0   0   2   1   0   2   1   0   1   1   2   0   0   2   1   1   1   0   2   1   1
 MK-3-16                0   2   1   1   2   1   1   1   1   0   1   0   2   2   1   2   0   2   2   0   2   2   0   0   0   2   1   0   0   1   0   0   2   1   1   1   0   0   2   1   0   2   0   0   1   1   1   1   0   2   0   2   1   0   2   1   1   0   1   1   1   1   1   2   1   1   1   1   1   2   0   0   1   1   1   2   1   0   1   0   2   0   1   0   1   0   0   1   1   1   0   2   1   2   1   1   1   1   0   1   2   0   1   1   0   1   0   2   0   2   0   1   2   2   0   2   1   1   1   1   2   2   1   1   1   1   2   0   1   1   1   1   1   0   1   1   1   1   1   0   1   1   1   2   2   1   1   0   1   2   0   1   1   1   1   1   2   1   2   1   1   2   1   0   2   2   1   0   2   1   1   1   1   2   1   1   0   2   1   0   0   2   1   1   1   1   0   1   1   2   0   1   2   1   1   1   1   2   2   1
 MK-4-1                 2   2   2   1   1   2   1   2   1   2   1   2   1   1   1   1   1   1   0   0   0   1   0   0   0   0   0   1   1   1   2   2   1   2   0   1   2   1   2   1   1   0   1   2   1   2   2   2   0   2   2   2   0   0   2   0   2   0   1   0   2   1   1   1   0   2   1   1   1   0   0   2   1   1   1   1   2   2   1   0   2   1   2   1   1   0   2   0   1   1   2   1   2   1   0   1   1   1   0   1   1   1   1   1   0   1   2   1   2   1   1   1   1   1   1   2   2   1   1   0   1   0   0   2   1   2   1   1   2   1   1   0   2   0   1   1   1   2   0   2   1   1   1   1   1   2   2   2   1   1   2   1   2   2   2   2   1   1   1   1   2   1   0   1   1   2   0   1   2   1   0   1   0   2   2   2   0   0   0   0   1   0   1   0   2   1   1   2   0   1   2   0   1   1   2   1   1   0   0   0
 MK-4-2                 2   2   2   0   1   2   2   2   0   2   1   2   1   1   1   1   1   0   0   0   1   1   0   0   0   1   0   1   2   1   2   2   1   2   0   1   2   1   2   0   1   0   1   2   1   2   2   2   0   2   2   2   0   0   2   0   2   1   1   0   2   1   1   1   0   1   1   0   1   0   0   2   1   1   1   1   2   2   1   1   2   1   2   1   1   0   2   0   1   1   2   1   2   1   0   0   1   1   0   1   1   1   1   2   1   1   2   1   2   1   1   1   2   1   1   2   2   0   1   0   1   1   0   2   1   2   1   1   2   1   1   0   2   0   1   1   0   2   0   2   1   1   1   1   1   1   2   2   1   1   2   1   2   1   2   2   2   1   1   1   2   1   0   1   2   2   0   1   2   1   0   1   1   2   2   2   1   0   0   0   2   1   1   0   1   1   1   2   0   1   2   0   2   1   2   1   2   0   1   0
 MK-4-3                 2   2   2   0   1   2   2   2   0   2   1   2   1   1   0   1   1   0   1   0   1   1   0   0   0   1   0   1   2   1   2   2   1   2   0   1   2   1   2   0   1   0   2   2   1   1   2   2   0   2   1   2   0   0   2   0   1   1   1   0   1   1   1   1   0   1   1   0   1   0   0   2   1   1   1   1   2   2   1   1   2   1   1   0   1   0   2   0   1   1   2   1   2   1   0   0   1   1   0   0   1   1   1   2   1   1   2   2   2   1   2   1   1   2   2   2   1   0   1   0   1   1   1   2   1   2   1   1   2   1   1   1   2   0   1   2   0   1   0   1   0   1   1   1   1   1   2   2   1   1   2   1   2   1   1   1   2   1   1   1   2   2   0   1   2   2   0   1   1   1   1   1   1   2   2   2   1   0   0   0   1   2   2   0   1   1   1   2   0   2   2   0   2   1   2   1   2   0   1   1
 MK-4-4                 2   2   2   0   1   2   2   2   1   2   1   2   1   1   0   0   1   0   1   0   1   1   0   0   0   2   1   1   2   1   2   2   1   2   0   1   2   2   2   1   1   1   2   1   1   1   2   2   0   2   1   2   0   0   2   0   1   1   0   0   1   1   1   1   0   1   1   1   1   0   0   2   0   1   2   2   2   2   1   1   2   1   1   0   0   0   1   0   1   1   1   1   1   1   0   0   1   1   0   0   1   1   1   2   1   1   2   1   2   1   2   2   1   2   2   2   1   0   1   0   0   1   1   1   1   2   1   1   2   0   1   2   2   0   1   2   0   1   0   1   0   1   1   1   1   1   2   1   1   1   2   1   1   1   1   1   2   0   1   1   1   2   1   1   2   2   0   1   1   1   1   2   1   2   2   2   1   0   0   0   1   2   2   0   1   1   1   2   0   2   1   0   2   1   2   1   2   0   1   1
 MK-4-5                 2   1   2   0   2   1   1   1   0   2   1   2   1   0   0   0   1   1   1   0   1   0   0   0   1   2   1   0   2   1   2   2   1   2   0   1   2   2   2   2   1   1   2   1   1   1   2   2   1   2   1   2   0   1   2   0   0   0   0   0   1   1   1   1   0   1   1   1   1   0   0   1   0   2   2   2   0   2   1   1   1   0   1   0   0   0   1   0   1   1   1   1   1   1   1   0   0   1   0   2   1   1   1   2   1   2   2   1   1   1   2   2   1   1   1   2   1   0   1   0   0   2   1   1   1   2   1   1   2   0   1   2   2   0   1   2   1   1   0   1   0   1   0   1   1   1   2   1   1   1   1   1   1   1   1   1   2   0   1   1   2   2   0   1   1   2   0   1   1   0   1   2   1   2   2   1   1   0   1   0   1   1   1   0   1   1   1   2   0   2   1   0   2   1   2   1   2   0   1   1
 MK-4-6                 2   1   1   0   2   1   1   1   0   2   1   1   1   0   0   0   1   1   1   0   1   0   0   0   0   2   0   1   2   1   2   2   1   2   1   1   1   2   2   2   1   1   1   1   1   1   2   2   1   2   1   2   0   1   2   0   0   1   1   0   0   0   1   1   0   2   1   1   1   0   0   1   0   2   2   2   0   2   1   1   0   0   1   0   0   1   1   0   1   1   0   0   1   1   1   0   0   1   1   2   1   1   1   1   0   2   2   0   1   1   2   2   1   1   1   1   1   0   1   1   1   2   1   1   1   2   1   1   2   0   1   2   2   0   1   1   1   0   0   1   0   1   0   1   1   1   2   1   1   2   1   2   1   2   1   1   1   1   1   1   1   1   0   1   1   2   1   1   1   0   1   2   1   2   2   1   1   0   1   0   1   1   1   0   0   2   1   1   0   2   1   0   2   1   1   1   2   0   1   2
 MK-4-7                 2   1   1   0   2   1   1   1   0   2   1   1   1   1   0   0   1   1   1   0   1   1   0   0   0   2   0   1   2   1   1   2   0   2   0   1   1   2   2   2   1   1   1   1   1   2   2   2   1   2   0   2   0   1   2   0   0   1   1   1   0   0   1   1   0   2   1   1   1   0   0   1   0   2   2   2   0   1   1   2   1   0   1   0   0   2   1   0   1   1   0   0   1   1   1   0   0   1   1   2   1   1   1   1   0   2   2   0   1   1   2   0   1   1   1   1   1   0   1   1   1   2   0   1   1   2   1   1   2   0   2   0   2   1   1   1   1   0   0   1   0   1   0   1   1   0   2   1   1   2   1   2   1   2   1   1   1   1   1   1   1   1   1   1   1   2   1   1   1   0   1   2   1   1   2   1   1   1   1   0   1   1   2   0   0   1   1   1   0   1   1   0   2   2   2   0   2   0   1   2
 MK-4-8                 2   1   1   0   2   1   1   1   0   2   1   1   1   1   0   0   0   1   1   0   1   1   0   0   0   2   1   1   2   0   1   2   0   1   0   1   1   2   1   2   1   2   1   1   1   2   1   2   1   1   1   2   0   1   2   0   0   1   1   1   0   0   1   1   1   2   1   1   1   0   0   1   0   2   2   2   0   1   1   2   1   0   1   0   0   2   1   0   1   0   0   0   1   1   1   0   0   1   1   1   1   1   1   1   0   1   2   1   1   1   1   0   1   2   1   1   1   0   1   1   0   2   0   2   1   2   1   1   2   0   2   1   2   1   1   1   2   0   0   1   1   1   0   1   0   1   1   0   1   2   1   2   0   1   1   1   1   1   1   1   1   1   1   2   1   1   1   2   1   1   2   2   1   1   1   1   1   1   1   0   1   1   2   0   0   1   1   1   1   1   1   0   2   2   2   0   1   0   2   2
 MK-4-9                 2   1   1   0   2   1   2   1   1   2   1   1   1   1   1   0   0   2   1   0   1   1   0   0   0   2   1   1   2   1   1   2   1   1   0   1   1   1   0   2   1   2   0   1   1   2   1   1   0   1   1   2   0   1   1   0   0   1   1   1   1   0   1   1   2   1   0   1   1   0   0   2   0   2   0   2   0   1   1   2   1   0   1   1   0   2   1   1   1   0   0   0   1   1   0   0   0   1   0   1   0   1   1   1   1   0   1   1   1   1   1   0   0   2   1   1   1   0   1   1   0   2   0   1   2   1   1   1   2   1   2   1   2   1   1   1   2   0   1   1   2   1   0   1   0   1   1   0   1   1   1   2   0   1   1   1   1   1   1   1   1   1   1   2   1   1   0   2   0   1   2   2   1   1   1   1   1   1   1   0   1   1   1   0   1   0   1   1   1   1   1   0   1   2   2   1   1   0   2   2
 MK-4-10                2   1   1   0   2   1   2   1   1   2   1   1   1   1   0   0   0   2   1   1   2   1   0   0   0   2   2   1   2   2   1   2   0   2   0   1   1   1   0   2   1   2   0   1   0   2   1   1   1   1   1   2   0   1   1   0   0   1   1   1   2   0   1   1   2   1   0   1   1   0   0   2   0   1   0   2   0   0   1   2   1   0   1   1   0   2   1   1   1   0   0   0   1   1   0   0   0   0   0   1   1   1   2   1   1   0   2   1   1   1   1   0   0   2   1   1   1   0   2   1   0   2   0   1   2   1   1   1   1   1   1   1   0   1   1   0   2   0   1   1   2   1   0   2   1   1   1   0   1   1   1   2   0   1   1   1   2   1   1   1   1   1   1   2   1   1   0   2   0   1   2   2   1   1   1   1   1   1   1   0   1   2   1   0   1   0   1   1   1   1   0   1   1   2   2   1   1   0   2   2
 MK-4-11                2   0   1   0   2   1   2   1   1   2   0   2   1   2   0   1   1   2   1   1   2   1   0   0   0   2   2   1   2   2   1   2   0   1   0   1   1   1   0   2   1   1   0   1   0   2   1   1   1   1   1   2   1   1   2   0   0   2   1   1   2   0   1   0   2   1   0   1   1   0   0   2   0   1   0   2   0   0   1   2   1   0   1   1   0   2   2   1   1   0   2   0   1   1   0   0   0   0   0   1   1   0   2   1   1   0   2   1   1   0   1   0   0   2   1   0   1   0   2   0   0   2   0   1   2   1   0   1   2   1   1   2   1   1   1   1   2   1   1   1   2   1   0   2   0   0   1   0   1   1   1   2   1   1   1   1   2   1   1   1   1   1   1   2   1   1   0   2   0   2   1   2   1   1   1   1   1   1   1   1   1   2   1   0   2   0   1   1   1   0   0   0   0   2   1   1   1   0   2   2
 MK-4-12                2   0   0   0   2   1   2   1   1   2   0   2   1   1   0   1   1   2   1   1   2   1   0   0   0   2   1   1   2   2   1   2   0   1   0   1   1   1   0   2   1   1   0   1   0   2   1   1   1   1   1   2   1   1   1   0   0   2   1   1   2   0   1   0   2   1   0   1   1   0   0   2   0   1   0   2   0   0   0   2   2   0   1   1   0   1   2   1   0   0   2   0   1   1   0   0   0   0   0   1   1   1   2   0   0   0   2   2   1   0   1   0   0   2   1   0   1   0   2   0   0   2   0   1   2   2   0   2   2   1   1   2   1   1   0   1   2   1   1   0   2   1   0   2   0   1   1   1   1   1   1   1   1   1   1   1   1   0   1   1   1   1   1   2   1   1   1   1   0   2   1   2   1   1   1   1   1   2   1   1   2   2   1   0   2   0   2   1   1   0   0   1   0   1   1   1   1   0   2   0
 MK-4-13                1   0   0   1   2   1   2   1   1   2   0   2   1   1   0   1   1   2   1   1   2   1   0   0   0   2   1   1   2   1   1   2   1   1   0   1   1   2   0   1   1   1   0   1   0   2   1   1   1   1   1   2   1   2   0   0   0   2   1   1   2   0   1   0   2   1   0   1   1   0   0   2   0   1   0   2   0   0   0   2   2   0   2   2   0   2   2   1   0   0   2   1   1   0   0   0   0   0   1   1   1   0   1   0   0   1   2   2   1   0   1   0   0   2   1   0   1   0   1   0   0   2   0   1   2   2   0   2   2   1   1   2   2   1   0   1   2   1   1   0   2   1   1   2   0   1   1   0   1   1   1   0   1   1   1   1   1   0   1   1   1   0   1   2   1   2   1   1   1   2   2   1   0   1   1   0   1   2   0   1   1   2   1   1   2   0   2   1   1   1   0   1   0   2   1   1   1   0   2   0
 MK-4-14                1   0   1   1   2   1   2   1   1   2   0   2   1   1   0   1   2   2   1   1   2   1   0   0   0   2   1   1   2   1   1   2   1   1   0   2   0   2   0   1   1   1   0   1   0   2   1   1   1   1   1   2   1   2   0   0   0   2   1   1   1   0   1   0   1   0   0   2   1   0   0   2   0   1   1   2   0   0   1   2   2   0   2   2   0   2   1   1   1   0   2   0   1   0   0   0   0   0   1   1   2   0   0   1   0   1   2   2   1   0   1   0   1   2   1   0   1   0   1   0   0   2   0   1   2   2   1   2   2   0   1   2   0   1   0   1   1   1   2   1   2   1   0   2   1   1   1   0   1   2   1   0   1   1   0   1   1   0   1   2   0   0   1   2   1   2   1   1   1   2   2   1   0   1   1   0   1   1   0   1   0   2   2   1   2   0   2   1   1   1   0   1   0   2   1   1   1   0   1   0
 MK-4-15                1   0   1   1   1   1   1   0   1   2   1   2   1   2   0   1   2   2   1   1   2   0   0   1   1   2   1   1   2   1   1   2   1   1   0   2   0   2   0   1   2   1   0   1   0   1   1   1   1   1   1   1   1   2   1   0   0   2   0   1   1   0   0   0   1   0   0   2   1   0   1   2   1   1   0   2   1   0   0   2   2   0   2   1   0   2   1   1   1   0   2   0   1   0   2   0   1   0   1   1   2   0   0   1   0   1   2   2   1   1   1   1   1   2   1   0   1   0   1   0   0   1   0   1   2   2   0   2   2   0   1   2   0   1   1   0   1   1   2   1   2   1   0   2   1   1   1   0   1   2   1   0   1   1   0   1   1   0   1   2   0   0   2   2   1   2   1   0   1   2   2   1   0   1   1   0   1   1   0   1   0   2   2   2   2   0   2   1   1   1   0   1   0   2   1   1   2   0   2   1
 MK-4-16                1   0   1   1   1   0   1   0   1   2   1   2   1   2   0   1   2   2   1   1   2   1   0   0   1   2   1   1   2   0   0   2   1   1   0   2   0   2   1   1   2   1   0   0   0   1   1   1   2   1   1   1   1   2   1   0   0   2   1   1   1   0   1   0   1   0   0   2   1   0   1   1   1   1   0   2   1   0   1   2   2   0   2   1   0   1   1   1   1   1   2   1   1   0   2   0   1   0   1   1   2   0   0   1   0   1   2   2   1   1   1   1   1   2   1   0   1   0   1   0   0   0   1   1   2   1   0   2   2   0   1   2   0   1   1   1   1   1   2   1   1   1   1   2   0   1   2   0   1   2   1   0   1   1   0   1   1   0   1   1   0   1   1   2   0   2   1   0   1   2   1   1   0   1   1   0   1   1   0   2   0   1   1   2   2   0   1   1   1   1   0   1   0   2   1   2   2   0   2   1
 MK-5-1                 1   1   0   0   2   1   1   1   2   2   0   0   0   0   1   2   1   1   1   1   1   0   0   0   2   1   2   1   0   0   0   2   1   1   0   1   0   1   0   1   1   1   1   1   2   1   1   1   1   1   1   2   0   2   1   0   1   1   1   1   1   2   2   0   0   0   2   1   0   0   0   1   0   1   1   2   2   1   0   1   1   0   1   1   2   1   0   1   1   0   0   0   1   1   0   0   1   1   0   1   1   2   2   2   2   2   2   1   2   0   1   2   2   2   1   1   0   0   1   1   0   0   2   1   0   1   2   0   1   1   2   1   2   2   2   1   1   0   1   1   1   1   2   0   1   1   1   2   0   2   2   2   2   2   1   1   1   2   1   1   0   1   1   2   1   0   2   0   2   1   1   0   1   0   1   1   1   0   2   0   0   1   1   1   1   0   0   0   1   1   1   1   1   0   2   1   2   1   2   1
 MK-5-2                 1   1   0   0   2   1   1   1   1   2   0   0   0   0   1   2   1   2   1   1   1   0   0   0   1   1   2   1   0   0   0   2   1   2   1   0   0   1   0   1   1   1   1   1   2   1   1   1   1   1   1   1   0   1   1   0   1   2   1   2   1   2   2   1   0   0   2   1   0   0   0   1   0   1   1   1   2   1   0   1   1   0   1   1   2   1   0   1   1   0   0   0   0   2   0   0   1   1   0   2   1   2   2   2   2   2   1   1   2   1   1   2   1   2   1   1   0   0   1   1   0   1   1   1   0   1   2   0   1   1   2   1   2   2   2   1   1   0   1   1   1   1   1   0   1   1   1   2   1   2   2   2   2   2   1   2   2   2   1   1   0   1   1   2   0   0   2   0   1   2   1   0   2   1   1   1   1   0   2   0   0   1   1   1   1   1   0   0   1   1   1   1   1   0   2   1   2   1   2   1
 MK-5-3                 2   1   0   0   2   1   1   1   1   2   1   1   0   0   1   2   1   2   1   0   1   1   0   0   1   1   2   1   0   0   0   2   1   2   1   0   0   1   0   1   0   1   1   1   2   1   1   1   1   0   1   1   0   1   1   1   2   2   1   1   1   2   2   1   0   0   2   1   0   0   0   1   0   1   1   1   2   1   0   1   1   1   1   1   2   1   0   1   0   0   0   0   0   1   0   1   1   1   0   2   1   2   2   2   2   2   1   1   2   1   1   2   0   2   0   1   0   0   1   2   0   1   1   1   0   1   2   0   1   1   2   2   2   2   1   1   2   0   1   1   1   1   1   0   1   1   1   2   2   2   2   2   2   2   1   2   2   1   1   1   0   1   1   2   0   0   2   0   1   2   1   0   2   1   1   1   1   0   2   1   0   1   1   1   1   1   0   0   1   1   1   1   0   0   2   1   2   1   2   1
 MK-5-4                 1   1   0   0   2   1   1   1   1   2   0   1   0   1   1   2   1   2   1   0   0   2   0   0   1   1   1   1   0   0   0   2   1   2   1   1   0   1   1   0   0   2   1   1   2   2   1   1   1   0   2   1   1   1   1   1   2   2   1   1   1   1   2   1   0   0   2   1   0   0   0   2   1   1   1   1   2   1   0   0   1   1   1   0   2   1   0   1   0   0   0   0   2   2   0   1   2   0   0   2   1   2   2   2   2   2   1   1   2   1   2   2   0   2   1   1   0   1   1   2   0   1   1   1   0   1   2   0   1   1   2   1   2   2   0   1   2   0   1   1   0   1   1   0   1   1   1   1   2   2   2   2   2   2   1   2   2   1   1   1   1   1   1   2   1   0   2   0   2   1   1   0   2   1   1   1   1   1   2   1   0   1   1   0   1   1   0   0   1   1   1   1   0   0   2   1   2   1   2   1
 MK-5-5                 0   1   2   0   2   0   0   2   2   2   0   1   0   0   1   2   1   2   1   0   0   2   0   0   0   1   1   2   0   0   0   2   1   2   1   1   0   2   1   1   0   2   0   1   2   2   1   1   1   1   2   1   1   1   0   1   2   2   1   1   1   1   2   0   0   0   2   1   1   0   1   2   1   1   1   1   2   1   0   0   1   1   1   0   2   1   0   1   0   0   1   0   1   1   0   1   2   1   1   1   1   2   2   1   2   2   0   1   1   1   2   2   0   1   0   1   0   1   1   2   1   1   1   1   0   1   2   0   1   1   2   0   2   1   0   0   2   0   0   1   0   1   1   0   1   1   1   1   2   2   2   2   2   2   1   2   2   1   1   2   1   2   1   2   1   0   2   0   2   1   1   0   2   1   1   1   1   1   2   1   0   1   1   0   1   1   0   1   1   0   1   1   0   0   2   1   2   1   2   1
 MK-5-6                 0   1   2   0   2   0   0   2   2   2   0   1   1   0   1   1   1   2   0   0   0   2   0   0   1   2   1   2   0   0   0   1   1   2   1   0   0   2   1   1   0   2   0   1   2   2   1   1   1   1   1   0   2   1   0   1   2   2   0   1   2   1   2   0   1   1   1   1   1   0   1   1   1   1   0   1   2   0   0   0   1   1   1   0   2   1   0   1   0   1   1   0   1   1   1   1   2   2   1   1   1   2   2   1   2   2   0   1   1   1   2   2   0   1   1   2   1   1   1   1   1   1   1   1   0   1   2   0   0   0   2   0   2   1   0   0   2   0   0   1   0   1   1   0   1   1   2   1   2   2   2   1   1   0   1   2   2   2   1   2   1   2   1   2   1   0   2   0   2   1   2   0   2   1   1   0   1   1   2   2   0   1   1   0   1   1   1   1   1   0   1   0   0   0   2   2   2   1   2   1
 MK-5-7                 0   1   2   0   2   0   0   2   2   2   0   1   1   1   1   0   1   1   0   1   0   2   0   1   2   2   1   1   0   0   0   1   1   2   1   0   0   2   1   1   0   2   0   1   2   2   1   1   0   1   2   0   2   0   0   1   2   1   0   1   2   1   2   0   1   1   1   1   2   1   1   0   2   1   0   1   1   0   0   0   1   0   1   0   2   1   0   1   0   1   1   0   1   0   1   1   2   2   1   1   1   2   2   1   2   2   0   1   1   2   2   2   0   1   1   2   1   1   2   1   1   1   1   1   1   1   2   0   0   0   2   1   2   1   1   0   2   0   0   1   0   1   1   0   1   1   2   1   2   2   2   1   1   1   2   2   2   2   2   2   1   2   1   2   1   1   2   0   2   1   2   0   2   1   1   0   1   1   2   2   0   0   1   0   1   1   1   1   1   0   0   0   0   0   2   2   2   0   1   1
 MK-5-8                 0   1   2   1   2   0   0   2   1   2   0   1   1   1   1   0   1   0   1   1   1   2   0   1   2   2   2   1   0   0   0   2   1   2   1   0   0   2   2   1   0   2   0   1   2   2   0   1   0   1   2   0   2   1   0   1   2   1   0   1   1   1   2   0   1   1   0   2   2   1   1   0   1   1   0   1   2   0   0   0   1   0   1   0   2   1   1   1   0   2   1   0   1   0   1   2   1   2   2   1   1   1   2   1   2   2   0   1   1   1   2   2   0   1   1   2   1   1   2   0   1   1   1   1   1   1   2   0   1   1   2   0   1   2   1   0   2   0   0   1   0   2   1   0   1   1   2   1   2   2   2   1   0   1   2   2   2   1   2   1   2   2   0   2   1   1   2   0   1   2   1   0   2   1   0   1   1   0   2   2   0   0   1   0   1   1   1   1   1   0   1   1   0   0   1   2   2   0   1   1
 MK-5-9                 0   1   2   1   2   0   0   2   1   1   0   1   1   2   1   0   1   0   0   1   1   2   0   0   2   2   2   1   0   0   0   2   1   2   1   0   1   2   2   1   1   1   1   1   1   2   0   2   0   1   2   0   2   1   0   1   2   1   0   2   1   1   2   0   1   2   0   2   2   1   1   0   1   1   0   1   1   1   0   0   0   1   0   0   2   1   1   1   1   2   2   1   2   1   1   2   1   2   2   1   1   1   2   1   2   2   0   0   2   1   2   1   1   1   1   2   1   1   2   0   1   1   1   1   1   1   1   0   2   1   2   0   1   2   1   0   1   0   1   1   0   2   0   0   1   0   2   1   2   2   2   1   1   0   2   2   2   1   2   1   2   2   0   2   1   0   2   0   1   2   1   0   2   0   0   1   1   1   2   2   0   0   0   1   1   1   1   1   1   0   1   1   0   0   1   2   1   1   1   1
 MK-5-10                0   1   2   1   2   1   0   2   1   2   0   0   1   2   1   0   1   0   0   1   1   2   1   0   2   2   2   1   0   0   0   2   1   2   1   0   1   2   2   1   1   1   1   1   1   2   0   2   0   1   2   1   2   1   0   1   1   0   0   2   1   1   2   0   1   1   1   2   2   1   1   0   1   1   0   2   0   1   1   0   0   1   0   0   2   1   1   1   1   2   2   1   2   1   1   2   1   2   2   2   1   1   2   1   2   2   0   0   2   1   2   1   1   1   1   2   1   1   1   0   1   1   1   1   1   1   1   1   2   2   2   0   1   2   1   0   1   0   1   1   0   2   0   1   1   0   2   1   2   2   0   1   1   0   2   2   2   1   2   1   2   2   0   2   1   0   2   0   1   2   1   0   2   0   0   1   1   1   2   2   0   0   1   1   0   1   1   1   1   0   1   1   0   1   1   2   1   1   1   1
 MK-5-11                0   1   2   1   2   1   0   2   1   2   0   1   1   2   1   0   1   0   0   1   1   2   0   0   2   2   2   1   0   0   0   2   1   2   1   0   1   2   2   1   1   1   1   1   1   2   0   2   0   1   2   2   2   1   0   1   1   1   0   2   1   1   2   1   1   1   1   1   0   0   1   0   1   1   0   2   0   2   1   0   0   1   0   0   2   2   1   1   1   2   1   1   1   1   1   1   1   2   1   2   1   1   1   1   1   2   0   0   2   1   1   1   1   2   1   2   1   1   1   0   0   1   1   0   1   1   1   0   2   2   2   0   1   2   1   0   1   0   1   1   0   2   0   1   1   0   2   1   1   2   0   1   1   0   2   2   1   1   2   1   2   2   0   0   1   1   2   0   1   2   1   0   2   0   0   1   1   1   2   2   0   0   1   1   0   1   1   1   1   1   1   1   0   1   1   2   1   1   1   1
 MK-5-12                0   1   2   1   2   1   0   2   0   2   0   1   0   2   1   0   1   0   0   1   1   2   0   0   2   2   2   1   0   0   0   2   1   1   1   0   1   2   2   1   1   2   1   1   1   2   0   2   0   1   2   2   2   0   0   1   1   2   0   2   1   1   2   1   1   0   1   1   2   0   1   0   1   1   0   1   0   2   2   0   0   2   0   0   1   1   1   1   1   1   1   1   1   1   1   1   1   2   1   2   1   1   1   1   1   1   0   0   2   1   1   1   1   1   2   2   1   1   1   0   1   1   1   0   1   2   1   0   1   2   2   0   1   2   1   0   1   0   2   1   1   2   0   0   1   0   2   1   1   2   1   1   1   1   2   2   1   1   2   1   0   1   0   0   1   1   2   1   2   1   1   0   2   0   0   1   1   1   2   2   0   0   1   1   0   1   1   1   1   1   1   1   0   1   1   2   1   1   0   1
 MK-5-13                0   1   2   1   1   1   0   2   0   2   1   1   0   2   1   0   1   2   2   1   1   2   1   0   2   2   2   2   1   0   0   1   1   1   1   0   1   2   2   1   1   2   1   1   1   2   0   2   1   1   2   2   2   0   0   1   1   2   1   2   1   1   1   1   1   0   1   1   1   0   1   0   1   1   1   1   0   1   2   0   0   2   0   0   1   1   1   1   1   1   1   1   1   0   2   2   0   2   1   2   1   1   1   1   1   1   0   1   2   1   1   1   1   1   2   2   1   1   1   1   1   1   1   0   0   2   1   0   1   1   2   0   1   1   1   0   1   0   2   1   1   2   0   0   1   0   2   1   1   2   1   1   1   1   2   1   1   1   1   1   0   2   0   0   1   1   2   1   2   1   1   1   1   1   0   1   2   0   2   2   0   0   1   1   1   1   1   1   1   1   1   1   0   1   1   1   1   1   1   1
 MK-5-14                0   2   1   1   1   1   0   1   0   2   1   1   1   2   1   0   1   2   2   1   1   2   1   0   2   1   2   2   0   0   0   0   1   1   1   0   1   2   2   1   1   2   1   1   1   2   0   2   1   1   2   1   2   0   1   2   1   2   2   2   1   1   1   1   1   1   1   1   2   0   0   0   1   1   0   1   0   1   2   0   1   2   0   0   1   0   1   1   1   1   1   1   0   0   2   2   1   2   1   1   1   1   2   2   1   2   1   1   2   1   1   2   1   0   2   2   1   1   1   0   1   1   1   0   0   2   1   0   1   1   2   0   1   1   1   0   1   1   1   1   1   2   0   0   1   0   1   1   2   2   0   0   1   1   2   1   1   1   1   1   0   2   0   1   1   1   1   1   2   1   1   1   1   1   0   1   2   1   2   1   1   0   2   1   1   0   2   1   1   1   1   1   0   1   1   1   1   1   1   1
 MK-5-15                0   2   1   1   0   1   0   1   0   2   1   2   1   2   1   0   1   2   1   1   1   1   1   0   2   1   2   2   0   0   0   0   1   1   1   0   1   2   2   1   1   2   1   1   1   2   0   2   1   1   2   1   1   1   1   1   1   2   1   2   1   1   0   2   1   1   1   1   2   0   0   0   1   1   0   1   0   1   2   1   1   2   0   0   1   0   1   1   1   1   2   1   0   0   1   2   1   2   1   1   1   1   2   2   1   1   0   1   1   1   1   2   0   0   2   2   0   1   1   0   2   2   1   0   0   2   1   0   0   1   2   0   1   1   2   0   1   2   1   1   1   2   0   0   1   0   1   1   2   1   0   1   1   1   2   1   1   1   1   1   0   2   0   0   1   1   1   1   1   1   0   1   1   2   0   1   2   1   2   1   1   0   2   1   1   0   2   1   1   1   1   1   1   1   1   1   1   0   1   1
 MK-5-16                0   2   1   1   0   1   0   0   0   2   1   1   1   2   2   0   1   2   1   1   1   1   1   0   2   2   2   2   0   0   1   0   1   0   1   0   0   2   1   1   1   2   1   1   0   1   1   2   1   1   2   1   1   1   1   1   1   1   1   2   1   1   0   2   1   1   1   1   2   0   0   0   1   1   0   1   0   1   2   1   1   2   1   0   1   0   1   1   1   1   1   1   0   0   1   1   1   0   1   1   1   1   2   1   1   1   1   1   2   2   1   2   1   0   2   2   0   1   1   0   1   2   2   0   0   1   1   0   0   1   2   1   1   1   2   0   1   2   1   1   0   2   0   0   1   0   1   1   2   1   1   1   1   1   2   1   1   0   1   1   1   1   1   0   1   0   1   2   1   1   1   1   1   2   0   1   2   2   2   1   1   0   2   0   1   0   2   1   1   1   2   1   1   1   2   1   1   0   0   1
 MK-6-1                 0   2   2   0   1   0   1   0   0   1   1   0   1   2   1   1   1   1   2   2   1   2   0   0   2   0   1   1   1   0   1   0   0   1   2   1   0   2   0   0   0   2   1   1   1   1   1   1   1   1   0   0   1   0   1   0   1   2   0   0   1   1   0   1   0   1   0   1   1   2   1   2   2   0   0   2   1   1   1   1   1   0   0   1   0   2   1   1   1   0   1   2   1   1   0   2   0   1   1   2   0   1   1   1   1   1   0   1   0   0   2   0   1   1   1   2   0   1   1   0   2   1   2   2   1   2   1   1   1   1   0   0   2   1   2   0   1   0   1   1   2   0   0   2   1   1   1   1   1   1   1   1   0   2   1   0   2   2   2   0   1   0   1   1   1   1   0   2   1   2   2   0   1   2   1   1   1   0   2   1   0   1   1   0   2   0   1   0   1   1   1   0   2   1   2   0   1   1   1   1
 MK-6-2                 0   2   2   0   1   0   1   0   0   0   1   0   1   1   1   1   1   1   2   2   1   2   0   0   0   0   1   1   1   0   1   0   0   1   2   1   0   2   1   0   0   2   1   1   2   0   1   1   0   1   1   0   1   0   1   0   1   1   1   0   1   1   0   1   0   1   1   1   1   1   2   1   2   0   0   1   1   0   1   1   1   0   0   1   1   2   1   1   0   0   1   2   1   1   0   2   0   1   1   2   0   1   1   1   2   1   0   1   1   0   2   1   1   1   1   2   0   1   1   0   2   1   2   1   1   2   1   1   1   1   2   0   1   1   2   0   1   0   1   1   2   0   0   2   1   1   1   1   1   1   1   1   1   1   0   1   2   2   2   0   1   0   0   1   0   1   0   2   1   2   2   0   1   2   2   0   1   0   2   1   1   1   1   0   2   0   1   0   1   1   1   0   2   1   2   0   1   1   1   1
 MK-6-3                 0   2   2   0   1   0   1   0   0   0   1   0   0   1   1   1   1   1   2   2   1   2   0   0   0   0   1   1   1   0   1   0   0   1   2   1   0   1   1   0   0   2   1   1   2   0   1   1   0   0   0   0   1   0   1   0   1   1   1   0   1   1   0   1   0   2   0   1   1   1   1   1   2   0   0   1   0   0   1   1   1   0   0   1   1   2   1   2   0   0   1   2   2   1   0   2   0   1   0   1   1   1   1   1   2   1   0   1   1   0   2   2   1   2   1   2   0   1   1   0   2   1   2   1   0   2   1   2   1   0   2   0   1   1   2   1   2   0   1   1   2   0   0   2   1   2   2   1   1   1   1   1   2   2   0   1   2   2   2   0   1   0   0   1   0   0   0   1   1   2   2   1   1   2   1   0   1   0   2   1   1   1   2   0   2   1   1   0   2   1   1   0   2   1   2   1   1   1   1   0
 MK-6-4                 0   2   2   0   1   0   1   1   0   0   1   0   0   1   1   1   1   1   2   1   1   2   0   0   1   0   1   1   1   1   2   0   0   1   2   1   1   1   1   1   0   2   1   1   2   0   1   1   0   0   1   0   1   0   1   1   1   1   1   0   1   1   0   1   0   2   0   2   0   1   1   1   1   0   0   1   0   0   1   1   2   0   0   1   1   2   1   2   0   1   1   1   1   2   0   2   0   1   0   0   1   1   1   1   2   1   1   1   0   0   2   2   1   2   2   2   0   2   1   0   2   1   2   2   0   2   1   2   1   0   2   0   1   1   2   1   2   0   2   2   2   1   0   2   1   2   2   1   1   0   1   1   2   2   0   2   2   2   1   1   1   0   1   1   0   0   0   1   0   2   2   1   1   1   1   0   1   0   2   1   1   1   2   0   2   1   1   0   1   2   1   0   0   1   2   1   1   1   1   0
 MK-6-5                 0   2   2   0   1   0   1   1   0   0   1   0   1   1   0   1   1   0   2   1   1   2   0   0   1   0   1   1   1   0   2   1   0   1   2   1   1   1   1   1   1   2   1   1   2   0   1   1   0   0   1   0   2   0   1   1   1   1   0   0   1   1   0   1   0   2   0   2   0   1   1   0   1   0   0   2   0   0   1   1   2   0   0   1   1   2   1   2   0   1   1   1   1   2   0   2   0   1   0   0   0   1   1   1   2   1   1   1   0   0   2   2   1   2   2   2   0   2   1   0   2   1   2   2   0   2   0   2   1   0   1   0   1   1   2   1   2   0   2   2   2   1   1   1   1   2   2   1   1   0   2   1   2   2   0   2   1   2   1   2   1   0   1   1   0   0   0   0   0   2   2   1   1   1   1   0   0   0   2   1   1   1   1   0   2   1   1   0   1   2   0   0   0   2   2   1   1   2   1   0
 MK-6-6                 1   2   2   0   1   0   1   2   0   1   1   0   1   2   0   2   1   0   2   1   1   2   0   0   1   0   0   2   1   0   1   0   0   1   0   0   1   1   1   1   1   2   1   2   1   0   1   1   1   0   1   0   0   0   1   1   0   1   0   0   1   1   0   1   0   2   0   2   0   0   1   1   1   1   0   1   1   0   1   1   2   0   0   1   1   2   1   2   0   2   2   1   0   2   0   1   0   1   0   0   0   1   1   1   2   1   1   1   0   0   1   1   1   2   2   2   0   1   1   0   1   1   2   1   0   0   0   2   1   0   2   0   1   1   2   1   2   0   1   2   2   1   1   1   1   2   2   2   0   0   1   1   2   2   0   1   1   2   1   2   2   1   1   1   0   0   0   0   0   2   2   1   1   0   1   1   1   1   2   1   1   2   1   2   2   1   0   0   1   2   0   0   0   1   2   1   1   1   0   0
 MK-6-7                 2   2   1   0   1   0   1   2   1   1   1   0   1   2   0   1   1   0   2   1   1   2   0   0   0   0   0   2   1   0   1   0   1   1   0   0   1   1   1   0   0   2   1   2   1   0   0   1   0   0   1   1   1   0   1   1   0   0   1   0   0   1   0   0   0   1   0   2   0   1   1   1   0   1   0   0   1   1   1   1   2   0   0   1   1   2   1   2   0   2   2   1   0   2   1   1   0   1   0   0   0   1   1   1   2   1   1   1   0   1   1   1   1   1   2   1   0   1   1   0   1   0   2   1   0   0   0   1   1   0   2   0   1   2   2   2   2   0   1   2   2   1   1   1   1   2   1   0   1   0   1   1   2   2   0   1   1   2   1   2   2   1   1   1   0   0   0   0   1   2   2   1   0   0   0   1   0   2   2   1   1   2   1   2   2   1   0   0   1   2   0   0   0   1   2   1   2   1   1   0
 MK-6-8                 2   2   1   1   1   0   1   1   1   1   1   0   0   2   1   1   0   1   2   1   1   2   0   0   0   0   0   2   1   1   1   0   1   1   0   1   1   1   1   0   1   2   1   2   1   0   0   1   0   1   1   1   1   0   1   1   0   0   2   0   1   1   0   0   0   1   0   2   0   1   0   1   0   1   0   1   1   1   1   1   2   1   0   1   1   2   1   2   0   2   2   1   0   2   1   1   0   1   0   0   0   1   1   1   2   0   1   1   0   1   1   1   1   1   2   1   0   1   1   0   1   0   2   2   0   0   1   1   1   0   2   0   1   1   2   2   0   0   1   2   2   1   1   2   1   2   1   0   1   1   1   1   2   1   1   1   1   2   1   1   1   1   1   1   0   0   0   0   0   1   2   1   0   0   0   1   0   2   1   1   1   2   1   2   2   1   0   0   2   2   0   1   0   1   1   1   2   1   2   1
 MK-6-9                 1   2   1   0   1   0   1   1   1   1   1   0   0   1   0   1   0   1   2   1   0   2   0   0   1   0   0   1   1   1   2   0   1   1   0   1   1   1   1   0   1   2   1   1   1   0   1   1   0   0   1   1   2   0   1   1   1   0   1   0   1   1   1   1   0   1   1   2   0   1   0   1   0   1   1   0   1   1   1   1   2   1   0   1   1   2   1   2   0   2   2   1   0   1   1   0   0   1   0   0   0   1   1   0   2   1   1   1   1   1   1   1   1   1   2   1   0   1   1   0   1   0   2   2   1   0   1   2   1   0   2   0   1   1   2   2   0   0   1   2   2   1   1   2   1   2   2   0   1   1   1   1   2   0   1   1   0   2   1   1   1   1   1   1   0   0   0   0   0   1   1   1   1   0   1   1   0   1   1   1   1   2   1   1   2   1   0   0   2   2   0   1   0   1   1   1   2   1   2   1
 MK-6-10                1   2   1   0   1   0   2   1   0   1   1   0   0   1   0   1   0   0   1   1   0   2   0   0   1   1   0   1   1   1   2   0   1   1   0   1   1   1   1   0   1   2   0   1   1   0   1   1   1   1   1   0   2   1   1   1   1   0   1   0   1   1   1   1   0   1   1   2   0   1   0   1   0   0   1   1   2   1   1   1   2   1   0   1   1   2   1   2   0   2   1   1   1   1   2   0   1   1   0   1   0   2   1   0   2   2   1   1   1   1   1   1   0   2   2   1   1   1   1   0   0   0   1   2   1   0   1   2   0   0   2   0   2   1   2   2   0   0   1   2   2   1   1   1   1   2   2   0   1   1   2   1   2   0   2   1   0   2   1   1   1   1   0   1   1   0   0   0   0   1   1   1   1   1   1   1   0   1   1   1   1   2   1   1   2   1   0   1   1   2   0   1   0   1   1   0   1   1   2   1
 MK-6-11                1   2   1   0   1   1   2   1   0   1   0   1   1   1   1   1   0   0   1   1   0   2   0   2   2   1   0   1   1   1   2   1   1   1   0   1   1   1   1   0   2   2   0   1   1   0   1   1   1   1   1   0   1   2   2   1   1   0   0   0   2   1   1   0   0   1   1   2   0   1   0   1   1   0   1   1   1   0   2   2   2   1   0   1   1   1   1   2   0   2   0   2   1   1   2   0   0   1   1   1   0   2   1   0   2   1   1   1   2   1   0   1   1   2   1   1   1   1   1   1   0   0   0   2   1   0   1   2   0   0   2   0   2   1   2   2   0   0   1   2   2   1   1   1   1   2   2   0   1   1   2   1   2   0   2   1   0   2   1   2   1   1   0   1   0   0   1   0   0   1   1   1   1   1   1   1   0   1   1   1   1   2   1   2   2   1   0   1   1   2   0   1   1   1   1   0   1   1   2   1
 MK-6-12                2   2   1   0   1   2   1   1   0   1   0   1   1   1   1   0   0   0   1   1   0   2   0   2   2   2   0   1   1   1   2   1   1   1   0   1   1   1   1   0   2   2   1   2   1   1   0   1   1   1   1   0   1   2   2   1   0   0   0   0   2   1   1   0   0   2   1   2   0   1   1   1   1   0   1   1   1   1   2   2   1   1   0   1   1   1   1   2   0   2   0   2   1   1   1   0   0   1   0   1   0   2   1   0   2   1   1   1   2   1   1   1   1   1   1   1   1   1   2   1   0   0   0   1   1   1   1   1   0   0   2   0   2   1   1   1   0   0   1   2   2   1   2   2   1   2   2   0   1   0   2   1   2   0   2   1   0   1   1   2   1   1   0   0   0   0   2   0   1   2   1   1   1   2   1   1   0   1   1   1   1   1   1   2   2   1   1   1   1   2   0   1   0   1   1   0   1   1   1   1
 MK-6-13                2   2   1   0   1   2   1   1   0   1   0   1   1   1   1   1   0   0   1   1   0   2   0   1   2   2   0   1   1   1   2   1   1   2   0   1   1   1   1   0   2   2   1   2   1   1   1   0   1   0   1   0   1   2   2   0   0   0   0   0   2   1   1   0   0   2   2   1   0   1   1   2   2   0   1   1   1   1   2   2   1   1   0   0   2   1   1   2   0   2   0   2   1   1   1   0   0   1   0   2   0   1   1   0   2   1   1   1   2   1   1   1   1   1   2   1   1   1   2   1   0   0   0   1   1   1   1   1   0   1   2   0   2   1   0   1   0   1   1   2   2   1   2   2   1   2   2   1   1   0   2   2   2   0   2   1   0   1   1   2   1   1   0   0   0   0   2   0   0   2   1   1   1   2   1   1   0   1   1   1   1   2   1   2   1   1   1   1   1   2   0   1   1   1   1   0   1   1   1   1
 MK-6-14                2   2   1   0   1   2   1   1   0   1   0   1   1   1   2   1   0   0   0   1   0   2   0   1   1   2   0   1   1   1   0   2   1   2   0   1   1   1   1   0   2   2   1   2   1   1   1   0   2   1   1   0   0   2   2   1   0   0   0   0   2   1   1   0   0   2   2   1   0   1   1   1   2   0   1   2   1   1   1   2   1   1   0   1   2   1   2   2   0   2   0   2   2   1   1   0   0   1   0   2   0   1   1   2   2   1   1   1   2   1   1   1   1   1   2   1   2   1   2   1   0   0   0   1   1   1   0   0   0   1   2   1   2   1   0   1   1   1   2   2   2   1   2   2   1   2   1   0   0   0   1   1   2   0   2   1   0   1   0   2   1   2   0   0   0   1   2   0   0   2   1   1   1   2   1   2   0   0   1   1   1   1   2   2   1   1   1   1   1   2   0   2   1   1   1   0   1   1   2   1
 MK-6-15                2   1   1   0   0   2   1   1   0   1   0   0   1   1   1   1   1   0   0   1   0   2   0   1   2   1   0   1   1   1   0   2   1   2   0   2   1   1   1   1   2   2   0   2   1   1   1   0   2   1   1   0   0   2   2   0   0   0   0   0   2   1   1   0   0   2   2   1   0   1   0   1   2   0   1   2   1   1   1   2   1   1   0   1   2   1   2   2   1   1   0   2   2   1   0   0   0   1   0   2   0   1   1   2   2   1   1   1   2   0   1   1   1   1   2   1   2   1   1   1   0   0   0   1   1   1   0   0   0   2   2   1   2   2   0   1   1   2   2   2   2   2   2   2   1   2   1   0   1   0   1   0   2   1   2   1   0   1   0   2   1   2   0   0   0   1   2   0   0   2   1   1   1   2   1   2   0   1   1   2   1   1   2   2   2   0   1   1   1   0   0   2   1   1   1   0   1   1   1   2
 MK-6-16                1   1   0   1   0   2   1   1   0   1   0   0   1   1   1   0   1   1   2   0   0   1   1   1   2   1   0   1   1   1   1   2   0   2   0   1   1   0   1   1   2   2   0   2   1   1   1   0   2   1   1   1   0   2   2   0   0   0   0   0   2   1   2   0   0   2   2   1   0   1   0   1   2   0   1   2   1   1   1   2   0   1   0   1   2   1   1   2   1   1   0   2   2   1   0   0   1   2   0   2   0   2   1   1   2   1   1   1   1   0   1   1   1   1   1   1   2   1   1   1   0   0   0   1   2   1   1   0   0   2   2   1   2   2   0   2   1   2   2   2   2   2   1   1   1   2   1   0   0   0   1   0   1   0   1   1   0   0   0   2   1   2   0   0   0   1   1   0   0   2   1   1   1   2   0   2   0   1   1   2   1   2   1   2   2   0   1   0   2   0   0   2   1   1   1   0   1   0   1   2
 
!****************************************** Phenotypic Data **********************************************************
!-100.0 is resevred for missing phenotype
SimulatedTrait1        10.9951   11.2697   10.7493   10.6397    9.3106   10.7179    9.7098    9.2216    9.3574    9.3447    9.9714   11.2704    9.8456    9.2121   10.1097   10.7010   11.2097   10.2412   10.2860   10.3083   11.0219   10.2644   11.1728    9.8439    9.0403    9.2299    9.8989    8.8267   11.0698    8.9723    9.0667    9.7718    7.6679    9.6809   10.0232    9.6058    9.4967   10.0651   11.5516    8.1579   10.8462   10.3223   11.3965   11.5682   10.7626    8.8161    9.8739    9.5414    9.0881   10.2576    8.8969    9.7450    9.4104   10.8630    8.3101    8.2541   10.0125   10.7758   11.3915    9.7374   11.1839    8.1672   10.3483   10.0514    8.6707   11.1486    9.5814   10.0409   10.0334    8.7177    9.3538    9.9369    9.6507   10.2478    9.5386    9.7696    9.8907   11.5070   10.4496    9.9106    9.7237   10.4702    9.7354    9.3743   10.0553    9.2713    9.7934    8.9349    9.4598    9.8032   10.3061   10.4807    9.2152   10.6303    9.7513   11.4141    9.2760    9.5869   11.9332    8.1418   10.4855   10.1817    9.8976   10.5428   11.7584   11.7407    8.5982    9.2779    9.4569   12.0048    8.3734    9.2137    9.5486    9.2916    9.7202    8.7517   10.0890   10.5028    8.2020    9.9014   11.6915    9.6882    9.4335    8.7202   11.8358   10.9064   10.6147    8.9133    9.9735   10.0659    8.4326    8.9117    9.1738    8.8962   10.0254    8.7716    8.7651   12.0761    9.3681   11.3157   10.7342   10.0059   10.3268    9.3419    9.2291    8.8811   11.5397   10.3072   10.0686   10.6002   10.8564   10.3142   10.5592   10.1586    9.4960    8.7052    9.5173   10.0555   10.6181    9.6161    8.2114    9.1073    9.2840   10.4996   12.6684   10.6593    9.1298    8.9396   11.6442    9.0667    9.0555   10.8560    9.3153    9.1488   10.0037    9.4291    9.6110   11.2877   10.1663   11.2254   12.1709   10.6367   10.5020    9.7258    9.0368    9.1115   10.9849    9.7907   11.5614    8.9454    8.2742    9.2499    9.6877    9.5169    8.4432   11.0278    8.8606   10.2620    9.4651    8.5632
 
