# Supplementary material for: Inclusive Composite Interval Mapping of QTL by Environment Interactions in Biparental Populations
Source: PLoS One. 2015 Jul 10;10(7):e0132414. doi: 10.1371/journal.pone.0132414 (PMC4498613; doi:10.1371/journal.pone.0132414)
Supplement: S2 File — (ZIP) [file pone.0132414.s002.zip › F2 population/e=1/run_00067.met]

!**********************Note: lines staring with "!" are remarks and will be ignored in the program********************
!*********************************General Information**********************************
!Assuming F1 = P1 x P2, populations available in QTL IciMapping are: 
!  1, P1BC1F1 = P1 x F1, the first backcrossing where P1 is used as the recurrent parent;
!  2, P2BC1F1 = P2 x F1, the first backcrossing where P2 is used as the recurrent parent;
!  3, F1DH, F1-derived doubled haploids; 
!  4, RIL or F1RIL, recombination inbred lines through the repeated selfing of F1;
!  5, P1BC1RIL, recombination inbred lines through the repeated selfing of P1BC1F1;
!  6, P2BC1RIL, recombination inbred lines through the repeated selfing of P2BC1F1;
!  7, F2, the selfing generation of F1;
!  8, F3, the selfing generation of F2;
!  9, P1BC2F1, the second backcrossing where P1 is used as the recurrent parent; 
! 10, P2BC2F1, the second backcrossing where P2 is used as the recurrent parent;
! 11, P1BC2RIL, recombination inred lines through the repeated selfing of P1BC2F1; 
! 12, P2BC2RIL, recombination inred lines through the repeated selfing of P2BC2F1; 
! 13, P1BC1F2, the selfing generation of P1BC1F1; 
! 14, P2BC1F2, the selfing generation of P2BC1F1; 
! 15, P1BC2F2, the selfing generation of P1BC2F1; 
! 16, P2BC2F2, the selfing generation of P2BC2F1; 
! 17, P1BC1DH, P1BC1F1-derived doubled haploids; 
! 18, P2BC1DH, P2BC1F1-derived doubled haploids; 
! 19, P1BC2DH, P1BC2F1-derived doubled haploids; 
! 20, P2BC2DH, P2BC2F1-derived doubled haploids; 
   7      !Mapping Population (see remarks above)
   2      !Mapping Function (1 for Kosambi; 2 for Haldane; 3 for Morgan)
   2      !Marker Space Type (1 for intervals; 2 for positions)
   1      !Marker Space Unit(1 for centiMorgans; 2 for Morgan)
   6      !Number of Chromosomes (or Linkage Groups)
 200      !Size of the mapping population
   1      !Number of environments
 
!***************************************** Chromosomes and Linkage Maps **********************************************
!Chromosome                 NumMarkers
-CH1                        16
-CH2                        16
-CH3                        16
-CH4                        16
-CH5                        16
-CH6                        16
!Linkage map (Marker name followed by position or the interval length)
 MK-1-1                1     0.000
 MK-1-2                1    10.000
 MK-1-3                1    20.000
 MK-1-4                1    30.000
 MK-1-5                1    40.000
 MK-1-6                1    50.000
 MK-1-7                1    60.000
 MK-1-8                1    70.000
 MK-1-9                1    80.000
 MK-1-10               1    90.000
 MK-1-11               1   100.000
 MK-1-12               1   110.000
 MK-1-13               1   120.000
 MK-1-14               1   130.000
 MK-1-15               1   140.000
 MK-1-16               1   150.000
 MK-2-1                2     0.000
 MK-2-2                2    10.000
 MK-2-3                2    20.000
 MK-2-4                2    30.000
 MK-2-5                2    40.000
 MK-2-6                2    50.000
 MK-2-7                2    60.000
 MK-2-8                2    70.000
 MK-2-9                2    80.000
 MK-2-10               2    90.000
 MK-2-11               2   100.000
 MK-2-12               2   110.000
 MK-2-13               2   120.000
 MK-2-14               2   130.000
 MK-2-15               2   140.000
 MK-2-16               2   150.000
 MK-3-1                3     0.000
 MK-3-2                3    10.000
 MK-3-3                3    20.000
 MK-3-4                3    30.000
 MK-3-5                3    40.000
 MK-3-6                3    50.000
 MK-3-7                3    60.000
 MK-3-8                3    70.000
 MK-3-9                3    80.000
 MK-3-10               3    90.000
 MK-3-11               3   100.000
 MK-3-12               3   110.000
 MK-3-13               3   120.000
 MK-3-14               3   130.000
 MK-3-15               3   140.000
 MK-3-16               3   150.000
 MK-4-1                4     0.000
 MK-4-2                4    10.000
 MK-4-3                4    20.000
 MK-4-4                4    30.000
 MK-4-5                4    40.000
 MK-4-6                4    50.000
 MK-4-7                4    60.000
 MK-4-8                4    70.000
 MK-4-9                4    80.000
 MK-4-10               4    90.000
 MK-4-11               4   100.000
 MK-4-12               4   110.000
 MK-4-13               4   120.000
 MK-4-14               4   130.000
 MK-4-15               4   140.000
 MK-4-16               4   150.000
 MK-5-1                5     0.000
 MK-5-2                5    10.000
 MK-5-3                5    20.000
 MK-5-4                5    30.000
 MK-5-5                5    40.000
 MK-5-6                5    50.000
 MK-5-7                5    60.000
 MK-5-8                5    70.000
 MK-5-9                5    80.000
 MK-5-10               5    90.000
 MK-5-11               5   100.000
 MK-5-12               5   110.000
 MK-5-13               5   120.000
 MK-5-14               5   130.000
 MK-5-15               5   140.000
 MK-5-16               5   150.000
 MK-6-1                6     0.000
 MK-6-2                6    10.000
 MK-6-3                6    20.000
 MK-6-4                6    30.000
 MK-6-5                6    40.000
 MK-6-6                6    50.000
 MK-6-7                6    60.000
 MK-6-8                6    70.000
 MK-6-9                6    80.000
 MK-6-10               6    90.000
 MK-6-11               6   100.000
 MK-6-12               6   110.000
 MK-6-13               6   120.000
 MK-6-14               6   130.000
 MK-6-15               6   140.000
 MK-6-16               6   150.000
!*********************************** Marker Types ********************************************************************
!Co-dominant marker: When heterozygote F1 is present, P1 is coded as 2, F1 is coded as 1, and P2 is coded as 0; Otherwise, P1 is coded as 2, and P2 is coded as 0. 
!Dominant marker: When heterozygote F1 is present, P1 and F1 are coded as 12, and P2 is coded as 0; Otherwise, P1 is coded as 2, and P2 is coded as 0.  
!Recessive markers: When heterozygote F1 is present, P1 is coded as 2, and F1 and P2 are coded as 10; Otherwise, P1 is coded as 2, and P2 is coded as 0. 
!Missing marker is coded as -1. 
 MK-1-1                 0   1   1   1   1   2   2   1   0   0   2   1   1   2   1   1   2   2   0   2   1   1   0   1   1   1   0   1   2   1   1   1   1   1   1   1   1   2   1   0   1   0   1   0   2   0   1   1   2   1   2   0   2   0   1   1   1   1   1   2   1   0   1   2   1   1   2   2   0   0   0   0   1   0   1   1   2   1   1   1   0   1   1   2   0   2   1   0   1   0   1   1   2   2   1   1   1   1   1   2   1   1   2   1   0   1   1   0   2   1   2   0   0   0   0   0   1   1   2   2   0   2   1   0   1   0   2   1   2   1   1   1   2   0   0   0   2   1   0   2   2   1   0   0   2   1   1   0   2   0   1   2   2   0   2   1   2   1   1   0   2   0   1   2   0   1   0   1   0   2   1   0   2   1   1   2   1   1   0   1   0   0   1   0   1   1   0   1   0   2   1   1   1   1   1   1   1   0   2   2
 MK-1-2                 0   1   1   1   1   2   2   1   0   0   1   2   1   2   1   1   2   2   0   2   1   0   0   1   1   1   0   1   1   1   0   0   0   1   0   1   1   2   1   0   1   0   1   0   2   0   1   1   2   1   2   1   2   0   1   1   1   1   0   2   1   0   1   2   1   1   1   2   0   0   0   0   0   1   2   1   2   1   1   1   0   2   1   2   0   2   1   0   1   0   1   1   2   2   1   2   1   1   1   1   1   1   2   1   1   1   2   0   1   1   2   0   0   0   0   1   1   1   2   2   0   2   1   0   1   0   1   0   1   1   1   2   2   0   0   1   2   1   0   1   2   1   0   0   2   0   1   0   2   0   1   2   1   0   1   1   2   1   1   0   2   1   1   1   0   1   0   2   0   2   1   0   1   2   1   2   1   0   1   1   1   0   1   0   1   1   0   1   0   2   1   1   1   1   1   0   1   2   2   2
 MK-1-3                 0   1   1   1   1   2   1   1   0   0   1   2   2   1   1   0   1   2   0   2   1   0   0   1   1   2   1   1   2   1   1   0   0   1   0   1   1   2   0   0   1   0   1   0   2   0   1   1   2   1   2   1   2   0   1   1   1   1   0   2   1   0   1   2   1   1   1   2   1   0   0   0   0   1   1   2   2   1   1   1   0   1   1   2   0   2   1   1   0   0   1   1   2   2   1   2   1   1   1   1   1   2   1   1   1   1   2   0   1   1   2   0   0   0   1   1   1   0   1   2   0   2   1   0   2   0   0   0   1   2   2   2   1   0   0   1   1   2   0   1   1   1   0   0   2   0   1   0   2   0   1   2   1   0   1   0   2   1   1   0   2   1   1   1   0   1   0   2   0   2   1   0   1   2   1   2   1   0   1   1   0   1   1   0   1   2   0   1   0   1   1   1   0   1   1   0   1   2   2   2
 MK-1-4                 0   1   2   1   1   2   1   1   1   0   1   2   2   1   1   0   1   2   0   2   1   0   0   1   1   2   2   1   2   1   1   0   0   0   0   0   1   2   0   0   1   0   1   0   2   0   1   1   2   1   2   0   1   0   1   1   1   1   0   2   1   0   1   1   1   1   0   2   1   0   0   0   0   2   1   2   2   1   1   1   0   1   1   2   1   2   1   1   0   1   1   1   2   2   1   2   1   1   1   1   2   2   1   1   1   1   2   1   1   1   2   0   0   0   1   1   1   0   1   2   0   2   1   0   1   0   0   1   1   2   2   2   1   0   0   1   1   2   0   1   1   1   2   0   2   1   1   0   1   0   1   1   1   0   1   0   1   1   1   0   2   2   1   0   0   1   0   2   0   2   1   0   1   1   1   2   1   0   0   1   1   1   1   0   1   1   0   1   0   1   1   1   1   2   1   0   1   2   2   2
 MK-1-5                 1   1   2   1   1   2   1   1   1   0   1   1   2   1   0   0   1   2   0   1   2   0   0   1   1   2   2   1   2   1   1   0   0   0   0   0   1   2   0   0   0   0   1   0   2   0   1   1   2   1   2   0   1   0   1   1   1   1   0   2   1   0   1   1   0   1   0   2   1   0   0   0   0   2   1   1   1   1   1   1   0   1   1   2   1   1   1   1   0   2   1   1   2   2   1   2   1   1   2   1   2   2   1   2   1   1   2   1   1   1   2   0   1   0   1   1   1   1   2   2   0   2   0   0   1   0   0   1   1   2   2   2   1   0   0   1   1   2   0   1   1   2   2   0   2   1   1   0   1   0   1   2   1   0   1   1   1   1   1   0   2   2   1   0   0   1   0   2   0   2   2   0   1   1   1   2   1   0   0   1   1   1   1   0   1   1   1   1   1   1   1   1   1   2   0   1   1   2   2   2
 MK-1-6                 1   1   2   2   1   2   1   0   1   0   1   1   2   1   0   0   1   1   1   1   2   0   0   1   1   2   2   1   2   2   1   0   0   0   0   0   0   2   0   0   0   0   1   0   2   0   1   1   1   1   2   0   2   0   1   1   1   1   0   2   1   1   1   1   1   2   0   2   1   0   0   0   0   2   0   1   1   0   1   2   0   1   1   2   1   1   1   1   0   1   1   1   1   2   1   2   1   1   2   1   2   2   1   2   1   1   2   1   1   1   2   1   0   0   1   1   1   1   2   2   1   2   0   0   1   1   0   1   1   2   2   2   1   0   0   1   1   2   0   1   0   2   2   0   2   1   1   0   1   0   1   2   2   0   1   1   1   2   1   0   2   2   1   0   0   2   0   2   0   2   2   0   1   1   1   2   1   1   0   1   1   1   0   0   1   1   1   1   1   1   1   1   1   2   0   1   1   1   2   2
 MK-1-7                 1   1   1   2   0   2   1   1   1   0   1   2   2   2   0   1   1   2   1   1   2   0   0   2   1   1   2   1   2   2   1   1   0   0   0   0   0   2   0   1   0   0   1   0   2   0   1   1   1   1   2   0   2   0   1   1   1   0   0   2   1   1   1   1   2   2   0   2   1   0   0   0   0   2   0   1   1   0   1   2   1   0   1   1   1   1   1   1   0   1   1   1   1   1   1   2   1   2   2   1   1   2   1   2   1   1   2   1   1   1   2   1   0   0   1   1   1   0   2   2   1   1   0   0   1   1   0   1   1   1   1   2   1   0   0   1   2   2   0   1   0   2   1   0   2   1   1   0   1   0   1   2   2   0   2   2   1   2   0   0   1   2   1   1   0   2   0   1   0   2   2   1   1   1   1   1   1   1   0   0   1   1   0   0   1   1   1   0   1   1   1   1   1   2   0   2   1   0   2   2
 MK-1-8                 1   1   0   2   0   2   1   1   1   0   1   2   2   2   1   1   1   2   1   1   2   0   1   2   0   1   2   1   1   2   0   1   0   0   0   1   0   2   0   1   0   0   1   0   2   0   1   2   1   1   2   0   2   0   2   1   1   0   0   2   1   1   2   1   2   2   0   2   1   0   0   0   0   0   0   1   1   0   1   2   1   1   2   1   1   1   1   1   0   1   1   1   1   1   1   2   0   2   1   1   1   2   1   2   1   1   2   1   1   1   2   0   0   1   1   1   1   0   2   2   1   1   0   0   1   1   0   1   1   1   1   2   1   0   0   1   2   1   0   1   0   2   1   0   2   1   1   1   2   0   1   2   1   0   2   2   1   2   0   1   1   2   1   1   0   2   1   1   0   2   1   1   1   1   1   1   1   1   0   0   1   1   0   0   2   1   1   0   1   1   1   1   1   2   0   2   1   1   2   2
 MK-1-9                 2   1   0   2   1   2   1   1   1   0   1   2   2   2   1   1   1   2   1   1   2   1   1   2   0   1   2   1   2   2   1   1   0   0   0   1   0   2   1   1   0   0   1   1   2   1   1   2   1   2   2   0   2   1   2   1   1   0   0   2   1   1   1   1   2   2   0   2   1   0   0   0   0   0   0   1   1   0   1   2   1   0   1   1   1   0   1   1   0   1   0   1   1   1   1   2   0   2   1   1   1   2   1   2   1   0   2   1   1   1   2   0   0   1   1   1   1   0   2   2   1   1   0   0   1   1   0   1   0   1   1   1   2   0   0   2   2   0   0   1   0   2   0   0   2   1   1   1   2   0   1   1   1   1   2   2   1   2   1   1   2   2   1   1   0   2   0   2   0   2   0   1   1   1   1   1   1   1   1   0   1   1   0   2   1   1   1   1   1   0   1   1   1   2   0   2   1   1   2   2
 MK-1-10                2   0   0   2   1   2   1   1   1   0   2   1   2   2   1   1   1   2   0   2   2   2   1   2   0   1   2   1   2   1   1   1   0   0   0   1   0   1   1   1   0   0   1   0   2   1   1   2   1   2   2   0   1   1   1   1   0   0   0   1   0   2   1   1   2   2   1   2   1   0   0   0   0   0   0   2   1   0   1   2   2   0   1   1   1   0   1   1   1   1   0   1   2   1   1   2   1   2   1   0   1   2   1   2   0   0   2   1   1   1   2   0   0   2   1   1   1   0   2   2   2   1   0   0   1   1   0   1   0   1   1   2   2   1   0   0   1   0   0   1   0   2   0   1   2   1   1   1   2   0   1   1   1   1   2   2   1   1   1   1   2   1   2   1   0   2   0   1   0   2   0   1   1   0   0   1   1   2   1   0   2   2   0   2   1   1   0   1   1   0   1   0   1   2   1   2   1   1   2   2
 MK-1-11                2   1   0   2   1   2   1   0   1   0   2   1   2   1   0   0   1   2   0   2   0   2   1   2   0   1   2   1   2   1   1   1   0   0   0   1   1   1   2   1   0   0   1   0   2   2   1   2   1   2   2   0   1   1   1   1   0   0   0   0   0   2   1   2   2   1   1   2   1   0   0   0   0   1   0   2   2   0   1   1   2   1   1   1   1   0   1   2   1   1   0   2   2   1   1   2   1   2   1   0   1   2   1   2   0   0   2   1   1   1   2   0   0   2   1   1   1   2   2   2   2   1   0   1   1   1   0   1   0   1   1   2   2   1   0   0   1   1   0   1   0   2   0   1   2   1   1   1   2   0   0   1   1   1   2   2   1   1   1   1   2   1   2   1   0   2   1   0   0   2   0   0   1   0   0   2   1   1   1   1   1   2   0   2   1   2   0   1   1   0   1   0   1   1   1   2   1   1   2   2
 MK-1-12                2   0   0   2   1   2   0   0   1   0   2   1   2   0   0   0   1   2   0   2   0   1   1   1   1   1   2   1   2   1   1   2   0   0   0   1   1   1   2   2   0   1   1   0   2   1   0   2   2   2   2   0   1   0   1   1   0   0   0   1   0   2   1   2   2   1   1   1   1   1   1   1   1   1   0   1   1   1   1   1   2   1   1   1   1   0   1   2   1   1   0   2   2   2   1   2   1   2   1   0   1   2   1   2   0   0   1   1   1   1   2   0   1   2   1   1   1   1   2   2   2   1   0   1   1   1   1   1   0   1   1   2   2   1   1   0   1   1   0   0   1   2   0   1   2   1   1   1   2   0   0   1   1   2   2   2   2   1   1   1   2   1   2   0   0   2   1   0   0   2   0   0   1   1   0   2   2   1   1   1   1   2   0   2   1   1   1   0   1   1   1   0   1   1   0   2   1   1   2   2
 MK-1-13                1   1   0   2   1   1   0   0   1   0   2   1   2   0   0   1   1   2   0   2   0   1   1   1   1   1   2   1   2   1   0   2   0   0   0   1   2   2   2   2   0   1   1   1   2   1   0   2   2   2   2   0   1   0   1   1   0   0   0   1   0   2   2   1   2   1   1   1   1   2   1   1   1   1   0   1   1   1   1   1   2   1   1   1   1   1   0   1   2   1   1   2   1   2   0   1   2   1   0   0   1   2   1   2   0   0   1   2   1   1   2   0   1   2   1   1   1   1   2   2   2   1   0   1   1   1   1   1   0   1   1   2   2   1   1   0   1   1   1   0   1   2   0   1   2   1   1   1   1   0   0   1   1   1   2   2   2   1   1   0   2   1   2   0   0   2   1   0   0   1   0   0   0   1   0   1   2   1   0   1   1   2   0   2   1   1   1   0   1   1   1   0   1   1   0   2   1   1   2   2
 MK-1-14                1   1   0   2   1   1   0   0   0   0   2   1   2   0   0   2   1   2   0   2   1   1   1   1   1   1   2   1   2   0   0   1   0   0   0   2   2   2   1   2   0   1   1   1   2   2   0   2   2   2   2   1   1   0   1   1   0   0   0   1   0   2   2   1   2   1   1   1   1   1   1   2   1   1   0   1   1   1   1   1   2   1   1   1   1   1   0   1   2   1   1   2   1   2   0   1   2   2   1   1   0   2   1   2   1   0   1   2   1   1   2   0   1   2   0   1   1   1   2   2   2   1   0   1   1   1   1   0   0   1   1   2   1   1   1   0   1   2   0   0   1   2   0   1   2   1   1   1   1   0   0   1   1   1   2   2   1   1   1   1   2   1   2   0   0   2   1   1   0   1   0   0   0   1   0   1   2   1   0   1   0   1   0   2   1   1   1   1   1   1   1   0   1   1   0   2   1   1   2   2
 MK-1-15                1   2   0   2   1   1   0   0   0   1   2   1   2   0   0   2   1   1   1   2   1   1   1   1   1   1   2   1   2   1   0   1   0   0   0   2   1   1   1   2   0   1   0   1   2   2   0   2   2   2   2   1   1   0   1   1   0   0   0   1   0   2   2   1   2   1   1   1   1   0   1   1   1   1   0   1   1   1   2   1   1   1   1   1   2   1   0   1   1   0   1   2   1   2   1   1   2   2   1   1   0   1   2   2   1   0   2   2   1   2   2   1   2   2   0   1   1   1   1   2   2   0   1   1   1   1   1   0   1   1   2   2   1   1   1   0   1   2   0   0   1   2   1   1   2   1   1   1   1   0   0   1   1   1   2   2   1   1   1   1   2   1   2   0   0   0   1   2   0   1   0   0   0   1   0   1   2   1   0   0   0   2   0   2   1   1   2   1   1   1   1   0   1   1   0   2   1   1   2   2
 MK-1-16                1   2   1   2   2   2   0   0   1   1   2   1   0   0   0   2   1   1   1   1   1   1   1   1   0   1   2   1   2   1   0   1   0   1   0   1   1   1   1   2   1   1   0   1   1   2   1   2   2   1   2   1   1   0   1   0   0   0   0   1   0   2   2   1   1   1   1   2   2   0   1   1   1   1   0   1   1   1   2   1   1   1   1   0   1   1   0   1   1   0   1   2   1   1   1   1   2   2   1   1   0   1   2   2   1   0   2   2   1   1   2   1   2   1   0   1   1   1   1   2   1   1   1   1   0   1   1   0   2   1   1   2   1   1   1   2   1   2   1   0   1   2   2   1   2   1   1   1   1   0   0   1   1   1   2   2   1   1   1   1   2   1   2   0   0   0   1   2   0   1   0   0   0   0   0   1   1   1   0   1   0   2   1   1   1   1   1   1   1   1   1   0   1   1   0   2   1   1   2   2
 MK-2-1                 1   1   2   1   1   1   1   0   1   1   1   1   1   1   1   1   2   0   1   2   0   0   1   1   0   1   1   1   1   1   0   1   0   1   1   1   1   1   1   2   1   1   0   2   1   1   1   0   2   1   2   1   1   0   2   1   0   1   1   1   2   1   2   0   0   1   1   1   2   0   1   1   1   0   1   0   1   1   1   1   2   1   2   2   1   1   0   1   0   1   2   0   1   2   0   2   1   0   1   2   2   1   2   1   1   0   1   1   0   0   0   2   0   0   1   2   2   1   2   0   0   1   0   1   1   2   0   0   0   0   2   0   2   1   1   2   2   2   1   2   2   1   1   1   1   1   2   2   1   1   1   2   1   1   1   0   1   2   1   0   2   0   1   1   1   0   0   0   0   1   1   1   0   1   1   1   2   1   2   1   1   1   2   1   1   2   1   2   0   0   1   2   1   2   0   2   2   2   1   0
 MK-2-2                 1   1   2   2   1   1   1   0   1   2   1   1   1   1   1   1   1   0   1   2   1   0   1   1   0   1   1   1   1   1   0   1   0   1   1   1   1   1   1   2   2   1   1   2   1   1   1   0   2   1   1   1   1   0   2   1   0   1   1   1   2   1   2   0   1   1   1   1   2   1   1   1   1   1   1   0   1   1   1   1   2   1   2   2   0   1   0   1   0   1   1   0   1   0   0   2   1   0   1   2   2   1   2   1   1   0   1   1   0   0   0   1   1   0   1   2   2   1   2   1   0   1   1   1   1   2   0   0   1   0   1   0   2   1   1   2   2   2   1   2   2   1   2   0   1   1   1   2   1   1   1   1   2   2   1   0   1   2   0   0   2   0   1   1   1   0   0   0   0   0   1   1   0   1   1   1   2   1   2   2   1   1   1   1   1   1   1   2   0   0   1   2   1   2   0   2   2   2   1   0
 MK-2-3                 1   1   2   2   1   1   1   0   1   1   1   2   1   1   1   1   1   0   1   2   1   0   1   0   0   2   1   1   1   0   0   1   0   1   0   1   1   1   1   2   2   1   1   1   1   1   1   1   2   1   1   1   1   0   2   1   0   1   1   1   2   1   2   0   1   1   1   2   2   1   1   2   1   1   1   0   2   1   1   2   2   1   2   2   0   1   0   1   1   1   1   0   1   0   0   2   1   0   1   2   2   1   2   1   2   0   2   1   0   0   0   0   1   0   1   2   2   1   2   1   0   1   1   1   1   1   0   1   1   0   1   0   1   1   1   2   2   2   1   1   2   1   2   1   1   1   1   2   1   1   1   1   1   2   1   0   1   2   0   0   2   0   1   1   1   0   0   0   0   0   1   1   0   0   1   1   2   2   2   2   1   1   1   1   1   0   1   2   1   0   1   2   1   2   0   2   2   1   1   0
 MK-2-4                 1   2   2   2   1   0   1   0   1   0   1   2   1   2   0   1   1   0   1   2   1   1   1   0   0   1   2   1   1   1   0   1   0   1   0   1   1   2   2   2   2   1   1   1   0   1   1   1   2   1   2   1   2   0   2   1   0   1   1   2   2   1   2   0   1   1   2   2   2   1   1   2   1   2   1   0   2   1   1   2   2   1   2   2   0   1   0   0   1   1   1   0   1   0   1   1   1   0   1   2   2   1   2   2   2   0   2   1   0   1   0   1   1   0   1   2   2   1   2   1   0   1   1   1   1   1   0   1   1   0   1   0   1   1   1   2   2   2   2   1   2   1   2   1   1   1   1   2   1   1   2   1   1   2   1   0   1   2   1   0   2   0   1   1   1   0   0   1   0   0   2   1   0   0   1   1   2   2   2   2   0   1   1   0   1   0   1   2   1   0   1   2   1   2   0   2   2   1   1   0
 MK-2-5                 1   2   1   2   1   0   1   0   1   0   1   2   2   2   0   1   1   0   1   2   1   1   1   1   0   1   1   1   1   1   1   1   0   1   0   1   1   2   2   2   1   1   1   1   0   1   1   1   2   0   2   1   2   0   2   1   0   1   1   2   1   1   2   0   1   1   2   2   2   1   1   2   1   2   1   0   2   1   1   2   2   1   2   2   1   1   0   0   1   1   1   0   1   1   1   1   1   0   1   2   1   1   2   1   2   0   2   1   0   1   0   2   1   0   1   1   2   1   2   1   0   2   1   1   1   2   1   1   0   0   1   0   1   1   1   2   2   2   1   1   2   1   1   1   1   1   1   2   1   1   2   2   1   2   1   0   1   2   1   1   2   0   1   1   1   0   0   1   0   0   2   1   0   1   1   1   2   2   2   2   0   1   1   1   1   0   1   2   0   0   1   2   1   2   0   1   2   1   1   1
 MK-2-6                 1   2   1   2   1   0   1   0   1   0   1   2   2   1   0   1   1   0   1   2   2   1   1   1   0   1   1   1   0   1   1   0   1   1   0   0   1   2   2   1   1   2   1   1   0   1   1   1   2   0   1   1   2   0   1   1   0   0   1   2   1   1   1   0   2   1   2   2   2   1   0   2   1   2   1   0   0   1   1   2   2   1   2   2   0   1   0   1   1   1   1   0   1   1   1   1   1   0   2   2   1   1   2   1   2   1   2   0   0   1   0   2   1   0   1   0   2   1   2   2   0   2   1   1   0   2   1   0   0   0   1   0   1   1   1   2   2   2   1   1   2   1   1   1   1   1   1   2   1   2   2   2   0   1   1   0   1   2   1   0   2   0   1   1   1   0   0   1   0   0   2   1   0   1   1   0   2   2   2   2   0   1   1   1   1   0   0   2   0   0   1   1   2   2   0   1   2   1   1   1
 MK-2-7                 1   2   1   2   1   0   1   0   1   0   1   2   2   1   0   1   1   0   1   2   2   1   2   1   0   1   1   0   1   1   1   0   1   1   0   0   1   2   1   1   1   2   1   1   1   1   1   2   2   0   1   1   2   0   1   1   0   1   1   2   2   1   1   0   2   1   2   2   2   1   0   2   1   2   1   0   0   1   1   2   2   2   2   2   0   1   1   1   1   1   1   0   1   1   1   1   1   0   2   2   1   1   2   2   1   1   2   0   0   1   0   2   1   0   1   0   1   2   2   1   0   2   1   1   0   2   1   0   0   1   1   1   2   0   1   2   2   2   1   1   1   1   1   1   1   1   2   2   0   1   2   2   1   1   2   0   1   1   1   0   2   0   1   1   0   0   0   0   0   0   2   1   0   1   1   0   2   2   2   2   1   1   1   1   1   0   0   1   0   0   1   1   2   2   0   1   2   1   1   1
 MK-2-8                 1   2   1   2   1   0   1   0   1   0   1   1   2   1   0   1   1   0   1   2   1   1   2   1   1   1   1   1   1   1   1   1   1   2   2   1   1   2   1   1   1   1   0   0   2   2   1   2   2   1   1   2   2   0   1   1   0   1   1   2   1   2   1   0   2   1   2   2   2   1   0   2   0   1   1   0   0   1   1   2   2   2   2   2   0   1   1   1   1   0   1   0   0   1   1   1   1   0   1   2   1   1   2   2   2   1   2   0   0   1   0   2   2   1   1   0   1   1   2   1   1   2   1   1   0   2   1   0   0   1   1   1   1   0   1   1   2   2   0   1   1   1   0   1   1   1   2   2   0   1   2   1   1   1   2   0   2   1   1   0   1   0   1   1   0   0   0   1   0   0   2   1   0   1   2   0   1   1   2   2   0   1   1   0   1   1   0   1   0   0   1   1   1   2   0   1   2   2   0   2
 MK-2-9                 1   0   1   2   1   0   1   0   1   0   1   1   2   1   0   1   2   0   1   2   1   1   2   1   0   1   2   0   1   1   1   1   1   2   2   1   2   2   0   1   1   1   0   0   2   2   1   2   2   1   1   2   2   0   1   0   0   1   1   1   1   2   1   1   2   1   2   0   0   1   0   2   0   1   1   0   0   1   0   2   2   2   2   2   0   1   1   1   1   0   0   0   0   1   1   1   1   1   2   2   1   2   2   1   2   1   2   1   0   1   0   1   2   1   1   0   1   2   2   1   1   2   1   1   0   2   1   0   0   1   1   0   1   0   0   1   2   2   1   2   1   1   0   1   1   2   2   2   0   1   2   1   1   1   2   0   2   1   1   0   0   0   1   1   0   0   1   1   0   0   2   1   0   1   2   1   0   1   2   2   0   1   1   0   0   1   0   0   0   1   1   1   1   2   0   1   2   1   0   0
 MK-2-10                2   0   1   2   0   0   1   1   1   0   1   2   2   1   0   1   1   0   1   2   1   0   2   2   2   1   2   1   1   1   1   1   1   2   2   1   1   2   0   1   1   1   1   0   2   2   1   2   2   1   1   2   1   0   1   0   0   2   2   1   1   1   2   1   2   1   2   0   1   0   1   2   0   1   2   0   0   1   0   1   2   2   2   2   0   1   0   1   1   0   0   0   1   1   1   1   1   1   2   2   0   2   2   1   2   1   1   0   0   1   0   1   1   1   1   1   1   2   2   1   2   2   1   1   0   2   1   0   0   0   1   0   1   0   0   1   2   2   1   1   1   1   0   2   1   1   2   2   0   1   2   1   1   2   2   1   2   2   1   1   0   0   1   1   0   0   2   1   0   0   2   1   0   1   2   1   1   1   2   2   0   0   1   0   0   1   0   0   0   1   1   1   1   2   0   1   2   2   0   1
 MK-2-11                2   0   0   2   0   0   1   0   1   0   1   0   2   1   0   2   1   1   1   2   1   0   2   2   2   0   2   0   1   1   1   1   1   1   2   0   1   2   0   1   1   1   1   0   2   2   1   1   1   1   0   2   1   0   1   0   0   2   1   1   1   0   2   1   2   1   1   0   1   0   1   2   0   1   2   0   0   1   0   1   2   2   2   1   0   1   0   1   1   0   1   0   1   1   1   0   1   2   2   2   0   2   1   1   2   1   1   1   0   1   1   1   0   1   1   1   1   2   1   1   2   2   1   1   0   1   1   1   0   0   1   0   1   0   0   1   1   1   1   1   0   1   0   2   1   1   2   1   1   1   1   1   1   2   2   1   2   2   1   1   0   0   1   1   1   0   2   2   0   0   1   1   0   2   1   1   1   1   1   2   0   0   1   0   0   1   1   1   1   1   1   0   0   2   0   1   2   2   0   1
 MK-2-12                2   0   1   2   0   0   1   0   2   0   1   0   2   1   0   1   1   1   1   2   1   0   2   1   1   0   2   0   1   1   1   1   1   1   2   0   1   2   0   1   2   1   1   0   2   1   1   1   0   1   1   2   0   0   1   0   0   2   1   1   1   0   2   2   2   1   1   0   1   1   1   2   0   1   2   0   0   1   0   1   1   2   2   1   0   1   0   1   1   0   1   0   1   1   2   0   1   2   2   1   0   2   1   1   2   1   1   1   0   0   1   1   0   2   1   1   1   1   1   1   2   2   1   1   1   1   1   1   0   0   1   0   1   0   0   2   1   1   0   1   1   1   0   1   2   1   2   1   0   1   1   2   1   2   2   1   2   2   1   1   0   0   1   1   1   0   2   2   0   0   1   1   0   2   1   2   1   1   1   1   1   0   1   1   0   1   0   2   1   2   1   1   0   2   0   1   2   2   0   1
 MK-2-13                2   0   1   2   0   0   1   0   2   0   2   0   2   1   0   0   1   1   1   2   1   0   2   1   1   1   2   0   1   1   1   2   0   1   2   0   1   2   0   1   2   1   1   1   2   1   1   1   1   1   1   1   0   0   1   0   0   2   1   1   1   0   2   2   2   1   1   1   0   0   1   1   0   2   2   0   0   1   0   0   1   2   2   1   0   1   1   1   2   0   2   0   1   1   2   0   1   2   2   1   0   2   1   1   2   1   1   1   2   0   1   1   0   2   1   1   1   0   1   1   1   2   0   2   1   1   0   1   0   0   1   0   1   0   0   2   0   1   0   1   1   1   0   1   2   2   2   2   0   1   1   2   1   0   1   1   2   2   1   1   0   0   1   1   1   0   2   2   1   0   1   1   0   1   1   1   1   2   1   1   0   1   1   1   0   1   0   1   2   2   1   1   0   2   0   1   1   2   0   1
 MK-2-14                2   0   1   2   0   0   1   0   2   0   2   1   2   0   0   0   1   1   2   2   1   0   2   1   0   1   2   0   2   1   1   2   0   1   2   0   2   2   0   2   2   1   1   1   2   1   1   1   1   2   1   2   0   0   1   0   0   2   2   1   1   0   2   2   1   1   1   1   0   0   1   1   0   2   2   1   0   1   0   0   1   2   1   1   0   1   1   1   2   0   1   0   1   1   2   0   1   2   2   1   0   2   1   1   2   1   1   1   2   1   1   0   0   2   1   1   1   0   1   0   1   2   0   2   2   1   0   0   0   0   1   0   0   0   0   1   0   1   1   1   1   1   0   0   2   2   2   2   1   1   1   2   2   1   1   1   2   2   1   2   0   0   1   1   1   1   1   2   1   0   1   1   0   1   1   1   2   2   1   1   0   1   0   1   0   1   2   1   2   2   0   1   1   1   0   1   1   1   0   1
 MK-2-15                2   0   2   2   0   0   1   0   2   0   2   1   2   0   0   0   1   2   1   2   1   0   2   1   0   1   2   0   2   2   1   2   0   1   2   0   2   2   0   2   2   1   0   1   2   1   1   2   1   2   1   2   0   0   1   0   0   0   2   1   1   0   2   2   0   1   1   1   0   0   1   1   0   1   1   0   0   1   0   0   1   1   1   1   0   1   1   2   2   1   1   0   1   1   2   0   2   1   2   1   0   2   1   1   2   1   1   1   1   1   1   0   0   2   2   0   1   0   1   1   1   2   0   2   2   0   0   0   0   0   2   0   0   1   1   1   0   1   1   1   1   1   0   0   1   2   1   2   1   1   1   2   2   1   2   1   2   2   1   2   0   1   1   1   1   2   1   1   1   0   2   1   1   0   1   1   2   2   0   1   0   1   0   1   0   1   2   1   1   2   0   1   1   2   1   2   1   1   0   1
 MK-2-16                2   0   2   2   0   0   1   0   2   0   1   2   2   0   0   0   1   2   1   1   1   0   2   1   1   1   2   0   2   2   1   2   0   1   1   0   2   2   0   1   2   1   0   1   2   1   1   2   1   1   1   2   0   1   1   0   1   0   2   1   1   0   2   1   0   1   1   1   0   0   1   1   2   1   1   0   1   1   0   0   1   1   1   0   0   1   1   2   2   1   1   0   1   1   2   1   2   1   2   1   0   2   1   1   1   1   1   0   1   1   1   0   0   2   1   1   1   0   1   1   1   2   0   0   2   0   0   1   0   0   2   1   1   1   1   0   0   1   1   1   1   1   0   1   1   1   1   2   1   1   1   2   2   1   2   1   2   2   1   2   0   1   1   1   1   2   1   1   1   0   2   1   1   0   1   1   2   1   0   1   0   1   0   2   1   1   2   1   1   1   0   1   1   2   1   2   1   2   0   1
 MK-3-1                 1   1   0   1   0   1   0   0   2   2   2   1   2   2   2   0   0   2   1   1   1   1   0   1   1   0   0   0   1   0   1   0   2   1   1   1   1   0   2   1   0   1   2   1   2   1   2   1   1   0   0   0   0   1   1   2   0   1   0   1   1   1   1   2   1   2   1   1   1   2   2   0   1   1   0   1   1   1   2   0   1   0   2   0   1   1   0   2   1   1   1   0   2   1   0   1   0   2   1   0   2   1   2   0   2   0   1   1   1   1   2   1   1   2   0   1   0   1   0   1   0   0   0   0   1   1   2   2   2   1   1   1   0   2   0   2   2   0   1   1   2   2   1   0   1   1   0   1   0   2   2   1   0   0   2   1   1   1   1   0   0   1   2   1   2   1   0   1   1   1   1   1   0   1   1   1   0   0   1   1   2   1   1   1   1   2   1   0   1   0   1   1   1   1   2   1   0   1   1   1
 MK-3-2                 1   1   0   1   1   1   0   0   1   2   2   1   2   2   1   1   0   2   1   1   1   1   1   1   1   0   0   0   1   0   1   0   2   1   1   1   1   0   2   2   1   1   1   1   1   1   2   1   1   1   0   0   1   1   1   2   1   1   0   2   1   1   1   2   1   2   0   1   1   2   1   0   2   0   1   1   1   1   2   0   1   0   2   0   0   0   0   2   0   0   1   0   2   1   0   1   0   2   1   0   2   1   2   0   2   0   1   1   1   2   2   2   1   2   0   1   0   0   0   1   1   0   0   0   1   1   2   2   1   1   1   0   0   2   0   2   2   0   1   2   2   2   1   0   1   1   0   1   0   1   2   1   0   0   2   1   1   2   1   0   0   1   2   1   1   1   0   1   1   1   1   1   1   1   1   1   1   0   1   1   2   1   1   1   1   2   1   0   1   1   1   1   1   1   2   2   0   1   1   1
 MK-3-3                 1   0   0   1   1   0   0   1   1   2   2   1   2   2   1   1   0   2   1   1   1   1   1   1   2   1   0   0   1   0   0   0   2   1   1   1   1   0   2   1   0   1   1   1   1   1   2   1   1   1   0   0   1   0   1   2   1   1   0   2   1   1   1   2   1   2   0   1   1   2   0   0   2   0   1   1   1   0   2   0   0   0   2   0   0   0   0   2   0   0   1   0   2   1   0   2   0   1   1   0   1   1   2   0   2   0   0   2   1   1   2   2   1   2   0   1   0   1   0   1   1   0   0   0   1   1   2   2   1   1   1   0   0   2   1   2   2   0   1   2   1   2   2   0   1   0   0   1   0   1   2   1   0   0   2   1   1   1   1   0   0   1   2   0   0   2   0   0   1   1   1   1   2   1   1   1   1   1   1   0   2   1   1   1   1   2   1   0   1   1   1   1   1   1   2   2   0   1   1   1
 MK-3-4                 1   0   0   1   1   0   1   0   2   2   2   2   1   2   1   1   0   2   1   1   1   1   1   0   1   1   0   1   1   0   0   0   1   1   1   1   1   0   2   1   0   1   1   1   1   1   2   1   1   1   0   0   1   0   1   2   1   1   0   1   1   1   1   2   1   1   0   1   1   2   0   0   2   0   1   1   1   1   2   0   0   1   1   0   0   1   0   2   0   0   2   0   2   1   0   2   0   1   1   1   1   1   2   0   2   0   0   2   1   1   2   2   1   2   0   2   0   1   0   1   1   0   1   0   1   1   2   2   1   1   1   0   0   2   1   2   2   0   1   2   1   2   2   0   2   0   0   1   0   1   2   1   0   0   2   1   1   1   1   0   0   1   2   0   0   2   1   1   1   1   1   1   2   1   1   1   1   1   0   0   2   1   1   1   1   1   1   0   1   1   1   1   1   1   2   2   0   2   1   1
 MK-3-5                 1   0   1   1   1   0   0   0   2   2   2   2   1   2   0   1   1   2   1   1   1   2   1   0   1   1   0   0   1   0   0   0   0   1   1   1   1   0   2   1   0   2   1   1   1   1   2   1   1   1   0   0   1   0   1   2   1   2   0   0   1   0   1   1   1   1   1   1   1   2   1   0   2   0   1   1   0   1   2   0   0   1   1   1   0   1   0   1   0   1   2   0   2   1   0   1   0   0   0   0   1   1   2   0   2   0   0   2   1   1   2   2   2   1   0   2   1   1   0   0   1   0   1   0   1   1   1   2   1   0   1   0   0   1   1   2   1   0   1   2   1   2   2   0   2   0   0   1   0   1   2   1   0   0   2   1   2   1   1   0   0   1   1   0   1   2   2   1   1   1   1   1   2   0   1   1   1   1   0   0   2   1   1   1   1   1   2   0   1   1   2   1   1   1   2   2   1   2   0   1
 MK-3-6                 1   0   2   1   2   0   0   0   1   2   2   2   1   1   1   1   1   2   1   1   1   2   1   0   1   0   0   0   1   0   0   0   0   1   1   1   1   0   2   1   0   2   1   1   1   1   2   1   1   1   1   0   1   0   1   2   1   2   1   0   0   0   1   1   1   1   1   1   1   2   1   0   2   0   1   0   0   1   2   0   0   1   1   1   0   1   0   1   0   1   2   0   2   1   0   1   0   0   0   0   1   1   2   1   2   0   1   2   1   1   1   2   2   2   0   2   1   1   0   1   1   0   1   0   1   1   2   2   1   0   2   0   0   2   1   2   1   0   1   2   1   1   2   0   2   1   0   1   0   1   2   1   0   0   2   1   2   1   1   0   0   1   1   0   1   2   2   1   1   0   1   2   2   0   1   1   1   1   0   0   2   1   1   1   1   1   2   1   2   0   2   1   1   1   2   2   1   2   1   1
 MK-3-7                 1   1   1   1   2   0   0   1   1   2   2   2   1   1   1   1   1   2   2   1   1   2   1   0   1   0   0   0   1   0   2   0   0   1   1   1   1   0   2   1   0   2   1   1   1   2   2   1   1   1   2   0   1   0   1   2   1   2   1   0   1   1   1   1   2   1   2   1   1   2   1   0   2   0   1   0   0   1   2   0   0   1   1   2   0   0   0   1   0   1   2   0   2   0   0   1   0   0   0   0   2   1   1   1   2   0   1   2   1   2   1   2   2   2   0   2   2   1   0   1   0   1   1   0   1   1   2   2   1   0   2   1   0   2   1   2   2   1   1   2   1   1   2   0   2   0   1   1   0   1   1   1   0   0   2   1   2   1   1   1   0   1   1   0   1   2   2   1   0   1   0   2   1   0   1   1   1   1   1   0   1   1   1   1   1   1   2   1   1   0   2   1   1   1   1   1   1   2   1   1
 MK-3-8                 1   0   1   1   2   0   0   1   1   2   2   2   1   1   1   1   1   1   2   1   1   2   1   0   1   0   0   0   2   1   2   0   0   2   1   1   1   0   2   2   0   2   1   1   1   1   2   1   0   1   2   0   1   0   1   2   2   2   1   0   1   1   1   1   1   1   2   1   1   2   0   0   2   0   1   0   0   1   2   0   0   1   1   2   0   1   0   1   0   1   2   0   2   0   0   1   0   0   0   0   2   1   1   1   2   0   1   2   1   2   1   2   2   2   0   2   2   1   0   1   0   1   1   0   1   1   2   2   1   0   2   1   0   2   1   1   2   1   1   2   1   1   2   1   2   0   0   0   0   1   1   1   0   0   2   1   2   0   2   2   0   1   1   0   1   2   2   1   0   1   0   2   1   1   1   1   1   1   1   2   1   1   1   1   0   1   1   2   1   0   2   1   1   1   1   1   1   1   1   1
 MK-3-9                 0   0   1   1   2   0   1   2   1   2   2   2   1   1   1   1   1   1   2   1   1   1   1   0   1   0   0   0   2   1   1   0   0   2   1   1   1   0   2   2   0   2   1   1   1   1   1   1   0   1   2   0   1   0   0   2   2   1   1   0   1   1   1   1   1   2   2   0   1   2   0   0   2   0   1   0   0   1   2   0   0   1   1   2   0   1   0   1   0   1   1   0   2   0   0   2   0   1   0   0   2   1   0   1   2   0   1   2   1   2   1   2   2   2   1   2   2   1   0   0   1   1   1   0   2   1   2   2   1   0   2   1   0   1   1   1   2   1   1   2   1   1   1   0   1   0   0   0   0   1   0   1   0   1   1   1   2   0   2   2   0   1   1   0   0   2   2   2   0   1   0   2   1   1   1   1   1   1   1   2   1   2   1   1   0   1   1   2   1   0   2   1   1   1   1   1   1   2   1   1
 MK-3-10                0   0   1   0   2   0   2   2   1   2   2   1   1   1   1   1   1   1   2   1   1   1   1   0   1   1   1   0   2   1   1   1   0   1   1   1   1   0   2   2   1   2   1   2   2   1   1   1   1   1   1   0   1   1   1   2   2   1   0   0   1   1   1   1   1   2   2   0   1   2   0   0   2   0   1   0   0   1   2   0   0   2   2   2   0   1   0   1   0   1   1   0   2   0   0   2   0   0   0   0   1   1   0   2   2   1   1   2   2   2   1   2   1   2   1   2   2   1   0   0   1   1   0   0   2   1   2   2   1   0   2   1   0   1   2   1   1   1   1   2   1   1   1   1   1   0   0   0   0   1   1   1   0   1   1   1   1   0   2   2   0   1   1   0   0   2   2   2   0   1   0   1   1   1   1   1   1   1   1   2   1   1   2   2   0   1   1   2   1   0   1   1   1   1   1   1   1   2   1   1
 MK-3-11                0   0   1   0   2   0   2   2   1   2   2   1   1   1   1   1   1   1   2   0   1   0   1   0   1   1   1   0   2   1   1   1   0   1   1   2   1   1   1   2   1   2   2   1   2   0   1   1   1   1   1   0   1   2   1   2   2   1   0   0   1   1   1   1   1   2   2   0   2   2   1   0   2   1   1   1   2   1   1   0   0   1   2   2   0   1   0   1   0   1   1   0   2   0   2   2   0   0   0   0   1   1   0   1   2   1   1   2   2   2   0   2   1   2   1   2   1   1   0   0   1   1   0   0   2   1   2   2   1   0   2   1   1   1   2   1   1   1   1   1   2   2   1   1   1   0   0   0   0   1   1   2   0   0   0   1   2   1   2   2   0   2   1   0   0   2   1   2   0   0   0   1   1   1   1   2   1   1   2   1   1   1   2   2   0   1   1   2   1   0   1   1   2   1   0   1   2   2   1   1
 MK-3-12                1   0   1   0   2   0   2   2   1   2   2   2   1   2   1   2   0   1   2   0   1   0   1   0   1   1   1   1   2   1   1   1   0   1   1   2   2   0   1   1   1   2   2   1   2   0   2   1   1   1   2   0   1   2   2   2   2   1   0   1   1   1   2   1   1   2   2   0   2   1   1   0   2   1   1   2   2   1   2   0   0   1   1   2   0   1   0   1   0   1   1   0   2   0   2   2   0   0   0   0   1   1   0   1   2   1   1   1   0   2   0   2   1   2   1   2   1   1   1   0   1   1   1   0   2   1   2   2   1   0   1   1   1   1   2   1   1   1   1   1   2   2   1   1   1   0   0   0   1   1   1   2   0   0   0   1   2   0   2   2   0   2   1   0   0   1   1   2   1   0   0   1   2   1   1   2   1   1   2   1   1   1   2   1   0   1   1   2   1   0   2   1   2   1   0   1   2   1   2   1
 MK-3-13                1   0   1   0   2   0   2   2   1   2   2   2   1   2   1   2   0   0   2   0   1   0   1   0   1   1   1   1   2   1   1   1   0   1   1   2   2   0   1   1   1   2   2   0   1   0   2   1   1   2   2   0   1   1   2   2   2   1   0   1   1   1   1   1   2   2   2   0   2   2   1   1   2   1   0   2   2   1   1   0   0   0   1   2   0   1   0   1   0   1   1   0   2   0   2   2   0   0   0   0   1   1   0   1   2   1   1   1   0   2   0   2   1   2   1   2   1   1   0   0   1   1   1   1   2   0   2   1   1   1   1   1   1   1   2   1   1   1   1   1   2   2   1   2   1   0   0   0   1   1   0   2   0   0   0   1   1   0   2   2   0   1   0   0   1   1   1   2   1   0   0   1   2   1   1   2   0   1   2   1   1   0   2   1   0   1   2   2   2   0   2   1   2   1   0   1   2   1   2   0
 MK-3-14                1   0   0   0   2   0   2   2   2   1   2   1   1   2   1   2   0   0   2   0   1   0   2   0   1   1   1   1   2   1   2   1   1   1   0   2   1   0   1   1   1   2   2   0   1   1   1   1   1   2   2   0   1   1   2   2   2   1   0   1   1   1   1   1   2   2   2   0   2   2   1   1   1   1   1   2   2   1   1   1   0   0   2   2   0   1   0   1   0   1   1   0   2   0   1   2   0   0   1   0   1   1   0   1   2   0   1   1   1   2   0   2   1   2   2   2   1   1   0   0   1   2   1   1   2   0   2   1   1   1   1   1   1   1   2   1   0   1   1   2   2   2   1   2   1   1   0   1   1   1   0   2   0   0   0   2   1   1   2   2   0   1   0   0   0   1   1   2   1   0   0   1   2   1   0   2   0   1   2   1   1   0   2   0   0   1   2   2   2   1   2   1   2   1   0   1   1   1   2   0
 MK-3-15                1   0   0   1   2   0   2   2   2   1   1   1   1   1   1   0   0   1   1   1   1   0   2   0   1   1   1   1   1   0   1   1   1   1   1   1   1   0   1   1   1   2   2   0   1   2   1   2   2   2   1   0   1   1   2   2   2   1   0   1   1   1   1   1   1   2   2   0   2   2   1   1   1   1   1   2   2   1   1   2   0   0   2   2   0   1   0   1   1   1   1   0   1   0   1   2   0   0   1   0   2   0   0   0   1   0   1   1   1   2   0   2   1   2   2   2   1   0   0   0   1   2   2   2   2   0   2   1   1   1   1   1   1   1   2   1   0   0   1   2   1   2   1   2   1   1   0   0   1   1   0   2   0   1   0   2   1   1   2   1   0   1   0   0   0   1   1   1   1   0   0   1   1   1   0   2   0   1   2   1   0   0   2   0   1   1   2   1   2   2   2   1   1   0   1   1   1   1   2   1
 MK-3-16                1   0   0   1   1   1   2   2   2   1   1   1   1   1   1   0   0   1   1   1   1   0   2   0   1   1   0   1   1   0   1   1   1   1   1   1   1   0   1   1   1   2   2   0   1   2   1   2   2   1   1   1   1   1   1   0   2   1   0   1   1   1   0   1   1   0   2   0   2   2   1   1   1   0   1   2   2   1   1   1   0   0   2   2   0   1   0   1   1   1   2   0   1   0   1   2   1   0   1   0   2   1   1   0   1   0   2   1   1   2   0   2   1   2   2   2   2   0   0   0   1   1   2   1   2   0   2   1   1   1   1   0   0   1   1   1   0   0   1   2   1   1   0   2   1   2   0   0   1   1   0   2   0   1   0   2   0   1   2   1   2   1   0   0   0   1   1   1   1   1   0   1   1   1   0   2   0   1   2   1   0   0   2   1   1   1   2   1   2   1   2   0   1   0   1   1   1   1   2   1
 MK-4-1                 1   1   1   0   2   2   2   2   1   1   1   2   0   1   1   1   1   1   0   2   1   1   1   1   1   2   0   1   1   1   1   0   1   1   2   2   1   1   1   2   1   1   2   0   1   1   1   1   1   1   2   2   1   1   1   2   1   1   1   2   2   2   1   2   0   0   0   0   2   2   0   1   1   0   0   0   2   2   1   2   1   2   1   1   0   1   0   2   1   2   1   2   1   2   1   1   1   0   2   1   1   1   1   1   1   2   1   1   1   2   1   2   1   2   1   1   1   1   1   1   1   1   0   0   1   0   1   2   0   2   0   1   1   2   1   2   1   1   0   1   1   1   1   1   2   0   2   0   1   0   1   1   1   1   2   0   2   1   1   0   2   1   0   1   0   0   1   2   0   1   1   1   1   1   0   1   2   0   1   2   0   1   2   2   0   0   0   1   1   0   1   1   1   1   2   2   2   2   1   2
 MK-4-2                 1   1   1   0   2   1   2   2   1   1   1   2   0   1   1   1   1   2   0   2   1   1   1   2   0   2   0   1   1   1   1   0   1   0   2   2   1   1   1   2   1   1   1   0   1   2   1   1   1   0   2   2   0   1   1   2   1   0   1   2   2   2   1   2   0   0   0   1   2   2   0   1   1   0   0   0   2   2   1   2   2   2   1   1   0   1   0   1   0   2   1   2   1   2   1   1   1   0   2   1   1   1   1   1   1   2   1   1   1   2   1   1   1   1   1   0   1   1   1   1   1   1   0   0   1   0   0   1   0   2   0   0   1   2   0   2   1   1   0   1   1   1   1   1   2   1   2   1   1   0   0   1   1   1   2   1   2   1   1   0   2   1   0   2   0   0   1   2   0   1   2   1   1   1   0   1   2   0   1   0   0   1   2   1   0   0   1   1   1   0   0   1   1   2   2   2   1   2   1   2
 MK-4-3                 1   0   1   0   1   1   2   2   1   1   1   2   0   1   1   1   1   2   1   1   1   1   1   1   0   2   1   1   1   1   1   0   0   1   2   2   0   1   1   1   0   1   0   0   2   2   1   0   1   0   2   1   0   1   2   2   1   0   1   2   1   2   1   0   0   0   0   1   2   2   1   1   1   0   0   1   1   2   1   2   2   2   1   1   0   1   0   1   0   2   1   1   1   1   1   1   1   0   2   0   2   1   0   1   0   2   1   1   1   2   1   1   1   1   1   0   1   1   1   1   0   1   0   0   1   0   0   1   1   2   1   1   1   2   1   2   1   1   1   0   1   1   1   1   2   1   2   1   1   0   1   1   1   0   2   1   2   1   0   0   2   1   1   2   1   0   1   2   0   1   2   0   1   1   0   2   2   0   1   0   0   1   2   1   0   0   1   1   1   0   0   2   1   2   2   1   1   2   1   2
 MK-4-4                 1   0   1   0   1   1   2   2   1   1   0   2   0   1   1   1   1   2   1   2   1   1   1   1   0   1   1   1   1   1   1   0   1   1   1   2   0   1   1   1   1   1   0   0   2   2   1   1   1   0   2   1   0   2   2   2   2   0   1   2   2   2   1   0   0   0   1   1   1   2   1   2   1   1   0   2   1   2   1   2   2   1   1   1   0   1   0   1   0   2   1   1   1   1   1   1   1   1   2   0   1   1   0   1   0   2   1   1   1   2   1   1   1   1   1   0   1   1   1   1   0   1   1   0   1   0   0   1   1   2   1   1   1   2   0   1   1   1   1   0   1   1   1   1   2   1   1   1   1   1   2   1   1   0   2   1   2   1   1   0   2   1   1   2   0   1   1   2   0   1   2   1   1   1   0   2   2   0   0   0   0   1   1   1   0   0   1   1   1   0   0   2   1   2   2   1   1   2   1   1
 MK-4-5                 0   0   1   1   1   1   2   2   1   1   0   2   0   1   1   0   1   2   2   2   1   0   1   1   0   0   1   1   1   1   1   0   1   0   1   2   0   1   1   2   0   1   0   0   2   2   1   1   1   0   2   1   0   2   1   2   2   0   1   2   1   2   1   0   0   0   1   1   1   1   1   2   1   1   0   2   1   2   1   1   1   1   1   1   1   1   1   1   0   2   1   1   1   1   1   0   1   1   1   1   1   1   0   1   0   2   2   1   1   2   1   1   1   2   0   0   1   1   1   1   0   1   1   0   1   0   0   2   0   2   1   1   1   2   0   1   2   1   0   0   1   1   1   1   2   1   1   2   1   1   2   1   1   1   2   2   2   1   1   0   2   1   1   2   0   1   1   2   0   1   2   1   1   0   1   1   2   0   0   0   0   1   2   1   1   0   1   1   1   0   0   2   1   1   2   1   1   2   1   1
 MK-4-6                 0   0   1   1   1   1   2   1   0   1   0   2   0   1   0   0   2   2   2   2   1   0   0   1   0   0   1   1   2   1   1   0   1   0   1   2   0   1   1   2   0   1   1   0   2   2   2   2   1   0   1   1   0   2   1   2   1   0   2   2   1   2   2   0   0   0   1   0   1   1   1   2   1   0   0   2   1   2   1   1   1   1   1   1   1   1   1   1   0   2   1   1   1   1   1   0   0   1   1   1   1   1   0   1   0   1   2   1   1   2   0   1   1   1   0   0   0   1   1   1   0   1   1   1   1   0   0   2   0   2   1   1   1   2   0   1   2   0   0   0   1   1   1   0   2   1   1   2   1   2   2   1   2   1   2   2   2   1   2   0   2   1   0   2   1   2   1   0   0   1   2   2   1   0   1   1   1   1   0   0   0   1   2   1   0   0   1   2   0   0   1   2   1   1   2   1   1   2   1   1
 MK-4-7                 0   0   1   1   2   1   1   1   0   1   0   2   0   1   0   0   2   1   2   2   1   0   0   1   0   1   1   1   1   1   1   1   1   0   1   2   0   1   1   2   0   1   1   0   2   2   2   2   1   0   1   1   0   2   1   2   1   0   2   2   1   2   1   0   0   1   1   0   1   1   1   2   1   0   0   2   1   1   1   1   0   1   1   1   1   2   1   1   0   2   1   1   1   1   1   0   0   1   1   1   1   1   0   1   0   1   2   1   1   2   1   1   1   1   0   1   1   1   1   1   0   1   2   1   1   0   0   2   0   2   1   1   2   1   0   0   2   0   0   0   1   1   2   0   2   1   1   2   1   1   2   1   2   1   2   2   2   1   2   0   2   1   0   2   1   2   1   0   1   1   2   2   1   1   1   1   1   1   1   0   0   1   2   1   0   0   1   2   0   0   2   2   1   1   2   1   1   2   1   1
 MK-4-8                 0   0   1   1   1   1   1   1   0   1   0   2   0   1   0   0   2   0   2   2   1   0   0   2   0   1   1   1   1   1   1   1   1   1   1   2   0   1   1   2   0   1   1   0   2   2   2   2   1   0   0   1   0   2   1   1   1   0   2   2   1   2   1   0   0   2   1   0   2   1   1   1   1   0   0   2   1   1   1   0   0   0   1   1   1   1   1   1   1   2   1   1   1   2   1   0   2   0   1   0   1   2   0   1   0   2   2   1   1   1   1   1   1   1   1   1   1   1   1   1   1   1   2   2   0   0   0   2   0   2   1   1   2   1   0   1   1   0   0   0   1   1   2   0   1   1   1   2   1   1   2   1   2   1   2   2   2   0   2   0   1   1   0   2   2   2   1   0   1   1   2   2   1   1   1   1   1   1   1   0   0   1   2   1   0   1   1   2   0   0   1   1   1   2   2   1   1   2   1   1
 MK-4-9                 1   1   1   1   1   1   1   0   1   1   0   0   0   1   0   0   2   0   2   1   1   0   0   2   0   1   1   2   2   1   1   1   0   1   1   2   0   1   1   2   0   1   1   0   1   2   2   2   1   0   0   1   0   2   1   1   1   0   2   0   1   2   1   0   0   2   1   0   2   1   2   1   1   0   0   2   1   1   2   0   1   1   1   1   1   1   1   1   1   1   0   1   1   2   1   0   2   0   1   0   2   2   1   1   1   2   2   1   1   1   1   1   1   1   1   1   1   1   1   0   1   1   2   2   0   0   0   2   0   2   0   1   2   1   0   1   1   0   0   0   1   1   1   0   1   1   1   2   1   1   2   1   2   1   2   1   2   0   1   0   1   0   0   1   2   1   1   0   2   1   2   2   1   1   1   1   1   1   1   0   0   1   2   1   0   1   1   2   0   0   1   1   1   2   2   1   1   2   1   1
 MK-4-10                1   1   1   2   1   1   1   0   1   1   0   0   0   1   0   0   2   0   2   1   1   1   1   2   0   1   0   2   2   1   1   1   1   1   1   1   0   2   1   2   0   1   1   0   2   2   2   2   1   1   1   1   0   2   1   1   1   0   1   0   1   2   1   0   0   2   1   0   2   1   2   2   1   0   0   1   0   1   1   0   1   1   1   1   1   1   1   1   0   1   0   1   1   2   1   0   2   1   0   0   2   2   1   1   0   2   2   1   1   1   1   1   1   1   1   1   1   1   1   0   1   1   2   2   0   1   0   1   1   1   0   1   2   1   1   1   1   0   0   0   0   0   0   0   2   2   1   2   1   0   2   1   2   1   2   1   1   0   1   1   1   0   0   1   2   1   1   0   1   1   2   2   1   1   1   1   1   1   1   0   0   1   2   1   0   1   1   1   0   0   1   1   1   1   2   1   1   2   1   1
 MK-4-11                1   1   1   2   1   1   1   0   1   0   0   0   1   1   0   0   2   0   2   0   0   0   0   1   0   1   0   2   2   1   1   1   1   1   1   1   0   2   1   2   0   1   1   0   0   1   1   2   1   1   1   1   1   2   2   1   1   0   1   0   0   2   1   0   0   2   1   2   2   1   2   2   1   0   0   1   1   1   1   0   1   1   1   1   1   1   1   0   0   1   0   1   0   2   1   0   2   1   0   0   2   2   1   1   0   2   2   1   1   1   1   1   1   1   1   1   1   1   1   0   1   2   2   2   1   1   1   1   1   1   0   1   2   1   1   1   1   0   0   0   0   1   0   1   2   2   1   2   1   0   2   2   2   1   2   2   1   0   1   1   1   0   0   1   2   1   1   0   1   1   2   2   2   1   1   0   1   1   1   0   0   1   2   1   0   1   1   2   0   1   2   1   1   1   2   1   1   2   1   1
 MK-4-12                1   1   1   2   1   1   1   0   2   0   0   0   1   1   0   0   2   0   2   1   0   1   0   1   0   1   0   2   2   1   1   1   1   1   1   1   0   2   1   2   0   0   2   0   1   2   1   2   1   1   1   1   1   2   2   1   1   0   1   0   0   2   1   0   0   2   1   2   1   1   2   1   1   0   0   1   1   1   1   0   0   1   0   1   1   0   1   0   0   1   0   1   0   2   1   0   2   0   0   1   1   2   1   2   0   2   2   1   1   1   1   1   1   2   1   1   0   1   2   0   2   1   2   2   1   1   1   1   1   1   1   1   2   1   1   1   1   0   0   2   0   2   0   1   1   2   1   2   1   0   2   2   2   0   2   1   1   0   1   1   1   0   0   1   1   1   2   0   1   1   2   2   1   0   1   0   1   2   1   0   1   1   2   2   0   1   1   2   0   1   2   1   1   1   2   2   1   2   1   1
 MK-4-13                1   1   1   2   1   1   1   1   2   0   0   1   1   1   0   0   2   1   2   1   0   1   0   1   0   1   0   2   2   1   1   2   1   1   1   1   0   2   1   2   2   0   2   0   1   2   1   2   1   1   1   2   1   2   2   1   1   0   1   0   0   2   1   0   0   2   1   2   1   1   2   1   2   0   0   2   1   1   0   1   0   1   0   1   1   0   1   0   0   1   0   1   0   2   1   1   2   1   0   1   2   2   1   2   0   2   2   0   1   1   1   1   1   2   1   1   0   2   2   0   2   1   2   2   1   1   1   1   1   1   0   1   2   0   2   1   1   1   0   1   0   1   0   1   2   2   1   1   1   0   2   2   2   0   2   1   1   0   1   2   2   0   0   2   1   1   2   0   2   1   2   1   1   0   1   0   1   1   1   0   1   1   1   2   1   1   1   2   0   1   2   1   1   1   2   2   1   2   1   1
 MK-4-14                1   1   1   2   2   1   1   1   2   0   1   1   1   1   0   1   2   1   2   0   0   1   0   1   0   1   0   2   2   1   2   2   1   1   1   2   1   2   1   2   1   0   1   0   1   2   1   2   1   1   1   2   1   2   2   1   1   0   1   0   0   2   1   0   0   1   1   2   1   1   2   1   2   1   0   2   0   1   0   1   0   1   0   0   1   0   0   0   0   1   0   1   0   2   1   1   2   2   0   1   1   1   1   2   0   2   1   0   1   1   1   1   2   2   1   0   0   2   2   1   1   1   1   2   1   1   1   1   1   1   1   1   2   0   2   1   1   2   0   1   0   1   1   1   2   2   1   0   1   0   2   2   2   0   2   1   1   2   1   2   1   1   0   2   0   1   2   0   2   1   2   1   1   0   1   0   1   1   1   0   1   1   1   2   1   1   1   2   0   1   2   2   1   0   1   2   1   2   1   0
 MK-4-15                1   1   0   2   2   1   1   2   2   0   1   2   1   1   0   1   2   1   0   2   0   0   0   1   0   1   0   2   2   1   1   2   2   1   1   1   1   2   1   2   1   0   1   1   1   2   1   2   0   1   1   1   1   2   2   1   1   0   1   0   1   2   1   0   0   1   1   0   0   1   2   1   2   1   0   2   0   1   0   1   0   0   1   0   0   0   0   0   0   1   0   2   0   2   1   1   2   2   0   1   1   1   1   2   0   2   1   0   1   1   1   0   2   2   1   0   0   2   2   2   0   1   1   2   1   1   1   1   1   2   1   1   2   0   2   0   1   1   1   1   0   2   1   1   2   1   1   1   1   0   2   2   1   0   2   1   1   2   1   1   1   1   0   2   0   1   2   0   2   1   2   1   1   0   1   0   1   1   0   0   1   1   1   2   1   1   1   2   0   2   2   2   1   0   1   0   1   2   1   1
 MK-4-16                1   1   1   2   2   1   1   1   2   0   1   2   1   2   0   2   1   1   0   2   0   0   0   1   0   1   0   2   2   1   1   2   2   1   2   1   1   1   0   1   1   0   1   0   2   2   2   2   0   1   1   0   1   2   2   1   1   0   1   0   1   2   0   0   0   1   1   0   0   1   2   1   2   1   0   1   0   1   0   1   0   0   1   0   1   1   1   0   0   1   1   2   0   2   1   0   2   2   0   1   1   1   1   2   0   2   1   0   1   1   1   0   2   2   1   0   0   2   2   2   0   1   1   2   1   1   1   1   1   2   1   1   2   0   2   0   1   1   1   1   0   2   1   1   2   1   1   1   1   1   1   2   1   1   2   1   1   2   1   0   1   1   0   1   1   1   2   0   1   1   2   1   1   0   1   0   1   0   0   0   0   1   1   2   1   2   1   2   0   2   1   1   1   0   1   0   1   2   2   1
 MK-5-1                 2   2   1   1   2   1   0   1   1   0   1   0   1   1   1   1   1   1   0   2   1   0   1   2   0   2   2   0   1   1   2   1   0   1   2   1   1   1   1   1   1   1   1   1   0   0   0   2   0   2   1   1   2   1   1   1   0   2   0   1   0   2   1   2   2   1   1   1   1   1   2   2   2   1   2   1   0   2   0   1   1   2   0   2   1   0   2   1   2   0   1   1   1   0   1   2   1   1   0   0   0   1   2   0   1   1   1   1   2   2   0   1   1   2   2   1   2   1   0   0   0   0   0   0   1   1   2   1   1   1   1   1   1   2   1   2   1   2   0   2   1   2   1   0   0   0   1   1   2   0   2   2   1   2   1   0   1   0   1   0   0   1   0   1   0   1   1   0   1   1   0   2   1   2   0   0   2   2   2   0   1   0   1   2   1   1   1   2   2   2   0   1   2   0   1   2   1   0   1   1
 MK-5-2                 1   2   1   0   1   1   0   1   1   0   1   0   1   1   1   1   1   1   0   2   1   1   1   2   0   2   2   0   1   0   2   1   0   1   2   0   1   2   1   1   1   1   2   1   0   0   1   2   0   2   1   1   2   1   1   2   0   2   0   1   0   2   1   1   1   1   1   1   1   1   2   2   2   1   2   1   0   2   0   2   0   2   0   2   1   0   1   1   2   0   1   1   1   0   2   2   1   1   0   0   0   1   1   0   1   1   1   1   2   2   0   1   1   2   1   1   2   1   0   0   0   0   1   0   2   1   2   1   1   2   0   1   1   2   1   2   1   2   0   2   1   2   1   0   1   0   1   1   2   0   2   2   1   1   1   1   1   0   1   0   0   1   0   1   0   1   1   0   1   1   0   2   1   2   0   0   2   2   2   0   1   0   1   2   1   1   1   2   2   1   0   1   2   0   1   1   1   0   1   1
 MK-5-3                 1   2   1   0   1   1   0   2   0   1   1   1   1   1   1   1   1   1   0   2   1   1   0   2   0   2   2   0   1   0   2   1   0   1   2   0   1   2   1   1   1   1   2   1   0   0   1   1   1   2   0   0   2   1   1   2   0   2   0   2   0   2   1   1   1   1   1   0   2   1   2   2   2   1   2   1   1   2   0   2   0   2   0   1   1   0   1   1   2   0   1   1   1   1   2   2   1   1   1   0   0   1   2   0   1   1   2   1   2   1   0   2   1   2   1   1   2   1   0   0   0   0   1   0   1   2   2   1   1   2   0   0   1   2   1   2   1   2   0   2   1   2   1   0   1   0   2   1   2   0   1   2   1   0   2   1   1   0   2   0   0   1   0   1   0   1   1   0   1   1   0   1   1   2   0   0   2   2   1   1   1   0   1   2   1   1   1   2   1   1   0   1   2   0   1   1   1   1   1   1
 MK-5-4                 1   2   0   0   1   1   0   2   0   1   0   1   1   1   1   1   1   1   0   2   1   1   0   2   1   2   2   0   1   0   2   1   0   1   2   0   1   2   1   0   2   2   2   1   0   1   0   1   2   2   0   0   1   1   1   2   0   2   0   2   0   1   1   1   1   1   2   1   2   1   2   2   1   1   2   1   1   2   0   2   0   2   0   1   1   0   1   1   1   0   2   1   1   1   2   2   1   2   1   0   0   1   2   0   1   0   2   1   1   1   0   2   1   2   1   1   2   1   0   0   1   0   1   1   1   2   1   1   2   2   0   0   1   1   1   2   1   2   0   2   1   2   1   0   1   0   2   1   2   0   1   1   1   0   2   1   1   0   2   0   0   1   0   1   0   1   0   0   1   1   1   0   0   2   0   0   2   2   0   1   1   1   1   1   0   1   1   2   1   1   0   1   2   1   1   1   1   2   1   1
 MK-5-5                 1   2   0   1   1   1   0   2   0   2   0   1   1   0   1   1   2   1   0   2   1   1   0   2   1   2   2   0   1   0   2   1   0   1   2   0   1   1   0   0   2   2   1   1   0   1   0   1   2   2   0   0   0   1   1   2   0   2   0   2   1   1   1   1   1   1   2   1   2   1   1   2   1   1   2   1   1   2   0   2   0   2   0   1   1   1   1   1   1   1   2   0   0   2   2   1   1   2   1   0   0   1   1   0   1   0   2   1   2   1   0   2   1   1   1   1   2   1   0   0   1   0   2   1   1   2   1   1   2   2   0   1   1   1   2   2   2   2   0   2   2   2   1   0   1   1   2   1   2   1   1   1   2   0   2   1   1   0   2   0   0   1   0   1   0   1   0   0   1   1   1   0   0   2   0   0   2   2   1   1   1   2   1   1   1   1   1   2   1   1   0   1   2   0   1   1   0   1   0   0
 MK-5-6                 2   2   0   1   1   1   0   2   0   2   0   2   1   0   1   1   2   1   1   2   1   1   1   1   1   2   2   0   1   0   2   1   0   2   0   0   1   1   1   0   2   2   1   1   0   2   1   1   1   2   0   0   1   2   1   2   0   2   0   2   1   1   1   1   1   1   2   1   2   1   1   2   1   1   2   1   1   2   0   2   0   0   0   1   2   1   1   1   1   1   1   1   0   2   2   1   1   2   1   1   0   1   1   0   1   0   2   1   2   1   0   2   1   1   1   1   2   1   0   0   1   0   2   1   1   2   1   1   2   2   0   2   2   1   2   2   2   2   1   2   2   2   1   0   1   0   2   0   2   1   1   1   2   1   2   0   0   0   1   0   1   1   0   1   0   1   0   0   1   1   1   0   0   1   0   0   2   2   0   1   1   2   1   1   1   1   1   2   1   1   0   1   2   1   1   1   0   1   0   0
 MK-5-7                 2   2   0   1   1   2   0   2   0   2   0   2   1   0   1   1   2   0   1   2   1   2   1   1   1   2   2   1   1   0   2   0   0   2   0   1   1   1   1   0   2   2   1   1   1   2   1   1   1   2   0   0   1   1   1   2   0   2   0   1   1   1   1   1   2   2   2   1   2   1   1   2   1   1   2   1   1   2   0   2   0   0   0   1   2   1   0   1   1   1   1   2   0   1   2   1   1   2   1   1   0   1   1   0   1   1   2   1   2   1   0   2   2   1   0   1   2   1   0   0   1   0   2   1   1   2   1   1   2   1   1   2   1   1   2   2   1   2   1   2   2   2   2   0   1   1   2   0   2   1   1   0   2   1   2   1   0   0   1   0   1   0   0   1   0   1   0   0   1   2   1   1   1   1   0   0   1   1   0   1   1   2   1   1   1   2   1   2   1   1   0   1   2   1   1   0   0   1   0   0
 MK-5-8                 1   2   0   1   1   2   0   2   0   2   0   2   0   0   1   1   2   0   1   2   1   2   1   1   1   2   1   1   1   0   2   0   0   2   0   0   1   1   1   0   2   1   1   1   1   2   0   1   1   1   0   0   1   1   1   2   0   2   0   1   0   1   1   1   2   2   2   1   2   1   1   2   1   1   2   1   1   2   0   2   0   0   1   1   1   1   0   1   1   1   1   2   0   0   1   0   1   1   1   1   0   2   1   1   1   1   2   1   2   0   0   2   2   1   0   1   2   1   0   0   1   0   2   1   0   2   1   1   1   1   1   2   1   1   2   2   1   2   1   2   2   2   2   0   1   1   2   0   1   1   1   0   2   1   2   1   0   0   1   0   2   0   0   1   0   1   0   0   1   2   1   2   2   2   0   0   2   1   0   1   1   2   1   1   1   2   1   1   1   1   0   1   2   2   1   0   0   1   1   0
 MK-5-9                 1   2   0   1   1   2   1   2   0   2   0   2   0   0   1   1   2   1   1   1   1   2   1   1   1   2   1   1   1   1   2   0   0   2   0   0   1   1   1   1   1   1   1   1   1   2   0   1   1   1   0   0   1   2   1   2   0   2   0   1   0   1   1   1   1   2   2   0   2   1   1   2   1   1   1   1   1   1   0   1   0   0   2   1   1   1   1   1   1   1   1   2   0   0   1   1   1   1   1   1   0   2   1   2   1   1   2   1   2   0   0   2   2   1   0   1   1   1   0   0   1   0   2   1   0   2   2   1   1   1   1   2   1   1   2   1   1   1   1   2   0   2   2   0   1   1   2   0   1   1   1   0   1   1   2   1   0   0   1   0   2   1   1   1   0   1   0   0   1   2   1   2   2   2   0   0   2   1   0   1   1   2   1   1   1   2   1   1   1   1   0   0   2   2   1   0   0   1   1   0
 MK-5-10                1   2   0   1   1   2   0   2   0   2   0   2   0   1   1   2   2   1   1   1   0   1   1   2   1   2   1   1   2   1   1   0   1   2   0   0   1   1   1   1   1   1   1   1   1   2   0   1   1   1   0   0   1   2   1   2   0   2   0   1   0   1   1   1   1   2   2   0   2   1   1   2   1   1   1   1   1   1   0   1   0   0   2   1   1   0   1   1   1   1   1   2   0   1   1   1   1   1   1   1   0   1   0   2   0   1   2   1   2   0   0   1   2   1   1   1   1   0   0   0   1   0   2   1   0   2   1   0   2   1   1   2   1   1   2   1   1   1   1   2   0   2   2   0   1   1   1   0   2   1   2   1   1   1   2   1   0   0   2   0   2   1   1   1   1   1   0   0   1   2   1   2   2   2   0   0   2   1   0   0   1   2   1   1   1   2   1   1   1   1   0   1   2   2   1   0   0   1   1   0
 MK-5-11                0   2   0   1   0   2   1   2   0   2   0   2   0   1   1   1   2   1   1   0   0   1   1   2   2   2   1   1   2   1   0   0   1   2   0   0   1   1   1   1   1   1   1   1   1   2   0   1   1   2   0   0   1   1   1   2   0   1   0   1   0   1   1   1   1   2   2   0   2   1   1   2   2   1   1   1   0   1   0   1   0   0   2   2   1   1   1   1   2   2   1   2   0   1   1   1   1   1   1   0   0   1   0   2   0   1   2   1   2   0   0   1   2   1   1   1   2   0   0   0   1   1   2   1   1   2   1   0   2   1   1   2   1   1   2   0   2   1   1   2   0   2   2   0   1   1   1   1   2   1   2   1   1   1   2   1   1   2   1   0   2   1   1   1   1   1   0   0   1   2   2   2   2   2   0   0   2   1   0   0   1   2   1   1   1   2   1   1   1   1   0   1   2   2   1   0   0   1   2   0
 MK-5-12                1   2   0   1   0   2   1   2   0   2   0   2   0   2   1   1   2   1   1   0   1   1   1   2   2   2   1   2   2   1   0   1   1   2   1   0   1   1   1   1   1   1   1   1   1   2   0   1   2   2   0   0   0   1   1   2   0   0   0   1   0   1   1   2   0   1   2   0   2   1   1   2   2   1   1   1   1   1   0   2   0   0   2   1   1   1   1   1   2   2   0   0   0   1   1   1   1   1   0   0   1   1   0   2   0   1   2   1   2   0   0   1   2   0   1   1   1   1   0   0   1   2   2   0   1   2   1   0   2   1   1   1   1   1   2   0   2   1   0   2   0   1   2   0   1   1   1   1   2   0   1   1   1   1   2   1   2   2   1   0   2   1   1   0   0   1   1   1   1   1   2   2   2   2   0   0   1   1   0   0   1   2   1   0   2   2   1   1   1   1   0   2   2   2   1   0   0   1   2   0
 MK-5-13                1   2   0   1   0   2   1   2   0   2   0   2   0   2   1   1   1   1   1   1   1   1   1   2   2   1   1   2   2   1   0   1   2   2   1   0   1   1   1   1   2   1   0   2   1   2   0   1   2   2   0   0   0   0   1   2   0   0   0   1   1   1   2   2   0   1   2   1   2   1   1   2   1   0   0   1   1   0   0   2   0   0   2   1   1   0   1   0   2   2   0   1   1   2   2   1   1   1   0   0   1   1   0   2   0   1   2   1   2   0   1   0   2   0   1   2   1   1   0   0   1   2   2   1   1   1   1   0   2   1   1   0   1   1   1   0   2   1   0   2   0   1   2   1   1   1   1   1   2   0   1   1   0   1   2   1   2   2   1   0   2   1   1   0   0   0   1   1   1   1   2   2   1   2   0   0   0   1   0   0   1   2   2   0   2   2   1   1   1   1   0   2   2   2   1   0   0   2   2   0
 MK-5-14                1   2   0   1   0   1   1   2   0   2   0   2   0   2   1   1   1   2   1   1   1   1   1   2   2   1   1   2   2   1   0   1   2   1   1   0   1   0   1   0   2   1   0   2   1   2   0   1   2   2   0   0   0   0   1   2   0   0   0   1   1   1   1   2   0   1   2   0   2   1   0   2   1   0   0   1   1   0   0   2   0   0   2   1   0   0   1   0   2   2   0   0   1   2   2   1   1   1   0   1   1   1   0   2   0   1   1   1   2   0   1   0   2   0   1   2   1   1   0   0   1   2   1   1   1   1   1   0   2   1   1   0   1   1   1   0   2   1   0   2   0   1   2   1   1   1   1   1   2   0   1   1   1   1   1   1   2   2   1   2   0   1   1   0   0   0   1   1   0   1   2   2   1   2   0   0   0   1   0   0   2   2   2   0   2   2   1   1   2   1   0   1   2   2   1   0   0   2   2   0
 MK-5-15                1   1   0   2   0   1   1   2   0   2   1   2   1   2   1   0   1   2   1   1   1   2   1   2   1   1   1   2   2   1   0   1   2   1   1   0   0   0   0   0   2   1   0   2   2   2   0   1   1   2   0   0   0   1   1   2   0   0   0   1   1   1   1   2   1   1   2   0   2   1   0   2   1   0   0   1   1   0   0   2   0   0   2   1   0   1   1   0   1   2   0   0   1   2   2   0   1   1   0   1   1   1   0   2   0   1   1   2   1   0   1   0   1   0   1   1   1   1   0   0   2   2   1   0   1   2   1   0   2   1   1   0   2   1   1   0   2   1   0   2   1   1   1   0   1   1   1   1   2   0   1   1   1   1   1   1   2   2   1   1   0   1   1   0   1   0   1   1   0   0   2   2   1   2   0   0   0   1   0   0   2   2   2   1   2   1   1   1   2   1   0   1   1   2   1   0   0   2   2   0
 MK-5-16                2   1   0   2   0   1   0   2   1   2   1   0   1   2   1   1   1   2   1   1   1   2   1   2   1   1   1   2   2   1   0   1   1   1   2   0   0   0   1   0   2   1   0   2   1   2   0   1   1   1   0   0   0   1   1   0   0   0   0   0   1   1   1   2   1   1   1   0   1   1   0   2   1   1   0   2   1   1   0   1   0   0   2   1   1   1   1   0   1   2   0   0   1   2   1   0   1   1   0   1   1   1   0   2   0   1   1   2   1   0   0   1   2   0   1   1   1   1   1   0   1   2   1   0   1   2   1   0   2   1   1   1   1   0   1   0   2   1   0   2   1   1   1   0   1   2   2   0   2   1   1   1   1   2   2   1   2   1   1   1   0   1   1   0   1   0   0   1   0   0   1   2   1   2   0   0   0   1   0   1   2   0   2   1   1   1   1   1   2   1   0   1   1   2   1   0   0   1   2   0
 MK-6-1                 1   0   0   2   1   0   0   1   0   0   1   2   1   0   0   2   1   1   2   1   0   1   1   1   0   1   0   2   0   0   1   0   2   0   0   0   1   1   1   1   2   0   1   0   2   2   2   1   0   1   0   0   0   2   1   2   1   1   1   2   1   1   1   1   0   0   0   1   2   0   1   1   0   1   1   1   1   1   1   2   1   1   2   0   1   1   0   0   2   1   1   2   0   2   2   1   1   1   1   2   0   2   1   0   0   1   1   1   1   1   2   1   1   2   1   2   2   1   1   1   1   1   1   0   0   0   2   0   0   1   1   1   1   0   0   2   1   0   0   1   1   2   1   1   0   1   0   1   0   1   0   0   1   0   1   0   2   1   0   0   1   2   0   2   0   2   0   1   2   0   0   0   0   0   1   2   1   2   2   1   1   1   2   1   2   1   0   1   0   2   1   1   2   0   0   0   1   0   1   1
 MK-6-2                 1   0   0   2   1   1   0   1   0   2   1   2   1   0   0   1   1   1   2   1   0   1   1   1   0   1   0   2   0   0   1   0   2   0   0   0   1   1   1   1   1   0   1   0   2   2   1   1   0   1   0   0   0   2   1   1   1   2   1   1   1   1   1   1   0   0   0   2   1   0   1   1   1   1   1   1   1   1   1   2   0   1   2   0   1   1   0   0   2   1   1   2   0   2   2   1   1   1   1   2   0   2   1   0   1   1   1   1   1   1   2   1   1   2   1   1   2   1   1   1   1   1   0   0   0   0   2   0   0   1   1   0   1   0   0   2   1   0   0   1   0   2   1   1   0   1   0   1   0   1   1   0   1   0   1   0   2   1   0   0   1   2   1   2   1   2   0   1   2   1   1   0   0   0   1   2   1   2   2   1   1   1   2   1   2   1   0   1   1   2   1   1   2   1   0   0   1   0   1   1
 MK-6-3                 1   0   0   2   1   1   1   2   0   2   1   1   1   1   1   1   2   2   2   1   0   1   0   2   0   1   0   2   0   0   1   1   2   0   0   0   1   2   1   1   1   0   1   0   2   2   1   1   0   1   0   0   0   2   1   1   0   2   2   1   2   1   1   1   0   0   0   2   1   0   1   1   1   1   1   1   1   1   0   2   0   1   2   1   1   1   0   1   2   1   1   2   0   2   2   1   1   1   1   2   0   2   1   0   1   1   2   2   1   1   2   0   1   2   1   1   2   1   1   1   2   1   0   0   0   0   2   0   0   1   1   0   1   0   0   1   1   1   0   1   0   2   1   2   0   1   2   1   1   1   1   0   1   0   1   0   2   1   0   0   1   2   1   2   1   2   0   2   2   1   2   0   1   0   1   2   2   2   1   1   1   2   2   2   2   1   1   1   1   2   0   1   2   1   0   0   1   1   1   2
 MK-6-4                 1   0   0   2   1   1   0   2   0   2   0   1   1   1   1   1   2   1   2   1   0   1   0   2   1   1   0   2   0   0   1   1   0   1   0   0   1   2   1   1   0   0   1   0   2   2   1   1   0   1   0   0   0   2   1   1   0   2   2   1   2   1   1   2   1   0   1   2   2   0   0   1   1   1   1   1   1   1   0   1   0   1   2   2   1   1   0   1   2   1   1   2   0   2   2   0   1   1   0   2   0   2   1   0   1   1   2   2   1   1   1   0   1   2   1   1   2   1   1   1   2   1   0   0   0   1   2   0   0   1   1   0   1   0   0   0   1   1   1   1   0   2   0   2   2   1   2   1   1   1   1   0   1   0   2   1   1   1   0   0   1   2   1   1   2   2   1   2   2   1   2   0   1   1   1   1   2   2   1   1   0   2   2   2   2   1   2   1   1   2   0   0   2   1   0   0   1   1   1   2
 MK-6-5                 1   0   1   2   1   2   1   2   0   1   0   1   1   1   1   1   1   1   2   1   0   1   0   2   1   1   0   2   0   0   1   1   0   1   0   0   0   1   2   2   1   1   2   0   2   2   1   1   1   1   0   0   0   2   2   1   0   1   2   1   2   1   1   1   1   0   1   1   2   0   0   1   1   1   1   1   1   1   0   1   0   1   2   2   1   1   1   1   2   1   1   2   0   2   2   0   1   1   0   1   2   2   1   0   2   1   2   1   1   1   1   1   2   2   1   1   2   1   1   1   2   1   0   1   0   1   2   0   0   0   1   1   1   0   1   0   1   1   1   1   1   2   0   2   2   1   2   0   1   1   1   1   1   0   2   1   1   1   0   0   1   1   1   1   2   2   0   2   2   1   1   0   1   2   2   1   2   2   1   1   0   0   2   2   1   1   2   0   1   2   0   0   2   1   1   0   1   2   1   2
 MK-6-6                 1   0   1   1   1   2   1   1   0   1   0   1   2   1   1   1   2   1   2   1   0   1   0   1   0   2   1   1   0   2   1   1   0   1   0   0   1   1   1   2   1   1   2   0   1   2   1   1   1   1   0   0   0   2   2   1   1   1   2   1   2   1   1   1   1   0   1   1   1   0   0   1   1   1   1   1   1   1   0   1   0   1   2   2   1   2   1   0   1   1   1   2   0   2   2   0   1   1   1   1   1   2   1   0   2   1   2   1   1   1   0   1   2   2   1   2   2   1   1   1   2   1   0   1   0   1   2   0   0   0   1   1   0   0   1   0   1   1   1   2   1   2   0   1   1   0   2   0   1   0   1   1   1   0   2   1   1   0   0   1   1   1   1   1   2   2   0   1   2   0   1   0   0   2   2   1   2   2   0   1   0   0   2   2   1   1   1   0   1   1   1   1   2   1   0   0   1   1   1   1
 MK-6-7                 2   0   1   1   0   2   1   1   0   2   0   1   2   1   1   0   2   1   2   1   0   1   0   1   0   2   1   1   2   2   1   1   0   1   1   0   1   2   1   1   1   1   2   1   1   2   1   1   1   2   0   0   0   2   2   0   1   1   2   1   2   1   1   0   1   0   1   1   1   0   0   1   1   1   1   1   1   1   0   1   0   1   2   2   1   1   1   0   1   0   1   2   0   2   2   0   2   1   0   1   1   2   1   0   2   1   2   1   0   1   2   1   1   2   1   2   2   1   1   1   2   1   0   1   1   1   2   1   0   1   1   1   1   0   1   0   1   1   1   1   1   2   0   0   0   0   2   0   1   0   1   1   1   0   2   1   2   1   0   1   1   2   2   1   2   2   0   1   2   0   1   0   0   2   2   1   2   2   0   1   0   0   2   2   1   1   1   0   1   1   2   1   2   1   0   0   1   1   1   1
 MK-6-8                 2   0   1   1   0   1   1   1   0   1   1   1   2   1   1   1   1   1   2   0   0   1   0   1   0   2   1   1   2   1   1   1   0   1   0   0   1   2   1   0   1   1   2   1   1   2   2   1   1   2   0   0   0   2   2   0   0   1   2   1   2   1   1   0   1   0   1   1   1   0   0   1   1   1   1   0   1   1   0   1   1   1   2   2   1   1   1   0   1   0   1   2   0   2   2   1   2   1   1   0   1   2   1   0   1   1   2   1   0   1   2   1   1   2   0   2   2   1   1   1   1   1   0   1   1   2   2   1   0   1   0   2   1   0   2   0   1   1   1   1   1   1   0   0   0   0   2   0   1   1   2   1   1   0   2   1   2   1   0   1   1   2   2   1   2   2   0   1   2   0   1   1   0   2   2   1   2   2   0   1   0   0   1   2   1   0   1   0   1   1   1   2   2   1   0   0   1   1   1   1
 MK-6-9                 2   0   1   1   0   1   1   2   0   1   1   1   2   1   1   0   1   1   2   1   0   0   0   0   0   2   0   1   2   0   1   1   0   1   1   0   1   2   1   0   1   1   2   1   1   2   2   1   1   2   0   0   2   2   2   0   0   2   2   1   2   1   1   0   1   0   1   1   1   1   0   1   1   1   1   1   1   1   0   1   0   1   2   2   1   0   1   0   1   0   0   1   0   2   2   1   1   1   1   0   1   2   0   0   2   1   2   1   0   1   1   1   1   2   0   2   2   1   1   1   1   1   0   1   1   2   2   1   0   1   0   2   1   0   2   0   2   1   2   1   1   1   0   0   1   0   2   0   1   1   1   1   0   0   2   1   2   1   0   1   0   2   2   1   2   2   0   1   2   0   1   1   1   2   2   1   2   2   0   1   0   0   1   2   0   0   1   0   1   1   1   2   2   1   0   0   1   1   1   1
 MK-6-10                2   0   1   1   1   1   1   2   0   0   1   1   2   1   1   0   2   1   2   1   0   0   0   0   0   2   0   1   2   0   1   1   0   1   1   0   1   2   2   0   1   1   1   1   1   1   2   1   1   2   0   0   2   2   2   0   0   2   2   1   2   1   1   0   2   1   1   1   1   1   0   1   1   1   1   1   1   1   0   1   0   2   2   2   1   0   1   0   2   0   0   0   0   0   2   1   0   1   1   0   1   2   0   0   2   2   2   1   0   1   1   1   1   2   0   2   1   0   1   1   0   1   1   1   1   2   2   2   0   1   0   2   1   0   2   1   2   1   1   1   1   1   0   0   2   0   2   0   1   2   1   1   0   0   2   1   2   1   0   1   0   2   1   1   2   1   0   1   2   1   1   1   1   2   2   1   2   2   0   1   2   0   1   2   0   0   1   0   1   1   1   2   1   1   0   0   1   1   1   1
 MK-6-11                2   0   1   0   2   1   1   2   0   0   1   1   2   1   1   0   2   1   2   1   0   0   0   0   0   2   0   1   1   1   1   1   1   1   1   0   1   2   1   0   1   0   1   0   1   1   1   1   1   2   0   0   2   0   1   0   0   2   1   1   2   1   1   0   2   1   1   1   1   1   0   1   1   1   2   0   2   0   0   1   0   2   1   2   1   0   1   0   2   0   0   0   0   0   2   1   0   1   1   1   1   2   0   0   2   2   2   1   0   1   1   0   1   2   0   2   1   1   1   1   0   1   2   1   1   2   1   2   0   1   0   2   1   0   2   1   2   1   1   2   1   1   1   1   2   0   1   0   1   2   1   1   1   0   1   1   2   1   0   1   0   1   1   1   2   1   0   1   1   0   0   1   1   1   2   1   1   2   0   1   1   0   1   2   0   0   1   0   1   1   1   2   1   1   0   0   1   1   1   1
 MK-6-12                2   0   1   0   2   2   1   2   0   0   1   1   2   1   2   0   2   1   2   1   0   0   0   0   0   2   0   0   1   1   1   1   2   2   1   0   1   2   1   0   1   0   1   0   1   1   1   1   1   2   0   0   2   0   1   0   0   2   1   2   1   1   1   0   1   0   1   1   1   1   0   2   1   1   2   0   2   0   0   1   0   2   1   2   1   0   1   0   2   0   0   0   0   0   2   1   0   2   2   1   1   2   1   0   2   2   2   1   0   1   1   0   1   2   0   2   0   1   1   1   0   1   1   1   1   2   1   2   1   1   0   2   1   0   1   1   2   1   2   1   1   1   1   1   2   0   1   0   0   2   2   1   1   0   1   1   2   1   0   1   0   2   1   2   2   1   0   1   1   1   1   1   2   0   2   1   1   2   0   0   1   0   1   2   0   0   0   0   1   0   1   2   0   1   1   1   1   1   1   1
 MK-6-13                2   0   1   0   2   2   1   2   0   0   1   1   1   1   1   0   2   1   2   1   0   2   0   0   1   2   0   0   1   0   1   2   2   2   1   1   1   2   1   0   1   0   1   0   1   1   1   1   0   2   0   0   2   1   1   2   0   2   2   2   1   1   1   0   1   0   1   1   1   1   0   2   1   1   2   0   2   1   0   1   0   2   2   2   1   0   1   0   2   1   0   0   0   0   1   1   0   2   1   1   1   2   1   0   2   2   1   1   0   0   1   0   1   2   0   1   0   1   1   1   0   1   1   1   1   2   1   2   1   1   0   1   1   0   1   1   2   1   2   2   1   1   1   1   1   1   0   1   0   2   2   1   1   0   1   1   1   1   1   1   0   2   1   2   2   1   0   0   1   1   1   1   1   0   1   1   1   1   0   0   1   1   2   2   0   0   0   0   1   0   1   2   2   1   0   1   1   1   1   0
 MK-6-14                2   0   1   0   2   1   1   1   0   0   1   1   1   1   1   0   2   1   2   1   0   2   1   0   1   2   0   1   0   0   1   2   2   2   1   1   2   2   2   0   1   0   1   0   1   1   1   1   0   2   0   0   2   1   1   2   1   1   2   2   1   1   1   0   2   0   1   1   0   1   0   2   1   1   2   0   1   1   0   0   0   2   1   2   1   0   1   0   2   1   1   0   0   0   1   1   2   1   1   1   1   2   0   0   2   2   1   1   0   0   1   0   1   2   1   1   1   1   1   1   0   1   1   0   1   2   1   2   1   0   0   1   1   1   1   1   1   2   2   2   2   1   1   1   1   1   0   1   0   1   2   1   1   0   1   1   1   1   1   1   0   1   1   1   2   1   1   0   1   1   1   1   1   0   1   1   0   1   0   0   2   0   1   2   0   0   0   1   1   1   1   2   1   1   1   0   1   1   1   0
 MK-6-15                2   0   1   0   2   1   1   1   0   0   1   1   1   1   1   0   0   1   2   1   1   2   1   0   1   2   0   1   0   0   2   2   2   2   2   1   2   2   2   1   1   0   1   0   1   1   1   1   0   2   0   0   2   1   1   2   1   1   2   2   1   1   1   0   2   0   1   1   0   1   0   2   0   1   2   0   1   1   0   0   0   2   0   1   1   0   1   0   2   2   1   0   0   1   0   1   2   1   1   1   0   2   0   1   2   1   1   1   0   0   1   0   1   2   1   1   1   1   1   1   0   1   1   0   1   2   1   2   1   0   1   1   0   1   1   0   1   2   2   2   1   1   1   1   1   1   0   1   0   1   2   1   1   0   1   1   1   1   1   1   0   2   1   2   2   1   1   0   0   1   1   1   1   0   1   2   0   2   0   0   2   1   1   2   0   0   1   1   0   1   1   2   1   1   1   0   1   1   2   0
 MK-6-16                2   0   0   0   2   1   0   1   0   0   1   1   1   1   1   0   1   1   2   1   1   2   1   0   1   2   0   1   0   0   0   2   2   2   1   1   2   2   2   1   1   0   2   0   1   1   1   1   1   2   0   0   2   1   1   2   1   1   2   1   1   1   1   0   1   0   1   1   0   1   0   2   0   1   1   0   1   1   1   0   0   2   1   1   1   0   1   0   2   2   1   1   0   0   0   1   2   1   1   1   1   2   0   1   2   1   0   1   0   0   1   0   1   2   0   1   1   1   1   0   0   1   1   0   1   2   1   2   0   1   1   1   0   1   0   0   1   2   2   2   2   1   0   0   1   1   0   1   0   1   1   1   1   0   1   1   1   1   1   1   0   2   0   2   2   1   1   0   0   1   1   1   2   0   1   1   0   1   0   1   1   0   0   2   0   0   1   1   0   2   1   2   0   1   2   0   1   1   1   0
 
!****************************************** Phenotypic Data **********************************************************
!-100.0 is resevred for missing phenotype
SimulatedTrait1         9.8329    9.5347    9.4117    7.8705    8.6432   10.6973   10.2930   11.4501   10.3657   10.7263    7.7044   10.2209    9.3233   10.1846   10.7272   11.1814    9.4798   10.2423   10.4437   10.2848    9.8301   10.5187    7.6512   10.6291    9.6644   10.8906   11.0741   10.3388   10.9736   10.4534   10.6370    9.1732    9.6544    9.7739    7.9704    9.7710    9.6447    9.8238    9.6031    9.2526   10.4783   10.4462    8.3430   10.2509    9.3989   10.2760    9.1722   10.1845    8.0689   10.1236    9.5675    9.8254   10.2454    9.5537   10.8597    9.6334    9.2248    9.6086    9.9159    8.9807    8.9398    9.1430   11.0461   10.7091    9.7715    9.9263    9.0777    9.2191   10.8713   11.3342    9.0045    8.4234    9.5614    9.5389    9.1757   10.4259   11.3693    9.2912    9.1371    9.6797   11.9593   11.1023    9.4440   11.0578   10.6463   10.7979   10.7347   11.8733   11.0055    9.1416    9.1043   10.8009    7.4615   10.6069    9.5007    9.5398    9.7627    9.7285   10.2188    8.2854   12.6145   10.7835    9.3601   10.5163   10.1481    9.3338    9.9581   12.2814   10.2809    8.3478    9.1738   10.7511    9.4333    8.8481    9.1317    9.1001   11.3282    9.0591    6.5946   10.4064   10.5694    8.6146    9.9093   12.4624   10.9088    8.9974    9.6202   10.6463   10.0827    8.6042   10.3162    9.1016   10.7517   11.1099    9.5370   10.2186    8.4026    8.5063   10.3756   10.1645   10.5787    9.6397   10.2217    9.6331   10.4529   10.7040   10.2388   11.5986   11.3887   11.1282   10.9172   10.6064    8.0488   10.0534    8.5303   10.2493    9.3348    9.8541   12.2700   11.4023   10.4819   10.1757   11.5144   10.3594    9.2735   10.3230    9.1790    7.1253    9.8569    9.6789   11.4781   11.0533    9.3252   10.4934   11.3353    8.9308   10.2285    8.3541    9.9086   10.7642   11.2097   10.5859    9.4579   11.2519   10.0374    9.1739    8.6821    9.6989    7.9383    8.4586   10.5844   10.7713   11.0621    9.7851   10.3643   10.2997    9.3341   11.7338    9.5224   10.3050
 
