# Supplementary material for: Inclusive Composite Interval Mapping of QTL by Environment Interactions in Biparental Populations
Source: PLoS One. 2015 Jul 10;10(7):e0132414. doi: 10.1371/journal.pone.0132414 (PMC4498613; doi:10.1371/journal.pone.0132414)
Supplement: S2 File — (ZIP) [file pone.0132414.s002.zip › F2 population/e=1/run_00068.met]

!**********************Note: lines staring with "!" are remarks and will be ignored in the program********************
!*********************************General Information**********************************
!Assuming F1 = P1 x P2, populations available in QTL IciMapping are: 
!  1, P1BC1F1 = P1 x F1, the first backcrossing where P1 is used as the recurrent parent;
!  2, P2BC1F1 = P2 x F1, the first backcrossing where P2 is used as the recurrent parent;
!  3, F1DH, F1-derived doubled haploids; 
!  4, RIL or F1RIL, recombination inbred lines through the repeated selfing of F1;
!  5, P1BC1RIL, recombination inbred lines through the repeated selfing of P1BC1F1;
!  6, P2BC1RIL, recombination inbred lines through the repeated selfing of P2BC1F1;
!  7, F2, the selfing generation of F1;
!  8, F3, the selfing generation of F2;
!  9, P1BC2F1, the second backcrossing where P1 is used as the recurrent parent; 
! 10, P2BC2F1, the second backcrossing where P2 is used as the recurrent parent;
! 11, P1BC2RIL, recombination inred lines through the repeated selfing of P1BC2F1; 
! 12, P2BC2RIL, recombination inred lines through the repeated selfing of P2BC2F1; 
! 13, P1BC1F2, the selfing generation of P1BC1F1; 
! 14, P2BC1F2, the selfing generation of P2BC1F1; 
! 15, P1BC2F2, the selfing generation of P1BC2F1; 
! 16, P2BC2F2, the selfing generation of P2BC2F1; 
! 17, P1BC1DH, P1BC1F1-derived doubled haploids; 
! 18, P2BC1DH, P2BC1F1-derived doubled haploids; 
! 19, P1BC2DH, P1BC2F1-derived doubled haploids; 
! 20, P2BC2DH, P2BC2F1-derived doubled haploids; 
   7      !Mapping Population (see remarks above)
   2      !Mapping Function (1 for Kosambi; 2 for Haldane; 3 for Morgan)
   2      !Marker Space Type (1 for intervals; 2 for positions)
   1      !Marker Space Unit(1 for centiMorgans; 2 for Morgan)
   6      !Number of Chromosomes (or Linkage Groups)
 200      !Size of the mapping population
   1      !Number of environments
 
!***************************************** Chromosomes and Linkage Maps **********************************************
!Chromosome                 NumMarkers
-CH1                        16
-CH2                        16
-CH3                        16
-CH4                        16
-CH5                        16
-CH6                        16
!Linkage map (Marker name followed by position or the interval length)
 MK-1-1                1     0.000
 MK-1-2                1    10.000
 MK-1-3                1    20.000
 MK-1-4                1    30.000
 MK-1-5                1    40.000
 MK-1-6                1    50.000
 MK-1-7                1    60.000
 MK-1-8                1    70.000
 MK-1-9                1    80.000
 MK-1-10               1    90.000
 MK-1-11               1   100.000
 MK-1-12               1   110.000
 MK-1-13               1   120.000
 MK-1-14               1   130.000
 MK-1-15               1   140.000
 MK-1-16               1   150.000
 MK-2-1                2     0.000
 MK-2-2                2    10.000
 MK-2-3                2    20.000
 MK-2-4                2    30.000
 MK-2-5                2    40.000
 MK-2-6                2    50.000
 MK-2-7                2    60.000
 MK-2-8                2    70.000
 MK-2-9                2    80.000
 MK-2-10               2    90.000
 MK-2-11               2   100.000
 MK-2-12               2   110.000
 MK-2-13               2   120.000
 MK-2-14               2   130.000
 MK-2-15               2   140.000
 MK-2-16               2   150.000
 MK-3-1                3     0.000
 MK-3-2                3    10.000
 MK-3-3                3    20.000
 MK-3-4                3    30.000
 MK-3-5                3    40.000
 MK-3-6                3    50.000
 MK-3-7                3    60.000
 MK-3-8                3    70.000
 MK-3-9                3    80.000
 MK-3-10               3    90.000
 MK-3-11               3   100.000
 MK-3-12               3   110.000
 MK-3-13               3   120.000
 MK-3-14               3   130.000
 MK-3-15               3   140.000
 MK-3-16               3   150.000
 MK-4-1                4     0.000
 MK-4-2                4    10.000
 MK-4-3                4    20.000
 MK-4-4                4    30.000
 MK-4-5                4    40.000
 MK-4-6                4    50.000
 MK-4-7                4    60.000
 MK-4-8                4    70.000
 MK-4-9                4    80.000
 MK-4-10               4    90.000
 MK-4-11               4   100.000
 MK-4-12               4   110.000
 MK-4-13               4   120.000
 MK-4-14               4   130.000
 MK-4-15               4   140.000
 MK-4-16               4   150.000
 MK-5-1                5     0.000
 MK-5-2                5    10.000
 MK-5-3                5    20.000
 MK-5-4                5    30.000
 MK-5-5                5    40.000
 MK-5-6                5    50.000
 MK-5-7                5    60.000
 MK-5-8                5    70.000
 MK-5-9                5    80.000
 MK-5-10               5    90.000
 MK-5-11               5   100.000
 MK-5-12               5   110.000
 MK-5-13               5   120.000
 MK-5-14               5   130.000
 MK-5-15               5   140.000
 MK-5-16               5   150.000
 MK-6-1                6     0.000
 MK-6-2                6    10.000
 MK-6-3                6    20.000
 MK-6-4                6    30.000
 MK-6-5                6    40.000
 MK-6-6                6    50.000
 MK-6-7                6    60.000
 MK-6-8                6    70.000
 MK-6-9                6    80.000
 MK-6-10               6    90.000
 MK-6-11               6   100.000
 MK-6-12               6   110.000
 MK-6-13               6   120.000
 MK-6-14               6   130.000
 MK-6-15               6   140.000
 MK-6-16               6   150.000
!*********************************** Marker Types ********************************************************************
!Co-dominant marker: When heterozygote F1 is present, P1 is coded as 2, F1 is coded as 1, and P2 is coded as 0; Otherwise, P1 is coded as 2, and P2 is coded as 0. 
!Dominant marker: When heterozygote F1 is present, P1 and F1 are coded as 12, and P2 is coded as 0; Otherwise, P1 is coded as 2, and P2 is coded as 0.  
!Recessive markers: When heterozygote F1 is present, P1 is coded as 2, and F1 and P2 are coded as 10; Otherwise, P1 is coded as 2, and P2 is coded as 0. 
!Missing marker is coded as -1. 
 MK-1-1                 0   1   1   0   1   1   0   0   2   1   1   0   1   1   0   1   1   0   2   0   0   1   2   2   1   1   0   2   1   1   2   1   1   2   2   0   1   0   2   1   2   2   1   1   1   1   1   0   0   1   1   1   2   1   1   0   1   2   1   1   2   1   1   0   2   2   2   1   1   0   0   2   2   0   0   0   0   1   2   1   1   0   1   2   0   1   2   0   2   1   1   1   1   0   2   1   1   1   1   0   2   0   1   0   2   2   2   1   0   2   0   0   1   2   1   0   2   1   0   1   0   1   0   1   2   1   1   0   1   0   1   1   1   1   1   2   2   2   1   0   2   1   1   2   2   1   1   1   1   1   0   2   2   1   1   0   2   1   2   1   0   2   0   0   0   1   0   1   1   0   2   2   0   2   1   0   1   1   1   2   1   1   1   1   2   1   0   0   1   1   2   2   0   1   0   2   1   1   1   1
 MK-1-2                 0   1   2   0   2   1   0   0   1   2   2   1   1   2   0   1   0   0   2   0   0   1   2   2   1   1   0   2   1   1   2   1   1   1   2   0   1   0   2   1   2   2   1   1   1   1   1   0   0   0   1   1   2   1   1   0   1   1   1   1   1   1   1   0   2   2   2   1   1   0   0   2   2   0   0   0   0   2   2   1   1   0   0   2   0   1   2   0   2   1   1   1   1   0   1   1   0   1   2   0   2   0   1   0   2   1   2   1   0   2   0   1   1   2   1   0   2   1   0   1   0   1   0   1   2   1   1   0   1   0   1   1   1   2   1   2   1   2   1   0   2   0   2   2   2   2   1   0   1   2   0   2   2   1   2   0   2   1   1   1   0   2   0   0   0   1   0   1   1   0   2   2   0   2   1   0   1   1   1   2   1   1   1   1   2   1   1   1   1   1   1   2   0   1   0   2   1   1   1   1
 MK-1-3                 0   1   2   0   2   2   0   0   1   2   2   1   1   2   1   1   0   0   2   0   0   1   2   2   0   1   0   1   1   1   1   1   2   1   2   0   1   0   2   1   2   1   1   1   1   1   1   0   0   0   1   0   2   1   1   0   0   2   1   1   1   1   1   0   2   2   2   1   1   0   0   2   2   1   0   1   0   2   2   0   1   0   0   2   0   2   2   1   2   1   1   1   1   1   1   1   0   1   2   0   2   1   1   0   2   0   2   1   0   2   0   1   1   2   1   0   2   1   0   2   0   1   0   1   2   1   1   0   1   0   1   1   0   2   1   1   1   2   1   0   2   0   1   2   2   2   1   0   1   2   0   2   2   1   2   0   2   1   1   1   0   1   0   0   0   0   0   1   1   0   2   2   0   2   1   0   2   1   1   2   1   1   1   1   2   0   1   1   1   1   1   2   1   1   1   1   1   1   1   1
 MK-1-4                 0   0   2   0   2   1   0   0   1   1   2   1   1   2   1   1   1   0   1   0   0   1   1   2   0   1   0   1   0   1   1   1   2   1   2   0   2   1   2   1   1   1   1   1   0   1   1   0   1   0   1   0   2   1   1   0   1   2   1   1   1   2   1   0   2   2   2   0   1   0   0   2   2   2   0   0   1   1   2   0   1   0   0   1   0   2   2   1   2   1   1   1   2   1   1   1   0   1   2   0   1   0   1   0   2   1   1   1   0   2   0   0   1   2   0   0   2   1   0   2   0   1   0   0   2   1   1   0   1   0   0   1   1   2   1   1   1   2   1   0   2   0   1   2   1   2   0   0   1   2   0   2   2   1   2   0   2   1   1   1   0   1   0   0   1   0   0   1   1   0   2   1   0   1   2   1   2   1   1   2   1   2   1   1   2   0   1   1   1   1   1   1   0   1   1   1   1   1   1   1
 MK-1-5                 0   0   2   0   2   1   0   0   1   1   1   2   1   1   0   0   1   0   1   0   0   1   1   2   0   1   0   1   0   1   1   1   2   1   2   0   1   2   0   0   1   1   2   1   0   1   1   0   1   0   1   0   2   1   1   0   1   2   1   1   1   2   1   0   2   1   1   0   0   0   0   2   2   2   0   0   1   1   2   1   1   0   1   1   0   2   2   2   2   1   2   1   2   1   2   1   0   2   2   0   1   0   1   0   2   2   1   0   0   2   1   0   0   2   0   0   2   1   0   2   0   1   0   1   2   1   1   0   0   0   1   1   1   2   1   2   0   2   2   0   2   0   2   2   0   2   0   1   2   2   0   2   2   0   2   1   2   1   1   1   0   1   0   1   1   0   0   1   1   0   1   1   0   1   2   1   2   1   1   1   1   2   2   1   2   0   1   1   1   1   1   1   1   1   2   1   1   1   1   1
 MK-1-6                 0   0   2   0   2   1   0   0   1   2   2   2   1   1   0   0   1   0   1   0   0   0   1   1   0   0   0   1   1   1   1   2   2   1   2   0   2   2   0   0   1   1   2   1   1   1   1   0   1   0   1   0   2   1   1   0   1   2   1   1   1   2   1   1   2   2   1   0   0   0   1   2   2   2   0   0   1   1   2   1   1   0   1   1   0   2   2   2   2   1   2   1   1   2   2   1   1   2   2   1   1   0   1   0   2   2   1   0   0   1   1   0   0   2   0   0   1   1   0   2   0   1   0   2   2   1   1   2   0   0   1   0   1   1   2   2   0   2   2   0   2   0   2   2   1   2   0   1   2   2   0   2   2   0   1   2   2   1   1   2   1   1   0   1   1   1   0   1   1   0   1   2   0   0   2   1   1   1   1   0   1   2   1   0   2   0   1   1   1   1   2   1   1   1   2   1   1   1   1   1
 MK-1-7                 0   1   2   0   2   1   0   0   1   2   1   2   1   1   0   0   2   1   1   0   0   0   1   2   0   0   1   1   1   2   1   2   2   1   1   0   2   2   0   0   1   1   2   1   2   1   1   0   1   0   1   0   2   1   1   0   1   1   1   1   1   2   1   1   2   2   1   0   0   0   1   0   2   2   0   0   2   1   2   2   1   0   1   0   0   2   1   2   2   0   2   0   2   2   2   1   1   2   2   1   1   2   1   0   2   1   1   0   0   1   1   0   1   2   0   0   1   1   1   2   0   0   1   2   2   1   1   2   0   0   1   0   1   1   2   1   0   2   1   0   2   0   2   1   1   2   0   1   2   2   0   2   1   0   1   2   2   1   1   2   1   0   0   2   2   1   1   1   1   0   2   2   0   0   2   1   1   2   1   0   1   2   1   0   2   0   1   1   1   1   1   1   1   1   2   1   1   1   1   1
 MK-1-8                 0   1   2   0   2   1   1   0   1   2   1   2   0   1   0   0   2   1   1   0   0   0   1   2   1   1   1   1   1   2   0   2   2   1   1   0   1   1   1   0   1   1   2   1   2   1   1   0   1   0   1   0   2   1   1   0   0   1   0   2   0   2   1   1   1   2   1   0   1   0   0   0   2   2   0   0   2   1   1   2   0   0   1   1   0   2   1   2   1   0   2   0   2   2   2   1   1   1   2   1   1   2   1   0   2   1   1   0   0   1   1   0   1   2   1   0   1   1   1   2   0   0   1   1   2   1   1   1   0   0   1   0   1   1   2   0   0   1   1   0   2   0   2   1   1   1   1   1   2   2   0   2   1   0   2   2   2   1   1   1   1   0   0   1   2   1   1   1   1   0   2   2   0   0   2   2   1   2   1   0   1   1   1   0   2   0   1   1   1   1   1   1   0   1   2   1   1   1   2   1
 MK-1-9                 0   1   2   0   1   1   1   0   1   2   0   2   0   0   0   0   1   1   1   0   0   0   1   1   1   1   2   1   1   2   0   2   2   1   1   0   1   1   1   1   1   1   2   2   2   1   1   0   1   0   1   0   2   1   1   0   0   1   0   2   0   1   1   2   1   1   1   0   1   0   1   0   2   2   0   0   1   1   0   2   0   0   0   1   1   2   0   1   1   1   2   0   2   2   2   1   1   1   2   1   1   2   1   0   2   1   1   0   1   1   1   0   1   2   1   0   1   1   1   2   0   1   1   1   2   1   1   1   0   0   0   0   1   1   2   0   0   1   1   1   1   0   2   1   1   1   1   2   2   2   0   2   1   1   2   2   2   1   1   1   1   0   0   1   2   1   1   1   1   1   2   2   0   0   2   2   1   2   1   0   1   1   1   0   2   0   1   1   1   1   1   2   0   1   2   1   1   1   2   1
 MK-1-10                0   1   1   1   1   1   1   0   1   2   0   2   0   1   0   0   1   1   1   0   0   0   0   1   1   1   2   0   1   2   1   2   2   1   1   1   1   1   1   2   1   1   2   1   2   1   1   0   1   0   1   0   2   0   1   0   0   1   0   2   0   1   1   2   1   1   1   0   1   1   2   0   0   1   0   1   1   1   0   2   0   0   1   1   1   2   0   1   1   1   2   0   2   2   2   1   1   1   2   0   0   2   0   0   1   0   1   0   1   1   1   0   1   2   1   0   1   1   2   2   0   1   1   1   1   1   1   1   0   0   1   0   1   2   1   0   0   1   0   1   1   0   2   1   1   1   1   2   2   2   0   1   1   0   2   2   2   1   1   1   1   0   0   1   2   1   1   1   1   1   2   2   0   0   1   2   1   2   1   0   1   1   1   1   2   0   1   1   1   1   2   2   1   1   2   1   1   1   2   1
 MK-1-11                0   1   1   1   1   1   2   0   1   1   0   2   0   0   0   0   1   1   1   0   0   0   0   0   1   1   2   0   1   1   1   2   2   1   2   0   1   1   1   1   2   1   2   1   2   1   1   0   1   0   1   0   2   1   1   0   0   1   0   2   0   0   1   1   0   1   1   0   1   1   2   1   0   1   2   1   1   1   0   2   0   0   1   1   1   1   0   1   1   2   2   0   2   1   2   1   2   1   2   0   0   2   0   0   1   0   1   0   1   1   1   0   1   2   1   0   1   0   1   2   0   1   1   1   1   1   1   1   0   1   1   0   1   2   1   0   0   1   0   1   1   0   2   1   2   1   1   2   2   2   2   2   1   0   2   1   2   1   1   1   1   0   0   1   2   1   1   1   1   1   2   1   0   0   1   2   1   2   1   0   1   2   1   1   2   0   1   1   1   1   2   2   1   1   2   2   1   2   2   1
 MK-1-12                0   1   1   1   1   1   2   0   1   1   0   2   0   1   0   0   0   1   1   0   0   1   1   0   1   1   2   0   1   1   1   2   2   1   2   1   0   1   1   1   2   1   1   1   1   0   1   1   1   1   2   0   2   1   1   0   0   1   0   2   0   1   1   1   0   1   1   0   1   1   2   1   0   1   2   1   1   1   0   2   0   0   1   1   1   1   0   2   1   2   2   0   2   2   2   1   1   1   2   0   0   2   0   0   1   0   1   0   1   1   1   0   1   1   1   0   1   0   1   2   0   0   1   1   2   1   1   1   0   1   1   0   1   2   1   0   0   1   0   1   1   1   2   1   2   1   1   0   2   2   2   2   1   0   2   2   2   1   1   2   1   0   0   1   2   1   1   2   1   1   2   1   0   1   1   2   1   2   1   0   1   2   1   1   1   0   1   1   1   1   1   1   1   1   2   2   1   1   2   1
 MK-1-13                0   1   0   1   1   1   2   0   1   2   0   2   0   1   1   1   1   2   1   0   0   1   1   0   1   1   2   0   1   1   2   2   2   1   2   2   1   1   1   1   2   1   1   2   1   0   1   0   1   1   1   0   1   0   1   0   1   1   0   2   0   1   1   1   1   1   1   0   1   1   2   0   0   1   2   1   1   1   0   1   0   0   1   1   1   1   1   2   1   2   2   0   2   2   2   1   1   1   1   0   1   2   0   0   0   0   1   0   0   1   1   0   1   2   1   0   1   0   2   2   0   1   1   1   2   1   1   1   0   1   1   0   1   2   1   0   0   1   0   1   1   1   2   1   2   1   1   0   2   1   2   2   0   0   2   1   1   1   1   2   1   0   0   0   2   1   1   2   1   1   2   1   0   1   1   1   1   1   0   1   1   1   1   1   1   0   1   1   1   1   1   2   2   1   1   2   0   1   2   1
 MK-1-14                0   1   0   1   1   1   2   0   1   2   0   2   0   1   1   2   1   2   1   0   0   1   0   0   1   1   2   1   1   1   2   2   1   1   2   2   0   1   2   2   2   1   1   2   1   1   1   0   1   1   1   0   0   0   1   0   2   2   1   2   0   1   0   2   1   1   2   0   1   1   2   0   0   1   2   0   1   1   0   1   1   1   1   0   1   1   1   2   1   2   2   0   2   2   2   1   1   0   1   1   1   2   0   0   0   0   1   0   0   1   1   0   1   2   1   0   1   0   2   2   0   1   1   1   1   1   1   1   0   1   1   0   2   2   1   1   1   1   0   1   1   1   2   1   2   2   1   0   1   1   2   2   0   0   2   0   1   1   1   2   2   0   2   0   2   1   1   2   1   1   2   1   0   1   1   1   1   2   0   1   1   1   1   1   1   0   1   1   1   1   1   2   2   1   2   1   1   1   2   1
 MK-1-15                0   1   0   1   0   1   2   0   1   2   1   2   0   1   1   2   1   2   2   0   1   1   0   0   1   1   2   1   1   1   2   2   1   1   2   2   0   1   2   2   2   1   0   1   1   1   1   0   1   1   1   0   0   1   1   0   2   2   1   2   0   0   1   1   1   1   2   0   1   1   1   0   0   1   2   0   1   1   1   1   1   1   1   1   1   1   1   2   2   2   2   0   0   1   2   1   1   0   1   2   1   2   0   0   0   0   1   0   0   1   0   0   1   2   1   0   1   0   2   1   0   1   1   1   1   1   1   1   0   2   1   0   2   2   1   1   1   1   0   1   1   1   2   1   2   2   1   0   1   1   1   2   0   1   2   0   1   1   1   2   2   0   2   0   0   1   0   2   1   1   2   1   0   1   2   1   1   2   0   1   1   0   1   1   1   0   1   1   0   1   1   1   2   1   1   2   1   2   2   1
 MK-1-16                0   1   0   0   0   1   2   0   1   2   1   2   0   1   1   1   1   2   2   0   1   1   0   0   2   1   2   1   1   2   2   2   1   1   2   2   0   1   2   1   2   1   0   1   1   2   2   0   1   1   1   0   1   1   1   0   1   1   1   2   0   0   1   1   2   1   2   0   1   1   1   0   0   1   2   0   1   1   1   1   1   1   1   2   1   1   1   2   2   2   2   0   0   1   2   1   1   0   1   2   2   2   0   0   0   0   1   0   0   1   0   0   1   2   1   1   1   0   1   1   0   1   1   1   1   1   1   1   1   2   1   0   2   2   1   1   1   2   0   0   1   1   2   2   2   2   1   0   1   1   1   1   0   1   2   0   1   1   1   1   2   0   2   1   0   1   0   1   2   1   2   1   0   1   1   1   1   2   0   1   1   0   1   1   1   0   1   1   0   1   1   1   1   1   1   2   1   2   2   1
 MK-2-1                 1   1   0   1   0   2   1   2   1   0   1   1   2   2   2   0   1   1   2   1   1   2   2   1   2   2   0   1   0   1   0   1   2   0   2   1   1   2   2   0   2   2   2   1   1   1   1   1   0   1   0   0   0   1   1   1   1   1   0   1   1   1   2   1   1   1   2   1   0   0   1   1   0   0   1   0   1   0   0   1   1   0   2   1   1   2   2   1   2   2   1   1   1   0   2   1   1   0   0   2   0   1   1   2   1   1   0   1   1   1   2   2   1   0   1   0   1   1   2   1   0   2   1   1   0   0   1   0   1   0   2   2   1   1   0   1   1   1   0   1   1   0   0   1   1   1   0   1   1   1   2   2   1   2   1   0   1   1   2   1   0   2   1   1   2   0   1   1   1   1   1   2   1   1   1   1   1   1   1   0   1   2   1   0   1   1   1   1   1   1   0   1   2   0   1   0   2   1   1   0
 MK-2-2                 1   1   0   1   1   2   1   2   1   0   1   1   2   2   2   1   2   1   2   1   1   1   2   1   2   1   0   1   0   0   0   1   2   0   2   1   1   2   2   0   1   2   2   1   1   0   1   1   0   1   1   0   0   1   1   1   1   1   0   0   1   1   2   1   1   1   2   1   0   0   1   2   0   0   0   0   0   0   1   1   1   0   2   1   1   2   1   1   2   2   1   1   0   0   2   2   1   0   0   2   0   1   1   2   1   1   0   1   2   1   2   2   1   0   1   0   1   1   2   1   1   2   1   1   0   0   2   0   1   0   2   2   1   1   0   1   1   1   1   1   2   0   0   1   1   0   0   0   1   1   1   1   1   2   1   0   1   2   2   1   0   2   2   1   2   0   2   2   1   1   1   2   1   2   1   1   1   1   1   0   1   2   1   1   1   1   1   1   1   1   0   1   2   0   1   0   2   1   0   0
 MK-2-3                 1   1   0   2   1   2   1   2   1   0   1   1   2   2   2   1   2   0   2   1   1   1   2   1   2   0   0   1   0   0   0   1   2   0   2   1   1   2   2   0   0   1   2   1   1   0   1   1   0   2   1   0   2   1   1   1   1   2   1   0   1   1   2   0   2   1   1   1   0   0   1   2   0   0   0   0   0   0   1   1   0   0   2   1   1   2   1   1   2   2   1   1   0   0   1   2   0   1   0   2   1   1   1   2   1   1   0   1   2   1   1   2   1   0   1   0   1   2   2   1   1   2   1   1   0   0   1   0   1   0   2   2   0   1   0   1   0   2   1   1   2   0   1   1   1   0   0   0   1   1   1   1   1   2   1   0   1   2   1   1   0   1   2   1   2   0   2   2   1   1   1   1   1   2   1   1   1   1   1   0   1   2   1   1   1   1   1   1   1   1   0   1   2   0   1   0   2   1   0   1
 MK-2-4                 1   1   0   1   0   2   1   2   0   1   1   1   2   2   2   1   2   0   1   1   1   1   2   1   2   0   0   1   1   0   0   1   2   0   2   1   1   2   2   0   0   2   2   1   1   1   1   1   0   2   1   0   2   1   1   1   1   1   0   1   1   1   2   0   1   1   1   2   0   0   1   2   1   1   0   0   0   0   1   1   0   0   1   1   1   2   1   1   2   2   1   1   1   0   1   2   0   1   0   2   1   1   1   2   2   1   0   1   2   1   1   2   0   0   1   0   2   2   2   1   1   2   1   1   1   0   1   0   1   0   2   2   0   1   0   1   0   2   0   0   2   1   1   1   0   0   0   0   0   0   1   1   2   2   1   0   1   1   1   1   0   1   2   1   2   0   2   2   1   0   0   1   1   2   1   1   1   0   1   1   1   2   1   0   1   1   1   1   1   1   0   1   2   0   2   0   2   2   0   1
 MK-2-5                 1   1   0   1   0   1   1   2   0   1   1   1   1   1   2   1   2   1   1   2   1   1   2   1   2   0   0   1   1   0   0   1   2   1   2   1   1   2   1   1   1   2   2   1   1   0   1   1   0   1   1   1   2   1   1   1   1   1   0   1   1   1   2   0   1   1   1   2   0   0   0   1   1   1   0   0   1   0   1   1   1   1   1   1   1   2   1   1   2   2   1   1   1   0   1   2   0   1   0   2   1   1   1   1   2   1   0   1   2   1   1   2   0   0   1   0   2   2   2   1   1   2   1   2   1   0   1   0   1   0   2   1   0   1   1   1   0   1   0   0   2   1   1   1   0   0   0   0   0   1   1   1   1   2   1   0   0   1   1   1   0   2   2   1   2   0   2   2   1   0   1   1   2   2   1   1   1   0   1   1   1   2   1   0   1   1   1   1   1   0   0   1   2   0   1   0   2   2   0   1
 MK-2-6                 1   1   0   1   0   1   1   2   2   1   1   1   1   1   2   1   2   1   1   2   1   1   2   1   2   0   0   1   1   0   0   1   2   1   1   0   1   2   1   1   1   2   1   1   0   0   1   1   0   1   1   1   2   1   0   1   1   1   1   1   1   1   2   0   1   1   2   1   0   0   1   1   1   1   0   0   1   1   1   1   1   1   1   2   1   2   1   0   2   2   1   1   1   0   1   2   0   2   0   1   0   1   0   1   1   1   1   1   2   1   1   2   1   0   1   0   1   2   1   0   1   2   1   2   1   0   1   0   1   0   2   1   0   1   1   1   0   1   1   0   2   1   2   1   0   1   0   2   0   0   1   1   1   2   1   0   1   1   0   1   0   2   1   1   2   0   2   2   1   0   2   1   2   2   1   1   1   0   1   1   1   1   1   0   1   1   0   1   1   0   0   2   2   0   1   1   2   2   0   1
 MK-2-7                 1   1   2   1   0   1   1   2   2   1   1   1   1   1   2   1   1   0   1   2   1   1   2   1   2   1   0   1   0   1   0   1   2   1   2   0   2   2   0   1   1   2   1   1   0   1   0   1   0   1   1   2   2   1   0   1   0   1   1   1   1   2   2   0   1   1   2   1   0   0   2   1   1   1   0   0   1   1   1   0   1   1   1   1   1   2   1   0   2   2   0   1   1   0   1   2   0   2   0   1   0   1   0   1   1   1   1   1   2   1   1   1   1   0   1   0   1   2   2   0   1   2   1   2   1   0   1   0   0   0   2   1   0   1   2   1   0   1   1   0   2   0   2   1   0   1   0   2   0   0   1   1   1   2   1   0   1   2   0   1   1   0   1   1   2   0   2   2   1   2   2   1   2   2   1   1   1   0   1   1   1   1   1   0   1   1   0   1   1   0   1   2   2   0   1   1   2   2   1   1
 MK-2-8                 1   1   1   1   1   2   1   2   2   1   1   1   1   1   2   2   1   0   1   2   1   2   1   1   2   0   0   1   0   1   0   1   2   2   2   0   2   2   0   2   1   2   1   1   0   0   0   1   0   1   1   1   2   1   1   1   0   1   1   1   1   2   2   0   1   1   2   2   0   0   2   1   1   1   0   0   1   1   1   0   1   1   1   1   1   2   1   1   2   2   0   1   0   1   1   2   1   2   0   1   0   1   0   1   1   2   0   1   2   1   1   1   1   0   2   2   2   2   2   0   1   2   1   2   1   0   1   0   0   0   2   2   0   1   2   1   0   1   1   0   2   0   2   1   0   1   0   2   0   0   1   1   1   2   1   0   1   2   1   1   0   0   1   2   1   0   2   1   1   2   2   1   2   2   1   1   1   0   1   1   1   1   1   0   1   1   2   1   1   0   1   2   2   0   1   1   2   2   1   1
 MK-2-9                 2   1   0   1   1   2   1   2   1   1   1   1   1   1   2   2   1   1   1   2   1   2   0   1   1   2   0   1   0   2   0   1   2   2   2   0   2   2   0   2   0   2   1   1   0   1   0   1   0   1   0   1   2   1   1   1   0   1   1   1   2   2   2   0   2   1   2   2   0   1   2   1   1   2   0   0   1   2   1   0   1   2   1   1   1   2   1   2   2   1   0   1   0   1   1   2   1   1   0   1   0   1   1   0   1   2   0   1   2   1   1   1   1   0   2   2   1   1   2   0   0   2   1   2   1   1   1   0   1   0   2   2   0   1   2   1   0   1   1   0   1   0   2   1   0   2   0   2   1   0   1   1   0   1   1   1   1   2   1   1   1   0   1   2   1   0   2   0   1   1   2   2   1   2   2   0   1   1   1   1   1   1   1   1   1   1   2   1   2   0   1   2   2   0   2   1   1   2   1   1
 MK-2-10                2   1   1   1   1   1   1   2   1   1   1   1   1   1   2   2   1   1   1   2   1   2   0   1   1   2   0   2   0   2   0   1   1   2   2   0   2   2   0   2   0   2   1   1   0   1   0   2   0   0   2   1   1   1   0   1   1   1   1   1   2   2   2   1   2   2   1   1   1   1   1   1   1   2   1   2   2   2   1   0   1   1   1   1   1   2   1   2   1   1   0   1   0   1   0   2   1   1   0   2   0   1   1   1   1   2   2   2   2   1   1   1   1   1   2   1   1   1   2   0   0   2   1   2   1   1   1   0   1   0   2   2   0   1   2   1   0   1   1   1   1   0   2   0   0   2   1   2   2   0   0   2   0   1   1   1   2   2   1   1   1   0   1   2   1   0   2   0   1   1   2   2   1   2   2   0   1   1   1   1   1   1   0   1   1   0   2   1   2   0   1   2   2   0   2   1   1   1   0   1
 MK-2-11                2   1   0   1   1   1   1   2   1   1   1   1   1   2   2   2   1   1   1   2   2   2   1   1   1   2   0   2   0   2   0   1   0   1   2   0   2   2   0   2   0   2   2   1   0   1   0   2   0   0   1   0   1   1   0   1   1   1   1   1   2   1   2   1   2   2   0   1   1   0   0   1   1   2   1   2   2   2   1   0   1   1   1   0   1   1   1   1   1   1   0   1   2   1   0   2   1   1   0   2   0   1   0   1   1   1   2   2   2   1   2   1   1   1   2   1   1   1   2   1   1   2   1   2   0   1   1   0   1   0   2   2   1   1   2   1   0   1   1   1   1   0   2   0   0   2   1   2   2   0   0   2   0   1   1   1   2   2   1   1   1   1   1   1   1   0   2   0   1   1   2   2   1   2   2   0   1   1   1   1   1   1   0   1   2   0   1   1   2   0   1   2   2   0   2   1   1   1   0   1
 MK-2-12                2   1   1   0   1   1   1   2   1   1   1   1   1   2   2   2   1   1   1   1   2   2   1   1   1   1   0   2   1   2   0   2   0   1   2   0   2   1   1   2   0   2   2   1   1   1   0   2   0   0   1   0   1   1   0   0   1   1   1   1   2   1   1   1   2   1   0   1   1   0   0   1   1   2   1   1   2   2   0   0   0   1   1   0   1   1   1   1   1   1   0   1   2   1   0   2   1   1   0   2   1   1   0   1   1   1   2   1   2   1   2   1   0   1   2   1   1   1   2   2   1   2   1   2   0   0   1   0   1   0   2   2   1   1   2   1   0   1   1   1   1   0   2   0   0   2   0   2   1   1   0   2   0   1   1   1   2   2   1   1   1   1   1   1   1   0   2   0   1   2   1   1   1   0   2   0   1   0   1   1   1   0   0   1   2   0   1   1   2   0   1   1   2   0   2   1   1   1   0   1
 MK-2-13                2   1   1   0   1   1   1   2   2   1   1   1   1   2   2   2   1   1   1   1   1   2   1   1   1   1   0   2   2   2   0   2   0   1   2   0   1   1   2   1   0   2   1   1   1   1   0   2   0   0   1   0   2   1   0   0   1   1   2   1   1   0   1   1   2   2   0   1   1   1   1   1   1   0   1   2   2   2   0   0   1   1   2   0   1   1   1   1   1   1   0   1   2   0   0   2   1   1   0   1   2   1   0   1   1   1   2   1   2   1   2   1   0   1   2   1   1   1   2   2   1   2   1   2   0   1   1   0   0   1   2   2   1   1   2   1   0   1   1   1   1   0   2   0   0   2   0   2   1   0   0   2   0   1   1   1   2   2   1   1   1   1   1   0   1   0   2   0   1   2   1   1   1   0   2   0   1   0   1   1   1   0   0   1   2   0   1   1   2   1   0   1   2   0   1   1   1   1   1   1
 MK-2-14                2   0   1   1   1   1   2   2   2   2   1   1   1   2   2   1   1   1   1   1   1   2   1   1   1   1   0   1   2   2   0   2   1   1   1   1   1   1   2   1   0   2   2   2   1   1   0   2   0   0   2   0   2   1   1   0   1   1   2   0   2   0   1   1   2   2   1   1   1   0   2   1   1   0   0   2   2   2   0   0   1   1   2   0   1   1   1   1   1   1   0   2   2   0   0   2   1   1   0   1   2   1   0   1   1   1   2   1   2   1   2   1   0   0   2   1   1   1   2   1   0   2   1   2   1   1   2   1   2   2   2   1   1   1   1   1   0   1   0   1   1   1   1   0   0   1   1   2   2   0   0   1   1   1   1   1   2   2   2   1   1   1   1   0   1   0   2   0   1   2   1   2   0   0   2   1   1   0   1   1   1   0   0   1   1   0   1   1   1   1   0   1   2   0   1   1   1   1   0   1
 MK-2-15                2   0   1   1   1   1   1   2   2   2   1   1   1   2   2   1   1   1   0   1   2   2   1   1   2   1   0   1   1   2   0   2   1   1   1   1   1   1   2   1   0   2   2   2   1   1   0   2   0   0   2   0   2   1   1   0   1   1   2   0   2   0   2   1   2   2   2   0   1   0   2   0   1   0   0   2   2   2   0   1   1   1   2   0   0   1   1   1   1   1   0   2   2   0   0   2   1   1   0   1   1   1   1   1   1   2   1   1   2   1   2   0   0   0   2   1   1   1   2   1   0   2   1   2   1   1   2   1   1   1   2   1   1   1   1   1   0   1   1   1   1   1   0   0   0   1   2   1   2   0   0   1   1   1   2   1   2   2   2   1   2   1   1   0   1   0   2   1   1   2   1   2   0   0   2   1   1   0   2   1   2   0   0   1   1   1   1   1   1   1   0   1   2   0   0   2   1   1   0   1
 MK-2-16                2   1   1   2   2   1   1   2   2   2   1   2   1   2   2   2   1   1   1   1   2   2   1   1   1   2   0   1   2   2   0   2   1   1   1   1   0   1   2   1   0   2   1   2   1   1   1   2   0   0   2   0   0   2   0   0   1   1   1   0   2   0   2   1   0   2   1   1   1   0   2   0   1   0   0   2   2   1   0   1   1   1   2   0   0   1   1   1   0   1   0   2   2   0   0   2   1   1   0   1   1   1   1   1   1   2   1   1   2   1   2   1   0   0   1   0   0   2   2   1   0   2   1   2   1   1   2   1   1   0   1   1   1   1   1   1   0   0   1   1   1   1   0   0   0   1   2   1   1   0   0   1   1   2   2   1   2   2   2   1   2   1   1   0   1   1   2   1   1   2   1   2   0   0   1   2   1   0   2   1   2   0   0   1   1   1   1   2   1   1   0   0   1   0   0   2   1   2   1   1
 MK-3-1                 1   0   1   0   0   1   1   1   1   1   1   1   2   1   2   2   0   0   2   1   1   0   1   1   0   0   1   1   1   1   1   1   0   1   1   0   0   1   1   2   1   1   1   1   1   1   1   0   0   0   1   1   0   1   1   1   2   0   1   1   0   0   2   1   1   0   1   1   1   1   1   1   0   1   2   1   2   1   1   2   0   2   1   1   1   1   0   2   1   2   1   1   1   1   2   2   2   0   1   1   0   1   1   0   0   1   0   1   2   1   2   1   2   1   1   2   1   1   1   2   0   0   1   0   1   2   1   0   2   1   0   1   0   0   0   2   2   2   0   2   0   1   0   2   2   1   2   1   2   1   2   0   0   1   0   1   1   0   2   2   1   0   0   2   0   2   2   1   2   2   1   0   1   2   1   1   0   1   2   1   1   2   2   2   1   1   1   0   1   1   1   1   1   0   0   1   1   2   0   1
 MK-3-2                 1   0   0   0   1   2   1   1   1   1   1   1   2   1   2   2   0   1   1   1   1   0   1   1   1   0   2   1   1   1   1   1   0   1   1   1   0   1   1   2   1   1   1   1   1   0   1   1   0   0   1   2   0   1   1   1   2   0   1   0   0   0   2   1   1   0   1   0   1   1   1   0   1   1   2   1   2   1   2   1   0   2   1   1   1   1   0   2   1   2   0   1   0   1   2   2   2   0   1   1   0   1   1   0   0   1   0   1   2   1   2   0   2   1   1   1   1   1   2   2   0   0   1   0   1   2   1   0   2   1   0   1   0   0   1   2   2   2   0   2   0   1   1   2   2   1   2   1   2   1   2   0   0   1   1   2   1   0   2   2   1   0   0   2   0   2   2   2   1   2   1   1   1   2   1   0   0   1   2   1   1   2   2   2   1   1   1   1   2   1   1   1   1   0   0   2   1   2   0   1
 MK-3-3                 1   0   1   0   1   1   1   1   1   1   1   1   2   1   2   2   0   1   2   1   1   0   1   1   1   0   2   1   1   1   1   2   0   0   1   1   0   1   1   2   1   2   1   1   1   0   1   1   1   0   1   2   0   1   1   1   2   0   1   0   0   0   2   1   1   0   1   0   1   1   1   0   0   1   1   1   2   1   2   1   1   1   1   1   1   1   0   2   1   2   0   1   1   1   2   1   2   0   1   1   0   1   1   0   0   1   0   1   2   1   2   0   2   1   1   1   1   1   2   1   1   1   1   0   1   2   1   0   1   1   0   1   0   0   1   2   2   1   0   2   0   1   1   2   2   0   2   0   2   1   1   0   0   0   1   1   1   0   2   2   1   1   0   2   0   2   2   1   2   2   2   1   1   1   1   0   0   1   2   1   1   2   2   1   1   1   1   1   2   1   1   2   1   0   0   2   0   2   0   1
 MK-3-4                 1   0   1   0   1   1   1   1   1   1   1   2   2   1   2   2   0   0   2   0   1   0   1   0   0   0   1   1   1   1   1   2   0   0   1   1   1   1   1   2   1   2   2   1   1   0   1   0   1   0   0   2   0   1   0   1   2   0   1   1   0   1   2   2   1   1   0   1   1   1   2   0   1   1   1   2   2   1   2   1   1   1   1   1   1   1   0   2   1   2   0   1   1   1   2   1   2   0   1   1   0   1   1   0   1   1   0   1   2   1   2   0   2   1   1   1   2   1   1   1   1   1   0   0   1   2   1   0   1   1   0   1   0   1   1   2   2   2   0   2   1   1   1   1   2   1   2   0   2   1   1   1   1   1   2   1   1   0   1   2   0   1   0   2   0   2   2   1   2   1   2   1   1   1   1   1   0   2   2   1   1   2   2   1   1   1   1   1   2   0   0   2   1   0   0   2   0   2   0   1
 MK-3-5                 1   0   1   1   1   0   1   1   1   0   2   2   2   1   2   2   1   0   2   0   1   0   1   0   0   0   1   1   1   1   1   2   0   0   1   1   1   1   1   2   1   2   2   1   1   2   1   1   2   0   0   2   0   1   0   1   2   1   1   2   1   1   2   2   1   0   0   1   0   1   2   0   2   0   1   2   2   1   2   1   1   1   0   1   1   1   0   2   1   2   0   1   0   1   2   1   2   0   1   1   0   1   1   0   1   0   0   1   2   1   2   0   2   0   1   2   2   1   1   2   1   1   0   0   1   2   1   0   0   1   1   2   0   1   1   2   2   2   0   2   1   1   1   1   2   0   2   0   2   1   1   0   1   1   2   1   1   0   1   2   0   2   1   2   0   2   1   1   2   1   2   1   1   1   1   2   0   2   2   2   1   2   2   1   2   2   1   1   1   0   0   2   1   0   0   2   0   2   1   1
 MK-3-6                 1   0   1   1   1   0   1   1   1   0   1   2   2   1   2   2   2   0   2   0   0   1   1   0   0   0   2   1   1   1   1   2   1   0   1   1   1   1   1   2   1   1   1   1   1   2   1   1   2   0   0   2   0   1   0   1   2   2   1   2   1   1   2   1   1   0   0   1   1   0   2   0   2   0   1   2   2   1   2   0   1   1   0   1   0   1   0   2   2   2   0   1   0   1   1   1   2   1   1   1   0   1   1   0   1   0   0   1   2   1   2   0   2   0   1   1   2   1   1   2   1   1   0   1   1   2   1   0   0   1   1   1   0   1   1   2   2   2   0   2   1   1   1   1   2   0   2   0   2   1   1   0   1   1   2   1   1   0   2   2   0   2   1   0   0   2   1   1   2   1   2   0   1   1   1   2   0   2   2   2   2   2   2   1   2   2   1   1   1   0   0   2   1   0   0   2   0   2   1   0
 MK-3-7                 2   0   1   1   1   1   1   0   1   0   1   2   1   1   2   2   2   0   2   0   0   1   0   0   0   0   1   2   1   1   1   2   1   0   0   1   1   1   2   1   0   1   1   1   2   2   1   2   1   0   0   2   0   1   0   1   2   2   1   2   1   1   2   1   1   0   0   0   1   0   1   0   1   0   1   2   2   1   2   0   1   2   0   0   0   1   0   2   2   2   0   2   0   1   1   1   2   1   1   0   0   1   2   0   1   1   0   1   2   1   2   0   2   1   1   1   2   1   1   2   1   1   1   0   0   2   1   0   0   1   1   1   0   1   1   2   2   2   1   2   1   1   1   1   2   0   2   0   2   1   1   1   1   1   2   1   1   1   2   2   0   2   1   0   0   2   1   1   2   1   2   0   1   2   1   2   1   2   2   2   2   1   2   1   2   2   1   1   1   0   0   2   1   0   0   2   0   2   1   0
 MK-3-8                 2   1   1   1   1   1   1   0   1   0   1   2   2   1   2   2   1   0   2   0   1   1   0   0   0   0   1   1   1   1   1   2   1   0   0   2   2   1   1   1   0   1   1   1   2   2   1   2   1   0   0   2   0   1   0   1   2   2   1   2   1   1   1   1   1   0   1   0   1   0   1   0   1   2   1   1   2   0   2   0   1   2   0   0   1   0   0   2   2   2   0   2   1   1   0   1   2   1   1   0   0   1   2   0   1   0   0   1   2   1   1   0   2   1   2   1   1   1   2   1   1   1   1   0   0   2   1   0   1   1   0   1   1   1   2   0   2   2   0   2   1   1   0   1   2   0   2   0   2   0   1   1   1   2   2   1   1   1   2   2   0   2   1   0   0   2   1   1   2   1   2   1   1   2   1   2   1   1   2   2   2   1   1   1   2   2   1   1   1   0   0   2   1   0   0   1   0   2   2   1
 MK-3-9                 2   0   0   1   1   1   1   0   1   0   1   2   2   1   2   1   1   0   1   0   0   1   0   0   0   0   1   1   1   1   1   2   1   0   0   2   2   1   2   1   1   1   1   1   2   2   0   1   1   0   0   2   0   1   1   1   2   2   1   2   1   1   1   1   0   0   1   0   0   1   1   0   1   2   0   1   2   0   2   2   1   2   0   0   1   1   0   1   2   2   1   1   1   1   0   1   2   1   1   0   0   1   2   1   1   0   0   1   2   1   1   0   2   0   2   1   1   1   1   1   0   1   1   0   0   2   1   0   2   1   0   1   1   2   2   0   2   2   0   2   1   1   1   0   2   0   2   0   2   0   1   1   1   2   2   1   1   1   2   2   0   2   1   0   1   2   1   0   2   2   2   1   2   2   1   2   1   1   2   2   2   1   1   1   2   2   1   1   1   0   0   2   1   0   0   1   0   2   2   1
 MK-3-10                2   0   1   1   1   0   1   0   1   0   1   1   2   1   1   1   1   0   1   0   0   1   1   0   0   1   1   1   1   1   1   2   1   0   0   2   2   1   2   1   1   2   1   1   1   2   0   1   2   0   0   2   0   2   1   1   2   1   2   2   1   1   1   1   1   0   0   0   0   1   1   0   1   2   0   1   2   0   2   1   1   2   0   1   1   1   0   1   2   2   2   1   1   1   0   1   2   1   0   0   0   1   1   1   1   0   0   1   2   1   1   0   2   0   1   1   1   0   1   1   0   0   1   0   0   2   1   0   2   1   0   1   1   2   1   0   0   2   0   2   1   1   1   0   1   0   2   0   2   0   1   1   1   2   2   1   1   1   2   2   0   2   1   0   1   1   0   0   1   2   1   1   1   2   1   2   1   1   2   2   2   1   1   2   2   2   0   1   1   0   0   2   1   0   0   0   0   2   2   1
 MK-3-11                2   0   1   1   1   0   0   0   1   0   1   1   2   1   1   1   0   0   1   0   0   1   1   0   0   2   1   1   1   1   1   2   1   0   0   2   2   1   2   1   1   2   1   0   1   2   0   1   2   0   0   2   1   2   1   1   2   2   2   1   2   1   1   1   1   0   0   0   1   1   1   0   1   2   0   1   2   0   2   1   1   2   0   1   2   1   0   1   2   2   2   1   1   1   0   1   1   1   0   0   0   1   1   1   1   0   0   0   2   0   1   0   2   0   1   2   1   0   1   2   1   0   1   0   0   2   2   0   2   1   0   1   2   1   1   0   0   2   1   2   2   1   0   0   1   1   2   0   1   0   0   1   1   2   1   1   1   1   2   2   0   1   1   0   1   1   0   0   1   2   1   1   1   2   1   2   1   1   1   2   1   0   2   2   1   2   1   1   1   0   1   2   1   0   0   0   0   2   2   1
 MK-3-12                2   0   1   1   1   0   0   0   1   0   1   1   2   1   1   2   1   0   1   0   0   1   1   1   0   2   1   1   1   1   1   1   1   0   0   2   2   1   2   1   1   2   1   0   1   2   0   1   2   0   0   2   1   2   0   1   1   2   2   1   2   1   1   1   2   0   0   0   1   1   1   0   1   2   0   1   2   0   2   1   1   2   0   1   2   1   0   1   2   2   2   1   1   1   1   0   1   1   1   0   1   2   1   1   1   0   0   0   2   1   1   1   2   0   1   2   1   0   1   2   2   1   1   0   0   2   1   0   2   0   0   1   2   1   1   0   0   2   1   1   2   2   0   0   1   1   2   0   1   0   0   1   2   2   1   1   1   1   2   1   0   1   1   0   2   1   0   0   1   2   1   1   1   1   1   2   1   1   2   2   1   1   1   2   1   1   0   2   1   1   0   2   1   0   0   0   0   1   2   1
 MK-3-13                2   0   0   1   1   0   0   0   0   0   1   1   2   1   1   2   0   0   1   0   0   1   0   1   0   2   1   1   1   1   1   0   0   0   0   2   1   1   2   1   1   2   1   0   2   2   0   1   2   0   0   1   1   1   0   1   1   2   2   1   2   2   1   1   2   1   0   0   0   0   1   0   1   2   1   1   0   0   2   1   1   2   0   1   2   1   0   1   2   2   2   1   1   1   2   0   1   0   1   0   0   1   1   1   1   0   0   0   1   1   2   1   2   0   1   2   1   0   1   1   2   1   1   0   0   2   1   0   2   0   0   1   2   1   1   0   0   2   1   1   2   2   0   0   1   1   2   0   0   0   1   1   2   2   1   1   1   1   2   2   0   1   1   0   2   1   2   0   1   2   1   1   1   2   0   2   1   1   2   2   1   1   1   2   1   1   1   2   1   0   0   2   1   0   0   0   0   1   2   0
 MK-3-14                2   0   0   1   1   0   0   0   0   0   1   1   2   0   1   2   0   0   1   0   0   0   0   1   0   2   1   1   0   2   1   0   0   1   0   2   1   1   2   1   2   2   1   0   2   2   0   1   2   0   0   1   1   1   0   1   1   1   2   1   2   2   1   2   2   1   0   0   0   0   1   0   1   2   2   1   0   0   2   1   1   2   0   1   2   1   0   0   2   2   2   1   1   1   2   0   1   0   1   0   1   1   1   1   1   0   0   0   0   1   1   2   2   1   1   2   1   0   1   1   2   1   1   0   0   2   1   0   2   1   0   1   2   1   1   0   0   2   1   1   2   1   0   0   1   1   1   0   0   0   1   2   2   2   1   1   0   1   2   2   0   1   2   0   1   1   2   0   1   1   1   1   2   1   0   2   1   1   2   2   1   1   1   2   0   1   2   1   1   0   0   2   1   0   0   0   0   1   2   0
 MK-3-15                2   0   0   1   1   0   0   1   0   0   2   1   2   0   1   1   1   0   1   0   0   0   0   1   0   1   1   1   0   2   1   0   0   1   0   2   1   1   2   1   2   2   1   0   2   2   0   1   2   0   0   0   1   1   0   1   1   1   2   1   1   2   1   2   1   1   0   0   0   0   1   0   1   2   2   1   0   0   2   1   1   2   0   1   1   1   0   0   2   1   2   1   1   1   2   0   1   0   0   0   0   1   1   1   1   0   0   0   0   1   1   1   1   1   0   2   1   0   2   0   2   1   1   0   0   1   1   0   2   1   0   1   2   2   1   0   0   1   2   1   2   1   0   0   1   1   1   0   0   0   1   2   2   2   1   0   0   1   2   1   0   1   2   0   1   1   2   0   1   1   1   1   2   1   0   2   1   1   2   2   1   1   1   2   0   1   1   1   1   0   0   2   1   0   0   0   0   1   2   0
 MK-3-16                2   0   0   1   1   0   0   1   0   0   2   2   2   0   1   1   1   0   0   0   0   0   0   1   0   1   2   1   0   2   1   0   0   1   0   2   1   1   1   1   1   2   1   2   2   2   0   1   2   0   0   0   2   1   0   1   1   1   2   1   0   2   1   2   1   1   0   1   0   0   1   0   1   2   2   1   0   0   1   1   0   2   0   1   1   1   0   0   2   1   1   2   0   1   2   0   1   0   0   1   0   1   1   1   1   2   0   0   1   1   2   1   1   2   0   1   1   1   2   0   1   1   0   0   0   1   1   0   2   1   0   1   2   1   1   0   0   1   2   1   2   0   0   0   1   1   1   0   1   0   1   2   2   2   1   0   0   1   2   1   0   1   2   1   1   1   2   0   1   1   1   1   2   1   0   2   1   1   2   1   0   1   1   2   0   1   1   1   1   0   1   2   1   0   1   0   0   0   2   0
 MK-4-1                 1   0   0   0   2   1   1   2   0   2   1   0   2   2   1   1   0   1   1   1   1   0   1   1   1   1   2   2   1   1   1   1   0   2   2   1   1   0   0   1   2   1   1   1   1   2   2   1   2   1   1   1   0   2   0   1   0   0   1   1   1   1   0   0   0   1   2   2   1   1   1   1   1   0   0   0   0   0   2   1   1   0   1   1   1   0   0   2   0   0   1   1   2   0   1   1   1   0   2   1   1   2   1   2   2   1   2   1   0   2   0   0   0   1   1   0   1   0   2   2   0   1   1   1   2   1   1   1   2   0   1   2   2   0   0   0   0   1   1   1   1   2   1   0   0   1   2   1   1   0   0   0   1   1   0   1   1   0   2   1   1   0   2   2   2   1   1   2   1   0   1   2   1   0   2   1   1   1   2   1   1   1   1   2   1   0   0   0   2   2   0   1   1   1   2   1   1   2   0   0
 MK-4-2                 1   0   0   0   2   1   1   2   0   2   1   0   2   1   1   1   0   1   1   1   1   0   0   0   1   1   1   1   0   1   1   1   1   2   2   1   1   1   1   0   2   1   1   1   1   2   1   2   2   1   2   1   0   2   0   1   0   1   2   1   2   1   0   1   0   1   2   2   1   1   1   1   0   1   1   0   0   0   2   1   1   1   1   1   1   0   0   2   0   0   1   1   2   1   1   1   1   0   2   1   1   2   1   2   2   1   2   2   1   1   0   0   0   1   1   0   2   0   2   2   0   1   0   1   2   1   1   1   2   1   1   1   2   0   0   0   0   1   1   1   1   1   0   0   0   1   2   0   1   0   0   1   1   1   0   1   1   0   2   1   1   0   2   2   2   2   1   1   1   0   1   2   1   0   1   0   1   0   2   1   1   1   1   2   1   0   0   0   1   2   1   1   1   1   2   1   0   0   1   1
 MK-4-3                 1   0   0   0   2   1   1   2   0   2   1   0   2   1   1   1   0   1   1   1   1   0   0   0   1   1   0   1   0   1   1   1   1   1   2   1   1   1   1   0   2   1   1   0   1   1   0   2   2   2   2   2   0   1   0   1   0   1   2   1   1   1   0   1   0   0   2   2   1   1   1   1   0   1   0   0   0   0   2   1   1   1   1   1   1   1   1   2   0   0   1   1   2   1   1   1   1   0   1   1   0   2   2   2   2   1   2   2   2   1   1   0   1   1   1   0   2   0   2   2   0   1   0   1   2   1   2   1   2   1   1   1   2   0   0   0   0   1   1   1   1   1   0   1   0   1   2   0   1   0   0   1   1   0   0   1   0   0   2   1   1   0   2   2   1   2   1   1   2   0   1   2   1   0   1   0   1   0   2   1   1   1   1   2   1   0   0   1   1   2   1   1   1   0   2   1   0   0   1   1
 MK-4-4                 1   0   0   0   2   1   1   2   0   2   2   1   2   1   1   1   1   1   1   0   1   0   1   0   1   1   0   1   0   1   1   1   1   1   2   1   1   1   1   0   2   0   2   0   1   1   0   1   1   1   2   2   0   1   0   1   0   0   2   1   1   1   0   1   1   0   2   2   1   0   1   1   0   1   0   0   2   0   1   1   2   1   1   0   1   1   0   2   0   0   1   1   2   1   1   1   1   0   2   1   1   2   2   1   2   1   2   2   2   1   1   0   1   1   1   0   2   0   2   2   0   1   0   1   2   0   2   1   2   1   1   2   2   0   0   0   0   1   0   2   1   1   0   1   1   1   2   0   1   0   0   0   1   1   0   1   0   0   2   2   1   0   2   2   1   2   0   2   2   0   1   2   1   0   1   0   1   0   2   1   0   1   1   2   1   0   0   0   1   2   1   1   1   0   1   1   0   0   1   1
 MK-4-5                 1   1   1   0   1   1   1   2   0   2   2   1   2   1   1   1   1   1   1   0   1   0   1   0   1   1   0   1   1   1   1   1   1   0   2   1   1   1   1   0   1   0   2   0   1   1   0   1   1   1   2   2   0   1   0   1   0   1   2   1   1   1   0   1   2   0   1   2   1   1   1   1   0   2   0   0   1   0   2   0   2   1   0   0   0   1   0   2   0   0   1   2   2   1   2   1   0   0   2   2   2   2   2   2   2   1   2   1   2   2   0   1   1   1   1   0   1   0   2   2   0   1   0   1   2   0   2   1   2   2   1   2   1   0   0   0   0   1   0   2   1   1   0   0   1   1   2   1   1   0   0   0   1   1   0   1   1   0   2   2   1   0   2   1   2   2   0   1   2   0   1   2   1   1   1   0   1   0   2   1   0   2   1   2   2   0   1   1   1   2   1   1   1   1   1   1   0   0   1   1
 MK-4-6                 1   1   0   0   1   0   1   2   0   2   1   0   0   1   0   1   2   1   1   0   1   0   1   0   1   1   0   1   1   1   1   2   1   1   2   1   1   1   1   0   1   1   2   1   1   1   0   1   1   1   2   1   0   1   0   1   0   1   2   1   1   1   0   0   2   0   1   2   1   1   1   1   0   2   0   0   1   0   1   0   2   1   0   1   1   1   1   1   0   0   0   2   2   1   2   1   0   0   2   2   2   1   2   2   2   1   2   1   2   2   0   1   1   1   0   0   1   0   1   2   0   1   0   1   2   0   2   1   2   2   1   2   2   1   1   0   1   1   0   2   1   1   0   0   1   2   2   1   2   0   0   1   1   1   0   1   1   0   2   2   1   0   2   1   2   2   0   2   2   0   0   2   1   1   1   0   1   0   2   0   0   2   1   2   2   0   1   1   1   2   1   1   1   1   1   1   0   0   1   1
 MK-4-7                 1   1   0   0   1   1   0   2   0   2   1   1   1   1   0   1   1   1   1   0   1   0   1   0   1   1   0   2   1   1   1   2   1   1   2   1   1   1   1   0   1   1   2   1   1   1   0   1   0   2   2   1   0   1   0   1   0   1   1   2   1   1   1   0   1   0   1   2   1   1   1   1   0   2   0   0   1   0   1   1   2   1   0   1   1   1   1   2   1   1   0   2   2   1   2   1   0   0   2   1   2   1   2   1   2   1   2   1   2   2   0   1   1   0   0   0   1   0   1   1   0   1   0   1   2   1   0   1   0   2   1   2   2   1   2   0   1   1   0   2   1   0   0   0   1   2   2   1   2   0   0   2   1   1   0   2   1   0   2   2   1   1   1   0   2   2   0   2   2   0   0   2   1   1   1   0   1   0   1   0   0   2   0   2   2   0   1   1   1   2   1   1   1   1   1   1   0   0   1   1
 MK-4-8                 1   1   0   0   1   2   0   1   1   2   1   1   1   1   0   1   1   1   1   0   1   0   1   0   1   0   0   2   1   1   1   2   1   1   2   0   1   1   1   1   1   1   1   1   2   1   1   1   0   2   2   1   1   1   0   1   0   1   1   2   1   1   1   0   1   0   1   2   1   2   1   0   1   2   1   0   1   0   1   1   2   1   0   1   1   1   1   2   0   1   0   2   2   1   1   1   0   0   2   1   2   1   2   1   2   1   1   1   2   2   0   1   1   0   0   0   1   0   1   1   0   1   0   1   2   1   0   1   0   2   1   2   2   0   2   1   0   1   0   2   1   0   1   0   1   2   2   2   2   0   0   1   1   2   0   2   1   0   2   2   1   1   1   0   1   2   0   2   2   0   0   2   2   1   1   0   1   0   0   0   0   1   1   2   2   0   2   1   0   2   1   1   1   1   1   1   0   0   1   1
 MK-4-9                 1   1   0   1   1   1   0   1   0   2   1   1   1   0   0   1   1   1   1   0   1   0   2   0   1   0   0   2   0   1   1   2   1   1   2   1   1   1   1   1   0   1   1   1   1   1   1   1   0   2   2   1   1   1   0   1   0   1   1   1   1   1   1   0   1   0   1   1   1   1   1   0   1   2   1   0   1   0   1   1   1   1   0   1   1   1   1   2   0   1   0   1   1   0   1   0   0   0   2   2   1   2   2   1   2   1   1   1   2   2   0   1   0   0   1   0   1   0   1   1   0   1   0   1   2   1   0   1   0   2   2   2   2   1   1   1   0   1   0   2   1   0   1   0   1   1   2   2   2   0   0   1   1   1   0   2   1   0   2   1   1   0   1   0   1   2   0   2   1   0   0   2   2   1   1   0   1   0   0   0   0   1   1   2   1   0   2   1   0   2   1   2   2   2   1   1   0   0   1   1
 MK-4-10                2   1   0   1   0   0   0   1   1   2   1   2   2   0   0   2   1   1   2   0   1   0   1   0   1   0   0   2   0   1   2   1   1   1   2   1   1   1   1   2   0   2   1   1   1   0   1   2   0   1   2   1   0   0   0   1   0   1   1   1   1   1   1   0   2   0   1   1   1   1   2   0   0   2   1   0   2   0   1   1   1   1   0   1   1   1   1   1   0   1   1   1   1   0   1   0   1   0   2   1   1   2   2   1   2   1   0   1   2   2   0   1   0   0   1   0   1   0   1   1   0   1   0   1   2   1   1   1   0   2   2   1   2   1   0   1   0   1   0   2   1   0   0   0   1   1   2   2   2   0   0   1   0   1   1   2   1   0   2   1   1   0   2   1   1   2   0   2   0   0   0   2   1   1   1   1   1   0   0   0   0   1   1   2   1   0   2   1   0   2   1   2   2   2   1   1   0   0   1   0
 MK-4-11                2   1   0   2   1   0   0   1   1   2   1   2   1   0   0   2   1   0   2   0   1   1   1   0   1   0   0   2   1   1   2   1   0   1   2   1   2   1   1   1   0   2   1   1   1   0   1   1   0   2   2   1   1   0   1   1   0   1   1   0   1   1   1   0   2   1   1   1   1   1   2   0   0   2   1   0   2   0   0   2   0   1   0   2   1   1   1   1   0   1   1   1   1   0   1   0   1   0   2   1   1   2   2   1   2   1   1   1   1   2   0   1   0   0   1   1   1   0   2   1   0   1   0   1   2   1   1   1   0   1   2   1   2   0   0   2   0   1   0   2   1   1   1   1   1   1   2   2   2   0   0   1   0   1   1   2   0   0   2   1   1   1   2   2   1   2   0   2   0   0   0   2   1   1   1   1   1   0   0   0   0   1   0   2   1   0   2   1   0   2   1   2   2   2   1   1   0   0   1   0
 MK-4-12                2   1   0   2   1   0   0   1   1   2   1   2   1   1   0   1   1   0   0   1   1   1   1   1   1   0   0   2   1   1   2   1   0   1   2   0   1   1   1   1   0   2   1   1   1   2   0   1   0   2   1   1   1   0   1   1   0   2   2   0   1   0   1   1   2   1   0   1   1   1   2   1   0   2   1   0   2   0   0   2   0   1   0   2   1   1   1   1   0   1   1   1   0   0   1   0   1   0   2   2   1   2   2   1   2   1   1   1   1   2   1   1   0   0   1   1   1   1   2   1   0   2   0   1   1   1   0   1   0   1   2   1   2   0   0   2   0   1   0   2   1   1   2   1   1   1   2   2   2   0   0   1   0   1   2   2   0   0   2   1   1   1   2   2   1   2   0   2   0   0   1   2   0   1   1   1   1   0   0   0   1   1   0   2   2   1   2   1   0   2   1   2   2   2   1   1   0   0   1   0
 MK-4-13                2   1   0   2   1   0   0   1   1   2   1   2   1   1   0   1   1   0   1   1   1   1   1   1   0   0   0   2   2   1   2   1   1   1   2   0   1   1   1   1   0   2   1   1   1   2   0   1   0   2   1   1   2   0   1   1   0   2   1   0   1   0   1   1   2   0   0   1   1   1   2   1   0   2   0   1   2   0   0   2   0   1   0   2   1   1   1   1   1   1   1   1   1   0   1   0   1   0   2   2   2   2   1   1   2   1   1   1   2   2   1   1   1   0   1   1   1   0   2   1   0   2   0   1   0   1   0   1   0   1   2   1   2   0   0   2   0   2   0   2   1   1   2   1   2   1   2   2   2   0   0   2   0   1   2   2   0   0   2   1   1   1   2   2   2   2   0   2   0   0   1   2   0   1   1   1   1   0   0   0   1   1   0   2   1   1   2   1   0   2   1   2   1   2   0   1   0   0   1   0
 MK-4-14                2   1   0   2   1   0   0   1   1   2   2   2   2   1   1   1   1   0   1   1   1   0   1   1   0   0   0   2   2   1   2   0   0   1   2   0   1   1   1   1   1   1   1   1   1   2   0   1   0   2   1   2   2   1   0   2   1   1   1   0   1   0   1   1   2   0   0   1   1   1   2   1   0   2   0   1   2   1   0   1   1   1   0   2   1   1   1   1   2   1   1   1   1   0   1   1   0   1   2   1   1   2   1   1   2   1   1   1   1   2   1   1   1   1   1   2   1   0   1   1   0   1   0   1   0   1   0   0   0   1   1   1   2   0   1   2   0   2   0   2   1   1   2   1   2   2   2   2   2   0   1   1   0   1   2   2   0   0   2   1   1   1   2   1   2   2   1   2   0   0   1   2   1   1   2   2   1   0   0   0   2   1   0   2   1   2   0   1   0   2   1   1   1   2   0   1   1   0   1   0
 MK-4-15                2   1   0   1   1   0   0   1   2   2   2   1   2   1   1   1   1   0   1   2   1   0   1   1   0   1   0   2   2   1   2   0   1   1   2   0   1   1   1   1   1   1   1   1   1   1   0   1   0   2   1   2   2   1   0   2   1   1   1   0   1   0   1   1   1   0   0   1   1   1   2   2   0   2   0   1   2   1   0   2   1   1   0   2   1   1   1   2   1   1   1   1   1   1   1   1   0   1   1   1   1   2   2   1   1   1   1   1   0   2   1   1   0   1   1   2   1   0   0   1   0   1   0   1   1   1   0   0   0   1   1   1   1   0   1   2   0   2   0   1   1   1   2   1   2   2   1   2   2   0   1   1   0   0   2   2   0   1   2   0   1   0   2   1   2   2   1   2   0   0   1   2   0   1   1   2   1   0   0   0   2   2   0   2   1   2   0   1   0   2   1   1   2   2   0   1   0   0   1   0
 MK-4-16                2   1   1   1   0   0   0   1   2   2   2   1   2   1   0   1   1   1   1   2   1   0   0   1   0   1   0   0   2   1   2   0   1   1   2   1   1   2   1   1   1   1   1   1   0   1   0   1   0   2   1   2   2   1   0   2   1   2   1   0   1   1   1   1   1   0   0   1   2   1   2   2   0   0   0   1   2   1   0   2   1   1   1   2   1   2   1   1   1   1   1   1   1   0   2   0   0   1   1   1   1   2   2   1   1   1   1   1   0   2   1   1   0   1   1   2   2   0   0   1   0   1   0   1   2   0   0   0   1   1   1   1   1   0   1   2   1   2   0   1   1   1   2   1   1   2   1   2   2   1   1   2   0   0   2   2   0   1   2   0   1   1   2   0   2   2   1   2   1   0   2   2   0   1   1   1   1   0   0   1   2   2   0   2   1   2   0   1   0   2   1   1   1   2   0   2   0   0   1   1
 MK-5-1                 0   1   1   0   0   1   1   2   2   1   1   2   1   1   1   2   1   2   2   1   1   1   2   0   1   2   0   0   0   1   1   1   1   1   1   2   0   1   2   0   1   1   2   1   1   2   2   1   0   1   1   1   0   2   0   1   1   1   1   1   0   1   2   0   1   0   1   0   2   1   0   0   1   0   1   0   0   1   2   1   0   2   1   1   0   2   2   1   1   2   2   2   0   2   1   2   2   2   2   2   2   2   1   1   0   1   1   1   1   2   1   1   2   1   1   1   0   1   2   1   1   2   1   1   0   2   2   1   2   1   2   1   2   1   2   1   1   1   0   1   2   1   0   0   2   2   1   2   0   1   1   1   1   0   0   1   0   2   0   0   1   0   1   0   1   0   1   2   1   1   0   1   1   0   1   0   1   1   1   0   0   1   1   1   0   1   0   0   1   2   1   0   0   1   0   1   0   2   1   1
 MK-5-2                 0   1   1   0   0   1   1   2   2   1   1   1   1   1   1   2   1   2   2   0   1   0   2   0   1   2   0   0   0   0   0   1   1   0   0   2   1   1   2   0   1   1   2   2   1   2   2   1   1   2   1   2   0   2   0   0   1   1   1   2   1   0   2   0   1   0   1   0   2   1   0   0   1   0   1   0   0   1   2   0   1   2   2   1   0   0   2   1   1   1   2   2   0   2   1   2   2   2   2   2   2   2   1   1   0   2   1   1   1   2   1   1   2   1   1   1   0   1   2   1   1   1   1   1   0   2   1   1   2   1   1   1   1   1   1   1   1   1   1   1   2   1   0   0   2   2   1   2   0   1   1   0   1   1   0   0   0   2   0   0   1   0   1   0   1   0   1   2   0   1   0   0   1   0   1   0   1   1   1   0   0   1   1   1   0   1   0   0   1   2   1   0   0   2   0   1   0   2   1   1
 MK-5-3                 0   2   1   0   0   1   1   1   2   1   2   1   1   1   1   2   2   2   1   0   1   1   1   1   1   2   0   0   0   1   0   1   1   0   0   2   2   1   2   1   1   1   2   2   1   2   2   1   1   2   1   2   1   2   1   0   1   1   1   1   1   0   2   0   1   0   1   1   2   1   1   0   1   0   1   1   1   1   1   0   0   2   1   1   0   0   2   1   1   1   2   2   0   2   1   1   1   2   1   2   2   2   1   1   0   2   1   1   2   2   1   1   2   1   1   1   0   1   2   1   2   1   1   1   0   1   1   1   2   1   1   1   1   1   1   1   1   1   1   1   2   1   0   0   1   2   1   2   0   2   2   0   1   1   0   0   0   2   0   0   1   0   1   0   1   0   1   2   0   1   0   0   1   0   1   0   2   1   2   0   0   0   1   1   0   0   1   0   2   1   1   1   0   2   0   1   0   2   1   1
 MK-5-4                 0   2   1   0   0   1   1   1   2   2   2   1   1   1   1   2   2   2   1   0   1   0   1   1   1   2   1   0   0   1   0   1   0   0   0   2   2   1   2   1   1   1   2   2   1   2   2   1   0   2   1   2   1   2   1   0   1   1   1   1   1   0   2   1   1   0   1   1   2   1   1   0   1   0   1   1   1   1   1   0   1   2   1   1   0   0   1   1   1   0   1   2   0   2   1   0   0   2   1   2   2   2   1   1   1   2   1   1   2   1   1   1   2   1   1   2   0   1   2   1   2   1   1   1   0   1   1   1   1   1   0   1   1   2   0   1   1   0   2   2   2   0   0   0   1   2   1   1   0   2   2   0   1   1   1   0   0   2   1   0   1   0   1   0   1   0   2   2   0   1   1   0   1   1   1   0   1   1   2   0   0   0   1   1   0   1   1   0   2   1   2   1   1   2   0   1   0   2   1   1
 MK-5-5                 0   2   1   0   0   1   1   1   2   2   1   1   1   1   1   2   1   2   1   1   0   0   1   1   1   2   0   0   0   1   0   1   0   0   0   2   1   1   2   2   1   1   1   2   1   2   2   1   1   2   1   1   1   2   1   1   1   1   1   1   1   0   2   0   1   0   1   1   2   1   1   0   1   0   1   1   1   1   2   0   1   2   2   1   0   0   1   1   2   0   1   2   0   2   1   0   0   2   1   1   2   2   1   1   1   2   1   1   1   1   1   1   2   1   1   2   0   1   2   1   2   1   2   1   0   1   1   1   1   1   0   1   1   1   0   0   1   1   2   2   2   0   0   0   1   2   2   1   0   2   2   1   1   1   0   0   0   2   1   0   1   0   1   0   1   0   2   1   0   1   1   1   1   1   1   0   1   0   2   0   0   0   2   1   1   1   1   0   2   1   2   1   1   2   1   1   0   2   1   1
 MK-5-6                 1   2   1   0   0   1   1   1   2   2   1   1   1   1   1   2   1   1   1   1   0   0   2   1   1   2   1   0   0   1   0   1   0   0   0   2   1   1   2   2   0   1   1   2   2   2   2   1   1   2   1   1   1   2   1   1   2   1   1   1   1   0   2   0   1   0   1   1   1   1   1   1   1   0   1   1   0   1   2   1   1   2   2   1   0   0   1   1   2   0   1   1   0   1   1   0   0   2   2   1   1   2   1   1   1   2   2   1   1   1   2   1   2   1   1   1   0   0   2   1   2   1   2   1   1   1   1   2   1   0   0   1   1   1   0   1   2   2   2   2   2   1   0   0   1   2   1   1   0   2   2   1   1   1   0   1   1   2   0   0   1   0   1   1   1   0   2   1   0   1   0   1   1   1   0   0   1   0   2   0   0   0   2   0   1   0   1   0   2   1   2   1   1   2   1   1   1   2   1   1
 MK-5-7                 1   1   1   0   0   1   1   1   1   2   1   1   1   1   1   2   1   2   1   1   0   0   2   1   1   2   0   0   0   1   0   1   0   0   0   2   1   1   2   2   1   1   2   2   2   2   2   1   2   2   1   1   1   2   1   1   1   1   1   1   1   0   2   0   1   1   1   1   0   1   1   1   1   0   1   1   0   1   2   1   1   2   1   1   0   0   1   1   2   0   1   1   0   1   0   0   0   1   2   1   1   1   1   1   1   2   2   1   1   1   1   1   2   2   1   1   0   0   2   1   2   1   2   1   1   1   1   2   1   0   0   1   1   1   0   1   1   2   2   1   2   1   0   1   1   0   1   1   0   2   2   0   1   1   0   1   0   2   0   0   1   0   1   1   1   0   2   1   0   1   0   1   1   1   0   0   2   0   2   0   0   0   2   1   1   0   1   0   2   1   2   1   0   1   1   1   0   2   1   1
 MK-5-8                 1   1   1   0   0   1   1   1   1   2   1   1   2   1   1   2   2   2   1   1   0   1   2   1   2   2   1   0   1   0   0   0   0   0   0   2   1   1   2   2   1   2   2   2   2   2   2   1   2   2   1   1   1   2   1   1   0   1   1   0   1   1   2   0   1   1   2   2   0   1   0   1   1   0   1   1   0   1   2   1   1   0   0   1   0   0   1   1   2   0   1   1   1   1   0   0   0   1   2   1   1   0   2   1   1   2   2   1   1   1   0   1   2   2   1   1   0   1   2   2   1   2   1   1   1   1   1   2   1   0   0   1   1   0   0   1   1   2   1   1   2   1   0   1   1   0   0   1   0   2   2   0   1   1   1   1   0   2   0   1   1   1   2   1   1   1   2   2   0   1   0   1   1   0   0   0   2   0   2   0   0   0   1   1   1   0   1   0   2   1   2   1   1   1   1   1   0   2   1   1
 MK-5-9                 1   1   1   1   0   1   2   0   1   2   1   2   2   1   1   2   2   2   1   1   0   1   2   1   2   2   1   0   1   0   0   0   1   0   1   1   1   1   0   1   1   2   2   2   2   2   2   1   2   2   1   2   1   2   1   1   0   1   1   0   2   1   2   0   0   0   1   2   0   1   0   2   1   0   1   1   0   1   2   2   1   0   0   1   0   1   1   1   2   0   1   1   1   1   1   0   0   1   2   1   1   1   1   1   1   2   2   0   1   1   0   1   2   2   1   1   0   0   2   2   1   2   0   1   1   1   1   2   1   0   0   1   1   1   0   1   1   2   1   1   2   1   0   1   1   0   0   1   0   2   1   0   1   0   1   1   0   2   0   1   1   1   2   1   1   1   1   2   0   1   0   1   1   0   0   1   1   2   2   0   0   0   1   1   1   0   1   0   1   1   2   0   1   1   1   1   1   2   1   1
 MK-5-10                0   1   1   1   0   0   2   0   1   2   1   2   0   1   0   2   2   2   0   1   0   1   2   2   2   2   1   0   1   0   1   1   1   0   1   1   1   1   0   1   1   2   1   2   2   2   1   1   2   2   1   2   1   2   0   0   0   1   1   0   2   1   2   0   0   1   2   2   0   1   0   2   1   0   1   0   0   1   2   1   2   0   0   1   0   1   1   1   2   1   1   2   2   1   1   1   0   1   2   1   1   2   1   1   0   2   2   0   2   1   0   0   2   1   1   1   0   0   2   2   1   2   0   1   1   1   1   2   1   1   0   1   0   1   1   1   1   2   1   1   2   1   0   1   1   1   0   1   0   2   1   0   1   0   1   0   0   2   0   1   1   1   2   1   1   1   1   2   0   1   1   1   1   0   0   1   1   2   2   0   1   0   1   1   1   0   1   0   2   2   2   0   1   1   1   1   1   2   1   1
 MK-5-11                0   1   1   2   0   0   2   0   1   2   2   2   0   1   0   2   2   2   0   0   0   1   1   2   2   2   1   0   1   0   0   1   1   1   1   0   1   1   0   1   1   2   1   1   2   2   1   1   2   2   1   2   1   2   0   0   0   2   1   0   2   1   2   0   0   1   2   2   0   1   0   2   1   0   1   0   0   0   2   2   2   0   0   1   0   0   1   1   2   0   1   2   2   1   1   2   0   1   0   1   1   1   1   1   0   2   2   0   2   1   0   1   2   2   2   1   1   0   2   2   0   2   0   1   1   1   1   1   2   1   0   1   0   1   1   1   1   1   1   1   2   1   0   1   1   1   0   1   0   2   2   0   2   0   1   0   0   2   0   1   2   1   2   2   1   1   0   2   0   1   1   1   0   1   0   1   1   2   2   0   0   0   0   1   0   0   1   0   2   2   2   0   1   1   0   0   1   2   1   1
 MK-5-12                0   1   1   2   0   0   2   1   1   2   2   2   0   0   0   2   2   2   0   0   1   1   2   2   2   2   1   0   1   1   0   1   1   1   1   0   1   1   0   1   1   2   0   2   2   2   1   1   2   2   1   2   1   2   0   0   1   2   1   0   2   2   2   0   0   1   1   1   0   1   0   2   1   0   1   0   0   0   2   2   2   0   0   1   1   0   1   1   2   0   0   1   2   0   0   2   0   1   0   1   1   1   1   2   1   1   2   0   2   1   0   0   2   2   2   1   1   0   1   1   0   2   1   1   1   1   1   1   2   1   0   1   0   1   0   1   1   1   1   1   2   1   0   1   1   1   0   1   0   2   2   0   2   0   1   0   0   2   0   2   1   1   2   2   1   1   1   2   0   1   1   1   0   2   0   1   1   2   2   1   0   0   0   1   0   0   1   0   2   2   2   1   0   1   0   0   2   2   1   1
 MK-5-13                0   1   1   2   0   0   2   1   1   2   2   2   0   1   0   2   1   2   0   0   1   1   2   2   0   1   1   0   1   1   2   1   1   1   1   0   1   1   0   0   1   2   0   1   2   2   1   1   2   2   1   1   1   2   0   0   2   2   1   0   2   2   2   0   0   2   1   1   0   1   0   2   1   0   1   1   0   0   2   2   2   0   1   1   1   0   1   1   2   0   0   1   2   0   0   2   0   0   0   1   1   1   1   2   1   1   2   1   1   2   0   0   2   2   1   2   1   0   1   1   0   2   1   1   1   1   2   2   2   1   0   1   0   1   0   1   1   1   1   1   1   1   0   2   1   1   0   1   0   2   2   0   1   1   1   0   0   1   0   2   1   1   2   2   1   1   1   2   0   1   2   1   0   2   0   1   1   1   2   1   0   0   0   1   1   0   0   0   2   1   2   1   0   1   0   0   2   2   0   1
 MK-5-14                1   1   1   2   0   0   2   1   1   1   2   1   0   1   0   2   1   1   0   1   1   1   2   2   0   1   2   0   1   1   2   1   0   1   1   0   1   2   0   0   1   1   0   1   2   2   2   1   2   2   1   1   1   2   0   0   2   2   1   0   2   2   2   0   0   2   1   1   0   1   0   2   0   1   1   1   1   1   2   2   2   0   1   1   1   0   1   1   2   0   0   1   2   0   0   2   1   1   0   1   1   1   1   2   1   1   2   1   1   1   0   0   2   2   1   2   1   0   1   1   0   2   1   1   1   1   1   2   1   1   0   1   0   1   0   1   1   1   1   1   1   1   0   1   1   0   1   1   0   2   2   2   1   2   1   0   0   1   0   2   1   1   2   2   1   1   1   0   0   0   2   1   0   1   0   1   1   1   1   1   0   1   0   1   1   0   0   0   2   1   2   1   0   1   1   0   1   2   0   1
 MK-5-15                1   1   1   2   0   1   2   1   0   1   2   1   0   2   0   2   1   1   0   1   1   1   1   2   0   1   1   0   1   1   2   1   0   0   1   0   1   2   1   0   1   1   0   1   1   2   2   2   2   1   1   1   1   2   1   0   2   2   0   0   2   2   2   0   1   2   1   1   0   1   0   2   0   1   1   1   2   0   2   1   2   0   1   1   2   0   0   1   2   0   0   1   2   0   0   2   2   0   0   0   1   1   1   2   1   1   2   1   1   1   0   0   1   2   1   2   1   0   1   1   0   2   0   1   1   2   1   2   1   1   0   1   1   2   0   1   1   2   0   1   1   1   0   1   1   0   1   1   1   2   2   2   1   2   1   0   0   1   0   2   1   1   2   2   1   1   1   0   0   0   2   1   0   1   0   1   1   2   1   1   0   1   1   1   1   0   0   0   2   1   1   1   0   1   1   0   0   2   0   1
 MK-5-16                1   1   1   2   0   1   2   1   0   1   2   1   0   1   0   2   1   1   0   2   1   1   0   2   0   1   1   0   1   0   1   1   0   1   2   0   1   2   1   0   1   1   0   1   0   2   2   2   2   1   1   1   1   2   1   1   2   2   0   0   2   2   2   0   0   2   1   1   0   1   0   2   0   1   1   1   2   0   2   1   2   0   1   2   2   0   0   1   2   1   0   1   2   0   0   2   2   0   0   0   1   0   1   2   1   0   2   1   1   2   0   0   1   2   1   2   1   0   1   1   0   2   1   1   1   2   1   2   1   1   0   1   1   2   1   1   1   2   0   2   1   1   1   1   1   0   1   1   1   2   2   1   1   2   1   0   0   0   0   2   1   1   1   1   1   1   1   1   1   0   2   1   0   0   0   1   1   2   2   1   0   0   1   2   1   0   0   0   2   1   1   2   0   1   1   0   0   2   1   1
 MK-6-1                 1   1   0   1   1   2   1   0   2   2   1   2   2   0   2   2   1   1   1   1   1   1   1   1   1   1   2   1   2   1   1   0   1   0   2   0   1   1   1   1   0   2   0   0   1   1   1   0   1   1   1   0   1   1   1   1   2   2   1   0   1   1   0   1   0   0   1   0   0   1   1   1   1   1   2   0   2   1   1   0   0   1   2   1   2   1   1   0   0   0   2   0   1   0   1   0   0   1   1   1   1   0   1   2   1   2   1   1   2   1   1   2   1   1   1   1   1   1   1   1   0   0   0   1   1   0   2   0   2   1   0   1   2   2   0   2   0   1   2   1   1   2   2   1   2   1   1   1   1   1   0   1   1   2   2   1   1   1   1   0   2   2   2   1   1   2   2   2   2   0   2   2   1   1   2   2   0   1   0   1   1   0   1   2   1   2   1   0   0   0   0   1   0   1   2   2   1   0   0   0
 MK-6-2                 1   1   0   1   1   2   1   0   2   2   1   2   1   0   2   2   1   0   1   1   1   1   1   1   1   1   2   1   2   2   1   0   1   0   2   0   1   1   1   1   0   2   0   0   1   1   1   0   1   0   2   0   1   1   2   1   2   2   1   0   1   1   0   1   0   0   1   0   0   1   1   1   1   1   2   1   2   1   2   1   1   1   1   1   1   1   1   0   0   0   1   0   0   0   1   0   1   1   1   1   1   0   1   2   1   2   1   1   1   1   1   2   1   1   1   1   1   1   1   1   0   0   0   1   1   0   2   1   2   1   0   1   1   1   1   2   0   1   2   1   1   1   2   1   2   1   0   1   0   2   0   1   1   1   2   1   1   1   1   0   2   2   2   2   1   2   2   2   1   0   2   2   1   1   2   2   0   1   0   1   1   0   1   1   1   2   1   0   1   0   0   0   0   1   1   2   2   0   0   0
 MK-6-3                 1   1   0   0   0   1   1   0   2   2   1   2   1   0   1   2   1   0   1   1   1   1   1   1   1   1   1   1   2   2   1   0   1   0   2   0   1   1   0   1   0   2   0   1   1   1   1   0   1   0   1   1   2   1   2   1   1   2   1   0   1   1   0   1   1   0   1   0   1   1   1   1   1   1   2   2   2   1   2   0   1   1   1   1   1   2   1   0   0   0   1   0   0   2   0   0   1   0   0   1   1   1   1   2   1   2   1   1   0   1   1   2   1   1   1   1   1   1   1   1   0   0   0   1   1   0   2   1   2   1   0   1   1   2   1   2   0   1   2   1   1   2   2   1   2   1   0   1   0   2   1   0   1   2   2   1   1   1   1   0   2   2   1   2   1   2   2   1   1   0   2   2   1   1   1   2   0   1   0   2   1   0   1   2   1   2   1   0   1   2   0   0   0   1   1   2   2   0   0   0
 MK-6-4                 1   1   0   0   0   1   1   0   2   2   1   2   0   0   1   2   1   0   1   1   1   1   1   1   2   1   0   1   2   2   1   0   1   0   2   0   1   2   0   1   0   1   0   1   1   1   1   1   1   0   1   0   2   1   2   1   1   2   1   0   1   1   0   1   1   0   1   0   1   0   1   1   1   1   2   2   1   1   1   0   1   1   1   1   1   2   2   0   0   0   2   0   0   2   0   0   1   1   0   1   1   2   1   2   0   2   1   0   0   1   1   2   1   1   1   1   1   2   1   1   0   1   1   1   1   0   1   1   2   1   0   1   1   2   1   2   0   1   1   1   1   2   2   0   2   0   0   1   0   2   1   0   2   2   2   1   1   1   1   1   2   2   1   2   1   2   2   1   1   1   2   2   0   2   1   2   0   1   0   2   0   0   1   2   1   2   1   0   1   2   0   0   0   0   0   2   1   0   0   0
 MK-6-5                 1   2   0   0   1   1   1   0   2   2   0   2   0   0   1   2   1   0   1   0   1   2   2   1   2   0   0   2   2   2   1   0   1   0   2   0   1   2   0   2   0   0   0   1   1   2   1   1   1   0   1   0   2   1   2   1   1   2   1   0   1   1   0   1   1   0   0   0   1   0   2   1   0   1   2   2   1   1   1   1   1   1   1   1   2   2   2   0   0   0   2   0   0   2   0   1   0   1   0   2   0   2   1   2   0   2   1   0   0   2   1   2   1   1   1   1   1   2   1   0   0   1   1   1   1   0   1   1   2   1   0   1   1   2   2   2   1   2   1   0   1   2   2   0   2   0   0   1   0   2   1   0   2   2   2   1   1   1   1   1   2   2   1   1   1   2   2   1   1   2   2   2   1   2   1   2   0   1   0   2   0   0   1   2   0   2   1   1   1   2   0   1   0   0   0   2   2   0   0   0
 MK-6-6                 1   2   0   0   1   1   1   0   2   2   1   2   0   1   1   2   1   1   1   1   1   2   2   1   2   0   0   1   2   2   1   0   1   0   1   0   1   2   0   2   0   0   0   1   0   2   0   0   1   0   1   0   2   0   2   1   2   2   2   0   1   1   0   1   1   1   0   0   1   0   2   1   0   1   1   2   1   0   1   1   0   1   1   0   2   2   2   0   0   0   2   0   0   2   0   1   0   2   0   2   0   1   1   1   1   2   2   0   0   2   1   2   1   1   0   1   1   2   1   0   0   2   1   1   1   0   1   1   2   1   0   1   1   2   2   2   1   2   0   0   1   2   1   0   2   0   0   1   0   2   2   0   2   2   1   1   1   1   1   1   1   1   1   1   0   1   2   1   1   2   1   2   0   2   1   2   1   1   0   2   0   1   1   2   0   1   1   1   1   2   0   1   0   0   1   1   2   1   1   0
 MK-6-7                 1   2   1   0   0   1   1   1   1   2   1   2   0   1   1   2   1   1   0   2   1   2   1   1   2   0   0   1   2   2   1   1   1   0   1   0   1   2   0   2   1   0   0   1   1   2   0   1   1   0   1   0   2   0   2   1   2   0   1   0   1   1   0   2   2   1   0   1   1   0   2   1   0   1   1   2   1   0   1   1   0   1   1   0   2   2   2   1   0   0   2   0   0   2   0   1   0   1   2   1   0   1   1   1   1   2   2   0   0   2   1   2   1   1   0   2   1   2   1   0   0   2   1   1   1   1   1   2   2   1   0   1   1   1   2   2   1   2   0   0   1   2   1   0   2   0   0   2   0   2   1   0   2   2   1   1   1   1   1   1   1   1   1   1   1   1   2   1   1   2   1   2   0   1   1   2   1   1   0   2   1   1   0   2   0   1   1   1   1   2   0   1   0   0   1   1   2   1   1   0
 MK-6-8                 1   1   2   0   1   0   1   0   1   2   1   2   0   1   1   2   2   2   0   2   1   2   1   0   2   0   0   1   2   2   2   1   1   0   1   0   1   1   0   2   1   0   1   1   1   2   0   2   1   0   1   0   2   0   1   1   2   0   1   0   1   1   0   2   1   1   0   1   0   2   1   1   0   1   2   2   1   1   1   1   0   1   1   0   1   2   2   1   0   0   2   0   0   2   0   1   0   1   2   1   1   1   1   1   1   1   2   0   0   2   1   2   1   1   0   2   1   2   1   1   0   2   1   1   1   1   1   2   2   1   1   2   1   1   2   2   1   2   0   0   2   1   1   0   2   0   0   2   0   2   2   0   2   2   1   1   1   1   1   1   1   1   1   1   1   1   2   1   1   2   1   2   0   0   1   2   1   1   0   1   2   1   1   2   0   0   1   1   1   2   0   1   0   0   1   1   2   1   0   0
 MK-6-9                 1   1   2   0   1   1   1   0   1   1   1   2   0   1   2   2   1   2   0   2   0   2   2   0   2   0   1   1   2   2   2   1   1   0   1   1   1   1   0   2   1   0   1   1   1   2   0   2   1   1   1   0   2   0   0   1   2   0   1   0   2   1   1   2   1   1   0   1   0   2   1   1   0   2   2   2   1   1   1   1   0   1   1   1   1   2   2   1   1   0   2   0   0   2   0   1   0   0   2   1   1   1   1   1   0   1   2   0   0   2   1   2   2   1   0   2   1   2   1   1   1   2   1   1   1   1   1   2   2   1   1   2   1   1   2   2   1   2   0   0   1   1   1   1   1   0   0   2   0   1   2   0   2   2   1   1   1   1   1   1   1   1   1   1   1   1   2   1   1   2   1   1   0   0   1   2   1   1   0   1   2   1   1   2   0   0   0   1   1   0   0   1   0   0   1   1   2   1   0   0
 MK-6-10                1   1   2   1   1   1   1   0   2   1   1   2   1   0   2   2   1   2   0   2   0   2   2   1   2   1   1   1   2   2   2   1   1   0   1   1   1   1   0   2   1   0   1   1   1   2   0   2   1   1   0   0   2   0   1   1   1   0   1   1   2   1   1   2   1   1   1   1   0   2   1   1   0   1   2   2   1   1   1   0   1   1   0   1   2   1   1   1   2   0   2   1   0   1   0   1   0   0   2   1   1   1   1   1   0   1   2   0   0   2   1   2   2   1   0   2   1   2   1   2   1   2   1   2   1   1   1   2   2   1   1   2   1   1   2   2   1   2   0   0   1   1   1   1   0   0   0   2   0   2   2   0   1   2   1   1   1   1   1   1   1   1   1   1   1   1   1   1   1   1   1   1   0   0   1   1   1   1   0   2   2   1   1   2   0   1   0   1   0   1   1   1   0   1   0   2   2   1   0   0
 MK-6-11                1   1   2   2   1   1   2   0   1   1   1   2   1   1   2   2   0   2   0   1   0   1   2   1   2   1   1   1   2   1   1   1   1   0   1   1   1   1   0   2   1   0   1   1   2   1   0   2   1   1   0   0   2   1   1   1   1   1   1   1   2   1   1   2   2   1   1   1   0   2   1   1   1   1   2   2   1   1   2   1   1   1   0   1   2   1   1   0   2   0   2   1   0   1   0   1   1   1   2   1   1   1   1   1   1   1   0   0   1   1   1   1   1   1   0   2   1   1   1   2   0   2   1   2   1   1   1   2   2   1   1   2   1   1   2   2   1   1   0   2   1   1   1   0   0   1   0   2   0   1   2   0   1   1   1   1   1   1   1   2   1   2   2   1   1   1   1   1   1   1   1   1   0   0   1   1   1   1   0   2   2   1   1   1   0   1   0   1   1   1   1   1   0   1   0   2   1   1   1   0
 MK-6-12                1   1   2   2   0   1   2   0   1   1   1   2   1   1   2   2   0   2   0   1   0   1   2   1   1   2   1   1   2   1   1   1   1   0   1   1   1   1   0   2   1   0   1   2   2   1   2   2   1   1   0   0   2   1   0   1   1   1   1   1   1   1   1   2   2   1   1   1   1   2   2   1   1   1   2   2   0   0   2   1   1   1   0   1   2   1   1   0   2   0   2   1   0   1   0   1   1   1   2   1   1   1   1   1   1   1   0   1   0   1   1   1   1   2   0   2   1   1   1   2   0   2   2   2   1   1   1   2   2   2   0   2   0   1   2   2   1   0   0   2   1   1   1   0   0   1   0   2   0   1   2   0   0   1   1   1   1   1   1   1   0   2   2   1   1   1   1   1   1   1   1   1   0   0   1   1   1   1   0   1   2   1   1   1   0   1   0   1   1   1   1   1   0   1   1   2   1   1   1   0
 MK-6-13                1   1   1   1   0   1   2   0   1   1   1   2   1   1   2   2   0   2   0   1   0   1   2   2   1   2   1   1   2   1   0   1   1   0   1   1   1   1   0   2   1   0   0   2   1   1   2   1   1   1   0   0   2   2   0   1   1   1   1   1   1   1   0   2   2   1   1   2   1   2   2   1   2   1   2   2   0   0   2   1   1   1   1   1   2   1   1   0   2   0   2   1   1   1   0   1   1   1   2   1   1   1   1   2   0   0   1   1   0   1   1   1   1   2   0   2   1   1   1   2   0   2   1   1   1   1   1   2   2   2   0   2   0   1   2   2   1   1   0   2   1   1   1   1   0   1   0   2   0   1   2   1   0   1   1   1   1   1   1   1   2   2   2   1   1   0   1   1   0   0   1   1   1   0   1   1   0   2   1   1   2   0   1   1   0   2   0   1   1   0   1   1   0   1   1   2   1   1   1   1
 MK-6-14                1   1   1   1   1   1   2   0   1   2   1   2   1   2   2   2   0   2   0   0   1   1   1   2   0   2   0   1   2   1   1   1   1   0   1   1   1   0   1   0   1   1   0   1   0   1   2   2   0   0   0   0   2   2   0   1   1   1   1   1   1   1   1   2   1   1   1   2   1   2   2   0   2   1   2   2   0   1   1   1   1   1   1   1   2   1   1   0   2   0   2   2   1   1   1   1   1   1   2   1   1   1   1   2   1   0   2   1   1   1   1   1   0   2   0   2   1   1   1   2   0   1   1   1   1   1   1   2   2   2   0   2   0   1   2   2   1   1   0   2   1   2   1   1   1   1   1   1   0   1   2   1   0   1   1   1   1   1   1   1   2   2   2   1   0   0   1   1   0   0   1   1   1   0   1   1   0   2   1   1   1   0   1   1   0   2   0   2   1   0   1   2   1   1   1   2   2   1   2   1
 MK-6-15                2   1   1   1   1   1   2   0   2   2   1   2   1   1   2   2   0   2   0   0   0   1   1   1   0   2   0   1   2   1   1   1   1   0   0   1   1   0   1   0   0   0   1   1   0   1   2   2   0   1   1   0   2   2   0   1   1   1   0   1   1   1   1   2   1   1   1   2   1   2   2   1   2   1   2   2   1   1   1   1   1   1   1   1   2   1   1   0   2   0   1   2   1   1   1   1   1   2   2   1   1   2   1   2   1   0   2   1   1   1   1   1   0   2   0   1   1   1   1   1   1   1   1   1   0   1   1   2   2   2   0   2   1   0   1   2   1   1   1   2   1   2   1   1   1   1   1   1   0   1   2   1   0   1   1   1   1   1   1   1   1   2   2   1   0   0   1   1   1   0   1   1   1   1   1   1   0   2   1   1   1   0   1   1   0   2   0   2   1   0   1   1   1   2   1   2   2   1   2   1
 MK-6-16                1   1   1   1   1   1   2   0   1   2   1   2   2   1   2   1   0   2   0   0   0   1   1   1   0   2   1   1   2   1   2   2   1   0   0   1   1   0   1   1   0   0   1   1   0   1   2   2   0   1   1   0   2   2   0   2   1   1   0   1   1   1   1   2   1   1   1   2   2   2   2   1   1   1   1   2   0   1   2   1   1   1   1   2   1   1   1   0   2   0   0   2   0   1   1   1   1   2   2   1   0   2   1   2   1   0   1   1   1   1   1   0   1   2   0   0   1   1   1   1   1   1   1   1   0   1   1   2   2   2   1   2   1   0   1   2   1   1   1   2   1   2   1   1   1   1   1   1   0   1   2   1   0   1   0   1   1   1   1   1   1   2   1   1   0   0   1   1   1   0   1   1   1   1   1   1   0   2   1   1   1   0   1   1   1   1   0   1   1   1   1   1   0   2   1   2   2   1   2   1
 
!****************************************** Phenotypic Data **********************************************************
!-100.0 is resevred for missing phenotype
SimulatedTrait1         9.5883   10.8031    9.6794    8.7891    8.7786    8.9567    8.8000    9.9968   10.4885   10.0610    8.8679   10.4408   10.4388    8.9257    8.6772   10.8913   11.4714   11.1002   11.9049   10.2185    9.0296    9.7310    9.5933    8.2800    9.7701    9.0960    8.1556    9.9082   11.5865    7.9198   10.5262   10.9123    7.5969   10.0451    9.5082   12.1701    9.1195   10.9638    9.3559   10.6594    9.6848   11.1537   10.9096   10.7073    8.8962    8.7261   10.5485    8.8667    9.4127   11.0389   10.8113    9.4522    8.9663    9.2022   10.2569    8.7064    8.8322    9.1234    9.2453    8.0125    9.8412   10.4405    7.3416   10.0936   10.7161   10.0010    9.4336    9.1285    9.0728    9.4861    8.9797    9.8049    8.2371   10.6093    8.3944    9.3352    9.2100   10.1083    9.7903    9.7435   10.0347   10.5100    9.7480   11.9720    9.0347   10.6209   10.1497   10.0200   10.8325    8.0908   11.0056   10.4401   11.0299    9.5302   10.4300    9.2659    9.1653   10.6979   11.0975   10.5361   10.0466    9.3550   10.0051    9.1367   10.7344    9.5103    8.2459    8.3689    9.5852    9.3906    8.7751    9.1595    9.8770    9.7311   10.6840   10.4780   10.6027   12.0312    9.9466   10.9495    7.8259    9.6185   10.2170   11.6708    8.2854    8.6664    8.4177   11.9019    9.9304   10.2423   10.4964    9.4968   10.6023    8.7456   10.0821   11.2401    8.7489    9.2880    9.8045   10.6846   10.3113    8.2626    9.9425   11.4686    9.1528    9.4180   10.2775    9.7102    8.6619   12.0975   10.0495   11.4132   10.4868   10.8650   10.7534   10.8792    9.8905   10.7450    8.4800   10.5378    9.7940   11.0981   10.7186   10.8732    8.1024   11.3761   10.3559   10.8158    9.6835    8.7420    8.9040    9.4550   10.5664    8.3719    8.0969    9.3722    9.9615   10.0356    9.2580   10.4028   10.3330   11.1863    9.7316   10.8784   11.0024   11.8472    9.0966    9.1247    9.5738   10.2804   10.2993   10.1986    9.0539   10.3062    9.2199   10.9564    9.0251    9.8438   10.6653   11.4306
 
