# Supplementary material for: Inclusive Composite Interval Mapping of QTL by Environment Interactions in Biparental Populations
Source: PLoS One. 2015 Jul 10;10(7):e0132414. doi: 10.1371/journal.pone.0132414 (PMC4498613; doi:10.1371/journal.pone.0132414)
Supplement: S2 File — (ZIP) [file pone.0132414.s002.zip › F2 population/e=1/run_00069.met]

!**********************Note: lines staring with "!" are remarks and will be ignored in the program********************
!*********************************General Information**********************************
!Assuming F1 = P1 x P2, populations available in QTL IciMapping are: 
!  1, P1BC1F1 = P1 x F1, the first backcrossing where P1 is used as the recurrent parent;
!  2, P2BC1F1 = P2 x F1, the first backcrossing where P2 is used as the recurrent parent;
!  3, F1DH, F1-derived doubled haploids; 
!  4, RIL or F1RIL, recombination inbred lines through the repeated selfing of F1;
!  5, P1BC1RIL, recombination inbred lines through the repeated selfing of P1BC1F1;
!  6, P2BC1RIL, recombination inbred lines through the repeated selfing of P2BC1F1;
!  7, F2, the selfing generation of F1;
!  8, F3, the selfing generation of F2;
!  9, P1BC2F1, the second backcrossing where P1 is used as the recurrent parent; 
! 10, P2BC2F1, the second backcrossing where P2 is used as the recurrent parent;
! 11, P1BC2RIL, recombination inred lines through the repeated selfing of P1BC2F1; 
! 12, P2BC2RIL, recombination inred lines through the repeated selfing of P2BC2F1; 
! 13, P1BC1F2, the selfing generation of P1BC1F1; 
! 14, P2BC1F2, the selfing generation of P2BC1F1; 
! 15, P1BC2F2, the selfing generation of P1BC2F1; 
! 16, P2BC2F2, the selfing generation of P2BC2F1; 
! 17, P1BC1DH, P1BC1F1-derived doubled haploids; 
! 18, P2BC1DH, P2BC1F1-derived doubled haploids; 
! 19, P1BC2DH, P1BC2F1-derived doubled haploids; 
! 20, P2BC2DH, P2BC2F1-derived doubled haploids; 
   7      !Mapping Population (see remarks above)
   2      !Mapping Function (1 for Kosambi; 2 for Haldane; 3 for Morgan)
   2      !Marker Space Type (1 for intervals; 2 for positions)
   1      !Marker Space Unit(1 for centiMorgans; 2 for Morgan)
   6      !Number of Chromosomes (or Linkage Groups)
 200      !Size of the mapping population
   1      !Number of environments
 
!***************************************** Chromosomes and Linkage Maps **********************************************
!Chromosome                 NumMarkers
-CH1                        16
-CH2                        16
-CH3                        16
-CH4                        16
-CH5                        16
-CH6                        16
!Linkage map (Marker name followed by position or the interval length)
 MK-1-1                1     0.000
 MK-1-2                1    10.000
 MK-1-3                1    20.000
 MK-1-4                1    30.000
 MK-1-5                1    40.000
 MK-1-6                1    50.000
 MK-1-7                1    60.000
 MK-1-8                1    70.000
 MK-1-9                1    80.000
 MK-1-10               1    90.000
 MK-1-11               1   100.000
 MK-1-12               1   110.000
 MK-1-13               1   120.000
 MK-1-14               1   130.000
 MK-1-15               1   140.000
 MK-1-16               1   150.000
 MK-2-1                2     0.000
 MK-2-2                2    10.000
 MK-2-3                2    20.000
 MK-2-4                2    30.000
 MK-2-5                2    40.000
 MK-2-6                2    50.000
 MK-2-7                2    60.000
 MK-2-8                2    70.000
 MK-2-9                2    80.000
 MK-2-10               2    90.000
 MK-2-11               2   100.000
 MK-2-12               2   110.000
 MK-2-13               2   120.000
 MK-2-14               2   130.000
 MK-2-15               2   140.000
 MK-2-16               2   150.000
 MK-3-1                3     0.000
 MK-3-2                3    10.000
 MK-3-3                3    20.000
 MK-3-4                3    30.000
 MK-3-5                3    40.000
 MK-3-6                3    50.000
 MK-3-7                3    60.000
 MK-3-8                3    70.000
 MK-3-9                3    80.000
 MK-3-10               3    90.000
 MK-3-11               3   100.000
 MK-3-12               3   110.000
 MK-3-13               3   120.000
 MK-3-14               3   130.000
 MK-3-15               3   140.000
 MK-3-16               3   150.000
 MK-4-1                4     0.000
 MK-4-2                4    10.000
 MK-4-3                4    20.000
 MK-4-4                4    30.000
 MK-4-5                4    40.000
 MK-4-6                4    50.000
 MK-4-7                4    60.000
 MK-4-8                4    70.000
 MK-4-9                4    80.000
 MK-4-10               4    90.000
 MK-4-11               4   100.000
 MK-4-12               4   110.000
 MK-4-13               4   120.000
 MK-4-14               4   130.000
 MK-4-15               4   140.000
 MK-4-16               4   150.000
 MK-5-1                5     0.000
 MK-5-2                5    10.000
 MK-5-3                5    20.000
 MK-5-4                5    30.000
 MK-5-5                5    40.000
 MK-5-6                5    50.000
 MK-5-7                5    60.000
 MK-5-8                5    70.000
 MK-5-9                5    80.000
 MK-5-10               5    90.000
 MK-5-11               5   100.000
 MK-5-12               5   110.000
 MK-5-13               5   120.000
 MK-5-14               5   130.000
 MK-5-15               5   140.000
 MK-5-16               5   150.000
 MK-6-1                6     0.000
 MK-6-2                6    10.000
 MK-6-3                6    20.000
 MK-6-4                6    30.000
 MK-6-5                6    40.000
 MK-6-6                6    50.000
 MK-6-7                6    60.000
 MK-6-8                6    70.000
 MK-6-9                6    80.000
 MK-6-10               6    90.000
 MK-6-11               6   100.000
 MK-6-12               6   110.000
 MK-6-13               6   120.000
 MK-6-14               6   130.000
 MK-6-15               6   140.000
 MK-6-16               6   150.000
!*********************************** Marker Types ********************************************************************
!Co-dominant marker: When heterozygote F1 is present, P1 is coded as 2, F1 is coded as 1, and P2 is coded as 0; Otherwise, P1 is coded as 2, and P2 is coded as 0. 
!Dominant marker: When heterozygote F1 is present, P1 and F1 are coded as 12, and P2 is coded as 0; Otherwise, P1 is coded as 2, and P2 is coded as 0.  
!Recessive markers: When heterozygote F1 is present, P1 is coded as 2, and F1 and P2 are coded as 10; Otherwise, P1 is coded as 2, and P2 is coded as 0. 
!Missing marker is coded as -1. 
 MK-1-1                 1   1   2   2   1   0   1   2   1   1   1   1   1   1   2   2   1   0   1   1   2   2   2   1   2   1   2   1   1   2   0   2   1   0   1   2   0   1   1   0   1   2   1   0   1   1   1   0   1   1   2   0   0   1   1   1   0   1   2   0   1   0   1   1   2   2   1   1   1   2   1   0   0   0   1   0   1   2   2   1   2   2   0   2   1   1   1   1   0   1   2   2   1   1   1   2   1   1   2   2   2   1   2   1   1   1   0   2   1   1   1   1   1   2   2   2   2   0   0   2   2   2   1   1   1   2   2   0   1   1   2   1   1   0   0   0   2   1   2   1   1   0   2   1   0   2   2   0   1   1   1   0   2   1   1   1   2   1   2   0   1   0   2   1   2   0   1   2   1   2   1   1   0   0   1   1   1   1   0   2   1   0   1   2   2   1   1   0   1   1   1   1   1   0   1   1   2   1   1   0
 MK-1-2                 2   1   2   2   1   0   1   2   1   1   1   1   1   1   2   1   1   0   1   1   2   2   2   1   2   1   2   1   1   2   0   2   1   0   1   2   0   1   2   0   1   2   1   0   1   1   1   0   1   1   2   0   0   1   2   1   0   1   2   0   1   0   1   1   2   1   1   1   1   2   1   0   0   0   2   0   1   2   2   1   2   2   1   2   1   1   2   0   0   1   1   1   1   2   1   2   1   1   2   1   1   1   1   1   1   1   0   1   1   1   1   1   1   2   2   2   2   0   0   1   2   2   1   1   2   2   2   0   1   1   2   1   0   0   0   0   2   2   2   1   2   0   2   1   0   2   2   1   1   0   1   0   2   1   1   1   2   1   2   0   1   0   1   1   2   0   1   2   1   2   1   1   1   0   1   1   1   1   0   2   1   0   1   2   2   1   1   0   1   1   1   1   1   0   1   2   2   1   1   0
 MK-1-3                 2   1   1   2   1   1   1   2   1   1   1   1   1   1   2   1   1   0   2   0   1   2   1   1   2   1   2   1   1   2   0   2   0   0   2   2   0   1   2   0   1   1   2   0   1   1   1   0   1   2   2   0   0   0   2   1   0   1   2   1   1   0   1   1   2   2   1   1   1   1   2   0   0   0   2   0   1   2   2   1   2   1   2   2   1   1   2   1   0   1   1   1   1   2   1   2   1   1   2   1   1   0   1   0   1   1   0   1   1   1   1   1   0   2   2   2   1   0   0   1   2   2   1   1   2   2   2   0   1   1   2   1   0   0   0   0   2   1   1   1   1   0   2   1   0   2   2   1   1   0   1   1   2   1   1   1   1   1   2   0   1   1   1   2   2   0   2   2   1   2   1   1   1   0   2   0   1   1   0   2   1   2   1   2   2   1   1   0   1   1   2   1   1   1   1   1   2   1   0   0
 MK-1-4                 2   1   1   2   1   1   1   2   1   0   0   1   1   1   1   2   1   1   2   0   2   2   1   1   2   1   2   1   1   2   0   2   1   0   1   2   0   2   1   0   1   1   2   1   1   1   1   0   1   2   2   0   1   0   2   1   1   1   2   1   1   0   1   1   2   2   1   1   2   1   2   0   0   0   2   1   1   2   2   1   2   2   2   2   1   1   2   1   1   1   1   1   1   1   1   2   2   1   2   1   1   0   1   0   0   1   1   1   1   1   1   1   0   2   1   2   1   0   0   1   2   2   1   1   2   2   2   0   2   1   2   1   0   1   0   0   2   1   1   1   1   0   2   0   0   2   2   1   1   0   1   1   2   1   1   1   1   1   2   0   1   1   1   2   2   1   2   2   1   2   1   1   0   0   2   0   1   0   0   2   1   2   1   2   2   1   1   0   1   2   2   1   1   1   1   1   2   0   0   0
 MK-1-5                 2   1   1   2   1   1   1   2   1   0   0   1   1   1   1   2   1   2   2   0   2   2   1   2   2   1   1   1   1   2   0   1   0   0   2   2   0   2   1   1   1   1   1   1   1   1   1   0   1   2   2   0   1   0   2   1   1   1   1   1   2   1   1   1   2   2   1   1   2   1   2   1   0   0   1   0   1   2   2   1   2   1   1   2   1   1   2   1   2   1   1   1   1   1   1   2   1   1   2   0   1   0   1   0   0   2   1   1   1   1   1   1   0   1   1   2   1   0   0   1   2   2   1   2   2   2   2   0   2   2   2   2   0   1   0   0   2   0   1   1   1   0   2   0   0   2   2   0   1   0   1   1   2   1   1   1   0   1   2   0   1   1   1   2   1   2   2   2   1   2   1   0   0   0   2   0   1   1   0   2   1   2   1   2   2   0   1   1   1   2   1   1   1   1   1   1   2   0   0   0
 MK-1-6                 2   0   1   2   0   1   1   0   1   0   0   1   1   1   1   2   1   2   2   0   2   2   1   2   2   1   1   1   1   2   0   1   0   0   2   2   0   2   2   1   1   1   1   1   1   1   1   0   1   2   2   0   2   1   2   1   1   1   1   1   2   1   1   1   1   2   1   1   2   1   1   1   0   0   1   0   1   2   2   2   2   1   1   2   1   1   2   1   2   1   1   1   1   1   1   2   0   1   2   1   1   0   1   0   0   2   1   1   0   1   1   1   0   1   1   2   1   0   0   1   2   2   1   2   2   2   2   0   2   2   2   2   0   1   0   1   2   0   1   1   1   0   2   1   1   2   2   0   1   0   0   1   2   1   2   1   0   1   2   1   1   1   1   2   1   2   2   2   1   2   1   0   0   0   1   0   0   1   0   2   1   1   1   2   2   0   2   1   0   2   1   1   1   1   1   1   2   1   0   0
 MK-1-7                 2   0   1   2   1   1   1   0   1   0   0   1   1   1   1   1   0   2   2   0   2   2   1   2   1   1   1   2   1   2   0   1   0   0   2   2   0   2   1   1   1   1   1   1   1   1   1   0   2   2   2   0   2   1   2   2   1   1   1   1   2   1   2   2   2   2   2   1   2   1   1   1   0   0   1   1   1   2   2   2   2   1   2   2   1   1   2   1   2   0   1   0   1   1   1   2   0   1   2   2   1   0   0   0   1   2   1   2   0   1   1   1   1   1   1   2   1   0   0   1   2   2   1   2   2   2   2   0   2   2   1   2   0   1   0   1   2   0   1   1   1   0   2   0   1   2   2   0   1   0   1   1   2   1   1   1   0   1   1   1   0   1   1   2   1   2   2   2   1   2   1   0   0   0   1   0   0   1   0   1   1   2   1   2   2   1   2   2   0   2   0   1   1   1   0   1   2   1   0   1
 MK-1-8                 2   0   0   2   2   1   0   0   1   1   0   1   1   1   1   1   0   2   1   0   2   2   1   2   1   1   1   2   1   2   0   1   1   0   2   2   0   2   0   0   1   1   1   1   1   1   1   0   1   2   1   0   2   0   2   2   1   1   1   1   2   1   1   2   2   2   2   1   2   1   2   1   0   0   1   1   2   1   1   1   1   1   2   2   1   1   2   1   2   0   1   0   1   1   1   2   0   1   2   2   1   1   0   0   1   2   1   2   0   1   1   2   1   1   2   2   1   0   0   1   2   2   1   2   1   2   2   0   1   2   1   0   0   1   0   1   2   0   1   1   1   0   1   0   1   1   1   0   1   0   1   1   1   0   1   2   0   1   1   1   0   2   1   2   1   2   2   2   1   2   1   0   0   0   1   0   1   1   0   1   1   2   1   2   2   2   2   2   0   2   0   1   1   1   1   1   2   1   0   1
 MK-1-9                 2   0   0   2   2   1   0   0   1   1   0   1   1   1   1   1   0   2   1   0   2   2   1   2   0   1   1   2   2   1   0   1   1   0   2   2   1   2   0   0   1   1   1   1   1   1   1   0   0   1   2   0   2   0   2   2   1   2   1   1   2   1   1   2   2   2   2   1   2   2   1   1   0   0   1   0   2   1   1   1   1   1   2   2   1   1   2   1   2   0   1   0   1   1   1   2   0   1   2   2   1   2   0   0   0   2   1   2   0   1   1   1   1   1   2   2   1   0   0   1   1   1   1   1   0   1   1   0   1   2   1   0   0   1   0   1   2   0   1   1   1   0   1   0   1   1   0   0   1   0   1   1   2   0   1   2   0   1   1   0   0   2   1   2   2   2   2   2   1   2   1   0   0   0   1   0   1   1   0   2   2   2   1   2   2   2   2   1   0   1   1   1   0   1   1   2   2   1   1   1
 MK-1-10                2   1   0   2   2   0   0   0   1   1   0   1   1   1   1   1   0   2   0   0   2   2   1   2   0   0   1   2   2   1   1   1   1   1   2   2   2   2   0   0   1   1   1   1   1   1   2   1   0   1   1   0   2   0   2   2   2   2   0   0   0   1   1   2   2   2   2   1   2   2   1   0   0   0   1   0   2   1   1   1   1   1   1   2   1   2   2   1   2   0   1   0   2   1   1   2   0   1   2   2   2   2   0   1   0   2   1   2   1   1   0   1   1   1   2   2   1   1   1   1   2   1   2   1   0   0   1   0   1   2   1   0   0   1   0   1   2   0   1   1   1   0   1   0   1   1   0   0   1   0   1   0   1   1   0   2   0   2   1   0   1   2   1   2   2   2   2   1   2   1   1   1   0   0   1   1   1   1   1   2   2   2   1   2   2   2   2   1   0   1   0   1   1   1   1   2   2   1   1   1
 MK-1-11                2   1   1   1   2   0   0   0   1   1   1   2   0   1   1   0   1   1   0   0   2   1   1   2   0   0   1   1   1   1   0   1   1   2   2   2   1   2   0   0   1   1   1   1   1   1   2   1   1   1   0   0   2   0   2   2   2   2   0   0   0   1   1   2   2   2   2   1   2   2   1   0   1   0   1   1   2   1   1   1   1   0   1   0   1   2   2   2   2   0   0   0   2   1   1   2   1   1   2   2   2   2   0   0   1   2   1   2   1   1   0   1   1   1   2   2   1   1   1   1   2   1   2   1   0   1   1   0   1   2   1   0   0   1   0   2   2   0   1   1   1   0   1   0   1   0   0   0   1   0   1   0   0   1   0   2   0   2   1   0   1   2   1   2   2   2   2   1   1   2   1   1   0   0   1   1   1   2   1   2   2   2   1   2   2   2   2   1   0   1   0   2   1   1   1   2   2   2   1   1
 MK-1-12                2   2   1   0   2   1   1   0   1   1   1   2   1   1   1   1   1   1   0   1   2   1   2   2   0   0   1   1   1   1   1   1   1   2   2   2   1   2   0   0   2   2   1   1   0   1   2   1   1   1   2   0   2   0   2   2   1   2   0   0   0   1   2   2   2   1   1   1   1   2   1   0   1   0   1   1   2   1   1   1   1   0   1   0   0   1   2   2   2   1   0   1   1   1   0   2   1   1   2   2   2   2   0   0   1   2   1   2   1   1   0   2   1   1   2   2   1   1   1   1   2   1   2   1   0   1   1   0   1   2   1   0   0   1   2   2   2   0   1   1   1   1   2   0   0   0   0   0   0   0   1   0   0   1   0   1   0   2   1   0   1   2   1   1   1   2   2   1   1   2   0   1   0   1   1   2   0   1   1   2   2   2   1   1   2   2   2   1   0   1   0   1   1   2   1   2   2   1   1   1
 MK-1-13                2   2   1   0   2   1   1   0   1   1   2   2   1   1   1   1   1   1   0   1   2   1   2   1   0   0   1   1   1   1   1   1   1   2   2   2   1   2   1   0   2   2   1   1   0   1   2   1   1   1   1   1   2   0   2   1   2   2   1   0   0   1   2   2   2   1   1   1   1   2   1   0   1   0   1   1   2   1   1   2   1   0   1   0   0   0   1   2   2   1   0   0   0   1   1   1   1   0   2   2   2   2   0   0   1   2   1   2   2   1   0   2   1   1   2   1   2   1   1   1   2   1   2   1   0   1   2   0   1   1   0   1   0   1   0   2   2   0   0   1   1   2   2   1   0   0   0   1   0   1   1   0   0   1   0   1   0   2   1   0   1   2   1   1   0   2   1   1   1   2   0   1   0   1   1   2   1   1   0   2   2   2   1   1   1   2   1   1   0   1   1   1   1   2   1   2   2   1   1   0
 MK-1-14                2   1   1   0   2   1   1   0   0   1   1   2   1   1   1   1   1   2   0   1   2   1   2   1   0   0   1   0   1   2   1   2   1   2   2   1   0   1   1   0   2   2   1   1   0   0   2   1   1   1   1   2   2   0   2   1   2   2   1   0   0   1   2   2   2   1   1   1   1   2   0   0   2   0   1   1   1   1   1   2   1   0   1   0   0   0   1   1   2   1   1   0   0   1   1   1   2   0   2   1   2   2   0   0   1   2   1   1   2   0   0   2   0   0   2   1   2   1   2   1   2   1   2   1   1   1   2   0   1   1   0   1   0   1   0   2   2   0   0   2   1   2   2   0   0   1   1   1   1   1   1   0   0   1   0   1   0   2   1   0   1   2   1   1   0   1   0   1   1   2   0   1   1   1   1   2   1   1   0   2   2   1   1   1   1   2   0   1   0   1   1   1   0   2   1   2   2   0   1   1
 MK-1-15                2   1   1   0   1   1   1   0   0   1   1   1   1   1   1   1   1   2   1   1   2   1   2   1   0   0   0   0   1   2   1   2   1   2   2   0   0   1   1   1   2   0   1   1   0   1   2   1   1   2   1   2   2   0   2   2   2   2   2   1   0   1   2   2   2   0   1   2   1   2   0   0   2   0   1   1   2   1   1   2   0   0   1   0   0   0   1   1   2   1   1   0   0   0   1   0   2   0   2   1   1   2   0   0   2   2   1   1   1   0   1   2   1   0   2   1   2   1   2   1   2   1   2   1   1   1   2   0   1   1   0   1   0   1   0   2   2   0   0   2   1   2   2   0   0   1   1   1   1   0   1   0   0   1   1   1   0   2   1   0   1   2   1   1   0   1   0   1   1   2   0   1   1   1   1   2   1   1   0   2   2   1   1   1   1   2   0   1   0   1   1   1   0   2   1   1   2   0   2   1
 MK-1-16                2   1   1   0   1   1   1   0   0   1   1   1   1   1   1   1   1   2   1   0   2   1   2   2   0   0   0   0   1   2   1   2   1   2   2   0   0   0   1   1   2   0   2   1   1   1   2   0   1   2   1   2   1   0   2   2   2   2   2   1   0   1   2   2   1   0   1   2   1   2   0   0   2   0   1   1   2   2   1   2   1   1   1   0   0   0   1   1   2   1   1   1   0   0   1   0   1   1   2   1   1   2   0   0   2   2   1   2   2   0   1   1   1   0   2   1   1   2   2   1   2   1   2   1   1   1   2   0   2   2   0   1   0   1   0   2   2   0   0   1   1   2   2   0   0   2   0   1   0   0   1   0   0   1   2   1   0   2   1   0   1   2   2   1   0   1   1   1   1   2   0   1   1   1   2   2   1   1   0   1   2   1   1   1   1   2   0   1   0   1   1   1   1   2   1   1   2   0   2   1
 MK-2-1                 1   1   1   2   2   1   1   2   2   0   0   2   1   2   1   2   0   1   0   1   1   0   1   0   1   0   1   1   0   1   1   2   1   1   1   1   2   1   2   1   1   1   2   1   1   1   0   2   1   2   2   1   2   1   1   1   0   1   1   1   0   1   2   2   1   2   1   1   0   2   0   1   1   0   0   1   2   1   1   2   1   1   0   0   1   1   1   2   2   2   0   0   2   2   1   1   0   0   2   1   0   1   0   1   2   1   0   1   2   2   1   1   2   2   2   0   1   1   0   2   0   1   1   1   2   2   2   1   1   1   0   1   1   1   1   2   1   1   1   1   1   0   0   1   2   2   1   2   1   2   0   0   2   0   1   1   0   1   2   1   2   1   0   1   1   1   1   1   1   2   2   2   1   1   0   2   2   2   1   2   1   1   0   2   1   1   0   2   1   0   1   2   1   1   1   0   0   1   1   2
 MK-2-2                 1   1   1   2   2   1   1   2   2   1   1   1   1   2   1   1   0   1   0   1   1   0   1   0   1   0   1   1   0   1   1   2   1   1   1   1   2   1   2   1   2   1   2   1   2   1   0   2   1   2   2   1   2   1   2   1   0   2   1   1   0   1   2   2   0   2   1   1   0   2   0   1   1   0   0   1   2   1   1   2   0   0   0   1   1   1   0   2   2   2   0   0   1   1   1   1   0   0   2   0   0   1   0   1   2   0   0   0   2   1   2   1   1   2   2   1   0   1   0   2   0   1   1   1   2   2   1   1   1   1   0   0   2   1   1   2   2   1   1   0   1   1   0   1   2   2   0   1   1   1   0   0   2   0   1   1   1   0   2   2   2   1   0   0   1   1   1   1   1   2   2   2   1   1   0   2   2   1   1   2   0   1   0   2   1   1   0   2   1   0   1   2   1   1   1   0   0   0   1   2
 MK-2-3                 1   1   1   2   1   1   2   2   2   1   1   1   0   2   1   1   2   1   0   1   0   0   1   0   1   0   1   1   0   2   2   2   1   1   2   1   2   1   2   1   2   1   2   1   2   1   0   2   1   2   2   1   1   1   2   1   0   2   1   1   0   1   2   2   0   2   1   1   0   2   0   1   1   0   0   2   2   1   2   2   1   0   0   1   0   1   0   1   1   1   0   0   1   1   1   0   0   0   2   0   0   1   1   1   2   1   0   0   2   1   1   1   1   2   2   1   0   1   0   2   0   1   1   1   2   2   1   0   1   1   0   1   2   2   1   2   2   2   1   0   1   1   0   1   2   2   1   1   1   1   0   0   2   0   1   1   1   0   2   2   2   1   0   0   1   1   1   1   1   2   1   2   2   1   0   2   2   1   1   2   0   1   0   2   1   1   0   2   1   1   2   2   1   1   1   1   0   0   1   1
 MK-2-4                 1   0   1   2   1   1   2   2   2   1   1   2   1   2   1   1   2   1   0   0   0   0   1   0   1   0   1   0   1   2   2   2   1   1   2   1   1   1   1   1   2   1   2   1   2   2   1   1   1   2   2   0   1   0   2   1   0   2   1   1   0   1   2   2   0   2   1   1   0   2   0   2   1   0   0   2   2   1   2   1   1   0   0   1   1   1   1   1   1   2   0   0   1   1   1   0   0   1   2   0   0   2   2   0   2   1   0   0   2   1   1   1   1   2   2   1   0   1   0   2   1   0   1   1   2   2   0   0   1   0   0   1   2   1   1   2   2   2   1   0   1   1   0   1   2   2   0   1   1   1   1   0   2   0   1   1   1   0   1   2   2   1   0   0   1   1   1   1   1   1   1   2   2   1   1   1   2   1   0   2   0   1   0   2   1   1   0   2   1   1   2   2   1   1   1   1   0   0   1   1
 MK-2-5                 1   0   0   1   1   1   1   2   2   1   1   2   1   2   1   0   2   1   0   0   0   0   1   0   1   0   1   0   2   1   2   2   0   1   1   1   1   1   0   1   2   2   2   1   2   2   2   1   1   2   2   0   0   0   1   1   1   2   0   1   0   1   0   2   0   2   1   1   0   2   1   2   1   0   1   2   1   1   2   1   2   0   0   0   1   1   1   1   1   2   0   0   1   1   1   0   1   1   2   0   0   2   1   0   2   1   0   0   2   1   0   0   1   2   2   1   0   1   0   2   1   0   1   0   2   2   0   0   2   0   0   1   2   1   1   2   2   2   1   1   1   1   0   1   2   2   0   1   0   1   1   0   2   0   2   0   2   0   1   2   2   1   0   0   2   0   1   1   1   1   1   2   2   2   1   1   2   1   1   2   0   1   1   2   1   1   0   2   1   1   2   2   1   1   1   1   0   1   1   0
 MK-2-6                 1   0   0   1   1   1   1   1   2   2   1   2   1   2   1   0   1   1   0   0   1   0   1   0   1   0   1   0   2   1   1   2   1   0   1   1   1   1   0   1   2   2   2   1   2   2   1   1   1   2   2   0   0   0   1   0   1   2   0   1   0   1   0   2   0   2   2   1   0   1   1   2   0   1   1   2   1   1   2   1   2   0   1   1   0   1   1   2   2   2   2   0   2   1   1   0   1   1   2   1   0   0   1   0   2   0   1   0   2   2   1   1   2   2   2   1   0   1   1   2   1   0   2   0   1   2   1   0   2   0   0   1   1   0   1   1   2   2   1   1   1   1   0   1   2   1   0   1   0   1   0   0   2   0   2   0   1   0   1   2   2   1   0   1   2   0   1   1   1   1   1   2   1   2   1   1   2   1   1   2   1   1   2   2   1   1   0   2   1   1   1   2   2   1   1   0   0   1   0   0
 MK-2-7                 1   0   0   0   0   1   1   1   2   1   1   1   0   2   1   0   1   1   0   0   1   0   1   1   2   0   1   0   2   0   1   2   1   1   1   1   1   1   0   2   2   2   1   1   2   2   1   2   1   1   2   0   0   0   1   0   2   2   0   1   0   1   0   2   0   2   1   1   0   1   2   1   0   2   1   2   2   1   2   1   2   0   1   2   0   1   1   2   2   2   2   0   1   1   1   1   2   1   2   1   0   0   1   0   2   0   1   0   1   2   1   1   2   2   2   1   0   2   2   2   1   0   2   1   1   2   1   0   2   1   0   1   1   0   1   1   2   0   1   1   1   0   0   1   2   1   0   1   0   1   0   0   1   0   1   1   1   1   1   2   2   1   0   1   2   0   2   1   1   1   0   2   1   1   0   1   2   1   1   2   1   1   2   2   0   1   0   2   1   1   1   2   2   0   1   1   0   0   0   0
 MK-2-8                 1   0   0   0   1   1   1   1   1   1   1   1   1   2   1   0   1   1   0   1   0   0   1   1   2   0   1   0   2   1   1   2   1   1   0   2   1   2   0   2   2   2   1   1   2   2   1   2   1   1   1   1   0   0   1   0   2   2   0   1   0   0   0   2   1   2   1   1   0   1   2   1   0   2   1   2   1   1   2   1   2   0   1   2   0   1   1   2   2   2   2   0   1   1   2   1   2   0   2   1   0   0   1   0   2   0   1   1   1   2   1   1   2   1   2   1   0   1   2   2   1   0   1   1   2   2   1   1   2   1   0   1   1   0   1   0   2   0   1   1   1   0   0   1   2   1   0   1   1   2   0   0   2   0   1   1   1   1   1   2   2   1   0   1   1   0   2   1   1   1   1   2   0   1   0   1   2   1   1   2   1   1   2   1   0   2   0   2   1   1   1   1   1   0   1   1   0   0   0   0
 MK-2-9                 1   0   1   0   1   1   1   1   1   1   2   2   1   2   1   0   1   1   0   1   0   0   0   1   2   1   1   0   2   2   1   2   1   1   0   2   1   2   0   1   2   2   0   1   2   2   1   2   1   1   1   1   0   0   1   0   2   2   0   1   0   0   1   2   2   2   1   2   0   1   2   1   0   2   1   2   1   1   2   1   2   0   1   2   0   1   1   2   1   2   2   0   1   0   2   1   2   1   1   1   0   0   1   0   2   1   2   1   1   2   1   1   2   1   2   1   0   1   1   2   1   0   1   1   2   2   1   1   2   1   0   1   1   0   0   0   2   0   1   1   1   0   1   0   1   1   1   1   1   2   0   0   2   0   0   1   1   1   0   2   2   1   1   1   1   1   2   1   1   1   2   2   0   1   0   1   2   1   1   2   1   1   2   0   0   2   0   2   2   1   1   1   1   0   1   1   2   0   0   0
 MK-2-10                1   1   1   1   1   0   1   0   1   1   2   2   1   1   2   0   1   1   0   1   0   0   0   1   2   1   0   0   2   2   1   1   1   2   0   2   2   2   0   1   1   2   0   1   2   2   1   2   1   1   1   1   0   0   1   0   2   2   1   1   0   0   1   2   2   2   1   2   0   1   2   1   0   2   1   2   1   1   2   1   2   0   1   2   1   1   1   2   1   2   2   0   0   0   2   1   2   1   1   2   0   0   1   0   2   1   2   1   0   2   2   1   1   2   2   2   0   1   1   2   1   0   2   1   1   2   1   1   2   1   0   1   1   0   0   0   2   0   1   2   1   0   2   0   1   1   2   1   1   2   0   0   2   1   0   1   1   1   0   1   2   1   1   2   0   1   2   1   1   1   2   2   0   1   1   1   2   0   1   2   1   1   2   0   0   2   0   1   2   2   1   1   0   0   1   2   2   0   0   0
 MK-2-11                1   1   1   2   1   0   1   0   1   1   2   2   1   2   0   0   0   0   0   2   0   0   0   1   2   1   0   0   2   2   1   1   1   2   0   2   2   1   1   1   1   2   1   1   1   2   2   2   1   1   1   1   0   0   1   0   2   2   1   1   0   0   1   0   2   2   1   2   0   1   2   2   0   2   1   2   1   1   2   1   2   0   1   1   1   1   1   2   1   2   2   0   0   0   2   1   2   1   1   2   1   0   1   0   1   1   2   1   0   2   2   1   1   1   2   2   0   1   1   2   1   0   2   1   1   1   2   1   1   1   0   1   1   0   0   0   2   0   1   2   1   0   2   0   1   0   2   1   1   1   0   1   2   1   0   1   1   2   0   1   2   1   1   2   1   1   2   2   1   0   2   2   0   1   1   1   2   0   1   2   1   1   2   1   0   1   0   2   2   2   1   1   1   0   1   2   2   0   1   0
 MK-2-12                1   1   1   2   1   0   1   0   1   1   2   2   1   2   0   0   0   0   0   2   0   0   0   0   2   1   0   1   1   2   1   2   1   1   0   2   2   1   1   1   1   1   1   1   0   2   2   2   1   1   1   1   0   0   0   0   1   2   1   2   0   0   1   1   2   1   1   2   1   1   2   2   0   2   1   2   1   1   1   0   1   0   2   0   1   1   1   2   1   2   2   0   0   0   2   1   2   1   1   2   1   0   1   0   2   1   2   1   0   2   2   1   0   1   2   2   0   0   1   2   1   0   2   2   1   1   2   1   1   1   0   1   1   1   2   0   2   0   1   2   1   0   1   0   1   0   2   2   1   2   0   1   1   1   0   1   1   2   0   0   2   2   1   2   1   1   1   1   1   0   1   2   0   2   1   1   2   0   1   2   1   1   2   1   0   1   0   2   2   2   1   2   1   0   1   2   2   0   1   0
 MK-2-13                1   1   1   2   1   0   1   0   1   1   1   2   1   1   0   0   0   0   0   2   0   0   1   0   2   1   0   1   1   2   1   2   1   1   0   1   2   1   1   0   2   1   1   0   0   2   2   2   1   1   1   1   0   0   0   0   1   2   1   2   0   0   2   1   2   1   1   2   2   1   2   2   0   2   1   2   1   1   1   0   1   0   2   0   2   1   0   2   1   2   2   0   0   1   2   1   2   1   1   2   1   0   1   0   2   0   1   1   0   2   2   1   0   1   2   2   0   0   1   2   1   0   2   1   1   1   2   0   1   1   0   1   1   1   2   0   2   0   1   2   1   0   1   0   1   0   2   2   1   2   0   1   1   1   0   1   1   2   0   0   2   2   2   2   1   1   2   1   1   1   1   2   0   2   1   1   1   0   1   2   1   1   1   1   0   0   0   2   2   1   1   2   1   0   1   2   2   1   1   0
 MK-2-14                1   1   1   2   1   0   1   0   2   2   1   2   2   1   0   0   0   0   1   2   0   0   1   1   2   1   0   1   1   1   1   2   1   1   0   1   2   2   1   0   2   1   1   0   0   2   2   2   1   1   2   1   0   0   1   0   1   2   1   2   0   0   2   2   2   1   1   2   2   2   2   2   0   2   0   1   0   0   1   1   1   0   2   0   2   1   0   2   2   2   2   0   0   1   2   0   2   1   1   2   1   0   1   0   1   0   1   1   0   1   2   1   0   1   2   2   0   0   1   2   1   1   2   1   1   1   1   1   1   1   1   1   1   2   2   0   2   0   1   1   0   0   1   1   0   1   2   2   1   2   1   1   1   1   0   1   1   2   1   0   2   2   2   2   1   0   2   1   1   1   1   2   0   2   0   1   1   0   1   1   0   1   1   1   0   1   0   2   1   1   1   2   1   0   1   2   2   1   1   0
 MK-2-15                1   1   1   1   2   0   1   0   2   2   1   2   2   1   0   1   0   0   1   1   0   0   1   1   2   1   0   1   1   1   1   2   1   1   0   1   2   2   1   0   2   1   1   0   0   1   2   2   1   1   2   1   0   0   1   1   1   1   1   2   0   0   2   2   2   1   1   2   2   2   1   2   1   2   0   1   0   0   1   1   1   0   2   0   2   1   0   2   2   2   2   0   0   1   2   0   2   1   1   2   1   0   1   0   1   0   0   1   0   1   2   1   0   1   1   2   0   0   1   1   2   1   2   1   1   1   1   1   1   1   1   1   1   2   2   0   2   0   1   1   0   0   1   1   0   1   2   1   1   2   1   1   1   2   0   1   1   1   1   0   2   2   2   2   1   1   2   1   1   0   0   2   0   2   0   1   1   0   1   0   0   1   1   2   0   1   0   2   0   2   1   2   1   0   1   2   2   1   1   0
 MK-2-16                1   1   0   1   2   0   1   0   2   2   1   2   2   1   0   1   0   0   1   1   0   1   1   2   2   1   1   1   1   1   1   2   1   1   0   1   2   2   1   0   2   0   1   0   1   1   2   2   1   1   1   1   0   0   0   1   1   1   1   2   0   0   2   2   2   1   2   1   1   2   1   2   1   2   0   1   0   1   1   2   1   0   2   0   2   0   0   2   2   1   2   0   0   2   2   0   1   1   1   2   1   0   1   1   1   1   1   1   0   1   1   1   0   1   1   1   0   0   1   1   2   1   2   1   1   1   1   1   1   1   1   1   2   2   2   0   2   0   1   1   0   1   1   2   0   1   2   1   1   1   1   1   1   2   1   1   1   1   1   1   2   2   2   2   1   1   2   1   1   0   0   2   0   1   1   1   1   1   1   0   1   1   1   2   0   1   0   2   0   1   2   2   1   0   1   2   1   1   1   0
 MK-3-1                 0   1   0   2   1   1   1   1   2   1   1   1   2   1   0   2   0   2   1   1   1   1   1   2   1   0   1   1   2   1   1   2   1   1   1   1   0   1   0   1   0   2   1   2   1   1   2   1   0   1   1   0   0   1   1   2   2   2   2   1   1   1   2   0   2   2   0   2   1   1   0   0   1   1   0   0   1   1   1   2   1   0   1   0   1   0   2   0   1   1   2   1   1   2   1   1   1   0   0   1   1   1   0   1   2   1   2   2   2   1   1   2   0   1   1   2   1   1   0   2   2   0   0   1   1   0   1   1   2   1   1   2   1   2   2   0   1   1   1   1   1   2   0   1   1   1   1   1   2   0   0   1   2   0   0   1   0   2   0   0   0   2   1   2   1   2   0   2   1   2   1   1   2   1   2   2   1   2   1   0   0   2   1   1   1   2   2   0   1   0   0   1   0   1   1   1   1   2   1   0
 MK-3-2                 0   1   0   1   1   1   1   1   2   1   1   1   1   1   0   2   0   2   1   0   2   1   1   2   1   0   1   1   2   1   0   2   1   2   1   1   1   1   0   1   0   2   1   2   1   0   2   2   0   1   1   0   0   1   1   2   2   1   2   1   2   1   2   1   2   1   0   2   1   1   0   1   1   1   0   1   1   1   1   2   1   0   1   0   1   1   1   0   1   2   2   1   1   2   0   1   1   0   0   1   1   1   0   1   1   1   2   2   2   1   1   2   0   1   1   2   1   1   0   2   2   1   0   1   1   0   1   1   2   1   1   2   2   2   2   0   0   1   1   1   1   2   0   1   1   1   1   1   2   1   0   2   2   0   0   2   0   2   1   0   1   2   1   2   1   2   0   1   1   1   1   1   2   1   1   2   1   2   1   0   0   2   1   1   1   2   2   0   1   1   1   1   0   1   1   1   1   2   1   0
 MK-3-3                 1   1   1   1   1   1   1   1   2   1   1   1   1   0   1   1   0   2   1   0   2   2   1   2   1   0   0   1   1   1   1   2   0   2   0   1   1   1   0   1   0   2   1   2   1   0   2   2   0   1   1   2   0   1   1   1   1   1   2   1   2   1   2   1   2   1   0   2   1   1   0   1   1   1   0   0   1   1   1   0   1   0   1   0   1   2   1   0   1   2   1   1   1   2   0   0   1   0   0   1   1   1   0   1   1   1   2   2   2   1   1   1   0   1   1   2   1   2   0   2   2   1   0   1   1   0   1   0   2   1   1   2   2   2   2   0   0   2   1   1   1   2   0   2   1   1   1   1   2   2   1   2   2   0   0   2   0   2   1   0   1   1   1   2   1   1   0   1   1   1   2   1   1   1   1   1   1   2   1   1   0   2   1   1   1   2   2   0   1   1   1   1   1   2   1   1   2   2   1   0
 MK-3-4                 1   1   1   1   0   1   1   1   2   1   1   1   2   0   1   1   1   2   1   1   2   2   1   2   1   0   0   1   2   2   2   2   0   2   0   2   1   1   0   1   0   2   1   2   1   0   2   1   0   1   1   2   0   2   1   1   1   1   2   1   2   1   2   1   2   1   0   1   1   1   1   1   1   1   0   0   1   1   1   1   1   1   1   0   1   2   1   0   0   2   1   1   1   2   0   0   1   0   1   2   1   1   0   1   1   2   2   2   2   1   1   1   0   2   1   2   2   2   0   2   2   1   0   2   1   1   1   0   0   1   1   1   2   1   2   0   1   2   0   1   2   2   0   2   1   1   1   1   2   2   0   2   2   0   0   2   0   2   1   0   1   1   1   2   2   1   0   1   2   1   2   1   2   1   0   1   1   2   1   1   0   2   1   1   1   2   1   0   0   1   0   1   1   1   2   1   1   2   2   0
 MK-3-5                 1   2   1   1   0   1   1   1   2   1   1   1   2   1   1   1   1   2   1   1   2   2   1   2   1   1   0   1   2   2   2   2   0   2   0   2   0   1   0   1   0   1   1   2   1   1   2   1   0   1   1   2   0   2   1   1   1   1   2   1   2   1   2   1   2   1   0   1   1   1   1   1   1   1   0   0   1   1   1   1   1   1   0   0   1   1   1   0   1   2   1   1   2   2   0   0   1   0   1   0   2   1   0   1   1   1   2   2   2   1   1   1   0   2   1   2   2   2   0   2   2   2   1   2   1   1   1   0   0   1   1   1   2   1   2   0   1   2   0   1   2   2   1   2   1   1   1   1   2   2   1   1   2   0   1   2   0   1   1   0   1   1   1   2   2   1   0   1   2   0   2   1   2   2   0   1   1   2   1   1   1   2   1   1   1   2   1   0   1   1   0   1   2   1   2   1   1   1   2   0
 MK-3-6                 1   2   1   1   1   2   1   0   2   1   1   0   2   1   1   0   2   2   1   2   2   2   1   2   1   1   0   1   1   2   2   2   0   1   0   2   0   1   0   0   0   1   1   2   1   1   2   1   0   0   2   2   0   2   1   1   1   1   2   1   2   0   2   1   2   1   0   1   1   1   2   2   1   1   0   0   1   1   1   1   1   1   0   1   1   1   1   0   1   2   1   1   2   2   0   1   0   0   1   0   2   1   0   1   1   1   2   2   2   1   1   0   0   2   1   2   2   2   0   2   2   2   1   2   1   1   1   0   0   0   1   1   2   1   2   0   1   1   0   1   2   2   1   2   1   1   1   1   2   1   1   1   1   0   1   2   0   1   1   0   1   1   1   2   2   1   0   1   2   1   2   0   2   2   1   1   1   1   1   1   1   2   2   1   1   2   2   1   1   1   0   1   2   0   2   0   1   1   2   0
 MK-3-7                 1   2   1   1   0   2   1   0   2   1   1   1   2   1   0   0   2   1   1   2   1   2   1   2   2   1   0   1   1   2   2   2   0   1   0   2   0   0   1   0   0   1   1   2   1   0   2   1   0   1   2   1   1   2   1   1   1   1   2   1   2   0   2   1   2   1   0   0   1   2   2   2   0   1   0   0   1   1   1   1   1   1   0   1   1   1   0   0   1   2   1   1   2   2   0   1   0   0   1   1   2   1   0   1   1   1   2   2   2   1   1   1   0   2   1   2   2   2   0   2   2   2   1   1   1   1   1   1   0   0   2   1   2   1   2   0   1   1   2   1   2   2   1   2   2   1   1   0   2   1   1   1   1   0   1   2   1   1   1   0   1   1   1   2   2   1   0   0   2   1   1   1   2   2   0   1   1   1   1   1   1   2   2   1   1   2   2   1   1   1   0   1   2   0   2   2   1   0   2   0
 MK-3-8                 1   2   1   1   1   2   1   1   2   1   1   1   2   0   0   0   2   1   1   1   1   2   1   2   2   0   0   0   2   2   2   2   1   1   0   2   1   0   1   0   0   1   1   2   2   1   2   1   0   1   2   2   0   2   1   1   1   1   2   1   2   0   0   1   2   1   1   0   1   2   2   2   0   1   0   0   1   1   1   1   1   0   1   0   1   1   1   1   1   1   1   1   2   2   0   1   0   1   1   1   2   1   1   1   1   2   2   2   2   1   1   1   0   2   1   1   2   2   0   2   1   2   1   1   1   0   1   1   0   0   2   1   2   1   2   0   2   1   1   1   2   2   1   2   2   1   1   0   2   1   1   1   1   0   1   2   0   1   2   0   1   1   1   2   1   1   0   1   1   1   1   1   2   2   0   1   0   1   1   1   1   2   2   1   1   2   2   1   2   0   0   1   2   1   2   2   1   0   2   0
 MK-3-9                 1   2   1   0   1   2   1   1   2   1   1   2   1   0   0   1   1   1   1   1   1   2   1   2   1   0   0   0   2   2   2   2   1   0   0   1   0   0   1   1   1   1   1   1   2   1   2   1   0   2   2   2   0   2   1   1   1   1   2   1   2   0   0   1   2   1   1   0   1   2   2   0   0   1   0   0   1   0   1   1   0   0   1   0   2   1   1   1   1   2   1   1   1   1   0   1   0   1   1   1   2   1   1   1   1   2   0   2   2   1   1   1   0   2   1   1   2   2   0   2   1   2   1   1   1   0   0   1   0   1   2   1   2   1   2   0   2   0   2   1   2   2   1   2   2   1   1   0   1   1   1   1   1   0   1   2   1   1   2   1   1   1   1   2   1   1   0   1   1   1   2   1   2   2   0   0   0   1   1   1   2   2   2   1   1   2   2   1   1   0   0   1   2   2   2   0   1   0   1   0
 MK-3-10                1   2   1   0   1   1   1   1   2   1   1   2   1   0   0   1   1   1   1   1   1   2   1   2   1   0   0   0   1   2   2   2   1   0   0   1   0   0   1   1   1   1   1   1   2   0   2   1   0   2   2   2   0   2   1   2   2   2   2   2   1   0   0   1   2   1   1   2   0   2   2   0   1   1   1   0   1   0   2   1   1   1   1   0   2   1   1   1   1   2   0   0   2   0   0   1   0   1   1   1   2   1   1   1   1   2   0   2   2   1   1   1   0   2   1   2   2   1   0   2   1   2   1   1   1   0   0   1   1   1   1   1   2   1   2   0   2   0   2   1   2   2   1   2   2   2   1   0   1   1   1   2   1   1   1   2   0   0   2   0   1   1   1   2   1   1   0   1   1   1   2   1   2   2   0   0   0   1   1   1   2   2   2   1   1   2   2   1   1   0   0   1   2   2   2   0   1   0   1   0
 MK-3-11                1   1   1   0   1   1   1   1   2   1   1   1   1   1   0   1   1   1   2   1   1   1   1   2   1   1   0   0   1   2   2   2   1   0   0   1   0   0   0   1   1   1   1   1   2   0   2   1   0   2   1   2   0   2   1   2   2   2   2   2   1   0   0   1   2   1   1   2   0   2   2   0   1   1   1   0   1   0   2   1   1   1   1   0   2   0   1   1   1   1   0   0   2   0   0   1   1   1   1   1   2   1   1   1   1   2   0   2   2   1   1   1   0   1   1   2   2   1   0   2   1   2   1   0   1   0   0   1   1   2   1   1   2   0   2   0   0   0   2   1   2   2   1   2   1   2   1   1   1   1   2   0   1   1   0   1   0   0   2   0   1   1   1   2   1   1   1   1   1   2   1   1   1   2   0   0   0   1   1   2   2   1   2   1   1   2   2   1   1   0   0   1   2   2   2   0   0   1   2   0
 MK-3-12                1   1   2   1   1   1   1   1   2   1   1   1   1   0   0   1   1   0   2   1   0   1   1   2   1   1   0   0   1   1   2   2   0   0   0   1   0   0   0   1   0   1   1   1   2   0   2   1   0   2   1   2   1   0   1   1   1   2   2   2   0   0   0   1   2   1   1   2   1   2   2   0   1   1   1   1   1   0   1   1   1   1   1   0   1   1   1   1   1   1   1   0   2   1   0   1   1   1   1   2   1   2   2   1   1   2   0   2   2   1   1   1   0   1   2   0   2   0   0   2   1   1   2   1   1   0   1   1   1   1   1   1   2   0   1   0   0   0   1   1   2   2   1   2   1   2   1   1   1   1   2   0   1   0   0   1   0   0   1   0   1   1   1   2   1   1   1   2   1   2   1   2   1   2   0   0   1   1   1   1   2   1   2   1   2   2   1   1   1   0   0   2   2   2   2   0   0   1   2   0
 MK-3-13                1   1   2   1   1   0   1   1   1   1   1   1   1   0   0   1   1   0   2   1   0   1   2   1   1   1   0   0   2   1   2   2   0   0   0   1   1   0   0   1   0   0   1   1   2   0   2   1   1   2   1   2   1   1   1   1   1   2   2   1   0   0   0   1   1   0   1   2   1   2   2   0   2   0   2   1   1   0   1   1   0   1   1   0   1   1   1   1   1   2   1   0   2   2   0   2   1   1   1   2   1   2   2   1   1   1   0   2   2   1   1   1   0   0   2   1   2   0   0   1   1   1   2   2   1   0   1   1   1   1   1   1   2   0   1   0   0   0   1   1   2   2   1   2   1   1   1   1   1   1   2   0   0   0   0   1   0   0   1   0   0   1   1   1   0   1   1   2   1   2   1   2   1   1   0   0   1   0   1   0   2   1   2   0   2   2   1   1   1   0   0   1   1   1   1   0   0   1   2   0
 MK-3-14                1   0   2   1   1   0   1   1   1   1   0   1   1   0   0   1   1   0   2   1   0   1   2   1   2   1   0   0   1   1   2   2   0   0   0   1   1   0   0   1   0   0   1   1   2   1   2   1   1   2   1   2   1   1   1   1   1   2   1   1   1   0   0   1   2   1   1   2   2   2   2   0   2   0   1   1   1   0   1   1   0   1   2   0   1   1   1   1   1   1   1   0   1   2   0   2   1   1   2   2   1   2   1   1   1   1   0   1   2   1   1   1   0   0   1   1   1   0   0   1   2   1   2   2   1   0   2   1   1   1   0   1   2   0   1   0   0   0   0   1   2   2   1   2   1   1   1   1   1   0   2   0   1   0   0   1   0   0   1   0   0   1   1   0   0   1   1   2   1   2   1   2   1   1   0   0   1   0   1   0   2   1   2   1   2   2   1   2   1   0   0   1   1   1   1   1   0   1   2   0
 MK-3-15                1   0   2   1   1   0   1   1   1   1   0   1   1   0   0   1   2   0   2   1   0   1   2   1   2   1   0   0   1   0   2   2   0   1   1   1   1   0   0   1   0   0   1   1   2   1   2   1   1   2   1   2   1   1   1   2   1   2   1   1   0   0   0   1   2   1   1   2   2   2   2   0   2   0   1   1   1   0   1   1   0   1   2   0   1   1   1   0   1   1   1   0   1   2   0   2   1   1   2   2   1   2   1   1   1   1   0   1   1   1   1   1   0   0   1   1   2   0   0   1   1   1   2   2   2   0   2   1   2   0   0   2   2   0   1   0   0   0   0   1   2   2   1   2   1   1   1   1   1   0   2   0   1   0   0   1   0   1   1   0   0   1   1   1   1   1   1   1   1   2   1   2   1   1   0   0   0   0   0   0   1   1   2   1   2   2   1   2   1   0   0   1   1   1   1   1   0   1   1   0
 MK-3-16                0   0   2   2   1   2   2   1   1   1   1   1   1   0   0   1   2   0   2   1   0   1   2   1   2   1   0   0   0   0   2   1   0   1   1   0   0   1   0   1   1   0   1   1   2   1   2   1   1   2   1   2   1   0   1   2   1   2   0   1   1   0   0   1   1   1   1   2   2   1   2   0   2   1   0   1   1   0   1   2   0   1   2   0   1   1   1   0   1   1   1   0   2   1   0   2   1   1   2   2   1   1   1   1   2   1   0   0   1   1   2   1   0   0   1   1   2   0   0   1   1   0   2   2   2   1   2   1   2   0   1   2   2   0   0   0   0   0   0   1   1   2   1   2   1   1   1   1   1   0   2   0   1   0   0   1   0   1   2   0   0   1   1   1   1   1   2   1   1   2   1   2   1   1   0   0   0   0   0   1   1   1   2   1   2   2   1   2   0   0   1   1   2   1   1   1   0   1   0   0
 MK-4-1                 1   2   1   2   1   0   0   0   0   0   2   1   2   1   1   0   0   1   1   2   1   1   2   2   1   0   0   2   2   2   0   1   2   1   0   1   0   0   1   1   1   1   0   1   1   1   1   2   0   0   1   1   0   2   2   2   0   2   1   1   1   1   1   2   1   1   0   1   1   1   1   1   1   2   2   1   0   2   1   1   1   2   0   1   0   1   0   1   1   1   1   0   0   2   1   2   1   2   0   1   2   1   2   0   1   2   2   0   1   1   1   1   0   1   2   1   0   1   2   1   0   2   1   0   2   1   1   2   1   1   0   1   1   0   1   1   1   1   1   0   1   0   0   1   1   1   0   1   1   1   2   2   2   2   1   0   2   2   1   0   1   0   1   2   1   1   2   1   1   1   1   2   1   1   0   1   1   1   1   1   1   2   1   1   1   1   2   1   1   1   1   1   1   1   0   2   1   1   0   0
 MK-4-2                 1   2   1   2   1   0   0   0   0   1   2   1   2   1   1   0   0   1   0   2   1   1   2   2   1   0   0   1   2   2   0   1   1   1   0   1   0   0   1   1   1   1   1   1   0   1   1   2   1   0   1   1   0   2   2   2   0   2   1   2   1   1   1   2   1   1   1   2   1   1   1   1   1   2   2   1   0   2   2   1   1   1   0   0   0   1   0   1   1   2   1   0   0   2   1   2   1   1   0   1   2   0   2   0   1   2   2   0   1   1   1   1   0   1   1   1   0   1   2   1   0   2   1   0   2   0   1   2   1   1   0   1   1   0   1   0   1   1   1   0   1   0   0   1   1   1   0   2   1   1   2   2   2   2   1   0   2   2   1   0   0   0   1   2   1   1   1   2   0   1   1   1   1   1   0   2   1   1   1   1   1   1   1   1   1   1   2   2   1   1   2   1   1   1   1   2   1   1   0   0
 MK-4-3                 1   2   1   2   1   0   0   0   2   1   2   1   2   1   1   0   0   1   1   1   1   1   2   2   1   0   0   1   1   2   1   1   1   1   0   1   0   0   1   0   0   0   1   1   0   1   1   2   1   0   1   1   0   2   2   2   0   2   1   2   1   1   1   2   0   1   1   2   1   1   1   1   1   1   2   1   0   2   2   1   1   1   0   0   0   1   0   1   1   2   1   0   0   2   1   2   1   1   0   2   2   1   2   2   1   1   1   0   1   0   1   1   0   1   1   1   0   2   2   0   0   2   1   0   2   0   2   2   0   1   0   1   1   1   1   0   1   1   1   0   1   1   0   1   1   1   0   2   1   2   2   1   2   2   1   0   1   2   1   0   0   0   2   1   1   1   1   2   0   1   1   1   0   0   0   2   1   0   1   1   0   1   1   0   1   1   2   2   1   1   1   1   1   1   1   2   1   2   0   0
 MK-4-4                 0   1   1   2   1   0   0   0   2   1   2   1   2   0   1   0   0   1   1   1   1   1   1   2   1   0   0   1   2   2   1   1   1   1   0   1   0   1   1   0   0   0   1   1   0   1   1   1   1   0   1   1   1   2   2   2   0   2   2   2   0   1   1   2   0   0   1   1   2   1   1   2   0   1   2   1   0   2   2   1   1   1   0   1   0   1   0   0   1   2   1   0   1   2   1   2   1   0   0   2   2   1   2   2   1   1   1   0   1   2   1   1   0   1   1   1   0   2   2   0   0   2   1   0   2   0   2   2   1   1   0   2   1   1   1   0   0   1   1   0   1   1   1   1   1   1   0   1   0   2   2   1   2   2   1   0   0   2   1   0   0   0   1   2   1   1   1   2   0   1   1   1   1   0   0   2   1   0   1   1   0   1   1   1   1   1   1   2   1   1   1   1   1   2   1   2   1   2   0   0
 MK-4-5                 0   0   1   1   1   0   0   0   1   1   2   1   2   0   1   0   0   1   0   1   0   1   2   2   1   0   0   1   2   1   1   0   1   1   0   1   0   1   2   0   0   0   0   1   0   1   1   1   2   0   1   1   1   2   1   2   0   2   2   2   0   1   1   2   0   0   1   1   1   1   1   2   0   0   2   1   0   2   2   1   1   1   0   1   0   1   0   0   1   2   1   0   1   2   1   2   0   1   0   2   2   1   2   2   1   1   1   0   1   2   1   1   1   1   1   1   0   2   1   1   0   1   1   0   2   0   1   1   1   1   0   2   1   1   1   0   0   2   2   0   1   1   1   1   1   2   0   1   2   2   2   1   0   2   1   1   0   1   1   0   0   0   0   2   0   1   1   2   0   1   1   1   2   0   0   2   1   1   1   1   0   1   1   0   1   0   1   2   1   1   1   2   0   2   1   2   0   2   0   0
 MK-4-6                 0   0   1   1   1   0   0   0   1   1   2   1   1   0   1   0   0   1   0   2   0   1   2   1   1   1   0   1   1   1   1   0   0   1   0   1   0   1   2   0   0   1   0   1   0   1   1   1   2   0   1   0   1   1   2   2   0   2   1   1   1   2   1   2   0   0   1   1   1   1   2   1   0   0   2   1   1   2   2   1   1   1   0   1   0   1   0   0   1   2   1   0   1   2   0   2   1   1   0   2   2   0   2   2   1   1   1   0   1   2   1   1   2   1   1   1   1   2   1   1   0   1   1   0   2   0   1   1   1   1   0   2   1   1   1   0   0   1   2   0   1   1   1   1   1   2   0   1   2   2   2   1   1   1   2   1   1   0   1   0   0   0   0   2   0   1   1   2   0   1   2   1   2   0   0   2   1   1   1   1   0   1   1   1   1   0   1   1   1   1   1   2   0   2   1   2   0   1   0   0
 MK-4-7                 0   0   2   1   1   1   0   0   0   1   2   1   2   1   1   0   0   1   0   2   0   1   1   1   0   1   1   1   1   1   1   0   0   1   0   1   0   1   2   0   0   1   0   0   0   1   1   0   2   0   1   1   2   1   2   2   0   2   1   1   1   2   1   2   0   1   1   1   1   1   2   1   0   0   2   1   2   2   2   1   1   1   0   1   0   1   0   1   1   2   1   0   1   2   0   2   1   1   0   2   2   0   2   2   1   1   1   1   2   2   0   1   2   1   1   1   1   2   1   1   0   1   1   1   1   0   1   2   1   1   0   2   1   1   1   0   0   2   2   0   1   1   2   1   0   2   0   1   2   2   2   1   1   0   2   0   1   0   1   2   0   0   0   2   1   1   1   2   0   2   2   1   2   0   0   2   1   1   1   2   1   1   1   1   1   1   1   1   1   1   1   2   0   2   0   1   0   1   1   1
 MK-4-8                 1   0   1   1   1   1   1   0   0   2   1   1   1   1   1   0   0   0   0   1   0   1   1   1   0   1   1   2   1   1   2   1   0   1   0   1   0   1   2   0   1   1   0   0   0   1   0   0   2   0   1   1   2   1   2   2   0   1   1   1   1   2   1   2   0   1   1   1   2   1   2   1   0   0   2   1   2   2   2   1   1   1   0   1   0   1   0   1   1   1   1   0   1   1   0   2   1   2   0   2   2   0   2   2   1   1   1   0   1   2   0   1   2   1   0   1   1   1   1   2   0   1   1   1   1   0   1   2   1   1   0   2   0   1   1   0   0   1   2   0   1   1   2   1   0   2   0   1   2   2   2   1   1   0   2   0   1   0   1   2   1   0   0   2   1   0   2   2   1   2   2   1   2   1   0   2   1   1   2   2   1   1   1   1   1   1   1   1   1   1   2   1   0   2   0   1   1   1   2   1
 MK-4-9                 1   0   1   2   1   0   0   0   0   2   1   1   1   1   1   0   1   0   0   1   2   0   1   1   0   1   1   2   1   1   2   1   1   1   0   1   0   1   2   0   1   1   1   0   0   1   0   0   2   0   1   1   2   1   2   2   0   1   2   1   1   2   1   1   1   1   1   1   2   2   2   1   1   1   2   0   2   2   2   0   1   1   0   1   0   1   0   1   0   0   0   0   1   1   0   2   1   2   0   2   2   0   2   2   1   1   1   0   1   2   0   1   2   1   0   1   1   1   1   2   0   1   1   1   1   0   1   2   1   1   0   1   0   1   1   0   0   1   2   1   1   1   2   1   0   1   0   0   2   1   2   2   1   0   2   0   1   0   1   1   2   1   0   2   0   0   2   2   1   1   2   1   2   1   0   2   1   1   2   0   1   1   1   1   1   1   0   1   1   1   2   2   0   2   0   0   1   1   2   1
 MK-4-10                1   1   1   2   1   0   0   1   0   2   0   1   1   1   2   0   1   0   0   1   2   0   1   1   0   1   1   2   1   1   2   1   1   1   0   1   0   1   2   0   1   1   1   0   0   1   0   0   1   0   1   1   1   1   2   2   0   1   2   1   1   2   1   2   1   1   1   1   2   1   0   1   1   1   2   0   2   2   1   1   0   1   0   1   0   1   0   2   0   1   0   1   1   1   0   2   1   2   1   2   2   0   1   2   1   1   0   0   1   2   0   1   2   1   0   1   1   1   1   2   0   1   1   1   1   0   1   2   1   1   0   1   0   2   1   0   0   1   2   1   1   1   1   0   0   1   0   0   1   1   2   2   1   0   2   0   1   0   1   1   2   1   1   2   0   1   2   2   1   1   2   1   1   1   0   2   0   1   1   1   1   1   1   1   1   1   0   1   2   0   2   1   0   2   0   0   2   1   2   1
 MK-4-11                1   2   1   2   2   0   0   1   1   2   1   2   1   1   2   1   1   0   1   1   1   0   1   1   0   1   2   2   1   1   1   0   1   1   0   1   0   1   2   0   2   2   1   0   0   1   0   0   1   0   1   1   1   0   2   2   0   1   2   1   0   2   1   2   1   1   1   1   1   1   0   0   1   1   2   0   2   2   1   2   0   1   0   1   0   1   0   2   0   2   1   1   1   1   0   2   0   2   1   2   1   0   1   2   0   1   1   2   1   1   1   0   2   1   0   2   1   1   1   2   0   2   1   1   1   0   1   2   1   1   0   1   0   2   1   0   0   1   2   0   1   1   1   0   0   1   0   0   0   1   2   2   1   1   2   0   1   0   1   1   2   1   1   1   0   1   2   2   1   1   2   1   1   1   0   2   0   1   1   1   1   1   1   2   1   1   0   1   1   0   2   1   1   2   0   0   1   1   2   1
 MK-4-12                1   2   1   2   2   0   1   1   1   2   1   2   1   1   2   0   1   0   1   1   1   1   1   1   0   1   2   2   1   1   1   1   1   1   0   1   0   1   2   0   2   2   1   1   0   0   0   0   1   1   1   1   1   0   2   1   1   1   2   1   0   2   2   2   1   2   1   1   1   1   0   0   1   1   2   0   2   2   1   2   1   1   0   0   1   0   1   1   1   2   1   1   1   1   0   2   0   1   1   2   1   0   1   2   0   1   1   2   1   0   1   0   2   1   0   2   1   1   1   2   0   2   1   1   0   0   1   2   1   2   1   1   0   2   2   0   0   1   2   0   1   1   1   0   0   1   0   0   0   2   2   2   1   1   2   0   1   1   1   1   2   1   1   0   0   1   2   0   1   1   1   1   1   1   1   2   0   1   1   1   1   1   1   2   1   1   0   1   1   1   2   1   1   2   1   0   2   1   1   0
 MK-4-13                1   2   1   2   2   0   1   1   2   2   1   2   2   2   2   1   1   0   1   1   1   1   1   2   0   1   2   2   1   0   0   1   1   1   0   1   0   0   2   0   2   2   0   2   0   0   0   0   1   1   2   1   0   0   2   1   1   1   1   1   0   2   0   2   1   2   1   1   1   1   0   0   1   1   2   1   2   2   1   2   1   1   1   1   1   0   1   1   1   2   1   1   0   1   0   2   0   1   1   2   1   0   1   2   1   1   2   2   2   0   0   0   1   1   0   2   1   1   1   2   0   2   1   1   0   0   1   2   1   2   1   1   0   1   2   0   0   1   2   0   1   0   1   0   0   2   1   0   0   2   2   2   1   1   2   0   2   1   1   2   2   2   1   1   0   1   2   0   1   1   1   0   1   1   0   1   0   1   1   1   1   0   1   2   1   1   1   1   1   1   2   1   1   2   1   0   1   1   1   0
 MK-4-14                2   2   2   2   2   0   1   2   2   1   1   2   2   2   2   1   1   1   1   1   1   1   1   2   1   1   2   2   1   0   0   1   1   1   0   0   0   0   1   0   2   2   0   2   0   0   1   0   1   1   2   1   1   1   2   2   1   2   2   1   0   2   1   2   1   2   1   1   1   1   0   0   1   1   2   0   1   2   1   2   1   1   1   1   1   0   1   1   1   1   0   1   0   0   1   2   0   1   1   2   1   0   1   1   1   1   2   2   2   0   0   0   1   2   0   1   1   1   1   2   1   2   2   1   0   0   1   2   1   2   1   1   0   1   1   2   0   1   2   0   1   0   1   0   0   2   1   0   0   2   2   2   1   1   2   0   2   1   1   2   2   2   1   0   0   1   2   0   1   1   1   0   1   1   0   1   0   1   1   1   1   1   1   2   1   1   0   1   1   1   2   1   1   2   0   0   1   1   1   0
 MK-4-15                2   2   2   2   2   0   1   2   2   1   1   2   2   2   1   1   2   1   1   1   1   1   1   2   1   1   2   2   0   0   0   1   1   1   0   0   0   1   2   0   2   2   0   2   0   0   1   0   0   1   1   1   1   1   2   2   1   2   1   1   1   2   1   2   1   1   0   1   1   1   0   0   1   1   2   0   1   2   1   1   1   1   1   1   0   0   1   1   1   1   0   1   0   1   1   2   0   1   1   1   1   0   1   1   1   1   2   2   2   0   0   1   1   2   0   1   1   1   1   2   2   2   2   1   1   0   1   1   1   2   2   1   0   1   2   2   0   1   0   0   1   0   1   0   1   2   1   0   0   2   2   1   1   1   2   0   2   0   1   2   2   2   1   0   0   1   2   0   1   1   1   1   1   0   0   1   0   1   1   1   0   1   0   2   1   1   0   1   1   1   2   1   1   2   0   0   1   1   1   1
 MK-4-16                2   1   2   2   2   0   1   2   2   1   1   2   2   2   1   1   2   2   1   1   1   1   1   2   1   1   1   2   0   0   0   1   0   1   0   0   0   1   2   0   2   2   0   2   0   1   1   1   0   1   1   2   2   1   2   1   1   2   1   2   1   2   1   2   2   1   0   1   1   1   1   0   1   1   1   0   1   2   1   1   0   1   1   1   0   0   1   0   1   1   0   1   1   1   1   2   0   1   1   1   0   1   1   1   2   0   1   2   2   0   0   2   1   2   1   1   1   1   0   2   2   2   1   1   0   0   0   1   1   2   2   1   1   1   2   2   0   1   0   0   1   0   1   0   1   2   1   0   1   2   2   1   1   1   2   0   2   1   1   2   2   2   1   0   0   1   1   0   1   2   1   1   1   0   0   0   1   1   2   1   0   1   0   2   1   1   2   1   1   1   1   1   1   2   0   0   1   1   1   1
 MK-5-1                 1   0   1   0   0   2   1   1   0   1   1   0   1   2   0   1   1   0   1   2   0   1   1   0   1   1   1   2   1   1   0   2   1   1   1   0   1   1   1   2   1   1   1   0   0   0   1   1   1   1   1   1   1   2   0   2   1   1   2   0   1   2   1   2   1   2   1   2   2   0   0   2   2   2   0   1   0   1   1   1   1   2   1   1   0   0   1   1   0   1   1   1   1   1   1   1   2   0   1   2   0   2   0   0   1   1   1   2   1   2   2   0   1   1   1   0   1   1   1   1   0   1   0   2   0   1   2   2   1   1   1   2   1   1   2   1   2   1   1   2   2   2   1   2   1   1   1   1   1   2   1   0   0   1   0   2   1   0   2   1   1   2   2   1   0   1   1   0   0   2   0   1   0   1   1   1   2   1   1   1   2   1   2   1   0   0   2   2   1   1   2   1   1   0   0   1   2   2   1   2
 MK-5-2                 1   0   1   0   0   2   2   1   0   0   2   0   1   1   0   0   1   0   2   2   0   1   1   0   0   1   1   2   1   0   0   1   1   1   1   0   1   1   1   1   0   1   1   0   0   0   1   2   1   1   1   0   1   2   0   2   2   1   2   0   1   2   0   2   1   1   1   2   2   1   0   2   2   2   0   1   1   1   1   1   1   2   1   1   0   1   1   1   0   0   1   1   1   1   1   1   2   0   1   2   1   2   0   0   1   1   1   2   0   2   1   0   1   1   1   0   1   1   0   1   0   1   1   2   0   1   2   2   1   1   2   2   1   1   2   1   2   1   1   2   2   2   1   2   1   1   1   1   0   2   1   0   1   1   0   2   2   0   1   1   1   2   1   2   0   1   1   0   0   2   1   1   0   1   1   1   2   1   1   1   2   1   2   1   0   1   2   2   1   1   1   1   1   0   0   1   2   2   1   2
 MK-5-3                 1   0   1   0   0   2   2   1   0   0   2   0   1   1   0   0   1   0   2   2   0   1   1   0   0   1   2   2   1   0   0   1   1   1   1   0   1   1   1   1   0   1   1   0   0   0   1   2   1   1   1   0   1   1   1   1   2   1   2   0   1   2   0   2   1   1   1   2   2   1   0   2   2   2   0   1   1   1   2   1   1   2   1   1   0   1   1   1   0   0   0   1   1   0   1   1   2   0   1   2   1   1   1   0   1   1   1   2   0   2   1   0   1   0   1   0   1   1   1   1   0   1   1   2   0   1   2   2   1   2   2   1   1   1   2   0   2   1   1   1   2   2   1   2   1   1   1   1   0   2   1   0   1   1   0   2   2   0   1   1   1   2   1   2   1   2   1   0   0   2   0   1   0   1   1   1   2   1   1   2   2   1   2   1   0   1   2   2   2   1   0   1   1   0   0   1   2   1   1   2
 MK-5-4                 1   0   1   0   0   2   1   1   0   1   2   0   1   1   0   0   1   0   2   2   0   1   1   1   0   1   2   2   1   0   0   1   1   1   0   0   1   1   1   1   0   2   1   0   0   1   1   2   1   1   1   0   1   1   2   1   2   1   2   0   1   1   0   2   1   1   0   2   2   1   1   2   2   2   0   1   1   1   2   1   1   2   1   0   1   1   1   1   0   0   0   1   1   0   1   1   2   1   1   2   1   1   1   0   1   0   1   2   0   2   1   0   1   0   1   0   1   1   1   1   0   1   1   1   0   1   2   2   1   2   2   1   1   1   1   1   2   0   1   1   2   2   1   2   0   1   1   1   0   2   1   0   1   1   1   1   2   1   1   2   1   2   1   2   1   2   1   0   0   2   0   1   0   1   1   1   2   1   1   2   2   1   1   1   0   1   2   2   2   1   0   1   0   0   0   1   1   1   0   1
 MK-5-5                 0   1   1   1   0   1   1   1   0   0   2   0   0   1   0   1   1   0   2   2   1   1   1   1   1   1   2   1   1   1   0   1   1   1   0   1   1   2   1   1   0   1   0   0   0   1   0   1   0   0   1   1   1   1   1   2   2   1   2   0   1   1   0   2   2   1   0   2   2   1   2   2   2   2   1   2   1   0   2   0   1   2   1   0   1   1   1   1   0   0   0   1   1   0   1   1   1   1   1   2   1   1   1   0   1   0   1   2   1   2   1   0   2   0   1   0   1   1   1   1   0   1   1   1   0   1   2   2   1   2   2   1   1   1   1   2   2   0   1   1   2   2   2   1   0   1   1   2   0   2   1   0   1   1   1   1   2   1   1   2   0   2   1   2   1   2   1   0   2   2   0   1   0   1   1   2   1   1   1   2   2   1   1   1   0   1   2   2   2   1   1   1   0   0   0   1   1   1   1   1
 MK-5-6                 0   1   0   1   0   1   0   1   0   0   2   0   0   1   0   2   1   0   2   2   1   1   1   1   1   1   2   1   1   1   0   1   1   1   0   1   1   1   2   1   0   1   0   1   0   1   0   2   0   0   1   0   1   2   1   2   2   1   1   0   0   1   0   2   2   1   0   2   2   1   1   2   2   1   1   1   1   0   2   0   1   1   1   0   1   1   1   1   0   0   0   1   0   0   1   1   0   1   1   2   1   1   1   0   0   0   1   2   1   2   1   0   2   0   1   1   1   1   2   2   1   1   1   1   0   1   2   2   0   2   2   0   2   1   1   1   2   1   2   1   1   2   2   1   0   1   1   2   0   2   1   0   0   1   1   1   2   1   1   2   0   2   0   2   1   2   1   0   2   2   1   1   0   1   2   2   1   1   0   2   2   1   1   1   0   0   2   2   2   2   1   2   0   0   0   1   1   0   1   1
 MK-5-7                 0   1   0   1   1   1   0   2   0   1   2   0   0   1   1   2   1   1   2   1   1   1   1   1   1   1   2   1   1   1   0   1   1   1   0   1   1   1   2   1   0   1   0   2   0   1   0   1   1   0   1   0   2   1   1   2   2   1   1   0   0   1   1   2   2   1   1   1   2   1   1   2   2   1   1   1   1   0   2   0   1   1   1   0   1   1   1   1   0   0   0   1   0   1   2   2   1   1   1   2   2   1   1   0   0   0   0   2   1   2   1   0   2   0   1   1   1   1   2   2   1   1   1   1   0   1   2   2   0   2   2   0   2   1   1   2   2   1   1   0   0   2   2   1   0   1   1   2   0   1   1   0   0   1   1   1   2   2   1   2   0   2   1   2   1   2   1   0   1   2   0   0   0   0   1   2   1   2   0   2   2   1   1   1   0   0   2   2   1   2   0   2   0   0   0   0   1   1   1   1
 MK-5-8                 0   1   0   1   1   0   0   2   0   2   2   0   0   1   1   2   1   1   2   2   1   1   1   1   1   2   2   1   2   1   1   1   1   1   0   1   0   1   1   1   0   1   0   2   0   0   0   1   1   0   1   0   2   1   1   2   2   1   1   0   0   1   1   2   2   0   1   1   2   1   1   2   2   2   1   1   1   0   2   0   1   1   1   0   1   1   2   0   0   0   1   1   0   1   1   0   1   1   1   2   2   0   0   0   1   0   0   2   1   2   1   0   2   0   1   1   1   1   1   2   1   1   1   1   1   0   2   2   0   1   2   0   2   1   1   2   1   2   1   0   0   2   2   1   0   1   1   2   1   1   1   0   0   0   1   1   2   2   2   1   0   2   1   2   1   2   1   1   0   2   0   0   0   0   1   2   1   2   0   1   2   1   1   2   0   0   2   2   2   2   0   2   0   0   0   0   1   1   1   0
 MK-5-9                 0   1   0   1   1   0   0   1   0   1   2   0   0   1   1   2   1   1   2   2   1   1   1   1   1   2   2   1   0   1   1   1   1   2   0   1   1   1   1   1   1   1   0   2   1   0   1   1   1   1   2   0   2   2   1   2   2   1   1   1   0   1   1   2   2   0   1   1   2   1   1   2   2   2   1   1   1   0   2   0   1   2   1   0   1   1   2   0   0   0   1   1   0   1   1   1   1   1   2   2   2   0   0   0   1   0   0   2   0   2   1   0   2   0   1   1   1   0   1   2   1   1   1   1   1   0   2   2   0   1   1   0   1   0   1   2   1   1   1   0   0   2   2   1   0   1   2   2   1   0   0   0   0   0   1   0   2   1   2   2   0   2   1   1   1   2   2   1   0   2   0   0   0   0   1   2   1   2   0   1   2   1   1   2   0   0   2   2   2   2   0   2   0   0   0   1   1   1   1   0
 MK-5-10                0   1   0   1   1   1   0   1   0   1   2   0   0   1   2   2   1   1   2   0   1   1   1   0   1   2   2   1   1   1   1   1   1   1   0   1   1   1   1   1   2   1   0   1   1   1   1   0   1   1   2   0   2   2   1   2   2   1   1   1   0   1   2   2   2   0   1   1   2   2   1   2   2   2   1   1   1   0   2   0   1   2   1   0   0   1   2   0   0   0   0   1   2   0   2   1   1   2   2   2   1   1   1   0   1   2   0   2   0   2   1   0   2   0   1   1   1   1   1   2   1   1   1   1   1   0   2   2   1   0   1   0   2   0   1   2   1   1   1   0   1   2   1   1   0   1   2   2   2   0   0   0   0   0   2   0   2   1   2   2   0   2   1   1   1   2   2   1   0   2   0   1   0   0   1   1   0   1   0   1   2   1   1   2   0   0   1   1   2   2   0   2   0   0   0   1   1   1   1   0
 MK-5-11                0   1   0   1   2   0   0   1   0   1   1   0   0   1   1   2   1   1   1   0   1   1   0   0   1   2   2   1   1   0   1   1   1   1   0   2   0   1   1   1   2   1   1   1   1   1   1   0   1   1   2   0   2   1   1   2   2   1   1   1   1   1   2   1   2   1   1   0   2   2   1   2   2   2   1   1   1   0   1   1   0   2   1   0   0   1   2   1   0   0   1   1   2   0   2   2   1   1   2   1   1   1   2   0   1   1   0   2   0   2   1   0   2   0   1   1   1   1   0   2   1   1   1   1   1   0   2   2   1   0   1   0   2   0   1   2   1   1   1   0   1   1   1   1   0   1   1   1   2   0   0   0   0   0   2   1   1   0   1   1   0   2   1   2   0   2   2   1   0   1   0   1   0   0   1   1   0   1   0   2   2   0   1   2   0   0   1   1   2   2   0   2   1   0   0   1   1   1   1   0
 MK-5-12                0   1   0   1   2   0   0   1   0   1   0   0   0   1   1   2   1   1   1   0   1   1   0   0   1   2   2   0   2   0   0   1   1   1   0   2   1   1   1   1   2   1   1   1   1   1   1   1   1   1   1   0   2   2   2   2   2   1   1   1   1   1   2   1   2   1   1   0   2   2   1   2   1   1   1   1   1   0   1   1   0   2   1   0   0   1   2   1   0   0   1   0   2   0   2   2   1   1   1   1   1   1   2   0   1   1   0   2   0   2   1   0   1   0   1   1   1   1   0   2   1   1   1   1   1   1   2   2   1   0   1   0   2   0   1   2   1   1   1   0   0   1   1   1   0   1   2   0   2   0   0   1   0   0   2   1   1   0   1   1   1   2   1   2   0   2   2   1   0   1   0   1   0   0   0   1   0   1   0   2   2   0   1   2   0   0   1   2   2   2   0   1   1   0   0   1   1   1   1   0
 MK-5-13                0   1   0   1   2   0   0   0   1   0   0   1   0   1   1   2   1   0   1   0   1   1   0   0   1   2   2   0   2   0   0   1   1   1   0   2   1   1   1   1   2   1   1   1   2   1   1   1   1   1   2   1   1   2   2   2   2   1   1   1   1   1   1   2   2   1   1   0   2   2   1   2   1   1   1   1   1   0   1   2   0   2   1   0   0   1   2   1   0   0   1   0   2   0   2   2   1   1   1   1   2   0   2   0   1   1   0   2   0   2   1   1   1   0   1   1   1   1   0   2   1   2   1   1   1   0   2   2   2   0   1   0   2   0   1   1   1   2   1   0   0   0   1   1   0   1   2   0   2   0   0   1   1   0   2   1   1   0   1   1   1   2   2   2   0   2   2   2   1   1   0   1   0   0   0   1   0   2   0   1   1   0   1   1   1   0   1   2   2   2   0   1   1   0   0   1   1   0   1   1
 MK-5-14                0   2   0   1   2   1   0   1   1   0   0   1   1   1   1   1   1   1   1   0   1   1   0   1   1   1   1   0   2   0   0   0   1   1   0   2   2   1   1   1   2   1   1   2   2   1   1   0   1   0   1   1   2   2   0   1   2   1   1   1   1   2   1   2   2   1   0   0   2   2   1   1   1   1   1   1   1   1   1   2   0   1   1   1   0   1   2   2   0   0   1   1   2   0   1   1   1   1   1   1   2   1   2   0   2   1   1   2   0   1   1   2   1   1   1   1   1   1   0   2   1   1   1   1   2   0   0   2   2   0   0   0   2   0   1   1   1   2   2   0   0   0   0   1   0   2   1   0   1   0   0   1   1   0   1   1   1   1   1   1   1   2   2   2   0   1   2   2   1   1   0   1   0   0   0   1   0   2   0   1   1   1   1   1   1   1   1   2   2   1   1   1   1   0   0   1   1   0   1   1
 MK-5-15                0   2   0   1   2   1   1   1   1   0   1   1   1   1   1   1   0   1   1   0   1   1   0   1   0   1   1   0   2   0   0   0   1   1   0   2   2   1   1   0   2   1   2   2   2   1   1   1   1   0   1   0   2   2   0   1   2   1   1   1   1   1   1   1   1   1   1   0   2   2   2   1   1   0   1   1   1   1   1   2   0   1   1   1   0   1   2   2   0   1   1   1   2   0   1   1   1   1   2   1   2   1   2   0   1   1   0   2   0   0   1   2   1   2   1   0   1   1   1   2   1   2   1   1   2   0   0   2   2   0   0   0   1   0   1   1   2   2   1   0   1   0   0   1   1   2   1   0   1   0   0   1   0   0   1   1   1   2   1   1   1   2   2   1   1   1   2   2   2   0   0   1   0   1   0   1   0   2   0   1   1   1   1   1   1   1   1   2   2   2   1   1   2   0   0   2   1   0   1   1
 MK-5-16                1   2   0   2   2   1   1   1   1   0   1   1   1   0   2   0   1   1   1   0   1   1   0   0   0   1   1   0   2   0   0   0   1   1   0   2   2   1   1   0   1   1   2   2   2   1   1   1   1   0   1   1   2   2   0   0   1   1   2   1   1   1   1   1   1   1   2   0   2   2   1   1   1   0   1   1   1   1   1   2   0   1   1   1   0   1   1   1   0   1   1   1   2   0   1   1   1   2   2   2   2   1   2   0   1   1   0   2   0   0   1   2   2   2   1   1   1   0   1   2   1   2   1   1   2   1   0   2   2   0   0   0   1   0   1   0   2   2   0   1   1   0   0   1   1   2   2   0   1   0   0   1   0   0   1   0   1   2   2   1   1   2   2   1   1   1   2   1   2   0   0   1   0   1   0   1   0   2   0   1   1   1   1   1   1   1   1   1   2   2   1   1   2   0   0   2   1   0   2   1
 MK-6-1                 1   0   1   1   1   1   2   0   1   0   2   1   1   1   0   0   1   0   2   1   0   0   2   1   1   0   1   0   0   1   1   2   2   2   1   2   1   2   1   1   0   1   1   1   1   2   1   1   0   1   1   0   0   1   1   1   0   1   0   1   1   0   0   0   2   1   0   1   0   1   1   1   1   1   2   1   1   1   1   0   1   1   1   1   1   0   1   1   2   0   1   0   1   0   1   2   2   0   1   1   2   1   0   0   2   0   1   0   1   0   2   1   0   1   2   2   0   2   1   2   2   2   1   1   2   1   1   1   0   2   1   1   2   1   1   1   1   1   1   0   1   1   1   1   1   0   1   1   2   0   1   0   0   1   1   1   1   0   0   1   2   1   1   1   2   2   2   1   1   1   1   1   1   1   0   0   1   0   1   2   2   0   2   0   1   0   1   2   1   1   1   2   1   2   2   0   1   1   1   1
 MK-6-2                 0   0   1   1   1   1   2   0   1   0   1   1   1   1   0   0   1   0   2   1   0   0   2   1   1   0   1   0   0   1   1   1   2   2   1   2   1   2   1   2   0   1   1   1   1   2   1   1   0   1   1   0   0   1   1   1   0   1   0   1   1   1   0   0   2   1   0   2   0   1   1   1   1   1   2   1   1   1   1   0   2   1   1   1   1   0   1   1   2   1   1   0   1   0   1   1   1   0   1   1   1   1   0   0   2   0   1   0   2   0   2   1   0   1   1   2   0   2   1   2   2   1   1   1   1   1   1   1   0   2   2   1   2   1   1   0   1   1   1   0   1   2   0   1   1   0   1   1   2   0   1   0   0   1   1   1   2   0   0   1   0   1   1   1   2   2   2   1   1   1   2   1   1   1   0   0   1   0   1   2   2   1   2   0   1   1   1   2   1   1   2   2   1   2   2   0   1   2   1   1
 MK-6-3                 0   1   1   0   1   2   1   0   1   1   1   1   1   1   0   0   0   1   2   1   0   0   2   1   1   0   1   0   0   2   1   2   2   2   1   1   1   2   1   1   0   1   1   1   0   2   1   1   0   1   1   1   0   1   1   1   0   1   1   1   1   1   0   0   1   1   0   1   0   0   1   1   1   1   1   2   1   1   1   0   2   1   0   1   1   0   1   1   1   1   1   0   0   1   1   1   1   1   1   1   1   1   0   0   2   0   1   1   1   0   2   1   0   1   1   2   0   2   0   2   2   1   1   1   2   1   1   1   0   2   2   1   2   1   1   0   1   0   2   0   1   2   0   1   1   0   1   1   2   0   1   0   0   1   1   1   2   0   0   1   0   1   0   1   2   2   2   1   0   1   2   1   1   1   0   0   1   0   1   2   2   1   2   0   1   1   1   2   1   1   1   2   1   2   2   0   1   2   1   1
 MK-6-4                 1   1   1   0   1   2   2   0   1   2   0   1   1   1   0   0   1   1   2   0   0   0   2   2   1   0   1   0   0   1   1   2   2   2   1   1   1   2   1   1   1   1   1   1   0   2   1   1   0   1   1   1   0   1   1   2   0   1   2   1   1   1   0   0   1   1   0   1   0   0   2   1   1   1   1   2   1   1   0   0   1   0   0   1   1   0   1   1   1   1   2   0   0   1   0   1   1   2   1   1   0   1   0   0   2   0   1   1   1   0   2   1   0   1   1   2   0   1   0   2   2   1   1   2   2   1   1   1   0   2   1   1   2   2   1   0   1   1   2   0   2   2   0   1   1   0   1   1   2   0   0   0   0   1   1   1   2   0   1   1   0   1   0   0   1   2   2   1   0   0   1   1   1   1   0   0   1   0   1   2   2   1   2   0   2   1   1   2   1   1   1   2   0   1   2   1   1   2   0   0
 MK-6-5                 1   1   1   0   1   2   2   0   1   2   0   1   1   1   0   0   1   1   2   0   1   0   2   2   1   1   1   1   0   1   1   1   2   2   1   1   0   2   1   1   1   1   1   1   1   1   1   1   0   1   1   1   0   0   1   1   0   1   2   2   2   1   1   0   1   1   0   1   0   1   1   2   1   1   1   2   1   1   0   0   1   0   0   1   1   1   2   1   1   1   2   0   0   1   2   1   1   2   1   2   1   1   0   0   2   0   2   1   1   0   2   1   0   1   2   2   0   1   0   2   2   1   1   2   2   1   1   1   1   2   0   2   2   2   1   0   1   1   2   0   2   2   0   1   1   0   0   1   2   1   0   0   0   1   1   1   2   0   1   1   0   1   0   0   1   2   2   0   2   0   1   1   1   1   0   0   1   1   1   2   2   1   2   0   2   1   1   1   1   1   1   2   0   1   2   1   1   2   0   1
 MK-6-6                 1   2   1   0   1   2   2   0   1   2   0   1   0   2   0   0   1   1   2   0   1   0   1   1   1   1   1   1   1   1   0   1   1   2   2   1   0   1   1   1   1   1   1   1   1   1   1   1   0   1   1   1   0   0   1   1   0   2   2   2   2   1   1   0   1   1   0   1   0   1   1   2   1   2   2   2   1   1   1   0   1   0   0   1   1   1   2   1   0   1   2   0   0   1   2   1   1   2   1   2   1   1   0   1   2   0   2   0   1   0   2   1   0   1   2   2   0   0   0   2   2   1   1   2   2   1   1   1   1   2   0   1   2   2   1   0   1   2   2   0   2   1   0   1   1   0   0   1   1   1   0   0   0   1   1   2   2   0   1   1   0   2   0   1   1   2   2   0   2   0   2   1   1   1   0   0   1   1   0   1   2   1   2   0   2   1   1   1   0   1   1   2   0   0   1   1   1   2   0   1
 MK-6-7                 0   2   2   0   1   2   2   0   1   0   0   2   0   2   0   0   1   1   2   0   1   0   1   1   1   1   1   1   1   1   0   1   1   1   2   1   1   1   1   0   1   2   1   0   1   1   2   1   0   1   1   1   0   0   2   1   0   2   0   2   2   1   1   0   1   1   0   1   0   1   1   1   1   2   2   2   1   1   0   0   0   1   0   1   1   1   2   1   0   1   1   0   0   1   2   1   0   1   2   2   0   1   0   2   2   0   1   1   1   0   2   1   1   1   2   1   0   0   0   1   2   1   1   2   2   1   1   0   1   2   0   1   1   2   0   0   1   2   2   0   2   0   0   0   2   2   0   1   1   1   1   0   1   0   1   2   2   1   1   1   1   1   1   1   1   2   2   0   1   0   2   1   1   1   0   0   1   1   0   1   1   2   2   0   2   2   1   1   0   1   1   2   0   1   0   0   1   2   0   1
 MK-6-8                 0   2   2   0   1   2   1   0   1   0   0   2   0   2   0   0   1   0   2   0   1   0   1   1   1   2   1   2   2   1   0   1   1   1   2   0   1   1   1   0   1   2   1   0   1   1   2   0   0   1   0   1   0   0   2   1   0   1   0   2   1   1   2   0   0   1   0   0   0   1   0   1   1   2   2   2   1   1   0   0   0   1   1   1   0   1   2   1   0   1   1   0   1   1   1   1   0   1   2   2   0   1   0   2   2   0   1   1   1   0   2   1   1   2   2   0   0   1   0   0   2   1   1   2   1   1   1   0   1   1   0   1   1   2   0   0   1   2   2   0   1   2   0   1   2   2   0   0   1   0   1   1   1   0   1   2   2   1   1   1   1   1   1   1   1   2   1   0   1   0   2   1   1   1   0   0   1   1   0   0   1   2   2   0   2   1   1   1   0   1   1   1   0   1   0   0   1   2   0   2
 MK-6-9                 0   1   2   1   1   2   1   0   1   0   0   1   0   2   0   0   0   0   1   0   2   0   1   1   1   2   1   2   2   1   0   1   1   1   1   0   1   1   1   0   1   2   2   1   2   1   2   0   0   1   0   1   0   0   2   1   0   1   0   1   0   1   2   1   0   1   0   0   0   2   1   1   0   2   2   2   1   1   0   0   0   1   1   1   0   1   2   1   0   0   1   0   1   1   1   1   1   1   1   2   0   1   0   2   2   0   1   1   1   1   2   1   0   1   2   0   0   1   0   0   2   1   1   0   1   0   1   0   1   1   0   1   1   2   0   1   1   2   2   1   1   2   0   1   2   2   1   0   1   0   1   1   1   0   1   1   1   1   1   1   2   1   1   1   1   2   1   0   1   0   2   1   1   1   0   0   1   1   0   0   1   2   2   0   1   1   1   0   0   1   1   1   0   1   0   0   1   2   0   2
 MK-6-10                0   1   1   1   1   2   1   0   1   0   1   1   1   2   0   0   0   0   0   0   2   0   1   1   1   2   0   2   2   2   0   1   1   1   1   0   1   2   1   1   1   2   2   1   1   1   2   1   0   2   0   2   0   0   1   1   0   1   0   1   0   1   2   1   0   1   0   0   0   1   1   1   0   2   2   2   1   1   0   0   0   1   1   1   0   1   2   2   0   1   2   0   1   1   1   1   1   0   1   2   0   1   0   2   2   0   1   1   1   2   2   2   0   1   2   0   0   1   0   1   2   1   1   1   1   0   2   0   1   1   1   1   1   2   0   1   1   2   2   1   1   2   1   1   2   1   1   0   2   0   1   2   0   0   1   1   1   1   1   1   2   1   1   2   1   2   2   0   2   0   2   1   1   1   0   1   1   1   1   0   1   2   2   0   1   1   1   0   0   1   1   1   0   1   0   0   1   2   1   2
 MK-6-11                0   1   1   1   1   2   1   0   2   1   1   0   1   1   0   0   0   0   0   0   2   0   1   1   0   2   0   2   2   1   0   1   1   1   1   1   1   2   1   1   1   2   2   1   1   0   2   1   0   2   0   2   0   0   1   1   0   1   0   1   1   1   2   1   0   1   0   0   0   1   1   1   0   1   1   1   1   1   0   0   0   1   1   1   0   1   2   2   0   1   1   0   1   1   1   1   1   0   1   2   0   1   0   2   2   1   1   1   1   2   2   2   1   1   2   0   0   1   1   1   2   1   1   1   1   0   2   0   1   1   1   1   1   2   0   2   1   2   2   1   1   2   1   2   2   1   1   0   2   0   1   2   0   0   1   1   1   1   0   1   2   1   1   2   1   1   2   0   2   0   2   2   1   1   1   1   1   1   1   0   1   2   2   1   1   1   2   1   0   2   1   1   0   0   0   0   2   2   1   2
 MK-6-12                0   1   1   2   1   2   1   0   2   1   1   0   1   1   0   0   0   0   0   0   2   0   1   1   0   1   0   2   2   1   1   2   0   1   1   1   1   1   1   0   0   2   1   0   1   0   2   1   0   2   0   2   0   0   1   1   0   1   1   1   1   1   2   1   0   1   1   0   0   1   1   0   0   1   1   1   2   1   0   0   1   1   1   1   0   1   2   2   0   0   1   0   1   1   1   1   1   1   1   1   0   1   1   2   1   1   0   1   0   2   1   2   0   1   2   0   0   1   1   1   2   1   1   1   1   1   2   1   1   1   1   1   1   2   1   1   1   2   2   1   0   2   1   2   2   1   1   1   2   0   1   2   0   0   1   1   1   0   1   2   2   1   1   2   1   2   2   0   2   0   2   1   1   1   1   1   1   1   1   0   1   2   2   0   1   1   2   1   1   1   1   1   0   0   0   0   1   1   0   2
 MK-6-13                0   2   1   2   1   2   0   0   1   1   1   0   1   1   2   0   0   0   0   0   2   0   1   1   1   1   0   2   2   0   1   2   0   1   1   1   1   1   1   0   0   2   1   0   0   0   1   2   0   1   0   2   0   1   1   1   0   1   1   1   1   1   2   0   0   1   2   0   0   2   0   0   1   1   1   1   2   1   0   0   1   1   1   1   1   1   2   2   0   1   1   0   1   1   1   1   1   1   1   0   0   1   1   2   1   1   0   0   0   2   2   2   0   1   1   0   0   1   0   1   2   1   1   1   2   1   2   1   1   1   2   0   1   2   1   1   1   2   2   1   0   2   1   1   2   0   1   1   2   0   1   2   0   0   1   1   1   0   1   2   1   0   1   2   1   2   2   0   2   0   2   1   1   2   0   1   1   1   1   0   1   2   2   0   1   1   2   0   1   1   1   1   0   0   0   0   1   1   1   2
 MK-6-14                0   2   1   2   1   2   0   0   1   1   2   0   1   1   2   1   0   0   0   0   2   0   2   1   1   1   0   2   2   0   1   2   0   1   1   1   1   1   1   0   0   2   1   0   1   0   1   2   0   1   0   0   0   1   1   2   0   1   1   1   1   1   2   0   0   1   1   1   0   2   0   0   1   1   1   1   2   1   0   1   1   1   1   1   1   1   2   2   0   1   0   0   1   1   1   1   1   1   1   0   2   1   1   2   1   1   0   0   1   2   2   2   0   1   2   0   0   1   0   1   2   1   1   1   2   1   2   1   1   1   2   1   1   2   2   2   2   2   2   1   0   2   1   1   2   0   1   1   2   0   1   2   0   0   1   1   1   0   1   2   1   0   1   2   1   2   2   0   2   1   1   1   1   2   0   1   2   1   0   0   1   1   2   0   2   1   2   0   1   1   0   1   1   0   0   1   1   1   1   2
 MK-6-15                0   2   1   2   2   2   0   0   1   1   2   0   2   1   2   1   0   0   1   1   2   1   2   1   1   1   0   2   2   0   1   2   0   0   1   1   1   1   1   0   0   1   1   1   2   1   1   0   0   1   0   0   0   1   1   2   0   1   1   1   1   1   2   0   0   1   1   1   0   2   0   1   1   1   1   1   2   1   0   1   1   1   1   1   1   1   2   2   0   0   0   0   1   1   2   1   1   1   1   0   2   1   1   2   1   1   0   1   1   1   2   2   2   1   2   0   0   0   0   1   2   1   1   1   2   1   2   1   2   1   2   2   2   2   2   2   2   2   2   1   0   2   1   1   2   0   1   1   2   1   0   2   0   0   1   1   1   0   1   2   0   1   1   1   1   2   2   0   1   2   1   1   1   2   0   1   2   1   0   0   0   1   1   0   2   1   2   1   1   1   2   2   0   0   0   1   1   1   1   2
 MK-6-16                0   1   1   2   2   2   0   0   1   1   1   0   2   1   2   1   0   0   1   1   1   1   2   1   1   2   0   2   2   0   1   1   1   0   1   2   1   1   1   1   0   1   1   1   1   0   1   0   0   0   0   0   0   0   1   2   0   2   1   1   0   1   2   0   1   1   1   1   0   2   0   1   1   1   0   1   2   2   0   2   1   1   2   1   1   1   1   2   0   0   0   1   1   1   2   1   1   1   1   0   1   1   2   2   1   1   0   1   1   1   2   1   2   1   2   0   0   0   0   1   2   1   1   1   2   1   2   1   2   1   2   2   1   2   2   1   2   2   2   1   0   1   1   1   2   0   2   1   2   1   0   2   0   0   0   1   1   1   1   2   0   1   2   1   0   2   2   0   1   2   1   1   1   1   0   0   2   1   0   1   0   1   1   0   2   0   2   1   1   1   2   2   0   0   1   1   1   2   1   2
 
!****************************************** Phenotypic Data **********************************************************
!-100.0 is resevred for missing phenotype
SimulatedTrait1        11.1707   10.1940   10.2439    9.9154   10.2469    9.2438    9.6211    8.7591   10.2679    9.5201    6.5679    7.6717    8.0169   11.6997    8.8174    9.5232   10.6323    9.1012    9.3833    9.6937    9.6344    8.2717   10.4369   11.1071   10.2159    8.8407   10.0756    8.7194   10.7869    9.9636    9.4699    8.4338    9.8061    9.1172   11.6470   10.9629    9.0775   11.5584   10.1873    9.5091    8.3414   10.5488   10.0751    9.6542   10.8385    6.5137   10.9800    9.5105   11.1894   10.4944    9.0174   11.7176    9.7984    9.6671    9.6251   11.4299    9.2726   10.4056   11.0760   12.8322   11.0271    8.8328    9.1217    9.8764   11.2141   10.1550    9.4576    9.5620    8.8953   10.6053   11.3692   11.1997    9.9795   10.0605   10.5070   10.0022   10.8565   10.8956    8.8164    9.4160   10.3740    9.8368    9.8549    9.4336    8.3302   11.1990   10.7816   11.0997   10.9483   11.1138    8.6162   11.1210    9.7101    9.3035    9.6983   10.0226    9.3518   10.6276   10.9803   10.3748    9.8248    9.8723   10.7607    9.6714   11.5582   10.3251   10.0753   11.1882   11.3896    7.2687   10.3730   10.2950   10.3990   11.9776    8.4141    8.1699    9.8652    9.7103   10.4227   10.2245    9.2295   11.8164   10.6798    9.7323    9.7073    9.2440    9.7674   10.0025   11.5390    9.8467    9.1849   10.4846   11.0688    9.0427   10.3378   10.1936   10.3382   10.8296   10.1194   11.0388   10.4819   10.2316    8.8027   10.7920   10.5155   10.5205    9.0505    9.8056    9.4920   11.6415    9.0505   10.3013    9.7702   11.0041    7.4426   10.5089   10.8848   10.1648    9.9561   11.0189   11.2275    9.1529    8.9904    8.9554    8.4259    9.7302    9.6975    9.3694    9.4640   10.4010    9.6576   10.3620    9.4766   11.1680    9.0213   10.6004   11.0937   10.3625   10.5704   11.6976   11.2500   10.9381    9.2744    9.9604   11.4119    7.8687   10.4892    6.7110   10.7070   11.1363   10.6862   10.2990   10.5266    8.3152   10.5063   10.5653    8.4081    9.5473    9.0803   10.1145
 
