# Supplementary material for: Inclusive Composite Interval Mapping of QTL by Environment Interactions in Biparental Populations
Source: PLoS One. 2015 Jul 10;10(7):e0132414. doi: 10.1371/journal.pone.0132414 (PMC4498613; doi:10.1371/journal.pone.0132414)
Supplement: S2 File — (ZIP) [file pone.0132414.s002.zip › F2 population/e=1/run_00070.met]

!**********************Note: lines staring with "!" are remarks and will be ignored in the program********************
!*********************************General Information**********************************
!Assuming F1 = P1 x P2, populations available in QTL IciMapping are: 
!  1, P1BC1F1 = P1 x F1, the first backcrossing where P1 is used as the recurrent parent;
!  2, P2BC1F1 = P2 x F1, the first backcrossing where P2 is used as the recurrent parent;
!  3, F1DH, F1-derived doubled haploids; 
!  4, RIL or F1RIL, recombination inbred lines through the repeated selfing of F1;
!  5, P1BC1RIL, recombination inbred lines through the repeated selfing of P1BC1F1;
!  6, P2BC1RIL, recombination inbred lines through the repeated selfing of P2BC1F1;
!  7, F2, the selfing generation of F1;
!  8, F3, the selfing generation of F2;
!  9, P1BC2F1, the second backcrossing where P1 is used as the recurrent parent; 
! 10, P2BC2F1, the second backcrossing where P2 is used as the recurrent parent;
! 11, P1BC2RIL, recombination inred lines through the repeated selfing of P1BC2F1; 
! 12, P2BC2RIL, recombination inred lines through the repeated selfing of P2BC2F1; 
! 13, P1BC1F2, the selfing generation of P1BC1F1; 
! 14, P2BC1F2, the selfing generation of P2BC1F1; 
! 15, P1BC2F2, the selfing generation of P1BC2F1; 
! 16, P2BC2F2, the selfing generation of P2BC2F1; 
! 17, P1BC1DH, P1BC1F1-derived doubled haploids; 
! 18, P2BC1DH, P2BC1F1-derived doubled haploids; 
! 19, P1BC2DH, P1BC2F1-derived doubled haploids; 
! 20, P2BC2DH, P2BC2F1-derived doubled haploids; 
   7      !Mapping Population (see remarks above)
   2      !Mapping Function (1 for Kosambi; 2 for Haldane; 3 for Morgan)
   2      !Marker Space Type (1 for intervals; 2 for positions)
   1      !Marker Space Unit(1 for centiMorgans; 2 for Morgan)
   6      !Number of Chromosomes (or Linkage Groups)
 200      !Size of the mapping population
   1      !Number of environments
 
!***************************************** Chromosomes and Linkage Maps **********************************************
!Chromosome                 NumMarkers
-CH1                        16
-CH2                        16
-CH3                        16
-CH4                        16
-CH5                        16
-CH6                        16
!Linkage map (Marker name followed by position or the interval length)
 MK-1-1                1     0.000
 MK-1-2                1    10.000
 MK-1-3                1    20.000
 MK-1-4                1    30.000
 MK-1-5                1    40.000
 MK-1-6                1    50.000
 MK-1-7                1    60.000
 MK-1-8                1    70.000
 MK-1-9                1    80.000
 MK-1-10               1    90.000
 MK-1-11               1   100.000
 MK-1-12               1   110.000
 MK-1-13               1   120.000
 MK-1-14               1   130.000
 MK-1-15               1   140.000
 MK-1-16               1   150.000
 MK-2-1                2     0.000
 MK-2-2                2    10.000
 MK-2-3                2    20.000
 MK-2-4                2    30.000
 MK-2-5                2    40.000
 MK-2-6                2    50.000
 MK-2-7                2    60.000
 MK-2-8                2    70.000
 MK-2-9                2    80.000
 MK-2-10               2    90.000
 MK-2-11               2   100.000
 MK-2-12               2   110.000
 MK-2-13               2   120.000
 MK-2-14               2   130.000
 MK-2-15               2   140.000
 MK-2-16               2   150.000
 MK-3-1                3     0.000
 MK-3-2                3    10.000
 MK-3-3                3    20.000
 MK-3-4                3    30.000
 MK-3-5                3    40.000
 MK-3-6                3    50.000
 MK-3-7                3    60.000
 MK-3-8                3    70.000
 MK-3-9                3    80.000
 MK-3-10               3    90.000
 MK-3-11               3   100.000
 MK-3-12               3   110.000
 MK-3-13               3   120.000
 MK-3-14               3   130.000
 MK-3-15               3   140.000
 MK-3-16               3   150.000
 MK-4-1                4     0.000
 MK-4-2                4    10.000
 MK-4-3                4    20.000
 MK-4-4                4    30.000
 MK-4-5                4    40.000
 MK-4-6                4    50.000
 MK-4-7                4    60.000
 MK-4-8                4    70.000
 MK-4-9                4    80.000
 MK-4-10               4    90.000
 MK-4-11               4   100.000
 MK-4-12               4   110.000
 MK-4-13               4   120.000
 MK-4-14               4   130.000
 MK-4-15               4   140.000
 MK-4-16               4   150.000
 MK-5-1                5     0.000
 MK-5-2                5    10.000
 MK-5-3                5    20.000
 MK-5-4                5    30.000
 MK-5-5                5    40.000
 MK-5-6                5    50.000
 MK-5-7                5    60.000
 MK-5-8                5    70.000
 MK-5-9                5    80.000
 MK-5-10               5    90.000
 MK-5-11               5   100.000
 MK-5-12               5   110.000
 MK-5-13               5   120.000
 MK-5-14               5   130.000
 MK-5-15               5   140.000
 MK-5-16               5   150.000
 MK-6-1                6     0.000
 MK-6-2                6    10.000
 MK-6-3                6    20.000
 MK-6-4                6    30.000
 MK-6-5                6    40.000
 MK-6-6                6    50.000
 MK-6-7                6    60.000
 MK-6-8                6    70.000
 MK-6-9                6    80.000
 MK-6-10               6    90.000
 MK-6-11               6   100.000
 MK-6-12               6   110.000
 MK-6-13               6   120.000
 MK-6-14               6   130.000
 MK-6-15               6   140.000
 MK-6-16               6   150.000
!*********************************** Marker Types ********************************************************************
!Co-dominant marker: When heterozygote F1 is present, P1 is coded as 2, F1 is coded as 1, and P2 is coded as 0; Otherwise, P1 is coded as 2, and P2 is coded as 0. 
!Dominant marker: When heterozygote F1 is present, P1 and F1 are coded as 12, and P2 is coded as 0; Otherwise, P1 is coded as 2, and P2 is coded as 0.  
!Recessive markers: When heterozygote F1 is present, P1 is coded as 2, and F1 and P2 are coded as 10; Otherwise, P1 is coded as 2, and P2 is coded as 0. 
!Missing marker is coded as -1. 
 MK-1-1                 2   0   1   0   2   2   2   0   1   0   2   1   1   1   1   2   1   0   1   2   2   0   1   1   1   2   0   2   0   1   0   2   2   1   2   1   0   2   0   0   0   2   2   1   1   1   1   1   1   0   1   1   2   2   1   1   0   1   1   1   0   1   1   1   0   2   0   1   1   1   0   0   0   0   0   0   0   1   1   0   2   2   1   2   1   1   1   2   2   1   1   0   0   0   1   1   1   0   1   0   2   1   1   2   0   1   2   1   1   1   1   2   1   0   1   1   1   2   1   1   1   1   2   0   0   0   2   1   0   0   1   2   0   0   1   2   2   1   1   2   1   1   1   1   2   1   0   0   0   1   1   0   0   2   1   1   2   2   1   1   2   0   2   2   1   2   0   0   0   2   1   1   0   1   1   0   2   0   1   2   1   1   2   1   2   2   0   1   1   0   2   2   1   0   0   1   2   2   2   1
 MK-1-2                 2   1   1   0   2   2   2   0   1   0   2   1   1   1   1   1   2   1   1   2   2   0   1   1   1   2   0   2   0   1   0   2   1   1   1   1   0   2   0   0   0   1   1   1   1   1   1   1   1   0   1   1   2   2   1   0   0   1   1   1   0   1   1   2   0   2   0   1   1   1   0   0   0   0   0   0   2   1   1   0   2   2   1   2   1   2   1   2   1   1   1   0   1   0   1   1   1   0   2   0   2   1   1   2   0   1   1   1   1   1   1   2   1   0   1   1   1   1   1   1   1   1   2   0   0   0   2   1   0   0   1   2   0   1   1   2   2   1   1   2   1   0   1   2   1   0   0   0   0   1   0   0   0   2   0   1   1   2   0   1   2   0   1   2   1   2   1   0   1   0   1   1   0   1   2   0   2   0   1   1   1   0   2   1   2   2   0   1   0   1   1   2   1   1   0   1   2   2   1   2
 MK-1-3                 1   1   1   0   2   2   2   0   1   0   2   2   1   1   1   1   2   2   1   2   2   0   1   1   1   2   0   2   0   0   0   2   2   1   1   1   0   2   0   1   0   1   1   2   1   1   1   2   2   2   1   1   1   2   2   0   1   1   1   1   0   0   1   1   1   2   0   1   1   1   0   0   0   0   0   0   2   1   2   0   2   2   1   2   1   2   1   2   1   1   1   0   2   1   1   1   1   1   2   0   1   1   1   1   0   1   1   1   1   1   1   2   1   0   1   1   1   1   1   0   1   2   1   0   1   0   2   1   2   0   1   2   0   1   1   2   2   1   1   2   1   0   2   2   1   0   1   0   0   1   0   0   0   2   0   1   1   2   0   1   2   0   0   2   1   2   1   0   1   1   1   1   0   1   2   0   2   0   0   1   1   0   2   1   2   1   0   1   0   1   1   2   1   2   0   1   2   2   1   1
 MK-1-4                 1   1   1   0   2   2   1   0   1   0   2   2   1   1   1   1   2   2   1   2   2   0   1   1   1   1   0   2   0   1   1   2   1   1   1   1   0   2   0   1   0   1   1   2   1   1   0   2   2   1   1   1   1   1   2   0   1   1   0   1   0   0   1   0   1   1   1   1   1   1   0   0   0   0   1   0   2   2   2   0   2   2   2   2   1   2   1   2   1   1   1   0   2   1   2   1   1   0   2   0   1   1   1   1   0   1   1   1   1   1   1   2   1   0   1   1   1   1   1   1   1   2   1   0   2   0   2   1   2   0   0   2   0   1   1   2   2   1   1   2   1   1   2   2   1   0   1   0   1   1   1   1   0   2   0   1   1   2   0   0   2   0   0   0   1   2   1   0   1   0   0   1   0   1   2   0   2   2   0   1   1   0   2   1   2   1   1   0   1   1   1   1   1   2   0   1   1   2   1   1
 MK-1-5                 1   1   2   1   1   2   1   0   1   0   2   2   1   1   1   1   2   2   0   2   2   0   0   1   1   1   0   2   1   1   1   2   1   1   1   1   1   2   0   1   1   1   1   2   2   1   0   2   2   1   1   1   1   1   1   0   1   1   0   1   0   0   2   0   1   0   1   1   1   1   1   0   0   0   0   0   1   2   1   0   2   2   1   2   1   2   1   1   1   1   1   0   2   1   2   1   1   0   2   0   1   1   1   1   0   1   1   2   1   0   1   2   1   0   1   1   1   0   1   2   1   2   1   0   1   0   2   1   2   0   1   2   0   1   1   2   2   1   1   2   1   1   2   2   1   0   1   0   1   1   1   1   1   2   0   1   1   1   1   1   2   0   0   0   2   2   1   0   1   0   0   1   0   1   2   0   2   2   0   1   1   0   2   1   2   1   1   0   1   2   2   1   0   2   1   1   1   2   1   1
 MK-1-6                 0   1   1   1   0   2   1   0   1   0   2   2   0   1   1   1   1   2   1   2   2   0   0   1   0   1   0   2   1   1   0   1   1   1   0   1   2   2   1   1   1   1   1   2   2   1   0   2   2   1   1   1   1   1   1   0   1   1   1   1   0   1   2   0   1   0   1   2   1   1   1   1   1   0   0   0   1   1   1   0   2   2   0   1   1   2   1   1   1   2   1   1   2   1   2   1   1   0   2   1   0   1   1   2   1   1   1   2   1   0   1   1   1   0   2   1   1   1   1   2   1   1   1   0   1   0   2   1   2   0   0   2   0   1   1   2   2   1   1   2   0   1   2   1   1   0   1   0   0   1   1   1   1   2   0   1   1   1   2   0   2   0   0   0   2   2   1   0   1   0   0   1   0   1   2   1   2   2   1   1   1   0   2   2   2   1   1   0   1   2   2   2   0   1   2   1   1   2   1   2
 MK-1-7                 0   1   1   2   0   2   1   1   1   0   2   2   0   1   1   1   1   2   2   2   2   0   0   1   0   1   0   1   1   1   0   1   0   1   1   1   2   2   1   1   2   1   2   1   2   1   0   1   1   1   1   1   1   1   1   0   1   1   1   1   0   1   2   1   1   0   1   2   1   1   2   1   1   0   0   0   1   1   1   0   2   2   0   1   1   2   0   1   1   2   1   1   2   1   1   1   1   0   1   1   0   0   1   2   1   1   0   2   1   0   2   1   1   0   2   1   1   1   1   2   1   1   1   0   1   0   1   1   2   0   0   1   0   1   1   2   2   1   2   2   0   0   2   1   1   0   2   0   1   1   1   1   1   2   0   0   1   1   1   0   1   0   0   0   1   2   1   0   1   0   0   1   0   1   2   1   2   2   1   1   1   0   2   1   2   1   2   0   1   2   2   2   1   2   2   0   0   2   1   2
 MK-1-8                 0   1   1   2   0   2   2   0   1   0   2   2   0   0   1   1   1   2   1   2   2   1   1   1   0   0   0   1   1   1   0   1   0   1   0   1   1   2   1   1   2   1   2   1   2   1   0   1   1   1   1   0   1   1   2   0   1   1   1   1   0   1   2   1   1   0   1   2   1   0   2   1   0   0   1   0   1   1   1   0   2   2   1   1   1   2   2   2   0   2   1   1   2   1   2   1   1   0   1   1   0   0   2   2   1   1   1   2   1   0   2   1   1   0   2   2   1   0   1   2   1   1   1   0   1   0   1   1   2   0   0   2   1   1   0   2   2   1   2   2   1   0   2   1   1   0   2   0   1   1   1   1   1   1   0   0   1   1   0   0   2   1   0   0   1   2   1   0   1   0   0   1   0   0   2   1   2   2   1   1   1   0   2   0   2   1   2   1   1   2   1   2   1   2   2   0   0   2   2   2
 MK-1-9                 1   1   1   2   0   2   2   0   1   0   2   2   0   0   1   1   1   2   2   2   2   1   1   0   0   0   1   1   0   1   0   1   0   1   1   1   1   2   1   1   2   1   2   1   2   1   0   1   1   1   1   0   1   1   2   0   1   1   1   1   0   1   2   1   1   0   1   2   1   0   2   1   0   0   1   0   1   1   1   0   2   2   1   1   1   2   2   2   0   2   1   1   2   1   2   1   1   2   1   1   0   0   2   2   1   1   1   1   1   0   2   1   1   0   2   2   1   0   1   0   1   1   1   1   1   0   1   1   2   1   1   2   1   1   0   2   2   1   2   2   1   0   2   1   2   1   2   0   1   2   1   1   1   1   0   0   1   1   0   0   2   2   0   0   1   2   1   0   1   0   0   2   0   1   2   2   2   2   1   1   0   0   2   0   2   2   2   1   1   1   1   2   1   2   2   0   0   2   2   2
 MK-1-10                1   1   1   2   0   2   1   1   1   0   2   2   0   0   1   1   1   2   2   2   2   1   1   1   0   0   1   1   0   1   0   1   0   1   1   1   1   1   1   1   2   1   2   0   2   2   0   1   0   1   1   0   1   2   2   0   1   1   0   1   0   0   1   2   2   1   1   2   1   0   2   1   0   0   1   0   1   0   1   0   2   1   1   1   1   2   2   2   0   2   1   1   2   2   1   1   1   2   1   1   0   0   2   1   1   1   1   1   1   0   2   1   1   0   2   2   1   0   1   0   1   1   1   2   1   0   1   2   2   1   1   2   1   1   1   1   2   1   2   1   1   0   2   1   1   1   2   0   0   2   2   1   1   1   0   0   1   1   0   0   2   1   0   0   1   2   1   0   1   0   0   2   0   1   2   1   2   2   0   0   0   0   2   0   2   2   2   1   1   1   1   2   1   2   2   0   1   1   1   2
 MK-1-11                1   1   1   2   0   2   2   0   1   0   2   2   0   0   1   1   2   2   2   2   2   1   1   1   0   0   2   1   0   2   0   1   1   1   1   1   1   1   1   1   2   1   2   1   2   1   0   1   0   1   1   0   0   2   2   0   1   1   0   2   0   0   1   2   1   1   1   2   1   0   2   0   0   0   1   0   1   1   1   0   2   1   1   1   1   2   2   2   0   2   1   1   1   1   1   1   1   2   1   1   1   0   2   1   1   1   1   1   1   0   2   1   1   1   2   2   2   0   1   0   1   1   1   2   1   0   1   2   2   1   1   2   1   1   1   1   2   1   0   1   1   0   2   1   1   1   2   0   0   2   2   1   1   1   0   1   1   1   0   0   2   1   0   0   1   2   1   0   2   0   0   2   0   1   2   1   2   2   0   0   1   0   2   0   2   2   2   1   1   1   1   2   1   2   1   0   1   0   1   2
 MK-1-12                1   1   1   2   0   2   2   0   1   0   2   2   0   1   2   1   2   2   2   2   2   1   1   1   0   0   2   1   0   1   0   1   1   1   1   1   1   1   0   1   1   2   2   1   2   1   0   1   0   1   1   1   0   2   2   0   1   1   0   2   0   1   1   1   1   1   1   2   2   0   2   0   0   0   1   0   1   1   1   1   2   0   1   1   1   2   2   2   0   2   1   1   1   1   2   1   1   2   1   2   1   0   2   1   1   1   1   1   2   0   2   1   1   1   2   2   2   0   1   0   1   1   1   2   1   1   1   2   1   2   1   2   1   1   1   1   2   1   0   1   1   0   1   1   1   1   1   0   0   2   1   1   1   1   0   1   0   1   0   0   2   1   0   0   1   1   1   0   2   0   0   2   0   1   2   1   2   2   0   0   1   0   2   1   2   2   2   2   0   0   1   2   1   2   1   0   1   0   1   2
 MK-1-13                1   1   1   2   1   2   2   0   1   0   2   1   0   1   2   1   2   2   2   2   2   1   0   1   2   0   1   1   0   2   0   1   1   1   1   2   1   1   0   1   1   2   2   0   2   1   0   1   0   1   1   1   0   2   2   0   1   1   1   2   1   1   0   1   1   1   1   2   2   0   2   1   0   0   1   0   1   1   1   1   2   0   1   1   1   2   2   2   0   2   2   1   1   2   2   1   0   2   1   2   1   0   1   1   1   1   1   1   2   0   2   2   1   1   1   2   2   0   1   0   1   1   2   2   0   1   1   2   1   2   1   2   1   1   1   1   2   1   0   1   1   0   1   2   0   0   1   0   0   2   1   1   1   1   0   1   0   1   0   1   2   1   0   0   1   1   1   1   2   0   0   1   1   2   2   1   2   2   0   0   1   1   2   1   2   1   2   2   0   0   2   2   1   2   1   0   1   0   1   2
 MK-1-14                1   1   1   2   1   1   2   0   1   0   2   1   0   1   1   1   2   2   2   2   2   1   0   1   2   0   0   1   0   2   0   1   1   1   1   2   1   1   0   1   1   2   2   0   1   1   0   1   1   1   1   1   1   2   2   0   1   1   1   2   1   1   0   1   1   0   1   2   1   0   2   1   0   1   1   0   1   1   1   2   2   0   2   1   1   2   2   2   1   2   1   0   1   2   1   0   0   1   1   2   1   0   1   1   1   0   1   1   2   0   1   2   1   1   1   2   2   0   1   0   1   2   2   2   1   1   1   2   1   2   1   2   1   1   0   1   2   2   0   1   1   0   1   2   0   1   1   0   0   2   2   1   1   1   0   2   0   1   0   1   2   1   0   0   1   1   1   1   1   0   0   1   1   2   2   1   1   2   0   0   1   1   2   0   2   1   2   2   0   0   2   2   2   2   1   1   1   0   1   2
 MK-1-15                1   0   1   2   1   1   2   0   1   0   1   1   0   1   2   1   2   1   2   2   2   2   0   1   2   0   0   1   1   2   0   1   0   0   1   2   1   1   0   1   1   1   2   0   2   1   0   1   1   1   1   1   1   2   2   0   0   2   1   2   1   1   0   1   1   1   0   2   1   0   2   1   0   1   1   0   1   1   1   1   2   0   2   0   1   2   2   2   1   2   1   0   1   2   2   0   0   1   0   2   1   0   1   1   1   0   1   2   2   0   2   2   1   2   1   2   1   1   1   0   1   2   2   2   1   1   1   2   1   1   1   2   1   1   0   0   2   2   0   2   1   0   0   2   1   1   2   0   0   2   2   1   1   1   0   2   0   1   0   1   2   1   0   1   1   1   1   1   1   0   0   1   1   2   2   1   1   2   0   0   2   1   2   0   1   1   2   2   1   0   0   2   2   1   1   1   1   0   1   2
 MK-1-16                1   0   1   2   1   0   2   0   1   0   1   1   0   1   2   1   2   1   2   2   2   2   1   1   2   0   0   1   2   2   0   1   0   0   1   1   1   0   0   1   1   1   2   0   2   2   0   1   1   1   1   1   1   2   2   0   0   2   1   2   1   1   0   1   1   1   0   1   2   0   2   1   0   1   2   0   1   0   1   0   2   0   2   0   1   2   2   1   1   2   1   0   1   2   2   0   0   1   0   2   1   0   1   1   1   0   0   2   2   0   1   2   1   2   1   2   1   1   1   0   1   2   2   1   1   1   2   1   1   1   1   2   1   1   0   0   2   2   0   2   1   0   0   1   1   1   2   0   1   2   1   1   1   1   0   2   0   1   0   1   1   2   0   1   1   1   1   1   1   0   0   2   1   2   2   1   1   2   0   0   2   1   1   0   1   1   2   2   1   0   1   2   2   2   0   1   1   0   1   2
 MK-2-1                 0   1   2   2   1   1   0   0   2   1   1   1   0   1   2   1   1   1   1   1   2   2   2   1   2   0   1   1   1   0   2   1   1   1   2   2   1   0   2   0   1   1   1   1   2   0   0   2   1   2   1   1   1   1   2   0   2   1   1   1   2   1   1   1   1   2   2   1   2   1   1   0   1   1   1   0   1   1   2   2   1   0   0   0   1   1   1   1   1   1   0   2   1   1   0   0   0   0   1   2   1   1   2   2   1   2   1   1   1   2   1   2   2   0   0   0   0   2   0   2   1   2   2   1   1   0   1   0   0   0   0   1   2   2   1   0   1   1   1   0   1   2   1   1   1   2   0   0   2   2   1   2   1   1   1   1   0   2   1   1   0   2   0   1   1   1   1   1   1   2   1   2   0   2   1   1   0   2   0   1   2   1   1   2   1   0   1   1   2   1   1   2   0   0   2   0   2   1   1   2
 MK-2-2                 1   1   2   2   1   1   0   1   1   1   1   1   1   1   1   0   1   1   1   1   1   2   2   1   2   0   1   1   1   0   2   1   1   1   2   2   1   0   2   0   2   1   1   1   2   1   0   2   1   1   2   1   1   1   2   1   2   1   1   1   2   1   0   1   1   2   1   1   2   1   1   0   1   1   1   1   1   1   2   1   1   0   0   1   1   2   1   1   1   1   0   2   1   0   0   0   0   0   1   2   1   1   2   2   1   2   1   1   2   2   1   2   2   0   0   0   0   2   0   2   1   2   2   2   1   0   1   0   0   0   1   1   2   2   1   0   1   1   1   0   1   2   0   1   1   2   0   1   2   2   1   2   2   1   1   2   0   2   1   1   0   1   0   1   2   1   0   1   1   2   1   2   0   2   1   1   1   1   0   1   2   1   1   2   1   0   2   1   2   1   1   2   0   1   2   1   2   1   0   2
 MK-2-3                 1   1   2   2   1   1   1   1   1   1   1   1   2   1   1   1   1   0   1   1   1   2   2   1   2   0   1   1   1   0   2   0   1   1   2   2   1   0   2   0   2   1   1   1   2   1   0   2   1   1   2   0   1   1   2   1   1   1   1   1   2   1   0   1   1   2   1   1   2   1   1   0   2   2   1   1   0   1   2   2   2   0   1   1   1   1   1   1   2   1   0   2   1   0   1   0   0   0   1   2   1   1   2   2   1   2   1   1   2   2   1   1   2   0   1   0   0   1   0   2   1   1   2   1   1   0   1   0   0   0   1   1   2   1   1   0   1   1   1   1   1   2   0   1   1   1   0   1   2   1   1   1   2   1   1   2   0   2   1   2   0   1   0   1   2   1   0   2   0   1   1   2   0   2   1   2   1   2   0   0   2   1   1   2   1   0   2   1   2   2   1   1   0   1   2   1   1   1   0   2
 MK-2-4                 1   1   2   1   1   1   0   1   1   1   1   2   2   1   1   1   1   0   0   1   1   2   2   1   2   0   2   1   2   0   1   0   1   1   2   2   1   1   1   0   1   0   1   1   2   2   0   2   1   1   2   0   0   1   2   1   1   1   1   1   2   1   1   1   2   2   0   1   2   1   1   1   2   1   1   1   0   0   2   2   2   0   1   1   1   1   1   1   2   2   0   2   1   1   1   0   1   0   1   1   1   1   1   2   1   2   1   2   2   2   1   1   2   0   1   0   0   1   0   2   1   1   2   1   1   0   1   0   0   0   1   1   2   1   0   0   1   1   1   1   1   2   0   1   1   1   0   2   1   1   1   1   2   1   1   2   0   1   1   2   0   1   0   1   2   1   1   2   0   2   1   2   0   2   1   2   1   2   1   0   1   1   1   2   0   0   2   1   2   2   1   1   0   1   2   1   1   0   0   2
 MK-2-5                 1   1   2   1   1   0   0   2   1   1   2   2   1   1   1   1   1   0   1   2   1   2   1   1   2   0   2   1   2   0   1   0   1   1   2   1   1   1   1   0   0   0   1   1   2   2   1   2   1   1   2   0   0   1   2   1   1   0   2   2   2   1   1   1   2   2   0   0   2   1   1   1   2   1   1   1   0   1   2   0   2   0   0   1   1   1   1   1   1   2   0   2   1   1   1   0   1   0   0   1   1   1   1   1   0   2   1   2   2   2   1   1   2   0   1   0   0   1   0   1   2   1   2   1   1   0   1   0   0   0   1   2   2   1   0   0   1   1   2   0   2   2   0   1   1   1   0   1   0   1   1   1   1   1   1   2   0   1   1   2   0   1   0   1   2   1   0   2   0   1   1   1   0   2   1   2   1   2   1   0   1   1   1   2   0   0   2   1   2   2   0   1   0   1   2   1   1   0   0   2
 MK-2-6                 1   1   2   1   2   0   0   2   1   2   2   2   2   1   1   1   1   0   1   2   1   2   2   1   2   0   2   1   1   0   1   1   1   1   2   1   1   1   1   0   0   0   0   1   2   2   1   2   1   1   2   0   0   1   2   1   0   0   2   2   2   1   1   1   2   1   0   0   2   1   1   1   2   1   1   1   0   1   1   1   0   0   0   0   1   2   1   0   1   2   1   1   1   1   1   0   1   0   0   1   1   1   1   1   0   2   1   2   2   2   1   1   2   0   2   0   0   1   0   1   2   1   2   2   1   0   1   1   0   0   1   2   2   1   0   1   1   1   2   0   2   2   0   1   1   1   0   1   0   1   1   1   1   0   0   1   0   0   1   2   0   1   0   0   2   1   0   2   0   1   1   1   0   2   1   1   2   1   1   0   1   1   1   2   0   0   2   1   1   2   0   1   0   1   2   1   1   0   0   2
 MK-2-7                 1   2   2   1   2   0   0   2   1   2   2   2   2   1   0   1   1   1   1   2   1   2   1   1   2   0   2   1   1   0   1   1   1   1   2   1   1   1   1   0   0   0   0   1   2   2   0   2   1   1   2   0   0   1   1   1   1   0   2   2   2   1   1   1   2   1   0   0   2   1   0   1   2   1   1   1   0   0   2   1   0   1   0   0   1   2   2   0   1   2   1   1   1   1   1   0   1   1   0   1   1   1   1   1   0   2   1   2   1   2   1   1   2   0   2   0   1   1   0   1   2   1   2   2   1   0   1   1   0   0   1   0   2   1   0   1   1   0   2   0   1   2   0   1   1   1   0   1   1   1   1   1   1   0   0   1   0   0   1   2   0   1   1   0   2   1   0   2   0   1   1   1   0   1   1   1   2   1   1   0   1   0   1   2   1   0   2   2   1   2   0   1   0   1   2   1   1   0   1   2
 MK-2-8                 0   2   2   1   2   0   0   2   1   1   2   2   2   1   0   1   1   1   1   2   0   2   1   1   2   0   2   1   2   0   1   1   1   1   2   2   1   1   1   1   0   2   0   0   2   2   0   2   0   1   2   0   0   1   1   1   1   0   2   2   2   0   2   1   2   1   1   0   2   1   0   1   2   1   0   1   0   0   2   1   0   1   0   0   1   2   2   0   1   1   1   1   1   1   1   0   1   1   0   1   1   1   1   0   0   2   1   2   1   2   1   0   1   0   2   1   1   1   0   2   2   1   2   1   1   0   2   1   0   0   2   0   2   1   0   1   1   0   2   1   1   2   0   1   2   1   0   1   1   1   1   1   1   0   0   1   0   0   1   2   0   2   1   0   2   1   0   2   0   1   1   1   0   1   1   1   2   1   1   0   1   0   1   2   1   0   2   2   1   1   1   1   0   1   1   1   2   0   1   2
 MK-2-9                 0   2   0   1   2   0   0   2   1   1   2   2   2   1   0   1   1   1   1   2   0   2   1   1   2   0   2   1   2   0   1   1   1   1   2   2   1   1   1   2   0   2   0   0   1   2   0   2   0   0   2   0   0   1   1   1   1   0   2   2   2   0   2   1   2   1   1   0   2   1   0   1   2   1   0   1   1   1   2   1   0   1   1   0   1   2   2   0   1   1   1   2   1   1   1   0   0   0   0   2   1   1   1   0   0   2   1   1   1   2   1   0   1   0   2   1   1   1   0   2   1   1   2   1   1   0   2   1   0   0   2   0   2   1   0   1   1   0   2   1   1   2   1   1   2   1   0   1   1   1   0   1   0   0   0   1   0   0   1   2   0   1   1   0   2   0   0   2   0   1   1   1   1   1   1   1   2   1   1   0   1   0   1   2   1   0   2   1   1   1   0   1   0   1   1   1   2   1   1   2
 MK-2-10                0   2   0   1   1   0   1   1   1   1   2   2   2   1   1   1   1   1   1   2   0   1   2   2   2   1   2   1   2   0   1   1   1   1   2   2   1   1   2   1   0   2   1   1   1   1   0   2   0   0   2   0   0   1   1   1   2   0   2   2   2   0   2   1   2   1   1   0   2   1   1   0   1   1   0   0   2   1   2   1   0   1   1   0   2   2   2   0   1   1   1   2   1   1   0   1   1   0   0   1   2   1   0   0   0   0   1   1   1   2   1   0   1   0   2   1   1   1   0   2   1   1   2   1   1   0   2   0   1   0   2   0   2   1   0   1   2   0   2   1   0   2   1   1   2   1   0   1   1   1   0   1   0   0   0   1   1   0   0   2   0   1   1   0   2   0   0   2   0   0   1   1   1   0   1   1   2   1   1   0   1   0   1   2   1   0   2   1   2   1   0   1   0   1   1   2   2   1   2   2
 MK-2-11                0   2   0   1   1   0   1   1   1   1   2   2   1   0   1   1   1   0   1   1   0   1   1   2   1   0   2   1   2   0   1   1   2   2   2   2   2   1   2   2   0   2   2   1   2   1   0   2   0   1   2   0   0   1   1   1   1   0   2   2   2   0   2   1   2   1   1   0   2   0   1   0   1   1   0   0   2   1   2   1   0   1   1   0   2   2   2   0   1   1   1   1   1   1   0   1   1   0   1   1   2   2   1   0   0   0   1   1   1   2   1   0   1   1   2   1   1   2   0   1   1   2   2   1   1   1   1   0   1   0   2   1   2   1   1   1   1   0   2   1   0   2   1   1   2   1   0   1   1   1   0   0   0   0   0   1   0   0   0   2   0   1   1   0   2   0   1   2   0   0   1   2   1   0   1   1   2   1   2   0   1   0   1   2   1   0   2   1   1   1   1   1   0   1   1   2   1   1   2   2
 MK-2-12                0   2   0   1   1   0   1   1   1   1   2   2   1   0   1   1   1   1   1   1   0   1   1   2   1   0   1   1   2   1   1   1   2   2   1   2   2   1   2   2   0   1   0   1   2   1   0   1   1   1   2   0   0   0   1   1   1   0   2   2   2   1   2   1   1   1   1   0   2   0   1   0   2   1   0   0   2   1   1   1   0   1   1   0   2   2   2   0   1   2   1   1   1   1   0   1   0   0   1   1   2   2   1   0   1   0   1   1   1   2   0   0   1   1   2   0   1   1   0   1   1   1   2   1   1   1   1   0   1   0   2   1   1   0   1   1   1   0   2   1   0   2   1   1   2   0   0   2   1   1   0   0   0   0   0   1   0   1   0   2   0   1   1   0   2   0   1   2   0   0   1   2   1   0   1   1   2   0   2   1   2   0   1   2   1   0   1   1   1   1   1   1   0   1   1   2   0   1   2   2
 MK-2-13                0   2   0   1   1   0   1   1   1   1   2   2   1   0   1   1   1   1   2   1   0   1   1   2   2   1   1   1   2   1   1   1   2   2   2   2   2   1   2   2   0   1   0   1   2   2   1   0   1   1   2   0   0   0   1   1   1   0   2   2   2   1   1   1   1   1   1   0   2   1   1   1   2   1   0   0   2   1   1   1   1   1   1   0   2   1   2   0   1   1   1   1   1   1   0   2   0   0   1   1   2   2   1   0   1   0   0   0   1   2   1   0   2   1   2   0   0   1   0   1   1   1   1   1   1   1   1   0   1   0   2   1   1   0   1   1   2   0   2   1   0   2   1   1   2   0   2   2   2   1   0   0   0   0   0   1   0   1   0   2   0   1   1   0   2   0   1   2   0   1   1   2   1   1   1   1   2   0   2   1   2   0   1   1   2   0   1   1   1   1   0   1   0   1   1   1   0   0   2   2
 MK-2-14                0   2   1   1   1   0   1   1   1   2   2   2   1   1   1   2   1   1   2   1   1   1   1   2   2   1   1   1   2   1   1   1   2   2   2   2   2   1   2   2   0   1   1   1   2   2   1   0   1   1   2   0   0   0   1   1   2   0   2   2   2   0   1   1   0   1   1   1   2   1   1   1   2   1   0   0   2   1   1   1   1   1   1   1   2   1   2   1   1   1   1   1   1   1   0   2   0   0   1   1   1   2   1   0   1   1   1   0   1   2   2   0   1   1   2   0   0   1   1   1   1   1   1   1   1   1   1   0   1   0   1   2   1   0   1   2   2   1   2   1   1   2   1   0   2   0   2   2   2   1   0   0   1   0   0   1   0   1   0   2   0   1   0   0   2   0   1   2   0   1   1   1   1   0   1   1   2   1   1   1   2   0   1   1   2   0   1   0   1   1   0   1   0   1   2   2   0   0   2   2
 MK-2-15                0   1   1   1   2   0   1   1   1   2   2   1   1   1   1   2   1   0   2   1   1   1   1   2   2   1   1   1   1   1   1   2   2   2   2   1   2   1   2   2   0   1   1   1   2   2   0   0   2   2   2   1   0   0   2   1   2   0   2   2   1   0   1   1   1   1   1   1   2   2   1   1   1   1   0   0   2   1   1   1   1   1   1   1   2   2   2   1   1   1   1   1   1   1   0   2   1   0   1   2   2   1   1   0   1   1   1   0   1   2   1   0   1   1   2   0   1   1   1   1   1   1   2   1   0   1   1   0   1   0   1   2   1   1   1   1   2   1   2   1   1   2   1   0   2   0   2   2   2   0   0   0   1   0   0   1   0   1   0   1   0   1   0   0   2   0   1   2   0   0   1   1   1   1   1   1   2   1   1   1   2   0   1   1   2   0   1   1   1   1   0   1   1   2   2   2   0   0   2   2
 MK-2-16                0   1   1   2   2   0   1   1   1   2   2   1   1   1   1   2   1   2   2   1   1   0   0   1   2   1   1   1   1   1   1   2   2   2   2   2   2   1   1   0   0   0   1   1   2   1   0   0   2   2   1   1   0   0   2   1   2   0   2   2   1   1   1   1   1   1   1   2   1   2   1   1   0   0   0   0   2   1   1   1   0   1   0   1   1   2   1   1   1   1   2   1   1   1   0   2   1   0   1   2   2   1   2   1   1   1   1   0   1   2   2   1   1   1   2   0   1   1   1   1   2   1   2   1   0   1   1   0   1   2   2   2   2   1   1   1   2   1   2   1   1   2   1   0   2   0   1   2   2   0   1   1   0   0   0   1   0   1   0   2   0   1   0   0   2   0   0   2   1   0   1   1   1   1   1   1   2   1   1   1   2   0   1   1   2   0   2   1   1   1   0   1   0   2   2   2   0   0   2   2
 MK-3-1                 1   1   0   1   1   1   1   1   1   0   1   1   2   2   1   2   0   1   0   1   2   2   1   1   1   1   2   0   1   2   0   1   1   1   0   1   1   1   1   2   1   1   2   2   1   2   2   1   1   2   1   2   1   0   0   2   1   1   1   1   1   1   2   2   1   0   2   1   0   2   1   1   2   1   2   1   0   2   1   1   1   0   2   2   1   1   0   0   0   0   2   2   2   1   1   1   1   2   2   0   1   1   1   1   2   0   0   1   2   1   0   1   1   0   0   2   1   0   0   0   1   1   0   1   1   1   1   2   1   0   1   1   2   0   1   0   2   1   0   1   1   2   1   0   2   2   1   1   2   0   0   0   0   0   0   1   0   1   1   2   2   2   0   1   1   0   1   1   2   0   1   1   2   1   1   0   2   1   1   1   1   1   2   0   0   2   1   1   1   2   0   1   1   1   0   0   0   0   1   1
 MK-3-2                 2   0   0   1   1   1   1   1   1   0   2   1   2   1   1   2   0   1   0   1   2   2   1   1   1   1   2   0   0   1   0   1   1   1   0   2   1   1   2   2   1   1   2   2   1   2   2   0   1   2   1   2   1   1   0   2   1   1   1   1   1   1   2   2   1   0   2   1   0   1   1   1   2   1   2   1   0   2   1   1   1   0   2   2   1   1   0   0   0   1   2   2   2   0   1   1   2   2   2   1   1   1   1   1   2   1   0   1   2   1   1   1   1   0   0   2   1   0   0   1   1   1   0   1   1   2   1   2   1   0   1   1   1   0   1   1   1   0   0   2   1   2   1   0   2   2   1   1   2   0   0   0   0   1   0   2   0   1   2   2   2   1   0   1   2   0   1   1   2   0   1   1   1   1   1   1   1   1   1   0   0   1   2   0   0   2   1   1   1   2   0   1   1   2   0   0   0   0   2   0
 MK-3-3                 2   1   0   1   1   1   0   0   2   0   2   1   2   1   1   0   0   1   0   1   2   2   1   1   1   1   2   0   0   1   0   1   1   1   0   2   1   0   2   2   1   0   2   2   1   2   2   0   1   2   1   2   1   1   0   2   1   1   1   0   1   1   2   2   1   1   2   1   0   1   1   0   1   1   2   1   1   1   1   1   1   0   2   1   1   1   0   0   0   1   2   2   2   0   1   0   2   2   2   1   1   1   1   1   2   1   0   1   2   1   1   1   1   0   0   2   1   0   0   1   1   1   0   0   1   2   1   2   1   0   0   1   1   0   1   1   1   0   0   2   1   2   1   0   2   2   2   2   1   0   0   0   0   1   0   2   0   1   2   2   2   2   0   1   2   0   2   1   2   1   1   1   1   2   0   1   1   1   1   0   0   1   2   1   0   2   0   1   1   2   0   1   1   2   0   0   0   0   2   0
 MK-3-4                 1   1   0   1   1   1   0   1   2   0   2   1   2   2   1   0   1   1   0   1   2   2   1   1   1   1   2   0   0   1   1   1   1   2   0   2   1   0   2   2   1   0   2   2   1   2   2   0   1   2   1   2   0   1   1   2   2   1   1   0   1   2   2   2   1   1   2   1   0   1   1   1   1   1   2   1   1   0   1   1   1   0   2   1   1   2   0   0   0   1   1   2   2   0   1   0   2   1   2   1   1   2   1   1   2   1   0   1   2   1   1   1   2   0   0   2   1   0   1   1   1   1   0   0   1   2   1   2   0   0   0   1   1   0   1   2   1   0   1   2   1   2   1   0   1   2   2   2   1   0   0   1   0   1   0   1   0   1   0   2   1   2   1   1   2   0   1   1   2   0   1   1   0   2   1   1   1   1   1   1   0   1   2   0   0   1   0   1   1   1   0   1   1   2   0   1   0   0   2   0
 MK-3-5                 1   1   0   1   1   1   1   1   2   0   2   0   1   2   1   0   1   1   1   1   2   2   2   1   1   1   2   0   0   1   1   1   1   1   0   2   1   0   1   1   0   0   2   2   1   2   2   0   1   2   0   2   0   1   1   2   2   1   2   0   1   2   2   2   1   1   2   1   0   1   1   1   1   1   2   1   1   0   1   2   1   0   2   1   1   2   0   0   0   1   1   2   2   0   1   0   2   1   2   1   1   2   1   1   1   2   1   1   2   1   0   1   1   1   0   2   1   1   1   1   1   1   0   0   1   2   1   2   0   0   0   1   1   0   1   2   1   0   1   2   1   1   1   0   1   2   2   2   1   0   1   1   0   2   0   1   0   1   0   0   1   2   1   1   2   0   1   1   2   0   2   1   0   2   1   1   1   1   0   0   0   2   1   0   0   1   0   1   1   1   0   2   1   2   0   1   0   1   2   0
 MK-3-6                 1   1   0   1   1   1   1   1   2   0   2   0   1   1   1   1   1   0   1   1   2   2   2   1   1   1   1   0   0   0   0   1   2   1   0   2   1   1   1   1   0   1   2   2   1   1   2   0   1   2   0   2   0   1   2   2   2   1   2   0   1   2   2   2   1   1   1   1   1   1   1   0   1   1   2   2   1   0   1   2   1   0   2   1   1   2   0   1   0   1   1   2   2   0   1   0   1   0   2   1   1   2   1   1   1   2   1   1   1   1   0   2   1   1   0   2   2   1   1   0   0   1   1   1   1   1   1   1   0   0   0   2   1   1   0   2   1   0   1   2   1   1   1   0   1   2   2   1   1   1   1   1   0   2   0   1   2   1   1   0   1   2   1   1   2   0   1   1   2   0   2   1   0   1   1   1   2   1   0   0   0   2   1   0   0   1   0   1   1   1   0   2   2   2   0   1   0   1   2   0
 MK-3-7                 1   1   0   1   1   1   2   1   2   0   2   0   2   1   1   1   1   0   1   1   1   0   1   1   2   1   1   0   0   0   0   1   2   1   0   1   0   1   1   1   0   1   2   2   1   1   2   0   2   1   1   2   1   1   1   2   2   1   2   0   1   1   2   1   0   1   1   1   1   1   1   0   1   1   2   1   1   1   1   2   1   0   1   1   1   1   1   1   0   0   0   2   2   0   1   1   1   0   2   1   1   2   1   1   1   2   1   1   0   1   0   2   1   1   0   2   2   1   1   2   0   1   1   1   1   1   2   1   0   0   0   2   1   1   1   2   1   1   1   2   1   1   1   0   0   2   2   1   2   1   2   1   0   2   1   2   2   2   2   0   2   2   1   1   2   0   0   1   1   0   2   1   0   1   0   1   2   0   0   0   1   2   1   0   0   1   0   1   1   1   0   2   2   2   1   1   0   1   2   0
 MK-3-8                 1   1   1   1   0   1   2   1   2   1   1   0   2   1   1   1   1   0   1   0   1   0   1   1   2   1   1   1   1   0   0   1   2   0   0   1   1   1   1   1   1   1   2   0   1   1   2   0   1   1   1   2   1   1   1   2   2   1   2   0   1   1   2   1   0   1   1   1   1   1   1   0   1   1   2   2   2   1   1   2   1   1   1   1   0   1   1   1   1   0   0   2   2   0   1   1   1   0   2   1   1   2   1   1   1   2   1   1   1   1   0   2   1   0   0   2   2   2   1   1   0   1   1   0   2   1   2   1   0   0   1   2   0   2   1   2   1   1   1   1   1   1   1   0   1   1   2   1   2   1   2   0   0   2   1   2   2   2   2   0   1   2   1   1   2   0   0   1   0   0   1   1   0   1   0   0   2   0   0   0   1   1   1   0   0   0   0   1   1   1   0   2   2   2   1   1   0   1   2   0
 MK-3-9                 1   1   1   0   0   1   2   1   1   1   1   1   2   1   0   2   1   0   1   1   1   0   0   1   2   1   1   2   1   1   1   1   2   0   0   1   1   1   1   2   1   1   2   0   1   1   2   0   1   1   1   2   1   1   1   2   2   1   1   0   1   0   2   2   0   1   1   2   1   1   1   1   1   1   2   2   2   0   1   2   1   1   1   1   0   1   1   1   1   0   1   2   2   0   2   1   1   1   2   1   1   2   1   1   1   2   1   0   1   1   0   2   1   0   0   2   1   2   1   1   0   1   1   0   2   1   2   1   0   0   1   2   1   2   1   2   2   2   1   1   0   1   1   1   1   1   2   1   1   1   2   0   0   1   1   2   2   1   2   1   1   1   2   1   2   0   0   1   0   0   1   1   0   2   0   0   2   0   1   0   0   1   1   0   0   1   0   1   1   1   0   2   2   2   1   2   0   2   2   0
 MK-3-10                1   1   1   0   0   2   2   1   1   1   1   1   2   0   0   2   1   0   1   1   1   0   0   1   2   1   1   2   1   1   1   1   2   0   0   1   1   1   1   2   1   1   2   1   1   1   2   0   1   2   1   2   1   1   2   2   2   1   1   0   1   0   2   2   0   1   1   2   1   1   1   1   1   1   2   2   2   0   0   2   0   0   1   1   0   1   1   1   1   1   1   2   1   0   2   1   1   0   1   1   1   2   1   1   2   2   1   0   1   1   0   1   1   1   0   2   1   2   1   1   0   1   1   0   2   1   2   0   0   2   1   2   1   2   1   2   2   2   1   1   0   1   0   1   0   1   2   1   1   1   2   0   0   1   1   2   2   2   2   1   1   1   2   1   2   0   0   1   0   0   1   1   0   2   0   1   2   0   1   0   0   2   1   1   0   2   0   1   2   1   1   1   2   2   1   2   1   2   2   0
 MK-3-11                1   1   1   0   0   1   2   1   1   1   1   2   2   0   1   1   1   1   1   1   1   0   0   1   1   1   1   2   1   1   1   1   2   0   0   1   1   1   1   2   1   1   2   1   1   1   1   0   1   1   0   2   2   1   2   1   1   2   1   0   1   0   2   1   0   2   1   1   1   1   1   0   0   1   2   2   2   0   0   2   0   0   1   1   0   1   1   1   1   1   1   2   1   0   2   1   1   0   1   1   1   2   1   1   2   2   0   0   1   1   0   1   1   1   1   2   1   2   1   1   0   2   1   0   2   1   2   1   0   2   1   1   1   2   1   2   2   2   1   1   0   1   0   1   0   1   1   1   2   0   2   0   0   1   1   1   2   1   2   1   1   1   2   1   2   0   0   1   0   0   1   1   0   2   0   1   2   0   2   0   0   2   1   1   0   2   1   1   2   1   1   1   2   2   1   2   1   2   2   0
 MK-3-12                1   1   1   0   0   1   2   1   2   1   1   2   1   0   1   1   1   2   1   1   2   0   0   1   1   1   1   1   0   1   1   1   0   0   0   1   1   2   1   2   1   1   2   1   1   1   1   0   1   1   0   2   2   0   2   1   0   2   1   0   1   0   2   1   0   2   1   1   1   1   1   0   0   1   2   2   2   0   1   2   0   0   1   1   0   2   1   1   2   1   1   2   1   0   2   2   1   0   1   1   1   2   1   1   2   2   0   0   1   0   0   1   1   1   1   2   1   2   0   1   0   2   1   0   2   1   2   0   0   1   1   1   1   2   1   2   2   2   1   1   0   1   0   1   0   1   1   2   2   1   2   0   0   1   1   2   2   1   2   1   1   1   2   1   1   0   0   1   0   0   1   1   0   2   1   0   2   1   1   0   0   2   1   1   0   2   1   1   2   1   1   1   2   1   1   1   1   2   2   0
 MK-3-13                1   1   1   0   0   1   2   1   2   1   1   1   1   0   1   1   1   2   1   1   2   0   0   1   0   1   1   1   0   2   1   1   1   1   0   1   1   2   1   2   1   2   1   1   1   2   1   0   1   1   1   2   1   0   2   1   0   1   1   0   1   0   2   1   1   2   1   1   1   0   0   0   0   2   1   1   2   0   1   2   0   0   1   0   0   1   1   0   2   1   1   2   1   0   2   2   1   0   1   1   2   2   1   1   1   2   0   0   2   2   0   1   1   1   0   2   1   1   0   1   0   2   2   0   2   1   2   0   0   1   1   1   1   2   1   2   2   2   0   1   0   2   1   2   0   1   1   2   2   0   2   1   0   1   1   2   2   1   1   1   2   1   2   1   1   1   0   1   0   0   2   0   0   2   1   0   2   1   1   0   0   2   1   1   0   2   1   1   1   2   1   1   2   2   1   1   1   1   1   0
 MK-3-14                2   1   1   0   0   1   2   1   2   1   1   1   2   0   1   1   1   2   0   1   2   0   0   1   0   1   1   1   1   2   1   1   1   1   1   1   1   2   1   2   0   2   2   1   1   1   1   0   1   1   1   2   1   0   2   1   0   0   1   0   1   0   2   1   1   2   1   1   1   0   0   0   1   2   1   0   2   1   0   2   0   0   1   1   0   1   1   0   1   1   1   2   1   0   2   2   1   1   1   0   2   2   1   1   1   2   0   0   2   1   0   1   1   1   0   2   1   1   0   1   0   2   2   0   1   1   2   2   0   1   2   0   0   1   1   2   2   2   1   0   0   2   1   2   1   2   1   2   2   0   1   1   0   1   1   2   2   1   1   1   2   1   2   1   1   0   0   1   0   1   2   0   0   1   2   0   2   1   0   0   0   2   0   0   0   2   1   1   1   1   1   1   2   2   1   1   1   1   1   0
 MK-3-15                2   1   1   0   0   1   2   1   2   1   2   0   2   1   1   2   1   2   0   1   2   0   0   1   0   1   1   1   2   2   1   0   1   1   1   1   1   2   0   2   0   2   2   1   1   1   1   0   2   1   1   2   1   0   2   1   0   0   1   0   1   1   2   1   1   2   1   2   1   0   0   0   1   2   2   0   1   1   0   2   0   0   1   1   0   0   1   0   1   0   1   2   1   0   2   2   1   1   1   0   2   2   1   1   1   2   0   0   2   1   0   1   1   1   0   1   1   1   0   1   0   2   2   1   1   0   0   2   1   1   2   2   0   1   1   2   2   2   1   0   1   2   0   2   1   2   1   2   2   0   1   0   1   1   1   2   1   2   1   1   2   1   2   1   2   1   1   1   0   1   1   0   0   1   2   1   2   0   0   0   2   2   1   0   0   2   1   2   1   1   1   2   2   2   1   1   1   1   1   0
 MK-3-16                2   0   0   0   0   0   2   1   2   1   1   0   2   1   2   2   1   2   0   1   2   0   0   1   1   2   0   1   2   2   1   0   1   0   1   1   1   2   0   2   0   2   2   1   1   1   1   0   1   0   1   1   0   0   2   1   1   0   0   0   1   1   1   0   1   1   1   1   1   0   0   0   1   2   2   1   1   1   0   1   0   0   1   2   0   0   1   0   1   1   1   2   0   0   1   2   1   1   0   0   1   2   1   0   1   2   0   0   2   1   0   1   1   0   0   1   2   1   0   1   1   2   2   1   1   0   0   2   1   1   1   2   0   1   1   2   2   2   1   0   1   2   0   2   0   1   1   2   2   0   1   0   0   1   2   2   1   2   1   1   1   1   2   1   2   1   0   1   0   1   0   0   0   1   1   1   2   0   1   0   2   2   1   0   1   1   1   2   1   1   1   2   2   2   1   1   1   1   1   0
 MK-4-1                 1   1   1   2   0   2   0   2   2   1   1   2   1   1   2   1   2   0   1   0   2   1   0   0   2   1   0   2   1   0   1   1   1   0   0   1   0   2   0   2   1   1   2   0   0   0   2   2   2   1   1   2   0   1   1   0   0   1   1   2   0   1   1   2   2   1   1   1   1   0   2   1   2   2   1   2   2   0   0   0   1   1   1   1   1   1   2   1   0   1   1   1   2   1   1   2   0   0   1   2   0   0   2   0   1   1   1   1   1   1   1   1   0   0   2   0   2   1   1   1   2   0   2   0   1   1   0   0   1   1   0   1   1   1   2   1   1   1   1   1   1   1   2   1   2   0   1   1   0   1   0   1   0   0   0   0   1   1   2   1   1   2   1   1   0   1   1   2   2   0   1   1   1   1   2   0   0   1   1   1   1   1   1   0   2   0   1   1   1   1   1   0   1   1   1   1   1   1   2   1
 MK-4-2                 1   1   1   1   0   2   0   2   1   1   2   2   1   0   2   1   1   0   1   0   2   0   1   1   1   1   0   2   1   0   1   0   1   1   0   1   0   2   0   2   1   1   2   0   0   0   2   2   1   1   1   2   1   1   1   0   0   1   2   2   0   1   0   2   2   1   1   1   1   0   2   1   2   2   1   2   2   0   0   0   1   1   1   1   0   1   2   1   0   0   1   1   2   1   1   2   1   0   1   2   0   0   2   0   1   1   2   1   1   1   1   1   0   0   2   1   2   1   1   1   2   0   2   0   1   1   0   0   1   1   0   1   1   1   2   1   0   1   0   1   1   2   2   1   2   1   1   1   0   0   0   1   0   0   0   0   1   1   2   1   1   2   1   1   0   1   0   2   2   0   1   1   2   1   2   0   0   1   0   1   1   1   1   0   2   0   1   1   1   1   1   0   1   1   0   1   1   1   2   1
 MK-4-3                 1   1   1   1   0   1   1   2   1   1   1   2   1   1   1   2   1   0   1   0   1   0   1   1   1   1   0   2   1   0   1   0   1   1   0   1   0   2   0   2   1   1   2   0   0   0   1   2   1   1   1   2   1   1   1   0   0   1   2   0   0   1   1   2   2   1   1   1   1   0   2   1   2   2   1   2   2   0   0   0   1   2   0   1   0   1   2   1   0   1   2   1   2   1   0   2   1   0   1   2   1   0   2   0   1   1   2   1   1   1   1   1   0   0   1   1   2   1   1   1   2   0   2   1   1   1   1   0   2   1   0   1   2   1   2   1   0   1   0   1   1   1   2   1   2   1   0   0   0   0   0   1   0   0   0   0   1   1   2   2   1   2   0   1   0   1   0   2   2   0   1   1   2   1   2   0   0   1   0   1   1   1   1   1   2   0   1   2   2   1   1   0   0   1   0   1   1   1   2   1
 MK-4-4                 1   1   1   1   0   1   1   2   1   1   1   2   1   1   1   1   2   0   1   0   1   0   1   1   1   1   0   2   1   0   1   1   1   1   0   1   0   1   0   2   1   0   1   0   0   1   1   2   1   1   1   1   1   1   1   0   1   1   2   0   0   1   1   2   2   1   1   0   2   0   1   1   2   2   0   1   2   0   0   0   1   2   1   1   0   1   2   1   0   1   0   1   1   1   0   2   0   0   1   2   1   0   2   0   0   1   2   2   1   1   1   1   0   0   1   1   2   2   1   1   2   1   2   0   1   1   1   1   2   1   1   1   1   1   1   1   1   1   0   1   1   1   2   1   2   1   0   0   0   0   1   1   0   0   0   0   1   2   2   1   2   2   0   1   1   1   0   2   2   0   1   1   2   1   2   0   0   1   0   1   1   1   0   1   2   0   1   1   2   1   0   0   0   1   0   1   1   0   2   1
 MK-4-5                 1   1   1   1   0   2   1   2   0   1   1   2   1   1   1   0   2   1   2   0   2   0   1   1   1   1   0   1   2   0   1   1   0   1   0   1   0   1   0   2   1   1   1   0   0   1   1   2   1   1   1   1   1   0   1   0   2   1   2   0   0   1   1   2   2   1   1   0   2   0   1   1   2   2   1   1   2   0   0   0   1   2   1   1   1   1   1   1   0   1   0   1   1   1   0   2   0   0   1   2   0   0   2   0   1   1   2   1   1   2   1   1   1   1   1   1   1   2   1   2   2   1   2   0   1   1   1   1   2   1   2   1   1   1   2   1   1   1   0   2   1   1   2   1   2   1   0   1   0   0   1   1   0   0   0   1   1   2   1   1   2   2   0   1   1   1   0   2   2   0   1   1   2   1   2   0   0   0   0   1   1   1   0   1   2   0   1   1   2   1   0   0   1   1   0   1   1   0   2   1
 MK-4-6                 1   0   2   2   0   2   0   2   0   1   1   2   1   1   1   0   2   1   2   0   1   0   1   1   1   1   0   1   2   1   1   1   0   1   0   2   0   1   1   2   1   1   1   0   0   1   1   2   1   2   1   1   1   1   1   0   2   1   2   0   0   1   1   2   2   1   1   0   1   0   2   1   2   2   1   1   2   0   1   0   1   2   1   0   1   1   1   1   0   1   0   1   1   2   0   2   0   1   1   2   1   0   2   0   1   1   2   1   1   2   1   1   1   1   1   2   1   2   1   2   2   1   2   0   1   1   1   1   2   1   2   1   1   1   2   1   1   1   0   2   2   2   2   1   2   1   0   0   0   0   1   1   1   0   0   1   1   2   1   0   2   2   0   1   2   1   1   2   2   0   1   1   2   1   2   1   0   0   0   1   1   1   0   1   2   1   1   1   2   1   1   0   1   1   0   0   1   0   1   1
 MK-4-7                 0   0   2   2   0   1   0   2   0   1   0   2   1   1   1   1   2   1   2   0   1   1   1   0   1   1   0   2   1   1   1   1   0   1   0   2   0   1   1   2   1   2   0   0   0   1   1   2   1   2   1   0   1   1   1   0   2   1   2   0   0   1   1   1   0   1   1   0   1   0   1   1   2   2   1   2   2   0   1   0   0   2   1   0   1   2   1   1   0   1   0   1   1   2   0   2   0   1   0   2   0   0   1   0   1   1   1   1   1   2   1   2   1   2   0   2   1   2   1   2   1   1   2   0   0   1   1   1   1   1   2   1   0   1   2   1   1   1   0   2   2   2   2   2   2   1   0   0   0   0   1   0   1   0   0   1   1   1   1   0   2   2   0   1   2   1   1   2   2   0   1   1   0   1   2   1   0   0   0   1   1   2   0   1   1   1   1   1   1   1   1   0   1   1   1   0   1   0   0   1
 MK-4-8                 1   0   1   1   0   1   0   2   0   1   0   1   1   0   1   1   2   2   2   0   1   1   2   0   1   1   0   2   1   2   1   2   0   1   0   2   0   1   1   1   1   2   0   0   0   1   1   2   1   2   0   0   0   1   1   0   2   2   2   0   0   1   1   1   0   1   1   0   1   0   1   2   0   1   1   2   2   0   1   0   0   2   1   0   0   2   1   1   0   1   0   1   0   2   0   2   1   1   1   0   0   0   1   0   2   1   1   0   1   2   1   1   1   2   0   2   1   2   1   1   1   2   2   0   0   1   1   1   1   1   2   1   0   1   2   1   1   1   0   2   2   1   2   2   0   1   1   0   1   0   1   0   0   1   1   1   1   0   1   1   2   2   0   1   2   0   1   2   2   0   1   1   1   2   2   2   0   0   0   2   1   2   0   1   1   1   1   0   1   1   1   0   1   1   1   0   1   0   0   1
 MK-4-9                 1   0   1   1   0   1   0   2   0   1   0   1   1   0   2   1   2   2   2   0   1   1   1   0   1   1   0   2   0   2   1   2   0   1   0   2   1   1   1   1   1   2   0   0   1   1   0   1   2   1   1   0   0   1   1   0   2   2   2   1   0   1   1   1   0   1   2   0   1   1   1   2   0   1   1   2   2   1   1   1   0   2   1   1   0   2   1   1   0   1   0   1   1   2   1   2   2   1   1   0   0   0   1   1   2   1   1   1   1   2   0   1   1   2   1   2   1   2   2   1   1   1   2   0   0   1   1   1   1   1   2   1   0   1   2   1   0   1   0   2   2   0   2   1   1   1   1   1   1   0   1   0   0   1   1   0   1   0   0   1   2   1   1   1   2   0   2   2   2   0   1   1   1   2   2   1   0   0   0   2   1   2   0   1   0   0   1   0   1   2   1   0   1   1   1   0   1   1   0   2
 MK-4-10                1   0   1   1   0   1   0   2   0   1   1   1   1   1   2   1   2   2   2   0   1   1   1   1   1   1   1   2   0   2   1   2   0   1   1   2   2   1   1   1   1   2   1   1   1   1   1   1   2   1   1   1   1   1   1   0   2   2   2   1   0   1   1   1   0   1   1   0   1   1   1   2   0   1   1   1   2   1   2   1   0   2   1   1   0   2   1   1   0   1   1   0   1   2   2   2   2   1   1   0   0   1   1   1   2   0   1   1   1   2   0   1   1   2   1   2   1   2   2   1   1   1   2   1   0   1   1   1   1   1   2   1   0   1   2   2   0   1   0   2   1   0   2   2   1   1   1   1   0   0   0   0   0   1   1   0   1   0   0   1   2   1   1   1   2   1   2   2   2   0   1   1   1   2   1   0   1   0   0   2   1   2   0   1   0   0   0   0   0   2   2   0   1   2   2   1   2   1   0   1
 MK-4-11                1   0   1   1   0   1   0   2   1   2   1   1   1   1   2   2   1   2   2   0   1   1   1   1   1   1   1   1   1   0   1   2   0   1   1   2   2   1   1   1   1   2   1   1   1   2   1   1   1   1   1   1   1   1   1   0   2   1   2   1   0   1   0   1   0   1   1   0   0   1   1   2   0   1   1   1   2   1   2   1   0   2   1   0   0   2   1   1   1   1   1   0   1   2   2   2   2   2   1   1   0   1   1   2   2   0   1   1   1   2   2   1   1   2   1   2   1   2   2   1   1   1   2   1   0   1   2   1   1   1   2   1   0   1   2   1   0   1   1   2   1   0   2   2   1   1   1   1   0   0   0   1   0   1   1   1   1   0   0   1   2   1   1   1   2   1   1   2   2   0   1   0   0   1   1   0   1   0   0   2   1   2   0   1   0   0   0   0   0   2   2   0   1   2   2   1   2   1   1   1
 MK-4-12                1   0   1   1   0   1   0   1   1   1   1   1   1   2   2   2   1   2   2   0   1   1   1   1   0   1   1   1   1   0   1   2   1   1   1   2   2   1   1   1   1   2   1   1   1   2   1   0   1   1   1   1   1   0   1   0   2   1   2   2   0   1   0   1   0   1   1   0   0   1   1   2   0   1   1   1   1   2   2   1   0   2   1   0   0   1   0   0   1   1   1   0   1   2   2   2   2   1   2   1   0   1   1   2   2   0   1   1   1   2   2   1   1   2   1   2   1   2   2   1   1   1   2   1   0   2   2   1   1   1   2   1   0   1   2   1   0   1   1   1   1   1   2   2   1   1   1   1   0   0   0   1   0   2   2   1   1   0   0   1   2   1   1   1   2   1   1   2   2   0   0   0   0   1   0   0   0   0   0   1   1   2   0   2   1   0   0   1   0   1   2   0   1   2   2   2   2   0   1   1
 MK-4-13                0   1   1   2   0   1   1   0   1   1   1   1   1   2   2   2   1   2   2   0   1   1   1   1   0   1   0   1   1   0   1   2   1   0   1   2   1   1   1   1   0   2   2   1   1   2   1   0   1   1   1   1   1   0   1   0   2   2   2   2   0   0   0   1   0   1   1   0   0   1   2   2   0   1   0   0   2   2   2   2   0   2   1   0   1   1   0   0   1   1   2   0   1   2   2   2   2   1   2   1   0   1   1   2   2   1   1   1   1   2   2   1   2   2   1   2   1   1   2   1   1   2   2   1   0   1   2   1   1   1   2   2   0   1   2   1   0   1   1   1   1   1   1   2   1   1   0   1   0   1   0   1   0   2   2   1   1   0   0   1   2   1   2   1   2   1   1   2   2   1   0   1   0   1   0   0   0   1   0   1   1   2   0   2   1   0   0   1   0   1   2   1   1   1   2   2   2   0   1   1
 MK-4-14                0   1   1   2   1   1   1   0   1   1   2   0   1   1   2   2   1   2   2   0   1   1   0   1   0   1   1   1   1   1   1   2   1   0   1   2   2   1   1   1   0   2   2   0   1   2   1   0   1   1   2   1   0   1   1   1   2   1   2   2   0   0   0   2   0   1   1   0   0   1   2   2   0   1   1   0   2   1   2   2   0   2   1   0   1   1   0   0   1   1   2   0   1   2   2   2   1   1   2   1   0   1   1   1   2   1   1   1   1   2   2   1   2   1   1   2   1   0   2   1   1   2   2   1   0   1   2   1   1   1   0   2   0   1   0   1   0   1   1   0   1   1   1   2   1   0   0   1   0   1   1   1   0   2   2   1   1   0   0   1   2   1   2   1   2   1   1   2   2   2   0   1   0   1   0   0   0   2   0   1   1   2   0   2   0   0   1   1   0   1   2   1   1   1   2   2   1   0   1   1
 MK-4-15                0   1   1   1   0   1   1   1   1   2   2   0   1   1   2   1   1   2   2   0   1   1   0   1   0   1   1   1   1   1   1   2   1   1   1   2   2   1   0   1   0   2   2   0   2   2   1   0   1   1   1   1   1   1   1   1   2   1   2   2   0   0   1   1   0   0   1   0   1   1   1   2   0   1   1   0   2   1   2   2   0   2   1   1   1   1   1   0   1   1   1   0   1   1   1   1   1   1   1   1   0   1   2   1   2   1   1   0   0   2   2   1   2   1   0   2   1   0   2   2   1   2   2   1   0   1   2   1   1   1   2   2   0   1   0   2   0   1   1   0   1   1   1   2   2   0   0   2   0   1   1   1   0   2   1   1   1   0   0   1   2   2   2   2   2   0   1   2   2   2   0   1   0   2   0   0   1   2   0   1   1   1   0   2   0   0   1   1   0   1   2   1   1   1   2   2   1   0   1   2
 MK-4-16                0   1   1   1   0   1   1   1   1   2   1   1   0   1   2   1   1   2   2   0   1   2   0   1   1   1   1   1   1   1   0   2   1   1   0   2   2   2   0   1   0   2   2   0   2   2   1   0   1   2   1   2   1   1   1   1   2   1   2   2   0   1   1   1   0   0   1   0   1   1   1   2   0   1   1   0   2   0   1   2   0   2   1   1   1   1   1   0   0   1   1   0   1   1   1   2   1   1   1   1   0   2   2   1   2   1   1   0   0   2   2   1   2   1   0   1   1   0   2   2   1   2   2   1   0   1   2   0   1   1   2   2   0   1   0   1   0   2   1   0   1   1   1   2   1   1   0   1   0   1   1   1   0   2   1   2   0   0   0   1   2   2   2   1   1   0   1   2   2   1   0   1   0   2   0   0   1   2   0   1   1   1   0   2   1   0   1   1   0   1   2   1   1   1   2   1   1   0   1   2
 MK-5-1                 2   2   1   1   2   0   1   1   0   1   2   2   2   1   2   1   2   0   2   0   0   2   0   1   2   0   2   1   0   1   0   2   0   1   1   2   1   1   0   2   1   1   2   0   1   1   0   1   1   0   2   1   2   1   0   2   1   2   1   1   1   1   1   1   1   1   2   1   1   0   0   1   1   1   1   1   1   0   1   2   0   2   1   1   1   1   0   2   1   1   1   1   0   2   0   0   0   0   2   1   2   2   2   1   1   1   1   1   2   1   2   2   0   1   0   2   0   1   2   1   1   0   1   1   0   1   1   0   1   2   1   1   1   1   0   1   0   0   1   0   1   1   2   0   1   1   1   0   1   2   1   1   1   1   0   1   0   1   2   1   1   1   1   0   0   2   2   1   1   1   1   0   0   1   2   0   0   0   2   1   1   1   0   1   2   2   1   0   1   1   1   2   1   1   1   1   2   1   1   1
 MK-5-2                 2   2   1   1   1   0   1   1   0   1   2   1   1   2   2   0   1   0   1   0   0   0   0   1   1   0   1   1   0   1   0   2   0   1   1   2   1   1   0   2   0   1   2   0   1   0   0   0   1   0   2   0   1   1   0   0   1   2   1   1   1   1   1   0   1   1   2   1   0   0   0   1   1   1   2   2   0   0   2   2   0   1   1   1   1   0   0   1   1   1   1   1   0   2   0   0   0   0   2   1   2   1   2   1   2   1   1   1   2   1   2   2   0   1   0   2   0   1   2   1   0   0   1   1   0   1   1   0   1   2   1   2   1   1   0   1   0   0   1   0   1   1   2   0   1   1   1   0   1   1   1   1   1   2   0   1   0   1   1   0   1   2   1   1   1   1   2   1   1   2   1   0   0   1   2   1   0   1   2   1   1   1   0   1   2   1   2   0   0   1   2   2   1   1   1   1   1   2   1   1
 MK-5-3                 2   2   1   1   1   1   2   1   1   1   2   1   1   1   2   1   1   0   1   0   0   0   1   0   1   0   1   1   0   2   0   2   0   1   1   2   0   1   0   2   0   0   2   0   2   0   0   0   1   1   2   0   1   0   0   0   0   0   1   1   1   1   1   0   1   1   2   1   1   0   0   1   1   1   2   2   0   0   2   2   0   1   1   1   1   0   0   1   1   1   1   2   0   2   0   0   0   0   2   0   2   1   1   1   2   1   1   1   2   1   2   2   0   1   0   2   0   1   2   0   0   1   1   1   0   2   1   0   0   2   1   1   1   1   0   1   1   0   2   0   2   0   2   1   0   1   1   0   1   1   1   2   1   1   0   1   1   1   1   0   2   2   1   1   1   1   1   1   1   2   1   0   0   1   2   1   0   1   2   1   1   2   0   1   2   1   2   0   0   1   2   2   1   0   1   1   0   2   1   1
 MK-5-4                 2   2   1   0   1   1   2   1   1   1   2   1   0   1   2   1   1   1   1   0   0   1   1   0   1   1   1   1   0   2   0   2   1   1   1   2   0   1   0   2   0   0   2   0   2   0   1   0   1   1   2   0   1   0   0   0   1   0   0   1   1   1   1   0   1   1   2   1   1   0   0   1   1   1   1   1   0   0   1   1   0   1   1   1   1   0   1   1   1   1   1   2   0   1   0   0   1   0   2   0   2   1   1   1   2   1   1   1   2   1   2   1   0   1   0   2   0   1   2   0   0   1   1   2   1   1   1   0   0   2   0   1   1   1   0   1   1   0   2   0   2   0   2   0   0   1   1   0   1   1   1   2   1   1   0   0   2   1   1   0   1   2   1   1   1   1   1   0   1   2   0   0   0   1   2   1   0   1   2   1   1   2   0   2   2   1   1   1   0   1   2   2   1   0   1   1   0   2   1   1
 MK-5-5                 2   1   1   0   1   1   2   2   2   1   2   1   0   1   2   1   1   0   1   0   1   1   1   0   1   1   2   1   0   1   1   2   1   1   1   2   1   1   0   2   0   0   2   0   2   0   1   0   1   1   2   0   0   0   0   0   1   0   0   1   1   1   1   1   1   0   2   1   1   1   1   2   1   1   1   1   1   1   1   1   0   1   1   1   1   0   1   2   1   1   1   2   0   1   0   0   0   0   2   0   2   1   1   0   2   1   1   1   2   1   2   1   0   1   0   2   0   1   2   1   0   1   1   2   1   0   1   0   0   2   0   1   1   1   0   1   1   0   2   0   1   0   2   1   1   2   1   1   1   2   1   2   1   1   0   0   2   1   1   0   1   2   1   1   1   2   1   1   1   2   0   0   0   1   2   1   0   1   2   1   1   2   0   2   2   1   1   1   0   1   2   2   1   0   1   1   1   2   0   2
 MK-5-6                 1   1   1   0   1   1   2   2   2   1   2   1   1   1   1   0   1   1   2   0   1   0   1   0   1   1   2   1   0   1   2   1   0   1   1   0   1   1   0   2   1   0   2   0   2   0   1   0   1   1   2   0   0   0   0   1   1   0   0   1   2   1   1   1   1   1   2   1   1   1   1   1   1   1   1   1   1   1   1   1   0   1   1   1   2   1   1   2   1   2   1   2   1   1   0   0   0   0   2   1   2   2   1   0   1   1   2   0   2   1   1   1   1   1   0   2   0   1   2   0   0   1   2   2   1   0   1   0   0   1   0   1   1   1   0   1   1   0   1   0   1   0   2   2   1   2   1   1   2   2   1   2   1   1   0   0   2   1   1   0   1   1   1   1   1   2   1   1   1   2   0   0   1   0   2   1   0   2   2   1   1   2   0   2   1   2   1   1   0   1   2   2   1   0   1   1   1   2   0   1
 MK-5-7                 1   1   2   0   1   1   2   2   2   0   1   1   1   1   1   0   1   1   2   0   1   0   1   0   1   1   2   1   0   1   2   1   0   1   1   0   1   1   0   2   0   1   2   0   2   0   1   0   1   1   2   0   0   0   0   1   1   0   0   1   2   1   1   1   0   1   2   1   1   1   1   1   0   1   1   0   1   1   1   1   0   1   0   1   0   1   0   2   1   1   1   2   0   1   0   0   1   0   2   1   1   2   1   0   1   0   1   0   2   0   1   1   1   1   0   1   0   1   2   0   0   1   2   2   1   0   1   1   1   1   0   1   1   1   0   2   1   0   1   0   1   0   1   2   1   1   1   0   2   2   1   2   1   1   1   2   2   1   1   1   1   2   1   1   1   1   1   1   0   2   0   1   1   0   1   1   0   2   1   1   0   2   0   2   2   2   1   1   1   1   2   2   1   0   1   1   1   1   1   1
 MK-5-8                 1   2   2   0   1   1   2   2   1   0   1   1   1   2   1   0   0   1   2   1   1   0   2   1   1   2   2   1   0   1   2   1   0   1   0   0   2   1   0   2   0   1   2   0   2   2   2   0   0   1   1   0   0   0   0   1   0   0   1   1   2   1   1   2   0   1   2   1   1   1   1   0   1   0   1   0   1   1   1   0   0   1   0   1   0   1   0   2   1   1   1   2   0   1   0   0   0   0   2   1   2   1   1   0   0   0   1   0   2   0   2   1   1   1   0   1   0   1   2   1   0   1   2   0   1   0   1   1   1   1   0   1   1   2   0   2   2   0   1   0   1   1   1   2   1   1   1   0   2   2   1   2   1   1   0   2   2   1   1   1   1   2   1   1   1   1   1   1   0   2   0   0   1   0   1   1   1   2   1   1   0   2   1   2   2   2   1   1   0   1   2   1   1   0   1   0   1   0   1   1
 MK-5-9                 1   2   2   0   1   2   2   2   1   1   2   1   1   2   1   0   0   0   2   1   1   1   2   1   0   2   2   2   0   1   2   0   0   2   0   0   2   1   0   1   0   1   1   0   2   2   2   0   0   1   1   0   0   0   0   1   0   1   1   1   1   1   2   2   1   0   2   1   0   1   1   0   1   1   1   1   1   1   1   0   0   1   0   1   0   1   0   2   1   1   1   1   0   1   1   0   0   0   2   1   2   0   1   0   0   0   1   0   2   0   2   0   1   1   1   1   1   1   2   1   0   1   1   0   0   0   1   1   1   0   0   1   1   2   0   2   2   0   1   0   1   1   2   2   1   1   1   0   2   2   1   2   0   1   1   1   2   1   1   1   1   2   1   1   1   1   1   1   1   2   0   0   1   0   1   1   1   2   1   1   0   2   2   2   2   2   1   1   0   1   2   1   0   1   1   0   1   0   1   1
 MK-5-10                1   1   1   0   1   2   2   2   1   1   2   1   0   2   1   0   0   0   2   1   1   1   2   1   0   2   2   2   1   1   2   0   0   2   1   1   2   1   0   2   0   1   1   1   1   2   2   0   1   1   1   0   0   0   0   1   0   0   1   1   0   1   2   2   1   2   2   0   0   1   1   1   1   1   1   1   1   1   2   0   0   1   0   1   0   1   0   2   1   1   1   2   0   1   1   0   1   1   2   1   2   0   1   0   0   0   1   1   2   0   0   1   2   1   1   0   1   1   2   1   0   1   1   1   0   1   1   1   1   0   0   1   1   0   0   2   2   0   1   0   1   1   2   2   1   1   1   0   2   2   1   2   0   2   1   1   1   1   1   1   1   2   0   2   1   1   1   1   0   2   0   0   0   0   1   2   1   2   1   1   0   2   2   1   1   2   1   1   0   1   2   1   0   1   1   0   1   1   1   1
 MK-5-11                2   1   1   0   1   2   2   1   1   1   1   2   0   2   2   0   0   1   2   1   1   1   2   1   0   2   2   2   1   1   1   0   1   0   1   1   1   1   0   2   0   1   1   2   1   2   2   0   1   1   1   0   0   1   0   1   0   0   1   1   0   2   2   2   1   1   2   0   0   2   1   1   2   1   1   1   2   1   0   0   0   1   0   1   0   0   0   2   1   1   1   2   0   1   1   0   0   1   2   1   2   1   1   1   0   0   1   1   2   0   0   1   2   1   1   1   1   1   2   1   0   0   1   1   0   1   1   2   1   1   0   1   1   0   0   2   2   0   1   0   0   1   2   2   1   1   2   0   2   2   1   2   0   2   1   1   2   1   1   1   1   1   0   2   2   1   1   1   0   1   0   0   1   0   1   2   1   1   1   1   0   2   2   1   1   2   2   1   0   1   2   1   1   1   1   1   1   1   1   1
 MK-5-12                1   0   1   0   1   2   1   2   1   0   1   1   0   2   2   0   0   1   2   1   1   1   2   1   0   1   2   1   1   0   1   0   1   0   0   1   0   1   1   2   0   1   1   2   1   2   2   0   1   1   1   1   1   1   1   1   0   1   1   2   0   2   2   2   1   1   2   0   1   2   1   1   2   1   1   1   1   1   1   0   0   1   0   1   0   0   0   2   1   1   0   1   0   0   1   0   0   1   2   1   2   1   1   1   0   0   0   1   2   1   0   0   2   1   1   1   1   1   2   1   0   0   1   1   0   0   1   2   1   1   0   1   1   0   0   2   1   0   1   1   0   1   1   2   1   1   2   0   2   2   1   2   1   2   1   1   1   1   1   2   1   1   1   2   2   0   1   1   0   1   0   0   1   0   1   1   1   1   2   1   1   2   2   1   2   2   2   1   0   1   2   1   1   1   1   1   1   1   1   1
 MK-5-13                1   1   1   2   2   2   1   2   1   0   1   1   0   2   2   0   0   1   2   2   1   1   1   1   1   1   1   2   1   0   2   1   1   0   0   1   0   1   1   2   1   1   1   2   1   2   2   0   1   1   1   1   1   2   1   1   0   1   1   2   0   2   2   2   1   0   2   1   2   1   1   1   1   1   0   2   1   1   1   0   0   1   0   1   0   0   0   2   1   1   0   1   0   0   1   1   1   2   1   1   2   1   1   1   0   0   0   1   2   1   0   0   2   0   1   1   1   1   2   1   0   0   1   1   1   0   2   0   0   1   0   1   1   0   0   1   1   0   1   2   0   1   1   2   1   2   2   1   2   2   1   2   1   2   1   2   1   0   1   2   0   1   1   2   2   0   1   1   0   2   0   1   1   0   1   1   0   1   2   1   1   2   2   1   2   2   2   1   0   1   2   1   1   1   1   1   1   1   1   1
 MK-5-14                1   1   0   2   1   2   1   1   1   1   1   1   0   2   2   1   0   1   2   2   1   1   1   1   1   1   1   1   1   1   2   1   1   0   1   1   0   1   1   2   1   1   1   2   2   2   2   0   1   1   1   1   1   2   0   1   0   1   1   1   0   1   2   2   2   0   2   1   2   2   1   1   1   1   0   2   1   1   2   0   0   2   1   0   0   0   2   1   1   1   0   1   0   1   1   1   1   1   0   1   2   1   1   1   0   0   1   2   2   1   0   0   2   1   2   1   1   1   2   1   0   0   1   1   1   1   2   0   0   1   0   1   2   0   0   1   1   0   1   1   0   1   1   2   1   2   1   0   1   1   1   2   1   1   0   2   1   0   1   2   1   1   1   2   2   0   1   1   0   2   1   0   1   1   1   1   0   1   1   1   1   2   1   1   2   1   2   1   0   1   1   1   1   1   1   1   2   1   1   1
 MK-5-15                1   1   1   2   1   2   1   2   0   2   1   1   0   2   2   1   0   1   2   2   1   1   1   1   1   1   1   1   1   1   2   1   1   0   1   1   0   2   1   2   1   1   1   2   2   2   2   0   1   0   1   1   1   2   0   1   0   0   1   1   0   1   2   1   2   0   1   0   2   2   1   1   1   1   1   2   0   1   2   0   0   2   1   0   0   0   2   0   1   1   0   1   1   2   2   1   2   1   0   1   2   1   1   1   1   0   1   2   2   1   0   1   2   1   2   1   1   1   2   1   0   0   1   0   1   1   2   1   0   1   0   1   2   1   0   1   0   1   1   1   0   1   1   2   1   2   1   0   1   0   1   2   1   1   0   2   1   1   1   1   1   1   1   2   1   0   0   1   0   2   1   0   1   1   1   1   1   1   1   0   1   1   1   0   1   2   2   1   1   1   2   1   2   0   1   1   2   1   1   1
 MK-5-16                1   1   1   2   1   1   1   2   0   2   1   2   0   2   1   2   0   0   2   2   1   1   1   1   1   1   1   1   1   1   2   1   1   0   1   1   1   2   1   2   1   1   0   1   1   2   2   0   1   0   1   1   1   2   0   1   1   0   1   2   2   0   1   1   2   0   1   0   2   2   1   1   1   1   1   2   0   1   2   0   0   1   1   0   0   0   2   0   2   1   0   0   1   2   2   2   2   1   0   1   2   1   0   1   1   0   1   2   1   1   0   1   2   1   2   1   1   0   2   1   0   0   1   0   1   1   2   1   0   1   0   1   2   1   0   1   0   1   1   1   0   1   1   2   2   2   1   1   2   0   1   2   1   1   1   2   1   1   1   1   0   1   1   2   1   0   0   1   0   2   2   0   1   1   0   1   1   1   1   0   2   1   1   0   2   2   1   1   1   1   1   0   2   1   1   1   2   1   1   1
 MK-6-1                 2   2   1   2   1   2   1   1   2   1   1   2   2   1   0   1   0   2   0   0   0   1   1   1   1   0   1   1   1   1   0   2   1   1   2   0   0   1   1   0   1   1   0   1   2   1   1   0   1   1   0   1   2   1   0   2   2   0   1   1   1   1   0   0   0   2   2   0   2   0   2   1   2   1   1   2   2   1   1   2   2   1   2   1   1   1   0   0   1   1   1   0   2   1   1   1   0   1   0   1   0   1   0   2   2   0   1   1   0   1   2   0   1   2   1   2   0   0   2   1   0   2   2   2   0   1   0   2   0   0   2   1   1   0   1   1   1   1   1   0   1   2   0   2   2   0   1   0   2   2   1   0   1   0   0   2   1   1   0   1   1   1   1   1   1   0   2   0   0   2   1   1   0   1   2   0   1   2   0   2   0   1   1   1   0   1   0   1   2   1   1   1   1   2   2   2   1   1   2   1
 MK-6-2                 2   1   1   2   1   2   1   1   1   2   1   1   1   1   0   1   0   2   0   0   0   1   2   2   1   0   1   1   1   1   1   2   0   1   2   1   1   1   1   0   1   1   1   1   2   1   1   0   0   1   0   1   2   1   0   1   2   0   1   1   1   1   0   0   0   2   2   0   2   0   1   1   2   1   1   2   2   1   1   2   1   1   2   1   1   1   0   1   0   0   0   1   2   1   0   0   0   2   0   1   0   1   0   2   1   0   1   1   2   1   2   0   1   1   1   1   0   0   1   1   0   2   2   2   0   1   0   0   0   2   2   1   2   1   1   1   1   1   1   0   1   1   0   1   2   0   1   0   2   2   1   0   1   0   0   2   1   1   0   1   1   1   1   2   1   1   2   0   2   2   1   1   0   1   2   0   0   2   0   2   0   1   1   1   0   1   0   1   2   1   1   1   1   2   1   2   1   1   2   1
 MK-6-3                 2   1   1   2   1   2   1   1   1   2   1   1   1   1   0   1   0   2   0   0   1   1   2   2   1   0   1   1   1   2   1   2   0   1   2   0   1   0   1   1   1   1   1   0   2   0   1   1   0   0   0   1   1   1   1   1   1   0   1   2   1   1   0   0   0   2   1   1   2   0   1   2   1   1   1   2   2   1   1   2   2   1   2   1   1   1   0   2   1   0   0   1   2   1   0   0   0   2   0   1   0   1   0   2   1   0   1   1   1   1   2   0   1   1   1   1   1   0   2   1   0   2   2   2   1   1   0   1   0   2   2   1   2   1   1   1   1   2   1   0   1   2   0   1   1   1   1   0   2   2   1   1   1   0   0   2   1   1   0   1   0   2   1   2   2   1   2   1   1   2   1   1   0   1   2   0   0   2   0   2   1   1   1   1   1   0   0   1   2   1   1   1   1   2   1   2   1   1   2   1
 MK-6-4                 2   0   1   2   1   2   1   2   0   1   1   2   1   1   1   1   0   2   0   0   1   1   2   2   1   0   1   1   1   1   1   2   1   1   2   0   1   0   1   1   1   1   1   0   2   0   0   1   0   0   0   1   1   1   1   0   1   0   1   2   1   1   0   0   1   2   1   1   2   1   1   2   1   1   1   2   2   1   1   2   1   1   2   1   2   1   0   2   1   0   0   1   2   1   0   0   0   2   0   1   0   1   0   2   1   0   1   1   1   1   1   1   2   1   1   0   1   0   2   1   0   2   2   2   1   1   0   1   0   2   1   1   1   1   1   1   1   2   1   1   1   2   0   1   1   1   1   1   2   2   1   1   1   0   0   2   1   1   0   0   0   1   1   2   2   1   2   1   2   2   1   1   0   1   2   1   0   2   0   2   1   1   1   2   1   0   1   1   2   2   1   1   1   2   0   2   1   1   2   1
 MK-6-5                 2   0   1   2   2   2   1   2   0   1   1   2   1   1   2   1   0   2   0   0   1   0   2   2   1   0   1   1   1   1   1   1   1   1   2   1   1   0   1   2   1   1   2   0   2   0   0   1   1   0   0   1   1   1   1   0   1   0   1   2   1   1   1   1   1   2   2   1   2   1   1   2   1   1   1   1   2   1   1   2   1   1   2   1   2   1   0   2   1   2   0   1   2   1   1   0   1   2   0   1   0   1   0   2   1   0   2   1   0   1   1   1   2   1   1   0   1   0   2   1   0   1   2   2   1   1   0   2   0   1   1   1   1   1   1   1   1   2   1   1   0   2   0   1   1   2   1   1   2   2   1   0   1   0   0   1   1   1   0   0   0   2   1   2   2   1   2   1   2   1   0   1   0   1   2   1   0   2   0   2   1   1   1   2   1   0   1   0   2   2   1   1   1   1   2   2   1   1   2   1
 MK-6-6                 2   0   1   2   2   2   1   2   0   0   1   2   2   1   2   2   0   2   0   0   1   0   2   2   1   0   0   1   2   1   1   1   1   1   2   1   1   0   1   2   1   1   2   0   2   0   0   1   2   0   0   1   1   1   1   0   1   0   1   1   1   1   2   1   1   2   2   1   2   1   0   2   1   2   1   1   2   1   1   2   1   1   2   1   2   1   1   2   2   2   0   0   2   1   1   0   1   1   0   1   0   1   0   2   1   0   2   1   0   1   1   0   2   2   1   0   1   1   2   1   0   1   2   2   1   1   0   2   0   1   1   1   2   0   1   1   1   2   1   1   0   2   0   1   1   2   1   1   2   2   1   0   1   0   1   1   1   1   0   2   0   2   1   1   2   1   2   1   2   1   0   1   0   0   2   1   0   2   0   1   1   1   1   2   1   0   1   2   2   2   1   1   0   0   2   2   1   0   2   1
 MK-6-7                 2   0   1   2   2   2   1   1   1   0   1   2   2   1   1   2   0   2   0   0   2   1   2   2   1   1   1   2   2   1   1   0   1   1   2   0   1   0   1   2   1   2   1   0   1   1   0   1   2   0   0   1   1   1   1   1   1   0   1   1   1   0   2   2   1   2   2   1   1   1   0   1   1   2   1   2   2   1   1   2   1   2   1   1   2   1   1   2   1   2   0   0   2   1   1   0   1   1   0   1   1   0   0   2   1   2   2   1   0   2   1   0   1   2   2   0   1   1   2   1   0   1   2   1   1   1   0   2   0   2   1   1   2   0   2   1   1   1   1   1   0   1   1   1   2   1   0   1   2   2   1   0   1   0   1   1   1   1   0   2   0   2   1   1   1   0   2   1   2   1   0   1   0   0   2   1   0   2   0   1   1   1   1   2   1   0   1   2   2   2   1   1   0   0   2   2   1   0   2   1
 MK-6-8                 2   0   1   2   2   2   1   1   1   0   1   2   2   0   1   2   0   2   0   1   1   1   0   2   0   1   1   2   2   1   1   0   1   1   2   0   0   0   0   1   1   2   1   0   1   1   1   1   2   1   0   1   1   1   1   0   1   0   0   1   1   0   2   2   0   2   2   1   0   1   0   1   1   2   1   2   2   1   1   2   1   2   1   1   1   0   1   1   1   2   0   0   1   1   1   0   0   1   0   1   2   1   1   2   0   2   2   1   0   2   1   0   0   2   2   0   1   1   1   1   0   1   2   1   2   1   0   1   0   1   1   1   2   0   1   0   1   1   0   1   0   1   1   1   2   1   0   0   2   2   1   1   1   1   1   1   1   1   0   2   0   2   1   1   1   1   2   1   2   1   0   1   0   0   2   2   0   2   0   1   1   2   1   2   1   1   1   2   2   2   1   1   1   0   2   2   1   0   2   0
 MK-6-9                 2   0   1   2   2   2   1   1   2   0   1   2   2   1   1   2   0   2   0   1   1   0   0   2   0   1   1   2   2   1   1   0   1   1   2   0   1   0   0   1   1   2   1   1   1   1   1   1   1   1   0   1   1   1   1   0   1   0   0   2   1   0   2   2   0   1   2   1   0   1   0   2   1   2   1   2   2   1   1   2   1   1   1   1   0   0   1   1   1   1   0   0   2   1   1   0   0   1   0   1   2   0   1   1   0   2   1   1   0   2   1   0   0   1   1   1   0   1   1   1   1   1   2   2   1   1   0   1   0   2   1   0   2   0   1   0   1   1   0   1   0   2   1   0   2   1   0   0   1   2   1   0   1   1   1   1   2   1   0   2   0   2   1   2   2   1   2   1   2   1   0   1   0   0   2   2   0   2   0   1   1   2   1   2   1   1   1   2   2   2   1   1   1   0   2   2   1   0   2   0
 MK-6-10                2   1   1   2   2   2   1   0   2   0   1   2   2   1   1   2   0   1   0   1   1   0   1   2   0   1   1   2   2   1   1   0   1   1   2   0   1   0   0   1   1   2   1   1   1   1   1   1   1   1   0   1   0   1   1   0   1   0   0   2   1   0   2   2   0   1   2   1   0   2   0   2   1   2   1   2   2   1   1   2   0   1   0   1   1   1   1   1   1   1   1   0   2   1   1   0   0   1   0   1   2   0   1   1   0   2   1   2   0   2   1   0   0   1   1   1   0   1   0   1   1   1   2   2   1   1   0   1   0   2   2   0   2   0   1   0   1   1   0   1   0   2   0   0   2   1   1   0   1   2   1   0   1   1   1   1   1   1   0   2   1   2   0   2   2   1   2   1   2   1   0   1   0   0   1   2   0   2   0   1   1   2   1   1   1   1   1   2   2   0   0   1   0   0   2   1   0   0   1   0
 MK-6-11                1   1   1   2   1   2   1   0   2   0   1   2   2   0   1   2   0   0   0   1   1   1   1   2   0   1   1   2   2   2   1   0   1   1   2   0   1   0   0   1   1   2   0   1   2   1   1   2   2   1   0   1   1   1   1   0   1   0   0   2   1   0   2   2   0   1   2   1   0   2   0   2   1   2   1   1   2   2   1   2   0   1   0   1   1   1   0   1   1   1   1   0   2   1   2   0   0   2   0   1   2   0   1   1   1   2   1   2   0   1   1   0   0   1   1   1   0   1   0   1   1   1   2   1   1   1   0   1   0   2   2   0   1   0   1   0   1   1   1   2   1   2   0   0   2   1   1   1   1   1   1   0   1   1   1   2   1   2   0   2   0   2   0   1   2   2   2   1   2   1   0   0   0   0   1   2   0   2   0   1   1   2   1   1   2   1   1   1   1   1   1   1   0   0   2   1   0   0   1   0
 MK-6-12                1   1   1   2   1   1   1   0   2   0   1   1   2   0   1   2   0   0   0   2   1   1   1   2   0   1   1   2   2   1   1   0   1   1   2   0   1   0   0   0   2   1   0   1   2   1   1   2   2   1   0   1   1   1   1   0   2   0   0   1   1   1   2   1   0   1   2   1   0   2   0   2   2   2   1   1   2   2   1   1   0   1   0   0   2   1   0   1   1   1   1   0   2   1   2   0   2   2   1   0   2   0   0   1   2   2   0   2   0   1   1   1   0   1   1   1   0   1   0   0   1   0   2   2   1   1   0   1   0   2   2   0   1   0   1   0   1   1   1   2   1   2   1   0   2   1   1   1   0   2   1   0   1   1   1   1   1   1   0   2   0   1   0   1   2   1   2   1   0   1   1   0   0   0   1   2   0   2   0   1   1   2   1   1   2   1   1   1   0   0   1   1   0   0   2   2   0   1   0   0
 MK-6-13                1   2   1   2   1   1   1   1   2   0   1   1   2   0   1   2   0   1   0   1   1   1   1   1   0   1   1   2   2   1   2   0   1   1   2   0   2   0   0   0   1   1   0   1   2   1   1   1   2   1   0   1   1   1   1   0   2   0   0   1   1   2   2   1   0   1   2   1   0   2   0   2   2   2   1   1   1   2   1   1   0   1   0   0   2   1   0   1   1   1   1   0   2   0   2   0   2   2   1   0   2   0   1   1   2   2   0   2   0   1   1   1   1   1   1   1   0   1   0   0   1   1   2   0   0   1   0   1   0   2   2   0   1   1   1   0   1   1   1   2   1   2   1   0   1   1   1   1   0   2   1   1   1   1   0   1   1   0   0   2   0   1   0   1   1   1   2   1   1   2   0   0   0   0   1   2   0   2   0   1   1   1   1   0   1   1   1   1   0   0   0   1   0   0   2   2   1   1   0   0
 MK-6-14                1   2   1   1   1   1   1   1   2   1   1   1   2   0   1   2   0   1   1   2   0   0   1   1   0   1   1   2   2   1   2   0   2   1   2   0   2   0   0   0   1   1   0   1   2   1   1   1   2   1   0   1   1   1   1   0   2   0   1   1   1   1   2   1   1   1   1   1   0   2   0   2   2   2   1   1   0   2   1   1   0   1   0   0   2   1   0   2   1   1   1   0   1   0   2   0   2   2   1   0   2   0   0   1   2   2   0   2   2   1   1   1   1   0   1   1   0   1   0   1   1   1   2   0   0   1   0   1   0   2   1   0   1   1   1   0   1   1   1   2   1   2   1   0   1   1   1   1   0   2   1   1   1   1   0   2   0   0   1   2   0   1   0   0   2   1   2   1   1   2   0   0   0   0   1   2   0   2   0   1   1   1   1   0   1   0   1   1   0   0   1   0   1   0   2   2   1   1   0   1
 MK-6-15                1   2   1   1   2   1   1   1   2   1   1   1   1   0   1   2   0   1   2   2   0   0   1   1   1   1   1   2   2   1   2   0   2   1   2   0   2   1   0   1   0   1   0   0   2   1   2   1   2   1   0   1   1   1   0   0   2   0   2   1   1   1   2   1   0   2   1   1   0   2   0   2   2   2   0   1   0   2   1   1   0   1   2   1   1   1   1   2   1   1   2   0   1   1   2   0   2   2   2   1   2   0   0   1   2   2   0   2   2   0   1   1   1   0   1   1   0   1   0   1   1   1   2   0   0   1   0   1   0   2   2   0   1   1   1   1   1   1   0   2   2   2   1   0   1   1   1   1   0   2   1   1   1   1   0   1   0   0   1   1   1   1   0   0   1   1   2   1   1   2   0   0   0   0   1   1   0   2   0   0   1   1   0   0   1   1   1   1   1   0   1   0   1   1   2   2   1   1   0   1
 MK-6-16                1   2   1   1   2   1   0   1   1   1   1   1   1   0   1   1   0   1   2   1   1   1   0   1   1   1   1   1   2   1   2   0   2   1   2   0   2   1   0   1   0   1   0   0   2   1   2   0   2   1   0   1   1   1   0   0   2   1   2   1   1   1   2   1   0   2   1   1   0   2   0   2   2   1   0   1   0   2   0   1   0   2   1   0   1   1   1   2   1   2   1   0   1   1   2   0   2   2   2   1   2   0   1   1   2   2   0   2   2   1   1   1   1   0   1   1   1   1   0   1   1   1   2   0   0   1   0   1   0   2   2   0   1   1   1   2   2   1   0   2   2   2   1   0   1   1   1   1   0   2   1   1   2   1   0   1   0   0   1   1   1   1   0   0   1   1   2   1   1   2   0   0   0   0   1   1   0   1   0   0   1   1   0   0   1   0   1   1   1   0   1   0   1   1   2   2   1   1   0   1
 
!****************************************** Phenotypic Data **********************************************************
!-100.0 is resevred for missing phenotype
SimulatedTrait1         9.2562    8.5906   10.5425   10.4549    8.9232   11.8895    8.5265    9.0937    8.4141    9.8663   10.7581    9.1227   10.3471    7.8401   11.0185   10.8842   10.2702    8.7876    8.6611   10.5130   10.0875    9.3776    9.6850    9.3163   12.8162    8.9542    9.9610   11.1827    9.9771    9.6546   10.5910   11.7309   10.3202   10.1974   10.4298   10.5428    9.4777    9.7607   10.7704   10.4531   10.3478    9.5765   11.5017   10.3306   11.7769   10.3514   10.1265    9.4769    9.2557   10.3065   11.2563    9.4370   12.2256    7.7691    8.5834    8.4019    8.8567    8.1890    9.0587    9.8236    9.6624    9.3233    9.8586    8.3070   10.8730   10.5591    7.6342   10.0609   10.6531    9.0578    9.5875   10.0685    9.0347   10.5582    9.5781   11.6405    9.0150    9.3162    9.8086   10.2749    9.7242    9.9601   11.4568   10.6275    8.1386   10.8671   11.2434    9.2963   10.4622    9.6680   11.5411    9.4990   10.0473    9.6238    9.7489   10.4832    9.9908    8.9229   10.2437   10.5024   10.5880    8.3329    9.1187    9.7264   11.0726    9.6453   11.2665    9.5906   10.1742   11.1886   10.9813    9.8443   10.4307    9.8276    9.6368    9.3829    8.4078   10.5861   10.1324   10.7617    9.4065    9.3619    9.1997    8.9303   10.3897   10.1302   11.4200    9.3490    9.5010   10.6579    8.1067   10.8770    7.9540    8.6941    9.3249   10.1969   10.4866    9.1886   11.4556    9.4487   10.1300    8.2593   10.3708   10.1918   10.7338   10.8876   10.0175    9.5895    9.8689   11.2795   10.0162    7.6148    9.2972    9.0423    7.7271   10.0075   10.6538    8.5240    9.8619    9.5990   11.0140   11.0291    8.9988   10.3296   10.6077    9.9167    8.7913   10.9914   12.2038    9.5444    9.9204   10.5078   11.5909   10.7682   10.2268   11.4073    9.9767    9.8285   11.6214   11.2552    9.0146    8.9357   11.4266    8.4675   10.5654    8.8204    9.6534   10.2181   10.4711   10.1291    9.3963    8.6325   10.4134    8.3150    9.4904    9.4137   10.6773    9.7523   10.5252    9.8842
 
