# Supplementary material for: Inclusive Composite Interval Mapping of QTL by Environment Interactions in Biparental Populations
Source: PLoS One. 2015 Jul 10;10(7):e0132414. doi: 10.1371/journal.pone.0132414 (PMC4498613; doi:10.1371/journal.pone.0132414)
Supplement: S2 File — (ZIP) [file pone.0132414.s002.zip › F2 population/e=1/run_00071.met]

!**********************Note: lines staring with "!" are remarks and will be ignored in the program********************
!*********************************General Information**********************************
!Assuming F1 = P1 x P2, populations available in QTL IciMapping are: 
!  1, P1BC1F1 = P1 x F1, the first backcrossing where P1 is used as the recurrent parent;
!  2, P2BC1F1 = P2 x F1, the first backcrossing where P2 is used as the recurrent parent;
!  3, F1DH, F1-derived doubled haploids; 
!  4, RIL or F1RIL, recombination inbred lines through the repeated selfing of F1;
!  5, P1BC1RIL, recombination inbred lines through the repeated selfing of P1BC1F1;
!  6, P2BC1RIL, recombination inbred lines through the repeated selfing of P2BC1F1;
!  7, F2, the selfing generation of F1;
!  8, F3, the selfing generation of F2;
!  9, P1BC2F1, the second backcrossing where P1 is used as the recurrent parent; 
! 10, P2BC2F1, the second backcrossing where P2 is used as the recurrent parent;
! 11, P1BC2RIL, recombination inred lines through the repeated selfing of P1BC2F1; 
! 12, P2BC2RIL, recombination inred lines through the repeated selfing of P2BC2F1; 
! 13, P1BC1F2, the selfing generation of P1BC1F1; 
! 14, P2BC1F2, the selfing generation of P2BC1F1; 
! 15, P1BC2F2, the selfing generation of P1BC2F1; 
! 16, P2BC2F2, the selfing generation of P2BC2F1; 
! 17, P1BC1DH, P1BC1F1-derived doubled haploids; 
! 18, P2BC1DH, P2BC1F1-derived doubled haploids; 
! 19, P1BC2DH, P1BC2F1-derived doubled haploids; 
! 20, P2BC2DH, P2BC2F1-derived doubled haploids; 
   7      !Mapping Population (see remarks above)
   2      !Mapping Function (1 for Kosambi; 2 for Haldane; 3 for Morgan)
   2      !Marker Space Type (1 for intervals; 2 for positions)
   1      !Marker Space Unit(1 for centiMorgans; 2 for Morgan)
   6      !Number of Chromosomes (or Linkage Groups)
 200      !Size of the mapping population
   1      !Number of environments
 
!***************************************** Chromosomes and Linkage Maps **********************************************
!Chromosome                 NumMarkers
-CH1                        16
-CH2                        16
-CH3                        16
-CH4                        16
-CH5                        16
-CH6                        16
!Linkage map (Marker name followed by position or the interval length)
 MK-1-1                1     0.000
 MK-1-2                1    10.000
 MK-1-3                1    20.000
 MK-1-4                1    30.000
 MK-1-5                1    40.000
 MK-1-6                1    50.000
 MK-1-7                1    60.000
 MK-1-8                1    70.000
 MK-1-9                1    80.000
 MK-1-10               1    90.000
 MK-1-11               1   100.000
 MK-1-12               1   110.000
 MK-1-13               1   120.000
 MK-1-14               1   130.000
 MK-1-15               1   140.000
 MK-1-16               1   150.000
 MK-2-1                2     0.000
 MK-2-2                2    10.000
 MK-2-3                2    20.000
 MK-2-4                2    30.000
 MK-2-5                2    40.000
 MK-2-6                2    50.000
 MK-2-7                2    60.000
 MK-2-8                2    70.000
 MK-2-9                2    80.000
 MK-2-10               2    90.000
 MK-2-11               2   100.000
 MK-2-12               2   110.000
 MK-2-13               2   120.000
 MK-2-14               2   130.000
 MK-2-15               2   140.000
 MK-2-16               2   150.000
 MK-3-1                3     0.000
 MK-3-2                3    10.000
 MK-3-3                3    20.000
 MK-3-4                3    30.000
 MK-3-5                3    40.000
 MK-3-6                3    50.000
 MK-3-7                3    60.000
 MK-3-8                3    70.000
 MK-3-9                3    80.000
 MK-3-10               3    90.000
 MK-3-11               3   100.000
 MK-3-12               3   110.000
 MK-3-13               3   120.000
 MK-3-14               3   130.000
 MK-3-15               3   140.000
 MK-3-16               3   150.000
 MK-4-1                4     0.000
 MK-4-2                4    10.000
 MK-4-3                4    20.000
 MK-4-4                4    30.000
 MK-4-5                4    40.000
 MK-4-6                4    50.000
 MK-4-7                4    60.000
 MK-4-8                4    70.000
 MK-4-9                4    80.000
 MK-4-10               4    90.000
 MK-4-11               4   100.000
 MK-4-12               4   110.000
 MK-4-13               4   120.000
 MK-4-14               4   130.000
 MK-4-15               4   140.000
 MK-4-16               4   150.000
 MK-5-1                5     0.000
 MK-5-2                5    10.000
 MK-5-3                5    20.000
 MK-5-4                5    30.000
 MK-5-5                5    40.000
 MK-5-6                5    50.000
 MK-5-7                5    60.000
 MK-5-8                5    70.000
 MK-5-9                5    80.000
 MK-5-10               5    90.000
 MK-5-11               5   100.000
 MK-5-12               5   110.000
 MK-5-13               5   120.000
 MK-5-14               5   130.000
 MK-5-15               5   140.000
 MK-5-16               5   150.000
 MK-6-1                6     0.000
 MK-6-2                6    10.000
 MK-6-3                6    20.000
 MK-6-4                6    30.000
 MK-6-5                6    40.000
 MK-6-6                6    50.000
 MK-6-7                6    60.000
 MK-6-8                6    70.000
 MK-6-9                6    80.000
 MK-6-10               6    90.000
 MK-6-11               6   100.000
 MK-6-12               6   110.000
 MK-6-13               6   120.000
 MK-6-14               6   130.000
 MK-6-15               6   140.000
 MK-6-16               6   150.000
!*********************************** Marker Types ********************************************************************
!Co-dominant marker: When heterozygote F1 is present, P1 is coded as 2, F1 is coded as 1, and P2 is coded as 0; Otherwise, P1 is coded as 2, and P2 is coded as 0. 
!Dominant marker: When heterozygote F1 is present, P1 and F1 are coded as 12, and P2 is coded as 0; Otherwise, P1 is coded as 2, and P2 is coded as 0.  
!Recessive markers: When heterozygote F1 is present, P1 is coded as 2, and F1 and P2 are coded as 10; Otherwise, P1 is coded as 2, and P2 is coded as 0. 
!Missing marker is coded as -1. 
 MK-1-1                 2   1   2   1   1   2   2   1   0   1   1   1   0   0   0   1   2   1   0   1   1   2   0   1   1   1   1   1   0   2   0   0   2   1   1   1   1   1   2   2   0   1   1   1   2   1   2   1   0   2   1   2   1   1   0   2   2   0   0   0   1   2   0   1   1   1   1   2   2   0   0   2   1   1   2   0   1   1   2   1   0   2   1   1   0   1   2   1   2   1   0   0   1   0   1   2   2   1   1   2   1   2   1   1   1   1   1   1   2   1   0   1   2   1   2   0   2   1   0   2   1   2   1   1   2   2   0   1   1   0   2   0   0   1   1   1   0   1   1   1   0   1   1   0   1   2   2   1   1   1   0   2   1   0   2   0   1   0   1   1   2   1   2   1   1   2   0   0   1   1   1   1   0   1   1   0   2   0   2   1   0   2   0   1   0   2   1   1   1   2   0   2   1   0   1   2   1   2   2   1
 MK-1-2                 2   1   1   1   1   2   2   1   0   1   1   1   0   0   0   1   1   1   0   0   1   2   1   1   0   1   1   1   0   2   1   0   2   2   2   1   1   1   2   1   0   1   0   1   2   1   1   1   0   1   1   1   1   1   0   1   2   0   0   0   1   2   0   0   1   1   1   1   2   0   0   2   2   1   2   0   1   1   2   1   1   1   1   1   0   2   2   1   2   1   0   0   1   0   0   2   2   2   1   2   1   1   1   1   0   1   1   2   2   1   0   1   2   1   2   0   2   1   0   2   1   2   1   0   2   2   0   1   1   0   2   0   0   1   2   2   0   1   1   1   0   1   1   0   1   2   2   1   1   1   0   2   1   0   2   0   1   1   1   2   1   1   2   1   1   2   0   0   1   1   1   1   0   2   1   1   2   0   2   1   0   1   0   1   0   1   1   2   1   2   0   2   1   0   1   2   1   2   2   1
 MK-1-3                 2   1   1   1   1   2   2   1   0   1   1   2   0   0   1   1   0   1   0   1   1   2   1   1   0   2   1   1   0   2   1   0   2   1   2   1   2   1   2   1   0   1   0   1   2   1   0   0   0   0   1   1   1   0   1   1   2   0   1   0   1   1   0   0   1   1   2   1   1   0   0   2   1   1   2   0   1   1   2   1   1   1   1   1   0   2   1   1   2   1   1   0   1   1   0   1   2   2   1   2   1   1   1   1   0   1   1   2   2   1   0   1   2   1   2   0   2   1   0   1   1   2   1   1   2   2   0   1   1   0   2   0   0   1   2   2   0   1   1   2   0   1   1   0   0   2   2   1   1   1   1   2   1   0   2   0   1   1   0   2   1   0   2   0   1   1   0   0   2   1   1   1   0   2   1   0   2   0   2   0   0   1   0   1   0   1   1   2   2   2   0   2   1   0   1   2   1   2   2   1
 MK-1-4                 2   1   2   1   1   1   0   2   0   0   1   2   0   0   1   1   0   0   1   1   1   2   1   1   0   2   1   1   0   2   1   1   2   1   2   1   2   1   2   1   0   1   0   1   2   1   0   0   0   0   1   1   1   0   2   1   2   0   1   0   1   1   0   0   1   1   2   1   1   1   0   2   1   1   2   0   1   1   2   1   1   1   1   1   1   2   1   0   2   1   1   0   1   1   0   1   2   2   2   2   1   1   1   1   0   1   1   2   2   1   0   1   2   1   1   1   2   1   0   1   1   2   1   1   2   2   0   1   1   0   2   0   1   1   2   2   0   1   1   2   0   1   0   1   0   1   2   1   1   1   1   2   1   0   2   0   1   1   0   2   1   0   2   0   1   1   0   1   2   1   1   1   0   2   1   0   1   1   1   0   1   1   1   1   0   1   1   2   2   2   0   2   2   0   1   2   2   2   2   1
 MK-1-5                 2   0   2   1   1   1   0   2   0   0   1   2   0   0   2   1   0   0   1   1   1   2   1   1   0   2   2   1   0   2   1   1   2   1   2   1   2   0   2   1   0   1   0   1   2   1   0   0   0   0   1   1   1   0   2   1   2   0   1   0   1   2   0   0   1   1   1   1   1   2   0   2   2   0   2   0   1   1   2   1   1   1   1   1   1   2   1   0   2   1   1   0   1   1   0   1   2   2   2   2   1   1   1   1   0   1   0   2   2   1   1   1   2   1   1   1   2   1   0   1   1   2   1   1   2   1   0   1   1   0   2   0   1   1   2   2   1   1   1   2   1   1   0   2   0   0   2   1   1   1   0   1   1   0   2   1   1   1   0   1   1   1   2   0   1   2   0   2   2   1   2   0   0   2   1   0   2   1   2   0   1   1   1   0   0   1   1   2   2   2   0   2   2   0   2   2   1   2   2   0
 MK-1-6                 2   0   2   1   0   0   0   2   0   0   1   2   0   1   2   1   0   0   1   1   2   2   0   0   0   2   1   1   0   2   2   1   2   0   2   1   2   1   2   1   0   1   0   1   1   2   0   0   0   0   1   2   1   0   2   1   2   0   0   1   1   2   0   0   1   1   1   2   1   2   1   2   2   1   2   0   1   1   2   1   1   1   1   1   1   2   2   0   1   1   1   0   1   1   0   1   2   2   2   2   1   1   1   1   1   1   0   2   2   2   0   1   2   1   1   1   2   1   0   1   1   1   0   1   2   1   0   1   1   1   2   0   1   2   2   1   1   2   1   2   1   1   0   1   0   1   2   1   2   1   0   1   1   0   2   1   1   2   0   1   1   1   2   0   0   2   0   2   2   1   2   0   0   2   1   0   2   1   2   0   1   1   1   0   1   1   1   2   2   1   1   2   2   0   2   2   1   2   2   0
 MK-1-7                 2   0   2   1   1   1   0   2   0   0   1   2   0   0   2   0   0   1   1   0   2   1   0   0   0   2   0   1   0   2   1   1   2   1   1   1   2   1   1   1   0   1   0   0   1   2   0   0   0   0   0   1   1   0   2   1   2   0   1   2   1   2   0   0   1   1   1   1   1   2   1   2   2   1   2   0   1   1   2   1   1   1   1   1   1   2   2   0   1   1   1   1   0   1   0   1   2   2   2   2   1   1   0   1   1   1   0   2   2   1   0   1   2   1   1   2   2   1   0   1   1   1   0   1   2   2   0   1   1   1   2   0   1   2   2   1   1   2   0   2   1   1   0   1   1   1   1   1   2   1   0   1   1   0   2   1   1   2   0   1   1   1   1   0   0   2   0   2   2   1   2   0   0   2   1   0   2   1   2   0   1   0   1   1   1   1   1   2   2   1   1   2   2   1   2   1   1   2   2   0
 MK-1-8                 2   0   2   1   2   0   0   2   1   0   2   1   0   0   2   0   0   0   1   0   2   1   1   0   0   2   0   1   0   2   1   1   1   1   2   1   2   1   2   2   0   1   0   0   1   1   0   0   0   0   0   1   1   0   2   1   2   0   0   2   2   2   0   0   1   0   1   1   2   1   0   1   2   1   2   0   1   1   2   2   1   1   1   1   1   2   2   0   1   1   1   1   0   1   0   1   2   2   2   2   1   1   0   1   1   1   0   2   2   1   2   1   2   1   1   1   2   0   0   0   1   1   0   1   1   2   0   1   1   1   2   0   1   2   2   1   1   2   0   2   1   1   1   1   1   1   0   1   2   1   0   2   1   0   2   0   1   2   0   1   2   1   1   0   0   2   1   2   1   1   2   0   0   2   2   1   2   0   2   1   1   0   1   1   1   1   1   2   2   0   1   2   2   2   2   1   0   2   2   0
 MK-1-9                 2   1   1   1   2   0   0   2   2   0   2   1   0   1   2   0   0   0   1   1   2   1   1   1   0   2   0   1   1   2   1   1   1   1   2   1   2   2   2   1   0   1   0   0   1   2   0   0   0   1   1   1   1   0   2   1   2   0   0   2   2   2   0   0   1   0   1   1   2   1   0   1   1   1   1   0   1   1   2   2   1   0   2   1   1   2   1   0   0   1   1   1   0   1   0   1   2   2   2   2   0   1   0   2   0   1   0   2   2   1   2   1   2   2   1   1   2   1   0   0   1   1   0   1   2   2   0   1   0   1   2   0   2   2   2   1   1   1   0   2   1   1   1   1   1   1   0   1   2   1   0   2   0   1   2   0   1   2   0   1   2   0   1   0   0   2   1   2   1   1   2   1   0   2   2   1   2   0   1   1   1   0   1   1   1   1   1   2   2   1   2   2   2   2   2   1   0   2   2   0
 MK-1-10                1   1   1   1   2   0   1   2   2   0   2   1   0   1   2   0   0   1   1   1   2   1   1   1   0   2   0   1   1   2   1   1   1   1   2   1   2   2   2   1   0   1   0   0   1   2   0   0   1   1   1   1   0   0   2   1   2   0   0   2   2   2   0   0   1   0   1   1   2   1   1   1   1   2   1   1   1   1   2   2   2   0   2   1   1   2   1   0   0   0   1   1   0   1   0   1   2   2   1   2   0   1   0   2   0   1   0   2   2   1   2   1   2   1   1   2   2   1   1   1   1   1   0   2   2   2   1   1   0   1   0   0   2   1   2   1   1   1   0   2   2   0   1   1   1   0   0   2   1   1   0   2   0   0   1   0   0   2   0   1   2   0   0   0   0   2   1   2   1   1   1   1   0   1   2   1   2   0   2   1   1   1   2   1   1   1   1   2   2   1   2   2   2   2   1   1   1   2   2   0
 MK-1-11                1   0   1   1   1   0   1   1   2   0   2   1   0   1   2   0   0   1   1   1   2   1   2   0   0   2   1   2   1   2   1   1   1   1   2   1   1   2   2   1   0   1   1   0   1   2   0   0   2   1   1   1   0   0   2   0   2   0   1   2   1   2   0   0   1   0   0   1   2   1   0   1   1   2   2   1   1   1   2   2   2   0   2   1   1   2   1   1   0   0   1   1   0   1   0   1   2   2   1   2   0   1   1   1   1   1   1   2   2   1   2   1   1   1   2   2   2   2   1   1   1   1   0   2   2   2   1   1   0   1   0   1   2   1   1   1   2   1   0   2   2   1   1   2   2   0   0   2   1   1   0   1   0   0   1   0   1   2   1   1   1   0   0   0   0   2   0   2   1   1   1   1   0   1   2   1   2   0   2   1   2   1   2   1   0   0   1   2   1   1   1   2   1   2   1   1   1   2   2   1
 MK-1-12                1   0   1   1   1   0   1   1   2   0   2   1   0   1   2   1   1   1   1   1   2   1   2   0   0   2   1   2   1   2   1   1   1   1   2   1   1   2   2   1   0   1   1   0   1   1   0   0   2   1   1   2   0   0   2   1   2   1   1   1   1   2   0   0   1   0   0   2   2   1   0   2   1   2   2   1   1   1   2   2   2   0   2   1   1   2   1   1   0   0   1   1   0   1   0   1   2   2   1   2   0   1   1   1   1   1   1   2   2   1   2   0   1   1   2   2   2   1   0   1   2   1   0   1   2   2   1   1   0   1   0   1   2   1   1   1   2   1   1   1   1   2   2   2   2   0   0   1   1   1   1   1   0   0   1   0   1   2   1   1   2   0   0   0   0   2   0   2   1   2   1   1   0   1   2   1   2   0   2   1   2   1   2   1   0   0   1   2   1   0   1   2   1   2   1   1   1   2   2   1
 MK-1-13                0   0   1   1   1   0   0   1   1   0   2   1   0   1   1   1   1   2   1   1   2   1   2   0   0   2   1   2   1   1   2   2   1   1   2   1   1   2   2   1   0   1   1   0   1   1   0   0   2   1   1   2   0   0   2   1   2   1   1   0   1   2   0   1   0   0   0   1   2   1   0   1   1   1   2   0   1   1   2   1   2   0   2   1   1   2   1   1   0   0   1   1   0   1   0   1   1   2   1   1   0   1   1   1   1   1   1   2   2   1   2   0   1   1   2   2   2   1   0   1   1   1   1   2   1   2   1   1   0   1   0   1   2   1   1   1   2   1   1   1   1   2   1   2   2   1   0   1   1   1   1   2   0   0   1   1   1   2   1   1   2   0   0   1   0   0   0   2   1   2   1   1   0   1   1   1   2   0   1   1   2   1   2   2   1   0   1   1   1   1   1   2   0   2   1   1   0   2   2   1
 MK-1-14                0   0   1   1   1   0   0   1   1   0   1   2   1   1   1   1   0   2   1   1   2   0   2   1   0   2   1   2   2   1   2   2   1   1   2   1   2   2   2   1   0   0   0   0   1   1   0   0   2   1   0   2   0   0   2   1   2   1   1   0   1   2   0   1   0   0   0   1   1   1   0   1   2   1   2   1   1   1   1   2   2   0   2   2   1   2   1   1   1   0   1   1   0   1   0   1   1   2   0   1   0   1   2   1   1   1   1   2   2   1   2   0   1   1   2   2   2   0   0   1   1   1   1   2   2   2   1   1   0   1   0   1   2   1   1   1   2   1   1   1   1   2   1   2   2   1   0   2   1   1   1   2   0   0   1   1   1   2   1   1   2   1   0   2   0   0   0   2   1   1   2   1   0   1   1   2   1   1   1   1   1   0   1   2   1   1   1   1   1   1   1   1   0   2   1   1   0   1   2   1
 MK-1-15                0   0   1   1   1   1   0   1   1   0   1   2   1   1   1   1   0   2   1   1   2   0   2   1   0   2   1   2   2   1   2   2   1   1   2   1   1   2   2   1   0   0   0   1   1   2   0   0   1   1   0   2   0   0   1   2   2   1   1   1   1   2   0   1   0   0   0   1   1   2   0   1   2   1   2   1   1   1   1   2   1   0   2   2   1   2   1   2   1   0   1   1   0   1   0   1   1   1   0   1   0   1   2   1   1   1   1   2   2   1   2   0   0   1   1   2   1   0   0   1   1   1   1   2   2   2   1   0   1   0   0   1   2   1   0   1   2   1   1   1   1   2   1   2   2   1   0   2   0   1   1   1   0   1   1   1   2   2   1   1   2   1   0   2   0   0   0   1   0   1   2   1   0   2   1   2   1   1   1   1   1   0   1   2   2   1   1   1   1   1   1   1   0   2   1   2   0   1   2   1
 MK-1-16                0   1   1   1   1   1   0   1   1   1   1   2   1   1   1   1   0   1   1   1   2   0   2   1   0   2   1   2   1   1   2   2   1   1   2   1   1   2   2   1   0   1   1   0   1   2   0   1   1   1   0   2   0   0   2   2   2   1   1   1   1   1   0   1   0   0   0   1   1   2   0   1   2   1   2   1   1   2   1   2   1   1   2   2   1   2   1   2   1   0   1   0   1   2   1   1   1   1   0   1   0   1   2   0   1   1   1   2   1   1   2   0   0   1   1   2   1   0   0   1   1   1   1   0   2   2   1   0   1   0   0   1   2   1   0   1   2   0   1   1   2   2   1   2   1   1   0   2   2   1   1   1   0   1   1   2   2   2   2   1   2   1   0   2   1   0   0   1   0   1   2   1   0   2   1   2   1   1   0   1   2   1   1   2   2   2   2   2   1   1   1   1   0   1   1   2   0   1   2   1
 MK-2-1                 1   1   1   1   1   1   1   1   0   1   0   1   2   1   0   2   1   0   1   1   0   1   0   0   0   0   2   1   1   2   2   1   1   2   1   1   1   1   0   1   0   2   0   1   1   0   1   0   1   2   1   2   1   2   0   1   1   1   1   1   1   0   1   2   1   1   0   1   2   0   1   2   1   1   1   0   2   2   1   1   0   2   1   1   1   2   1   1   2   0   1   2   1   1   1   0   0   1   1   1   2   1   0   2   1   1   1   0   2   2   1   1   1   1   2   1   2   1   1   1   0   0   1   2   0   0   2   0   2   1   0   1   0   1   2   1   1   1   2   2   1   2   1   1   0   0   0   1   0   2   0   1   1   1   0   2   0   1   1   0   1   0   2   1   1   2   1   0   0   2   2   1   2   2   2   0   0   1   2   1   1   1   1   1   2   2   2   2   2   1   1   1   2   0   1   0   1   1   1   2
 MK-2-2                 0   1   1   2   1   1   2   1   0   1   0   1   2   1   0   2   1   1   1   1   0   2   0   1   0   0   2   1   1   2   2   0   1   2   1   1   1   2   0   1   0   2   0   1   1   1   0   0   1   2   1   2   1   2   0   1   1   1   1   2   2   1   2   2   1   1   0   1   2   0   1   1   1   1   1   0   2   2   1   1   0   2   1   1   0   1   1   1   2   0   0   2   1   1   1   0   1   1   1   1   2   1   0   2   1   1   1   1   2   2   1   1   1   1   2   1   2   1   1   1   0   1   0   2   1   0   2   0   2   1   0   1   0   1   2   2   0   1   2   2   1   1   0   1   0   0   0   1   0   2   0   1   1   1   0   2   0   1   1   0   1   0   2   1   1   2   1   0   1   2   2   1   2   2   2   0   0   1   2   1   1   1   1   1   2   2   2   1   2   1   0   1   0   1   2   0   1   1   1   2
 MK-2-3                 0   2   1   2   0   1   2   1   0   1   0   1   2   1   2   2   1   1   2   1   0   2   0   1   1   0   2   2   1   2   1   0   1   2   1   2   1   2   0   1   0   2   1   1   1   1   0   0   1   2   1   2   1   2   0   1   1   1   2   2   2   1   2   2   1   0   0   1   2   0   1   1   1   1   1   0   2   2   1   0   0   2   1   1   0   1   1   0   2   0   0   2   1   1   1   0   1   1   1   1   2   1   0   2   1   1   1   1   2   2   2   1   1   1   2   1   2   1   0   0   0   1   0   2   1   0   2   1   2   1   1   1   1   1   1   2   1   1   2   2   1   0   0   2   0   0   0   1   0   2   0   1   1   0   0   2   0   1   1   0   2   0   2   1   1   2   1   0   1   1   1   1   2   2   2   1   0   1   2   1   1   1   1   1   2   1   2   0   1   1   1   1   0   1   2   0   1   1   1   2
 MK-2-4                 0   2   1   2   0   0   1   1   0   1   0   1   2   1   2   2   1   0   2   1   0   2   1   0   1   0   1   2   1   2   1   1   1   2   1   2   1   1   0   1   0   2   1   1   1   1   0   0   1   2   0   2   1   2   0   1   1   1   2   2   2   1   2   1   1   1   0   1   1   0   1   2   1   0   1   0   2   2   1   1   0   2   1   2   0   1   1   0   0   0   0   2   0   1   1   0   2   2   1   1   2   1   0   2   1   1   1   1   1   1   2   1   1   1   2   1   2   2   0   1   0   1   0   2   1   0   2   1   2   1   1   1   1   1   1   2   1   1   2   1   1   0   1   1   1   0   0   1   0   2   0   1   1   0   0   1   1   1   1   0   2   1   2   1   1   2   1   0   1   1   1   1   2   2   2   1   0   1   2   1   2   1   0   1   2   1   2   0   1   1   1   2   0   1   2   0   1   1   1   2
 MK-2-5                 0   2   2   2   0   0   1   2   0   1   0   1   2   0   2   2   1   0   1   1   0   2   1   1   1   0   1   2   1   2   2   1   1   2   1   2   1   1   0   1   1   2   1   1   1   1   0   0   0   2   0   1   0   2   1   1   1   0   2   2   2   1   2   2   1   1   0   1   1   0   1   2   1   0   1   0   2   2   0   1   0   2   1   2   1   1   1   0   0   1   0   1   1   1   1   0   2   2   1   1   2   1   0   1   2   1   1   1   1   1   1   1   1   1   2   1   2   2   0   1   0   1   0   2   1   0   2   1   2   1   1   1   2   1   1   2   1   1   2   1   1   0   2   1   1   0   1   1   0   2   0   1   2   0   1   1   1   1   1   0   2   1   2   1   1   2   1   0   0   1   0   1   2   2   1   1   0   1   2   1   2   1   0   1   2   1   2   0   1   1   1   2   0   1   2   0   1   1   1   2
 MK-2-6                 0   2   2   2   0   0   1   2   0   1   0   1   1   1   2   2   1   0   1   1   1   2   1   0   1   0   1   2   1   2   2   1   1   2   1   1   1   1   0   1   2   2   1   1   1   1   1   0   0   2   1   1   0   1   1   1   2   0   2   1   2   2   2   2   0   2   0   1   1   0   1   2   1   0   1   1   1   2   1   1   0   2   1   1   2   1   1   0   0   1   0   1   1   1   1   0   2   2   0   1   2   1   0   1   2   1   1   1   1   1   1   1   1   1   2   1   2   2   0   1   0   2   1   2   1   0   2   1   2   1   1   1   2   1   1   2   1   0   1   1   1   0   2   1   1   0   1   1   0   2   0   2   2   0   1   1   1   1   1   0   2   1   2   1   1   2   1   0   0   1   0   1   2   2   1   1   1   1   2   1   2   1   0   1   2   1   2   0   1   1   1   2   0   1   2   1   2   0   1   2
 MK-2-7                 1   2   2   1   0   0   1   1   0   1   1   1   0   1   2   2   1   0   1   1   1   2   1   0   1   0   1   2   1   1   1   1   1   2   1   1   1   1   0   1   2   2   1   1   1   1   0   0   0   2   2   1   0   1   2   2   2   0   2   1   2   1   2   2   0   1   0   2   1   0   1   1   1   0   0   1   2   2   2   1   0   2   1   1   2   1   1   0   0   1   2   1   1   1   1   0   2   2   0   1   2   2   0   1   2   1   1   1   1   1   1   1   1   1   2   1   2   2   0   0   1   2   1   2   1   0   2   1   2   1   1   1   1   2   1   1   1   0   1   2   1   0   2   1   1   0   2   1   0   2   2   2   2   0   1   1   1   1   1   0   2   1   2   1   1   2   1   0   0   1   0   1   2   2   1   1   1   2   2   0   2   1   0   1   1   1   1   0   1   1   2   2   1   2   2   1   2   0   1   2
 MK-2-8                 1   2   2   1   0   0   0   0   0   0   0   1   0   2   2   2   1   1   1   1   1   2   1   0   1   0   1   1   1   1   1   1   1   2   2   2   1   1   1   0   1   2   1   1   1   1   0   0   2   2   2   0   0   1   1   2   2   1   1   1   2   1   2   2   0   1   1   2   1   0   1   1   1   0   0   1   2   1   2   2   0   2   1   1   2   0   0   0   0   1   1   1   2   1   0   0   2   2   1   1   1   2   0   1   2   0   1   1   1   1   1   1   1   1   2   1   2   2   0   0   2   2   1   2   2   0   2   0   2   1   2   1   1   2   1   1   1   2   1   2   1   1   2   1   0   0   2   1   0   2   2   2   2   0   1   1   1   1   1   0   2   1   2   1   1   2   1   0   0   1   0   1   2   2   1   1   1   1   2   1   2   2   1   0   1   1   1   0   1   1   2   2   1   2   2   1   2   1   1   2
 MK-2-9                 1   2   2   1   0   1   0   1   1   0   1   2   0   0   2   2   1   1   1   1   1   2   1   0   1   0   1   1   1   0   1   1   1   2   1   2   1   1   1   0   1   2   1   0   1   1   0   0   2   2   2   0   0   1   1   2   2   1   1   1   2   1   1   2   1   1   2   1   1   0   1   0   1   0   0   1   2   1   2   2   0   2   1   1   2   0   0   0   0   2   0   1   2   1   0   0   2   2   1   1   1   2   0   1   2   0   1   1   1   1   1   1   1   1   2   1   2   2   0   1   2   1   1   1   2   0   2   0   2   1   2   1   2   2   1   1   1   2   1   2   1   1   2   1   0   0   2   1   0   2   2   2   2   0   1   2   2   1   1   1   2   1   2   1   1   2   1   0   0   1   0   1   1   2   1   1   1   1   2   1   1   2   1   0   1   1   2   0   1   2   1   2   1   0   1   1   2   1   1   2
 MK-2-10                1   2   2   1   0   1   0   1   1   0   1   2   0   0   2   1   2   0   1   2   1   2   1   0   1   1   0   1   1   0   0   1   1   2   1   1   1   2   1   1   1   1   1   0   1   0   0   0   2   2   2   0   0   2   1   2   2   1   1   1   2   1   1   2   1   0   2   1   1   0   1   0   0   0   0   1   2   1   2   2   0   2   0   1   2   0   0   1   0   2   0   1   2   1   0   0   2   2   1   2   1   2   0   1   1   0   1   2   1   1   0   1   1   1   2   1   2   2   1   1   2   0   1   0   2   0   2   0   1   1   2   1   2   2   1   1   1   2   1   2   2   1   2   1   0   0   2   1   0   2   1   2   2   0   2   2   2   2   1   1   2   1   2   1   1   2   1   0   0   1   0   1   1   2   1   1   2   1   2   1   0   2   1   1   1   1   2   0   1   1   1   2   1   0   1   1   2   2   1   2
 MK-2-11                2   2   2   1   0   1   0   1   1   0   2   2   1   1   2   1   2   0   0   1   0   2   1   0   2   1   0   1   1   1   0   1   1   1   1   1   1   2   1   1   2   1   1   0   1   0   0   0   2   2   2   0   0   2   1   2   2   0   1   0   2   2   2   2   1   0   2   0   1   0   2   2   0   0   0   1   2   0   2   2   0   1   1   1   2   0   1   2   0   1   0   1   1   1   0   0   2   2   1   2   1   2   0   1   2   0   1   2   1   1   0   1   1   0   1   1   2   2   2   1   2   0   1   1   2   0   1   0   1   2   2   1   2   2   1   0   1   2   1   1   2   1   1   1   0   0   2   1   0   2   2   2   2   0   2   2   2   2   2   1   2   1   2   1   2   2   1   1   0   1   0   1   1   1   1   1   2   0   2   1   0   2   1   1   1   1   2   0   1   1   1   2   0   0   1   1   2   1   1   1
 MK-2-12                1   2   2   1   0   1   0   1   1   1   2   2   1   1   1   1   2   2   0   0   0   2   1   1   2   1   0   1   1   1   0   1   0   2   1   1   1   2   1   1   2   1   1   0   1   1   0   0   2   2   2   0   0   1   1   2   2   0   1   0   2   2   2   2   1   0   2   0   1   0   1   2   1   0   0   1   2   0   2   2   1   2   1   1   2   0   1   2   0   1   0   1   1   0   0   1   2   2   1   2   1   2   0   1   2   0   1   2   1   1   0   1   1   0   1   1   2   2   2   1   2   0   1   1   1   0   1   0   1   2   2   1   2   2   2   1   1   2   1   2   2   1   1   1   0   0   2   2   0   2   2   1   2   0   1   2   2   2   1   2   2   1   2   1   2   2   1   1   0   1   1   1   1   1   0   1   2   0   2   2   0   2   1   1   1   1   1   0   1   1   1   2   0   0   1   1   2   0   1   1
 MK-2-13                1   2   2   1   0   1   0   1   1   1   2   2   1   1   1   1   2   2   0   0   0   2   1   1   2   1   1   1   1   0   0   0   0   2   1   1   1   2   1   1   1   1   1   0   1   1   0   0   2   2   2   1   0   1   2   1   2   1   1   1   2   2   2   2   1   0   2   0   1   1   2   1   1   0   0   1   2   0   2   2   1   2   1   1   2   1   1   2   0   0   0   1   1   0   0   1   2   2   2   2   1   1   0   1   1   0   1   2   1   1   0   1   1   0   1   1   1   2   2   1   2   0   1   1   1   0   1   0   1   1   2   1   2   2   2   1   2   2   1   2   2   1   1   1   0   0   2   2   0   2   2   1   2   1   1   2   2   2   1   2   2   1   2   1   2   2   1   1   1   1   1   1   0   1   0   0   2   0   2   2   1   2   2   1   1   1   1   0   1   1   1   2   1   0   1   1   2   0   1   1
 MK-2-14                1   2   2   1   0   1   0   1   1   1   2   2   1   1   1   1   2   1   0   0   1   2   1   0   1   1   1   2   0   1   1   0   0   2   2   0   2   1   1   1   1   1   0   0   1   1   0   0   2   2   2   1   0   1   2   2   2   1   1   1   2   2   2   2   1   0   2   0   0   1   2   1   1   0   0   1   1   0   1   2   1   2   0   1   2   1   1   2   0   0   0   1   1   1   0   1   1   1   2   1   1   2   1   1   1   1   1   2   0   1   0   1   0   1   1   1   1   2   2   1   2   0   1   1   1   0   1   0   1   2   1   1   1   2   1   1   2   2   1   2   2   0   0   0   0   0   2   2   0   2   1   1   1   1   1   2   2   2   1   2   2   1   2   1   1   1   1   1   0   1   1   1   0   1   0   0   2   0   2   2   1   2   2   1   1   1   1   0   1   1   1   2   1   0   1   1   2   0   1   1
 MK-2-15                0   1   1   1   0   1   0   0   1   1   2   2   0   1   1   1   2   2   1   0   0   2   1   1   1   1   1   2   0   1   1   0   0   2   1   0   2   1   1   1   1   1   0   0   1   1   0   1   2   2   1   1   0   1   1   2   1   0   1   1   2   1   2   2   1   0   2   0   0   1   2   1   1   0   0   1   1   0   1   1   1   2   1   1   1   1   1   2   0   1   0   1   0   1   0   1   1   1   2   1   1   2   1   1   1   1   1   2   0   1   0   1   1   1   1   1   1   2   1   0   2   0   1   1   2   0   1   0   0   2   1   1   1   2   1   2   1   1   1   2   2   0   0   1   0   0   1   2   0   2   1   2   1   1   1   2   2   2   0   2   2   1   2   1   0   1   1   1   0   2   1   2   1   0   1   0   1   0   2   2   1   2   1   1   1   1   1   1   0   1   1   2   1   0   1   1   2   0   1   1
 MK-2-16                0   0   1   1   0   1   1   0   1   1   2   1   0   2   1   0   2   1   1   0   0   2   1   2   1   1   1   2   0   1   1   0   0   2   1   0   1   1   1   1   1   1   0   0   1   1   0   1   2   2   1   0   0   1   1   2   1   1   1   1   2   1   1   2   1   0   2   0   0   1   2   2   1   0   1   1   0   1   1   1   1   2   1   1   1   2   1   2   0   1   0   1   0   1   0   1   2   1   2   1   1   2   1   1   1   1   1   2   0   1   0   1   1   0   1   1   1   2   1   0   2   0   1   1   2   0   1   0   0   2   1   1   1   2   1   2   2   1   1   2   2   1   0   0   0   0   1   1   1   2   1   2   1   1   1   2   1   1   0   2   2   1   2   0   1   1   1   1   0   2   1   1   0   0   1   0   1   1   2   2   1   2   1   1   1   2   1   1   0   1   1   2   1   0   1   0   2   0   1   1
 MK-3-1                 1   1   2   1   1   2   1   1   0   0   1   0   0   0   1   1   2   0   0   2   1   1   1   2   0   1   0   1   1   0   0   0   0   1   1   1   1   2   1   2   1   1   0   1   0   2   0   2   2   0   1   0   2   2   1   0   1   0   2   1   1   0   0   1   0   2   1   2   1   1   1   1   1   1   1   2   0   0   2   1   1   1   1   1   1   2   1   0   2   1   0   0   2   1   2   2   0   1   1   2   0   1   1   2   1   2   1   1   0   1   2   0   2   0   0   1   2   0   0   1   1   2   1   2   2   1   1   1   0   0   1   1   1   1   2   1   1   1   1   2   1   2   0   1   1   1   1   1   1   1   2   0   2   1   2   2   1   1   0   0   0   2   1   1   2   1   0   1   1   0   1   2   0   1   0   1   1   1   2   0   1   1   1   2   0   0   1   1   0   1   2   2   1   1   2   1   1   1   2   2
 MK-3-2                 2   1   2   1   1   2   2   1   1   0   1   0   0   0   1   1   2   0   0   2   2   1   1   2   1   1   0   1   1   1   0   0   0   0   1   1   1   2   1   2   1   1   1   1   0   2   1   2   1   0   1   1   2   2   1   1   1   0   2   1   1   0   1   1   2   2   1   2   1   1   2   1   1   1   1   2   1   0   2   1   1   1   1   0   1   2   1   0   2   1   0   0   1   1   1   2   0   0   1   2   0   1   1   2   1   2   1   0   1   1   2   0   2   0   0   1   1   0   0   1   1   2   1   1   2   1   1   1   0   0   1   1   1   1   2   1   1   1   2   2   1   2   0   1   1   1   1   1   1   1   1   0   2   1   2   2   1   1   0   0   1   1   1   2   2   1   0   0   1   1   2   2   0   1   0   1   1   1   2   0   1   2   2   2   0   0   2   1   0   0   2   2   2   2   2   1   1   1   2   2
 MK-3-3                 2   1   2   1   1   2   2   1   0   0   1   0   0   0   1   1   2   2   0   1   2   1   2   2   1   1   0   1   1   1   0   0   0   0   1   0   1   2   1   2   1   0   1   1   0   2   1   2   1   0   2   1   2   2   1   1   1   0   1   1   1   0   2   1   1   1   1   2   1   0   1   1   1   1   1   2   1   0   2   1   1   0   1   0   1   2   1   0   2   1   0   1   1   1   1   2   0   1   1   2   0   1   1   2   2   1   1   0   1   1   2   0   2   0   0   1   2   0   0   1   1   2   0   1   2   1   2   1   0   1   1   1   0   1   2   2   1   1   2   2   1   2   1   1   0   1   1   1   0   1   2   0   2   1   2   2   1   1   0   0   0   1   1   2   2   1   0   0   1   1   2   2   0   1   0   1   1   1   2   1   1   1   2   1   0   0   1   1   0   0   1   2   2   2   1   1   1   1   2   2
 MK-3-4                 2   1   1   1   1   2   2   1   0   0   2   0   0   0   1   2   2   1   0   1   2   1   2   1   1   2   1   1   1   1   1   0   0   1   1   0   1   2   0   1   1   0   1   1   0   2   1   2   1   0   2   1   2   2   1   1   1   0   1   1   2   0   2   1   1   1   2   2   2   1   1   1   1   1   1   2   1   0   2   1   1   0   1   1   1   2   1   0   2   1   0   1   1   1   1   2   0   1   1   2   0   1   1   2   2   1   1   0   1   1   2   0   2   0   0   1   2   0   0   0   1   2   1   1   2   1   2   1   0   1   1   1   0   1   1   1   0   1   1   2   1   1   2   1   0   1   0   0   0   1   2   0   2   1   2   2   1   1   0   0   0   1   1   0   2   1   0   0   1   1   0   2   0   1   0   1   1   1   2   1   1   2   2   1   0   1   2   1   0   0   1   2   2   2   1   1   1   0   2   2
 MK-3-5                 2   2   1   2   1   2   2   1   0   0   1   0   0   1   1   2   2   1   0   1   2   0   2   0   1   2   1   1   1   1   1   0   0   1   1   0   1   2   0   1   1   0   1   1   0   1   1   2   1   1   2   1   2   2   1   1   2   0   1   1   2   0   2   0   1   1   2   2   1   1   2   2   1   1   1   1   1   0   1   0   1   0   1   2   1   2   1   0   1   1   0   1   1   1   1   2   0   1   1   2   0   1   1   2   2   1   1   0   1   1   1   0   1   1   0   1   2   0   0   0   2   1   1   1   2   1   2   1   0   1   1   1   1   1   1   2   0   0   1   1   1   1   2   1   0   1   0   0   0   1   2   0   2   1   1   2   2   1   1   1   0   1   1   0   1   1   0   1   1   0   1   1   0   1   0   1   2   1   2   1   1   2   1   1   0   1   2   1   0   0   1   2   2   2   1   1   1   0   2   1
 MK-3-6                 2   2   1   2   1   2   2   1   0   0   1   0   0   1   1   2   2   1   0   2   2   0   2   0   1   2   2   1   1   1   1   0   0   1   1   0   0   2   0   2   0   0   1   1   0   1   1   2   1   0   2   1   2   1   1   1   2   0   1   2   2   0   2   0   1   1   2   2   1   1   2   2   2   1   1   1   1   0   1   0   1   0   1   1   1   1   1   0   1   1   0   1   1   1   1   2   0   2   1   2   0   1   1   2   2   2   1   1   1   1   1   1   1   1   0   2   1   0   0   1   2   1   1   1   2   1   2   1   2   1   1   2   1   0   1   2   0   1   1   1   1   1   2   1   1   1   0   0   0   0   2   1   1   1   1   1   2   1   1   1   0   1   1   0   1   1   0   1   1   0   2   1   0   1   0   1   2   0   2   1   1   1   2   1   0   0   2   1   0   0   0   2   2   2   1   1   2   0   2   1
 MK-3-7                 2   2   1   1   1   2   1   1   1   0   1   0   0   1   1   1   1   1   0   2   2   0   0   0   2   2   2   1   1   1   1   0   0   1   1   0   0   2   0   2   0   0   1   1   0   1   1   2   1   0   2   1   2   1   0   1   1   0   1   2   2   0   0   0   1   1   2   2   1   1   2   2   2   1   1   1   1   1   1   0   2   0   0   1   1   1   1   0   1   1   0   1   1   1   1   2   1   2   0   2   0   1   1   2   2   2   0   1   1   1   1   1   1   1   0   2   1   0   0   1   2   2   0   1   2   2   1   1   2   1   1   2   1   0   1   2   0   1   1   1   1   1   2   1   1   1   0   0   0   0   2   1   0   1   1   1   0   1   0   1   0   0   1   0   1   1   1   1   1   1   2   1   0   1   0   1   2   0   2   1   2   0   2   1   1   0   2   1   0   0   0   1   1   2   1   1   2   0   2   1
 MK-3-8                 2   1   0   1   1   2   1   1   1   0   1   1   0   2   0   1   1   1   1   2   2   0   0   0   2   0   2   1   1   1   0   0   0   1   1   0   0   2   1   2   0   2   1   1   0   1   1   2   1   2   2   1   2   1   0   1   1   0   1   1   2   0   0   0   1   2   1   2   1   1   2   2   2   1   1   1   1   1   1   0   2   0   0   1   2   1   1   0   1   1   0   1   1   1   1   2   1   2   0   2   0   1   0   1   2   2   0   1   2   1   1   1   1   1   0   2   1   0   0   1   0   2   0   1   1   2   1   1   2   0   1   2   1   0   1   2   1   1   1   1   1   1   2   1   1   1   0   0   0   0   1   1   0   1   1   1   0   0   0   1   1   0   1   0   1   1   2   1   1   1   2   1   0   2   0   1   1   0   2   1   2   0   2   1   1   1   2   1   1   0   0   1   1   2   0   1   2   0   2   1
 MK-3-9                 2   1   0   1   1   2   2   1   1   0   1   1   0   2   1   1   1   1   1   2   1   0   1   0   2   0   2   1   1   1   0   0   0   1   1   1   0   2   1   2   0   2   1   1   0   1   1   2   1   2   2   1   2   1   0   1   1   0   1   1   2   0   0   1   0   2   1   2   1   1   1   2   2   1   1   1   1   1   1   0   1   0   0   1   2   1   1   0   1   1   0   1   1   1   1   2   1   2   0   2   0   1   0   2   2   2   0   2   2   1   1   0   1   1   0   2   1   0   0   1   0   2   0   1   1   1   1   1   2   0   1   1   1   0   1   1   1   1   1   2   1   1   2   0   1   1   0   0   1   0   1   1   0   2   1   1   1   0   0   2   1   0   1   2   1   1   1   1   1   1   1   1   0   2   0   1   0   0   2   0   2   0   2   1   1   0   2   1   1   0   0   1   0   2   0   1   2   0   2   1
 MK-3-10                2   1   0   1   0   2   2   1   1   0   1   0   0   2   1   2   1   1   2   2   1   1   1   0   2   0   2   1   1   1   0   0   0   1   1   1   0   2   1   2   0   2   1   1   0   2   1   2   1   2   1   0   2   1   0   2   1   0   1   1   2   0   0   2   0   2   1   2   0   1   0   1   2   2   0   1   1   2   1   0   2   0   1   1   2   1   1   1   1   1   1   0   1   1   1   2   2   2   0   2   0   1   0   2   2   2   0   1   2   0   0   0   1   1   0   2   2   1   1   1   0   2   1   1   2   1   1   1   2   0   1   1   1   0   1   1   1   0   1   2   1   1   2   0   1   1   0   0   0   0   0   1   0   2   1   1   1   0   0   2   1   0   1   2   1   1   1   1   1   1   1   1   0   2   0   1   0   0   1   1   2   1   2   2   1   0   2   1   0   0   0   1   0   2   0   0   2   1   1   2
 MK-3-11                2   1   0   1   0   2   2   1   1   0   1   1   1   2   1   1   1   1   2   2   1   1   1   0   2   0   2   1   1   1   0   0   0   1   1   1   1   2   1   2   0   2   1   1   0   2   1   2   1   2   1   0   2   1   0   2   1   0   1   1   2   1   0   2   1   2   1   2   0   1   0   2   2   2   0   1   1   2   1   0   2   0   1   1   2   1   1   1   1   1   1   0   1   1   1   2   2   1   0   0   0   1   1   1   2   2   0   1   2   0   0   0   1   1   0   0   2   0   1   1   1   1   1   2   1   2   1   1   1   1   1   1   1   1   1   1   0   0   1   2   1   1   1   1   1   1   0   0   1   1   0   1   0   1   1   1   1   0   0   1   1   0   1   2   1   1   1   1   1   2   1   1   0   2   0   1   1   0   1   1   1   1   2   2   1   0   0   0   0   0   0   1   0   1   1   0   2   1   1   2
 MK-3-12                2   1   0   1   0   2   2   0   1   0   1   1   0   2   1   2   1   0   2   2   1   1   1   0   1   0   1   1   1   1   0   0   1   1   1   1   0   1   2   2   0   2   1   1   0   2   1   2   0   2   1   0   2   1   0   2   2   0   1   1   2   1   0   2   1   2   1   1   0   2   0   2   1   2   0   1   1   2   1   0   2   2   1   1   2   2   1   1   1   1   1   0   1   1   1   2   2   1   0   0   1   1   1   1   2   2   0   1   2   0   0   1   1   1   0   0   2   1   0   1   1   1   1   2   1   2   0   1   0   0   1   1   1   1   1   1   0   0   1   2   1   1   1   1   1   1   0   0   1   1   1   1   0   1   0   1   1   0   0   1   1   0   1   2   1   1   1   1   1   1   1   1   0   2   1   1   1   1   1   1   1   1   2   2   1   0   0   0   0   0   0   1   0   1   1   0   2   1   1   2
 MK-3-13                2   1   0   1   0   2   0   0   1   0   1   1   1   2   1   2   1   0   2   2   1   1   1   0   1   0   1   1   1   1   0   0   1   1   1   1   0   0   1   2   0   2   1   1   0   2   1   2   1   2   1   0   1   1   1   2   2   0   1   1   2   2   1   2   1   2   1   1   0   2   0   2   1   2   1   1   0   2   0   0   2   2   1   1   2   1   1   2   1   1   1   0   0   0   1   2   1   1   0   0   1   1   1   1   2   2   0   1   2   1   1   1   2   1   0   0   2   1   0   1   1   1   1   2   1   2   1   0   0   0   1   1   1   1   0   1   0   1   1   2   1   0   1   2   0   0   0   0   0   1   1   1   1   1   0   0   1   0   0   1   0   0   0   2   1   1   1   1   1   1   1   1   0   2   1   1   1   1   1   1   1   1   2   2   1   0   0   0   0   0   1   1   0   1   1   0   2   1   1   2
 MK-3-14                2   1   0   0   0   1   0   0   1   0   1   1   1   2   1   2   1   0   2   2   1   1   0   0   2   0   1   1   1   1   0   0   1   1   1   1   0   0   1   1   0   2   1   1   0   2   1   2   0   2   1   0   0   1   1   2   2   0   1   1   1   2   1   2   0   2   1   2   0   2   0   2   1   2   1   1   1   2   0   0   1   2   1   1   2   0   1   2   1   1   1   0   0   0   0   2   1   1   0   0   1   1   1   1   2   2   2   1   2   1   1   1   2   0   0   0   2   1   0   1   1   2   1   1   1   2   1   1   0   1   1   1   1   1   0   1   0   1   1   2   1   0   0   2   0   1   1   0   0   0   1   1   1   1   1   0   1   0   0   1   0   0   0   2   1   1   1   0   1   1   1   2   0   2   1   1   1   1   1   1   1   1   2   2   1   0   1   0   0   0   1   1   0   1   1   0   2   1   1   2
 MK-3-15                2   1   0   0   0   0   0   0   1   0   0   1   0   2   1   2   1   0   2   2   1   1   0   0   2   0   1   1   1   1   1   0   1   1   1   1   0   0   2   1   1   2   1   1   0   2   1   2   0   2   1   0   0   1   0   2   2   0   1   1   1   2   2   2   0   2   1   2   0   2   0   1   1   2   1   1   1   1   0   0   1   2   1   1   1   0   1   2   0   1   1   0   0   0   1   2   2   1   0   0   1   1   1   1   2   0   1   1   2   0   1   1   2   0   0   1   2   1   0   1   1   2   1   2   0   2   1   1   0   1   1   1   1   1   0   1   0   1   1   2   1   0   0   1   0   1   1   0   0   0   2   1   1   1   1   0   1   0   0   1   0   0   0   2   0   1   1   0   1   1   1   1   1   2   1   1   1   1   1   1   1   1   2   1   1   0   2   0   0   0   1   1   0   1   1   1   2   1   1   2
 MK-3-16                2   1   0   0   0   0   0   1   1   0   0   1   0   2   1   2   2   0   1   2   1   2   0   0   2   0   1   1   1   0   1   0   1   1   1   1   0   0   2   2   1   1   1   1   0   1   1   2   0   2   1   0   0   1   1   2   1   0   1   0   1   2   2   0   0   2   0   2   0   2   0   1   1   2   1   1   1   1   0   0   1   1   1   1   1   0   1   2   1   1   1   0   0   1   1   2   1   2   0   1   1   1   1   1   2   0   1   1   2   0   1   1   2   0   0   1   2   1   0   1   2   2   1   2   0   1   1   1   1   1   1   1   1   2   0   1   0   1   1   2   0   0   0   1   0   1   1   0   1   0   2   1   0   1   1   0   1   0   0   1   0   1   0   2   0   1   1   0   2   1   2   1   1   2   1   1   2   1   1   1   1   1   2   0   1   0   2   0   1   0   1   1   0   2   1   2   2   1   1   2
 MK-4-1                 2   2   1   2   0   1   1   2   1   1   2   0   1   1   2   1   1   1   1   1   0   0   1   1   1   1   2   1   1   2   2   1   0   0   2   0   1   2   1   2   1   1   0   1   0   2   2   0   1   2   2   0   1   1   0   1   2   0   1   1   1   1   1   1   0   1   1   1   2   1   0   1   0   1   1   1   0   2   1   0   1   0   2   2   1   1   1   1   0   1   2   2   1   2   1   1   0   2   1   0   1   0   2   2   1   0   0   2   1   2   0   1   0   2   1   1   1   1   1   1   0   1   1   1   2   1   1   0   1   1   1   1   1   1   1   1   1   1   1   0   2   2   2   1   2   1   1   0   0   0   0   1   2   2   1   1   1   1   1   2   0   1   0   1   1   1   1   2   1   0   1   1   1   1   1   0   0   0   2   2   0   1   1   2   1   1   2   1   2   1   0   1   0   1   1   2   2   2   2   1
 MK-4-2                 1   1   1   2   0   1   1   2   2   1   2   1   1   1   2   2   1   1   2   1   0   0   1   1   1   1   2   1   1   2   1   1   0   0   2   0   1   2   1   2   1   1   0   1   0   2   2   1   1   2   1   0   1   1   1   1   2   0   1   1   0   1   1   1   0   1   2   1   2   1   0   2   0   1   1   1   0   2   1   0   1   0   2   2   2   1   1   1   0   1   1   2   1   1   1   1   0   2   0   0   1   0   2   2   1   1   0   1   2   1   0   1   0   2   1   2   0   1   1   1   0   1   1   0   2   2   1   0   1   1   1   1   1   1   2   1   1   1   1   0   2   2   2   1   2   1   2   0   0   1   0   2   2   2   2   1   1   2   1   1   0   1   0   1   1   1   1   1   0   0   1   1   1   1   1   0   0   0   2   1   0   1   1   2   1   1   2   1   2   1   0   1   0   1   1   1   2   2   1   1
 MK-4-3                 1   1   1   2   0   1   1   2   2   1   2   1   1   0   2   2   1   2   2   1   1   0   1   1   1   1   2   1   1   1   1   0   0   1   2   0   0   2   1   2   0   1   1   1   0   1   2   1   1   2   1   0   1   1   1   0   2   1   1   1   0   1   1   2   0   1   0   1   2   1   0   2   0   1   1   1   1   1   1   1   1   0   1   2   2   1   1   1   0   1   1   2   0   1   1   2   0   2   0   0   1   0   1   1   1   2   1   1   1   1   0   1   1   2   1   2   0   1   1   1   0   1   0   0   2   2   1   2   1   1   1   1   1   1   2   2   1   1   1   0   2   2   2   0   1   1   2   0   0   1   0   1   2   1   2   1   1   2   1   1   1   1   0   1   1   1   0   1   0   0   1   1   1   1   1   1   0   0   2   1   1   1   0   2   1   1   2   1   2   1   0   0   1   1   1   1   2   2   1   1
 MK-4-4                 1   1   0   2   0   1   1   2   2   1   2   1   2   0   2   2   1   2   1   1   1   0   0   1   0   1   2   1   1   1   1   1   0   1   2   0   0   2   1   2   0   1   1   1   0   1   2   2   0   1   1   0   1   1   0   1   2   1   1   1   0   2   1   2   0   1   0   1   2   1   0   2   0   1   1   1   1   1   1   1   1   0   1   1   2   1   1   1   0   1   1   2   2   1   1   2   0   2   0   1   1   0   1   1   1   2   2   1   1   1   0   1   1   2   1   1   0   1   1   1   0   2   0   1   2   2   1   2   1   1   1   2   0   1   1   2   1   1   0   0   1   1   2   0   1   1   2   1   0   1   0   2   2   2   2   1   1   2   1   0   1   1   0   1   1   1   0   2   0   0   1   1   0   1   2   1   0   0   1   2   1   1   0   2   0   1   2   1   1   1   0   0   1   1   1   1   2   2   1   1
 MK-4-5                 1   1   0   2   0   1   1   2   2   0   2   1   2   0   2   1   1   2   1   1   1   0   0   1   0   1   2   1   1   1   1   2   0   1   2   1   0   2   0   1   2   1   0   0   0   1   1   1   0   1   1   0   1   1   1   1   1   1   1   1   0   2   1   2   0   1   0   1   2   1   0   2   0   1   1   0   1   1   1   1   1   0   1   1   2   1   1   1   0   1   1   2   2   1   1   2   0   2   0   0   1   0   1   1   1   2   2   2   1   1   1   1   1   2   1   1   0   1   2   1   0   2   1   2   2   2   1   1   1   1   1   2   0   1   1   2   1   2   0   0   2   1   2   0   1   1   1   2   0   1   0   2   1   2   2   0   1   1   1   0   1   1   0   1   1   1   0   2   1   0   1   0   0   1   2   1   0   1   1   2   1   1   0   1   0   1   1   1   2   1   1   0   1   1   1   1   1   2   2   1
 MK-4-6                 1   1   0   1   0   1   2   2   2   0   2   2   2   0   2   1   1   1   2   1   1   1   0   1   0   1   2   1   1   1   1   2   0   1   2   1   0   2   0   1   2   1   0   0   1   2   1   1   1   0   1   0   1   1   1   1   1   1   1   1   0   1   1   0   1   1   0   1   2   1   0   2   0   1   0   0   1   1   1   0   1   0   2   1   2   0   0   1   2   1   2   1   2   1   1   2   0   2   0   0   1   0   2   1   1   2   2   1   1   1   1   1   1   2   1   1   0   1   2   1   0   2   1   2   2   2   1   2   0   1   1   2   0   1   1   2   1   2   0   0   0   1   2   0   1   1   1   2   1   1   0   2   1   1   2   1   1   1   1   1   1   0   0   1   1   1   0   2   1   0   1   0   0   2   1   1   0   2   1   1   1   1   0   1   0   1   1   1   2   1   1   0   1   1   1   1   1   2   2   1
 MK-4-7                 1   1   0   1   0   1   2   2   2   0   2   2   2   0   2   1   1   1   2   0   1   1   1   1   0   2   1   1   1   1   0   2   0   1   2   1   0   2   0   1   2   1   0   0   2   2   1   1   2   0   1   0   1   1   1   1   1   1   1   1   1   1   1   0   1   1   0   1   2   1   0   2   0   1   1   0   0   1   1   0   1   0   2   1   2   0   0   1   2   1   2   1   2   1   1   2   0   2   0   0   1   0   1   1   1   2   2   2   1   1   1   1   1   2   1   1   0   1   1   0   0   2   1   2   1   2   1   2   1   1   1   1   0   1   1   1   1   2   0   0   0   1   2   1   2   1   1   2   2   1   0   2   0   2   1   1   1   1   1   1   1   0   0   1   1   1   0   2   1   0   2   0   0   2   1   1   0   2   1   1   1   1   0   1   0   1   1   1   2   1   1   0   1   2   1   1   1   1   2   1
 MK-4-8                 1   1   0   1   0   0   2   2   2   1   2   2   1   0   2   1   1   0   2   0   1   1   1   1   0   2   1   1   1   1   0   2   0   1   1   1   0   2   0   1   0   1   0   0   2   2   0   1   2   1   1   0   1   1   1   1   0   2   1   1   1   1   1   1   1   1   1   2   2   0   0   1   1   1   1   1   1   1   1   0   1   0   2   1   2   0   0   1   2   1   2   2   2   1   2   2   0   2   0   0   1   0   1   1   1   2   2   2   1   1   1   1   1   2   0   1   1   1   1   0   0   2   2   2   1   2   1   2   1   1   1   1   1   1   0   1   1   2   1   0   1   2   2   1   1   1   0   2   2   1   0   2   1   2   1   1   2   1   2   1   2   1   0   1   1   1   0   2   1   0   2   0   0   1   1   1   0   2   1   1   1   1   0   1   0   1   1   0   1   1   1   0   2   2   1   1   1   2   2   1
 MK-4-9                 1   0   0   1   0   0   2   2   2   0   2   2   1   0   0   1   1   0   2   1   1   0   1   1   0   2   0   1   1   1   0   2   1   1   1   1   0   2   0   1   0   1   0   0   2   1   0   1   2   2   1   0   1   1   1   1   0   2   1   1   1   1   1   1   2   1   1   2   2   0   1   2   2   1   1   1   1   2   1   0   1   0   2   1   2   0   0   1   1   1   2   2   2   2   1   2   0   2   0   0   1   0   1   0   1   1   2   2   1   1   1   0   1   2   1   0   1   1   1   0   0   2   2   2   1   2   1   2   1   1   1   1   1   1   0   1   1   2   2   0   1   2   2   1   2   1   0   2   2   1   0   2   1   2   2   1   2   1   2   1   2   1   1   1   1   1   0   2   1   0   2   0   0   1   1   1   0   1   0   1   1   1   0   1   0   1   1   0   1   1   1   0   2   2   1   2   0   2   2   1
 MK-4-10                1   1   0   1   0   0   2   2   2   0   2   2   1   0   0   1   1   0   2   1   1   0   1   1   0   2   0   1   2   1   0   1   1   1   1   1   0   2   0   1   0   1   0   0   2   1   0   1   1   2   1   0   1   1   1   1   0   2   1   1   1   1   0   1   2   1   1   1   2   0   1   2   2   0   1   1   1   2   1   1   2   1   2   1   2   1   0   1   1   2   2   2   2   2   0   2   0   1   0   1   1   0   1   0   1   1   2   2   0   1   1   0   1   2   0   0   1   1   1   0   0   2   2   2   1   2   1   2   0   1   1   1   0   1   0   1   1   2   2   0   1   2   2   0   2   1   0   2   2   1   0   2   2   2   2   1   2   2   2   1   2   1   1   1   1   2   0   1   0   0   1   0   0   1   1   1   0   2   0   1   1   1   0   1   0   0   1   0   1   1   1   1   2   2   1   2   0   2   2   1
 MK-4-11                1   2   0   1   0   0   2   1   1   0   2   2   1   0   1   1   1   0   2   1   1   0   1   1   0   2   0   2   2   1   0   1   1   0   1   1   0   1   0   1   1   1   0   0   2   1   0   0   1   2   2   0   1   1   1   1   0   2   1   1   0   1   0   1   1   1   0   1   2   0   1   2   2   2   1   1   0   2   1   1   2   1   2   1   1   2   0   1   1   2   2   2   2   1   0   2   0   1   0   1   1   0   1   1   1   1   2   2   0   1   1   0   1   2   0   1   1   1   1   0   0   2   2   1   1   2   1   2   0   1   1   1   0   1   1   1   0   2   1   0   1   1   1   0   2   1   0   2   2   1   0   1   2   2   2   1   2   1   2   2   2   2   1   1   0   1   0   1   0   0   1   0   1   1   1   1   0   1   0   1   1   1   0   0   0   0   0   0   1   1   1   1   2   2   1   2   1   2   2   2
 MK-4-12                1   2   0   2   0   0   2   0   1   0   2   2   1   0   1   2   1   0   2   1   1   0   1   1   0   0   0   2   1   1   0   1   1   1   1   1   1   1   0   1   1   1   0   0   2   1   0   0   1   2   2   1   1   1   1   1   0   2   1   1   0   1   0   1   1   1   0   1   2   1   1   2   1   2   1   1   0   2   1   2   2   1   2   2   1   2   0   1   1   2   2   2   2   1   0   1   0   1   0   1   1   0   1   1   1   1   2   2   1   2   1   1   1   2   0   1   2   1   1   1   0   2   2   1   0   1   2   2   0   0   0   1   0   1   0   1   0   2   1   0   1   1   2   1   2   1   0   2   2   1   0   1   2   2   2   0   1   1   2   2   2   2   1   2   0   1   0   2   0   0   1   0   1   1   1   1   0   1   0   1   1   1   0   0   0   0   0   0   1   1   1   1   2   0   2   1   1   2   1   2
 MK-4-13                1   2   1   2   0   0   2   1   1   0   1   2   2   0   0   2   1   0   2   2   1   0   1   1   1   1   1   2   1   1   0   1   1   2   1   1   1   1   0   1   2   1   0   0   2   1   0   0   1   1   1   1   1   1   2   1   0   2   1   1   0   1   0   1   1   1   1   1   1   1   1   2   1   2   0   1   1   2   1   2   2   1   1   2   0   2   0   0   1   2   2   2   2   2   1   1   0   1   0   1   1   0   1   1   1   1   2   2   1   2   1   1   1   2   0   1   2   1   2   1   0   2   2   1   0   1   2   2   0   0   0   1   1   1   0   1   0   2   1   1   0   1   2   1   1   1   0   2   1   1   0   1   2   2   1   0   2   1   2   2   2   2   1   1   0   1   0   2   0   0   1   0   1   1   1   1   1   1   0   1   1   1   0   0   1   0   0   1   1   1   1   1   2   0   2   0   1   2   1   2
 MK-4-14                0   2   2   2   0   0   2   1   1   1   1   2   2   0   0   2   0   1   2   2   1   0   1   1   1   1   1   2   1   1   1   1   1   2   1   1   1   1   1   1   1   1   0   0   2   2   1   0   1   1   1   1   1   1   2   1   0   2   1   1   0   1   0   2   1   2   1   2   1   1   1   2   1   2   1   1   0   2   1   2   1   1   1   2   1   2   0   0   2   2   1   2   1   2   1   1   0   1   0   2   1   1   1   1   1   1   1   2   2   2   2   1   1   2   0   1   2   1   1   1   0   1   2   1   0   1   2   2   1   0   1   1   1   1   0   1   0   2   1   1   0   1   2   1   1   1   0   2   1   1   1   1   2   2   0   0   2   1   1   2   1   2   1   1   0   1   0   2   1   0   1   0   1   1   0   1   1   1   0   1   0   1   1   1   1   0   0   0   1   1   0   1   2   0   2   0   1   2   1   2
 MK-4-15                0   2   2   2   0   0   2   1   0   1   1   2   1   1   0   2   0   1   2   2   1   0   1   2   1   1   1   1   1   2   1   2   1   2   1   1   1   1   0   1   2   1   0   0   2   2   1   1   1   1   1   1   2   1   2   2   0   2   1   1   0   1   0   1   1   2   1   2   1   1   1   2   1   2   1   1   1   2   1   2   0   1   1   2   2   2   0   0   1   2   1   1   1   2   1   1   0   1   0   2   1   1   1   1   1   1   1   1   1   2   2   2   0   1   1   1   2   0   1   1   0   1   2   1   0   1   2   2   1   0   1   1   1   1   0   1   1   2   1   1   0   1   2   1   1   1   0   2   1   1   1   1   2   2   0   2   2   2   1   2   1   2   1   1   0   1   0   2   1   0   1   0   1   1   0   0   1   1   0   1   1   1   2   1   1   0   1   0   1   2   0   1   2   0   2   0   1   2   1   2
 MK-4-16                0   2   2   2   1   0   2   1   0   1   2   0   1   1   0   2   0   0   2   1   1   0   0   2   2   2   1   1   1   2   0   2   1   2   1   1   1   1   0   1   1   1   0   0   1   1   1   1   2   1   1   1   1   1   2   1   1   2   1   1   1   1   0   2   1   2   1   2   1   0   1   2   1   2   1   1   1   2   1   2   0   2   1   2   2   2   1   0   2   2   1   1   1   2   1   1   0   1   0   2   1   0   1   1   1   1   0   1   1   2   2   2   0   2   1   1   2   1   1   1   0   1   2   1   0   1   2   2   1   0   1   1   1   1   0   1   1   1   2   1   0   2   2   1   1   1   0   2   1   1   1   1   2   1   0   2   1   2   1   2   1   1   2   2   0   1   1   2   1   1   1   0   1   1   0   0   1   1   1   1   1   1   2   1   1   0   1   0   1   2   0   1   2   1   2   0   1   2   0   2
 MK-5-1                 1   2   2   1   1   0   2   0   1   2   1   1   1   0   2   2   1   1   2   0   0   1   0   0   0   2   0   1   1   2   1   0   2   0   2   2   2   2   1   0   1   0   2   1   1   2   0   2   1   1   2   1   1   2   1   2   1   1   2   0   1   2   1   2   2   2   1   2   1   2   2   2   0   0   0   1   0   1   2   0   1   0   0   0   1   1   1   0   1   2   1   1   0   0   1   1   0   1   1   1   1   1   0   1   1   2   1   0   2   1   0   1   1   2   0   1   1   1   1   0   1   2   1   1   1   1   1   1   0   2   1   2   1   2   1   2   1   0   1   1   2   0   2   2   0   1   2   2   1   1   0   2   1   2   1   1   0   1   0   0   1   0   0   1   2   1   0   2   1   1   2   0   2   2   1   2   2   1   1   1   1   0   1   1   0   1   0   1   0   1   1   0   0   2   0   0   2   1   1   2
 MK-5-2                 1   2   2   1   1   1   2   0   2   2   1   1   1   0   2   1   1   1   2   0   0   1   0   0   1   1   0   1   1   2   1   0   2   0   1   1   2   1   1   2   2   0   2   1   1   2   0   2   1   1   2   2   1   2   1   2   1   1   2   0   1   1   1   1   1   2   1   1   1   2   2   2   0   0   0   1   0   0   1   0   1   0   0   0   1   1   1   1   1   2   1   2   0   1   1   1   0   1   1   1   1   1   0   1   1   2   0   0   2   0   0   1   1   2   0   1   2   0   1   0   1   2   1   1   1   1   1   1   0   2   0   2   1   1   1   2   0   0   1   1   2   0   2   2   1   1   2   1   1   1   0   2   1   2   1   1   0   1   0   0   1   0   1   1   2   1   0   2   1   1   2   1   2   2   1   2   2   0   1   1   1   0   1   1   0   1   0   1   0   1   1   0   1   2   0   0   2   1   1   2
 MK-5-3                 1   2   2   1   1   1   2   0   2   2   1   1   1   0   1   1   1   2   2   0   0   1   0   0   0   1   0   2   1   1   1   0   2   0   1   0   2   1   0   1   2   0   2   1   1   2   0   2   1   1   2   2   1   2   1   1   1   1   2   0   2   1   1   1   1   2   1   1   1   2   1   1   0   0   1   0   0   0   1   1   1   0   0   1   1   1   1   1   1   2   0   1   1   1   1   0   1   1   0   1   1   1   0   1   1   2   0   0   2   0   1   1   1   2   0   1   2   0   1   0   1   2   1   1   1   1   1   1   0   2   0   1   1   1   1   2   0   0   1   1   2   0   2   2   1   2   2   1   0   1   0   2   1   1   1   1   0   1   0   0   2   0   1   1   2   1   0   2   0   1   2   1   2   2   1   1   0   0   1   1   1   0   1   1   0   0   1   0   1   1   2   0   0   2   1   0   2   1   1   2
 MK-5-4                 1   2   1   0   1   1   2   1   2   2   1   1   1   1   2   1   1   2   2   0   0   1   1   0   0   2   1   2   1   1   1   0   1   1   1   0   2   1   0   1   2   1   1   1   0   2   1   2   1   1   2   2   1   2   1   1   1   1   1   0   2   2   1   1   1   2   1   1   1   2   1   1   0   1   1   1   1   1   1   1   1   0   0   1   1   1   1   1   1   2   0   1   1   1   2   0   1   1   0   2   1   2   0   1   0   1   0   0   2   2   2   1   1   2   0   1   2   0   1   0   1   2   1   1   1   1   1   1   0   2   1   1   1   1   1   2   0   0   1   1   1   0   2   2   1   2   2   1   0   1   0   2   1   1   1   1   0   1   0   0   2   0   1   1   2   1   0   1   0   1   2   1   1   2   1   1   0   0   1   1   1   0   1   1   1   0   1   1   1   1   2   0   0   2   1   0   2   1   1   2
 MK-5-5                 1   2   1   0   1   1   2   1   2   2   1   1   2   1   2   1   1   2   2   0   0   1   1   0   0   2   1   2   1   1   1   1   1   1   1   1   1   0   0   1   2   1   1   1   0   2   0   2   1   1   2   2   1   2   1   0   1   1   1   0   2   1   1   1   2   2   0   1   1   2   1   1   0   1   1   1   1   2   1   1   1   0   1   1   1   1   1   1   1   2   1   1   1   1   2   0   1   1   0   1   1   2   0   1   1   1   0   0   2   2   1   2   1   2   0   1   2   1   0   0   1   2   1   1   0   0   1   1   0   2   1   0   1   1   1   2   0   0   1   1   0   1   2   1   1   2   2   1   0   1   1   1   1   1   1   1   0   1   0   0   2   0   1   1   2   1   0   1   1   1   1   1   1   2   1   1   1   0   0   1   1   0   0   1   1   0   0   1   1   1   2   0   0   1   1   0   2   0   0   2
 MK-5-6                 1   2   1   0   1   1   2   2   2   2   1   1   2   1   2   1   1   2   2   0   0   0   1   0   0   1   1   2   2   1   1   1   2   0   1   1   2   0   0   1   1   1   1   2   1   2   1   2   1   1   2   2   1   2   1   0   2   1   1   0   1   1   1   0   2   1   0   1   1   2   2   1   0   1   1   1   1   1   1   1   1   0   1   1   1   1   1   1   1   2   1   1   1   1   2   0   1   1   0   1   1   1   0   1   1   1   0   1   2   2   1   2   1   2   0   1   2   1   0   0   1   2   1   1   0   0   1   1   0   2   0   0   1   1   0   1   0   0   1   1   0   1   1   1   2   2   2   1   1   1   1   1   1   1   1   1   0   1   0   0   2   1   1   1   1   1   0   1   0   0   1   1   1   2   1   1   1   0   0   1   0   0   0   1   1   0   0   0   1   1   2   0   0   2   1   0   2   0   0   2
 MK-5-7                 1   2   0   0   1   1   2   2   2   1   1   1   2   1   2   1   1   2   1   0   0   0   1   1   0   1   1   2   2   1   1   1   2   0   1   0   2   0   0   1   1   1   1   2   1   2   1   1   2   1   2   2   1   2   1   0   2   1   1   0   1   1   1   0   2   1   0   1   2   2   2   1   0   1   1   1   1   1   1   0   1   0   1   2   1   1   1   1   1   2   1   1   1   1   1   0   1   1   0   1   1   1   1   1   1   1   0   2   2   2   1   2   1   2   0   1   2   1   0   0   1   2   1   1   0   0   1   0   0   1   0   0   1   1   0   1   0   0   1   1   0   1   2   1   2   2   2   1   2   1   1   1   1   1   1   1   0   2   0   0   2   1   1   0   1   1   1   1   1   0   1   1   1   2   1   1   1   1   0   1   0   0   0   1   1   0   0   0   2   1   2   0   0   2   1   0   2   0   0   2
 MK-5-8                 1   2   0   0   1   1   2   2   2   1   1   1   2   1   2   1   1   2   1   0   0   0   1   2   0   1   1   2   2   1   1   1   2   0   2   0   2   0   0   1   1   1   1   1   0   1   1   1   2   1   2   2   1   2   1   0   1   1   1   1   1   1   0   1   2   1   0   1   2   2   1   1   0   1   2   1   1   1   1   0   1   1   1   2   0   1   1   1   1   2   2   1   1   1   1   0   1   1   0   1   2   1   2   1   1   2   0   2   2   2   1   2   2   2   0   1   2   1   0   0   0   1   0   1   0   0   1   0   0   1   0   0   1   1   0   1   0   0   1   1   0   1   2   0   2   2   2   1   1   1   0   1   0   1   0   1   0   2   0   0   2   1   1   0   1   1   1   1   2   0   1   1   1   2   1   1   1   1   0   1   0   1   0   1   1   0   0   0   2   1   1   0   0   2   1   0   2   0   0   1
 MK-5-9                 1   2   1   0   1   1   2   2   2   1   1   2   2   1   2   2   2   2   2   0   1   0   1   2   0   0   1   1   2   1   1   1   2   0   2   0   2   0   0   2   1   1   1   1   1   1   1   1   1   1   1   2   1   1   1   0   1   1   1   1   1   1   0   1   0   1   0   1   2   2   2   1   0   1   2   1   1   1   1   1   2   2   1   2   1   1   2   1   1   2   2   1   2   0   1   0   1   1   0   1   1   2   1   1   0   2   0   2   2   2   1   2   2   2   1   1   2   1   0   0   0   1   0   0   0   0   1   0   0   1   0   1   0   1   0   1   0   1   1   1   0   1   2   0   2   2   2   1   1   1   1   1   0   1   0   1   1   2   0   0   2   0   1   0   1   1   1   1   2   0   1   1   1   2   1   1   0   1   0   1   0   1   0   1   1   1   0   0   2   1   0   0   0   1   1   0   2   0   0   1
 MK-5-10                1   2   1   0   1   1   2   1   2   1   1   1   2   1   1   2   2   2   1   0   1   0   1   2   0   1   1   1   2   1   1   1   2   0   2   0   2   0   1   2   2   1   1   1   1   0   1   2   1   0   2   2   1   0   1   0   1   1   1   2   1   1   0   1   0   1   0   1   1   2   2   1   0   0   2   1   1   1   1   1   2   2   1   2   1   1   2   1   1   2   2   1   2   0   1   0   1   1   0   1   2   2   0   2   0   2   0   2   1   2   1   2   2   2   1   1   2   1   0   0   0   1   0   1   1   0   1   0   0   1   0   1   0   1   0   1   0   2   1   1   0   1   2   1   2   2   2   1   1   1   1   1   0   1   1   0   1   2   0   0   2   0   1   1   1   2   0   1   1   0   1   1   1   2   1   1   0   1   0   1   1   1   0   1   2   1   0   0   2   0   0   1   1   2   1   0   2   0   0   1
 MK-5-11                1   2   1   0   1   1   2   1   2   1   1   1   2   1   1   2   2   1   1   0   1   1   1   2   0   0   2   1   1   0   1   1   2   0   1   0   2   1   1   2   2   1   1   1   1   0   2   2   0   1   2   2   2   0   1   0   1   1   1   2   1   2   0   1   0   1   1   0   0   2   0   1   0   0   2   1   1   1   1   1   2   1   1   2   1   1   2   1   1   1   2   1   2   1   1   0   1   1   1   0   2   2   0   2   0   1   0   2   0   1   1   2   1   2   1   1   2   1   0   0   0   1   0   1   2   0   1   0   0   1   0   1   1   2   1   1   0   2   1   1   1   1   2   1   2   2   2   1   1   1   1   2   1   1   0   0   1   1   0   0   2   0   1   1   1   2   0   1   1   0   1   1   0   2   2   1   1   1   0   1   1   1   0   1   1   1   0   1   1   1   0   1   1   2   1   0   2   1   1   1
 MK-5-12                1   2   1   0   1   1   1   1   1   1   0   2   2   1   1   2   2   1   1   0   1   1   1   2   2   0   2   1   1   0   1   1   2   1   1   0   2   1   1   1   2   1   1   1   1   0   2   2   0   1   2   1   2   0   1   0   1   1   1   2   1   2   0   1   0   1   1   0   0   2   0   1   0   1   2   1   1   1   2   1   2   1   1   2   1   1   1   1   1   1   2   1   2   1   1   0   1   1   1   0   2   2   0   1   1   1   1   2   0   1   1   2   0   2   0   1   2   1   0   0   0   1   0   1   2   1   1   0   0   1   0   1   1   2   1   2   0   2   1   1   1   1   2   1   1   2   2   1   0   1   1   2   0   1   1   0   1   2   0   1   2   0   1   1   0   2   0   1   1   0   1   2   0   2   2   1   1   1   0   1   1   1   0   0   1   1   0   1   1   1   0   0   0   2   2   0   2   2   1   0
 MK-5-13                1   2   1   1   1   1   1   1   1   1   0   2   2   1   0   1   2   1   1   1   1   1   1   1   2   0   2   1   1   0   2   1   2   1   1   0   1   1   0   1   2   2   1   2   2   0   1   2   0   1   2   1   2   0   2   0   1   1   1   1   1   2   0   1   0   1   1   0   0   2   0   0   0   1   2   1   1   2   1   1   2   2   1   2   1   1   1   1   1   1   2   1   2   1   1   0   1   2   1   0   2   2   0   1   1   1   1   1   0   1   1   2   0   2   0   1   1   1   0   0   1   1   1   1   2   2   1   0   0   1   0   2   1   0   0   1   0   2   1   1   1   1   2   2   1   2   2   1   0   1   1   2   0   1   1   0   1   2   0   1   2   0   1   1   0   2   1   1   1   0   1   2   0   2   2   1   1   1   0   2   1   1   0   1   1   1   0   1   0   1   0   0   0   2   2   0   2   2   1   0
 MK-5-14                1   2   1   1   1   1   1   1   1   1   0   2   2   1   0   1   2   1   1   1   1   1   0   1   2   0   2   0   0   1   2   1   2   1   1   0   1   1   0   1   1   2   2   1   2   1   1   2   0   1   2   2   1   0   2   0   1   1   1   1   1   2   0   1   0   1   0   0   0   1   0   1   1   1   2   0   1   2   1   1   2   2   1   1   0   1   1   1   1   1   2   1   2   1   2   0   1   2   1   1   2   2   0   1   1   1   1   1   0   1   1   2   0   2   0   2   1   1   0   0   1   1   2   1   2   2   1   1   0   1   0   1   1   0   1   1   1   1   0   1   1   1   2   2   1   1   1   0   1   1   1   2   1   0   1   0   2   2   0   1   2   0   1   1   0   2   1   0   1   0   1   2   0   2   2   1   1   1   1   2   1   1   0   1   1   1   1   1   1   1   0   0   0   1   2   2   2   2   2   0
 MK-5-15                1   2   1   1   1   1   2   1   1   1   1   2   1   1   0   1   2   1   1   1   1   1   1   2   2   0   2   1   1   1   2   1   1   1   1   0   1   1   0   1   1   2   2   1   2   1   1   1   0   1   1   2   1   0   2   0   1   1   1   1   1   1   0   1   0   1   0   0   0   1   1   1   0   1   2   0   1   2   1   0   2   1   1   1   0   2   0   1   1   1   2   1   2   1   2   0   1   2   1   1   2   2   0   1   1   1   1   1   0   1   0   2   0   2   0   1   1   1   0   0   1   2   2   1   1   2   1   0   0   1   0   2   1   0   1   1   1   1   0   0   1   1   2   2   1   1   1   0   1   1   1   2   2   0   1   0   2   2   1   1   2   0   1   1   0   2   1   0   1   0   1   2   0   2   2   1   1   1   1   2   1   0   1   1   1   0   1   1   1   1   1   0   0   1   2   2   2   2   2   0
 MK-5-16                1   1   1   2   1   1   2   1   1   1   1   2   1   1   0   1   2   1   1   2   1   1   1   2   2   1   1   1   1   1   2   1   1   1   1   0   1   0   0   1   1   2   0   1   2   0   1   1   0   1   1   2   0   0   2   0   1   1   1   1   1   2   0   2   0   1   1   0   0   1   1   1   1   1   2   0   1   2   1   0   2   1   1   0   0   2   0   0   1   1   2   1   2   1   1   0   1   2   1   1   2   2   0   1   2   1   0   1   0   1   0   2   0   2   0   1   1   1   0   1   1   2   2   1   1   2   1   0   2   1   0   2   0   0   0   0   1   1   0   0   1   1   2   2   1   1   1   0   1   1   1   2   2   0   2   0   2   2   1   1   2   0   1   1   0   1   1   0   1   0   1   2   0   1   2   1   1   0   1   2   2   0   1   1   1   0   1   1   2   1   1   0   0   1   2   2   2   2   1   1
 MK-6-1                 1   2   1   2   1   1   1   2   0   2   0   0   1   0   1   1   1   2   0   2   1   1   1   0   2   0   1   1   2   1   1   1   2   1   1   0   2   2   2   1   1   0   0   2   0   2   0   2   2   0   1   0   1   2   1   1   1   1   2   1   0   2   2   1   1   1   0   2   2   1   0   0   1   2   1   0   0   2   1   2   0   2   0   0   0   2   1   1   2   2   1   1   1   1   1   2   1   2   1   1   0   1   2   0   0   2   0   1   1   1   1   1   1   2   1   0   0   2   2   2   1   2   0   0   2   0   1   0   0   1   1   0   1   1   2   1   0   2   0   2   2   0   1   1   2   1   0   2   1   2   0   2   0   1   2   1   0   1   0   1   1   1   0   2   0   0   1   0   0   0   1   1   0   2   0   2   2   2   0   1   1   1   1   0   2   1   2   1   1   2   0   1   1   0   1   1   2   2   2   1
 MK-6-2                 0   2   0   2   0   0   1   2   0   2   1   0   1   0   1   1   1   2   1   2   1   1   1   0   2   0   1   1   1   0   1   1   2   1   1   0   2   2   1   1   1   0   1   2   0   2   1   2   2   0   1   0   1   2   2   1   1   1   2   1   0   2   2   1   1   1   1   1   0   1   0   0   1   2   1   0   1   2   1   2   0   2   0   1   1   2   1   1   2   2   1   2   1   1   1   0   1   2   1   1   0   1   2   0   0   2   0   1   1   1   1   0   1   2   1   1   1   2   2   2   0   2   1   0   2   0   1   0   0   1   1   1   1   1   2   1   0   2   0   2   2   0   1   1   2   1   0   2   1   2   0   1   0   1   2   1   0   1   0   1   1   1   0   2   0   0   1   0   1   0   1   1   0   2   0   2   2   2   0   2   1   1   1   0   2   1   2   1   1   2   0   2   1   0   1   1   2   2   1   1
 MK-6-3                 1   1   0   2   0   0   1   2   0   1   1   0   1   0   2   1   1   2   2   2   0   1   1   0   2   0   1   1   1   0   1   1   2   1   1   0   2   2   1   0   0   1   1   2   0   1   0   2   2   0   1   1   1   1   2   0   2   1   2   1   1   1   2   1   1   0   1   0   1   1   0   1   1   1   1   0   1   1   1   2   0   2   0   1   1   1   1   1   2   2   1   2   1   1   1   0   1   2   1   1   0   0   2   0   0   2   0   0   1   1   2   1   1   2   0   1   1   2   2   2   0   2   1   0   2   0   1   0   0   1   1   1   1   1   1   1   0   2   0   2   2   0   1   1   2   1   0   2   1   2   0   1   0   1   2   1   1   0   0   0   1   1   1   2   0   0   1   0   1   1   1   1   0   1   0   2   2   2   0   1   1   1   1   1   2   1   2   1   0   2   0   2   1   0   0   2   2   2   1   1
 MK-6-4                 2   1   0   2   0   0   2   2   0   1   1   0   1   0   2   1   1   2   2   2   1   1   1   0   2   0   1   1   1   1   0   1   2   1   1   0   2   2   1   0   0   2   1   2   0   2   0   2   1   1   0   1   1   0   2   0   2   1   2   1   1   1   1   1   1   0   1   0   2   1   0   1   1   1   1   0   1   1   1   2   0   2   0   1   1   1   1   1   2   2   1   2   1   1   1   0   0   2   1   2   0   0   2   0   0   2   0   0   1   1   2   1   1   2   0   1   1   1   2   2   0   2   1   0   1   0   1   0   0   1   1   1   1   1   1   1   0   1   1   2   1   0   1   1   1   1   0   2   2   2   0   1   0   1   1   1   1   1   0   0   1   2   1   2   0   0   1   0   1   2   1   1   0   1   0   2   2   1   2   0   1   1   1   1   2   1   2   2   0   2   0   1   1   0   0   2   1   2   1   1
 MK-6-5                 2   1   0   2   0   0   2   2   0   1   1   1   1   0   2   1   1   1   2   2   1   1   1   0   2   0   1   1   1   1   0   1   2   1   1   0   1   2   1   0   0   1   1   1   1   2   1   1   1   1   0   1   1   0   2   1   1   1   2   1   2   1   1   1   1   0   1   0   2   1   0   1   1   0   1   0   1   1   1   2   0   2   1   2   1   1   1   1   2   1   1   2   1   1   1   0   0   2   2   2   0   0   2   0   1   2   0   0   1   1   2   1   1   2   0   1   1   0   2   2   0   2   1   0   1   1   1   0   1   1   2   1   1   1   0   0   0   1   1   2   1   0   1   2   1   1   1   2   2   1   0   1   1   1   1   1   2   1   0   0   1   2   1   2   0   0   1   1   1   2   1   1   0   1   0   2   2   1   2   0   1   1   1   1   1   1   1   2   0   2   0   1   0   1   0   2   1   2   1   1
 MK-6-6                 2   1   0   2   0   0   2   2   1   2   1   0   2   0   2   1   2   2   2   2   1   2   1   0   2   0   1   1   2   0   0   1   2   2   1   0   1   2   1   0   0   0   1   1   1   2   1   2   1   2   0   1   1   0   2   1   1   1   2   0   2   1   1   0   1   0   0   0   1   1   0   1   2   0   1   0   1   1   1   2   1   2   1   2   1   1   1   1   1   1   1   2   1   1   1   0   0   1   2   2   0   1   2   0   1   2   0   0   1   1   2   1   1   2   1   1   1   1   1   2   0   2   1   0   1   1   0   0   1   1   2   1   1   1   1   0   0   1   1   2   1   0   1   2   1   2   1   1   1   1   0   1   1   1   1   1   2   1   0   2   1   2   1   2   0   0   2   1   1   2   1   1   0   1   0   2   2   1   2   0   1   1   1   1   1   1   1   2   0   2   0   1   0   1   0   2   1   2   0   2
 MK-6-7                 2   1   0   2   1   0   1   2   1   2   1   0   2   0   2   1   2   1   2   2   1   1   1   0   2   0   1   1   2   1   0   1   2   2   1   0   2   1   1   1   0   0   1   1   2   1   1   2   1   2   0   2   1   0   2   1   1   1   1   0   2   1   1   0   1   0   1   0   1   1   0   1   2   0   1   0   2   1   1   2   1   2   1   2   1   1   1   0   1   0   1   2   0   1   1   0   0   1   1   1   0   1   2   0   1   2   0   0   1   1   2   2   1   2   1   2   1   1   1   2   0   2   1   0   1   1   0   0   1   1   2   1   1   1   1   0   1   1   1   2   1   0   1   2   1   2   1   1   2   1   2   1   1   1   1   1   1   1   0   2   1   2   1   2   0   0   2   1   1   2   1   1   0   1   0   2   1   1   2   0   1   1   2   1   1   1   1   1   0   2   0   1   0   0   0   2   1   2   0   2
 MK-6-8                 2   1   0   2   1   0   1   2   1   2   1   0   2   0   2   1   2   1   1   2   0   1   1   0   2   0   1   1   2   2   0   1   2   1   1   1   2   0   1   1   0   0   2   1   1   1   1   2   1   2   0   2   1   0   1   1   1   1   1   0   2   1   1   0   0   1   1   1   1   1   1   1   2   0   1   1   2   1   0   2   1   2   1   2   0   1   2   0   1   0   1   2   1   0   1   0   0   1   1   1   0   1   2   0   0   2   0   0   1   1   2   2   1   2   1   2   1   1   1   1   1   2   0   1   1   1   0   1   1   1   2   1   1   1   1   0   1   0   2   2   1   0   1   2   1   2   1   1   2   1   1   1   1   1   1   1   0   1   0   2   1   2   1   2   0   0   2   2   1   2   1   1   0   1   0   1   2   1   2   0   1   1   2   1   1   1   2   1   0   2   0   1   0   0   0   2   1   2   0   2
 MK-6-9                 2   0   0   2   1   0   1   2   1   2   0   1   1   0   2   1   2   1   2   2   0   1   2   0   2   1   1   1   2   1   0   1   2   1   1   1   2   1   1   1   0   0   2   1   1   1   1   2   1   1   0   1   1   0   1   1   1   1   1   2   2   0   1   0   0   1   1   1   1   2   1   0   2   0   1   1   2   1   1   1   2   2   1   2   0   1   1   1   1   0   1   1   1   0   1   1   0   1   1   1   0   1   2   0   1   1   1   0   1   2   2   1   1   2   1   2   1   1   1   1   2   2   1   1   1   1   0   1   1   1   2   1   1   1   1   0   1   0   2   2   1   0   1   2   1   2   1   1   2   1   1   1   1   2   2   1   0   1   0   2   1   2   1   2   0   0   2   1   1   2   1   1   0   1   0   1   2   1   2   0   1   1   2   0   1   1   2   1   1   2   0   1   0   0   0   2   1   2   0   2
 MK-6-10                2   1   0   2   1   0   1   2   1   2   0   0   2   0   2   1   2   1   2   2   0   2   2   0   1   2   1   1   2   1   0   1   2   1   1   1   1   2   1   1   0   0   2   1   1   1   1   2   1   1   0   1   2   0   1   1   1   1   1   2   2   0   1   0   1   1   1   1   1   2   1   0   2   0   1   1   2   1   0   1   2   2   1   2   0   1   1   1   1   0   1   1   1   0   1   1   0   2   1   1   0   1   2   1   1   1   1   0   1   1   2   1   1   2   1   1   1   1   0   2   2   2   1   1   1   1   0   1   1   1   2   1   1   1   1   0   0   2   2   2   1   1   1   2   1   2   1   1   2   1   1   1   1   2   2   1   0   1   1   2   1   2   1   0   0   0   2   2   1   2   1   1   0   1   1   1   2   1   2   1   1   2   2   1   0   2   2   0   1   2   0   2   1   0   0   2   1   1   0   2
 MK-6-11                2   1   1   2   1   0   1   2   1   2   0   0   2   0   2   1   2   1   2   2   0   2   2   0   1   2   1   1   2   1   0   1   2   1   1   1   1   2   1   2   0   0   2   1   2   1   2   2   1   1   0   1   1   0   1   1   0   1   1   2   2   0   2   0   1   1   2   1   1   2   2   0   2   1   1   1   2   1   1   1   2   2   1   2   0   1   1   1   1   1   1   1   1   1   1   2   0   2   1   1   0   2   2   0   1   1   1   1   1   1   2   1   2   2   1   1   1   1   0   1   2   2   1   1   1   1   0   1   1   1   2   1   1   1   1   0   0   1   1   2   1   1   1   1   1   2   1   1   2   1   1   1   1   2   2   1   1   1   1   2   1   2   1   1   0   0   2   2   1   1   0   1   0   1   1   1   2   1   2   1   1   2   1   1   0   2   2   1   2   2   0   1   1   0   0   2   1   1   0   2
 MK-6-12                2   2   1   2   2   0   1   2   1   2   0   0   2   0   1   1   2   1   2   2   0   2   2   1   1   2   1   1   2   1   0   1   2   1   1   2   0   2   1   2   0   1   2   1   1   1   2   2   0   1   2   1   1   1   1   1   0   0   1   1   2   0   2   0   1   1   2   1   1   2   1   0   2   1   1   1   1   1   1   1   2   1   1   2   0   1   1   1   1   1   1   1   1   1   1   2   0   1   1   1   1   1   2   0   1   1   1   1   1   1   2   1   1   2   1   1   1   1   0   0   2   1   1   1   1   2   0   1   1   1   2   1   1   1   1   0   0   1   1   2   1   1   1   1   1   2   1   1   2   1   1   1   0   2   2   1   1   1   1   2   0   2   1   1   0   1   2   1   1   1   0   2   0   1   1   1   2   1   2   1   1   2   1   1   0   2   2   0   2   2   1   1   1   0   0   2   1   2   0   2
 MK-6-13                1   2   1   2   2   0   2   1   1   2   0   0   2   0   1   1   2   1   2   1   1   2   2   1   1   2   1   1   2   1   0   1   2   1   1   2   0   2   1   2   0   1   2   1   1   2   2   2   0   0   2   1   1   1   2   1   0   0   1   1   2   1   1   1   1   0   1   1   1   2   1   0   2   1   1   1   1   1   1   1   2   1   1   2   0   2   1   1   2   1   1   1   2   1   1   1   1   1   0   1   2   1   2   0   1   1   1   1   1   1   1   1   1   2   1   1   2   1   0   0   2   1   1   1   1   2   0   1   1   1   2   1   2   1   1   1   0   1   1   2   1   1   1   1   1   2   1   0   2   1   1   1   0   1   2   1   2   1   1   2   0   2   1   1   0   1   1   1   1   1   0   1   0   1   2   1   2   1   2   1   2   2   0   1   0   1   2   0   2   2   1   1   1   0   0   2   1   2   0   2
 MK-6-14                1   1   0   0   2   0   2   1   1   2   0   0   2   0   1   1   2   1   2   0   1   1   2   1   1   2   1   1   2   1   0   2   2   0   1   2   0   2   2   2   0   1   1   1   0   2   2   2   0   0   2   2   1   1   2   1   0   0   1   1   2   1   1   1   1   1   0   1   0   1   1   1   1   1   1   1   1   1   1   1   2   0   1   2   0   1   1   1   2   1   1   1   1   1   2   1   1   1   0   1   2   1   2   0   1   1   2   1   0   0   1   1   1   2   1   1   2   1   0   0   2   1   1   2   1   1   0   1   1   1   1   1   2   1   1   2   0   1   2   2   1   2   1   1   1   1   1   1   1   1   1   1   0   1   1   0   2   1   1   1   1   2   1   1   0   2   1   1   1   1   1   1   0   0   1   0   2   1   2   1   2   2   0   1   0   1   2   0   2   2   1   0   1   0   0   2   2   2   1   2
 MK-6-15                1   1   1   0   2   0   2   1   1   2   0   0   2   0   1   1   2   0   2   0   1   1   2   1   1   2   1   1   2   1   1   2   2   0   1   1   0   2   2   2   0   2   1   2   0   2   2   2   0   0   2   2   1   1   2   1   0   1   1   1   1   1   1   1   1   1   0   0   0   1   1   1   1   1   1   1   0   1   1   1   2   0   1   2   0   1   1   1   1   1   0   1   1   1   2   1   1   1   0   1   1   1   2   1   2   1   2   0   1   0   1   2   1   1   1   1   1   1   0   0   2   1   1   2   0   1   1   1   1   1   1   2   2   1   1   2   2   1   2   1   1   2   1   1   1   1   1   1   1   1   2   1   0   1   1   0   2   1   1   1   1   2   1   1   0   2   1   1   1   1   2   1   0   0   1   0   2   1   2   1   2   2   0   1   0   1   2   1   1   1   1   1   1   0   1   2   2   2   1   2
 MK-6-16                1   1   1   1   2   1   1   1   1   2   0   0   2   0   1   1   2   0   2   0   1   1   2   1   1   2   1   0   1   1   1   2   2   2   1   1   0   2   1   2   0   2   0   1   1   2   2   2   0   1   2   2   0   1   2   1   0   1   0   0   1   1   1   1   1   1   1   1   0   1   1   1   1   1   1   1   0   1   1   1   2   0   1   2   0   1   2   1   1   1   0   1   1   1   2   1   1   1   0   1   1   1   2   1   2   1   2   1   1   0   1   2   1   1   1   1   1   1   1   1   2   2   1   2   0   1   1   1   1   1   1   2   2   0   1   2   1   1   1   1   1   0   1   1   1   2   1   0   1   1   2   1   0   1   1   0   1   1   0   1   2   1   1   1   0   1   1   2   1   1   2   0   0   0   1   0   2   1   2   1   2   2   0   1   0   1   2   1   1   0   1   1   1   0   1   2   2   2   2   2
 
!****************************************** Phenotypic Data **********************************************************
!-100.0 is resevred for missing phenotype
SimulatedTrait1         9.7277   10.2442   10.1258   10.9401   10.3258   11.9720    9.9754    8.1092   10.5470   10.4378    9.8408   10.5742   10.0661   10.5229   11.0652   11.3814   10.8220    9.1592   11.1369   10.6693    9.6657   10.8708   11.6461    9.7020    9.0948   11.5586   10.4799    8.7059   11.4766   10.9014   10.2059    9.2370    8.8584    8.4187   10.9601    9.8455   10.3076    9.2613    9.5693    9.2402   11.6368   10.4729    9.4269   10.7089    9.6115   11.5963   10.4626   11.2621    9.1057    9.7039   10.4941   10.0132   11.6340   10.5356    9.1598    9.7968    9.0368   11.0360   11.3810    9.9721    8.2096    8.5437    9.4038   10.3383   11.1276    9.8222    9.2417   10.6508    9.5744   10.3935    9.1886    8.7604    9.9686    7.1263    8.7653    9.1976    8.8146   10.2408    9.4088    9.0748    9.4348   11.5499   10.4464    9.3328    8.8893    9.5394   11.7060    8.7537   10.3996    8.6844    8.9084   11.1323    9.1829    9.5228    8.3310    8.8868    8.8001    9.4327   10.3241    9.8944   10.5965    8.9790    8.3160    9.7085   10.9889   10.8283   11.4781   10.5251   10.8161    9.8095    9.7842    9.8553   10.0221    9.8488   10.3357   10.6461    9.3526   10.6981   10.8611   11.0371   11.6732   10.1359    9.2804    9.1536   11.5281   11.1636   11.8777    9.9530   11.3646    8.9414   10.2903   10.8476   11.7284   12.7230   10.6858    9.4508   10.3337   10.2965    9.6445    8.9044    9.4877   11.1907   10.8123   10.3767   11.6091    8.7412    9.5105    9.9195   10.4031   10.7442    8.3151    8.5307    7.4521   10.5110    8.8608   10.6192   10.6403    9.3028   10.4620   10.3762    9.5201   10.7385    9.8752   10.2456   10.1820    9.7503    9.6209    8.4675    9.1875    8.6682    9.3395    9.0013    9.5328   11.7712   11.9603    9.2863    9.6566   10.4730    9.7003   11.1049   10.6865    9.5213   10.6727    8.6121   12.0606   13.0076    9.5250   10.7192   11.0498    9.5737    9.1834    9.5882    8.1619   10.5879    9.3263   10.2396    9.1277    9.5473   11.5776    9.8158
 
