# Supplementary material for: Inclusive Composite Interval Mapping of QTL by Environment Interactions in Biparental Populations
Source: PLoS One. 2015 Jul 10;10(7):e0132414. doi: 10.1371/journal.pone.0132414 (PMC4498613; doi:10.1371/journal.pone.0132414)
Supplement: S2 File — (ZIP) [file pone.0132414.s002.zip › F2 population/e=1/run_00072.met]

!**********************Note: lines staring with "!" are remarks and will be ignored in the program********************
!*********************************General Information**********************************
!Assuming F1 = P1 x P2, populations available in QTL IciMapping are: 
!  1, P1BC1F1 = P1 x F1, the first backcrossing where P1 is used as the recurrent parent;
!  2, P2BC1F1 = P2 x F1, the first backcrossing where P2 is used as the recurrent parent;
!  3, F1DH, F1-derived doubled haploids; 
!  4, RIL or F1RIL, recombination inbred lines through the repeated selfing of F1;
!  5, P1BC1RIL, recombination inbred lines through the repeated selfing of P1BC1F1;
!  6, P2BC1RIL, recombination inbred lines through the repeated selfing of P2BC1F1;
!  7, F2, the selfing generation of F1;
!  8, F3, the selfing generation of F2;
!  9, P1BC2F1, the second backcrossing where P1 is used as the recurrent parent; 
! 10, P2BC2F1, the second backcrossing where P2 is used as the recurrent parent;
! 11, P1BC2RIL, recombination inred lines through the repeated selfing of P1BC2F1; 
! 12, P2BC2RIL, recombination inred lines through the repeated selfing of P2BC2F1; 
! 13, P1BC1F2, the selfing generation of P1BC1F1; 
! 14, P2BC1F2, the selfing generation of P2BC1F1; 
! 15, P1BC2F2, the selfing generation of P1BC2F1; 
! 16, P2BC2F2, the selfing generation of P2BC2F1; 
! 17, P1BC1DH, P1BC1F1-derived doubled haploids; 
! 18, P2BC1DH, P2BC1F1-derived doubled haploids; 
! 19, P1BC2DH, P1BC2F1-derived doubled haploids; 
! 20, P2BC2DH, P2BC2F1-derived doubled haploids; 
   7      !Mapping Population (see remarks above)
   2      !Mapping Function (1 for Kosambi; 2 for Haldane; 3 for Morgan)
   2      !Marker Space Type (1 for intervals; 2 for positions)
   1      !Marker Space Unit(1 for centiMorgans; 2 for Morgan)
   6      !Number of Chromosomes (or Linkage Groups)
 200      !Size of the mapping population
   1      !Number of environments
 
!***************************************** Chromosomes and Linkage Maps **********************************************
!Chromosome                 NumMarkers
-CH1                        16
-CH2                        16
-CH3                        16
-CH4                        16
-CH5                        16
-CH6                        16
!Linkage map (Marker name followed by position or the interval length)
 MK-1-1                1     0.000
 MK-1-2                1    10.000
 MK-1-3                1    20.000
 MK-1-4                1    30.000
 MK-1-5                1    40.000
 MK-1-6                1    50.000
 MK-1-7                1    60.000
 MK-1-8                1    70.000
 MK-1-9                1    80.000
 MK-1-10               1    90.000
 MK-1-11               1   100.000
 MK-1-12               1   110.000
 MK-1-13               1   120.000
 MK-1-14               1   130.000
 MK-1-15               1   140.000
 MK-1-16               1   150.000
 MK-2-1                2     0.000
 MK-2-2                2    10.000
 MK-2-3                2    20.000
 MK-2-4                2    30.000
 MK-2-5                2    40.000
 MK-2-6                2    50.000
 MK-2-7                2    60.000
 MK-2-8                2    70.000
 MK-2-9                2    80.000
 MK-2-10               2    90.000
 MK-2-11               2   100.000
 MK-2-12               2   110.000
 MK-2-13               2   120.000
 MK-2-14               2   130.000
 MK-2-15               2   140.000
 MK-2-16               2   150.000
 MK-3-1                3     0.000
 MK-3-2                3    10.000
 MK-3-3                3    20.000
 MK-3-4                3    30.000
 MK-3-5                3    40.000
 MK-3-6                3    50.000
 MK-3-7                3    60.000
 MK-3-8                3    70.000
 MK-3-9                3    80.000
 MK-3-10               3    90.000
 MK-3-11               3   100.000
 MK-3-12               3   110.000
 MK-3-13               3   120.000
 MK-3-14               3   130.000
 MK-3-15               3   140.000
 MK-3-16               3   150.000
 MK-4-1                4     0.000
 MK-4-2                4    10.000
 MK-4-3                4    20.000
 MK-4-4                4    30.000
 MK-4-5                4    40.000
 MK-4-6                4    50.000
 MK-4-7                4    60.000
 MK-4-8                4    70.000
 MK-4-9                4    80.000
 MK-4-10               4    90.000
 MK-4-11               4   100.000
 MK-4-12               4   110.000
 MK-4-13               4   120.000
 MK-4-14               4   130.000
 MK-4-15               4   140.000
 MK-4-16               4   150.000
 MK-5-1                5     0.000
 MK-5-2                5    10.000
 MK-5-3                5    20.000
 MK-5-4                5    30.000
 MK-5-5                5    40.000
 MK-5-6                5    50.000
 MK-5-7                5    60.000
 MK-5-8                5    70.000
 MK-5-9                5    80.000
 MK-5-10               5    90.000
 MK-5-11               5   100.000
 MK-5-12               5   110.000
 MK-5-13               5   120.000
 MK-5-14               5   130.000
 MK-5-15               5   140.000
 MK-5-16               5   150.000
 MK-6-1                6     0.000
 MK-6-2                6    10.000
 MK-6-3                6    20.000
 MK-6-4                6    30.000
 MK-6-5                6    40.000
 MK-6-6                6    50.000
 MK-6-7                6    60.000
 MK-6-8                6    70.000
 MK-6-9                6    80.000
 MK-6-10               6    90.000
 MK-6-11               6   100.000
 MK-6-12               6   110.000
 MK-6-13               6   120.000
 MK-6-14               6   130.000
 MK-6-15               6   140.000
 MK-6-16               6   150.000
!*********************************** Marker Types ********************************************************************
!Co-dominant marker: When heterozygote F1 is present, P1 is coded as 2, F1 is coded as 1, and P2 is coded as 0; Otherwise, P1 is coded as 2, and P2 is coded as 0. 
!Dominant marker: When heterozygote F1 is present, P1 and F1 are coded as 12, and P2 is coded as 0; Otherwise, P1 is coded as 2, and P2 is coded as 0.  
!Recessive markers: When heterozygote F1 is present, P1 is coded as 2, and F1 and P2 are coded as 10; Otherwise, P1 is coded as 2, and P2 is coded as 0. 
!Missing marker is coded as -1. 
 MK-1-1                 2   0   1   1   0   0   0   2   2   1   1   0   1   1   1   1   1   1   0   1   0   1   0   1   1   2   0   1   1   2   0   1   1   1   0   1   1   2   0   1   0   2   1   1   1   1   1   0   1   1   1   1   1   1   1   0   2   1   1   2   2   1   1   0   1   1   1   0   0   1   2   0   1   0   2   1   0   1   1   2   0   1   0   0   2   0   1   1   1   1   2   1   1   1   1   1   0   1   1   1   1   1   0   2   2   0   1   2   2   2   1   1   2   2   1   1   1   1   1   1   1   1   0   0   1   1   1   2   1   1   1   0   2   0   2   1   1   1   1   1   1   1   1   2   2   1   2   1   1   0   1   1   1   1   1   0   1   1   1   1   1   1   2   1   0   1   0   1   0   0   0   1   1   1   1   1   1   1   2   1   1   0   1   1   1   0   0   1   0   1   1   2   1   0   1   0   1   0   1   0
 MK-1-2                 2   0   1   1   0   0   0   2   2   0   1   0   1   1   1   2   1   1   0   1   0   1   0   0   1   2   0   1   0   2   0   1   1   1   1   1   1   2   0   1   0   2   1   1   1   1   1   0   1   2   1   1   1   1   1   0   2   2   1   2   2   1   1   0   1   1   1   0   0   1   2   0   1   0   1   1   1   1   1   2   0   1   0   0   1   1   1   1   1   2   2   1   1   1   2   1   0   1   1   1   0   1   0   2   2   0   1   2   2   2   2   1   2   2   1   1   1   1   1   1   1   1   0   0   1   1   1   1   2   1   0   0   2   0   2   1   1   1   1   1   1   1   1   1   1   1   2   1   2   0   1   1   1   1   1   0   1   1   2   0   1   1   2   1   0   1   0   1   0   0   0   1   1   1   2   1   1   1   2   1   1   0   1   1   1   0   0   1   0   1   1   2   1   1   1   1   0   0   1   0
 MK-1-3                 2   0   1   1   1   0   0   2   2   0   1   1   1   1   0   2   1   1   0   1   0   1   0   0   1   1   1   1   0   2   0   1   1   1   2   1   1   2   0   1   0   2   2   1   1   1   1   0   2   2   1   1   1   1   1   0   2   2   1   2   2   1   1   0   0   1   1   0   0   2   1   0   1   0   1   1   1   1   1   2   1   1   0   0   1   1   1   0   1   2   2   1   2   1   2   1   1   1   1   0   0   1   0   1   1   1   1   2   2   2   1   1   2   2   1   1   1   1   1   1   1   2   0   1   1   1   1   1   2   1   0   0   2   0   2   1   2   1   1   1   1   1   1   1   0   0   0   2   2   0   1   1   1   1   1   0   1   1   2   1   0   1   1   0   0   1   0   1   1   0   0   0   1   1   2   1   0   0   2   2   1   0   1   1   1   0   0   0   0   1   1   1   1   1   1   1   0   0   1   0
 MK-1-4                 2   0   1   1   1   0   0   2   2   0   1   2   1   1   0   2   2   1   0   1   1   1   0   0   1   1   1   1   1   2   0   1   1   2   2   1   1   2   1   1   0   1   1   1   1   1   0   0   2   2   1   0   1   1   1   0   2   2   1   2   2   1   1   0   0   0   1   1   0   2   1   0   1   0   1   1   1   1   1   2   1   1   0   0   1   1   1   0   1   2   2   1   2   1   2   1   1   1   1   0   0   1   0   1   1   1   1   2   2   2   1   2   2   2   1   0   1   1   1   1   1   2   0   1   0   1   1   1   2   1   1   0   1   0   2   1   2   1   0   1   1   1   1   1   0   0   0   2   2   0   1   1   0   1   1   0   1   1   2   1   0   1   1   0   0   0   0   1   1   1   0   0   1   1   2   1   0   1   2   2   1   0   0   1   1   0   0   1   0   2   2   1   2   2   1   0   0   2   1   0
 MK-1-5                 1   0   0   1   1   0   0   2   2   0   1   1   1   1   0   2   2   1   0   1   0   1   0   0   1   1   1   1   1   2   1   1   1   1   2   1   1   2   1   1   0   0   1   1   1   1   1   0   2   2   1   1   2   2   1   0   2   1   1   2   2   1   1   0   1   1   1   1   0   2   1   1   1   0   1   2   1   0   1   2   1   2   0   0   1   1   0   0   1   1   2   1   2   1   2   1   0   1   1   0   0   2   0   1   0   1   1   2   2   2   1   2   2   2   1   0   1   1   1   1   1   2   0   1   1   0   2   1   2   1   1   0   1   0   2   1   2   1   0   1   1   1   1   1   0   0   0   1   2   0   1   1   0   1   1   0   1   1   2   1   0   1   1   0   1   0   0   1   1   1   0   0   1   1   2   1   0   1   2   2   1   0   0   1   1   0   0   1   0   2   2   1   1   2   1   0   0   1   1   1
 MK-1-6                 1   1   0   1   1   0   0   2   2   0   2   1   1   1   0   2   2   1   0   1   0   2   1   0   1   1   0   1   1   2   0   1   1   1   2   1   1   2   1   2   0   1   1   1   1   1   1   0   2   1   1   1   1   2   1   0   2   1   1   1   2   1   1   0   1   1   1   1   0   2   1   1   1   0   1   2   1   0   1   2   2   2   0   0   1   1   0   0   1   1   2   1   2   1   2   1   1   1   1   0   0   1   0   1   0   0   1   2   2   2   1   2   2   2   1   0   1   1   1   0   1   2   0   1   2   1   2   1   2   1   2   1   1   0   2   1   2   1   0   0   1   1   2   1   1   0   0   1   2   1   2   1   0   1   1   1   1   1   2   1   0   1   1   0   0   0   1   1   1   1   0   0   2   1   1   2   0   1   2   2   1   0   0   0   2   1   0   1   1   2   2   1   1   2   1   0   0   1   1   1
 MK-1-7                 1   1   0   1   2   0   0   2   1   0   2   1   1   1   1   2   1   1   1   1   0   2   1   0   1   1   0   1   1   2   0   1   1   0   2   1   1   2   1   2   0   2   1   1   1   1   2   0   2   1   1   1   2   2   1   0   2   0   1   1   2   1   1   0   1   1   1   1   1   2   0   1   2   0   1   2   1   0   1   2   2   2   0   0   1   1   1   0   0   1   1   2   2   1   2   0   0   1   1   0   0   1   0   1   0   0   1   1   2   2   2   2   2   2   1   0   1   1   1   0   1   2   0   1   2   0   1   1   2   1   2   1   2   0   2   1   2   1   0   0   0   0   2   1   1   0   0   1   2   1   2   1   0   1   1   1   1   1   2   1   0   1   2   0   0   0   1   1   2   1   0   0   2   1   1   1   1   1   1   2   1   0   0   0   2   1   0   1   1   2   2   1   1   2   1   1   0   1   1   1
 MK-1-8                 1   1   0   0   2   1   0   2   1   0   2   1   1   0   2   2   2   1   1   0   1   2   1   0   1   1   0   1   1   2   0   1   1   0   2   1   1   2   0   2   0   2   1   1   1   1   1   0   1   1   0   1   2   2   1   0   2   1   1   1   2   1   1   0   1   1   1   1   1   2   0   1   2   0   1   2   1   0   1   2   2   2   0   0   1   1   1   0   0   1   1   2   1   0   1   0   0   1   1   0   0   1   0   1   0   1   1   1   2   2   2   2   2   2   1   0   1   1   1   1   1   2   0   1   2   1   1   1   2   1   2   1   2   0   2   1   2   1   0   0   0   1   2   2   1   0   0   1   2   1   2   2   0   1   0   1   2   1   2   1   0   1   2   0   0   0   1   1   2   1   0   1   1   1   1   1   1   1   1   1   1   0   0   0   2   0   0   1   1   2   2   1   1   0   2   1   0   1   1   1
 MK-1-9                 1   1   0   0   2   1   1   2   1   0   2   1   1   1   1   2   2   1   1   0   1   2   1   0   0   1   1   1   1   2   0   1   1   0   2   1   2   2   0   2   0   2   1   1   0   0   1   0   1   1   0   1   2   2   1   0   2   1   1   1   2   1   1   0   1   1   0   1   1   2   0   1   2   0   1   2   1   0   1   1   2   2   1   1   0   1   2   1   0   2   1   2   1   0   0   0   0   1   1   0   1   1   0   1   1   2   1   1   2   2   2   1   1   2   1   0   0   1   1   1   1   2   0   1   2   1   1   1   2   0   2   1   2   1   2   1   2   1   0   0   1   1   2   2   1   0   0   1   1   0   1   2   0   1   0   1   2   1   2   1   1   1   2   1   0   0   1   1   2   1   0   0   1   1   1   1   1   1   1   1   1   0   0   0   2   0   0   1   1   2   2   0   0   0   2   1   0   1   1   2
 MK-1-10                1   1   0   0   2   2   1   1   1   1   2   1   2   1   1   2   1   1   1   0   1   2   0   1   0   1   2   1   1   2   1   1   1   0   2   1   2   2   0   2   1   2   1   1   1   1   1   0   0   1   1   1   1   2   1   1   2   1   1   1   2   1   1   0   1   0   0   0   1   2   1   1   2   1   1   2   1   0   1   2   1   2   1   1   0   1   1   1   0   1   0   2   1   0   0   1   1   1   1   1   1   1   1   1   0   2   1   1   2   2   2   0   1   2   1   0   0   1   1   1   1   1   0   1   2   0   1   1   2   0   2   0   2   0   2   1   2   2   0   1   1   1   2   2   1   0   0   2   1   0   1   1   0   1   0   0   2   1   2   1   1   1   2   1   1   1   1   1   2   1   0   0   1   1   1   1   1   2   1   1   0   0   0   0   2   0   0   2   1   2   1   0   0   0   2   1   0   1   1   2
 MK-1-11                1   1   1   0   1   2   1   1   2   1   2   2   2   1   1   1   1   1   1   2   1   1   2   1   0   0   2   1   1   2   1   1   1   0   2   2   2   1   1   2   1   2   1   1   1   1   1   0   0   2   1   1   1   1   0   0   2   1   1   1   2   1   1   0   1   0   0   1   1   2   1   2   1   1   0   2   1   1   1   2   1   2   1   1   0   1   1   1   0   1   0   2   1   0   0   2   1   1   1   1   0   1   1   1   0   1   1   1   1   2   1   0   1   2   1   0   0   1   1   1   1   1   0   2   2   0   1   1   2   1   2   0   1   0   1   1   2   2   0   1   1   1   2   1   1   0   0   1   1   1   1   1   0   1   0   0   2   1   2   1   1   0   1   1   1   1   1   1   1   1   0   0   1   2   1   1   1   2   1   1   0   0   0   0   2   1   0   2   1   2   1   0   0   0   2   1   0   1   1   1
 MK-1-12                0   1   1   0   1   2   1   1   2   1   1   2   1   1   0   1   1   1   1   2   1   0   2   1   0   0   1   0   0   2   1   1   0   0   2   1   2   0   1   2   2   2   1   1   0   1   1   0   0   2   1   1   1   1   0   0   2   0   1   1   2   1   1   0   1   1   0   1   1   2   1   2   1   1   1   1   1   1   1   2   2   2   0   0   0   1   1   1   0   1   0   2   1   0   0   2   1   1   1   1   0   1   1   1   1   0   1   1   1   2   1   0   1   2   1   0   0   1   1   2   1   1   0   1   2   0   1   1   2   2   2   0   1   0   0   0   1   2   1   1   1   1   2   1   1   0   1   1   1   1   1   1   1   1   0   0   2   1   2   1   1   1   0   1   1   1   1   1   1   1   0   0   1   2   1   1   1   1   1   1   0   2   0   0   2   1   0   1   1   2   1   0   1   0   1   1   0   1   1   1
 MK-1-13                0   1   1   1   1   2   1   1   2   1   1   1   1   1   0   1   1   1   1   2   1   0   2   1   0   0   1   0   0   2   1   1   0   0   1   1   1   0   1   2   2   2   2   1   0   1   1   0   0   2   1   1   1   1   1   0   2   1   1   1   1   1   1   0   1   1   0   1   1   1   1   1   1   2   1   0   1   1   1   2   1   2   0   0   0   1   1   1   0   1   0   2   1   0   0   1   1   1   0   0   0   1   1   1   1   0   1   1   0   0   1   0   2   2   1   0   1   1   1   2   1   1   0   1   1   0   2   1   2   2   2   0   1   0   0   0   1   2   1   1   1   1   2   1   1   0   1   0   1   1   1   1   1   1   0   0   2   0   2   1   1   1   0   1   1   1   1   1   2   1   0   0   1   2   1   1   1   1   1   1   0   2   1   0   2   0   0   1   2   2   1   0   1   0   1   1   0   1   1   1
 MK-1-14                0   1   1   1   1   1   0   1   2   1   2   0   1   1   0   1   1   1   1   2   1   0   2   2   0   0   0   0   0   2   1   1   0   0   1   1   1   0   1   1   2   2   1   1   0   0   1   0   0   2   1   1   1   1   1   0   2   1   1   1   0   1   1   0   1   1   0   1   1   1   1   1   1   2   1   0   1   1   1   2   1   2   0   0   0   1   1   1   0   1   0   2   1   0   0   1   2   1   0   0   0   1   2   1   0   0   1   0   0   1   1   0   2   2   1   0   1   1   0   2   2   2   0   1   1   0   2   1   2   2   2   0   1   0   0   0   1   1   1   1   1   1   2   1   1   1   1   0   1   2   0   1   1   1   0   1   2   0   1   1   2   1   0   1   1   1   1   1   2   1   0   0   1   2   1   1   1   1   0   1   1   1   1   0   2   2   0   2   1   2   1   0   1   0   1   1   0   1   1   1
 MK-1-15                0   1   1   1   1   2   0   1   2   0   2   0   1   1   0   1   1   1   1   2   1   0   1   1   1   0   0   0   1   1   1   1   0   0   1   1   1   0   1   1   2   2   1   1   0   0   1   1   0   2   1   2   1   1   1   1   2   2   1   1   0   1   1   0   1   1   0   1   1   1   1   1   1   1   1   0   1   1   1   1   0   2   0   1   0   1   1   0   0   1   0   2   1   1   0   1   2   1   0   0   0   1   1   1   0   0   1   0   0   1   1   1   2   2   2   0   1   1   0   2   2   1   1   2   1   0   2   1   2   2   2   0   1   0   0   0   1   1   2   1   1   1   2   1   1   1   2   1   1   2   1   2   1   1   0   1   2   0   1   1   1   1   0   1   1   1   1   1   2   1   0   0   1   2   0   1   1   1   0   1   1   1   1   0   2   2   0   2   2   2   1   0   1   0   1   1   1   1   1   1
 MK-1-16                0   1   1   1   1   2   0   1   2   0   2   0   1   0   1   1   2   1   1   1   1   1   1   0   1   0   1   0   1   1   2   1   1   0   1   1   1   0   2   1   2   1   1   1   0   2   1   1   1   0   0   2   1   1   1   1   2   2   1   1   0   1   0   0   1   1   0   1   1   1   1   1   1   1   1   0   1   1   1   1   0   1   0   1   0   1   1   0   0   0   0   2   0   1   0   1   2   1   0   0   0   1   1   1   1   0   1   0   0   1   1   1   2   2   2   0   1   1   0   2   2   1   2   2   1   0   2   1   2   2   2   0   1   0   1   0   1   0   2   1   1   1   1   1   2   1   2   1   1   2   0   2   1   1   0   1   2   1   2   1   2   1   0   2   1   1   1   1   2   1   1   0   1   1   0   1   2   1   0   1   2   1   1   0   2   2   1   2   1   2   1   0   1   0   2   1   1   1   1   1
 MK-2-1                 2   0   2   1   2   1   0   2   1   2   0   1   1   1   1   0   1   1   2   1   0   0   0   1   1   1   1   0   1   1   2   1   1   2   1   2   1   1   0   1   2   2   1   1   1   1   1   2   0   2   1   2   1   1   1   1   1   1   2   1   2   1   1   1   1   2   1   1   0   2   1   2   1   2   1   1   1   2   0   2   0   2   1   2   1   1   1   0   1   2   0   2   2   1   1   0   1   0   0   1   0   1   2   1   1   1   0   0   1   1   1   1   1   1   1   1   1   0   0   1   2   1   1   1   2   0   2   1   1   0   0   1   1   1   2   0   1   1   1   0   1   1   1   2   1   1   1   1   1   0   2   0   0   1   2   0   1   0   1   1   0   1   0   1   1   1   2   1   1   1   2   1   0   1   1   2   0   2   1   1   2   1   1   2   0   0   1   1   0   2   1   1   1   1   0   2   2   2   0   1
 MK-2-2                 2   0   1   1   2   2   0   2   1   2   0   1   1   1   1   0   1   1   2   0   0   0   0   1   1   1   1   0   1   1   2   1   0   2   1   2   2   0   1   1   2   2   1   1   1   1   1   2   0   2   1   2   1   1   2   1   1   1   2   1   2   0   1   1   1   1   0   1   1   2   1   2   1   2   1   1   1   2   0   2   0   2   1   2   1   1   1   1   1   1   0   2   1   0   0   0   2   0   0   1   0   1   2   1   1   1   0   0   1   1   1   0   1   2   1   1   1   0   1   1   2   0   1   0   2   0   2   2   1   0   0   1   1   1   2   0   1   1   1   0   1   1   1   2   2   1   1   1   1   0   2   0   0   1   2   0   2   0   1   1   0   1   0   1   1   0   2   1   1   1   2   1   0   1   1   2   1   2   1   1   2   1   1   2   1   0   1   1   0   2   1   1   1   1   0   2   2   2   0   1
 MK-2-3                 2   0   1   1   2   2   0   2   1   2   0   2   0   1   1   0   1   1   2   0   0   1   0   1   1   1   1   0   1   1   2   1   0   1   1   1   2   0   1   1   2   2   1   1   1   1   1   2   1   2   1   1   1   1   1   1   1   1   2   1   1   0   1   0   1   1   0   1   1   2   1   2   1   1   1   1   2   1   0   2   0   1   1   2   1   1   0   1   1   2   1   1   1   0   0   1   2   1   0   1   0   1   2   0   1   0   0   1   1   1   1   0   1   2   0   1   0   0   0   0   2   1   1   1   2   0   2   2   1   0   1   1   1   1   1   0   1   1   1   0   1   1   1   1   1   1   1   1   2   0   2   0   0   1   2   0   2   0   1   1   0   1   1   1   1   0   1   1   1   1   2   1   0   1   1   1   1   2   1   1   2   1   1   2   1   0   1   0   0   1   1   1   1   1   0   2   2   2   0   1
 MK-2-4                 2   0   1   1   2   1   0   2   1   2   0   1   0   1   1   1   1   2   2   1   0   1   0   1   1   1   1   0   2   1   2   1   1   1   1   1   2   0   1   1   2   2   1   0   2   0   0   2   1   2   1   2   1   1   1   1   1   1   2   1   1   0   1   0   1   1   0   1   1   2   1   1   1   1   1   1   2   0   0   2   1   1   1   2   1   0   0   1   0   2   1   1   1   0   0   1   2   1   0   1   1   1   2   0   1   0   0   1   1   1   1   0   2   2   0   0   0   0   1   0   2   1   1   1   2   0   2   2   1   0   1   1   1   1   1   0   1   1   1   1   2   1   1   1   1   1   1   2   2   0   2   0   0   1   2   0   2   0   0   1   0   1   1   1   1   0   1   1   1   1   2   1   0   1   1   1   1   1   1   1   2   1   1   2   1   0   1   0   0   2   1   2   1   1   0   2   2   2   0   1
 MK-2-5                 2   0   0   1   2   1   0   2   2   1   1   1   0   1   1   1   1   2   2   2   0   0   0   2   1   0   1   0   1   1   2   1   1   1   1   1   2   1   1   1   2   2   1   0   2   0   0   2   1   2   2   2   1   1   1   2   1   0   2   1   2   0   1   0   1   1   0   1   1   1   1   1   1   1   1   1   1   0   0   2   1   1   0   2   1   0   0   1   0   2   1   2   1   1   0   1   2   2   0   1   1   1   2   0   1   0   2   1   0   1   1   0   2   2   1   0   1   0   1   0   2   1   1   1   2   1   1   2   1   0   1   0   1   0   1   0   1   0   1   2   2   1   1   1   1   1   1   2   1   0   2   0   1   1   2   1   2   0   1   1   0   1   1   1   1   1   2   1   2   1   2   1   0   1   1   1   1   1   1   1   2   2   1   2   1   0   1   0   0   2   1   1   1   0   1   2   2   2   0   2
 MK-2-6                 2   0   0   1   1   1   0   2   2   1   1   1   0   1   1   1   1   1   2   2   1   0   0   2   1   0   2   0   2   1   1   1   1   1   1   1   2   0   1   0   2   2   0   0   2   1   0   2   1   2   2   1   1   1   0   2   1   0   1   1   1   0   1   1   1   1   1   2   1   1   0   1   2   1   1   1   1   0   0   2   0   1   0   1   1   0   1   1   0   1   1   2   1   2   0   1   2   2   0   1   1   1   1   0   1   2   2   1   1   1   1   0   2   2   0   0   0   0   0   0   2   1   1   1   1   1   1   2   1   1   0   0   1   0   2   0   0   0   0   2   2   1   1   0   1   1   1   2   1   1   1   0   1   0   2   1   2   0   0   2   0   1   2   1   1   1   2   1   2   1   1   1   0   1   1   1   1   0   1   1   2   2   0   2   1   0   1   0   0   2   1   1   1   0   1   2   2   2   0   2
 MK-2-7                 2   1   0   1   1   1   0   2   2   1   1   1   0   1   1   1   0   1   2   2   1   0   0   2   0   0   1   0   2   1   1   1   1   1   1   1   2   0   1   0   2   2   0   1   2   1   0   1   1   1   2   1   0   1   0   2   1   0   1   1   1   0   1   1   1   0   1   1   1   1   0   1   2   1   0   1   1   0   0   2   0   1   0   2   1   0   1   1   0   2   1   2   1   2   0   0   1   1   0   1   0   1   1   0   2   2   2   2   1   1   1   0   2   2   0   0   1   0   0   0   2   1   1   0   1   1   1   2   1   1   0   1   1   1   2   0   0   0   0   2   1   1   1   0   1   1   1   2   1   1   1   1   1   0   1   1   2   0   0   2   2   1   2   0   1   1   2   1   2   0   1   1   0   1   1   1   2   1   1   1   2   2   0   2   1   0   1   0   1   2   1   1   1   0   0   1   1   2   0   2
 MK-2-8                 2   2   0   1   1   1   0   2   2   1   2   1   0   1   1   1   0   1   2   1   2   0   0   0   0   0   1   0   2   0   1   2   2   1   1   1   2   0   1   0   2   2   0   0   2   1   1   1   1   0   1   1   1   2   0   2   1   0   1   1   1   0   1   1   1   0   1   0   1   1   0   1   2   2   0   1   1   0   0   2   0   1   0   2   1   0   2   1   1   2   1   2   1   2   0   1   1   0   0   1   0   0   1   0   1   2   2   2   2   1   1   0   2   1   0   0   0   0   0   0   2   1   1   0   0   1   1   2   0   1   0   1   1   0   1   0   0   0   0   1   1   1   0   0   1   0   1   1   0   2   1   2   1   0   0   1   2   0   0   1   1   1   2   0   1   1   2   1   2   0   1   1   0   1   1   1   2   1   1   1   2   2   0   1   0   0   1   0   1   1   1   1   1   1   0   1   1   2   0   1
 MK-2-9                 1   2   0   1   2   1   0   2   2   1   1   1   0   1   1   1   0   2   2   1   1   0   0   0   0   1   2   0   2   0   1   2   2   0   1   1   2   0   1   1   2   1   0   0   2   1   1   1   1   0   1   1   1   2   1   2   1   0   1   1   1   0   1   1   1   0   1   0   1   1   0   1   2   2   1   1   0   0   0   2   1   1   0   2   1   0   2   1   1   2   1   1   1   2   1   1   1   0   0   2   0   0   1   0   1   2   2   2   1   1   1   1   2   1   0   1   0   0   0   0   2   1   1   1   0   1   1   2   0   2   0   1   1   1   0   0   1   1   1   1   1   1   0   1   1   0   1   1   0   1   1   2   1   0   0   1   1   0   0   1   1   1   2   0   1   1   1   1   1   0   2   1   0   1   1   1   2   1   1   1   2   2   0   1   1   0   1   0   2   1   1   1   1   1   0   1   1   2   0   0
 MK-2-10                1   2   0   1   2   1   0   2   1   1   1   1   0   1   1   1   0   2   1   1   1   0   0   0   1   1   2   0   2   0   1   1   2   0   1   2   2   0   1   1   2   1   0   0   2   1   1   1   1   0   1   1   2   2   1   2   1   0   1   1   1   1   1   1   1   0   1   1   1   1   0   1   2   2   1   1   0   0   0   2   1   1   0   2   1   0   1   1   1   2   1   1   1   2   1   2   1   0   0   2   0   0   1   0   1   1   2   2   1   1   1   1   1   1   1   1   1   0   0   1   1   1   1   1   0   1   1   2   0   2   1   0   1   1   0   0   1   1   1   0   1   1   0   1   1   0   1   1   0   1   1   2   1   0   0   1   1   0   0   1   1   1   2   0   1   1   1   1   1   0   2   1   1   1   1   1   2   0   1   1   2   2   0   1   1   0   1   0   2   1   1   2   1   0   1   1   1   2   0   0
 MK-2-11                1   2   0   1   1   0   0   1   1   0   1   1   1   1   1   1   0   2   1   2   1   1   0   0   1   1   2   1   2   0   1   1   2   1   1   1   2   0   1   1   2   1   0   0   2   1   1   1   1   0   1   1   2   2   1   2   1   0   1   1   1   1   1   1   1   0   1   1   1   1   0   1   2   2   0   1   0   0   0   2   1   2   0   2   1   0   1   1   1   2   1   2   1   2   1   2   2   1   0   2   0   0   1   0   1   1   2   2   1   1   1   1   1   1   1   1   1   1   0   1   1   1   1   1   0   2   1   1   0   2   1   0   1   1   0   0   0   1   1   0   1   1   0   1   1   0   1   1   0   1   0   2   1   0   0   1   1   0   0   1   1   1   2   0   1   1   1   1   1   0   2   2   1   2   1   1   2   0   1   1   2   2   0   1   1   0   1   0   2   1   1   2   1   0   0   1   1   2   0   0
 MK-2-12                1   2   0   1   1   1   0   1   1   0   1   1   1   1   2   1   1   2   0   2   2   1   0   1   1   1   2   1   2   0   0   1   2   1   1   1   2   1   1   1   2   1   0   0   2   1   1   1   1   0   1   1   2   1   1   1   1   0   1   1   1   1   1   1   1   0   1   1   1   1   1   1   2   2   0   1   0   0   0   2   1   2   0   2   1   0   1   1   1   2   1   2   1   2   2   2   2   1   0   1   0   0   1   0   2   0   2   2   1   1   1   1   1   1   1   1   1   0   0   1   1   1   1   2   0   1   0   1   0   2   1   0   1   1   1   0   0   1   2   0   1   1   0   1   1   0   1   1   0   2   0   2   1   0   0   1   1   2   0   1   1   1   2   0   1   1   1   1   1   0   2   2   1   2   1   1   2   0   1   1   2   2   0   1   1   0   1   0   2   1   1   2   1   0   0   2   1   2   0   0
 MK-2-13                1   2   0   2   1   1   0   1   1   0   1   2   0   1   2   0   1   1   0   1   2   1   0   1   1   1   2   1   2   0   0   1   1   1   1   2   2   1   2   1   1   2   0   0   2   1   1   1   1   0   1   1   1   1   1   1   1   1   1   0   1   1   0   1   0   0   1   0   1   1   1   1   2   2   1   1   1   0   1   2   2   2   0   2   1   0   1   1   1   2   1   2   1   2   2   2   2   2   1   1   0   0   1   0   1   0   2   2   1   1   1   0   1   1   1   1   0   0   0   0   1   1   2   1   0   0   1   2   0   2   1   0   1   1   1   0   0   1   2   0   1   2   0   1   1   0   0   1   0   2   0   2   1   0   1   1   2   2   0   0   1   1   2   0   1   1   1   1   1   1   2   2   1   1   1   1   2   0   0   1   2   2   0   1   1   0   1   0   2   1   1   2   1   0   0   2   0   2   0   0
 MK-2-14                0   2   0   2   1   1   0   1   1   0   2   1   0   1   2   0   1   1   0   1   2   1   1   1   1   1   2   1   2   0   0   0   1   1   1   1   2   1   2   1   1   2   0   1   2   1   1   1   1   1   1   1   1   1   1   1   1   1   1   0   1   1   0   0   0   0   1   0   1   1   1   1   2   2   1   1   1   0   1   2   2   2   0   2   1   0   1   1   2   2   1   2   0   2   2   2   2   2   1   1   0   0   1   0   1   0   2   2   1   1   1   0   1   1   2   1   0   0   0   0   1   1   2   1   0   0   1   2   0   1   1   0   1   1   1   0   0   1   2   0   1   1   0   1   1   0   0   1   0   2   0   1   1   0   2   1   2   2   0   1   1   1   0   0   1   1   0   1   1   1   2   1   1   1   1   1   2   0   0   1   2   2   0   1   1   1   1   0   2   1   1   2   1   0   0   0   0   0   0   0
 MK-2-15                1   2   0   2   1   1   0   2   2   0   2   1   0   1   2   1   1   1   0   1   2   1   1   1   1   1   2   1   2   0   0   0   1   1   1   1   2   2   2   1   1   1   1   1   2   1   1   1   1   1   1   1   1   2   1   2   1   1   0   0   1   0   0   0   0   0   1   0   1   1   1   1   1   2   1   1   1   0   1   2   1   2   0   2   1   0   1   2   1   2   1   2   0   1   2   2   2   2   0   1   0   0   1   0   1   0   1   2   1   1   1   0   1   1   2   1   0   0   0   0   1   1   2   1   0   0   1   2   0   1   1   0   1   1   1   0   0   0   2   0   1   1   0   1   1   0   0   1   0   2   0   1   1   0   2   1   2   2   0   1   1   1   0   0   1   1   0   1   1   1   1   1   1   0   1   1   2   0   2   0   2   2   0   1   1   1   2   0   1   1   1   2   1   0   0   0   0   0   0   0
 MK-2-16                1   2   0   2   1   1   0   1   2   0   2   1   0   1   2   1   1   1   0   1   1   0   1   1   1   1   2   1   2   0   1   0   1   1   1   1   2   2   2   2   1   1   1   2   1   1   1   1   1   0   1   1   0   2   1   2   1   1   0   0   1   0   0   0   0   0   1   0   1   1   1   1   1   2   1   0   1   0   1   1   1   1   1   2   1   0   1   2   1   1   2   2   0   1   2   2   2   2   0   1   0   0   1   0   1   0   1   2   1   0   1   0   1   2   2   1   0   0   0   0   0   1   2   1   0   0   1   2   0   1   1   0   0   2   1   0   0   0   2   0   1   1   0   1   1   0   0   2   0   2   0   1   1   2   2   2   2   2   1   1   1   1   0   0   1   1   1   1   1   1   1   0   1   0   1   1   2   0   1   0   2   2   0   1   1   1   2   0   0   1   1   2   1   0   0   0   0   1   0   1
 MK-3-1                 0   0   1   1   0   1   2   1   0   0   1   2   1   2   2   1   1   2   1   1   2   0   0   2   1   2   0   0   1   0   1   1   0   2   1   1   0   0   1   1   1   1   2   2   2   1   0   0   0   0   1   1   0   2   2   2   2   1   2   0   0   0   2   1   1   2   1   1   0   2   1   1   2   1   1   2   1   2   1   1   2   1   1   0   1   1   2   1   1   0   0   1   1   2   0   0   1   0   0   0   1   1   1   1   1   2   0   2   0   1   1   2   1   1   1   1   1   1   1   1   2   2   1   1   1   0   1   1   1   1   2   2   1   2   2   0   2   0   0   1   0   1   1   1   1   1   2   1   2   1   1   2   1   2   0   0   1   2   0   2   0   1   1   0   1   2   0   2   2   0   1   2   0   0   1   1   2   2   0   1   2   0   0   1   1   0   1   1   0   2   0   1   1   2   0   2   1   2   0   1
 MK-3-2                 1   0   1   1   0   0   2   2   1   0   0   2   1   1   2   1   1   2   0   1   2   0   0   2   1   2   0   0   1   0   0   0   1   2   1   1   1   0   1   0   1   1   2   2   2   1   2   0   0   1   1   1   0   2   2   2   2   1   2   0   0   1   2   1   1   2   1   1   0   2   1   1   2   1   1   1   1   2   1   0   1   1   1   0   1   1   2   1   1   0   0   1   1   2   0   0   1   0   0   0   1   1   1   1   1   2   0   1   0   1   1   2   1   1   0   1   1   1   1   1   2   2   1   1   1   0   1   1   2   1   1   2   1   2   2   0   2   0   0   1   0   0   1   1   1   1   2   1   2   1   1   2   0   2   0   1   1   2   0   2   0   1   1   0   1   2   0   2   2   0   0   2   0   0   2   1   1   1   1   1   1   1   0   1   1   0   1   1   0   1   0   1   1   2   0   2   1   2   0   2
 MK-3-3                 1   0   0   1   0   0   2   1   1   0   0   2   1   1   2   1   1   2   0   1   2   0   1   0   1   2   0   0   1   0   0   0   1   1   1   1   1   0   1   0   1   1   2   2   2   1   2   0   0   1   0   0   0   2   1   2   2   1   2   0   0   1   2   2   1   2   1   1   0   2   2   1   2   2   1   1   1   2   0   0   1   1   2   0   1   1   2   1   1   0   0   1   1   2   0   0   0   0   0   1   0   2   1   1   1   2   0   1   0   1   1   2   1   1   1   1   1   1   1   1   2   2   1   1   1   0   1   1   2   1   1   2   1   2   1   1   2   0   0   1   0   0   2   1   1   1   2   2   2   1   1   2   0   2   1   1   0   2   0   2   0   1   1   0   1   1   0   2   2   0   0   1   0   1   2   1   1   1   1   1   1   1   0   1   0   0   1   2   1   1   0   1   1   2   0   2   1   2   0   2
 MK-3-4                 1   0   1   1   0   0   2   1   1   0   0   2   1   1   2   1   1   2   1   0   2   1   0   0   2   2   0   0   1   0   0   0   1   1   1   1   1   0   1   0   2   1   2   2   2   1   2   0   0   1   0   0   0   2   1   2   2   1   2   0   1   1   2   2   2   2   2   1   0   2   2   1   2   2   2   2   1   2   0   0   1   1   2   1   1   1   2   1   1   0   0   1   1   2   0   0   0   0   1   1   0   1   1   2   1   2   0   2   0   1   1   2   1   1   1   1   0   1   1   2   2   2   2   1   1   0   1   1   1   1   1   2   1   2   1   0   2   0   0   1   0   0   2   1   1   1   2   2   2   1   1   2   0   1   1   1   0   2   0   1   1   1   2   1   1   1   0   2   2   0   0   1   0   0   2   1   1   1   1   1   1   1   0   1   1   1   1   1   2   1   1   1   1   2   0   2   1   2   0   1
 MK-3-5                 1   0   1   1   0   1   2   1   1   0   0   2   1   1   2   1   2   2   1   0   2   1   0   0   1   2   0   1   1   0   0   0   0   2   1   1   1   0   2   1   2   1   2   2   2   1   1   0   1   2   0   1   0   2   1   1   2   1   2   0   2   1   2   2   2   2   2   2   0   1   2   1   2   2   2   1   1   2   0   1   1   1   2   2   1   1   2   1   1   1   0   1   1   1   0   0   0   0   1   1   0   1   1   2   1   2   0   2   0   1   1   2   0   1   1   1   0   0   1   2   2   1   2   1   1   0   1   1   1   1   1   2   2   2   1   0   1   0   0   1   0   0   2   1   1   0   2   2   2   1   1   1   0   1   1   1   0   1   0   1   1   1   2   1   1   1   0   2   2   0   1   1   0   0   2   1   1   1   1   1   1   1   0   1   1   1   1   1   2   1   1   1   1   2   0   2   1   2   1   1
 MK-3-6                 0   0   1   1   0   1   2   1   0   0   0   2   1   1   2   1   2   2   1   0   1   1   0   0   1   2   0   1   1   0   1   1   0   2   0   0   1   0   2   1   2   1   1   2   2   1   1   0   1   1   0   1   0   2   1   1   2   1   2   0   1   1   2   1   2   2   2   2   1   1   2   1   2   2   2   1   1   2   0   1   1   1   1   2   1   2   2   1   1   1   0   1   1   1   0   1   0   0   1   1   0   1   1   1   1   2   0   2   0   1   1   2   0   2   1   1   1   0   2   2   2   1   2   1   1   0   1   1   1   2   1   2   1   2   1   0   1   0   0   1   1   0   2   1   1   1   1   2   2   1   2   1   0   1   1   2   1   0   0   1   1   1   2   1   1   1   0   2   2   0   1   1   0   0   2   1   1   0   1   1   1   1   0   1   2   2   1   1   2   1   0   1   2   2   1   2   1   2   1   1
 MK-3-7                 0   0   1   1   0   1   2   2   0   0   0   2   1   1   2   0   2   2   1   0   1   1   0   0   1   2   0   1   1   0   1   1   0   2   0   0   2   1   2   1   2   1   1   2   2   2   1   0   1   1   0   1   0   2   1   1   2   0   1   0   0   1   2   1   2   2   2   2   1   1   1   1   2   2   2   1   1   1   1   1   1   1   1   2   1   1   2   1   1   1   0   0   1   1   0   1   0   0   1   1   0   0   1   1   1   2   0   2   0   2   2   2   0   2   1   0   1   0   2   2   2   1   1   1   1   1   2   1   1   1   1   2   1   1   2   0   0   0   0   0   1   0   2   1   2   1   1   2   2   1   2   1   0   1   1   2   1   0   0   0   1   1   1   1   1   1   1   2   2   1   1   1   0   0   2   0   1   1   1   0   1   1   0   1   1   2   1   1   2   1   0   1   2   1   0   2   1   2   1   1
 MK-3-8                 0   0   1   1   0   1   2   2   0   0   0   2   1   1   2   1   1   1   1   0   1   0   0   0   1   2   0   0   1   0   1   1   0   2   0   0   2   1   2   1   1   1   1   1   2   1   0   0   1   2   0   1   0   2   1   1   2   0   2   0   0   2   1   1   2   1   2   2   1   1   2   1   2   2   2   1   2   1   1   1   1   1   1   2   1   1   2   1   1   1   1   0   1   1   0   2   0   0   1   1   0   0   2   1   2   2   0   2   1   2   2   2   0   1   1   0   1   0   2   2   2   1   1   1   2   1   2   1   1   1   1   2   1   1   1   0   0   0   0   0   1   0   2   1   2   1   1   1   2   1   2   1   1   1   1   2   1   0   1   0   1   1   1   1   1   0   1   2   2   1   0   1   0   0   1   0   1   1   1   0   1   1   0   1   1   1   1   1   2   1   0   1   2   1   0   2   1   2   1   1
 MK-3-9                 0   0   2   1   0   0   1   2   0   0   0   1   1   1   2   1   0   1   1   0   1   0   0   0   1   2   1   0   1   1   1   1   0   2   0   0   2   2   2   1   1   1   2   1   2   1   0   0   1   2   0   1   0   1   1   1   1   0   2   0   1   2   1   2   2   0   2   2   1   1   1   2   2   2   2   1   2   1   2   1   1   2   1   2   1   1   2   2   1   1   1   0   1   1   0   1   0   1   1   1   0   0   2   1   1   2   0   2   1   2   2   2   1   2   1   0   1   0   2   2   2   1   2   1   1   1   2   1   1   0   1   2   1   1   1   0   0   0   0   0   1   0   2   1   2   1   1   2   2   1   2   1   1   1   1   2   1   1   1   1   1   0   1   0   1   0   1   1   2   1   0   2   0   0   1   1   1   1   1   0   1   1   0   1   1   0   1   1   2   1   0   1   2   1   0   2   1   2   1   1
 MK-3-10                0   1   1   1   0   0   2   2   1   0   1   1   1   1   2   0   0   1   2   0   2   0   0   0   1   1   1   0   1   1   1   1   0   2   0   0   2   2   2   1   1   1   1   1   2   1   0   0   1   2   0   1   0   1   1   1   1   0   2   1   1   1   1   2   2   1   2   2   1   1   1   2   2   2   2   1   2   1   1   1   2   2   1   2   1   2   2   2   1   1   1   0   1   2   1   1   0   0   1   1   0   0   2   0   1   2   0   2   1   2   2   2   1   2   1   0   0   0   1   1   1   1   2   2   1   1   2   2   1   0   2   2   1   1   1   0   0   2   0   0   1   0   2   1   2   1   1   2   2   1   2   2   1   1   0   2   1   1   1   1   1   0   1   0   2   1   1   1   1   1   0   2   0   0   1   2   1   1   1   0   1   1   1   2   2   0   0   1   2   1   0   1   2   0   0   2   1   2   1   1
 MK-3-11                0   1   1   0   0   0   2   2   1   1   1   1   1   1   2   2   0   1   1   0   1   0   0   0   1   1   0   1   1   1   1   1   0   2   0   0   2   2   2   0   1   0   1   1   2   1   0   0   1   2   1   1   0   1   1   1   1   0   2   1   0   1   1   2   2   1   2   2   2   1   1   2   2   1   2   1   1   2   1   1   2   2   1   1   0   2   2   2   1   1   1   1   1   2   1   1   0   0   1   0   0   0   2   0   1   1   0   2   1   2   2   2   1   2   1   1   0   1   1   1   1   1   2   2   1   1   1   1   1   1   2   1   1   1   1   0   0   2   0   0   1   0   2   1   2   1   2   2   2   1   2   2   1   1   0   2   1   1   1   0   1   0   0   0   1   1   1   1   1   1   0   2   2   0   1   1   1   2   1   0   1   1   1   2   2   0   0   1   2   2   2   1   2   0   0   2   0   2   1   1
 MK-3-12                0   0   0   0   0   0   2   2   0   1   1   0   1   0   2   2   0   1   1   0   2   0   0   0   1   1   0   1   0   1   1   1   1   1   0   0   2   2   2   1   1   0   1   1   1   1   0   0   1   2   1   1   0   1   1   1   1   0   2   1   0   1   1   2   2   1   2   2   2   0   1   2   2   1   2   1   1   2   1   1   2   2   1   1   1   2   2   2   1   1   1   1   1   2   1   1   1   0   1   0   0   0   2   0   1   1   0   2   1   2   1   2   1   2   1   1   0   0   1   2   0   1   1   2   1   1   1   1   1   1   2   1   1   2   1   0   0   2   0   0   2   0   2   1   2   1   2   2   2   1   2   2   1   1   0   2   1   1   1   0   1   0   0   0   1   1   1   1   0   1   1   2   1   0   0   1   1   2   1   0   2   1   1   2   2   1   0   1   2   2   2   1   2   0   0   2   0   2   1   1
 MK-3-13                0   0   0   0   1   0   2   2   1   1   1   0   1   0   2   2   0   1   1   0   2   0   0   0   1   1   0   1   0   1   1   1   1   0   0   0   2   2   2   1   0   1   1   2   1   1   0   0   1   2   2   1   0   1   1   2   2   0   1   1   0   1   1   1   2   0   2   2   2   0   1   2   2   1   2   1   2   2   1   1   1   2   1   1   1   2   2   2   1   0   1   1   1   2   0   1   1   1   1   0   0   0   2   0   1   1   1   1   1   2   1   2   1   1   1   1   0   1   1   2   1   1   1   2   1   1   0   1   1   1   2   1   1   2   1   0   0   2   0   0   2   0   1   1   2   1   2   2   2   1   2   2   1   1   0   2   1   2   1   0   1   0   0   0   1   1   1   0   0   1   1   2   1   0   1   0   1   1   1   0   2   1   1   2   2   1   0   1   2   2   2   1   2   0   0   1   1   2   1   1
 MK-3-14                1   0   1   0   1   0   2   2   2   1   1   0   1   0   2   2   0   1   1   0   2   0   1   0   1   2   1   1   1   1   1   1   1   0   0   1   2   2   2   1   0   1   1   0   1   1   0   0   1   2   2   1   0   0   1   2   1   0   1   1   0   1   1   0   2   0   2   2   2   0   2   2   2   1   2   2   2   2   1   1   1   2   1   1   1   2   1   2   1   0   2   1   1   1   0   1   1   1   1   0   0   0   2   1   1   1   1   1   1   2   1   1   1   1   2   1   0   1   1   1   0   1   1   2   1   1   0   0   1   1   2   1   1   2   1   1   0   2   0   0   2   0   2   1   1   1   2   2   1   2   1   2   1   0   1   2   1   2   1   0   1   0   0   1   1   1   1   1   0   0   1   2   1   0   1   0   1   1   2   0   2   1   1   2   1   2   1   0   1   2   2   1   2   0   0   1   2   2   1   1
 MK-3-15                1   0   1   0   1   0   2   2   2   1   1   0   0   0   2   2   1   1   0   0   2   0   2   0   1   2   1   1   1   1   1   1   1   0   0   2   2   1   2   1   1   1   1   0   1   1   1   0   1   2   2   1   0   0   1   2   1   0   1   2   0   1   1   0   2   0   2   2   2   1   2   2   1   1   0   2   1   2   0   2   1   2   1   1   1   2   1   2   1   0   2   1   1   2   0   1   1   1   1   0   0   0   2   1   1   1   1   1   1   2   1   1   1   1   2   1   0   1   1   1   0   1   1   2   1   1   0   0   1   1   2   1   2   1   1   1   0   2   0   0   2   0   2   1   1   1   2   1   1   1   1   2   0   0   1   2   1   2   1   0   0   0   0   0   1   1   1   1   1   0   0   2   1   0   1   0   1   1   2   0   2   1   1   2   1   2   1   0   1   2   2   1   2   0   0   0   2   2   1   1
 MK-3-16                1   1   2   1   1   0   1   2   1   1   0   0   0   0   2   1   1   1   0   0   2   0   2   0   1   2   1   1   1   1   1   1   1   0   0   2   2   1   2   1   1   1   1   0   1   1   1   1   1   2   2   1   0   0   0   2   1   0   1   2   1   1   1   0   1   0   2   2   2   1   1   2   1   1   0   2   1   2   0   1   1   2   1   1   1   2   1   2   1   0   2   1   1   1   0   1   1   1   1   0   0   0   2   1   1   1   1   2   1   2   1   1   2   1   2   1   0   1   1   0   0   0   1   2   0   1   0   0   1   1   2   1   2   1   2   1   0   2   0   0   2   0   2   2   1   0   2   0   2   1   1   2   0   0   0   2   1   2   1   0   0   0   0   0   1   1   1   1   1   0   1   2   1   0   1   0   0   1   2   0   2   1   1   1   1   2   1   0   1   2   2   2   2   0   1   1   1   2   1   1
 MK-4-1                 1   2   1   1   2   0   1   1   1   0   0   1   1   2   0   0   2   2   2   2   1   2   2   2   1   2   1   1   1   1   2   2   1   1   0   0   1   0   0   1   1   2   1   0   2   1   2   1   1   1   1   1   2   0   0   1   2   1   2   1   1   0   1   0   1   1   0   2   1   0   1   1   1   1   1   0   1   2   2   1   1   0   1   1   2   1   2   2   2   2   1   2   1   2   1   1   2   1   2   1   1   2   1   0   1   1   1   0   1   1   1   2   1   1   0   1   0   1   1   1   2   2   1   2   1   1   1   1   2   0   2   0   1   2   1   0   0   2   1   0   1   1   1   0   1   1   1   1   2   1   1   1   1   2   2   0   0   0   2   1   0   0   1   0   1   0   0   1   1   1   1   0   1   1   0   1   0   0   1   2   2   0   2   0   1   0   0   1   0   2   0   1   2   0   0   1   2   0   0   0
 MK-4-2                 2   2   1   1   2   0   1   1   1   0   0   0   1   2   0   0   2   2   2   1   1   2   2   2   0   2   1   1   1   2   2   2   1   1   0   0   2   0   0   2   1   2   1   0   2   0   2   2   1   1   1   2   2   0   0   1   2   1   2   1   1   0   1   0   1   1   0   2   1   0   1   1   1   1   2   0   1   2   1   1   1   0   1   2   2   1   2   2   2   2   2   2   1   2   1   1   2   1   1   1   1   2   1   0   1   1   1   1   1   1   1   2   1   1   0   1   0   1   1   1   2   2   1   2   1   1   2   1   0   0   2   1   1   2   1   0   0   2   1   0   1   1   1   0   1   1   1   1   2   1   0   1   1   2   2   0   0   0   2   1   0   1   1   0   1   0   0   0   1   1   1   0   1   1   0   1   0   0   1   2   2   1   2   0   1   1   0   0   2   2   0   1   2   0   0   1   2   1   0   0
 MK-4-3                 2   2   1   1   2   1   1   1   1   0   0   0   1   2   0   0   2   2   1   2   1   2   2   2   0   2   1   1   1   2   2   1   1   1   1   0   2   0   0   2   2   2   1   0   2   0   1   2   1   1   1   2   1   0   1   1   2   1   2   2   1   0   1   1   2   1   0   2   1   0   1   1   1   1   2   0   1   2   1   1   1   0   1   2   2   1   2   2   2   2   2   1   1   2   1   1   2   1   1   1   1   2   1   0   1   1   2   1   0   1   1   2   1   1   0   1   0   1   1   1   2   2   1   2   1   1   1   1   0   0   2   1   0   2   1   0   0   2   1   0   1   1   1   0   1   1   1   1   1   1   0   1   1   1   2   1   0   0   2   1   0   1   0   0   2   0   1   0   1   1   1   0   1   0   0   0   0   0   1   2   2   1   2   0   1   1   0   0   2   2   0   1   1   1   0   1   2   1   0   1
 MK-4-4                 2   2   1   2   2   1   1   1   1   1   1   0   0   2   0   1   1   2   0   2   1   2   2   2   0   1   1   1   1   2   2   1   1   1   1   0   2   0   0   2   2   2   1   0   1   0   1   2   1   1   1   2   1   0   1   1   2   1   2   2   0   1   1   1   2   1   0   2   1   0   1   1   2   1   2   0   1   2   1   1   1   0   1   1   2   1   2   1   1   2   2   1   1   2   1   0   2   1   1   1   1   2   1   0   1   2   1   0   1   1   1   2   2   0   0   1   1   0   1   1   1   2   1   2   1   1   1   1   0   0   2   1   0   1   2   0   0   2   1   0   1   1   1   0   1   1   2   1   2   2   0   1   1   1   2   1   0   0   2   1   1   1   0   1   2   0   0   0   1   1   1   0   0   0   0   0   0   0   1   1   2   1   1   0   1   1   0   0   1   2   0   1   1   1   1   1   2   1   0   1
 MK-4-5                 2   2   2   2   2   1   1   1   2   1   1   0   0   1   0   2   1   2   0   2   1   2   2   2   1   1   1   1   1   1   2   1   1   1   1   0   2   0   1   2   2   2   1   0   1   1   1   2   1   0   1   2   1   0   1   1   2   2   2   2   0   1   1   0   2   1   1   1   0   0   1   1   2   1   2   0   0   2   1   1   1   0   1   1   2   1   2   1   0   2   2   1   1   2   0   0   2   1   1   1   0   2   1   0   1   2   1   0   1   1   1   1   1   0   0   1   0   0   1   1   1   1   1   1   1   1   1   1   0   0   0   1   0   1   2   2   0   2   1   0   1   1   1   0   1   1   1   1   2   1   2   1   1   1   1   1   1   0   2   1   1   0   1   1   2   0   1   1   1   1   2   0   0   0   0   1   0   0   1   1   1   1   1   0   1   1   0   0   0   2   1   1   1   1   1   1   2   1   1   1
 MK-4-6                 2   1   2   1   2   1   1   1   2   2   1   0   0   1   0   2   1   2   0   2   1   2   2   1   1   1   1   1   1   1   2   1   1   1   1   0   2   0   1   2   2   2   1   1   1   1   0   1   2   0   0   2   2   0   1   1   0   2   2   1   1   1   1   0   2   1   1   1   0   0   1   1   2   1   2   0   0   2   1   1   1   0   1   1   2   1   2   2   0   2   2   1   1   2   0   0   2   1   1   1   0   1   1   0   1   2   0   1   1   1   0   1   1   0   0   1   0   1   1   1   1   2   1   1   1   1   1   1   0   0   0   1   0   2   2   2   0   2   1   1   1   2   1   0   1   0   1   0   2   1   2   2   1   0   1   0   2   0   2   1   1   0   1   1   2   0   1   1   1   2   1   0   0   0   0   0   0   0   1   1   0   0   0   0   1   1   1   0   0   1   0   0   1   1   2   1   2   1   1   2
 MK-4-7                 2   1   2   1   1   1   1   1   1   2   1   0   0   1   0   1   1   1   0   1   1   2   2   1   1   1   1   1   1   1   2   1   1   1   1   1   1   0   1   2   2   2   2   1   1   2   0   1   2   1   0   2   1   0   1   0   0   2   1   1   1   1   0   0   2   1   0   1   0   0   1   1   2   1   2   0   0   2   1   1   1   0   1   1   2   1   2   2   0   2   2   1   1   2   0   0   2   1   1   2   0   1   1   0   1   2   0   1   1   1   0   1   1   0   0   1   0   1   1   1   1   2   0   0   1   1   1   1   0   0   0   1   0   2   2   2   0   2   0   1   1   2   1   1   1   0   1   0   1   1   2   2   2   0   1   0   2   0   2   1   1   0   1   1   2   0   1   1   0   2   2   0   0   0   0   0   0   0   1   1   0   0   0   0   1   0   1   1   0   0   0   0   1   1   2   1   2   1   1   2
 MK-4-8                 1   1   2   1   1   1   1   2   1   2   1   0   0   1   1   1   1   2   1   2   1   2   2   1   1   1   2   1   1   1   2   1   2   1   1   1   1   0   0   1   2   2   1   1   1   2   1   1   1   1   0   2   1   1   1   1   0   1   1   1   1   1   0   0   2   1   1   1   0   0   1   1   2   1   2   0   0   2   1   1   1   0   1   1   2   1   1   2   0   2   2   1   1   2   0   1   2   1   1   2   0   1   1   0   1   2   0   1   1   1   0   1   1   0   0   1   0   1   2   1   2   2   0   1   1   0   1   1   0   0   0   1   0   2   2   2   0   2   0   1   1   2   1   1   1   0   1   0   1   1   2   2   2   0   1   1   1   0   2   1   1   0   0   1   2   0   2   1   0   2   2   0   0   0   1   0   0   0   1   1   1   0   1   0   1   1   0   1   0   0   1   1   1   1   2   1   1   2   1   2
 MK-4-9                 1   1   2   0   1   1   1   1   1   1   1   0   0   1   1   1   1   2   1   2   1   2   2   2   1   1   2   1   2   1   2   1   2   1   1   1   1   0   0   1   2   2   1   1   1   1   1   1   2   1   0   1   1   2   1   1   0   0   2   1   2   1   0   0   2   1   1   1   0   0   1   1   1   1   1   0   1   2   2   1   1   0   1   1   2   1   1   2   0   2   2   1   1   2   1   1   2   1   1   1   0   1   1   1   1   2   0   1   1   1   0   1   2   0   0   1   0   1   1   1   2   2   1   2   1   0   1   1   0   0   0   2   0   2   2   2   0   2   0   1   2   2   1   1   1   0   2   0   1   1   2   2   2   0   1   1   1   1   2   1   1   1   0   1   2   0   2   1   0   2   2   0   0   0   0   0   0   0   1   1   1   0   1   1   1   2   1   1   0   0   1   1   1   1   1   1   0   2   1   2
 MK-4-10                1   1   1   0   1   1   1   1   2   1   1   0   1   1   1   2   1   2   1   2   1   2   1   2   1   1   2   0   1   2   2   1   2   1   1   1   1   0   1   1   2   2   1   1   1   1   0   1   2   1   0   1   1   1   1   1   0   0   1   1   1   1   0   0   2   1   1   1   0   0   1   2   1   1   1   0   1   2   1   1   1   0   1   0   2   1   1   2   0   2   2   2   1   2   1   1   2   1   1   1   0   1   1   1   2   2   1   1   0   1   0   1   2   1   1   1   0   1   0   1   2   2   1   1   0   0   1   1   0   0   0   2   1   1   1   2   0   2   0   1   1   2   1   2   1   0   2   0   1   1   1   1   2   0   1   1   1   1   2   0   1   1   0   1   1   0   1   1   0   2   1   0   1   0   0   0   0   0   1   1   0   0   2   1   1   2   1   1   0   0   0   1   1   1   1   1   0   1   1   2
 MK-4-11                1   2   0   0   1   1   1   1   2   1   1   0   0   1   1   2   1   2   1   1   1   2   1   2   1   1   2   0   1   2   2   1   2   1   1   1   1   0   0   1   2   2   1   0   1   1   0   1   1   1   0   1   1   1   2   1   0   0   1   1   1   0   0   0   2   1   0   1   0   0   1   2   1   1   1   0   1   2   1   0   0   0   1   0   2   1   1   2   0   2   1   2   1   2   1   1   1   1   1   0   0   1   1   1   2   1   1   1   0   1   1   1   2   1   0   1   1   0   0   1   1   1   0   1   0   0   1   1   0   0   0   2   0   1   1   2   0   2   0   1   1   2   1   2   2   0   2   0   1   1   1   1   2   0   1   1   1   1   1   1   2   1   1   1   1   0   1   1   0   2   2   0   1   0   1   0   0   0   1   1   0   0   2   1   1   2   1   1   1   1   1   1   0   0   1   1   1   1   1   2
 MK-4-12                1   2   0   0   0   1   1   1   2   1   1   0   0   1   1   2   1   2   1   2   2   2   1   2   1   1   2   0   2   2   2   1   2   1   1   1   1   0   1   2   1   2   1   0   1   1   0   1   1   0   0   1   1   1   2   1   0   0   1   1   1   1   1   0   2   1   0   1   0   0   1   2   2   1   1   1   1   2   1   0   0   0   1   1   2   1   1   2   0   1   1   2   1   2   2   0   1   1   2   0   0   1   1   1   2   1   1   1   0   1   1   1   2   1   0   1   2   0   0   1   1   1   1   1   1   1   1   1   1   0   0   1   1   1   1   2   0   2   0   1   1   2   1   2   2   0   2   1   1   1   1   1   2   1   1   1   1   1   1   1   1   1   1   1   1   0   1   1   1   2   2   0   1   0   1   0   0   0   2   1   0   0   0   1   1   1   1   1   1   1   1   1   0   0   2   1   1   1   1   2
 MK-4-13                1   2   1   0   0   1   1   1   1   0   1   1   0   1   2   2   1   2   1   2   2   1   1   2   1   1   2   0   2   2   2   1   2   1   0   0   1   0   2   2   1   2   1   0   1   1   0   1   1   0   1   1   1   0   2   1   0   0   1   2   1   1   2   0   2   1   0   1   0   1   0   2   2   1   1   2   1   2   1   0   1   0   1   1   2   1   1   2   1   1   1   2   1   2   2   1   1   1   1   0   0   1   1   1   2   1   2   1   0   1   1   1   2   1   0   1   1   0   0   1   1   1   0   1   1   1   0   2   1   0   1   1   0   0   1   1   1   2   0   2   1   2   1   2   2   0   2   1   2   2   1   1   2   1   1   1   1   1   1   1   1   0   1   1   1   0   0   1   0   2   2   0   1   0   1   0   0   0   2   1   0   0   1   1   1   1   2   1   1   1   1   1   0   0   2   1   1   1   1   2
 MK-4-14                1   2   1   0   1   1   2   1   1   0   2   1   0   1   2   2   1   2   1   2   2   1   1   2   1   1   2   0   1   2   2   0   2   1   0   0   0   0   2   2   1   2   1   0   2   1   0   1   1   0   1   1   1   0   1   1   0   0   1   2   1   1   2   0   2   1   0   1   1   1   0   2   2   1   0   2   1   2   1   0   2   0   1   1   2   1   1   1   1   1   1   2   1   2   2   1   1   1   1   1   0   1   1   1   2   1   2   1   1   0   1   1   2   1   0   1   1   0   0   1   1   1   1   1   1   1   0   2   1   0   1   1   1   0   2   1   0   2   0   2   1   2   1   2   2   0   1   1   1   1   0   2   2   1   1   1   1   1   1   1   1   0   2   1   2   0   1   1   0   1   2   1   1   0   1   0   0   0   1   1   0   0   1   2   1   1   1   1   1   1   1   1   0   0   2   1   2   1   2   2
 MK-4-15                1   1   1   0   1   2   2   1   1   0   2   1   0   1   2   2   1   2   1   2   2   2   1   2   2   1   2   0   1   2   2   0   2   1   0   0   0   0   2   1   1   2   1   1   1   1   0   2   1   1   1   1   1   0   1   2   0   0   1   2   1   1   2   0   2   2   0   1   1   1   0   2   2   2   0   2   1   2   1   0   2   0   2   1   2   1   1   1   1   1   0   2   0   2   2   1   2   2   1   0   0   1   1   1   1   1   2   1   1   0   1   2   1   1   0   1   1   0   2   1   1   0   1   2   1   1   0   2   1   0   1   1   1   0   2   1   0   2   0   2   1   2   1   2   2   1   2   0   1   1   0   2   2   1   1   1   1   1   2   1   0   1   2   1   2   0   1   1   0   2   2   2   1   0   1   0   0   0   1   0   0   1   1   2   0   1   1   1   1   1   0   0   1   0   2   1   2   0   2   2
 MK-4-16                1   2   1   2   1   1   2   1   1   0   2   1   0   0   2   2   1   2   1   2   2   2   1   2   2   1   2   1   1   2   2   0   2   1   0   0   0   0   1   1   1   2   1   1   1   1   0   1   1   1   1   1   1   1   1   2   0   0   2   2   0   1   2   0   2   1   0   1   1   1   0   2   1   2   0   2   2   1   1   0   2   0   2   1   2   1   1   1   0   1   0   1   0   2   2   2   1   2   1   0   0   1   1   1   2   1   2   1   1   0   0   2   1   1   0   1   1   0   2   1   1   0   1   2   0   0   0   2   1   0   1   1   1   0   2   1   1   2   0   2   1   1   1   2   2   1   1   1   1   1   0   2   2   1   1   1   1   1   2   1   2   1   2   1   2   1   1   1   1   1   2   2   1   0   1   0   0   0   1   0   0   1   1   2   0   1   1   1   1   1   1   0   1   0   2   1   2   0   2   2
 MK-5-1                 1   1   1   1   1   1   2   1   1   1   0   1   1   1   2   2   2   1   0   2   2   1   1   1   1   1   2   1   2   2   0   2   0   1   1   0   2   1   2   0   2   1   1   1   1   0   2   2   1   1   2   1   2   0   2   1   0   1   1   0   1   2   1   1   1   1   0   2   1   1   1   1   0   0   2   2   0   2   2   1   2   2   1   1   0   1   0   1   2   1   2   0   1   2   0   1   1   2   2   1   2   1   2   1   2   1   2   2   0   1   1   2   0   0   2   0   1   0   1   1   1   2   1   0   1   1   2   1   1   1   1   0   1   1   0   2   2   0   2   0   1   1   1   1   0   2   2   0   1   0   2   2   2   0   0   1   0   1   2   1   1   2   1   1   1   2   2   2   1   1   0   1   0   0   0   1   1   1   1   1   0   1   1   0   1   1   1   0   1   1   1   2   2   2   0   0   1   1   1   2
 MK-5-2                 1   1   1   1   1   0   2   1   1   1   0   1   1   1   2   2   2   1   1   2   1   0   1   1   1   1   2   1   2   2   1   2   0   0   1   2   1   1   2   1   2   1   0   2   0   0   2   2   1   1   2   1   2   0   2   2   0   0   1   0   2   2   1   1   1   1   0   2   1   1   1   1   1   0   2   2   0   2   2   1   2   2   1   1   1   1   0   1   2   1   1   1   1   2   0   1   1   1   2   1   2   1   1   1   2   1   2   2   0   2   0   2   0   0   2   0   1   0   1   1   1   2   0   1   1   1   2   1   1   1   1   0   0   1   0   1   2   0   2   0   1   2   1   1   0   1   2   0   1   0   2   1   2   0   0   1   0   1   0   1   1   2   1   1   1   1   2   2   1   1   0   1   0   0   0   1   1   1   1   1   0   0   1   0   1   1   1   0   1   1   1   2   2   2   0   1   1   1   1   2
 MK-5-3                 1   1   0   1   1   0   2   1   1   1   0   1   1   1   2   2   2   1   1   2   1   0   1   1   1   2   2   1   2   2   1   1   0   0   1   2   1   1   2   1   2   1   0   2   1   0   2   2   1   1   2   2   2   0   2   2   0   0   1   1   1   2   1   2   2   1   0   2   0   1   1   1   2   1   2   2   0   2   2   0   2   2   1   1   2   0   0   1   2   0   1   1   1   2   0   1   2   1   2   1   2   1   1   1   2   1   2   2   0   2   0   2   0   1   2   1   1   0   1   1   1   2   0   1   1   0   2   1   1   1   1   0   0   1   0   1   1   0   2   0   1   2   1   2   0   1   2   0   1   0   2   0   2   1   1   1   0   1   0   1   1   2   1   1   2   1   1   2   0   2   0   1   0   1   0   1   1   1   1   1   0   1   1   0   1   1   1   1   0   0   1   2   1   2   0   0   1   0   0   2
 MK-5-4                 1   1   0   1   1   0   2   1   1   1   0   1   1   1   2   1   2   1   1   2   1   0   1   1   1   2   2   1   2   2   1   1   0   0   1   2   1   0   2   1   1   1   1   2   1   1   2   2   1   0   2   2   1   0   2   2   0   0   1   0   1   2   1   2   2   1   0   2   0   1   1   1   2   1   2   2   0   2   2   0   2   1   1   1   2   0   0   1   1   1   1   1   1   2   0   2   2   1   2   1   2   1   1   1   2   1   2   2   0   2   0   2   0   1   2   1   1   0   1   1   1   2   0   1   1   0   2   1   1   1   1   0   0   1   1   1   1   1   1   0   1   1   1   2   0   1   2   0   1   0   2   0   2   1   0   1   0   1   0   1   1   2   1   0   2   0   1   2   0   1   0   1   0   1   0   1   0   1   1   1   0   1   1   1   1   1   1   2   0   1   1   1   1   1   0   0   1   0   1   2
 MK-5-5                 1   1   0   1   1   1   2   1   2   0   0   1   1   1   1   1   2   1   1   2   1   0   1   2   2   2   2   2   2   2   1   1   0   0   0   2   1   1   2   1   2   1   1   2   1   1   2   2   1   2   2   2   2   0   2   2   0   0   1   0   1   2   1   2   2   1   0   2   0   1   1   0   2   1   2   2   0   2   2   0   1   1   0   1   1   1   0   1   1   1   2   1   1   2   0   2   2   1   1   1   2   1   1   1   2   1   2   2   0   1   0   2   0   1   2   1   1   0   1   1   0   2   0   1   1   0   2   0   1   2   1   0   0   1   1   0   1   1   1   0   1   0   1   2   0   1   2   0   1   0   1   0   2   2   0   1   0   1   0   1   1   2   1   0   2   0   1   2   0   1   0   1   1   2   1   1   0   1   1   1   0   1   1   1   1   1   1   2   1   2   1   1   2   1   0   0   1   0   1   2
 MK-5-6                 1   1   0   1   1   1   2   1   2   0   0   1   1   1   1   1   1   1   1   2   1   0   1   2   1   2   2   1   2   2   1   1   0   1   0   2   1   1   2   1   2   1   1   2   1   2   2   2   1   1   2   2   2   0   2   2   1   0   1   0   1   2   1   2   2   2   0   2   1   1   1   0   2   1   1   2   0   2   1   1   1   1   0   1   1   1   0   1   1   1   2   1   1   2   0   2   2   1   1   1   2   1   1   1   2   1   2   2   0   0   0   2   0   2   2   1   1   0   1   1   0   1   0   1   1   0   2   0   1   2   1   0   0   1   1   0   0   1   1   0   1   0   1   1   0   1   2   0   1   0   2   0   2   2   0   1   0   1   0   0   2   2   2   0   1   0   1   2   1   1   0   1   0   2   1   0   0   1   2   1   0   1   1   1   1   0   1   2   1   2   2   1   2   2   0   0   1   1   1   2
 MK-5-7                 1   1   0   1   1   1   2   1   1   0   0   1   1   1   1   1   1   1   2   2   1   0   0   2   1   2   2   1   2   2   1   1   0   1   0   2   1   1   1   1   2   1   1   2   0   2   2   1   1   1   1   1   2   1   2   2   1   0   1   0   1   2   1   2   2   1   0   2   1   2   1   0   2   1   2   2   0   2   1   1   1   0   0   2   1   1   0   1   1   1   2   0   1   2   1   2   2   1   1   1   2   1   1   1   2   1   2   2   0   0   2   2   0   1   2   1   1   0   2   1   0   1   0   1   1   0   2   0   1   2   1   0   1   1   1   0   0   1   1   0   1   1   2   2   0   0   2   0   0   0   2   0   2   2   1   1   1   0   0   1   2   2   2   0   0   0   2   2   1   1   1   1   0   1   1   0   0   0   1   1   1   1   1   1   1   0   1   2   1   1   1   0   2   2   0   0   1   1   1   2
 MK-5-8                 1   1   0   1   1   1   2   2   1   0   0   1   1   0   1   2   1   1   2   2   1   0   0   2   1   2   2   1   2   2   1   1   1   1   1   2   1   0   1   1   1   1   1   2   0   1   2   1   1   1   1   1   1   1   2   1   1   0   1   0   1   2   0   2   2   1   0   2   1   2   1   0   2   0   2   2   0   2   1   1   1   0   1   2   1   1   0   0   1   1   2   0   1   2   1   2   2   1   0   1   2   1   1   1   2   1   2   2   1   0   2   2   1   1   2   1   1   0   2   1   0   1   0   1   1   0   2   0   1   2   1   1   1   1   1   0   0   0   1   1   1   1   2   2   1   0   2   0   1   0   2   1   1   2   1   1   1   1   0   1   2   2   2   0   0   1   2   2   1   1   1   1   0   1   1   0   1   0   1   1   1   1   1   0   1   0   2   2   1   1   1   0   2   2   0   0   0   1   0   2
 MK-5-9                 1   2   0   1   1   1   2   2   1   0   0   1   1   0   1   2   1   0   2   2   0   0   0   1   1   1   2   1   2   2   1   1   1   1   1   0   1   1   1   1   0   1   1   2   0   0   2   1   1   1   1   1   1   1   2   1   1   0   1   1   1   1   0   1   2   1   0   1   1   2   1   0   2   0   2   1   0   1   1   0   1   0   1   2   1   1   0   1   1   1   2   0   1   2   1   2   2   1   1   1   2   2   1   2   2   1   2   2   1   0   2   2   1   1   1   1   2   1   2   1   0   1   0   1   1   0   2   0   1   2   1   1   1   0   1   0   0   0   1   0   1   1   2   2   1   0   2   0   1   1   2   1   1   2   1   1   1   1   0   1   2   1   2   0   0   1   2   1   1   1   1   1   0   1   1   0   1   0   1   1   1   0   1   0   2   0   2   2   1   2   1   0   2   1   1   0   0   1   0   2
 MK-5-10                1   1   0   1   1   1   2   2   1   0   0   1   1   0   1   2   2   1   2   2   0   0   0   1   1   1   2   1   2   1   1   1   1   1   1   0   1   1   1   1   0   1   2   2   0   1   2   1   1   1   1   1   1   1   2   1   1   0   1   0   1   0   1   1   2   1   0   1   1   1   1   0   2   1   2   1   0   1   1   0   1   0   1   2   0   1   2   1   1   1   2   0   1   2   1   2   2   1   0   1   2   1   1   2   2   1   2   2   1   0   1   2   1   1   1   1   2   1   2   1   0   1   1   1   1   0   2   0   1   2   1   0   0   0   0   0   0   0   1   1   1   1   2   2   1   0   2   1   1   0   2   1   1   1   1   1   0   1   0   1   1   0   1   0   0   2   1   0   1   1   1   1   0   1   1   0   1   0   1   1   1   0   1   0   2   0   2   2   1   2   0   0   2   1   1   1   0   1   1   2
 MK-5-11                0   1   0   1   1   1   2   2   0   0   1   1   1   1   1   2   2   2   2   2   0   0   0   1   1   1   2   1   2   1   1   1   1   1   1   0   0   1   1   1   0   1   2   2   0   1   2   1   1   1   1   1   1   2   2   1   1   0   1   1   2   1   1   2   2   1   1   1   1   1   1   0   2   1   2   0   1   1   1   0   1   0   1   2   0   1   2   1   1   1   2   0   0   2   2   2   2   1   1   1   2   1   1   2   2   0   2   2   1   0   0   2   1   1   1   1   1   1   2   1   0   1   1   1   1   0   2   0   1   0   1   0   0   0   0   0   0   0   1   1   0   1   2   2   1   0   2   1   2   0   2   1   1   0   1   0   0   1   0   1   1   1   1   0   0   2   0   0   1   1   1   1   0   2   1   0   1   0   1   2   1   0   1   0   2   1   2   2   1   1   0   0   2   0   1   1   1   1   2   2
 MK-5-12                0   1   0   1   1   1   2   2   2   0   1   1   2   1   2   2   2   2   1   2   0   1   1   1   1   1   2   2   1   1   0   1   2   2   1   0   0   1   1   1   0   1   1   2   1   2   2   1   1   1   1   1   2   2   1   1   1   0   0   1   2   1   1   2   2   1   1   1   1   1   1   0   2   1   2   0   1   1   1   1   1   0   1   1   0   1   1   1   0   1   2   0   1   1   2   2   2   1   1   1   2   2   1   2   2   0   1   2   1   1   0   2   1   1   1   1   1   1   2   1   0   1   1   1   0   0   2   0   2   0   2   1   1   0   0   0   0   0   1   1   1   0   2   2   1   0   2   1   2   0   2   1   2   0   0   1   0   1   1   1   1   0   1   0   0   2   0   0   1   1   1   1   0   2   1   0   1   0   1   2   1   0   1   0   2   1   2   2   0   1   0   0   2   0   1   1   1   1   1   2
 MK-5-13                0   1   0   0   1   1   2   2   2   2   1   2   2   1   1   1   1   2   1   2   0   1   1   1   1   1   2   2   1   1   0   1   2   2   1   0   0   1   0   0   0   1   1   2   0   2   2   2   0   0   1   1   2   2   1   1   1   0   0   1   2   1   1   2   2   1   1   1   1   2   1   0   1   1   0   0   1   1   1   1   1   0   0   1   0   1   1   1   0   1   2   0   1   1   1   2   2   1   0   0   2   2   1   1   1   0   1   1   1   1   0   2   1   2   1   1   1   1   2   1   1   1   1   1   0   0   2   0   2   0   2   0   0   0   0   0   0   0   1   1   1   0   2   1   1   0   2   1   2   0   2   1   2   0   0   1   0   1   1   1   2   0   1   0   0   2   0   0   1   1   1   1   1   2   1   0   1   0   1   2   1   0   1   0   2   1   2   1   0   1   0   1   2   0   1   1   1   1   1   2
 MK-5-14                0   1   1   1   1   2   2   1   1   1   1   2   2   1   1   1   0   2   1   2   0   1   0   1   1   1   1   1   1   1   0   1   2   2   1   0   1   1   0   0   0   1   1   2   0   2   2   2   1   0   1   1   2   2   1   0   1   1   0   1   1   1   1   2   2   1   2   1   1   2   1   0   1   0   0   0   1   1   1   1   1   0   0   1   0   1   1   1   0   1   2   0   0   1   1   1   2   1   0   1   2   2   1   2   1   0   1   1   1   1   0   2   1   2   2   1   1   0   2   1   1   2   0   1   0   0   2   0   2   1   2   0   0   0   0   0   0   0   1   1   1   0   2   0   1   0   1   1   2   0   2   1   2   0   1   2   1   1   1   0   1   0   1   0   0   2   0   0   1   1   1   1   1   2   1   0   1   1   1   0   1   0   1   1   2   1   2   2   0   1   0   1   2   0   1   0   0   1   1   2
 MK-5-15                1   1   1   2   1   2   2   1   1   1   1   2   1   1   1   1   0   2   1   2   0   1   0   1   1   1   1   1   1   1   0   1   2   2   1   0   1   1   0   0   0   1   2   1   0   2   2   2   2   0   1   1   2   2   1   0   1   1   0   1   1   1   1   2   2   0   2   2   1   1   1   0   1   0   0   0   1   1   1   1   1   0   0   2   0   1   1   1   1   1   2   0   0   1   1   1   2   1   0   2   2   2   1   2   1   0   1   1   2   1   0   1   1   1   2   1   2   0   2   1   1   2   0   1   0   1   0   0   2   1   1   0   0   0   0   0   0   0   1   0   1   1   2   0   1   0   1   1   2   0   2   1   2   0   1   2   1   1   1   0   1   0   1   0   0   2   0   0   1   1   1   1   1   2   2   0   1   1   1   0   1   1   1   1   2   1   2   2   0   1   0   1   1   0   1   1   0   1   1   2
 MK-5-16                1   1   1   2   1   2   1   1   1   1   1   2   1   1   1   2   0   2   1   2   0   0   0   1   1   1   1   1   1   1   0   1   2   2   1   0   2   2   0   0   0   1   2   1   0   2   2   1   2   0   1   1   2   2   1   1   1   1   1   1   1   1   1   1   2   0   2   2   1   1   1   0   1   0   1   0   1   1   1   1   1   0   1   2   0   2   1   1   1   1   2   1   0   1   1   1   2   1   0   2   2   1   1   1   1   0   0   0   2   1   1   1   1   2   2   2   2   0   2   0   0   2   0   1   0   1   0   0   2   1   1   0   0   0   0   0   0   0   1   0   1   1   2   0   1   0   0   1   2   0   2   1   1   1   2   2   1   1   2   0   1   0   1   0   0   2   0   0   1   2   1   1   0   1   2   1   1   1   1   0   1   0   0   1   2   1   2   2   1   1   0   0   1   0   1   1   0   0   1   2
 MK-6-1                 1   2   1   1   0   2   2   2   0   1   0   1   1   0   0   1   1   1   2   2   1   0   2   1   1   2   1   1   1   1   1   1   1   1   2   1   1   0   2   2   1   1   1   2   1   1   2   2   1   2   1   2   2   2   2   1   1   1   0   2   0   2   1   0   2   1   1   0   0   2   1   2   2   2   2   2   1   0   1   1   2   1   1   1   2   1   0   2   1   0   0   0   1   1   1   2   2   0   2   1   0   0   1   1   1   2   1   2   1   1   1   1   2   0   1   0   2   1   2   1   1   0   2   1   0   2   2   1   1   1   1   1   1   1   2   0   1   2   2   2   1   0   0   1   1   1   1   2   1   1   1   1   1   0   1   1   1   1   1   1   1   1   2   2   1   1   2   2   2   0   1   1   0   1   1   0   0   0   1   0   0   2   2   0   2   1   2   1   1   2   1   0   0   1   1   2   0   0   2   2
 MK-6-2                 1   0   2   1   0   2   2   2   0   2   0   1   1   0   0   2   1   0   1   2   2   0   1   1   2   2   1   1   1   1   1   1   1   1   2   1   1   0   2   2   1   1   1   2   1   1   2   2   1   2   0   2   2   2   2   1   0   1   0   2   0   2   1   0   2   1   1   0   1   2   1   2   0   2   2   2   1   0   1   1   2   0   1   1   1   1   0   1   0   0   0   0   1   0   1   2   2   0   2   1   2   0   0   1   1   1   1   2   1   1   1   1   2   0   1   0   1   1   2   1   1   0   2   1   0   2   2   1   0   0   1   1   1   2   1   0   1   1   2   2   1   0   0   1   1   0   1   2   1   1   1   1   1   0   0   1   1   0   1   1   1   1   1   2   1   1   2   2   2   0   1   1   0   1   1   0   0   1   1   0   0   2   2   0   2   1   2   0   1   2   1   1   1   1   2   2   0   0   2   2
 MK-6-3                 0   0   2   1   0   2   2   2   0   2   1   2   1   0   0   2   1   1   1   1   2   0   1   1   2   2   2   1   1   2   1   1   2   1   1   1   1   0   2   1   2   1   1   2   1   1   2   2   1   2   0   2   1   1   1   1   0   1   0   2   0   2   2   0   2   1   1   0   1   2   1   2   0   2   1   2   1   0   1   1   2   0   1   1   1   1   0   1   0   0   0   0   1   0   2   2   2   0   2   1   2   0   0   1   1   1   1   2   1   2   1   1   2   0   2   1   0   1   2   1   2   0   1   1   0   2   2   1   1   0   1   1   2   1   1   1   1   1   1   2   1   0   0   1   1   0   1   2   1   1   1   1   1   0   1   1   2   0   1   1   1   1   1   2   2   1   2   2   2   0   1   1   0   0   1   0   0   1   1   1   0   2   2   0   1   1   2   0   1   2   1   0   1   1   1   2   0   0   2   2
 MK-6-4                 0   0   2   1   0   2   2   2   0   2   2   2   1   0   0   1   1   1   1   1   2   0   1   1   1   2   2   2   2   2   1   1   2   1   1   1   1   0   2   1   2   1   1   2   1   1   2   2   1   2   1   2   2   1   1   1   1   1   0   2   0   2   2   1   2   0   1   1   1   2   2   2   1   1   1   2   1   0   1   1   2   0   1   1   1   1   1   1   0   0   0   0   2   0   2   1   2   1   2   0   2   0   1   1   1   1   0   2   1   2   1   1   2   0   2   1   0   1   2   1   2   0   1   1   0   2   2   1   1   0   1   1   2   1   1   1   1   1   1   2   1   0   1   1   1   2   1   2   1   0   1   1   1   0   1   1   2   0   1   1   0   1   2   2   2   1   2   2   2   0   1   2   1   0   1   1   1   1   1   1   0   2   2   0   1   1   2   0   1   1   1   0   1   1   1   2   1   0   2   2
 MK-6-5                 0   0   2   1   0   2   2   2   0   2   1   2   1   1   0   1   1   1   1   1   2   1   1   2   1   2   2   1   2   2   1   1   2   1   1   1   0   1   2   1   1   1   1   2   1   1   2   2   1   1   1   2   2   1   1   1   1   1   0   2   1   2   2   1   2   0   1   1   1   1   2   2   2   1   1   2   1   0   1   1   1   0   1   1   1   1   1   1   0   0   0   0   2   0   1   1   2   0   2   0   2   0   1   1   1   1   0   1   1   2   1   1   2   0   2   1   0   1   2   1   2   0   1   1   0   2   2   0   1   0   1   0   2   1   1   0   1   1   1   2   1   0   1   1   1   2   2   1   1   1   1   1   1   0   0   1   2   0   1   1   0   1   2   2   2   1   2   1   2   0   1   2   1   0   1   1   1   1   1   1   0   2   2   1   1   1   2   0   1   1   1   0   1   2   1   1   1   0   2   2
 MK-6-6                 0   0   2   1   1   2   2   2   0   2   1   2   1   1   0   1   1   1   1   1   2   1   1   2   1   2   2   1   2   2   1   1   1   1   0   1   1   1   2   1   1   1   1   2   1   1   2   2   1   1   1   1   2   1   1   1   2   1   1   2   1   1   2   1   2   0   1   1   1   1   2   2   1   1   1   2   1   0   1   1   0   0   1   2   1   2   1   0   0   0   0   0   2   0   1   1   2   0   2   1   1   0   1   1   1   1   0   0   1   2   1   1   2   1   2   1   0   1   2   1   2   0   1   1   0   2   2   1   1   0   1   0   2   2   1   0   1   1   0   2   1   1   1   0   1   2   2   1   1   1   1   1   1   1   0   1   2   0   2   1   1   1   2   2   2   1   2   1   2   0   1   2   1   0   1   1   1   1   1   1   0   2   0   1   2   1   2   0   1   2   1   0   1   2   1   1   1   0   2   1
 MK-6-7                 0   2   2   1   0   2   2   1   0   2   1   2   2   1   0   1   1   1   0   1   2   1   2   2   0   2   2   2   2   2   1   1   1   1   0   1   1   1   2   1   1   1   1   2   1   1   2   2   1   1   1   1   2   1   1   0   1   1   1   2   1   1   2   1   1   0   1   1   1   1   2   2   1   1   1   2   1   0   1   1   0   0   1   2   1   2   1   0   0   0   0   0   2   0   2   1   2   0   1   1   1   0   1   1   1   1   0   1   1   2   1   1   2   1   0   1   0   1   2   1   2   0   1   1   1   2   2   1   1   0   2   0   2   2   1   0   1   1   0   2   1   1   1   0   1   2   2   0   2   1   1   0   1   1   0   1   2   0   2   1   1   1   2   2   2   0   2   1   2   0   1   1   1   1   1   1   1   1   2   1   0   2   0   1   2   1   2   0   1   2   0   0   1   2   1   1   1   0   2   1
 MK-6-8                 0   2   2   1   0   2   2   1   1   0   1   1   2   1   1   1   1   1   1   1   2   1   1   2   0   1   2   2   2   1   1   1   1   1   0   1   1   1   2   1   0   1   2   2   1   1   2   2   0   1   1   0   2   1   2   0   1   1   1   2   1   1   2   1   1   0   1   1   1   1   2   2   0   2   0   2   1   0   1   1   0   0   1   1   1   2   1   0   1   0   0   1   2   1   1   1   2   0   1   1   1   0   1   2   2   1   0   1   0   2   1   1   2   0   0   0   0   1   2   1   2   0   1   1   1   2   2   1   2   1   2   0   2   2   1   0   0   2   0   1   1   1   2   0   1   2   1   1   2   1   1   0   1   1   0   1   2   0   2   1   1   1   2   2   2   0   2   1   2   0   1   1   1   0   1   1   2   0   2   1   1   2   0   1   2   2   2   0   1   2   0   1   1   2   1   1   1   1   2   0
 MK-6-9                 0   2   1   1   0   2   1   1   1   1   1   1   2   2   1   1   1   1   1   1   2   1   1   2   0   1   2   2   2   1   1   1   1   2   0   1   0   1   2   0   0   0   2   2   1   0   1   2   0   1   1   1   1   1   2   0   1   1   1   2   1   1   2   1   1   0   1   0   1   1   0   1   0   1   0   2   1   0   1   0   0   0   1   1   0   2   1   0   0   0   1   1   2   1   1   1   2   0   1   1   2   0   1   2   2   1   0   1   0   2   1   1   1   0   0   1   0   1   2   1   2   0   1   1   1   2   2   1   2   1   2   0   1   2   1   0   0   2   0   1   2   1   2   1   1   2   1   1   2   1   1   0   1   1   0   1   1   0   2   1   1   1   1   2   2   0   1   1   2   0   1   1   1   0   1   1   2   0   2   1   0   2   0   1   1   1   2   1   1   2   0   1   1   2   1   0   1   1   2   0
 MK-6-10                0   2   1   1   0   2   1   1   0   1   2   1   2   2   1   1   1   1   0   1   2   1   1   2   0   2   2   2   2   1   1   1   1   1   1   1   0   1   1   1   0   0   2   2   1   0   1   2   1   1   1   1   1   1   2   0   1   1   0   2   1   0   2   1   1   0   1   0   0   1   0   1   0   1   0   2   1   0   1   0   0   0   1   1   1   1   1   0   0   0   1   1   2   1   1   2   2   0   1   2   2   1   1   2   2   1   0   1   0   2   1   1   2   0   0   2   0   1   2   1   2   0   1   1   1   2   2   1   1   1   2   0   1   2   1   1   0   2   0   1   2   0   2   1   1   1   0   1   2   1   2   0   1   1   0   1   1   0   2   1   1   1   1   2   2   0   1   1   2   0   1   1   1   0   1   1   1   1   1   1   1   2   0   1   1   1   2   1   1   2   0   1   1   2   1   0   1   1   2   0
 MK-6-11                1   2   1   1   1   2   1   1   1   1   2   1   2   2   1   1   1   1   1   0   2   1   1   2   0   2   2   2   2   1   1   0   1   1   2   1   0   1   1   1   0   0   2   2   1   0   1   2   0   0   1   1   0   1   2   0   1   1   1   1   1   0   2   1   0   0   1   0   0   1   0   1   1   1   1   2   1   0   1   0   1   0   1   1   2   0   1   1   0   0   1   1   2   2   1   2   2   0   1   1   1   1   1   2   2   1   0   1   0   2   1   1   2   0   0   2   0   1   2   1   2   0   1   1   1   1   1   2   0   1   2   0   1   2   1   1   0   2   0   1   2   0   2   1   1   1   0   1   1   1   2   0   1   1   0   1   1   0   2   1   1   1   1   2   2   0   1   1   2   0   1   1   1   1   1   1   1   1   1   1   1   2   1   1   1   1   2   1   1   1   1   1   0   2   1   0   1   1   2   0
 MK-6-12                1   2   1   1   1   2   1   1   1   1   2   1   2   2   2   1   2   1   0   0   1   1   1   2   0   2   2   1   2   0   1   1   1   1   2   1   0   1   1   1   1   0   1   2   1   0   1   1   2   0   2   1   1   1   2   0   1   1   1   1   0   0   2   1   0   0   1   1   0   1   0   1   1   1   1   2   1   0   0   0   1   0   1   1   1   0   1   1   0   0   1   1   2   2   2   2   2   0   1   1   1   0   1   1   2   1   1   1   1   2   1   1   2   1   2   1   0   1   2   1   2   0   1   2   1   2   1   2   0   1   2   2   1   1   0   1   0   2   0   1   1   0   2   1   2   1   0   1   1   1   2   0   1   1   0   1   1   0   2   1   1   1   1   2   2   1   1   1   1   0   2   1   1   1   1   0   1   1   1   1   1   2   2   0   1   0   1   0   1   1   1   1   0   2   1   0   2   1   2   0
 MK-6-13                1   2   1   1   1   2   1   1   1   2   2   1   2   2   2   2   2   1   1   0   1   1   1   1   0   2   2   1   2   0   1   1   1   1   2   1   0   1   0   1   1   1   1   2   1   0   0   1   2   0   2   1   1   0   2   0   1   1   1   0   0   0   2   1   0   0   1   1   0   0   0   1   0   1   1   2   1   1   0   0   1   0   1   1   1   0   2   1   0   0   1   1   1   2   2   2   2   0   2   1   0   1   1   1   2   1   1   1   1   2   1   1   2   1   2   1   0   1   2   1   2   0   1   1   2   2   1   2   0   1   2   2   1   0   0   1   0   2   0   1   1   0   2   1   2   1   0   1   2   1   2   1   1   1   0   0   1   0   2   1   1   1   1   2   2   2   1   1   0   0   2   1   1   1   1   0   1   1   1   1   1   2   2   0   1   0   1   0   1   1   1   1   0   2   1   0   2   1   2   0
 MK-6-14                1   2   0   1   1   2   1   0   1   2   2   1   2   2   2   2   2   1   1   0   1   1   1   2   0   2   1   1   2   1   1   1   1   1   1   1   0   2   0   1   1   1   1   1   1   0   0   1   2   0   2   1   1   0   2   0   1   1   1   0   0   0   2   1   0   0   1   1   0   1   0   2   0   1   1   2   1   1   0   0   2   0   1   1   1   1   2   1   0   2   1   1   1   2   2   2   2   0   2   1   1   1   1   1   1   1   1   1   1   2   0   1   2   1   2   1   0   1   1   1   2   0   1   2   2   2   1   2   0   1   2   2   1   1   0   1   0   2   0   1   1   0   1   0   2   0   1   0   2   2   2   2   1   1   0   0   1   1   2   1   1   1   1   2   1   2   1   1   0   0   2   1   1   1   1   1   1   1   0   1   1   2   2   1   2   0   0   0   2   1   1   1   0   1   1   0   1   1   2   1
 MK-6-15                1   2   0   2   1   2   1   0   1   2   2   1   1   2   2   2   2   1   1   1   1   1   1   2   0   2   1   1   2   1   1   1   1   1   1   0   0   2   0   0   1   1   1   1   2   1   0   1   1   0   2   1   0   0   2   0   1   1   1   0   0   0   2   1   0   0   1   1   0   1   0   2   1   2   1   2   2   1   0   0   1   0   1   1   0   1   2   1   0   2   1   1   0   2   2   1   2   0   2   1   2   1   1   1   1   2   1   1   1   1   0   1   1   1   1   1   1   1   1   1   2   0   1   1   1   2   2   2   0   1   2   2   1   1   0   1   0   2   0   1   1   0   1   0   2   0   0   0   2   1   0   2   1   1   0   0   1   1   2   2   1   1   1   2   1   2   1   1   0   0   1   1   1   1   1   1   1   1   0   1   1   2   2   1   2   0   0   0   2   1   1   1   0   1   1   0   1   1   2   1
 MK-6-16                1   2   0   2   1   2   1   1   1   2   1   1   1   2   2   2   2   1   1   1   1   1   1   1   0   2   2   1   1   1   1   1   1   1   1   1   1   2   0   0   2   1   1   2   2   0   0   1   0   0   2   0   1   0   1   0   1   1   1   0   0   0   2   2   1   0   1   1   0   1   0   2   1   2   1   2   2   0   0   0   1   0   1   1   0   2   2   1   0   2   1   0   0   2   2   1   2   0   2   1   2   2   1   1   1   2   1   2   0   1   1   1   1   1   1   1   0   1   2   1   2   0   1   1   1   2   2   1   0   1   2   2   1   1   0   1   1   2   0   1   1   0   1   0   2   1   1   0   2   1   0   1   1   2   0   1   1   1   2   2   0   1   1   2   1   1   1   1   0   0   2   1   2   1   1   1   1   1   0   2   0   2   1   1   2   0   0   0   2   1   0   1   0   1   1   0   1   1   2   1
 
!****************************************** Phenotypic Data **********************************************************
!-100.0 is resevred for missing phenotype
SimulatedTrait1         8.5843   10.6070   10.4817   11.4401   10.7560   10.1216    9.0586    9.4145   11.8835   11.0402    9.3808   10.1949   10.7384   10.2720    9.1337    9.7862   10.5154    8.1671   10.8096    9.7293    9.7594   10.1566   10.2062    9.9339    9.7347   10.2696    9.8018   10.3846   10.6747   10.3232    9.2745    8.5769   10.0786   10.9591   10.4255    9.9233    9.3668   10.3650    8.7729   10.6306   10.1270    9.8328   10.8226   11.0631   10.8269    9.9707   10.3949   10.3331    9.4303    9.7485   10.7829    9.0176    8.4550    9.3603    8.9087    8.7143    9.7498   10.1260    9.7263   10.1510   11.0610   11.6170    9.9547   12.0035    8.9238   10.8509   10.0252    9.0325    9.7832    9.5684    9.5034   10.1160   12.0186   11.8602    8.9391   10.3396   10.0521   10.9754   10.4640   10.5629    9.3368   11.0054    9.6116   11.4598   11.0515    9.8677    7.8549   10.7161   10.2392    9.4892   10.0889   10.1455    9.2847   10.9726   10.6677    7.0915   10.1214    8.9026   10.5667   10.7939    9.9626    9.1833    8.8111   10.3672    9.3986   10.2010   10.6900    8.8191    8.5357    9.4202    9.8044    8.2675    8.7371    9.2231    9.4960    8.8222    8.9463   10.0137    9.5610   11.0494   10.0710   10.0548   10.3072    8.0053   10.3952    8.9172   10.3353    9.8669    9.7788    8.9482   10.9131    8.7633    9.2424    8.7349   10.0515   10.6932   10.9418    8.7120    8.0154   10.9941   10.5347    7.9624   11.7524    9.2257   10.2561    9.0394   12.0797    9.7091    9.5553   10.8856    8.0555    8.8961   11.2345    9.3967   10.2477    9.9509   10.7197    8.7843   10.8412   10.0828   10.7086   10.8659    9.7000    7.6090   10.2365    8.9507    9.8599    9.0025    8.9674    8.6439    9.6623   10.4384    9.6299   11.2559   10.7527   10.4487    8.6702    9.1713    9.4259    9.5621    9.3515   10.3121    9.9488    9.1089   11.9077    9.1021    9.9290   12.4390    8.9437    9.4499   10.5808   10.0944   11.0216   10.9920   11.0935   10.6341    9.3169   10.1912   11.0519    9.1750
 
