# Supplementary material for: Inclusive Composite Interval Mapping of QTL by Environment Interactions in Biparental Populations
Source: PLoS One. 2015 Jul 10;10(7):e0132414. doi: 10.1371/journal.pone.0132414 (PMC4498613; doi:10.1371/journal.pone.0132414)
Supplement: S2 File — (ZIP) [file pone.0132414.s002.zip › F2 population/e=1/run_00073.met]

!**********************Note: lines staring with "!" are remarks and will be ignored in the program********************
!*********************************General Information**********************************
!Assuming F1 = P1 x P2, populations available in QTL IciMapping are: 
!  1, P1BC1F1 = P1 x F1, the first backcrossing where P1 is used as the recurrent parent;
!  2, P2BC1F1 = P2 x F1, the first backcrossing where P2 is used as the recurrent parent;
!  3, F1DH, F1-derived doubled haploids; 
!  4, RIL or F1RIL, recombination inbred lines through the repeated selfing of F1;
!  5, P1BC1RIL, recombination inbred lines through the repeated selfing of P1BC1F1;
!  6, P2BC1RIL, recombination inbred lines through the repeated selfing of P2BC1F1;
!  7, F2, the selfing generation of F1;
!  8, F3, the selfing generation of F2;
!  9, P1BC2F1, the second backcrossing where P1 is used as the recurrent parent; 
! 10, P2BC2F1, the second backcrossing where P2 is used as the recurrent parent;
! 11, P1BC2RIL, recombination inred lines through the repeated selfing of P1BC2F1; 
! 12, P2BC2RIL, recombination inred lines through the repeated selfing of P2BC2F1; 
! 13, P1BC1F2, the selfing generation of P1BC1F1; 
! 14, P2BC1F2, the selfing generation of P2BC1F1; 
! 15, P1BC2F2, the selfing generation of P1BC2F1; 
! 16, P2BC2F2, the selfing generation of P2BC2F1; 
! 17, P1BC1DH, P1BC1F1-derived doubled haploids; 
! 18, P2BC1DH, P2BC1F1-derived doubled haploids; 
! 19, P1BC2DH, P1BC2F1-derived doubled haploids; 
! 20, P2BC2DH, P2BC2F1-derived doubled haploids; 
   7      !Mapping Population (see remarks above)
   2      !Mapping Function (1 for Kosambi; 2 for Haldane; 3 for Morgan)
   2      !Marker Space Type (1 for intervals; 2 for positions)
   1      !Marker Space Unit(1 for centiMorgans; 2 for Morgan)
   6      !Number of Chromosomes (or Linkage Groups)
 200      !Size of the mapping population
   1      !Number of environments
 
!***************************************** Chromosomes and Linkage Maps **********************************************
!Chromosome                 NumMarkers
-CH1                        16
-CH2                        16
-CH3                        16
-CH4                        16
-CH5                        16
-CH6                        16
!Linkage map (Marker name followed by position or the interval length)
 MK-1-1                1     0.000
 MK-1-2                1    10.000
 MK-1-3                1    20.000
 MK-1-4                1    30.000
 MK-1-5                1    40.000
 MK-1-6                1    50.000
 MK-1-7                1    60.000
 MK-1-8                1    70.000
 MK-1-9                1    80.000
 MK-1-10               1    90.000
 MK-1-11               1   100.000
 MK-1-12               1   110.000
 MK-1-13               1   120.000
 MK-1-14               1   130.000
 MK-1-15               1   140.000
 MK-1-16               1   150.000
 MK-2-1                2     0.000
 MK-2-2                2    10.000
 MK-2-3                2    20.000
 MK-2-4                2    30.000
 MK-2-5                2    40.000
 MK-2-6                2    50.000
 MK-2-7                2    60.000
 MK-2-8                2    70.000
 MK-2-9                2    80.000
 MK-2-10               2    90.000
 MK-2-11               2   100.000
 MK-2-12               2   110.000
 MK-2-13               2   120.000
 MK-2-14               2   130.000
 MK-2-15               2   140.000
 MK-2-16               2   150.000
 MK-3-1                3     0.000
 MK-3-2                3    10.000
 MK-3-3                3    20.000
 MK-3-4                3    30.000
 MK-3-5                3    40.000
 MK-3-6                3    50.000
 MK-3-7                3    60.000
 MK-3-8                3    70.000
 MK-3-9                3    80.000
 MK-3-10               3    90.000
 MK-3-11               3   100.000
 MK-3-12               3   110.000
 MK-3-13               3   120.000
 MK-3-14               3   130.000
 MK-3-15               3   140.000
 MK-3-16               3   150.000
 MK-4-1                4     0.000
 MK-4-2                4    10.000
 MK-4-3                4    20.000
 MK-4-4                4    30.000
 MK-4-5                4    40.000
 MK-4-6                4    50.000
 MK-4-7                4    60.000
 MK-4-8                4    70.000
 MK-4-9                4    80.000
 MK-4-10               4    90.000
 MK-4-11               4   100.000
 MK-4-12               4   110.000
 MK-4-13               4   120.000
 MK-4-14               4   130.000
 MK-4-15               4   140.000
 MK-4-16               4   150.000
 MK-5-1                5     0.000
 MK-5-2                5    10.000
 MK-5-3                5    20.000
 MK-5-4                5    30.000
 MK-5-5                5    40.000
 MK-5-6                5    50.000
 MK-5-7                5    60.000
 MK-5-8                5    70.000
 MK-5-9                5    80.000
 MK-5-10               5    90.000
 MK-5-11               5   100.000
 MK-5-12               5   110.000
 MK-5-13               5   120.000
 MK-5-14               5   130.000
 MK-5-15               5   140.000
 MK-5-16               5   150.000
 MK-6-1                6     0.000
 MK-6-2                6    10.000
 MK-6-3                6    20.000
 MK-6-4                6    30.000
 MK-6-5                6    40.000
 MK-6-6                6    50.000
 MK-6-7                6    60.000
 MK-6-8                6    70.000
 MK-6-9                6    80.000
 MK-6-10               6    90.000
 MK-6-11               6   100.000
 MK-6-12               6   110.000
 MK-6-13               6   120.000
 MK-6-14               6   130.000
 MK-6-15               6   140.000
 MK-6-16               6   150.000
!*********************************** Marker Types ********************************************************************
!Co-dominant marker: When heterozygote F1 is present, P1 is coded as 2, F1 is coded as 1, and P2 is coded as 0; Otherwise, P1 is coded as 2, and P2 is coded as 0. 
!Dominant marker: When heterozygote F1 is present, P1 and F1 are coded as 12, and P2 is coded as 0; Otherwise, P1 is coded as 2, and P2 is coded as 0.  
!Recessive markers: When heterozygote F1 is present, P1 is coded as 2, and F1 and P2 are coded as 10; Otherwise, P1 is coded as 2, and P2 is coded as 0. 
!Missing marker is coded as -1. 
 MK-1-1                 0   0   1   0   1   2   1   1   2   2   2   1   2   1   1   1   0   2   1   2   2   1   1   1   2   0   1   1   1   1   0   2   2   1   2   1   1   1   0   2   2   1   1   1   1   2   2   1   1   0   2   2   2   1   2   1   1   2   1   2   1   1   0   1   0   2   2   1   1   1   1   1   2   1   2   1   1   2   1   1   1   0   1   1   1   0   2   1   1   2   1   2   1   0   0   1   1   1   0   1   1   2   2   2   0   1   2   2   1   1   1   1   0   1   1   2   1   0   2   1   1   0   2   1   1   0   2   1   0   0   1   1   2   1   2   2   2   1   1   1   1   1   1   0   1   0   1   1   2   0   2   1   2   1   0   2   1   2   1   2   1   1   0   1   1   1   1   2   0   2   1   1   2   0   2   1   1   1   1   1   1   1   0   1   2   0   0   2   1   1   1   1   1   2   1   1   2   1   1   1
 MK-1-2                 0   0   2   0   1   2   1   1   2   2   1   1   2   1   1   1   1   2   1   1   2   1   2   2   2   0   1   0   1   1   0   2   2   1   2   1   1   1   0   1   2   0   1   1   1   1   1   1   1   0   2   2   1   0   1   1   2   2   1   2   1   2   0   0   0   1   2   1   1   1   1   1   2   1   2   1   1   2   1   1   1   0   1   1   1   0   2   2   1   2   1   2   1   1   0   1   1   1   0   2   0   2   2   1   0   1   2   2   1   1   1   1   1   1   1   2   1   0   2   1   1   1   2   1   1   0   1   1   0   0   1   1   2   1   2   2   2   2   1   2   1   0   1   0   1   0   1   2   2   0   2   1   2   1   0   2   1   2   1   2   1   1   1   1   1   1   1   2   0   2   1   1   2   0   2   1   1   1   1   1   1   2   0   1   2   0   0   2   1   2   1   1   2   1   1   1   1   2   1   1
 MK-1-3                 0   0   2   0   1   1   2   1   2   1   1   1   2   2   1   1   1   2   1   1   2   1   2   2   2   0   1   0   1   1   0   2   2   1   2   1   2   1   1   1   2   0   1   1   1   2   1   1   1   0   2   2   1   0   1   1   2   2   1   2   1   2   0   0   0   1   2   1   1   1   1   1   2   1   2   1   1   2   1   1   1   1   1   1   1   0   2   2   1   2   1   2   1   1   0   1   1   1   0   1   0   2   2   1   0   1   2   1   1   1   1   1   1   1   0   2   1   0   2   1   1   1   2   2   1   0   1   2   0   0   0   2   2   1   2   2   2   2   1   2   1   0   1   0   1   1   0   2   1   1   2   1   2   1   0   2   0   1   1   2   2   1   0   1   1   1   0   2   0   2   1   0   2   0   2   1   1   1   1   1   1   2   0   1   2   0   0   2   1   2   1   1   2   1   1   1   1   1   1   1
 MK-1-4                 0   1   2   0   2   2   2   1   2   1   0   1   2   2   1   0   1   2   1   1   1   1   1   2   2   0   1   0   1   2   0   2   1   1   2   2   2   0   1   1   1   1   1   1   1   1   1   1   1   0   2   2   1   0   1   1   1   2   1   2   1   1   0   1   1   1   2   1   1   1   1   0   1   1   2   1   1   2   1   1   1   1   1   1   1   0   2   2   1   2   1   2   1   1   0   1   0   1   0   1   0   1   2   1   0   1   2   1   1   1   1   1   1   1   0   2   1   0   2   0   1   1   2   2   1   0   1   2   0   1   1   2   2   1   2   1   2   2   1   1   1   0   1   0   2   1   0   2   1   1   2   1   2   2   0   2   0   1   0   2   2   1   0   1   1   1   0   2   0   2   1   0   2   2   2   2   1   1   1   1   1   2   0   1   2   0   0   2   1   2   1   1   2   1   1   1   1   1   1   1
 MK-1-5                 1   2   1   0   2   2   2   1   2   2   0   1   1   2   1   0   2   2   1   1   1   2   1   1   2   0   1   1   2   2   1   2   1   1   1   2   2   0   1   1   0   1   1   1   1   1   1   1   1   0   2   2   0   0   1   2   1   2   2   2   1   1   0   1   1   1   2   0   1   1   2   0   1   1   1   1   1   2   1   1   1   2   0   1   1   0   2   2   1   2   1   2   2   1   0   1   1   1   0   1   0   1   2   1   0   1   2   1   1   1   1   1   0   1   0   2   1   0   2   0   1   1   2   2   2   0   1   2   0   1   1   2   1   1   2   1   2   2   1   1   1   0   1   0   2   1   0   2   1   2   2   1   2   2   0   1   0   1   0   2   2   1   0   1   1   1   0   2   0   2   1   0   2   2   2   2   1   1   1   1   1   1   0   0   2   0   1   2   1   2   1   1   2   1   1   1   0   1   1   1
 MK-1-6                 1   2   1   0   2   2   2   1   1   2   1   1   1   2   1   1   2   2   1   1   1   2   1   2   2   0   2   1   2   2   0   1   1   1   1   2   1   0   1   1   0   1   1   1   1   1   2   1   1   0   1   2   0   0   1   2   1   2   2   2   1   1   1   0   1   1   2   0   1   1   2   1   1   1   1   1   1   1   1   1   1   2   0   1   1   0   2   2   1   2   1   0   2   1   1   1   1   0   0   0   1   1   1   1   0   1   2   2   1   1   2   1   0   1   1   2   1   0   2   0   1   1   2   2   2   0   1   1   0   0   1   2   1   1   2   1   1   1   1   1   1   0   1   0   2   1   0   2   1   2   2   1   2   2   0   1   0   1   0   2   2   0   0   1   0   1   0   2   0   2   1   1   2   2   2   2   1   1   1   1   1   1   0   0   1   0   0   2   1   2   0   0   2   1   1   1   0   0   1   1
 MK-1-7                 0   2   1   0   2   2   2   1   1   2   0   0   2   1   1   1   2   2   0   1   1   1   1   1   2   0   2   1   2   1   0   1   1   1   1   1   2   0   1   1   0   1   1   2   1   1   2   1   1   0   1   2   0   0   1   2   1   2   2   2   1   1   1   0   1   1   2   0   2   1   2   1   1   2   2   0   1   1   1   1   1   2   0   1   1   1   2   2   1   2   1   0   2   1   1   1   0   0   0   1   1   1   1   1   1   1   2   2   1   1   2   1   0   1   1   2   0   0   2   0   1   1   2   2   2   0   1   1   0   1   1   2   1   1   2   1   1   2   1   1   2   0   0   0   2   1   0   1   1   2   2   1   2   2   0   1   0   1   0   2   2   0   0   1   0   1   0   1   0   2   1   1   2   2   2   2   1   1   1   1   1   1   1   0   1   0   0   2   1   1   1   0   2   1   0   1   0   0   0   1
 MK-1-8                 0   2   1   0   2   2   1   1   1   2   0   0   2   1   1   1   1   2   1   1   1   1   0   1   2   0   2   1   2   1   1   1   1   1   1   0   2   1   1   1   0   1   1   2   1   1   1   1   1   0   1   2   0   0   1   2   1   2   2   2   1   0   1   0   1   1   2   1   2   1   2   1   2   2   1   0   1   1   1   1   1   2   0   1   1   1   2   2   1   2   1   0   2   1   1   0   0   0   0   1   1   1   1   1   0   1   2   2   1   1   2   2   0   0   1   2   2   1   2   0   1   1   1   1   2   0   1   1   1   1   1   2   1   1   2   0   1   1   2   0   2   0   0   0   2   1   0   0   1   1   1   1   2   2   0   1   0   1   0   2   2   0   0   1   0   1   0   2   0   2   1   1   2   2   2   1   1   1   1   2   0   1   1   0   1   0   1   2   1   1   1   0   2   1   0   2   0   0   1   1
 MK-1-9                 0   2   1   0   2   1   1   1   1   2   0   0   2   1   2   1   2   2   1   1   1   1   0   1   2   0   1   1   2   0   1   1   1   1   2   0   2   1   1   1   0   0   1   2   1   1   1   1   1   0   2   1   0   0   1   2   1   2   2   2   1   0   1   0   1   1   2   1   2   1   2   1   2   2   1   0   1   2   1   1   1   1   1   0   1   0   1   1   1   1   1   0   2   1   0   0   0   0   0   1   1   1   1   1   1   1   2   2   1   1   1   2   0   0   0   2   2   1   2   0   1   1   0   1   2   0   1   1   1   2   1   1   1   1   2   0   1   1   1   1   2   0   0   1   2   1   0   1   1   1   1   1   2   2   0   1   0   1   0   2   2   0   0   1   0   1   0   2   0   1   1   2   1   1   2   1   1   2   1   2   0   1   1   0   1   1   1   2   1   1   1   0   1   1   1   2   0   1   1   1
 MK-1-10                0   2   1   1   2   0   1   2   1   2   0   0   2   1   2   2   1   2   1   1   1   1   1   1   2   0   1   1   2   0   1   1   1   1   2   0   1   0   1   1   1   0   1   2   1   1   1   0   1   0   1   1   1   1   0   2   1   1   2   2   1   0   1   0   1   1   2   1   2   2   2   1   2   2   2   0   1   2   2   1   1   1   1   0   1   0   0   1   0   1   1   0   1   1   0   0   0   1   0   1   1   1   1   1   2   1   2   2   1   1   1   2   0   0   0   2   2   1   2   0   0   2   0   1   2   0   1   1   1   2   1   1   1   1   2   1   1   0   1   1   2   0   0   1   2   1   0   2   1   1   1   1   2   2   0   1   1   1   0   2   2   0   1   1   0   1   0   2   0   1   1   2   1   1   0   1   1   2   1   2   0   0   1   0   1   1   2   2   1   1   1   0   1   1   1   2   0   1   1   1
 MK-1-11                0   2   1   1   2   0   1   2   2   2   1   0   1   1   2   2   1   1   1   0   1   1   0   1   2   1   1   1   1   0   1   1   1   1   1   0   1   0   1   1   1   0   1   2   1   0   1   0   1   0   0   1   1   1   0   2   1   1   1   2   0   0   1   1   1   1   1   1   1   2   1   0   2   2   1   0   1   2   2   1   0   1   1   0   0   0   1   2   0   1   1   0   1   1   1   0   0   1   1   2   1   1   2   1   2   1   2   2   1   1   1   2   0   0   0   1   2   1   2   1   1   2   0   1   2   0   1   1   0   2   1   1   1   1   2   1   1   0   1   1   2   0   2   1   2   1   0   2   2   1   2   1   2   2   0   1   1   2   0   2   1   1   1   1   0   1   1   2   1   0   1   1   0   1   0   1   1   2   1   2   1   1   1   0   1   1   1   2   1   1   1   1   0   1   1   2   1   1   1   1
 MK-1-12                0   2   1   1   2   0   1   1   2   2   1   0   1   1   2   2   1   1   2   0   2   1   0   1   2   0   1   2   1   1   1   1   1   1   1   0   1   0   1   1   1   0   1   2   1   0   1   1   1   0   0   1   1   1   0   2   1   1   1   2   0   0   1   1   0   1   1   1   1   2   1   0   2   1   1   0   1   2   2   1   0   0   2   0   0   0   1   2   0   1   1   0   1   0   1   0   0   1   1   2   2   1   2   2   2   1   2   2   2   1   1   2   0   0   1   1   2   1   2   1   1   1   0   1   2   0   1   1   0   2   1   0   1   0   2   2   1   0   1   1   2   0   2   1   2   0   0   2   2   1   2   1   1   2   0   2   1   2   1   2   1   1   1   1   0   1   1   2   0   0   1   1   0   1   0   1   1   2   1   2   1   1   0   0   1   1   1   1   1   1   0   1   0   1   1   2   1   1   1   1
 MK-1-13                0   1   1   0   2   0   1   1   1   2   1   0   1   1   2   2   1   1   2   0   2   0   0   0   2   0   1   2   1   1   1   1   1   1   1   0   1   0   1   1   1   0   2   2   1   1   0   1   1   0   0   2   1   2   0   2   1   1   1   2   1   0   1   1   0   1   1   1   1   2   2   0   2   1   1   0   0   2   2   2   0   1   2   0   0   0   1   2   1   1   1   0   1   1   1   0   0   0   2   2   2   1   2   2   2   0   2   2   2   1   1   2   0   0   1   1   2   1   1   1   1   0   0   1   2   0   1   1   0   2   2   0   1   0   2   2   1   0   1   1   2   1   2   1   1   1   0   2   2   1   2   1   2   2   1   2   1   2   1   2   1   0   1   1   0   1   1   2   1   0   1   1   0   1   0   1   1   1   1   2   1   1   0   0   2   1   1   0   1   1   0   1   0   1   1   2   1   1   1   1
 MK-1-14                0   1   2   0   1   1   1   0   2   2   0   0   1   1   2   2   1   1   2   1   2   0   0   0   2   0   1   2   1   1   1   1   1   1   1   0   0   0   1   1   1   1   2   2   1   1   0   0   1   0   0   2   1   1   0   2   2   1   1   2   1   0   1   1   0   1   0   1   1   1   2   0   1   1   1   0   0   2   2   2   1   1   1   0   1   1   1   1   1   1   0   1   0   2   1   1   0   0   2   2   2   1   2   2   2   0   2   1   2   1   1   2   1   0   1   1   2   1   1   1   1   0   0   1   2   0   1   1   0   2   1   0   1   0   2   2   2   0   1   1   2   1   2   0   1   1   0   2   2   1   2   1   1   2   2   2   1   2   1   2   1   0   2   1   0   1   1   2   1   0   1   1   0   1   0   1   1   1   1   2   1   1   0   0   2   1   1   0   1   1   0   1   0   1   1   2   1   1   1   1
 MK-1-15                0   1   2   0   1   1   0   0   1   2   0   0   1   0   2   2   1   1   2   1   2   0   0   0   2   0   1   2   1   1   1   1   1   1   1   0   0   0   0   0   1   0   2   2   1   1   0   0   1   0   0   2   0   1   0   2   2   0   0   2   1   0   1   1   0   1   0   1   1   1   2   1   1   1   2   1   0   2   2   2   1   1   1   0   0   1   1   1   1   1   0   1   0   2   1   1   0   0   1   2   2   1   2   2   2   0   2   1   1   1   1   2   1   0   2   1   1   1   1   1   1   0   2   1   1   0   1   1   1   2   1   0   1   0   2   2   2   0   1   1   2   1   2   0   1   1   0   2   2   1   2   2   1   2   2   0   1   2   0   2   1   1   1   1   1   1   1   2   1   1   0   1   0   0   0   2   1   1   1   2   1   0   0   0   2   1   2   0   1   2   0   1   1   1   1   2   1   0   1   1
 MK-1-16                0   1   2   1   1   1   0   0   1   2   0   0   1   1   2   1   1   1   2   1   2   1   0   0   2   0   1   2   1   1   1   1   0   1   1   0   1   0   0   1   1   0   2   2   1   1   0   0   0   0   0   2   0   1   0   2   2   0   0   2   0   0   1   1   0   1   0   1   0   1   2   1   1   1   2   1   0   2   2   2   1   2   1   0   1   1   1   1   1   1   0   1   0   2   1   1   1   1   1   2   1   1   2   1   2   0   2   1   1   1   1   1   1   0   2   1   1   1   1   1   1   1   2   1   0   0   1   0   1   2   1   0   0   1   2   1   2   0   2   1   2   1   2   0   1   1   0   2   2   1   2   2   1   2   1   0   1   2   1   2   1   0   1   1   1   1   1   1   0   1   0   1   1   0   1   1   1   1   1   2   1   0   1   0   1   1   1   0   1   1   0   0   1   1   1   2   2   0   1   1
 MK-2-1                 1   1   1   0   0   2   2   0   1   0   0   1   1   1   2   1   2   2   1   0   1   2   2   0   1   0   2   1   2   1   0   1   1   0   2   1   1   0   2   1   2   0   0   0   1   0   0   1   0   1   1   0   0   1   1   2   1   2   1   1   2   2   2   0   0   2   1   0   1   2   1   1   0   1   2   2   1   2   0   2   2   0   1   2   0   1   1   1   1   0   0   0   1   2   1   2   0   2   2   0   1   2   2   1   0   2   0   0   1   1   1   2   1   0   0   0   1   1   1   2   1   0   0   1   2   0   0   2   2   1   0   1   1   1   2   1   1   2   1   0   1   1   0   1   2   1   1   1   1   1   1   0   0   1   1   1   0   1   2   1   0   2   1   0   1   1   0   1   0   1   2   2   2   1   1   1   2   2   1   1   1   0   2   1   1   2   1   2   2   1   0   1   1   2   0   0   2   2   1   1
 MK-2-2                 1   1   1   0   1   1   1   0   1   0   0   2   1   2   2   1   2   2   1   1   1   2   2   0   2   0   2   1   2   1   0   1   1   0   2   1   1   0   2   1   2   2   1   0   1   0   0   1   0   1   1   0   0   2   1   2   1   2   1   2   2   1   2   0   1   2   1   0   1   2   1   2   1   1   2   1   1   2   0   2   2   0   0   2   0   1   1   1   2   0   0   0   0   2   1   2   1   2   2   0   0   2   2   1   0   2   0   0   1   1   1   2   1   0   0   0   1   2   1   2   1   0   0   1   1   0   0   2   2   1   1   1   1   1   2   1   1   1   1   0   1   1   0   1   1   1   1   1   1   1   1   0   0   1   1   1   0   1   2   1   0   2   1   0   0   1   0   1   0   1   2   2   2   1   1   1   2   2   0   1   1   1   2   1   1   1   1   2   2   1   0   1   1   1   0   1   2   2   1   1
 MK-2-3                 1   1   1   1   1   1   1   0   1   1   1   2   1   2   2   1   2   2   1   1   1   1   1   0   2   0   2   0   1   1   0   1   1   0   2   1   1   1   2   1   1   2   1   0   1   1   0   1   1   2   1   0   0   2   1   1   1   2   1   2   2   1   1   1   1   1   1   0   1   2   1   2   1   1   2   1   1   0   0   2   2   1   0   1   0   1   1   1   1   0   0   0   1   2   1   2   2   2   2   1   0   2   2   1   0   2   0   0   1   1   1   2   1   0   0   0   1   1   1   2   1   1   0   1   1   1   0   2   1   1   1   1   2   1   2   1   1   0   1   0   1   1   1   2   1   1   1   1   1   1   1   0   0   2   1   1   0   2   0   1   0   1   1   0   1   1   0   1   0   1   2   1   2   1   1   1   2   2   1   1   1   1   1   1   1   0   1   2   1   1   0   1   1   1   0   1   1   2   1   1
 MK-2-4                 1   1   1   1   1   1   1   0   1   1   2   2   1   2   1   1   2   2   1   1   1   1   1   0   2   0   1   0   0   0   0   1   2   0   2   1   1   1   2   1   1   2   1   0   1   1   0   1   1   2   1   1   0   1   1   1   1   2   0   2   2   1   1   1   1   1   2   0   1   2   1   1   0   1   2   1   1   2   0   2   2   0   0   1   0   1   1   1   1   0   0   0   0   1   1   2   2   0   2   1   1   2   2   1   0   1   1   0   1   1   1   2   1   0   0   0   1   2   0   2   1   1   0   1   1   1   0   2   1   1   2   1   2   1   2   1   1   0   1   1   1   1   1   2   1   2   1   1   1   1   1   1   0   2   1   1   0   2   0   1   1   1   1   0   1   1   0   1   0   1   2   1   2   2   1   1   2   2   2   1   1   1   1   1   2   1   1   1   1   1   0   1   1   2   0   1   1   2   1   0
 MK-2-5                 1   1   0   0   1   1   1   0   1   1   2   2   1   2   1   1   2   2   0   1   1   1   1   0   2   0   1   0   0   1   0   1   1   1   2   1   1   1   2   1   1   2   0   1   1   2   0   1   2   2   1   1   0   0   1   1   1   2   0   2   2   1   2   1   0   1   2   0   1   1   1   2   0   0   0   0   1   2   0   2   2   0   0   1   0   0   1   1   1   0   0   0   0   1   2   2   1   0   2   2   1   2   2   1   0   1   1   0   1   1   1   2   1   0   0   0   1   2   0   2   0   0   0   2   1   2   0   1   1   1   2   1   1   1   2   1   2   0   1   0   1   1   0   2   1   2   0   1   1   2   1   1   0   2   1   1   0   1   0   1   1   1   1   0   1   1   0   1   0   0   1   1   2   2   1   1   2   1   2   2   1   0   2   1   2   1   1   1   1   1   0   1   1   1   0   1   1   2   1   0
 MK-2-6                 1   1   0   0   1   1   1   0   1   0   2   2   1   2   1   1   2   1   0   2   1   1   1   0   2   1   2   0   0   1   0   1   1   2   2   1   1   1   2   1   2   2   0   1   1   2   0   0   2   2   1   1   0   0   1   1   1   2   0   2   1   1   1   1   0   1   1   0   1   1   0   2   2   1   0   1   1   1   0   2   2   0   0   1   0   0   1   1   1   0   0   0   0   0   2   1   1   1   2   2   1   2   2   1   0   1   1   0   1   1   1   2   2   0   0   0   1   2   0   2   0   0   0   2   1   2   0   1   1   1   2   0   1   1   1   1   1   1   0   0   1   1   0   2   2   2   0   1   1   2   1   0   0   2   1   1   0   1   0   1   1   1   1   0   1   1   0   1   0   0   1   1   2   2   1   1   2   1   2   2   1   0   1   2   2   1   1   2   2   2   0   1   1   1   0   1   1   1   1   0
 MK-2-7                 1   1   1   1   1   1   1   0   1   0   2   1   1   2   1   1   2   1   0   2   1   1   2   0   2   1   2   0   0   1   0   1   0   2   1   1   1   1   1   1   2   2   1   0   1   2   0   0   1   1   1   1   0   0   2   1   1   2   0   1   1   1   0   1   0   1   1   0   1   1   0   2   2   1   0   2   1   1   0   2   2   0   1   0   0   1   1   1   2   0   0   1   0   0   2   2   1   1   2   1   1   2   2   1   0   1   1   1   1   2   2   2   1   0   0   0   1   1   0   2   0   0   1   2   1   2   1   1   2   1   2   0   0   1   0   1   1   1   0   0   1   1   0   1   2   2   0   1   1   2   1   0   1   2   1   1   0   1   0   1   1   1   1   0   1   1   0   1   0   0   1   1   0   2   1   0   2   1   2   2   1   0   2   1   1   1   2   1   2   2   0   1   1   1   1   1   1   1   1   1
 MK-2-8                 1   1   1   1   1   1   1   0   1   0   2   1   1   2   1   1   2   1   0   2   1   0   2   0   2   0   2   0   0   1   0   1   0   2   1   1   0   1   2   0   2   2   1   0   1   2   0   1   1   1   1   1   1   0   2   1   1   2   0   1   1   1   0   1   0   1   1   1   1   0   0   2   1   1   0   2   0   1   0   2   2   0   1   1   0   1   1   1   1   0   0   1   1   1   2   1   1   1   2   0   1   2   1   0   1   1   1   1   1   2   1   2   1   0   1   0   1   1   0   2   0   0   1   2   1   2   1   1   2   1   2   0   1   1   0   1   1   0   0   0   1   1   0   1   1   2   1   1   1   2   1   0   1   2   1   1   0   1   0   1   2   1   2   0   1   1   0   1   0   1   1   1   0   1   1   0   1   1   2   2   1   0   2   1   1   1   2   1   2   2   0   1   1   1   1   1   1   1   1   1
 MK-2-9                 1   1   1   2   1   0   0   0   1   0   2   1   1   1   1   1   2   1   1   1   0   0   2   0   2   0   1   0   0   1   0   1   1   2   1   1   0   1   1   0   2   2   1   1   1   2   0   1   1   1   1   1   1   0   2   1   1   2   1   1   1   1   0   1   0   2   1   1   1   0   1   2   2   1   1   2   0   1   0   2   2   0   1   1   0   1   1   1   2   0   1   1   1   1   2   1   1   1   1   0   0   2   1   1   1   0   1   0   1   1   2   1   1   0   1   0   1   1   0   2   0   1   2   2   1   2   1   1   2   1   1   0   0   1   1   1   1   0   0   1   1   1   0   1   1   1   1   1   1   2   1   1   1   2   1   1   1   0   0   1   0   1   2   0   1   1   0   1   0   0   1   1   1   1   1   0   2   1   2   2   1   0   1   1   1   1   2   0   2   2   0   0   1   1   2   1   1   1   0   1
 MK-2-10                2   1   1   2   1   0   0   0   1   0   2   1   1   0   1   1   2   0   1   1   0   0   2   0   2   0   1   1   1   1   2   2   1   2   1   1   0   1   1   0   2   1   1   1   1   2   0   1   0   1   1   1   1   0   2   1   1   2   1   1   1   2   1   1   0   1   2   1   1   0   1   1   2   1   1   2   0   1   0   2   2   0   1   1   0   0   2   1   2   0   0   1   2   0   2   1   1   1   1   1   0   2   0   1   1   0   2   0   1   1   2   1   1   0   2   0   1   1   0   2   0   1   2   2   1   2   1   1   1   0   1   0   0   1   1   1   1   1   0   1   2   1   0   1   1   1   1   1   0   2   2   1   1   2   2   2   1   0   1   1   0   0   2   0   2   0   2   1   0   0   1   2   0   1   1   0   2   2   2   2   1   0   1   1   1   1   2   0   2   2   0   1   1   0   2   1   2   1   1   2
 MK-2-11                2   1   0   2   1   0   0   0   1   0   2   1   1   0   1   1   2   0   1   1   0   0   2   0   2   0   1   1   1   1   2   1   1   2   1   2   0   1   1   0   2   1   1   1   1   2   0   1   0   1   1   1   2   1   2   2   1   2   1   1   1   2   1   1   1   1   2   1   1   0   1   1   2   1   1   2   1   1   1   2   2   0   1   1   0   0   2   1   2   0   0   1   2   0   2   1   1   1   1   1   0   2   0   1   2   0   2   0   1   1   2   1   2   1   2   0   1   1   0   2   0   1   2   1   1   2   1   1   1   1   1   0   0   1   1   1   0   1   0   1   2   1   0   0   1   1   1   1   1   1   2   1   1   2   2   2   1   0   1   1   0   0   2   0   2   0   2   1   0   0   2   2   0   1   0   0   2   2   2   2   1   0   1   1   1   1   0   0   2   1   0   1   1   0   2   1   2   1   1   1
 MK-2-12                2   0   0   2   1   1   0   0   2   1   2   1   1   0   0   1   1   0   1   1   1   0   2   1   2   0   1   1   1   1   2   1   1   2   1   2   0   1   1   0   2   1   1   1   1   2   0   1   0   1   1   1   2   1   2   2   1   2   1   1   1   2   1   1   1   1   2   1   1   1   1   1   2   1   1   2   1   1   1   2   2   0   1   1   0   1   2   1   2   1   0   1   2   0   2   2   0   1   0   1   0   1   0   2   2   0   1   0   2   1   2   1   2   1   2   0   1   1   0   1   1   0   2   1   1   2   1   1   1   1   2   1   0   1   1   1   1   1   0   2   2   1   0   0   0   1   1   1   1   1   1   1   1   2   1   2   1   0   1   1   0   0   1   0   2   0   2   1   0   0   2   2   0   1   0   0   2   2   2   2   1   0   1   0   1   1   0   0   2   1   2   1   1   0   2   1   2   0   1   0
 MK-2-13                1   1   1   2   1   1   0   0   2   1   2   1   1   1   0   1   1   0   1   1   1   0   1   1   1   0   1   2   1   1   1   1   1   2   1   2   0   1   0   0   2   0   1   0   1   2   1   0   1   2   1   1   1   1   2   2   1   2   2   1   1   2   1   1   1   1   1   1   1   1   1   1   2   0   1   2   1   1   2   2   2   0   1   1   0   1   2   1   2   0   0   2   1   0   2   2   0   1   0   1   1   0   0   1   2   0   1   0   2   1   2   1   2   0   2   0   1   1   0   1   1   0   1   2   1   2   2   1   1   1   2   1   1   1   2   1   2   1   1   2   2   1   1   0   0   1   1   1   1   1   1   1   1   2   1   2   1   1   1   1   1   1   1   0   2   0   2   1   0   0   1   2   2   1   0   0   2   2   2   2   1   0   1   0   0   1   0   0   0   1   2   1   1   0   2   1   1   0   1   0
 MK-2-14                1   1   1   2   1   1   1   0   2   0   2   1   1   1   0   1   1   0   1   1   1   0   1   1   1   0   1   2   1   1   1   1   1   2   0   2   0   1   1   1   2   0   0   0   1   1   1   0   1   2   1   1   1   1   1   1   1   2   2   0   1   2   1   1   1   1   0   1   1   2   1   1   2   1   1   2   1   1   2   2   2   0   1   2   1   2   2   2   2   0   0   2   1   0   1   2   0   1   1   1   1   0   0   1   2   0   1   0   2   1   2   0   2   0   2   1   1   1   0   1   1   2   1   2   1   2   1   1   1   1   2   1   1   1   2   1   2   1   0   2   2   1   1   0   0   0   1   1   2   1   1   1   2   2   1   2   1   2   1   1   1   1   1   0   2   0   2   1   1   0   1   2   2   2   0   0   2   2   2   2   1   1   0   0   1   1   0   0   0   1   2   0   1   0   2   1   1   0   1   0
 MK-2-15                1   1   1   2   2   1   1   0   2   0   2   1   2   1   1   1   1   0   1   2   1   0   1   1   1   0   1   2   1   2   1   0   2   1   1   2   2   1   1   1   2   1   0   0   1   1   1   0   2   2   0   1   1   1   1   1   2   2   2   0   1   2   1   1   1   1   0   1   1   2   1   1   2   1   1   2   1   1   2   2   2   0   1   2   1   2   2   2   2   0   0   2   2   0   1   2   0   1   1   2   1   0   0   1   2   0   1   0   2   1   1   0   2   0   2   1   1   1   0   0   1   1   1   2   1   2   1   1   1   2   1   1   1   1   2   1   2   1   0   2   1   2   1   0   0   0   1   1   2   0   1   1   2   2   1   2   1   0   1   1   1   1   1   0   2   0   2   1   1   0   1   2   2   1   0   0   2   2   1   1   0   1   0   0   1   1   0   0   0   0   2   0   1   0   2   1   1   0   2   2
 MK-2-16                1   1   1   2   2   1   1   0   2   0   2   1   2   1   1   1   1   1   1   1   0   1   2   1   1   0   1   2   1   2   1   0   2   1   1   2   1   1   1   1   2   1   0   0   0   2   1   1   2   2   0   1   1   0   1   1   2   2   2   1   1   2   1   1   1   2   0   2   1   1   1   2   2   2   1   2   1   2   2   1   2   0   1   2   1   2   2   2   2   0   0   2   2   0   0   1   1   0   1   2   1   0   0   0   2   0   1   0   2   1   1   0   2   0   1   2   1   1   0   0   1   1   1   2   1   1   1   1   1   2   1   2   1   1   1   1   2   1   0   2   1   1   1   0   0   0   1   1   2   0   1   1   2   1   1   2   1   0   2   1   1   1   1   0   2   0   2   1   1   0   1   2   1   1   0   1   2   2   1   1   1   1   0   1   1   1   0   0   0   0   2   0   1   0   2   1   1   0   2   2
 MK-3-1                 0   2   2   2   1   1   1   1   1   0   1   1   1   2   2   1   0   1   0   0   1   1   1   1   1   2   1   2   2   0   0   1   2   1   1   0   1   1   2   0   0   2   1   0   2   1   1   0   1   0   2   1   2   2   0   1   2   1   2   0   1   2   1   1   1   0   2   1   1   2   0   1   1   0   1   1   0   1   0   0   1   1   1   1   0   2   0   2   1   1   2   1   1   0   2   0   0   0   1   0   0   1   2   0   1   2   0   1   2   1   0   2   0   1   2   2   1   2   2   1   1   1   1   1   1   1   2   1   0   2   2   1   1   1   1   0   0   0   0   0   1   2   1   1   1   0   2   0   1   0   1   0   0   1   2   2   1   1   1   2   1   1   1   2   1   2   0   1   1   1   1   1   1   0   1   2   0   1   1   1   0   1   2   2   0   1   2   0   1   2   0   1   0   1   2   1   1   0   1   0
 MK-3-2                 0   1   2   2   1   1   1   1   1   0   1   1   1   2   1   1   0   1   0   0   1   2   1   1   1   2   1   2   2   0   0   0   2   2   1   0   1   1   2   1   0   2   1   0   2   1   1   1   1   0   2   1   2   2   1   1   2   0   2   0   1   2   1   1   1   0   2   1   1   2   0   1   1   0   0   1   0   1   0   0   1   1   2   1   0   2   0   1   2   1   2   1   1   0   1   0   1   0   1   0   0   1   2   0   1   2   0   0   1   1   1   2   0   1   2   2   2   2   2   1   1   1   1   1   1   1   2   1   0   2   2   1   0   1   1   0   0   0   0   0   1   2   2   1   1   1   2   0   1   1   1   0   1   1   1   2   1   1   1   2   1   1   1   2   1   2   0   1   1   1   1   1   1   0   1   2   0   1   1   1   0   1   2   2   1   1   2   1   1   2   0   2   0   1   2   1   1   0   0   0
 MK-3-3                 0   2   2   2   1   1   1   1   1   0   0   0   1   2   1   1   0   1   0   0   1   2   1   0   1   2   1   1   2   0   0   0   1   2   0   0   0   1   2   1   0   2   1   0   2   1   1   1   1   0   2   1   2   2   1   1   2   1   2   1   1   2   1   1   1   0   2   1   1   1   0   1   1   0   0   1   0   1   1   0   1   1   2   1   0   2   0   2   2   1   2   1   0   0   0   0   1   0   1   1   0   1   2   0   1   2   1   1   1   1   1   1   0   1   2   1   2   2   2   1   1   1   1   1   1   1   1   1   1   2   2   1   0   1   1   0   0   1   0   0   1   2   2   0   1   1   2   0   1   1   1   1   2   1   1   0   1   1   2   2   1   0   1   2   1   2   1   1   2   1   1   1   2   0   1   1   0   1   1   1   0   1   2   2   1   1   2   1   1   2   0   2   0   1   2   1   1   0   1   0
 MK-3-4                 0   2   2   2   1   1   1   1   1   0   0   0   1   2   1   1   0   2   0   0   1   2   2   0   1   2   1   1   2   0   0   1   1   2   2   0   0   1   0   1   0   1   2   0   2   1   1   2   1   0   2   1   2   2   0   0   2   1   2   1   1   2   1   1   1   1   2   1   1   1   0   1   0   0   0   1   0   1   2   0   1   1   1   1   0   2   0   1   2   2   2   1   0   0   0   0   1   0   1   1   0   1   2   0   1   2   1   1   1   1   1   2   0   2   2   1   2   1   2   1   1   1   1   1   1   1   1   2   1   2   1   1   0   1   1   0   0   2   1   1   2   2   2   0   1   1   2   0   1   1   1   1   2   1   1   0   1   1   1   2   0   0   1   1   1   2   0   1   2   1   1   1   2   0   1   1   0   1   1   1   0   2   1   1   1   1   1   1   1   2   0   2   0   1   1   1   1   0   1   0
 MK-3-5                 0   2   2   2   1   1   1   0   1   0   0   0   1   2   1   1   0   2   0   0   1   2   2   1   1   2   0   1   2   1   0   1   1   2   2   0   0   1   1   1   0   1   2   0   2   1   1   1   1   2   2   1   2   2   0   1   2   0   1   2   1   2   1   1   1   1   2   1   1   1   0   1   0   0   0   1   0   1   2   1   0   1   0   1   0   2   0   1   2   1   2   1   0   0   1   0   1   0   1   1   1   1   1   0   1   2   1   1   1   1   1   2   0   2   2   1   2   1   2   1   1   1   1   1   1   1   1   2   1   2   1   1   0   1   1   0   0   2   1   2   2   2   2   0   1   2   2   0   2   0   1   1   2   2   1   0   1   1   1   2   0   0   1   0   1   2   0   1   2   1   1   1   1   0   1   2   0   0   1   2   1   2   1   0   1   1   1   1   1   1   0   1   0   1   1   1   1   0   1   2
 MK-3-6                 0   2   2   1   0   1   1   1   1   2   1   0   1   2   1   0   1   2   0   0   1   2   2   2   1   2   1   1   1   1   0   1   1   2   2   0   0   1   0   1   0   2   1   0   2   1   1   1   1   1   2   1   2   2   1   1   1   1   1   2   1   2   1   1   1   1   2   1   1   1   0   1   0   0   0   1   0   1   2   1   0   1   0   2   0   2   1   1   2   1   2   1   0   0   1   0   2   0   0   1   1   1   1   0   1   2   1   1   0   1   1   2   0   1   1   0   2   1   2   1   2   1   1   1   1   1   2   2   1   1   2   1   0   1   0   1   0   2   1   2   1   1   1   0   1   2   2   1   2   0   1   1   2   2   1   0   1   1   1   1   0   0   1   1   1   2   0   1   2   0   1   1   1   1   1   2   1   0   0   2   1   2   1   0   2   1   1   1   1   1   0   1   0   1   2   1   1   0   2   2
 MK-3-7                 0   1   2   1   0   1   1   1   0   2   1   0   1   2   1   0   1   1   0   0   1   2   1   2   1   2   1   0   1   1   0   1   1   0   2   1   0   2   0   1   0   2   1   0   2   1   0   1   1   1   2   1   2   1   1   1   1   0   1   2   2   2   1   1   1   1   1   1   1   2   0   1   1   0   0   1   1   2   2   0   0   1   0   0   0   1   1   1   2   1   2   1   0   0   1   0   2   0   0   1   0   1   1   0   1   2   1   1   0   0   0   2   0   1   2   0   2   1   2   1   1   1   2   2   1   1   1   2   1   1   2   1   0   1   2   2   0   1   1   2   1   1   1   0   1   2   2   1   2   1   1   2   2   2   0   1   1   1   1   1   0   1   1   1   1   2   0   1   2   0   1   1   1   1   0   2   1   1   0   2   1   2   1   1   2   1   1   1   1   1   0   1   1   1   1   1   1   0   2   2
 MK-3-8                 1   1   2   1   0   0   1   1   1   2   1   0   1   2   1   1   2   1   1   0   1   2   1   1   1   2   1   0   1   1   0   1   2   0   2   1   0   2   0   0   0   2   0   0   2   1   0   1   1   1   1   1   1   1   1   0   1   0   1   2   2   2   1   1   1   1   1   2   1   2   0   1   1   0   0   1   1   2   2   0   0   1   0   0   0   1   1   1   2   2   2   1   0   0   2   0   2   0   0   1   0   1   1   0   1   2   2   2   0   0   0   1   0   1   2   0   2   1   2   1   0   1   1   2   1   1   1   2   0   1   2   1   0   1   2   2   0   1   1   1   1   1   1   0   1   2   2   2   2   1   1   0   2   2   0   1   2   1   1   1   0   1   1   1   0   2   0   0   1   0   0   1   1   1   1   1   1   1   0   2   1   1   1   0   1   2   1   0   2   2   0   1   1   2   1   1   1   0   2   2
 MK-3-9                 1   1   2   1   0   0   1   1   1   2   1   0   1   2   1   1   1   1   1   0   1   2   0   2   1   2   2   0   1   1   0   1   2   0   2   1   0   2   0   0   0   0   0   1   2   1   1   1   2   1   1   1   1   1   1   1   1   0   1   2   2   2   1   1   1   0   1   2   1   2   0   1   1   0   1   1   1   2   2   1   0   1   0   1   0   1   1   1   2   2   2   1   0   0   2   1   2   0   0   1   0   1   2   0   1   2   2   0   0   0   0   1   1   0   2   0   1   1   2   1   0   1   1   2   1   1   1   2   0   1   2   1   1   1   2   2   0   1   1   1   1   1   2   0   1   2   2   2   2   1   2   0   1   2   0   1   1   1   1   1   0   0   2   1   0   2   0   0   1   0   1   1   1   1   1   1   1   1   0   2   1   2   1   0   1   2   1   0   1   2   0   1   1   2   0   1   1   0   1   2
 MK-3-10                1   1   2   1   0   0   1   1   1   2   1   0   1   1   1   2   1   1   1   0   1   2   0   2   1   2   2   0   1   2   0   1   2   0   2   1   1   2   0   1   1   0   1   2   2   2   1   1   2   1   1   0   0   1   1   1   1   0   1   1   1   2   1   1   1   1   1   2   1   1   0   1   1   0   1   1   1   2   2   1   0   1   0   1   0   1   1   1   2   2   2   1   0   0   2   2   2   0   0   0   0   0   2   0   1   2   2   0   0   1   0   1   1   0   2   1   1   1   1   2   0   1   1   2   1   1   1   2   0   1   2   1   1   1   2   2   1   1   1   2   1   2   1   0   1   2   2   2   1   1   2   0   0   1   1   1   1   1   0   1   0   0   2   1   0   2   0   0   1   0   1   1   1   1   1   1   1   1   0   2   1   2   2   0   1   1   1   0   1   2   0   1   1   2   0   1   1   0   2   2
 MK-3-11                0   1   2   1   0   1   1   2   1   2   1   0   1   1   1   2   1   1   1   0   1   2   1   2   1   2   2   0   1   2   0   1   2   0   2   1   1   1   0   1   1   0   1   2   2   2   1   0   2   1   1   1   0   1   1   0   1   0   1   1   0   2   1   1   2   0   0   2   1   1   0   1   1   0   1   1   1   2   2   1   0   1   0   1   1   1   1   2   2   2   2   1   0   0   2   1   2   0   0   0   0   0   2   0   1   2   2   0   0   1   0   1   1   0   1   1   2   1   1   2   0   1   1   2   1   1   2   2   0   1   2   1   1   1   1   2   1   1   1   2   0   2   2   2   1   2   2   2   1   1   2   0   0   1   1   1   1   2   0   1   0   0   2   1   0   2   0   0   1   0   1   1   1   2   1   1   1   1   2   2   1   2   2   0   1   2   1   0   1   2   0   0   1   1   0   1   1   0   2   1
 MK-3-12                0   1   2   1   0   1   0   2   1   2   0   0   1   1   1   2   1   1   1   1   1   1   1   2   1   2   2   0   2   2   0   1   1   0   2   1   1   1   0   1   1   1   1   2   1   2   1   0   1   1   1   1   1   1   0   1   1   0   1   1   0   1   1   1   1   0   0   2   1   1   0   1   0   1   1   1   1   2   2   1   0   1   0   1   0   1   1   2   2   2   2   1   0   0   2   2   2   0   0   0   0   0   1   0   1   2   2   0   0   1   0   1   1   0   0   1   2   1   2   2   0   1   2   1   0   1   2   2   0   1   2   1   2   2   2   2   1   1   1   2   1   2   2   2   1   2   2   2   1   1   2   0   0   1   1   1   1   2   0   1   0   0   2   1   0   2   0   0   1   0   1   0   1   1   1   1   1   1   2   1   1   2   2   0   1   2   1   0   1   2   0   0   1   1   0   0   2   0   2   1
 MK-3-13                0   1   2   1   0   1   0   2   0   2   0   0   1   1   1   2   1   1   1   1   1   0   1   2   0   2   1   0   2   2   0   0   1   0   2   1   2   1   0   1   2   1   1   1   1   1   1   0   1   1   0   1   0   1   0   1   1   0   0   1   0   2   1   1   1   0   0   2   2   1   0   1   0   1   1   1   1   2   2   1   0   0   1   1   0   1   1   2   2   2   2   1   0   0   2   1   1   1   1   0   0   1   1   0   1   2   2   1   0   0   0   1   1   1   0   2   1   1   1   2   1   1   2   1   0   1   2   2   0   1   0   1   2   2   1   2   1   1   1   2   1   2   1   2   1   2   2   2   0   1   2   0   0   1   1   1   1   2   0   1   0   0   2   1   0   2   0   0   1   0   1   0   2   2   1   1   1   1   1   2   1   2   2   0   1   2   1   0   1   2   1   0   1   1   0   1   1   0   1   1
 MK-3-14                0   1   2   2   1   1   0   2   0   2   0   0   1   1   1   1   1   1   1   0   1   0   1   2   1   1   1   1   2   2   1   0   1   0   2   1   2   1   0   1   2   1   1   0   1   1   1   1   0   1   0   1   0   1   0   1   1   0   0   1   0   1   1   1   1   0   0   2   2   1   0   1   0   2   2   1   1   1   2   1   0   0   1   1   0   1   1   1   0   2   2   1   0   1   1   1   1   1   1   0   0   1   1   0   1   1   2   2   0   0   0   1   2   1   2   1   1   1   1   2   2   1   1   1   0   0   2   2   0   1   0   2   2   2   1   2   1   0   1   1   1   2   1   2   1   2   2   2   0   1   2   0   0   1   1   1   1   2   0   1   0   0   2   1   1   2   0   0   0   1   1   1   2   2   1   1   2   2   1   2   1   1   2   0   1   2   1   0   1   2   1   0   1   2   0   1   1   0   1   1
 MK-3-15                0   1   1   2   2   1   0   2   0   1   0   1   1   1   1   1   1   1   1   0   2   1   1   2   1   1   1   1   2   2   1   0   1   0   2   1   2   1   0   1   2   1   0   0   0   1   0   1   1   0   0   1   0   1   1   1   1   0   0   0   0   1   1   2   1   1   1   2   2   1   1   1   0   2   1   1   1   1   2   1   0   0   1   1   0   1   1   1   0   2   2   1   0   1   1   1   1   1   1   0   1   1   1   1   1   1   2   1   0   1   1   1   2   0   2   1   2   1   1   2   2   1   0   1   0   0   2   2   1   1   0   2   1   1   1   2   1   2   1   0   1   2   1   2   1   1   2   2   2   1   1   0   0   1   1   1   1   2   1   1   0   1   2   1   1   2   0   0   0   1   1   1   2   2   1   1   1   2   1   1   2   1   2   0   1   2   1   0   1   2   1   0   1   2   1   1   1   0   1   0
 MK-3-16                0   1   1   2   1   2   0   1   0   1   0   1   1   1   2   1   1   0   1   0   2   1   1   2   1   1   0   2   2   2   2   0   1   0   2   1   2   1   1   1   2   1   2   2   0   1   0   1   1   0   0   1   0   1   1   1   1   0   0   0   1   0   1   1   0   1   1   2   2   1   1   1   0   2   1   1   1   1   2   1   0   0   1   1   1   1   1   1   0   2   2   1   0   1   1   1   1   1   1   0   1   1   1   1   1   1   2   1   0   2   1   1   2   0   2   1   1   1   1   2   2   1   2   1   1   0   2   2   1   1   0   2   1   1   1   2   1   1   1   0   1   2   1   2   1   1   1   2   2   1   0   0   0   1   0   2   2   2   1   1   0   1   2   2   1   2   0   0   0   1   1   1   2   2   1   1   1   2   1   1   1   1   2   0   1   2   1   0   1   2   1   0   1   2   1   1   1   0   1   0
 MK-4-1                 2   0   1   0   0   0   0   1   1   0   0   0   1   2   0   0   1   1   1   2   0   1   0   2   2   1   2   2   1   1   1   1   1   1   1   0   1   2   0   0   2   0   1   0   1   1   1   0   0   2   1   0   0   2   0   2   2   1   2   1   0   2   0   1   0   1   1   2   1   2   0   1   0   0   1   2   1   2   1   1   1   1   1   0   2   1   1   1   0   2   0   0   0   1   2   1   2   1   1   1   2   2   0   2   1   2   1   0   2   1   1   1   0   1   1   0   1   1   1   0   1   2   2   2   1   1   1   0   0   1   2   1   1   1   0   1   0   1   0   1   0   0   1   2   2   1   1   2   0   1   2   1   1   0   1   2   0   0   2   1   0   1   2   1   1   1   1   1   2   1   1   2   1   0   0   1   1   1   0   1   2   2   1   2   2   0   1   0   2   0   2   0   1   2   2   1   1   2   1   2
 MK-4-2                 2   0   1   0   0   0   0   1   1   0   0   0   1   1   0   0   1   1   1   2   0   1   0   2   2   1   2   2   1   1   1   1   1   0   0   0   1   1   0   0   2   0   1   0   1   1   1   0   0   2   1   0   0   2   0   2   2   1   2   1   0   2   0   1   0   1   1   2   1   1   0   1   0   0   1   2   1   2   1   1   1   1   1   0   1   1   1   1   0   2   0   0   0   1   2   1   2   1   1   1   1   2   0   2   2   2   1   0   2   1   1   1   1   1   0   0   1   1   1   0   1   2   2   2   1   1   1   0   0   1   2   1   0   2   0   1   1   1   0   1   0   0   1   2   2   1   1   1   0   1   2   1   1   1   2   2   0   1   2   1   1   1   2   1   1   1   1   1   2   1   1   2   1   0   0   1   0   1   0   0   2   2   0   2   2   0   1   0   2   0   2   0   1   2   2   1   1   2   1   2
 MK-4-3                 2   0   1   0   0   0   0   1   2   0   0   0   1   1   0   1   2   1   1   1   0   1   0   2   2   1   2   2   1   1   1   1   1   0   0   0   2   1   0   0   2   1   1   1   0   1   2   0   0   2   1   0   0   2   0   2   2   2   2   1   0   2   0   1   1   1   1   2   1   1   0   1   1   0   1   2   1   2   1   2   1   1   1   0   1   1   1   1   0   2   0   0   1   1   1   1   2   1   1   0   1   2   0   2   2   2   1   0   2   0   1   1   1   1   1   0   2   1   1   0   1   2   2   2   1   1   1   0   0   0   2   1   0   1   1   1   1   1   0   1   0   0   1   2   2   0   1   1   0   1   2   1   1   1   2   2   0   0   1   1   1   1   2   1   1   1   0   1   1   1   1   2   1   0   1   1   0   2   1   0   2   2   0   2   2   0   1   0   1   0   2   0   0   2   2   1   2   2   1   2
 MK-4-4                 1   0   2   0   0   0   0   1   2   1   0   0   1   1   0   1   1   1   1   1   0   1   0   2   2   1   2   2   1   1   1   0   1   0   0   0   1   1   0   1   2   1   1   1   0   1   2   0   0   1   1   0   1   2   0   1   2   2   2   1   0   2   0   1   1   1   1   2   1   1   0   1   1   0   1   2   1   2   2   2   1   1   1   0   1   1   0   1   1   2   1   0   1   1   1   2   1   1   2   1   1   2   0   2   2   1   1   0   2   0   1   1   1   1   1   0   2   2   1   0   1   2   2   1   1   1   2   0   0   1   2   1   0   1   1   1   1   1   0   1   0   0   1   2   1   0   1   0   0   1   1   2   1   1   2   2   0   1   1   2   1   1   2   1   1   1   0   1   1   1   2   2   1   0   2   1   1   2   1   0   2   2   0   2   2   0   1   0   1   0   2   0   0   2   1   1   2   1   1   2
 MK-4-5                 1   0   1   0   0   0   0   1   2   0   0   0   1   1   1   2   1   1   1   1   0   0   0   2   2   1   2   2   1   2   1   0   1   0   1   0   0   1   0   1   2   1   2   1   0   1   2   0   0   1   2   1   0   2   0   1   2   2   2   1   1   2   0   1   1   1   1   2   1   1   0   1   1   0   2   2   1   1   2   2   1   1   1   0   2   1   0   1   1   2   2   0   1   1   0   2   1   1   1   1   1   2   0   2   2   1   1   0   2   0   1   2   1   1   0   0   1   2   1   1   1   2   2   1   1   1   2   0   0   1   2   1   1   1   1   1   1   1   0   1   0   0   0   2   1   0   1   0   0   1   1   2   1   1   2   2   0   1   0   2   1   1   2   1   1   1   0   0   1   0   2   2   1   0   2   1   1   1   0   0   2   2   0   2   1   0   1   0   1   0   2   0   0   2   1   1   2   1   1   1
 MK-4-6                 1   1   1   0   0   0   0   1   2   0   0   0   1   1   1   1   1   1   1   1   0   0   0   2   2   1   1   2   1   2   1   0   1   0   0   0   1   1   0   1   2   1   1   1   0   1   2   0   1   1   2   0   1   2   0   0   2   2   2   1   1   2   0   1   1   1   1   2   1   1   0   0   1   0   2   2   1   1   2   2   2   2   1   0   2   1   0   1   1   2   2   1   1   1   0   2   1   1   1   1   1   1   1   2   2   1   1   0   2   1   1   2   1   1   0   0   1   2   1   1   0   2   1   1   1   1   1   0   0   1   2   1   1   1   1   1   1   1   0   1   0   0   0   2   1   0   1   0   0   1   1   2   1   1   2   1   2   1   0   2   1   0   2   1   2   2   0   0   1   1   2   1   1   0   1   1   0   1   1   1   2   2   0   1   1   0   0   0   2   0   2   0   1   2   1   0   1   2   1   1
 MK-4-7                 1   2   1   0   0   1   0   1   2   0   0   0   1   1   1   1   1   1   1   1   0   0   1   2   1   0   0   2   1   2   1   0   1   0   0   0   1   1   0   1   2   1   1   1   0   1   2   1   1   1   1   2   1   2   0   1   1   2   2   0   1   2   0   2   1   1   1   2   1   0   0   0   1   0   2   2   1   1   2   1   2   2   1   0   2   1   0   2   1   2   2   1   1   1   0   2   1   1   0   1   1   1   1   2   1   1   1   0   2   1   1   1   1   2   0   0   1   2   1   1   0   2   2   1   1   1   1   0   0   1   2   1   1   1   1   1   0   1   0   1   0   0   0   1   1   0   1   0   1   0   1   1   1   1   2   1   2   2   0   2   1   0   2   1   2   2   0   0   1   1   2   1   1   0   1   1   0   2   0   1   1   1   0   1   0   0   0   0   2   0   2   0   0   2   1   0   1   2   1   1
 MK-4-8                 1   2   1   0   0   1   0   1   1   0   0   0   1   1   2   1   1   1   2   1   0   0   1   2   2   0   0   2   1   2   1   0   1   0   0   0   1   1   0   0   2   1   0   1   0   1   2   0   1   1   1   2   1   2   0   2   1   2   2   0   1   2   2   2   1   1   1   1   1   0   0   1   2   0   1   2   1   1   2   1   2   2   1   0   2   1   0   1   1   2   2   1   1   1   0   2   1   1   0   1   1   1   1   2   0   1   1   0   2   1   1   1   1   2   0   0   1   2   1   2   0   2   2   1   1   1   1   0   0   1   1   1   0   1   1   2   0   1   0   0   0   0   0   1   1   1   1   0   0   1   1   1   1   1   2   1   2   1   0   2   1   0   2   1   2   1   0   0   1   1   2   1   1   0   1   1   0   2   0   1   1   1   0   1   0   0   0   0   2   0   2   1   0   1   1   0   1   2   1   1
 MK-4-9                 1   2   2   1   0   1   0   1   1   0   0   0   1   1   2   1   1   1   1   1   0   0   1   2   2   1   0   2   1   2   1   0   1   1   0   1   1   2   0   0   2   1   0   1   0   1   1   0   1   1   1   2   1   1   0   2   1   2   2   0   1   2   2   2   1   1   1   2   1   1   0   1   2   0   1   2   1   1   2   1   2   2   1   0   2   1   1   1   1   2   2   1   1   1   0   2   1   1   1   1   1   1   1   2   0   1   1   0   2   1   1   1   1   2   0   0   1   2   1   2   0   2   2   1   1   1   1   0   1   1   1   1   0   1   1   2   0   1   0   0   1   0   0   1   1   1   1   0   0   1   2   1   1   1   2   1   2   1   0   1   1   0   2   1   1   0   0   0   1   1   2   1   1   0   1   1   0   2   0   1   1   1   0   1   0   0   0   0   2   0   2   1   1   1   1   1   2   2   0   1
 MK-4-10                1   2   2   1   0   1   0   1   2   0   0   0   1   1   2   1   1   1   1   0   0   0   2   2   2   2   0   2   1   2   1   0   1   1   0   1   1   2   0   0   2   1   1   1   1   0   1   1   1   1   1   2   1   1   1   2   1   2   2   0   1   2   2   2   1   1   1   1   1   1   0   1   2   0   2   2   1   1   2   1   2   2   2   0   2   2   1   1   1   2   2   1   1   1   0   1   1   1   1   1   1   1   1   2   0   2   1   1   2   1   1   1   1   2   1   0   1   2   1   1   0   2   2   1   1   1   1   0   1   2   0   1   0   1   1   2   0   1   0   0   1   0   1   1   1   1   1   1   0   1   2   1   1   1   2   1   1   1   0   1   1   1   2   0   1   0   0   0   1   0   2   1   1   0   1   1   0   2   0   1   1   1   0   1   0   0   0   0   0   1   2   1   1   1   1   1   2   2   0   1
 MK-4-11                1   2   2   1   0   1   0   1   2   0   0   1   1   0   2   2   1   1   1   0   0   0   2   2   2   2   0   1   1   2   1   0   1   1   0   1   1   2   1   0   2   1   1   1   1   1   0   1   1   1   1   2   1   1   1   2   1   2   2   0   1   2   2   2   0   1   1   1   1   1   0   1   2   0   2   2   1   2   2   1   2   2   2   0   2   2   1   1   1   2   2   1   1   1   0   0   2   0   1   0   1   1   1   2   0   1   1   1   1   1   1   0   0   2   1   0   1   2   1   1   0   2   2   1   2   1   1   0   1   2   0   1   0   1   1   2   0   1   0   0   2   0   1   1   1   1   1   1   0   1   2   2   1   1   2   1   1   1   1   1   1   1   2   0   1   1   0   0   1   0   2   1   2   0   2   1   0   2   0   2   1   1   0   1   0   0   0   0   0   0   1   1   1   1   1   1   2   2   1   1
 MK-4-12                1   2   2   1   1   1   0   1   2   0   0   1   1   0   1   2   1   1   1   0   0   0   2   1   2   2   0   2   1   2   1   0   2   1   0   1   1   2   0   0   2   1   1   1   1   1   0   2   2   1   1   1   1   1   0   2   1   2   2   0   2   2   2   2   0   1   1   1   1   2   0   1   2   0   2   2   1   2   2   1   2   1   2   0   2   1   1   1   1   2   2   1   1   0   0   0   2   0   1   0   1   1   1   2   0   1   0   1   1   1   1   0   0   2   1   1   0   2   1   1   0   2   2   1   2   1   2   0   1   2   0   1   0   1   1   2   1   1   0   0   2   0   1   1   1   1   1   2   0   1   2   2   1   1   2   1   1   1   1   1   1   1   1   0   1   0   0   0   1   1   2   2   2   0   2   0   1   2   0   2   1   1   0   1   0   1   0   0   0   0   1   1   2   1   1   1   2   2   1   0
 MK-4-13                1   2   2   1   2   1   0   1   2   0   0   1   1   1   1   2   1   1   1   0   0   0   2   1   2   2   1   2   2   2   1   0   1   0   0   1   0   1   0   0   2   2   1   1   2   1   1   2   2   2   1   0   1   1   0   2   1   2   1   1   2   2   2   2   1   1   1   1   1   1   0   2   2   0   2   2   1   1   2   0   2   1   1   0   2   1   1   2   1   2   1   1   2   1   1   0   2   0   1   0   1   1   1   2   0   1   0   1   1   1   1   0   0   2   1   0   0   2   1   1   0   2   2   1   2   0   2   0   1   2   0   2   0   1   1   2   1   1   1   0   2   0   1   2   1   1   0   2   0   1   2   1   1   1   2   1   1   1   1   1   1   1   1   0   2   0   0   1   1   0   2   1   2   0   2   0   0   2   0   2   1   1   1   1   0   1   0   0   0   1   1   1   2   1   1   1   1   2   1   0
 MK-4-14                1   2   2   1   2   2   0   0   2   0   0   1   1   1   1   2   1   1   0   0   1   0   2   1   1   2   1   2   2   1   1   0   1   0   1   1   1   1   0   0   2   1   1   1   2   1   1   1   2   2   1   0   1   1   0   2   1   2   2   1   2   2   2   2   2   1   1   1   1   1   0   2   1   0   2   2   0   1   2   0   2   2   1   0   2   2   1   2   1   2   1   1   2   0   1   0   2   1   1   0   1   1   1   1   0   2   0   1   1   1   1   0   0   2   1   0   1   2   2   1   1   2   2   1   2   1   1   0   1   2   1   1   0   1   1   2   1   1   1   0   1   0   1   2   1   1   0   2   0   1   2   1   1   1   2   1   0   0   1   1   0   1   0   0   2   1   1   2   1   0   2   1   2   0   2   0   0   2   0   2   1   1   1   1   0   1   0   1   0   1   1   1   2   1   1   1   2   2   1   0
 MK-4-15                1   1   2   1   2   2   0   0   2   1   0   1   1   0   0   2   1   0   0   1   1   0   2   2   1   2   2   1   2   1   2   0   1   0   1   1   1   1   0   0   2   1   1   1   2   1   1   1   2   2   1   1   1   1   1   2   1   2   2   1   2   2   2   2   2   1   1   1   2   1   0   2   1   0   2   2   0   1   1   0   2   2   1   0   1   2   1   2   1   2   1   1   2   0   1   0   2   1   1   0   1   2   1   1   0   2   0   1   1   0   1   0   1   2   1   0   1   2   2   1   1   2   2   1   2   1   1   0   1   2   1   2   0   1   1   2   1   1   1   0   1   1   1   2   1   1   0   2   0   1   2   1   1   1   2   1   0   0   1   0   0   1   0   0   2   1   1   2   1   0   2   1   2   0   1   0   0   2   0   1   1   1   1   1   0   1   0   1   1   1   1   1   2   1   1   2   2   2   1   1
 MK-4-16                1   1   2   1   2   2   0   0   2   1   1   1   1   0   0   2   1   0   0   2   1   0   1   1   1   2   2   2   1   1   2   0   1   0   1   0   1   1   0   0   2   1   1   1   2   1   1   2   2   2   1   1   1   0   1   2   1   2   2   1   1   2   2   2   2   1   1   1   2   1   0   1   1   1   2   2   1   1   1   1   2   1   1   0   1   2   1   2   1   1   2   1   2   0   0   0   2   1   1   0   2   2   1   2   0   1   0   1   1   0   1   0   1   2   1   1   1   2   2   1   2   2   2   1   2   2   0   0   0   1   1   2   0   1   2   1   1   1   1   0   1   1   1   2   1   1   0   2   1   1   2   1   1   1   2   2   1   0   1   0   0   1   0   1   1   1   1   1   1   2   2   1   2   0   1   0   0   1   1   1   1   1   1   1   0   1   1   1   1   2   1   2   2   1   1   2   2   2   1   1
 MK-5-1                 1   2   1   2   1   2   1   2   1   1   1   0   1   1   1   2   2   1   1   2   1   1   2   1   1   0   0   1   1   1   0   1   1   2   2   0   1   2   2   0   1   2   2   2   2   1   0   1   2   1   1   2   0   1   2   1   1   1   0   1   1   2   1   2   1   0   0   1   0   0   0   1   1   2   1   0   1   0   1   1   2   2   1   2   1   2   1   1   1   2   2   1   1   1   2   2   1   1   0   1   0   1   2   1   1   2   0   1   1   2   0   1   1   0   1   1   0   1   1   0   0   0   1   2   0   2   2   0   1   1   1   1   2   1   0   1   1   1   2   1   2   0   0   0   1   1   0   0   1   1   2   1   1   2   1   1   1   1   1   0   2   2   1   1   0   2   0   2   1   0   1   1   0   1   2   2   1   2   1   2   2   1   0   2   0   0   1   0   0   1   1   0   1   2   2   2   0   0   1   2
 MK-5-2                 1   2   1   2   1   2   2   2   1   1   2   0   1   1   1   2   2   1   1   2   1   1   1   1   1   0   0   1   1   1   0   1   1   2   1   0   1   2   1   0   1   2   2   2   1   0   0   1   2   1   1   0   1   0   2   1   2   1   1   1   1   2   1   0   1   0   0   2   0   1   0   1   1   2   1   0   1   0   1   1   2   2   1   2   1   2   1   1   1   2   2   1   1   1   2   2   0   1   0   1   0   1   2   1   1   2   0   1   1   2   0   1   1   0   1   1   0   1   1   1   0   0   1   1   0   2   2   0   1   1   1   1   2   1   0   1   1   1   2   0   2   0   0   0   1   1   0   0   0   1   2   1   1   2   1   1   0   1   1   0   2   2   1   1   0   1   0   2   1   0   1   1   1   1   2   0   1   2   1   2   2   1   0   2   1   1   1   1   0   1   2   0   1   1   1   2   1   0   1   2
 MK-5-3                 1   2   1   1   1   2   2   2   1   1   2   0   2   1   1   1   2   0   1   2   0   0   1   1   1   0   0   1   1   1   0   1   1   2   1   0   1   2   1   0   1   2   2   0   1   0   0   1   2   0   1   0   1   0   2   1   2   1   1   1   1   2   1   0   2   0   0   2   0   1   0   1   1   2   1   1   2   0   1   1   2   2   1   2   2   2   1   1   2   2   1   0   1   1   2   2   1   1   0   1   0   1   2   1   1   2   0   1   1   1   0   1   1   0   1   1   1   1   1   1   0   0   1   1   0   2   1   0   1   2   1   1   2   1   1   1   1   1   2   0   2   0   0   0   1   1   0   0   0   1   2   0   1   1   1   1   0   0   1   0   2   2   2   1   0   1   0   2   1   0   1   1   1   1   2   0   0   2   1   2   2   1   0   2   1   1   2   1   0   2   2   0   1   1   2   2   1   0   1   2
 MK-5-4                 1   2   1   1   1   0   2   2   1   0   2   0   2   1   2   1   2   0   1   2   0   0   2   1   2   0   0   1   1   1   1   1   1   1   1   0   1   2   1   0   1   2   2   0   1   0   0   1   2   0   2   0   1   0   2   1   2   0   0   1   1   2   1   0   2   0   1   2   0   1   0   1   1   2   1   1   2   0   1   1   2   2   1   2   2   2   1   1   1   1   1   0   2   1   2   2   1   1   0   1   0   1   2   1   1   2   0   1   1   1   0   0   2   0   1   0   1   1   0   1   0   0   1   1   0   2   1   0   0   1   1   1   2   2   2   1   1   1   2   1   2   1   0   0   1   1   0   0   0   0   2   0   0   1   2   1   0   0   1   0   0   2   2   1   1   1   0   2   0   0   1   1   1   2   2   0   0   2   1   2   2   1   0   2   1   1   2   1   0   2   2   1   0   1   1   2   1   0   1   2
 MK-5-5                 1   2   1   1   1   1   2   1   1   0   2   0   2   1   1   1   2   0   0   2   0   0   2   1   2   1   0   1   1   1   1   1   2   1   1   0   1   2   1   0   1   2   2   1   1   0   1   1   2   0   2   0   1   0   2   1   2   0   0   1   1   2   1   0   2   0   1   2   0   2   1   1   1   0   1   2   1   0   1   1   1   2   1   2   2   2   1   1   1   1   1   0   2   1   2   2   1   1   0   2   0   1   1   1   1   2   0   1   1   1   0   1   2   0   1   0   1   1   0   1   0   1   2   1   0   2   1   0   0   1   1   1   2   2   2   1   1   2   1   1   2   0   0   0   1   1   0   0   0   0   2   0   0   2   2   1   0   1   1   1   0   2   2   0   1   1   0   2   0   0   1   1   1   2   2   0   0   1   1   2   2   1   0   2   0   1   1   1   0   2   2   1   0   1   0   2   1   0   1   2
 MK-5-6                 1   1   1   1   1   1   1   2   1   0   2   0   2   1   1   1   1   0   0   2   0   0   2   1   2   1   0   1   1   1   1   1   2   1   1   0   1   1   1   1   1   1   1   1   1   0   1   1   2   0   2   0   2   0   2   1   2   0   0   1   1   1   1   0   2   0   1   2   0   2   1   0   1   1   1   2   1   0   1   2   1   2   1   2   2   2   0   1   2   1   1   0   1   2   2   2   2   1   0   2   0   1   1   1   1   2   0   1   1   1   1   1   2   0   1   1   1   1   0   1   0   1   2   1   0   1   1   0   0   1   1   1   1   2   2   1   1   2   1   1   1   0   1   1   2   1   0   1   0   0   2   0   0   2   2   1   0   0   1   1   0   2   2   0   1   0   0   1   0   0   1   0   1   2   2   0   0   1   1   2   2   1   1   2   0   1   2   1   0   2   2   1   0   2   0   1   1   0   1   1
 MK-5-7                 1   1   1   1   2   1   1   2   0   0   2   0   2   1   1   0   2   0   0   2   0   0   2   1   2   1   0   0   0   1   1   1   2   1   1   0   1   1   1   1   1   1   1   1   1   0   1   1   2   0   2   0   2   0   1   1   2   0   0   1   1   1   1   0   1   0   1   2   1   2   1   0   1   1   1   2   1   0   0   1   1   2   1   2   2   1   0   1   2   1   1   0   1   2   2   2   2   1   0   2   0   1   1   1   1   1   0   1   0   1   1   1   2   0   1   1   1   1   0   1   0   1   2   1   1   1   1   1   2   1   1   1   1   2   2   0   1   1   0   1   1   0   1   1   2   1   0   2   0   1   2   1   0   2   2   1   0   0   1   1   0   2   1   0   1   0   0   1   1   0   1   0   0   1   2   0   0   0   1   2   2   0   1   2   0   2   2   1   0   2   2   1   0   2   0   1   1   0   1   1
 MK-5-8                 1   1   1   0   1   1   1   2   0   1   2   0   2   0   1   1   2   0   0   1   0   0   2   1   2   1   0   1   0   1   1   1   2   2   0   0   1   1   1   1   1   1   1   1   1   0   1   0   2   1   2   0   2   1   2   1   2   0   0   1   1   1   1   1   1   0   1   2   2   1   2   0   2   1   2   2   1   1   0   0   1   1   1   2   2   1   0   1   2   1   1   1   1   2   1   2   2   1   0   2   0   1   2   1   1   1   0   1   0   1   1   1   1   0   1   1   1   1   0   1   0   1   2   1   1   1   1   1   1   1   1   0   1   2   2   0   2   1   0   1   1   0   1   1   2   1   1   1   1   1   2   1   0   2   2   1   1   0   1   1   0   2   1   0   1   0   1   1   1   1   1   0   0   1   2   0   0   1   1   2   2   0   1   2   1   2   2   0   0   2   2   1   0   0   0   1   1   0   1   1
 MK-5-9                 2   1   1   0   2   1   1   2   0   1   2   0   2   0   1   1   2   1   0   0   0   0   2   0   2   1   0   1   0   1   1   1   2   2   0   0   1   2   1   1   1   1   1   1   1   0   1   0   2   2   2   0   2   1   2   0   2   0   1   1   1   1   1   1   1   0   2   2   1   1   2   0   2   1   2   2   1   1   1   0   1   1   1   2   2   1   0   0   2   1   1   2   1   2   1   1   2   1   0   2   0   1   1   1   1   1   0   1   1   0   2   1   1   1   1   1   1   0   0   1   0   1   2   1   2   1   0   0   0   1   1   0   1   1   2   1   2   1   0   1   1   1   1   2   2   1   1   1   1   1   2   1   1   2   2   1   1   1   1   1   1   2   1   0   1   0   1   1   1   1   1   0   1   1   2   1   0   1   1   2   2   0   1   2   1   2   2   0   0   2   1   1   0   0   0   1   1   0   1   1
 MK-5-10                2   1   1   0   1   1   1   2   0   2   2   0   1   0   1   0   1   0   0   1   0   0   2   1   1   1   0   1   0   1   1   1   2   2   1   0   1   2   1   1   1   1   1   0   2   0   1   0   2   2   2   0   2   1   2   0   1   0   1   1   1   1   1   1   1   0   2   2   1   0   1   0   2   1   2   2   1   1   1   0   1   1   1   1   1   1   0   0   1   1   1   2   1   2   1   2   2   1   0   2   0   1   1   1   1   2   0   1   1   0   2   1   1   1   1   1   1   0   0   1   0   1   2   1   2   1   0   0   0   1   1   0   1   2   2   1   2   2   0   1   1   1   1   2   2   0   1   1   2   1   2   1   1   1   2   1   1   1   1   0   1   2   1   0   1   0   0   1   1   1   1   0   1   1   2   1   0   2   1   2   2   0   1   2   1   2   2   0   0   2   2   0   0   0   0   0   1   0   1   1
 MK-5-11                1   1   1   0   1   1   0   2   0   1   1   0   1   1   1   0   1   0   0   1   0   0   2   1   1   1   0   1   0   1   1   0   2   2   1   0   1   2   1   1   1   1   2   0   2   0   1   0   1   2   2   0   2   1   2   0   1   0   1   0   1   1   1   1   1   0   1   1   1   1   1   0   2   1   2   2   1   0   1   0   1   0   1   1   1   1   0   0   1   1   1   2   1   2   2   1   2   1   0   1   0   1   1   1   1   2   1   1   1   0   2   1   1   1   1   1   1   0   0   1   0   1   2   1   2   2   0   0   1   1   1   0   1   2   2   1   1   2   1   0   1   1   0   2   2   0   1   1   2   2   2   1   1   1   2   0   1   1   2   0   1   1   1   0   1   0   0   1   2   1   1   0   1   1   1   1   1   2   0   2   2   0   1   2   1   2   1   0   0   2   2   0   0   0   1   0   1   0   1   1
 MK-5-12                1   1   0   0   1   1   0   2   0   1   1   0   2   2   1   1   1   0   0   1   0   0   2   1   1   1   0   1   0   1   1   0   1   2   1   0   1   2   1   1   1   1   1   0   2   0   1   0   1   2   2   0   2   1   1   0   1   0   1   0   1   0   0   2   2   0   1   1   1   1   1   0   2   1   2   2   1   0   1   0   2   0   2   0   1   2   0   0   1   1   1   1   1   2   2   1   2   1   1   1   0   1   1   1   1   2   1   1   2   0   2   1   1   1   1   1   1   0   0   1   0   2   2   1   2   2   0   0   1   1   1   0   1   2   2   0   1   2   1   0   0   1   0   2   2   1   1   1   1   2   2   1   2   1   2   0   0   1   2   0   1   1   1   1   1   0   0   2   2   0   1   1   2   1   1   2   1   2   0   1   1   0   1   2   1   2   1   0   0   2   2   0   1   1   1   0   1   1   1   1
 MK-5-13                1   1   0   0   1   1   0   2   0   1   1   0   2   1   1   1   1   0   0   1   0   0   2   1   1   1   0   1   0   1   1   0   1   2   1   0   1   1   1   1   1   1   1   0   2   0   1   1   1   2   2   0   2   2   1   0   1   0   1   0   1   0   1   2   2   0   1   1   1   1   1   1   2   1   2   2   1   0   1   0   2   0   2   0   1   2   0   0   0   0   1   1   1   2   2   1   2   1   1   1   1   1   1   1   1   1   1   1   2   0   2   2   1   1   1   1   1   0   0   1   0   2   2   2   2   2   0   1   1   1   1   1   1   2   2   0   1   2   1   0   0   1   0   2   2   1   1   2   1   2   2   2   2   1   2   0   0   1   2   0   1   1   1   1   1   0   0   2   2   0   1   0   2   1   1   2   0   2   1   1   1   1   2   2   1   2   1   1   0   2   2   0   1   1   2   0   1   1   1   1
 MK-5-14                1   1   1   0   1   1   0   2   0   1   1   0   1   1   1   1   0   0   0   2   0   0   2   2   1   1   0   1   0   0   1   0   1   2   1   0   1   1   1   2   1   1   1   1   2   0   1   2   1   1   2   0   1   1   1   0   1   1   1   0   1   0   1   2   2   0   1   1   1   1   2   1   2   1   2   2   1   0   1   0   2   0   1   1   1   2   0   0   0   1   1   2   2   2   2   2   2   1   1   1   1   2   1   1   1   1   1   1   2   0   2   1   1   1   1   1   1   0   0   0   0   1   2   2   2   2   0   1   0   1   1   2   1   2   1   0   1   2   1   0   0   0   0   1   2   1   1   2   0   2   2   2   2   1   2   0   0   1   2   1   2   1   1   1   1   0   0   2   2   0   1   0   2   1   1   2   0   2   2   1   2   1   2   2   1   2   1   2   1   2   2   1   1   1   2   0   1   1   1   1
 MK-5-15                1   1   1   0   1   2   0   2   0   1   1   0   1   1   1   0   0   0   1   2   0   1   0   2   0   1   0   1   0   0   1   0   1   2   1   0   0   2   1   1   1   1   0   1   2   0   1   2   1   0   2   0   2   1   0   0   1   1   1   1   1   0   1   2   1   0   1   1   1   0   2   1   1   1   2   2   1   1   1   0   2   0   1   1   1   2   0   0   0   1   1   2   1   2   2   2   1   1   1   2   1   2   1   0   1   2   1   1   2   0   2   1   1   1   1   1   2   0   0   0   2   1   2   2   2   1   0   1   0   1   2   2   1   1   1   0   1   2   1   0   0   1   0   1   2   1   1   2   0   1   2   2   1   1   2   0   0   1   2   1   2   1   1   2   1   0   0   2   2   0   0   0   2   1   1   2   0   2   2   1   2   1   2   2   1   2   1   2   1   2   1   1   1   2   1   0   1   1   1   1
 MK-5-16                1   1   1   0   1   2   0   2   0   1   1   1   1   1   1   0   0   1   2   2   0   1   1   2   0   0   0   1   0   0   1   0   0   1   1   1   0   2   1   0   0   1   0   1   1   0   0   2   1   0   2   0   2   1   0   0   1   1   2   1   1   0   1   2   1   0   0   0   1   0   1   1   1   1   2   2   1   2   1   0   2   1   1   1   1   2   0   0   1   1   1   2   1   2   1   2   1   1   2   2   1   2   1   0   1   2   1   2   2   0   1   1   1   1   1   1   2   0   0   0   2   1   2   0   2   0   0   1   1   1   2   1   2   0   1   0   1   2   1   0   0   1   0   1   2   1   1   2   0   1   2   2   1   1   2   0   0   1   2   1   2   0   1   1   2   0   1   2   2   0   1   0   2   1   1   2   0   2   2   1   2   1   2   2   2   2   1   2   1   1   1   1   1   2   1   0   1   1   1   1
 MK-6-1                 0   1   1   1   1   2   0   0   0   2   1   0   1   1   1   2   1   2   1   1   1   1   1   0   1   1   1   0   1   2   0   1   1   1   2   1   1   1   1   1   1   2   2   2   1   1   0   2   1   2   2   2   1   1   1   1   1   0   2   0   2   2   0   1   2   0   1   1   1   2   2   2   1   1   1   1   1   0   1   0   1   2   1   1   0   2   1   1   0   1   1   0   1   1   1   1   0   0   2   1   1   1   2   1   2   2   0   2   1   2   0   1   1   1   1   2   1   1   2   2   0   1   0   2   0   1   0   1   2   1   1   1   2   1   1   1   0   0   0   2   0   2   0   1   1   0   0   1   1   0   1   0   0   1   0   1   1   2   1   1   1   2   2   1   1   2   1   2   2   2   2   1   2   2   1   1   1   0   0   2   0   1   1   1   1   1   1   0   0   0   2   1   0   2   1   0   0   1   1   1
 MK-6-2                 0   1   2   1   2   1   0   2   0   2   1   0   1   0   1   1   1   2   1   0   0   1   1   0   1   2   1   0   1   2   0   1   1   1   2   1   1   1   1   1   2   2   2   2   1   1   0   2   1   2   1   2   1   1   1   1   1   0   1   0   1   2   0   0   2   0   1   1   1   2   2   2   1   1   1   2   1   0   1   0   1   2   1   2   1   1   1   1   1   1   1   0   1   1   1   1   0   1   1   1   2   1   2   1   2   1   0   2   1   2   0   1   0   1   1   2   1   1   2   1   0   1   0   2   0   1   0   1   2   2   1   1   2   1   1   1   0   0   0   1   0   2   0   1   1   1   0   1   1   0   1   0   0   1   0   1   1   2   1   2   1   2   2   1   1   1   0   2   2   2   2   1   2   2   1   1   1   0   0   2   0   1   1   1   1   1   2   1   0   1   2   1   0   2   0   1   0   0   1   1
 MK-6-3                 0   1   2   1   2   1   1   2   0   2   1   0   1   1   1   2   1   2   1   0   0   0   1   0   1   2   0   0   2   2   0   1   2   1   1   1   1   1   1   0   2   1   2   0   1   1   0   2   0   2   1   2   0   1   1   1   1   0   1   1   1   2   0   1   2   0   1   1   1   2   2   2   0   1   2   2   1   0   1   0   1   2   0   2   1   1   1   1   1   1   1   0   1   1   1   1   1   1   2   1   2   1   2   1   1   1   0   2   1   2   0   1   0   1   2   2   1   1   2   1   1   1   0   2   0   1   0   1   2   0   1   1   2   1   1   1   0   0   0   2   0   2   1   1   1   2   0   0   1   0   2   0   0   1   0   0   1   2   0   1   1   2   2   1   1   1   0   2   2   1   2   1   2   2   1   1   1   0   1   2   1   1   1   1   1   1   2   1   0   2   2   1   1   2   0   1   0   0   1   1
 MK-6-4                 0   1   2   1   1   1   1   2   0   2   1   0   1   1   1   1   1   2   0   0   0   0   1   0   1   2   0   0   2   0   0   1   2   1   1   1   0   1   1   0   2   1   2   1   1   1   0   2   0   2   1   2   0   1   1   1   1   0   1   0   1   2   0   1   2   0   2   1   1   2   2   2   0   1   1   2   0   0   1   0   1   2   0   2   1   1   1   1   1   2   2   0   1   2   1   1   1   1   2   1   2   1   2   0   2   1   0   2   1   2   1   2   0   1   2   1   1   1   2   1   1   0   0   1   0   1   1   1   2   0   1   1   0   1   0   1   0   0   0   2   0   2   1   1   1   2   0   0   1   0   2   0   1   1   0   0   1   2   0   1   1   2   2   1   1   0   0   2   2   1   2   1   2   2   1   1   1   0   1   2   1   1   1   1   1   2   2   1   0   1   2   1   2   2   0   1   0   0   2   1
 MK-6-5                 0   1   2   1   1   1   1   2   0   2   1   1   1   1   1   2   1   2   1   0   0   1   1   0   1   2   0   0   1   1   0   1   2   1   1   1   1   1   1   0   2   1   2   1   0   1   0   2   0   1   1   2   0   2   1   1   2   0   1   0   1   1   0   1   2   1   2   0   1   1   2   2   0   1   1   2   0   0   1   1   1   1   0   2   1   1   1   1   1   1   1   1   1   2   0   2   1   1   2   1   2   1   2   0   2   1   0   1   1   2   1   1   0   2   2   1   1   1   1   0   1   0   0   0   0   0   1   1   2   0   1   1   1   1   1   1   0   0   0   2   0   1   1   1   1   2   0   0   1   0   2   0   1   1   0   0   1   1   0   1   1   2   2   2   1   0   1   2   1   2   2   0   2   1   1   1   1   0   1   2   1   1   1   1   1   2   2   1   0   1   1   1   2   2   0   1   0   0   2   1
 MK-6-6                 1   1   1   1   1   1   1   2   0   1   1   1   1   0   2   2   1   2   1   0   1   1   1   0   1   2   0   0   1   1   1   2   1   1   1   2   1   1   1   0   2   1   2   1   0   1   0   2   0   1   1   2   0   2   1   1   1   0   2   0   0   1   0   1   2   1   2   0   1   1   2   2   0   1   0   2   0   0   1   1   1   1   1   2   1   1   1   1   1   1   1   1   1   2   0   2   1   1   2   1   2   1   2   1   2   1   0   1   1   2   1   1   0   2   2   1   1   1   0   0   1   0   0   0   0   1   1   0   2   0   1   1   1   1   1   0   0   1   0   2   0   1   1   1   1   2   0   0   1   0   2   1   1   1   0   0   0   1   0   1   1   2   1   1   1   0   1   2   1   2   2   1   1   1   1   1   1   0   1   1   1   1   1   1   1   1   2   1   0   1   2   1   2   2   0   1   0   0   1   1
 MK-6-7                 1   2   1   1   1   1   1   1   0   0   1   1   0   0   2   1   1   2   1   0   1   2   1   1   1   1   0   0   1   1   1   2   2   1   1   1   1   0   1   0   2   1   2   1   0   1   0   2   1   1   0   2   0   1   1   1   1   0   2   0   0   1   2   1   2   2   2   0   1   1   2   2   2   1   0   2   0   0   1   1   1   1   1   1   1   1   2   0   1   2   1   1   1   1   0   2   1   1   1   1   2   1   2   1   2   1   0   1   1   2   0   0   0   2   2   1   1   0   0   0   1   0   0   0   0   1   1   0   2   1   1   1   1   0   1   0   0   1   0   1   0   1   1   1   1   1   0   0   1   0   2   1   1   2   0   0   0   1   0   1   1   2   1   1   1   0   1   2   1   2   2   0   1   1   1   1   1   0   1   2   0   1   1   2   0   1   2   1   0   1   2   1   2   2   0   1   0   0   1   1
 MK-6-8                 2   2   1   2   1   1   1   1   0   1   1   1   1   0   2   1   1   1   1   0   1   2   2   1   1   1   0   0   1   1   1   2   2   1   1   1   1   0   2   0   2   1   2   1   0   1   0   2   1   1   0   2   0   1   1   1   1   0   1   0   0   1   2   2   2   2   2   1   2   2   2   2   2   1   0   2   0   1   1   1   1   1   1   1   0   1   2   0   2   2   0   1   1   1   0   2   1   1   1   1   2   1   2   1   2   2   0   1   1   2   0   0   1   2   2   1   1   1   0   0   1   0   1   0   1   1   1   0   2   2   1   1   0   1   1   0   1   1   0   1   0   1   1   1   0   1   0   0   1   0   2   1   1   2   0   0   0   1   0   1   1   2   1   1   1   0   1   2   1   2   2   0   1   1   1   1   1   1   1   2   1   0   1   2   0   1   2   1   0   1   2   1   2   2   0   1   0   0   1   1
 MK-6-9                 1   1   1   2   1   1   1   1   0   1   1   1   1   0   2   2   1   1   1   0   1   2   2   1   1   1   0   0   0   1   1   2   1   1   1   0   1   0   2   0   2   1   1   0   0   1   1   2   1   1   0   2   1   1   0   1   0   0   1   1   0   1   2   2   2   2   2   1   2   2   1   2   2   1   0   2   0   1   1   1   1   1   1   1   0   1   2   0   2   2   0   1   2   1   0   2   1   1   1   1   2   1   2   1   2   2   0   2   1   2   0   0   1   2   2   1   1   1   1   0   1   0   1   0   1   1   1   0   2   2   1   1   0   2   1   1   2   1   0   1   0   1   1   1   0   1   0   0   0   0   2   1   2   2   0   0   0   1   0   1   1   2   1   2   1   1   1   2   1   2   2   0   1   1   1   1   1   1   1   2   1   0   0   2   0   1   2   1   1   1   2   2   1   2   0   1   0   0   1   1
 MK-6-10                1   1   1   2   1   1   1   1   0   1   1   1   2   0   2   2   1   0   1   0   1   1   2   1   1   1   1   0   0   1   1   2   1   1   1   0   1   0   2   0   2   0   1   0   1   0   1   2   1   2   0   2   1   1   1   0   1   1   1   1   1   1   2   2   2   2   2   0   2   2   1   1   2   1   0   2   0   1   1   1   1   1   1   1   0   1   1   0   2   2   0   1   2   2   0   2   1   1   1   1   2   1   2   1   2   2   0   2   1   2   0   1   1   1   1   2   2   2   1   1   1   0   2   1   1   1   1   1   2   2   1   2   0   2   1   1   2   1   0   1   1   1   1   2   0   1   0   0   0   0   2   1   2   2   0   0   0   1   0   1   1   2   0   1   1   2   1   2   1   2   2   0   1   1   0   1   1   1   1   2   1   0   0   1   0   2   2   1   1   1   2   2   1   1   2   1   0   0   1   1
 MK-6-11                2   1   2   2   1   1   1   1   1   0   1   1   2   0   1   1   1   0   1   0   0   2   2   0   1   1   1   0   0   0   1   2   0   1   1   0   1   0   2   0   2   1   1   0   1   0   1   2   1   1   1   2   1   0   1   0   1   1   1   1   2   0   1   2   2   2   2   1   2   1   1   1   2   0   0   2   0   1   1   1   1   1   1   1   0   1   1   1   2   2   0   1   2   2   0   1   1   1   1   1   1   2   2   0   2   2   0   2   1   1   0   1   1   1   1   2   2   2   0   1   1   0   1   1   1   1   1   1   1   2   1   2   0   2   1   1   1   1   0   1   1   1   1   1   0   1   1   0   1   0   2   1   2   1   0   0   1   1   0   1   1   2   1   0   1   2   1   2   1   2   1   0   1   1   1   1   1   1   1   1   1   0   1   1   0   2   1   1   2   1   1   2   1   2   2   1   1   0   1   1
 MK-6-12                2   1   2   2   1   1   1   1   2   0   1   0   2   0   1   1   2   0   1   0   0   2   2   0   1   1   1   0   0   0   1   2   1   1   1   0   1   0   2   0   2   1   2   0   1   0   1   2   1   1   1   1   1   1   0   0   0   1   1   1   2   1   1   2   2   2   2   1   2   0   1   1   2   0   0   2   0   1   1   1   2   2   1   1   0   1   1   2   1   1   0   2   2   2   0   1   1   1   0   1   1   2   2   0   2   2   0   1   1   0   0   0   1   1   1   2   2   2   1   1   1   0   1   1   1   1   1   1   1   2   0   2   0   2   1   1   0   1   0   1   1   1   1   1   1   0   1   1   1   0   2   1   1   1   0   0   0   2   0   0   1   2   1   0   1   2   1   2   1   2   1   1   1   1   1   1   1   0   1   2   1   0   1   1   0   2   1   1   1   1   1   2   0   2   2   1   0   0   1   2
 MK-6-13                1   1   1   2   1   1   1   1   2   0   1   1   2   0   1   1   2   0   1   0   0   2   2   1   1   1   1   0   0   1   1   2   1   1   1   1   1   0   2   0   1   1   2   1   1   0   1   2   1   1   1   1   1   1   0   1   1   1   1   1   2   1   1   2   2   1   2   1   2   0   1   1   2   0   0   2   0   1   1   1   2   2   1   1   0   1   0   2   1   1   0   2   1   2   0   1   1   1   0   1   1   2   2   0   2   2   0   1   1   0   0   0   1   1   1   1   2   2   1   1   2   0   1   2   1   1   1   1   1   2   0   1   0   2   1   1   0   1   0   1   1   1   2   1   2   0   1   1   1   0   1   1   1   1   0   0   0   2   0   0   1   2   2   0   1   2   1   1   1   2   1   1   1   1   1   1   1   0   1   2   1   0   1   1   0   2   1   1   1   1   1   2   0   2   1   1   0   0   1   2
 MK-6-14                0   1   1   2   1   1   2   1   2   0   1   1   2   0   1   1   2   0   2   0   0   2   1   1   1   2   2   0   1   1   1   2   0   1   0   1   1   1   2   0   1   1   2   1   1   0   1   1   1   1   1   1   1   1   0   1   1   0   1   1   2   1   0   2   2   1   2   1   2   0   1   1   2   0   0   2   0   1   1   2   2   2   0   1   0   2   0   2   2   1   0   2   1   2   0   1   0   1   0   1   1   2   2   0   1   1   1   1   1   0   0   0   1   0   1   1   1   2   1   1   1   0   0   2   1   1   1   1   2   1   0   1   0   2   1   1   0   1   0   1   1   0   2   1   2   0   1   0   2   1   1   0   1   0   0   0   0   1   0   1   1   2   2   0   1   2   1   1   1   2   1   2   1   1   1   1   1   0   1   2   1   0   0   1   0   2   1   1   1   1   1   2   0   2   0   1   0   0   1   2
 MK-6-15                0   0   1   2   1   0   2   1   2   1   1   1   1   0   1   0   2   0   2   0   0   2   1   2   1   2   2   0   2   1   1   2   0   1   0   1   1   1   2   0   1   1   2   2   1   0   1   1   1   1   1   0   1   1   0   1   1   0   1   0   1   1   0   2   2   0   2   1   1   0   2   1   2   0   0   2   0   1   1   2   1   1   0   1   0   2   0   2   2   1   0   2   1   2   0   1   0   1   0   1   2   2   1   0   1   1   1   1   1   0   0   1   1   0   1   1   1   2   1   1   1   0   0   2   1   0   1   1   2   1   0   1   0   2   2   1   0   1   0   1   1   1   2   1   2   1   0   1   2   1   1   0   1   1   0   0   1   1   1   1   1   2   1   0   1   2   1   2   1   1   1   2   0   0   1   1   1   0   1   1   1   0   0   1   0   2   0   1   2   1   0   2   0   1   0   1   0   0   1   2
 MK-6-16                1   0   1   2   1   0   2   1   2   2   1   2   1   1   1   0   2   1   2   0   0   2   1   2   1   2   1   0   2   1   1   2   0   0   1   1   1   1   2   0   1   0   1   2   1   0   1   1   1   1   1   0   1   1   0   2   1   0   2   0   1   2   1   2   2   0   1   2   1   0   2   0   0   0   0   2   0   1   1   1   1   2   0   1   0   1   0   2   1   1   0   1   2   2   0   1   1   1   0   0   2   2   2   1   1   1   1   1   1   0   0   1   1   0   1   1   1   2   1   1   1   0   0   1   1   0   2   1   2   1   1   1   0   2   2   1   0   1   0   1   1   1   2   1   2   1   0   1   2   1   1   1   0   1   0   1   1   0   1   1   1   2   1   0   1   2   1   2   1   1   2   2   0   0   1   1   1   0   1   1   1   1   1   1   0   2   1   0   2   1   1   2   0   1   0   1   0   0   0   2
 
!****************************************** Phenotypic Data **********************************************************
!-100.0 is resevred for missing phenotype
SimulatedTrait1        10.0840    9.6451   10.3423   11.2912   10.7279    9.9598    9.8413   11.1954   10.9506    9.0981    8.6621    9.0170   10.8286    9.9363    9.6549   10.5941    8.3334    9.9547    9.9054    9.8897    9.9693   10.4815   11.3651   10.4563   10.4969   11.8103   11.0163    9.4457   10.1017   10.4781   11.0014    9.5625    9.7127   10.0030   11.0396    9.7924   11.8798    9.9826   10.3633    9.9268   11.0735   10.6197   10.1363    8.6377    9.4990   10.1688   11.0441    9.2595    9.9279    8.8229    9.2399   10.5894   10.4936   11.3986   10.3815    8.7869   10.5769   10.5586    9.9483    9.2305   11.0462   10.5966   11.6662   10.5843   10.9847   10.7090    9.8558   10.2859   10.5637    9.6990   10.3312    9.8537    9.5800   11.6987   10.0840    8.7793   10.0991    9.9910    9.5078    8.5699    8.9987   10.8729   10.9419   11.1335   10.5364   11.6776    9.4896    8.8419    8.1975   10.3162   10.4075    8.9501   10.3119   11.8543    9.8376    8.4356   10.1271    9.5373   10.4196   10.3064    7.7192   10.5136   10.1245   10.7605    9.0255    9.1451   11.5597    8.6304   10.7965   11.6151    9.4543   11.4269   10.8554   10.4296    9.0140   10.3761   10.0755   11.0190   11.8374    8.8030   10.5477    8.7091   10.1978   10.0392   11.1026   11.0114    8.6056    9.7755   10.0668   10.3219    8.8578   10.0423   11.0076   11.5804    8.9781   11.5065    9.6130   10.5818   10.5907   10.9861   11.1864    9.8915    9.4180   10.5309    9.8233   11.0625    8.8929   11.1068    9.6281    8.9670    9.2637    9.1117   10.1771   10.0863   12.1403    8.1503   12.2730    9.7323    9.5725   10.9826    7.4591    9.1265   10.6325   12.2593    9.9312    9.1796    9.6102    9.3539   11.0876    9.8540   11.1399    9.1001    9.5857   10.7327   11.6899    9.5873   12.8122   11.0178    9.8176    8.3748    9.6351    9.2031    9.8920    7.5465   10.5432   10.0332   10.4836   10.7486    9.1846   10.4629    8.6714    9.2348    8.8550    9.0790   11.0411   10.6792   10.0376    9.6809   10.1924   10.5089
 
