# Supplementary material for: Inclusive Composite Interval Mapping of QTL by Environment Interactions in Biparental Populations
Source: PLoS One. 2015 Jul 10;10(7):e0132414. doi: 10.1371/journal.pone.0132414 (PMC4498613; doi:10.1371/journal.pone.0132414)
Supplement: S2 File — (ZIP) [file pone.0132414.s002.zip › F2 population/e=1/run_00074.met]

!**********************Note: lines staring with "!" are remarks and will be ignored in the program********************
!*********************************General Information**********************************
!Assuming F1 = P1 x P2, populations available in QTL IciMapping are: 
!  1, P1BC1F1 = P1 x F1, the first backcrossing where P1 is used as the recurrent parent;
!  2, P2BC1F1 = P2 x F1, the first backcrossing where P2 is used as the recurrent parent;
!  3, F1DH, F1-derived doubled haploids; 
!  4, RIL or F1RIL, recombination inbred lines through the repeated selfing of F1;
!  5, P1BC1RIL, recombination inbred lines through the repeated selfing of P1BC1F1;
!  6, P2BC1RIL, recombination inbred lines through the repeated selfing of P2BC1F1;
!  7, F2, the selfing generation of F1;
!  8, F3, the selfing generation of F2;
!  9, P1BC2F1, the second backcrossing where P1 is used as the recurrent parent; 
! 10, P2BC2F1, the second backcrossing where P2 is used as the recurrent parent;
! 11, P1BC2RIL, recombination inred lines through the repeated selfing of P1BC2F1; 
! 12, P2BC2RIL, recombination inred lines through the repeated selfing of P2BC2F1; 
! 13, P1BC1F2, the selfing generation of P1BC1F1; 
! 14, P2BC1F2, the selfing generation of P2BC1F1; 
! 15, P1BC2F2, the selfing generation of P1BC2F1; 
! 16, P2BC2F2, the selfing generation of P2BC2F1; 
! 17, P1BC1DH, P1BC1F1-derived doubled haploids; 
! 18, P2BC1DH, P2BC1F1-derived doubled haploids; 
! 19, P1BC2DH, P1BC2F1-derived doubled haploids; 
! 20, P2BC2DH, P2BC2F1-derived doubled haploids; 
   7      !Mapping Population (see remarks above)
   2      !Mapping Function (1 for Kosambi; 2 for Haldane; 3 for Morgan)
   2      !Marker Space Type (1 for intervals; 2 for positions)
   1      !Marker Space Unit(1 for centiMorgans; 2 for Morgan)
   6      !Number of Chromosomes (or Linkage Groups)
 200      !Size of the mapping population
   1      !Number of environments
 
!***************************************** Chromosomes and Linkage Maps **********************************************
!Chromosome                 NumMarkers
-CH1                        16
-CH2                        16
-CH3                        16
-CH4                        16
-CH5                        16
-CH6                        16
!Linkage map (Marker name followed by position or the interval length)
 MK-1-1                1     0.000
 MK-1-2                1    10.000
 MK-1-3                1    20.000
 MK-1-4                1    30.000
 MK-1-5                1    40.000
 MK-1-6                1    50.000
 MK-1-7                1    60.000
 MK-1-8                1    70.000
 MK-1-9                1    80.000
 MK-1-10               1    90.000
 MK-1-11               1   100.000
 MK-1-12               1   110.000
 MK-1-13               1   120.000
 MK-1-14               1   130.000
 MK-1-15               1   140.000
 MK-1-16               1   150.000
 MK-2-1                2     0.000
 MK-2-2                2    10.000
 MK-2-3                2    20.000
 MK-2-4                2    30.000
 MK-2-5                2    40.000
 MK-2-6                2    50.000
 MK-2-7                2    60.000
 MK-2-8                2    70.000
 MK-2-9                2    80.000
 MK-2-10               2    90.000
 MK-2-11               2   100.000
 MK-2-12               2   110.000
 MK-2-13               2   120.000
 MK-2-14               2   130.000
 MK-2-15               2   140.000
 MK-2-16               2   150.000
 MK-3-1                3     0.000
 MK-3-2                3    10.000
 MK-3-3                3    20.000
 MK-3-4                3    30.000
 MK-3-5                3    40.000
 MK-3-6                3    50.000
 MK-3-7                3    60.000
 MK-3-8                3    70.000
 MK-3-9                3    80.000
 MK-3-10               3    90.000
 MK-3-11               3   100.000
 MK-3-12               3   110.000
 MK-3-13               3   120.000
 MK-3-14               3   130.000
 MK-3-15               3   140.000
 MK-3-16               3   150.000
 MK-4-1                4     0.000
 MK-4-2                4    10.000
 MK-4-3                4    20.000
 MK-4-4                4    30.000
 MK-4-5                4    40.000
 MK-4-6                4    50.000
 MK-4-7                4    60.000
 MK-4-8                4    70.000
 MK-4-9                4    80.000
 MK-4-10               4    90.000
 MK-4-11               4   100.000
 MK-4-12               4   110.000
 MK-4-13               4   120.000
 MK-4-14               4   130.000
 MK-4-15               4   140.000
 MK-4-16               4   150.000
 MK-5-1                5     0.000
 MK-5-2                5    10.000
 MK-5-3                5    20.000
 MK-5-4                5    30.000
 MK-5-5                5    40.000
 MK-5-6                5    50.000
 MK-5-7                5    60.000
 MK-5-8                5    70.000
 MK-5-9                5    80.000
 MK-5-10               5    90.000
 MK-5-11               5   100.000
 MK-5-12               5   110.000
 MK-5-13               5   120.000
 MK-5-14               5   130.000
 MK-5-15               5   140.000
 MK-5-16               5   150.000
 MK-6-1                6     0.000
 MK-6-2                6    10.000
 MK-6-3                6    20.000
 MK-6-4                6    30.000
 MK-6-5                6    40.000
 MK-6-6                6    50.000
 MK-6-7                6    60.000
 MK-6-8                6    70.000
 MK-6-9                6    80.000
 MK-6-10               6    90.000
 MK-6-11               6   100.000
 MK-6-12               6   110.000
 MK-6-13               6   120.000
 MK-6-14               6   130.000
 MK-6-15               6   140.000
 MK-6-16               6   150.000
!*********************************** Marker Types ********************************************************************
!Co-dominant marker: When heterozygote F1 is present, P1 is coded as 2, F1 is coded as 1, and P2 is coded as 0; Otherwise, P1 is coded as 2, and P2 is coded as 0. 
!Dominant marker: When heterozygote F1 is present, P1 and F1 are coded as 12, and P2 is coded as 0; Otherwise, P1 is coded as 2, and P2 is coded as 0.  
!Recessive markers: When heterozygote F1 is present, P1 is coded as 2, and F1 and P2 are coded as 10; Otherwise, P1 is coded as 2, and P2 is coded as 0. 
!Missing marker is coded as -1. 
 MK-1-1                 1   0   1   1   1   2   1   2   0   2   2   1   1   1   2   0   1   2   0   1   2   0   2   0   0   1   1   1   2   0   0   2   1   1   1   2   1   1   0   2   1   2   1   1   1   0   0   1   0   1   1   2   0   1   2   1   1   1   1   1   2   1   1   1   2   1   0   0   2   0   2   0   1   1   2   0   1   0   1   2   1   2   2   0   1   0   1   1   1   1   1   1   1   2   1   1   1   2   1   0   0   2   0   1   0   1   0   2   1   0   1   1   0   2   0   0   0   1   2   0   0   0   1   1   0   1   2   1   0   0   1   2   0   1   0   0   1   1   2   2   1   1   1   1   1   1   2   1   1   1   1   0   1   2   0   0   0   0   1   2   2   0   1   2   1   2   1   1   2   0   1   0   1   0   0   1   1   1   1   1   1   2   2   1   1   1   1   0   1   2   0   1   0   2   0   0   0   2   1   0
 MK-1-2                 0   0   0   1   1   1   1   2   1   2   2   1   1   1   1   1   1   2   0   0   2   0   2   0   1   2   1   1   2   0   0   2   1   1   1   2   1   1   0   2   1   2   1   1   1   0   0   1   0   0   0   2   0   1   2   1   1   1   1   1   0   1   1   1   2   2   0   0   2   1   2   1   1   0   1   0   1   0   1   2   1   2   2   0   1   0   1   2   1   1   1   2   1   1   2   1   1   2   1   1   1   2   0   1   1   1   0   2   1   0   0   1   0   1   1   0   0   1   2   0   0   0   1   1   0   1   1   1   0   0   2   1   0   0   0   0   1   1   2   2   1   1   1   1   1   1   2   1   1   1   1   0   2   2   0   0   1   0   1   2   2   0   1   2   2   2   1   1   1   0   1   0   1   1   0   1   1   1   1   1   1   2   2   1   1   1   1   0   2   2   0   1   0   2   0   0   0   1   1   0
 MK-1-3                 1   0   0   1   1   1   1   2   1   2   1   1   1   1   1   1   1   2   0   0   2   0   2   0   1   2   1   1   1   0   0   2   1   1   1   2   1   1   0   2   1   2   1   1   1   0   0   1   1   0   0   2   0   1   2   2   1   1   1   0   0   1   1   1   2   1   0   0   1   2   2   1   1   0   1   0   1   0   1   2   1   2   2   0   1   0   2   2   1   1   1   2   0   1   1   2   2   1   0   1   1   2   0   1   1   1   1   2   1   0   0   1   1   1   1   0   0   1   1   0   0   0   1   1   0   1   1   1   1   0   2   1   2   0   0   1   2   1   2   2   1   1   1   1   2   1   1   1   1   1   1   0   1   2   0   0   2   0   1   2   2   0   1   2   1   1   0   1   1   0   1   0   1   0   1   1   1   2   1   1   1   2   2   1   2   1   1   1   2   2   0   1   0   2   1   1   0   1   1   0
 MK-1-4                 1   0   0   2   1   1   1   2   1   2   1   1   1   1   1   1   1   1   0   0   2   0   2   0   1   2   1   1   0   1   0   1   0   1   1   2   1   1   0   2   1   2   1   1   1   0   0   1   2   1   0   2   1   1   2   2   1   1   1   0   0   2   1   0   2   1   1   0   1   2   2   1   1   0   0   0   1   0   1   2   1   2   2   0   1   0   2   2   1   1   1   2   0   1   1   2   2   1   0   1   0   2   1   1   1   0   1   2   1   0   0   1   1   0   1   0   1   1   1   0   0   0   1   1   1   1   0   1   1   0   2   1   2   0   0   1   2   1   2   2   1   1   1   1   2   2   1   1   1   1   1   0   1   2   0   1   2   1   1   2   1   0   1   2   1   1   1   1   1   0   1   0   1   0   1   1   1   2   1   1   1   2   2   1   2   1   1   1   2   1   0   1   0   2   1   1   1   1   1   0
 MK-1-5                 1   0   0   2   1   0   1   2   1   2   1   1   2   1   1   1   1   1   0   0   2   0   2   0   2   2   1   2   1   1   0   1   0   1   1   1   2   1   0   2   1   2   1   1   1   0   0   1   2   1   1   2   1   1   2   2   1   1   1   0   0   2   0   0   2   1   1   0   1   2   2   1   1   0   0   0   1   0   1   2   1   2   2   0   1   0   2   2   1   1   1   2   0   1   2   1   2   2   0   1   0   2   2   1   1   0   1   1   1   0   0   1   1   0   1   0   1   1   1   0   0   0   2   1   1   1   0   1   2   0   2   1   2   0   0   1   2   1   2   2   1   2   1   1   2   2   1   1   1   2   2   0   1   1   0   1   2   1   1   2   2   0   1   2   1   1   1   1   1   0   0   0   1   0   1   1   1   1   2   1   0   2   2   1   2   1   1   1   1   0   0   1   0   2   1   1   1   1   1   0
 MK-1-6                 1   1   0   2   1   0   1   2   1   2   1   2   2   1   1   2   1   1   0   0   2   0   2   0   1   2   1   2   1   1   0   1   0   1   1   0   2   0   0   2   0   1   1   1   1   0   0   0   2   1   1   2   1   1   2   2   1   1   1   0   1   2   0   0   2   1   2   1   1   2   2   1   1   0   0   0   1   0   1   0   1   2   2   0   1   1   1   2   1   1   1   2   0   1   2   1   2   2   1   1   0   2   2   0   1   0   1   1   1   1   0   1   1   0   1   1   1   1   1   0   1   0   2   1   1   1   0   1   2   0   1   1   1   0   0   1   2   2   2   2   1   2   1   0   1   2   1   1   0   2   2   0   1   1   0   1   2   1   1   2   2   1   1   2   1   1   2   0   1   0   0   1   1   0   1   1   0   1   2   1   0   2   2   1   2   1   1   2   1   1   0   1   0   2   1   1   2   0   1   1
 MK-1-7                 1   1   0   2   1   0   1   2   1   2   1   2   2   1   1   1   1   1   0   1   2   1   1   1   1   2   1   2   1   1   0   1   1   1   1   1   2   0   0   1   0   1   1   1   1   0   0   0   2   2   1   2   1   1   1   2   1   0   1   0   2   2   0   0   2   1   2   1   1   2   2   1   1   0   0   0   2   1   1   0   1   2   2   1   1   1   1   1   2   1   1   2   0   1   2   1   2   0   1   1   0   2   2   0   1   0   0   1   2   2   0   1   1   0   1   0   1   1   0   1   1   0   1   1   1   1   0   1   2   0   1   1   2   0   0   1   2   1   2   2   1   2   1   0   1   2   2   1   0   2   2   0   1   1   0   1   2   1   1   2   2   1   1   2   1   0   2   0   1   1   2   1   1   0   2   0   0   1   2   1   1   2   1   1   2   1   1   2   1   2   1   1   0   2   1   1   2   0   1   0
 MK-1-8                 1   1   0   2   2   0   2   2   1   2   1   2   2   2   1   1   1   1   0   1   2   1   1   1   1   2   1   2   1   1   0   1   0   1   1   1   1   1   0   1   0   1   1   1   1   0   0   0   2   2   1   2   1   0   1   2   1   0   1   0   2   2   0   0   1   1   2   1   1   2   2   1   1   0   0   2   1   1   1   0   1   2   2   1   1   1   1   1   2   1   1   2   0   0   2   1   2   1   1   1   0   2   2   0   1   0   0   1   1   2   1   1   0   0   1   0   1   1   0   2   1   0   1   1   1   1   0   1   1   0   1   1   2   0   0   1   2   1   2   2   1   2   1   0   1   2   2   1   0   2   2   0   1   1   0   1   2   1   2   2   2   1   0   2   1   1   2   0   1   1   2   1   1   0   1   0   0   1   2   1   1   2   1   1   2   1   1   2   1   2   1   1   0   2   1   1   2   0   2   0
 MK-1-9                 1   1   0   2   2   0   2   2   1   2   1   1   2   2   1   1   1   1   0   1   2   1   1   1   2   1   1   1   1   1   0   1   2   0   1   0   1   0   0   1   0   1   1   1   1   0   1   0   2   1   1   2   1   0   1   2   1   0   1   0   2   2   0   1   1   1   2   1   2   1   2   1   1   0   0   2   1   1   1   0   1   2   1   1   1   1   1   1   1   1   0   1   0   0   2   1   2   1   1   1   1   1   2   0   1   0   0   1   0   2   0   1   0   1   1   0   1   2   0   2   1   1   1   1   1   1   1   1   1   0   1   1   2   0   0   1   2   1   2   2   1   2   1   0   0   1   2   1   0   2   2   0   2   1   0   1   2   1   2   2   2   0   0   2   1   1   2   0   1   0   2   0   1   0   1   0   0   2   2   1   1   2   1   1   1   1   1   2   1   2   0   1   0   2   1   1   2   0   2   1
 MK-1-10                1   1   0   2   2   0   2   2   1   2   1   0   2   2   1   1   1   1   0   1   2   1   1   2   1   1   0   1   1   1   0   1   1   0   1   1   1   2   0   1   0   1   1   0   1   0   1   0   2   1   1   1   1   0   1   2   1   0   1   0   2   2   1   1   1   1   2   1   1   1   1   1   1   1   0   2   1   1   1   1   1   2   0   1   1   1   1   1   0   1   0   1   0   0   2   1   1   1   1   1   1   1   2   0   1   0   0   1   0   2   0   0   0   1   1   0   1   2   0   2   1   0   1   2   1   1   1   1   1   0   1   1   2   1   0   1   1   1   1   1   1   2   1   1   0   1   2   1   0   1   2   0   2   1   0   1   0   1   1   2   1   0   0   2   1   1   2   1   2   0   2   0   1   0   1   0   0   2   2   1   1   2   1   1   1   1   1   2   1   2   0   1   0   2   1   1   1   0   2   1
 MK-1-11                0   0   0   2   2   0   1   2   1   2   1   0   1   2   1   1   1   1   0   1   2   1   1   2   1   1   0   1   1   0   1   1   1   0   1   1   1   2   0   1   0   1   1   0   1   0   1   0   2   1   1   1   1   0   1   2   1   2   1   0   2   2   1   1   0   1   2   1   1   1   1   1   0   0   1   1   1   1   1   0   1   2   0   1   1   2   1   1   0   1   0   0   0   0   2   1   1   1   1   1   1   1   2   0   1   0   0   1   1   2   1   0   1   1   1   1   1   2   1   2   1   1   2   2   1   1   1   1   1   0   1   0   2   1   1   0   1   2   1   1   1   2   1   1   0   1   2   1   0   1   2   0   2   1   0   1   0   1   1   2   1   1   0   2   1   1   2   1   2   0   2   0   1   0   1   0   0   1   1   1   1   1   1   1   1   1   1   2   1   2   0   1   0   2   1   1   1   0   2   1
 MK-1-12                0   0   0   2   2   0   1   2   1   1   1   0   1   2   1   1   1   1   0   1   2   1   1   2   1   1   0   1   1   0   1   0   1   0   0   1   1   2   1   1   0   1   1   0   1   1   1   0   2   2   1   1   1   0   1   2   2   2   1   0   2   2   1   1   0   2   2   1   1   2   1   0   0   0   2   1   1   1   1   1   1   1   0   1   1   2   1   1   0   1   0   0   0   0   1   1   1   1   1   1   1   1   2   0   1   0   0   1   1   2   0   0   2   1   2   1   1   2   1   2   2   1   2   2   1   0   1   2   1   0   1   1   1   2   1   0   0   2   1   1   1   2   1   1   1   1   2   1   0   0   1   0   2   1   0   1   0   1   1   2   1   1   0   2   1   1   2   1   1   0   2   0   1   0   1   0   0   0   2   1   1   1   0   1   1   1   1   2   1   2   1   1   0   1   1   0   1   0   2   1
 MK-1-13                1   0   0   2   2   0   1   2   1   1   1   0   2   2   1   1   1   1   0   1   2   1   1   2   1   1   0   1   1   0   1   0   1   0   0   1   1   2   1   1   0   1   1   0   1   1   1   0   2   2   1   1   1   0   1   2   2   2   0   0   2   2   1   1   1   2   1   1   1   2   1   1   0   0   2   1   2   1   1   1   2   1   0   0   1   2   1   1   0   1   0   0   0   0   1   1   0   1   0   1   1   1   2   0   0   1   1   1   1   2   0   0   2   1   2   1   1   2   2   1   2   1   2   2   1   0   1   2   1   0   1   1   1   2   1   0   0   2   1   1   1   2   1   1   1   1   1   1   0   1   1   0   2   2   0   1   0   1   1   2   1   1   0   2   1   1   2   1   1   0   2   0   1   0   1   0   1   0   2   1   1   1   0   1   1   1   1   1   1   2   1   2   0   0   0   0   1   0   1   1
 MK-1-14                1   1   0   1   2   0   1   2   1   1   1   0   2   2   0   1   1   1   0   1   2   1   1   2   1   1   2   1   1   0   1   0   1   0   0   2   1   2   0   1   0   2   1   1   1   1   1   0   2   2   1   1   1   0   2   2   2   2   0   0   1   2   0   0   1   2   1   1   1   2   1   1   0   1   2   1   2   1   1   1   2   2   0   0   1   2   1   0   0   1   0   0   0   0   1   1   1   1   0   1   1   1   2   0   0   1   1   1   1   2   0   0   2   1   1   1   1   2   2   1   2   1   2   2   1   0   1   2   2   0   1   1   2   2   1   0   0   2   1   1   2   2   1   1   1   1   1   2   1   1   1   0   2   2   1   1   0   2   0   2   1   1   0   2   1   1   1   1   1   0   2   0   1   0   1   0   1   0   2   1   1   1   0   2   0   1   1   1   1   2   0   2   0   0   1   0   1   0   1   1
 MK-1-15                1   1   0   1   1   0   1   2   2   1   1   0   2   1   0   1   1   1   1   1   2   1   1   2   1   0   1   1   1   0   1   0   2   0   1   2   1   1   1   1   0   2   1   1   1   0   1   0   2   2   2   1   1   0   2   1   2   2   0   0   1   1   1   0   0   2   1   1   0   2   1   1   1   1   2   1   2   1   1   1   2   2   0   0   1   2   0   0   0   2   0   0   0   0   2   2   1   1   0   1   1   1   2   0   0   1   1   1   1   2   0   0   2   1   1   1   1   1   2   0   2   1   2   2   1   0   1   2   2   0   1   2   2   2   1   0   1   2   1   0   1   2   1   1   1   2   1   2   1   1   2   0   2   2   1   1   1   2   0   1   0   1   0   1   1   0   1   1   1   0   2   0   1   1   1   0   1   1   2   1   1   1   0   1   0   1   1   1   1   1   0   2   0   0   1   0   2   0   2   2
 MK-1-16                1   1   0   1   1   0   1   2   2   1   1   0   2   1   0   1   1   1   1   1   0   1   2   2   1   1   1   0   1   0   1   0   2   0   1   2   1   1   1   2   0   1   1   1   1   0   0   0   2   2   2   1   1   0   2   1   2   2   0   0   1   1   1   0   0   2   1   1   0   1   1   1   1   1   2   1   2   1   1   1   1   2   0   0   1   2   1   1   0   2   1   0   0   0   2   2   1   0   0   1   1   1   2   0   0   1   1   1   1   2   1   0   2   0   1   1   1   1   2   1   2   1   2   2   1   0   1   2   2   0   1   2   2   2   1   0   1   1   0   1   1   2   1   1   1   1   1   2   1   1   1   0   2   2   1   1   1   0   0   1   0   1   0   1   1   1   1   1   1   0   1   0   1   1   1   2   1   1   2   1   1   1   1   2   1   1   1   1   1   1   0   2   1   1   1   0   2   0   2   2
 MK-2-1                 1   1   2   1   1   2   1   0   1   1   2   2   2   1   1   2   1   1   1   2   1   1   1   2   2   1   0   1   1   0   0   1   2   0   0   2   0   1   1   0   0   1   0   1   1   1   0   0   1   1   0   1   2   0   0   0   1   2   0   1   0   1   1   1   1   2   1   1   1   1   1   0   1   1   2   2   1   1   2   2   1   2   2   1   0   2   1   0   0   2   0   0   0   1   1   1   1   0   2   0   1   2   1   1   1   0   1   1   1   2   2   2   1   1   0   1   2   1   1   2   2   1   2   1   2   1   1   2   2   1   1   2   1   1   1   2   0   1   1   1   1   2   2   2   0   1   1   1   0   2   0   1   2   1   1   1   2   0   1   2   1   0   1   1   0   0   0   0   1   2   1   0   0   1   1   1   0   1   2   1   0   1   1   1   1   2   1   2   1   1   1   2   0   0   2   0   1   2   1   1
 MK-2-2                 1   1   2   0   1   1   1   0   1   1   1   2   2   0   1   2   1   1   1   2   1   1   1   2   2   1   0   1   2   0   0   1   2   0   0   0   1   2   1   0   0   1   0   1   0   1   0   0   1   1   0   1   2   0   0   1   1   2   0   0   0   1   1   1   1   2   1   1   2   1   1   0   1   0   2   2   1   1   2   2   1   2   2   1   0   2   1   0   1   2   0   1   1   1   0   1   1   0   1   0   1   2   1   0   1   1   1   1   1   2   2   2   1   1   0   1   2   1   1   2   2   1   2   1   2   0   1   2   2   1   1   1   1   0   1   2   0   1   2   1   1   2   1   1   0   1   1   1   0   2   0   1   2   1   1   1   2   0   1   2   1   0   1   2   0   0   0   0   0   2   1   0   0   2   1   1   0   1   2   1   0   1   1   1   1   2   1   2   1   1   1   1   0   0   1   0   1   1   1   0
 MK-2-3                 0   0   2   0   1   1   1   0   1   1   1   2   2   0   1   1   0   1   1   2   1   1   0   2   2   1   0   1   2   0   0   1   2   0   0   0   0   2   1   1   0   1   0   1   0   1   0   0   1   1   1   1   2   1   0   1   1   2   0   0   1   1   1   2   1   2   2   1   2   1   1   1   1   0   2   2   2   1   2   2   1   2   2   1   0   2   1   0   1   1   0   0   1   2   1   1   1   0   1   0   1   2   2   1   1   1   1   1   1   2   2   2   1   1   1   1   2   1   1   2   2   1   2   1   2   0   0   2   2   1   2   1   1   0   1   1   0   1   2   0   1   2   1   1   1   1   1   1   0   2   0   0   2   1   0   1   2   0   2   1   0   0   1   2   1   0   0   0   0   2   1   0   0   1   1   1   0   1   2   1   0   1   1   1   1   2   1   2   1   1   1   1   0   0   1   0   0   1   1   1
 MK-2-4                 0   0   1   0   1   1   1   1   0   1   0   2   2   1   1   1   1   1   1   2   1   1   0   2   1   1   1   1   2   1   0   1   2   0   0   0   0   2   1   1   0   1   0   1   0   1   0   0   1   1   1   2   2   1   0   1   1   2   0   0   1   1   1   1   1   1   2   1   2   2   1   1   1   0   2   0   2   1   2   2   1   1   2   1   0   2   0   0   1   1   0   1   1   2   1   1   2   0   0   0   1   2   1   1   1   1   1   0   0   2   2   2   1   2   0   1   2   1   0   1   1   1   2   1   1   0   0   2   2   1   2   2   1   0   1   2   0   1   2   0   1   1   1   2   2   1   1   1   0   2   1   0   2   1   0   2   2   0   2   1   0   1   1   2   1   0   0   0   1   2   1   0   0   1   1   1   0   1   2   1   1   1   1   1   1   1   1   2   2   1   1   1   0   0   0   0   1   1   1   1
 MK-2-5                 0   0   1   0   0   1   1   1   0   1   0   2   2   1   1   2   1   1   1   2   1   1   0   2   1   1   2   1   2   1   0   1   2   1   0   0   0   2   1   1   0   1   0   1   0   1   0   1   1   1   1   2   2   1   0   1   1   1   1   0   2   0   1   1   1   1   2   1   2   2   1   1   1   0   2   0   2   2   2   2   1   1   2   1   0   2   0   0   1   1   2   1   1   2   1   1   2   0   0   0   0   2   1   1   1   1   0   0   0   1   2   2   1   1   1   1   2   1   0   1   1   1   1   1   1   0   0   2   2   1   2   2   0   0   1   1   0   0   2   0   1   1   1   2   2   1   1   2   0   1   1   0   2   2   0   2   1   0   2   1   0   1   1   2   2   1   0   0   1   2   1   0   0   1   2   1   1   1   2   1   2   1   1   1   1   1   1   2   2   1   1   1   1   0   1   0   1   1   1   1
 MK-2-6                 0   0   1   0   0   0   1   1   0   1   1   2   2   1   1   1   1   0   1   1   1   1   0   1   1   1   1   1   2   0   0   2   2   1   0   1   0   2   1   1   0   1   0   1   0   1   0   1   0   1   1   2   2   1   0   1   1   1   1   0   2   1   1   2   1   1   2   1   2   2   1   1   1   0   2   1   2   2   2   2   1   1   2   1   2   2   0   0   1   1   2   1   1   2   1   1   1   0   1   0   0   2   1   1   2   2   0   1   0   1   2   2   1   1   1   1   2   1   0   1   1   2   1   1   1   1   1   2   2   0   2   1   0   0   0   1   0   0   1   0   1   1   1   2   2   1   2   1   1   0   0   0   2   2   0   2   1   0   2   1   0   1   1   2   2   1   1   0   1   2   1   1   0   1   2   1   1   1   2   1   1   2   1   1   1   1   0   2   2   1   1   2   1   0   1   1   1   1   1   0
 MK-2-7                 0   1   1   0   0   0   1   1   0   0   1   2   2   1   2   1   1   0   0   2   1   1   0   2   1   2   1   2   2   0   0   2   2   1   1   1   1   2   1   0   0   1   0   1   0   1   0   1   0   1   1   2   2   2   0   1   1   2   1   1   2   1   0   2   1   1   2   1   2   2   0   0   1   0   2   1   2   2   2   2   1   1   2   1   2   2   0   1   2   1   2   1   1   2   1   1   1   0   1   0   0   2   1   1   2   1   0   1   1   1   2   1   2   2   1   1   2   1   0   1   1   2   1   1   1   1   1   2   2   0   2   1   0   1   0   1   0   0   1   0   1   1   1   0   0   1   2   1   0   0   0   0   2   2   0   2   1   0   2   1   0   1   1   1   2   1   1   0   1   1   1   1   0   1   2   1   1   1   2   1   1   2   1   1   1   1   0   2   2   1   2   2   1   0   2   1   1   1   1   0
 MK-2-8                 0   1   1   0   1   1   1   1   0   0   1   2   1   1   1   0   1   1   0   2   2   2   0   1   1   2   1   1   2   0   0   2   2   1   1   1   2   1   1   1   1   1   0   1   0   1   0   1   1   2   1   2   2   2   0   1   0   2   1   1   2   1   0   2   1   1   2   1   2   2   0   1   1   0   2   1   2   2   2   2   0   1   1   1   1   2   0   1   1   1   1   1   1   2   1   2   1   0   1   0   0   2   1   1   2   1   0   1   1   1   2   1   2   1   1   1   2   1   1   0   2   1   1   1   1   1   1   2   2   0   2   2   0   1   0   1   0   0   1   1   1   1   1   0   1   0   2   1   0   0   0   0   2   2   0   2   1   1   2   1   0   1   1   1   2   1   1   1   1   1   1   1   0   1   2   1   1   1   2   0   1   2   1   2   1   1   1   2   2   1   2   2   1   0   2   1   1   1   1   0
 MK-2-9                 0   1   1   0   1   1   1   1   0   0   1   2   1   0   1   0   1   1   0   2   1   2   0   1   1   2   1   1   2   0   0   2   2   1   1   1   2   2   0   0   1   1   0   0   0   1   0   1   2   2   1   1   2   2   0   1   0   2   1   1   2   1   0   2   1   0   2   1   2   2   0   1   2   0   2   1   2   2   2   2   0   0   1   0   1   2   0   1   1   1   1   1   1   1   1   2   1   1   1   0   0   2   1   1   2   1   0   0   1   1   1   1   2   1   1   1   2   1   1   0   2   1   1   1   1   1   1   1   2   0   2   2   0   1   0   1   0   0   1   1   1   1   1   0   1   0   2   1   1   0   1   0   2   2   0   1   1   1   2   1   0   1   1   1   2   1   1   1   1   1   1   1   0   1   2   1   1   1   2   1   1   2   1   2   1   1   2   2   1   1   2   2   1   0   2   1   1   1   1   1
 MK-2-10                0   1   1   0   1   1   1   1   1   0   1   1   1   0   0   0   1   1   0   2   1   2   1   1   1   2   0   1   2   0   1   1   2   1   1   0   2   2   0   1   1   1   0   0   0   1   1   1   2   2   1   1   2   2   0   2   0   2   1   1   2   1   0   2   1   0   2   1   2   2   1   1   1   0   2   1   1   2   2   2   0   0   1   1   1   2   0   1   1   1   1   1   1   1   1   2   1   1   1   0   0   1   1   1   2   1   0   0   1   2   0   1   2   1   1   1   1   2   1   0   2   1   1   1   1   1   1   1   2   1   2   2   1   1   0   1   0   0   1   1   1   1   1   0   1   0   1   1   1   0   0   0   2   2   0   1   1   1   2   1   0   1   2   1   2   1   1   0   1   1   1   1   1   1   2   1   2   1   2   2   1   2   1   2   1   0   2   2   1   1   2   2   1   0   2   1   0   1   0   1
 MK-2-11                0   1   1   0   1   1   1   1   1   1   1   1   1   0   0   0   1   1   1   2   1   1   1   1   1   1   1   1   1   0   1   1   2   1   0   0   2   2   1   1   1   2   1   0   0   1   1   1   2   2   1   1   1   2   0   2   0   2   1   1   2   1   0   2   0   0   1   1   2   1   1   1   2   0   2   1   2   2   2   2   0   0   1   1   0   2   0   1   1   1   1   1   1   1   1   2   1   1   1   0   0   1   1   1   2   1   0   0   1   2   0   1   2   1   1   1   1   2   1   0   2   1   1   1   1   0   1   1   2   0   2   2   1   0   0   1   0   0   1   2   0   1   0   0   1   0   1   1   1   0   0   0   2   2   1   0   1   1   2   1   0   1   2   1   2   2   0   0   1   0   1   1   1   1   1   1   2   1   2   1   1   2   1   2   1   0   2   2   1   1   2   2   1   0   1   1   1   1   1   1
 MK-2-12                0   1   1   1   1   1   1   1   0   1   1   1   0   0   0   0   2   1   1   2   1   1   1   1   1   1   1   1   1   0   1   1   2   1   0   0   2   2   1   1   1   2   1   2   0   1   1   1   2   1   1   1   1   2   0   2   0   2   0   0   2   1   0   2   0   0   2   1   2   1   1   1   2   0   2   1   2   1   1   2   1   1   1   1   0   2   1   2   1   1   1   1   1   1   1   2   1   2   0   1   0   1   1   1   2   1   0   0   1   1   0   2   2   1   1   0   1   2   1   0   2   2   1   1   1   0   1   1   2   0   2   1   1   0   0   1   2   0   1   2   0   1   0   0   1   0   1   1   2   0   0   1   2   2   1   0   1   1   2   1   0   1   2   0   2   2   0   0   2   1   1   1   1   1   1   1   2   1   2   1   1   2   1   2   1   1   1   2   1   1   1   2   1   0   1   1   1   1   1   1
 MK-2-13                0   0   1   1   1   1   1   2   0   1   1   1   0   1   0   0   2   1   1   2   2   1   1   1   1   1   0   1   1   0   1   1   1   1   0   1   2   2   1   1   1   2   1   2   1   1   0   1   2   1   1   1   1   0   0   2   0   1   0   0   2   0   1   2   0   1   2   0   1   1   1   1   2   0   2   1   2   1   1   2   1   1   0   1   0   2   1   2   1   2   1   1   0   1   1   2   1   2   0   1   0   1   1   1   1   1   0   0   1   1   1   2   2   1   1   0   1   1   0   0   2   2   1   1   1   1   1   1   2   2   1   1   1   0   0   1   1   0   1   2   0   1   0   1   1   0   1   1   2   0   0   1   2   2   1   1   0   1   2   1   0   1   2   0   2   1   1   0   2   1   0   1   1   2   1   2   2   1   2   0   1   2   1   1   0   2   2   1   1   1   1   2   1   0   1   1   0   1   1   1
 MK-2-14                0   0   1   1   1   1   1   2   0   1   1   1   1   1   0   0   2   1   1   2   2   1   1   1   1   2   0   1   1   0   1   1   0   0   0   1   2   2   0   2   1   2   1   2   1   1   0   2   2   1   1   0   1   0   1   2   0   1   0   0   2   1   1   2   0   0   2   0   1   1   1   1   2   0   2   1   2   1   1   2   1   2   0   1   0   2   1   2   2   2   1   1   0   1   1   2   1   1   0   1   0   1   1   1   1   1   0   0   1   1   1   2   2   1   1   1   1   1   1   0   2   1   1   1   1   1   2   0   2   1   1   1   1   0   0   1   1   0   1   2   0   1   0   2   1   0   1   1   2   0   0   1   2   2   1   1   0   1   2   1   0   1   2   0   2   1   0   0   2   1   0   1   1   1   1   2   2   1   2   0   1   2   1   1   0   2   2   1   1   1   2   1   1   0   1   1   1   1   1   1
 MK-2-15                0   0   1   1   1   2   1   1   1   1   1   1   2   1   0   0   2   1   1   2   2   0   1   1   1   2   0   2   1   0   1   1   0   0   0   1   2   2   0   1   2   2   1   1   1   1   0   2   2   1   1   1   1   0   1   2   1   1   1   0   2   1   1   2   0   0   2   0   1   1   1   1   2   0   2   1   2   1   2   2   1   2   0   1   0   2   1   2   1   2   1   1   0   1   0   2   1   1   0   1   1   1   1   2   1   1   1   0   1   1   1   2   2   1   2   0   2   1   1   1   2   1   1   1   1   1   2   0   2   1   1   1   1   2   0   2   0   0   1   2   0   1   0   2   1   0   1   1   2   0   1   1   1   2   1   2   0   2   2   1   0   1   2   1   2   1   0   0   2   1   0   1   1   1   1   2   1   1   2   1   1   2   1   1   0   2   2   1   2   1   2   1   1   0   1   1   2   1   1   1
 MK-2-16                0   0   1   1   1   2   1   1   1   1   1   0   2   1   0   0   2   1   1   2   2   0   1   1   1   1   0   2   2   1   1   1   0   1   0   1   2   2   0   1   1   2   1   1   1   1   1   2   2   1   1   1   1   0   2   2   1   0   1   0   2   1   0   2   0   0   2   0   1   1   1   1   2   0   2   1   2   1   1   2   1   2   0   1   0   2   1   2   1   2   1   1   0   1   1   2   1   1   0   1   1   1   1   1   1   1   1   0   1   1   1   2   1   1   2   0   2   1   1   1   1   1   1   1   1   1   1   0   2   0   1   1   1   2   0   2   1   0   1   1   0   1   0   1   1   1   1   1   2   0   1   0   1   2   1   2   1   2   2   0   0   1   2   1   2   1   0   0   2   1   0   2   1   2   1   2   1   0   2   1   1   1   0   1   0   2   1   1   1   1   2   1   1   0   1   0   2   1   1   1
 MK-3-1                 1   2   1   1   0   2   1   1   1   1   1   1   0   2   0   1   0   0   1   1   1   1   1   2   2   0   1   1   2   1   1   0   1   1   0   2   0   0   1   0   0   0   0   1   0   2   2   1   1   2   2   1   1   0   0   1   2   1   0   2   1   2   1   1   1   0   1   1   2   0   0   1   0   2   2   2   1   1   1   1   2   2   1   0   1   0   1   2   1   1   1   2   1   2   2   0   1   2   1   0   2   1   1   1   1   1   0   2   0   1   1   0   1   0   1   1   1   1   1   2   1   1   0   1   1   1   2   0   2   2   1   1   0   0   1   2   2   1   2   0   2   1   0   1   1   1   1   2   1   2   1   1   2   1   0   1   1   1   1   0   1   2   1   1   2   0   0   1   1   2   1   1   0   1   1   2   1   0   0   0   1   1   1   1   1   1   1   0   0   2   1   2   0   0   1   2   1   0   0   2
 MK-3-2                 1   2   1   1   0   2   1   1   2   1   1   1   0   1   0   0   0   0   1   1   0   1   1   2   1   0   1   1   2   1   1   0   1   1   1   2   0   0   1   0   0   0   0   1   0   2   2   1   1   2   2   1   1   0   0   2   1   0   0   2   1   1   2   1   1   0   1   1   0   0   1   1   0   1   2   2   1   1   1   1   2   1   1   0   1   0   1   2   1   0   1   2   2   2   2   0   1   2   1   1   2   1   0   1   1   1   0   2   1   2   1   0   1   0   1   1   1   1   1   1   1   1   0   1   1   2   2   0   2   2   1   1   0   0   1   1   2   1   2   0   2   1   1   1   1   1   1   1   0   2   1   1   2   1   1   1   2   1   1   0   1   2   1   1   2   0   0   1   1   2   2   1   0   1   1   1   0   0   1   0   1   1   1   1   1   2   1   0   1   2   1   2   0   1   1   1   2   0   0   2
 MK-3-3                 1   2   1   1   0   2   1   0   2   1   1   2   0   1   0   0   0   1   1   1   0   1   1   2   1   0   1   1   2   2   0   0   0   1   2   2   0   0   1   0   0   0   0   1   0   2   2   1   1   2   2   0   1   0   0   1   1   0   0   1   1   1   2   1   1   0   1   1   0   1   1   0   0   1   2   1   1   1   1   1   2   1   1   0   1   1   1   2   1   0   1   2   2   2   2   0   1   1   2   0   2   1   0   2   2   1   1   2   1   1   1   2   0   0   1   1   1   0   2   1   1   1   0   2   1   1   2   0   2   2   2   1   0   0   1   1   1   1   2   1   2   1   1   1   1   1   1   1   0   2   1   1   2   1   1   1   2   1   1   1   1   2   1   1   2   0   0   1   1   2   2   1   0   1   1   1   0   0   1   0   1   1   2   1   1   1   1   0   1   2   0   2   1   2   1   2   1   0   2   1
 MK-3-4                 2   1   1   1   0   2   1   0   2   1   1   2   0   1   0   0   0   1   1   1   0   1   1   2   1   0   1   1   2   1   0   0   0   1   2   2   0   0   1   0   0   0   0   2   0   2   2   2   1   2   2   0   0   0   0   1   1   0   0   1   1   1   2   1   1   0   1   1   0   1   1   0   0   1   2   1   1   1   1   1   2   1   1   0   1   1   1   2   1   0   1   2   2   2   2   0   1   1   2   0   1   2   0   1   2   1   2   2   1   1   1   1   1   0   1   1   1   0   2   1   1   2   1   2   1   1   2   0   2   2   2   1   0   0   1   1   2   1   2   1   2   1   1   1   1   1   1   1   1   2   1   1   2   1   1   1   2   1   1   1   1   2   1   2   2   0   0   1   1   2   2   1   0   1   1   1   0   0   1   0   1   1   2   1   1   1   1   0   1   1   0   2   0   2   1   2   1   2   2   2
 MK-3-5                 2   0   1   1   0   2   1   0   2   1   1   2   0   0   0   0   0   1   1   1   0   1   1   2   1   0   1   1   2   1   0   1   0   1   2   2   1   0   1   0   0   0   0   2   0   2   2   2   1   2   2   0   0   0   0   1   1   0   0   1   1   1   2   1   1   0   1   2   0   1   0   0   0   1   2   1   1   1   1   1   2   1   1   1   1   1   0   2   1   0   1   1   2   2   2   0   1   1   2   0   2   2   0   1   2   1   2   2   1   1   1   1   2   0   0   1   1   1   1   1   1   2   1   2   1   1   2   0   2   2   2   0   0   0   1   1   2   1   2   0   2   1   1   0   1   1   1   1   1   1   1   1   1   1   0   1   2   1   1   1   1   1   1   2   2   0   0   2   1   2   2   1   0   1   1   1   1   0   1   0   1   1   2   0   1   1   0   1   1   1   1   1   1   2   1   1   1   2   2   2
 MK-3-6                 1   0   2   1   0   1   1   1   2   1   1   1   0   0   0   0   0   2   1   1   1   0   1   2   1   0   1   1   2   1   0   1   0   2   2   2   0   0   1   0   0   0   0   2   0   1   2   1   1   2   2   0   0   0   1   1   1   0   1   1   1   1   2   1   1   1   1   2   0   1   0   0   1   1   2   1   1   2   1   1   2   1   1   1   2   1   0   2   1   0   1   1   2   2   1   1   1   1   2   0   2   2   0   1   2   1   2   2   0   1   1   1   1   0   1   1   1   1   2   1   1   1   1   2   1   1   2   0   2   1   1   0   0   0   1   1   2   1   1   0   2   1   1   0   0   1   1   0   1   1   0   1   1   1   0   1   2   1   1   1   1   1   1   2   2   0   0   2   2   2   2   2   0   1   2   1   1   0   1   0   1   1   2   0   1   1   1   1   2   1   1   1   1   2   0   1   1   2   2   1
 MK-3-7                 1   0   2   1   0   1   1   1   2   1   1   1   0   1   0   0   1   2   1   1   1   0   1   2   1   0   1   1   2   1   0   1   0   2   1   1   0   1   0   0   0   0   1   2   0   1   2   1   1   1   2   1   0   0   1   1   1   0   1   1   2   1   2   1   1   1   0   2   0   1   1   1   1   2   2   1   1   2   1   1   1   1   2   1   2   1   0   2   1   0   1   2   2   2   0   1   1   1   2   0   1   2   0   1   1   1   2   2   0   1   1   1   1   1   1   0   2   1   2   1   1   0   1   2   1   1   2   0   2   1   1   0   0   0   1   1   2   1   1   0   1   1   1   0   0   1   1   1   1   1   1   0   1   1   0   1   2   1   1   1   1   1   1   1   2   0   0   1   2   1   2   2   0   1   1   1   1   0   1   0   0   1   2   0   1   0   1   1   1   1   1   1   1   2   1   1   1   2   2   1
 MK-3-8                 1   0   1   1   0   2   1   0   2   1   1   1   0   1   0   0   1   2   1   1   1   0   1   2   0   0   1   2   2   1   0   1   0   2   1   1   0   1   0   0   0   1   0   2   0   1   2   1   1   1   2   1   0   0   1   1   1   0   1   1   2   1   2   2   1   1   0   2   1   1   1   0   2   2   2   1   1   2   0   0   1   1   2   1   2   1   1   2   1   0   1   2   2   2   0   2   1   1   2   0   0   2   0   1   1   1   2   2   0   0   1   1   1   2   1   0   2   1   2   1   1   0   1   2   1   1   2   0   2   0   1   1   0   1   1   1   2   1   1   1   1   1   1   0   0   1   1   1   1   1   1   0   1   1   0   1   2   1   2   1   2   1   1   1   2   0   1   1   2   1   2   2   0   1   1   1   1   0   1   0   1   0   1   0   1   1   0   1   1   1   1   1   1   2   1   1   1   2   2   1
 MK-3-9                 2   0   1   1   0   2   1   1   2   1   1   0   0   2   1   0   0   2   1   1   1   1   1   1   0   0   1   2   2   1   1   1   0   2   1   1   0   1   0   1   0   1   0   2   0   1   2   1   1   1   2   0   0   0   1   1   1   1   1   1   2   1   2   2   1   0   0   2   1   1   1   0   2   2   2   0   1   2   0   0   1   1   1   1   2   1   1   2   1   0   1   1   2   2   0   2   1   2   2   0   1   2   1   0   0   1   2   1   0   0   1   1   0   2   0   0   2   1   2   1   1   0   2   2   1   1   2   0   2   0   1   1   0   1   1   0   2   1   1   1   1   1   1   1   0   1   1   1   1   1   1   0   1   1   0   1   2   1   0   1   1   1   1   1   2   0   1   1   2   1   2   2   0   1   1   1   1   0   1   0   1   0   1   0   1   1   0   1   1   1   1   1   1   2   1   1   2   2   2   1
 MK-3-10                2   2   1   1   0   1   1   1   2   1   2   0   0   2   1   1   0   1   2   1   1   0   1   1   0   0   1   2   2   1   1   1   1   2   2   1   0   1   0   1   0   1   1   2   1   1   2   1   1   1   2   1   0   0   1   1   1   2   1   1   2   1   2   2   1   0   0   2   1   1   2   0   2   2   2   0   1   2   1   0   1   1   1   1   1   1   1   2   1   0   1   1   2   2   0   2   1   2   2   1   1   2   1   0   0   1   2   1   0   0   1   1   0   2   0   0   2   1   2   1   1   0   2   2   1   1   2   0   2   0   1   1   0   1   0   0   1   1   1   1   1   1   1   0   1   1   1   2   1   2   1   0   1   1   0   1   2   1   0   2   2   0   1   1   2   0   1   0   2   1   2   2   0   1   1   1   1   0   1   0   1   0   1   0   0   2   0   1   1   1   1   1   1   1   2   0   2   1   2   1
 MK-3-11                1   2   1   1   1   2   1   1   2   1   2   0   0   2   1   1   0   1   2   1   1   0   1   1   0   0   1   2   2   1   1   1   1   2   2   1   0   1   1   1   0   2   1   2   1   1   2   1   1   1   2   1   0   0   1   1   1   2   1   1   1   1   1   2   2   0   0   2   1   1   2   0   2   2   2   0   1   2   1   0   1   1   1   1   1   1   1   2   1   0   2   1   2   2   0   2   1   2   2   1   1   2   1   0   0   0   1   1   0   0   1   2   0   1   0   0   2   1   2   2   1   1   2   2   0   2   2   0   2   2   1   0   0   1   0   2   1   1   1   1   1   1   1   0   1   1   1   2   1   2   1   1   1   1   1   1   2   1   0   2   1   0   1   2   2   0   1   0   1   0   2   2   0   1   1   1   1   0   1   1   1   0   1   0   0   2   0   1   2   1   1   1   1   0   2   1   2   1   1   1
 MK-3-12                1   0   1   1   1   2   1   1   1   1   1   0   0   2   1   1   0   1   2   1   1   0   1   1   0   1   1   2   2   1   1   1   1   2   2   2   1   1   1   1   1   2   1   2   1   1   2   1   1   1   2   1   0   0   1   1   2   1   1   2   1   2   1   2   2   0   0   1   1   1   2   1   2   1   2   0   0   2   1   0   1   1   2   2   1   0   1   2   1   0   1   1   2   2   0   1   1   2   2   1   1   2   1   1   0   0   0   1   0   0   0   2   0   1   0   0   2   1   2   1   2   1   2   2   0   2   2   0   2   2   1   0   0   1   0   2   1   2   1   0   1   1   1   0   0   2   1   2   0   2   1   1   1   1   0   1   2   2   0   2   1   0   1   2   2   1   2   0   1   1   2   2   0   1   1   1   0   0   1   1   1   0   1   0   0   2   0   1   1   1   1   1   1   0   2   1   2   1   1   2
 MK-3-13                0   1   1   1   1   2   1   2   1   1   1   0   0   1   2   1   0   2   2   1   1   0   1   2   0   1   1   2   1   1   1   2   1   2   2   2   1   1   0   2   1   1   1   2   1   1   2   1   1   1   2   1   0   1   1   1   1   1   1   2   1   2   1   2   2   1   0   1   0   1   2   1   1   1   1   0   0   1   1   0   2   1   1   2   1   0   1   1   1   0   1   1   2   2   0   2   1   1   2   1   1   1   1   1   0   0   1   1   1   0   1   2   0   1   0   0   2   1   2   2   2   1   2   2   0   2   2   0   2   2   1   0   0   1   0   2   0   2   0   1   1   1   1   0   0   2   1   1   0   2   2   1   0   1   0   1   2   1   0   2   1   0   1   2   2   1   2   0   1   1   2   2   1   1   1   0   0   0   1   1   2   0   1   0   0   2   0   1   1   1   1   2   1   1   2   1   2   1   1   2
 MK-3-14                0   1   1   1   1   1   1   2   2   1   1   1   2   1   2   1   0   2   2   2   1   0   1   2   0   1   1   2   1   1   1   2   1   2   2   2   1   1   0   2   1   2   1   2   1   0   2   2   1   1   2   1   0   0   1   1   1   0   1   1   1   2   1   2   1   1   0   1   0   1   2   1   1   1   1   0   0   2   1   0   2   1   1   0   1   0   1   2   0   0   1   1   2   2   0   2   0   1   2   1   1   1   1   1   0   0   0   1   1   1   1   2   0   1   0   0   2   1   2   1   2   1   1   2   0   2   2   0   2   2   0   0   1   2   0   2   0   1   1   0   1   1   1   0   1   2   1   1   0   2   2   2   0   2   0   0   2   1   0   2   1   0   1   2   1   1   2   0   1   1   2   2   1   1   1   1   0   0   0   1   1   0   1   0   0   2   0   2   1   1   1   2   1   1   2   1   2   0   1   2
 MK-3-15                0   1   0   1   1   1   1   2   2   1   1   1   2   1   1   1   0   2   1   2   1   1   1   1   0   1   1   2   1   1   1   1   2   2   2   1   1   1   0   2   1   1   1   2   1   0   2   2   1   1   1   2   0   0   1   1   1   0   1   1   1   2   2   2   0   0   0   2   0   1   2   1   1   1   1   1   0   2   0   0   1   1   1   0   1   0   1   2   1   0   0   0   2   2   0   2   1   1   2   1   1   1   1   1   0   0   1   1   1   1   1   2   0   1   0   0   2   1   2   1   1   2   1   2   0   2   2   0   2   2   0   0   1   2   0   2   0   1   0   0   1   1   1   0   1   2   1   1   0   2   2   2   0   2   0   0   1   1   1   2   1   0   1   2   1   1   2   0   1   0   1   2   1   1   2   1   1   0   0   1   1   0   1   0   0   2   1   2   0   1   2   2   1   1   2   1   2   0   1   1
 MK-3-16                0   1   0   1   1   1   1   2   2   1   1   0   2   1   1   1   0   2   1   1   1   1   2   1   0   1   1   2   1   1   1   1   2   1   1   1   1   0   0   2   1   1   1   2   1   0   2   2   1   1   1   2   0   0   1   1   1   0   1   1   1   2   2   2   0   1   0   2   0   1   2   1   1   1   1   1   0   2   0   0   1   1   2   0   2   0   2   2   0   0   0   0   2   2   1   1   1   1   1   0   1   0   1   1   0   1   1   1   1   1   1   2   0   2   0   0   2   1   1   1   1   2   1   1   0   2   2   0   2   2   0   0   1   2   0   2   0   1   1   0   2   2   1   0   2   2   1   1   0   2   2   2   0   2   0   0   1   1   0   2   1   1   1   2   1   1   2   0   2   0   1   1   1   1   2   1   1   0   0   1   1   0   1   0   0   1   1   2   0   1   2   2   2   0   2   1   2   0   1   1
 MK-4-1                 2   2   0   1   1   1   1   0   0   2   1   1   1   1   1   1   1   0   1   0   0   1   1   0   0   1   2   1   0   2   2   1   2   0   1   1   0   1   1   1   1   2   1   2   0   2   2   1   1   2   1   1   2   2   2   0   2   1   1   0   2   1   1   1   1   0   1   0   2   1   2   2   0   2   2   0   0   2   0   0   0   0   2   2   0   0   1   2   2   1   1   1   1   2   1   1   1   1   2   2   1   1   1   0   1   1   1   1   0   1   0   1   2   2   1   0   1   1   2   0   2   0   1   1   1   0   0   1   1   1   0   1   1   0   1   0   2   1   0   2   0   1   0   0   1   2   0   0   0   1   1   2   2   1   0   0   0   2   1   1   2   0   1   1   1   1   1   1   1   2   0   2   1   1   2   1   0   1   0   1   1   1   1   1   2   1   1   1   2   0   1   1   1   1   0   1   1   2   1   2
 MK-4-2                 2   2   0   1   1   0   1   0   0   2   1   1   1   1   1   2   1   0   1   0   1   1   0   0   0   2   2   1   0   2   2   1   2   0   1   0   0   2   1   0   1   1   2   2   0   2   2   1   1   2   1   0   2   2   2   0   2   0   1   0   1   1   1   1   1   1   1   0   2   1   2   2   0   2   1   0   0   2   0   2   0   1   2   2   1   0   2   2   2   2   1   2   1   2   0   1   1   1   2   2   1   1   1   0   1   2   1   1   0   1   0   1   2   1   0   0   1   1   2   1   0   0   1   1   1   0   0   1   1   1   0   0   1   0   1   0   2   1   1   2   0   1   0   0   1   2   0   0   0   1   0   2   2   1   0   0   0   1   1   1   2   0   1   1   1   1   1   1   1   2   0   2   1   1   2   1   0   1   0   2   1   1   1   1   1   1   1   1   2   0   1   1   1   1   0   2   1   2   0   2
 MK-4-3                 2   2   0   1   1   0   2   0   0   2   1   1   0   1   1   1   1   0   1   0   0   1   0   0   1   2   1   1   0   2   2   1   2   0   1   0   1   2   1   0   1   2   2   2   0   2   2   1   1   2   1   0   2   2   2   0   2   0   1   0   1   1   2   1   0   1   1   1   2   1   2   2   1   2   0   0   0   1   1   2   0   0   1   1   1   0   2   1   2   2   1   2   1   2   0   1   2   1   2   2   0   0   2   0   1   2   1   1   1   0   0   1   2   1   0   0   0   1   2   1   0   0   1   1   1   0   0   1   1   1   0   0   1   0   1   0   1   0   1   2   0   1   0   0   2   2   0   0   1   1   0   2   1   1   0   0   1   1   1   1   0   1   1   1   1   1   1   0   1   2   0   2   1   1   2   1   0   1   0   2   1   1   1   1   1   1   1   1   2   0   1   1   1   1   2   2   2   2   0   1
 MK-4-4                 2   1   0   1   1   0   1   0   0   2   1   1   0   1   1   0   1   0   1   0   0   1   0   0   1   1   1   1   0   2   2   1   2   0   2   0   0   2   1   0   1   2   2   2   2   2   2   1   0   2   1   0   2   2   2   0   2   1   0   1   1   1   2   0   0   1   1   1   1   1   2   2   1   2   0   1   0   1   1   2   0   1   1   1   1   1   1   1   2   2   1   2   1   2   0   2   2   1   2   2   0   0   2   0   1   2   1   1   1   0   0   1   2   1   0   1   0   0   2   1   0   0   1   0   1   0   0   1   1   1   0   0   1   0   1   1   1   0   1   2   0   1   0   0   2   1   0   0   1   1   1   2   1   1   0   0   1   1   1   1   0   1   1   1   1   1   1   0   1   2   0   2   1   1   2   0   1   2   0   2   1   1   1   1   1   1   1   1   2   0   1   2   1   1   2   2   2   2   0   1
 MK-4-5                 2   1   0   1   2   1   1   0   1   1   1   2   0   1   1   1   1   0   1   0   0   2   0   0   2   0   1   0   0   2   1   0   2   0   2   0   0   2   1   0   2   1   2   2   2   2   2   1   1   1   1   1   2   2   2   0   2   1   0   1   1   1   2   0   1   1   1   1   1   0   2   1   1   2   0   1   1   1   2   2   1   1   1   1   1   0   1   1   2   2   1   2   0   2   0   2   2   1   2   2   0   0   1   1   2   2   1   1   1   0   0   2   1   1   1   1   0   0   1   1   0   0   1   0   1   0   0   1   1   1   0   0   1   1   1   1   1   0   1   2   0   1   0   0   2   1   0   0   1   1   1   2   1   0   0   0   0   1   1   2   1   1   1   2   1   2   1   1   1   2   0   2   1   0   2   0   1   2   0   2   1   1   1   0   1   2   1   1   2   0   1   2   1   1   2   1   2   2   0   1
 MK-4-6                 2   1   0   1   2   1   1   0   1   1   1   1   0   1   1   1   2   1   1   0   0   2   0   1   2   0   2   0   0   2   1   0   0   1   2   0   0   2   1   0   2   1   1   1   2   1   2   2   0   1   1   1   2   2   2   0   2   2   0   1   1   1   2   0   1   2   1   1   1   1   2   1   2   2   0   0   1   0   2   2   1   1   1   1   2   0   1   1   2   2   1   2   0   1   0   2   1   0   2   2   0   0   2   1   2   2   2   1   1   0   0   1   1   1   0   0   0   0   2   1   0   0   2   0   1   1   0   2   1   2   0   1   2   1   1   1   1   0   1   2   0   1   0   0   2   1   0   0   1   1   2   1   1   0   0   1   0   1   0   2   1   1   1   2   2   2   1   1   1   1   0   2   1   0   2   1   1   2   0   2   0   1   2   0   1   2   0   1   0   0   2   1   1   1   2   1   2   2   0   1
 MK-4-7                 2   1   0   1   0   1   1   0   1   1   1   1   0   1   1   1   2   2   1   1   0   1   0   1   2   0   2   0   0   2   1   0   0   1   2   0   0   2   1   0   2   1   1   2   2   1   2   2   0   1   1   1   1   2   2   0   2   2   0   2   0   1   2   0   1   2   1   1   1   1   2   1   2   2   0   1   1   0   2   1   1   1   1   1   1   0   1   1   2   2   1   2   0   2   0   2   1   0   2   2   2   0   2   0   2   2   2   0   1   0   0   1   1   1   0   0   0   0   2   1   0   0   2   1   1   1   1   2   1   1   1   1   1   1   1   2   1   0   0   2   0   1   1   0   2   1   0   1   1   1   2   0   1   0   0   1   0   1   0   2   1   1   1   2   2   2   1   1   1   1   0   2   1   0   1   2   1   2   0   2   0   1   2   1   1   2   0   1   0   1   2   1   1   1   2   1   2   1   0   1
 MK-4-8                 2   0   0   1   0   1   1   0   1   1   2   1   0   1   1   1   2   2   1   1   0   1   1   1   2   0   2   0   0   2   1   0   0   2   2   0   0   2   0   0   2   1   1   2   2   1   2   2   1   1   1   0   1   2   2   0   2   2   0   2   2   1   2   1   1   2   1   1   1   1   2   1   2   2   0   1   1   0   2   0   1   1   1   1   1   0   1   1   2   2   1   2   0   2   1   1   2   0   1   2   2   0   2   0   2   2   2   0   1   0   0   1   1   1   0   0   0   0   2   1   1   0   2   1   1   0   1   2   1   2   1   1   1   1   1   2   1   0   0   2   0   1   1   0   1   1   0   1   1   1   2   0   1   0   0   1   1   1   0   2   1   1   2   2   2   1   1   1   1   1   0   2   1   0   1   1   1   2   1   2   0   1   1   1   1   2   0   2   0   1   2   1   1   1   2   1   2   1   0   1
 MK-4-9                 2   1   0   1   0   1   1   0   1   1   2   1   0   1   1   0   2   2   1   1   0   1   1   1   2   0   2   0   1   1   1   1   0   2   2   1   0   2   2   0   2   1   1   2   1   1   2   2   1   1   1   0   1   2   2   0   2   1   1   2   2   1   2   1   1   1   0   1   1   1   2   0   1   2   0   1   1   1   2   0   1   0   1   1   0   0   0   1   2   2   1   2   1   2   2   1   1   1   1   2   2   0   2   0   2   1   2   0   0   0   1   1   1   1   1   1   1   0   2   0   1   0   2   1   1   1   2   2   1   2   1   1   1   1   2   1   1   0   0   1   0   1   1   0   1   1   0   1   1   2   1   0   2   0   1   1   1   0   0   2   1   1   2   2   2   1   1   1   1   1   1   2   1   0   1   1   1   2   1   2   0   1   1   1   1   2   0   2   0   1   2   1   1   1   1   1   2   0   0   1
 MK-4-10                2   2   0   1   0   2   1   0   1   1   1   1   0   2   1   0   2   2   1   1   1   1   1   1   2   0   2   0   1   1   1   1   0   2   2   1   0   2   2   0   2   1   1   2   1   1   1   2   1   2   1   0   1   2   2   0   2   1   1   2   2   1   2   1   1   1   0   1   0   1   2   0   2   2   1   1   1   1   2   0   1   0   1   2   0   0   0   2   2   2   0   2   0   2   2   1   1   1   1   2   2   0   2   0   2   1   2   0   0   1   1   1   1   1   1   1   1   0   2   0   1   0   0   0   1   1   2   2   1   2   1   1   1   1   2   2   1   0   0   2   0   1   1   0   1   1   0   1   2   1   1   0   2   0   1   1   1   0   0   2   1   1   2   2   1   1   1   1   0   1   2   1   1   0   1   2   1   1   0   2   0   0   1   1   1   2   0   2   0   1   2   1   1   1   2   2   2   0   1   1
 MK-4-11                2   2   0   1   0   2   1   1   1   1   0   1   0   2   1   0   2   2   1   1   0   1   1   1   2   0   2   0   1   1   1   1   0   2   2   1   0   1   1   0   2   2   1   2   1   1   1   2   1   2   1   1   1   0   2   0   2   1   1   2   2   1   2   1   2   1   0   1   0   1   2   1   2   2   1   2   1   1   2   0   0   1   1   2   0   0   1   2   2   2   0   2   0   2   2   1   1   1   1   2   2   0   2   0   2   0   2   0   0   1   1   0   1   1   1   1   0   0   2   1   0   0   0   0   1   1   2   2   1   2   1   1   1   0   2   2   1   0   0   2   0   1   1   1   1   1   0   1   2   1   1   0   2   0   1   1   2   0   0   2   1   1   2   1   1   1   1   1   0   1   1   1   1   0   1   2   1   1   1   0   1   0   1   1   1   2   0   2   1   1   2   1   1   1   2   2   1   0   2   1
 MK-4-12                1   2   0   1   0   2   1   1   1   1   0   1   0   2   1   0   2   2   1   1   0   1   1   1   2   0   2   0   1   1   0   1   0   2   2   1   0   1   1   0   2   2   1   2   1   1   0   2   1   2   1   1   1   0   2   0   2   1   1   1   2   1   2   1   1   1   0   1   0   1   2   1   2   2   1   1   1   1   2   0   2   1   0   1   0   0   1   2   1   2   0   2   1   2   2   1   1   2   1   1   2   0   2   0   2   0   2   1   0   1   0   0   1   0   1   1   0   0   2   1   0   0   0   0   1   1   2   2   2   2   1   1   1   0   2   2   0   1   0   2   0   1   1   1   1   1   0   1   2   1   1   0   2   0   1   1   2   1   1   2   1   1   2   1   2   1   1   2   0   0   1   1   1   0   2   2   1   1   2   0   1   0   1   1   1   2   1   2   1   1   2   1   1   1   1   2   1   0   2   1
 MK-4-13                2   2   0   1   0   2   1   1   1   1   1   1   0   2   1   0   1   1   1   1   0   1   1   1   2   0   2   0   1   1   0   1   0   1   2   1   0   0   1   1   2   2   1   2   1   1   0   1   1   2   1   1   2   0   2   0   2   1   1   2   2   1   1   1   1   1   0   1   1   1   2   0   2   2   1   1   1   1   2   1   2   1   0   1   0   0   1   2   1   2   0   2   1   2   2   1   1   2   1   1   2   0   1   0   2   0   2   1   1   1   0   0   0   0   2   1   2   0   2   1   0   0   0   0   1   1   2   2   2   2   0   0   1   0   2   1   1   1   0   2   0   2   1   1   1   1   0   1   2   1   1   0   2   0   1   1   2   0   1   2   1   1   2   1   2   1   1   1   0   0   1   2   0   0   2   2   2   1   2   0   1   0   1   1   1   2   1   1   1   1   2   0   1   2   1   2   1   0   2   1
 MK-4-14                2   1   0   0   0   2   1   1   1   1   1   1   0   2   1   0   1   1   1   1   0   1   1   0   2   0   2   0   1   1   0   1   0   1   2   1   0   0   2   1   2   2   1   2   0   1   0   1   1   2   1   1   1   0   2   0   1   1   1   2   2   1   1   1   1   0   0   1   1   0   2   0   2   2   0   1   1   0   2   0   1   0   0   1   0   1   1   2   1   2   0   2   1   2   1   1   1   2   1   1   2   1   2   0   2   0   2   2   1   2   0   0   0   0   2   1   2   0   2   1   0   0   0   0   1   1   1   2   2   1   1   0   1   0   2   1   1   1   0   2   0   2   1   1   1   2   0   1   2   1   1   0   1   1   1   1   1   0   1   2   1   1   2   1   2   1   0   1   1   0   0   2   0   0   1   2   2   1   1   0   1   0   1   1   1   2   2   1   1   0   2   0   1   2   1   1   1   0   2   1
 MK-4-15                2   1   0   0   0   2   1   1   1   1   1   1   0   2   1   0   1   1   1   1   0   0   1   0   2   0   2   0   1   1   0   1   0   1   2   1   1   0   2   1   2   2   1   2   0   1   1   1   2   2   1   2   0   0   2   0   1   1   1   2   1   1   1   1   2   0   0   1   1   0   2   1   2   2   1   1   1   1   2   0   1   0   0   1   0   1   1   2   1   1   0   2   1   2   1   1   1   2   1   0   2   1   2   0   2   0   2   2   0   2   0   0   0   0   2   1   1   0   2   1   0   0   0   1   1   1   1   1   2   1   1   0   1   0   2   1   1   0   0   2   1   1   1   1   1   2   0   1   2   1   1   0   0   1   1   1   1   0   1   2   1   1   2   1   2   2   0   1   0   0   0   1   1   0   1   2   2   1   1   1   1   0   1   1   1   2   2   1   1   0   2   0   0   2   1   2   1   0   2   1
 MK-4-16                2   2   0   0   0   2   2   2   1   1   2   1   0   2   1   0   1   1   2   1   0   0   1   1   2   0   2   0   1   1   0   1   2   1   2   1   1   1   2   1   2   2   1   2   1   1   2   1   2   2   1   2   2   1   2   0   1   1   1   1   1   1   1   1   2   0   0   1   1   0   2   0   2   2   1   1   1   1   2   0   1   0   0   1   0   1   1   2   0   1   0   2   1   2   1   1   1   2   1   0   1   2   1   0   2   0   2   1   0   2   0   1   1   0   2   1   1   0   2   1   0   0   0   1   1   1   1   1   2   0   1   0   1   0   2   1   2   0   0   2   1   1   1   1   1   2   0   1   1   1   1   0   1   1   0   1   1   1   1   2   1   1   2   1   2   2   1   1   0   0   0   1   1   0   1   2   2   1   1   2   1   0   1   1   1   2   2   1   1   0   1   0   0   2   1   2   1   0   2   1
 MK-5-1                 1   2   0   1   1   2   0   0   1   2   0   1   0   1   2   1   0   1   2   0   2   2   1   1   1   0   1   1   0   1   2   0   1   2   1   1   1   2   1   1   2   0   1   2   2   1   0   1   0   0   0   1   1   2   0   0   1   1   1   1   1   0   1   2   1   0   2   1   2   2   1   0   1   0   1   1   2   1   1   0   0   1   1   1   2   2   1   1   0   1   2   1   0   1   1   2   0   0   1   2   1   0   2   1   1   2   2   0   1   2   2   1   2   2   0   1   1   2   1   1   1   1   1   2   1   1   0   1   1   1   0   1   2   0   1   2   1   2   0   1   2   1   1   2   2   1   0   2   1   1   1   1   0   2   2   2   2   1   0   2   2   0   1   2   1   1   1   2   1   0   1   0   1   1   1   1   1   2   0   1   1   2   1   1   0   2   1   2   2   1   2   1   1   2   2   1   0   2   2   0
 MK-5-2                 1   0   0   1   1   2   0   1   1   2   0   1   1   1   2   0   0   2   2   0   2   2   1   1   1   0   1   1   0   1   2   0   1   2   1   1   1   2   1   1   2   0   1   2   1   1   0   1   0   0   0   1   1   2   0   0   1   1   1   1   1   0   1   2   1   1   2   1   1   2   1   0   1   0   1   1   2   2   2   0   0   1   1   1   2   2   1   1   0   1   2   1   1   1   1   2   0   0   1   2   1   0   2   1   1   2   2   0   1   1   2   1   2   1   0   0   1   2   1   1   1   0   0   2   1   1   0   1   2   1   1   1   2   0   0   2   1   2   0   1   1   1   1   2   2   1   0   2   0   1   1   1   0   2   2   2   1   1   0   2   2   0   1   2   0   1   1   1   1   0   1   0   1   0   1   1   1   2   0   1   1   2   1   0   0   2   1   2   2   2   2   1   1   2   1   1   0   2   2   1
 MK-5-3                 1   0   0   1   1   2   0   1   1   1   0   1   2   1   2   0   0   2   2   0   1   2   0   1   1   1   1   1   0   1   2   0   1   2   1   1   1   2   1   1   2   0   1   2   1   2   0   1   0   0   0   1   1   1   0   0   2   1   1   1   1   0   1   2   1   1   1   1   2   2   1   0   1   0   1   1   2   2   2   0   0   1   1   1   2   2   0   1   0   2   2   1   1   1   1   2   0   0   1   2   1   0   1   1   1   2   1   1   1   1   2   1   2   1   0   1   1   2   1   0   1   0   0   1   2   1   0   1   2   1   1   1   2   0   0   2   1   2   0   1   1   2   1   2   2   1   0   2   0   1   1   1   0   2   2   2   1   1   0   2   2   0   2   1   1   1   1   1   1   0   0   1   1   0   1   1   2   2   0   1   0   1   1   2   0   1   1   1   1   2   2   2   1   1   0   1   0   2   2   1
 MK-5-4                 1   0   0   1   1   2   0   1   0   1   0   1   2   1   1   0   0   2   2   0   1   2   0   1   1   1   1   0   1   0   2   1   1   2   0   1   1   2   0   1   2   0   1   2   2   2   0   1   1   0   0   2   1   1   0   1   1   1   1   1   1   0   0   2   1   1   1   1   2   2   1   0   1   1   1   1   2   2   2   0   0   1   1   1   2   2   0   1   0   2   2   1   1   1   1   2   0   0   1   2   1   1   1   1   1   2   1   1   1   1   2   1   2   1   0   1   0   1   1   0   1   0   1   1   2   0   0   1   2   1   1   1   2   0   0   2   2   1   1   1   1   2   1   2   2   1   0   2   0   1   1   1   0   2   2   1   1   1   0   2   2   0   2   1   0   1   1   1   1   0   0   0   1   0   1   1   2   2   1   1   0   1   1   2   0   1   1   1   1   2   2   2   1   1   0   1   1   2   2   1
 MK-5-5                 1   0   0   1   1   2   0   1   0   1   1   1   2   1   1   0   0   2   1   0   0   2   0   1   1   0   1   1   2   0   2   2   1   2   0   1   1   2   0   1   2   0   1   2   2   2   1   1   1   0   0   1   1   1   0   1   1   1   1   1   1   0   0   1   1   1   1   1   2   2   1   0   1   1   1   1   2   2   2   0   0   2   1   1   2   1   1   1   0   1   2   1   1   1   1   2   0   0   1   2   1   1   1   1   1   1   1   1   1   1   2   1   2   1   0   1   0   1   1   0   1   1   1   1   1   0   0   1   1   1   1   1   2   1   0   1   2   0   1   0   1   2   2   2   1   1   0   1   0   1   1   1   0   2   1   1   1   1   0   2   2   0   2   2   0   1   1   1   1   0   0   0   1   0   2   1   2   2   1   1   0   1   1   2   0   1   1   0   1   2   2   2   1   2   0   1   1   1   2   1
 MK-5-6                 1   1   0   1   1   2   0   1   1   1   1   1   2   1   1   1   0   2   1   0   0   2   0   1   1   1   1   1   2   1   2   2   1   1   0   1   1   2   0   1   1   0   1   2   2   2   1   1   1   0   1   1   1   1   1   1   1   2   0   1   1   0   0   1   1   1   0   1   1   2   1   0   1   1   1   1   2   2   2   0   0   2   1   1   2   1   1   1   0   1   2   1   1   1   0   2   0   0   2   2   1   1   1   1   1   1   1   1   1   1   2   1   2   1   1   1   0   1   1   0   1   1   0   1   1   0   0   1   1   1   1   1   2   1   0   1   1   0   2   0   1   1   1   2   1   0   0   2   0   2   2   1   0   2   1   0   1   1   0   2   2   0   2   2   1   2   1   1   2   0   0   0   1   0   2   1   1   2   1   1   1   1   1   2   1   1   1   0   1   1   2   1   1   1   0   2   0   1   1   1
 MK-5-7                 1   1   0   1   0   1   0   1   1   1   1   1   2   1   1   1   0   2   1   0   0   2   0   1   2   1   1   1   1   1   1   1   2   1   0   1   1   2   0   1   1   1   1   2   2   1   1   1   1   1   1   1   0   1   1   1   1   2   0   2   1   0   1   1   1   1   0   2   1   2   1   1   0   1   1   1   2   2   2   0   0   2   2   1   2   1   1   0   0   1   2   1   1   1   0   2   0   0   2   2   1   1   1   1   1   1   2   1   1   1   1   2   2   1   1   1   0   0   0   0   1   2   0   1   1   1   0   1   1   1   1   1   2   1   1   1   2   0   2   0   1   1   1   2   1   0   0   2   0   2   2   1   0   2   1   0   1   1   0   2   1   1   2   2   1   2   1   1   2   0   0   0   0   1   0   1   2   1   2   1   2   1   1   2   0   2   1   0   0   1   2   1   1   1   0   2   0   1   1   1
 MK-5-8                 1   1   0   1   0   1   0   1   1   1   1   1   2   1   2   1   0   2   1   0   0   2   0   1   2   1   1   2   1   2   2   1   2   1   0   0   1   2   0   1   1   1   1   2   2   1   1   1   1   1   1   1   1   1   1   1   1   2   0   2   1   1   1   1   1   1   0   2   2   2   0   2   0   2   2   1   2   2   2   0   0   2   2   1   1   1   1   1   0   1   2   2   1   2   0   2   0   0   2   2   1   1   1   1   1   2   2   0   1   1   0   2   2   1   1   1   0   0   0   0   1   2   0   1   1   1   0   1   1   1   2   1   2   1   1   1   2   0   2   1   1   1   1   2   1   0   0   2   0   2   1   2   0   2   1   0   1   1   0   2   1   1   2   2   1   1   1   1   2   0   1   0   0   1   0   1   2   1   2   1   1   1   1   2   0   2   2   0   1   1   2   2   1   1   0   2   0   1   2   1
 MK-5-9                 1   2   0   1   0   1   0   2   1   1   2   1   2   1   2   1   0   2   1   0   0   2   0   1   1   0   1   2   1   2   1   1   2   0   0   0   2   2   0   1   1   0   1   2   2   1   2   1   1   1   1   1   2   1   1   1   1   2   0   2   1   1   0   1   1   1   0   2   2   2   0   2   0   2   2   1   2   1   2   0   0   2   2   1   1   1   1   1   0   0   2   2   1   2   1   2   0   1   1   2   1   1   0   1   1   2   1   0   1   1   0   2   2   2   2   1   0   0   1   0   1   2   0   1   1   2   0   0   1   1   2   0   2   1   1   1   2   0   1   1   1   1   1   2   1   0   0   2   0   1   1   2   0   2   1   0   1   1   0   2   1   1   0   2   1   1   1   0   2   0   1   0   0   1   0   1   2   1   2   1   1   1   1   2   0   2   2   0   1   1   2   1   1   1   1   2   0   1   2   1
 MK-5-10                1   2   0   1   0   2   0   1   1   1   2   1   2   1   2   1   0   1   1   0   1   2   0   1   1   0   1   2   1   2   0   1   2   0   1   0   1   2   0   1   1   0   1   2   2   1   2   1   1   0   0   1   2   1   1   1   1   2   0   2   1   1   0   1   1   1   0   2   2   2   0   2   1   2   2   1   2   1   2   1   0   2   2   1   1   1   1   1   0   2   2   2   1   2   1   2   0   1   0   2   1   1   0   1   1   1   1   0   1   1   1   2   2   2   2   1   1   0   1   0   1   2   0   1   1   2   0   0   1   1   2   0   1   1   1   1   2   1   2   1   1   2   1   2   1   0   0   2   2   1   2   2   0   2   1   0   1   1   1   2   0   1   0   2   1   1   1   0   2   0   1   1   0   1   0   1   2   1   2   1   1   1   1   2   0   2   2   0   1   2   2   1   1   1   1   2   0   1   2   0
 MK-5-11                1   2   0   0   0   2   0   1   0   1   2   1   1   2   2   2   0   1   1   1   1   2   0   1   1   0   1   1   1   2   0   1   1   0   0   0   0   2   0   2   1   1   2   2   1   1   2   1   1   0   0   1   2   0   1   1   1   2   1   1   1   1   0   1   1   1   0   1   2   2   1   2   1   2   2   1   2   2   2   2   0   2   2   1   1   1   0   1   1   1   2   2   1   2   2   2   0   1   0   2   1   1   1   1   1   1   1   0   1   1   1   2   1   2   2   1   1   0   1   0   1   2   0   1   2   2   0   0   1   1   2   0   1   0   1   1   2   1   1   1   1   2   1   2   1   0   0   2   2   1   2   2   0   1   1   0   0   1   1   2   0   1   0   2   1   1   1   0   2   0   0   1   0   1   0   1   2   0   2   1   2   1   1   1   0   2   2   0   2   2   2   1   2   1   1   2   0   1   2   0
 MK-5-12                1   2   0   0   1   2   0   1   0   1   1   1   1   2   2   2   0   1   1   0   1   2   0   0   1   0   1   1   1   2   0   1   1   1   0   0   0   1   0   2   1   1   2   2   1   1   2   1   0   0   0   1   2   0   1   1   1   2   1   1   1   1   0   1   2   2   0   2   2   2   2   1   1   2   2   1   2   1   2   2   0   2   2   1   1   0   0   1   1   1   2   2   1   2   1   2   0   1   1   2   1   1   1   1   1   1   2   1   1   1   1   2   1   2   1   1   1   1   1   0   1   2   0   0   2   2   0   0   1   1   2   0   2   0   1   1   2   1   1   1   1   2   1   2   1   0   0   2   2   1   2   2   1   1   1   0   0   1   1   2   1   0   0   1   0   1   0   1   2   0   0   1   0   0   0   0   2   0   2   1   2   1   1   1   1   2   2   0   2   2   2   1   2   1   1   2   0   1   2   1
 MK-5-13                1   2   0   0   1   1   0   1   0   1   1   1   1   2   2   2   0   1   1   0   0   2   1   1   1   0   1   1   1   2   0   1   1   1   0   0   0   1   0   2   1   1   2   2   1   1   2   1   0   0   0   1   1   1   1   1   1   2   1   1   1   1   0   1   2   1   0   2   2   2   2   1   2   2   2   1   2   1   2   2   0   2   2   1   1   0   0   1   1   1   1   2   1   2   1   2   1   2   2   2   1   1   1   1   1   1   2   1   1   1   1   1   1   2   1   1   1   1   1   0   1   2   0   0   2   2   0   0   1   1   2   1   2   0   1   0   2   1   2   1   1   2   1   2   1   0   0   1   2   1   1   2   1   1   1   0   0   1   1   2   1   0   0   1   0   0   0   1   2   0   0   2   0   0   1   0   2   0   2   0   2   1   1   1   1   2   2   0   2   2   2   1   2   1   1   1   0   1   2   1
 MK-5-14                1   2   0   1   2   1   0   1   0   1   1   1   1   2   2   2   0   0   1   0   0   2   1   1   1   0   1   0   1   1   1   1   1   1   0   0   0   1   0   2   1   1   2   2   1   1   2   1   0   0   0   1   1   2   1   1   1   2   1   1   1   1   0   1   2   1   1   2   1   2   2   0   2   1   1   1   2   1   1   1   0   2   2   1   1   0   0   1   2   1   1   1   0   2   1   2   2   1   2   2   1   1   2   1   1   2   2   1   2   1   1   1   1   1   1   2   1   1   1   0   1   2   1   0   2   2   0   1   1   1   2   1   1   0   1   0   2   0   2   0   1   2   0   2   1   0   0   1   2   1   1   2   1   0   0   0   0   1   1   2   1   0   0   1   1   0   1   1   1   0   0   2   0   0   1   0   2   0   2   0   2   1   0   1   1   2   2   1   2   1   2   0   2   1   1   1   1   1   2   2
 MK-5-15                2   2   0   1   2   0   0   1   0   1   1   1   1   2   2   2   1   1   1   0   1   2   1   1   1   0   1   0   1   2   0   1   1   0   0   0   0   1   1   2   0   1   2   2   1   2   2   1   0   0   1   1   0   2   1   1   1   2   1   1   1   1   0   1   2   1   1   2   1   2   2   1   2   1   1   1   1   1   1   1   0   2   2   1   1   0   1   1   2   0   0   1   0   2   1   2   2   1   2   2   1   1   2   1   0   2   1   1   2   1   1   1   1   1   1   2   1   1   0   0   1   2   1   0   2   1   0   2   1   1   2   1   2   0   2   0   2   0   2   0   1   2   0   2   1   0   0   0   2   1   1   2   1   0   0   0   0   1   1   2   1   0   1   1   1   0   2   1   1   0   0   2   1   2   1   0   2   0   2   0   1   1   0   1   1   1   2   1   2   1   1   1   2   1   1   1   1   1   2   2
 MK-5-16                2   2   0   1   2   0   0   1   0   1   1   1   2   2   2   2   1   1   1   1   0   2   1   1   1   0   2   0   0   2   0   2   0   0   0   0   0   1   1   2   0   1   2   1   1   2   2   0   0   0   1   2   0   2   1   1   1   2   0   1   1   1   0   1   2   1   0   2   0   2   2   2   2   1   1   2   1   1   1   2   0   1   2   1   2   0   1   1   2   0   0   1   0   1   1   2   2   1   1   2   0   0   2   1   0   2   1   1   2   1   1   1   1   1   1   2   1   2   0   0   1   1   1   0   2   1   0   2   1   2   1   1   2   0   2   1   2   1   2   0   1   2   0   2   1   0   0   0   2   1   1   2   1   0   1   0   0   1   1   2   1   0   1   1   1   0   2   1   1   0   0   2   1   2   1   0   2   0   2   1   1   1   1   1   1   1   2   1   2   2   1   1   2   1   2   1   2   1   2   2
 MK-6-1                 0   0   0   2   2   0   1   2   1   2   2   0   1   0   0   0   1   2   2   1   1   2   2   0   0   0   2   1   2   1   2   0   1   1   0   1   2   2   1   1   2   1   1   0   0   1   2   1   0   1   1   0   2   1   1   1   0   1   1   2   2   1   2   1   2   1   0   2   1   1   2   1   1   0   0   1   1   1   2   2   0   1   0   2   1   0   0   1   1   2   1   1   1   0   2   1   1   2   0   2   1   0   1   1   2   1   1   0   1   1   0   0   1   1   1   0   0   1   1   2   1   0   1   2   1   1   2   2   1   1   1   1   0   1   1   2   1   0   2   0   0   1   1   1   0   1   1   1   1   0   0   0   2   1   1   1   1   1   0   1   1   1   1   1   1   0   1   0   1   1   2   2   0   1   0   1   0   1   0   2   0   0   2   1   2   1   1   1   1   2   1   0   1   1   1   2   2   1   1   0
 MK-6-2                 0   1   0   2   2   0   1   2   1   2   2   0   1   1   0   0   1   2   2   1   1   2   2   0   0   0   0   1   2   1   2   0   1   1   0   1   2   1   1   1   2   0   1   1   0   1   2   1   0   1   1   0   2   1   1   1   0   1   1   2   1   2   1   1   2   1   0   2   2   1   2   1   1   0   0   1   1   1   2   1   0   1   1   2   1   0   0   2   1   2   1   1   1   0   2   0   1   2   0   2   1   1   0   1   2   1   1   0   1   1   0   0   1   1   1   0   1   1   1   2   1   0   1   1   1   1   2   2   1   1   1   1   0   0   1   2   2   0   2   0   0   1   1   1   0   1   1   1   2   0   1   0   1   1   1   1   1   1   0   1   1   2   1   0   1   0   0   1   1   1   2   2   0   1   0   1   0   1   0   2   0   1   2   2   2   0   2   1   1   1   1   1   1   1   1   2   2   2   1   0
 MK-6-3                 0   0   0   1   2   0   1   2   1   2   2   1   0   1   0   0   1   2   2   1   1   2   2   0   0   1   0   0   2   1   2   0   1   1   0   0   2   1   1   0   1   0   1   1   0   0   2   1   1   1   1   1   2   1   1   1   1   2   1   2   1   2   0   1   2   1   0   2   1   1   2   1   1   0   0   1   1   1   2   1   0   1   1   2   1   0   0   2   1   1   1   1   1   0   2   0   1   2   0   2   1   0   0   1   2   1   1   0   1   1   0   0   1   1   1   0   1   1   1   1   1   1   1   1   1   1   1   2   1   1   1   1   0   0   1   1   2   0   2   0   0   1   1   0   0   2   1   1   2   0   1   0   1   1   1   1   1   1   0   1   1   2   1   0   1   0   0   1   1   1   2   2   0   1   1   1   1   1   0   2   0   1   2   1   2   0   2   1   2   1   1   1   1   1   1   2   2   1   2   0
 MK-6-4                 0   0   0   1   2   0   1   2   1   2   2   1   0   1   0   0   1   2   1   1   1   2   2   0   0   2   0   1   2   1   2   0   1   1   0   0   2   1   1   2   1   0   1   2   0   0   2   1   2   1   1   1   2   1   1   1   1   2   1   2   1   2   0   0   2   1   0   2   0   1   1   1   1   0   0   1   1   1   1   1   0   1   1   2   1   1   0   2   1   1   1   1   1   0   2   0   1   1   1   2   1   0   0   1   2   1   0   0   1   2   0   0   1   1   1   0   2   1   1   1   1   1   1   1   1   1   1   2   1   1   1   0   1   0   1   2   2   0   2   0   0   1   1   0   0   2   0   2   2   0   1   0   1   1   2   1   1   1   1   1   1   2   1   1   1   1   0   1   2   0   1   2   0   2   1   1   1   1   1   2   0   1   2   1   2   1   1   1   1   0   1   1   0   1   1   2   2   1   1   0
 MK-6-5                 0   1   0   1   2   0   2   2   1   2   2   1   0   1   0   0   1   1   1   1   1   2   1   0   0   1   0   2   2   1   2   1   1   1   0   0   2   1   1   1   1   1   0   2   0   0   2   1   2   1   1   1   1   1   1   1   1   2   1   2   1   2   1   0   2   1   0   2   0   1   1   1   1   1   0   1   1   1   1   1   0   1   0   2   1   1   0   2   1   2   1   1   1   0   2   0   1   2   1   2   1   0   0   1   2   1   0   0   1   2   0   0   1   1   1   0   2   1   1   1   1   1   1   1   1   1   1   2   1   1   1   0   1   0   1   2   2   0   2   0   0   1   1   0   0   1   1   2   1   0   2   0   2   1   2   1   1   1   1   1   1   2   1   2   1   1   0   1   2   0   1   2   0   2   0   1   2   2   1   2   0   1   2   2   2   1   1   1   1   1   1   1   0   2   1   1   1   1   1   0
 MK-6-6                 0   2   0   1   2   0   2   2   1   1   1   1   0   1   0   0   1   1   1   1   1   1   1   0   1   0   0   2   1   1   2   1   1   1   0   2   2   1   0   0   0   1   0   2   0   0   2   0   2   1   1   1   1   1   1   1   1   2   2   2   1   2   1   0   2   0   1   2   0   2   1   1   2   1   0   1   1   1   1   0   0   1   0   1   1   1   0   1   1   2   1   1   1   0   2   0   1   2   2   2   1   0   0   1   2   1   0   0   1   2   0   0   1   1   0   0   2   1   0   2   1   1   1   1   1   1   1   2   0   1   1   0   2   0   0   1   2   0   2   1   0   1   1   1   0   1   1   2   1   0   2   0   2   1   2   1   1   1   1   2   1   2   1   2   1   1   0   1   2   1   1   2   0   2   1   1   1   2   1   2   1   2   2   2   2   1   1   2   1   2   1   1   0   2   1   0   1   1   1   0
 MK-6-7                 0   2   0   1   2   1   2   2   1   0   1   1   0   1   0   0   1   2   1   1   1   1   1   0   0   0   0   2   2   1   2   1   1   0   1   2   2   1   0   0   0   1   0   2   0   0   2   0   2   1   1   1   1   1   1   1   1   2   2   1   1   2   1   0   2   0   1   2   0   2   1   2   1   1   0   1   1   1   1   0   0   1   0   1   1   1   0   1   1   2   1   1   1   0   2   0   2   2   2   2   1   0   0   1   2   1   0   0   1   2   0   1   1   1   0   0   2   1   1   1   1   1   1   1   2   1   1   2   0   0   1   0   2   0   0   1   1   0   1   1   0   1   1   1   0   1   0   2   1   0   2   0   2   1   2   1   1   1   1   1   1   2   1   2   1   1   0   1   2   1   1   2   0   2   1   1   1   2   1   2   1   2   2   2   1   1   1   2   1   2   1   2   1   1   1   0   1   1   1   1
 MK-6-8                 0   2   0   1   1   1   2   2   1   1   1   1   0   1   0   0   1   2   1   1   1   2   0   0   0   0   0   2   2   1   2   1   1   0   1   1   2   1   0   0   0   2   0   2   0   0   2   0   2   1   2   1   1   1   1   2   1   2   2   1   1   2   2   1   2   0   2   2   0   2   1   2   2   1   0   1   1   1   1   1   0   1   0   1   1   0   0   1   1   2   1   1   0   0   2   0   2   2   2   2   1   0   0   0   2   1   0   0   2   2   1   1   2   1   0   0   2   1   1   1   1   1   1   1   2   1   1   2   0   0   1   0   2   0   0   1   1   0   1   1   0   2   1   1   0   1   1   2   1   1   2   0   2   1   1   1   1   1   0   2   2   2   1   2   1   1   0   1   2   1   0   2   1   2   1   1   1   2   1   2   1   2   2   2   1   2   1   2   0   2   1   2   1   1   1   0   1   2   1   1
 MK-6-9                 0   1   0   1   1   1   2   2   1   1   1   1   1   0   0   1   1   2   2   1   1   2   0   0   0   0   0   2   1   1   2   1   1   0   1   1   2   1   0   1   1   2   0   2   0   1   2   0   2   1   2   1   1   1   1   1   1   2   2   1   1   2   2   1   2   0   2   2   0   2   2   2   1   2   0   1   0   1   1   1   0   1   0   1   1   0   1   1   1   1   1   1   0   1   2   0   2   1   2   2   1   0   0   0   2   1   0   1   2   2   1   1   2   2   0   1   2   0   2   1   1   1   1   1   1   1   1   2   0   0   2   0   2   0   0   2   1   0   1   1   0   2   1   1   0   1   1   2   0   1   2   0   2   1   1   1   1   1   1   2   2   1   1   2   1   0   0   1   2   1   1   2   1   2   1   1   1   0   1   2   1   2   2   2   1   2   1   2   0   2   0   1   1   1   1   0   2   2   1   1
 MK-6-10                0   1   1   2   1   1   2   1   1   0   1   1   1   0   0   1   1   2   1   1   1   2   0   0   1   0   0   2   1   1   1   1   1   0   1   1   2   0   0   1   1   2   0   2   0   2   2   0   2   1   2   1   1   1   1   1   1   2   2   1   2   2   2   1   2   0   2   2   0   2   2   2   1   2   0   1   0   1   1   1   0   1   0   1   1   1   1   1   2   1   1   1   0   1   2   0   2   0   2   2   1   0   0   0   2   1   0   0   1   2   1   1   2   2   0   1   2   0   1   1   1   0   0   1   2   1   1   2   0   1   2   0   2   0   0   2   1   0   1   1   0   2   1   1   0   1   1   2   0   1   2   0   2   1   1   1   1   1   1   2   2   1   1   2   1   1   0   1   1   1   1   2   1   2   1   2   0   0   1   2   2   2   2   2   1   2   1   1   0   1   1   1   1   1   1   0   2   1   2   1
 MK-6-11                0   1   1   2   1   1   2   1   1   0   2   1   1   0   0   1   1   2   1   1   1   2   0   0   1   0   0   2   1   1   1   1   2   0   1   1   2   0   0   2   1   2   0   2   0   2   2   1   2   1   2   1   1   0   1   1   0   2   2   1   0   2   2   1   2   0   1   2   0   2   2   2   2   2   1   1   1   2   1   1   0   1   0   1   1   1   1   1   1   1   1   1   0   0   2   0   2   0   2   2   1   0   0   0   2   1   0   0   0   1   1   1   2   2   0   1   2   2   1   1   1   1   0   2   2   1   1   2   0   1   2   0   1   0   1   2   1   2   1   2   0   1   1   1   0   1   1   2   0   1   2   0   1   1   1   1   1   1   1   2   1   1   2   2   0   2   0   1   1   1   1   2   1   1   1   2   0   1   1   2   1   1   2   2   1   2   0   1   0   1   1   1   1   1   1   0   2   1   2   1
 MK-6-12                0   2   0   2   1   1   1   1   1   0   2   1   1   0   2   1   1   2   1   1   1   2   0   0   1   0   0   2   1   0   1   1   2   0   1   1   2   0   0   2   0   2   0   1   0   2   2   1   2   1   2   1   1   0   1   0   0   2   2   2   0   2   2   1   2   0   1   2   0   2   2   2   2   2   1   1   1   2   1   1   1   0   1   1   1   1   1   2   1   1   1   1   0   0   2   0   2   0   2   1   1   0   0   0   2   1   1   0   0   1   1   1   1   2   0   0   2   2   0   1   1   1   0   2   2   1   1   2   0   1   2   0   2   0   1   2   2   2   1   1   0   1   1   1   0   1   1   1   0   1   2   0   1   1   2   1   1   1   1   2   1   1   2   2   0   2   0   1   1   1   1   2   1   1   1   2   0   2   1   1   1   1   2   2   1   2   0   1   0   1   1   1   1   1   1   0   2   1   2   1
 MK-6-13                0   1   0   2   1   1   1   1   1   0   2   2   1   0   2   1   2   2   0   1   1   2   0   0   1   0   0   2   1   1   1   1   2   0   1   1   2   0   0   2   0   2   0   1   0   2   2   1   2   0   2   1   1   0   1   0   0   2   2   1   0   2   2   1   1   1   1   2   0   2   2   2   2   2   1   1   2   1   2   1   1   0   1   1   1   2   1   2   1   1   1   1   0   0   2   0   2   0   2   1   1   0   0   0   2   1   2   0   0   1   1   0   1   2   0   0   2   2   1   1   1   1   0   1   0   1   1   2   0   1   2   0   2   0   2   2   2   1   1   1   0   1   1   1   0   2   1   1   0   1   2   0   1   1   1   1   1   1   1   2   1   0   2   2   0   2   1   1   1   1   1   2   1   1   1   2   0   2   1   1   1   0   2   2   0   1   1   2   0   1   1   1   1   1   0   0   2   1   2   1
 MK-6-14                1   1   0   2   1   1   1   1   2   0   2   2   1   0   2   1   2   2   0   1   1   2   0   0   0   0   0   2   1   1   1   0   2   0   1   1   2   0   1   2   0   2   1   0   0   1   2   1   2   0   2   1   1   0   1   0   0   2   2   2   0   2   2   1   2   1   1   2   0   2   1   2   2   2   1   1   2   1   2   1   1   0   1   1   2   2   1   2   0   1   1   1   0   0   1   0   2   0   2   1   1   0   0   1   1   1   1   0   0   2   1   0   0   2   0   0   2   2   1   1   1   1   0   1   0   1   1   2   0   2   2   0   1   0   2   2   2   1   1   1   1   1   1   1   1   2   1   1   0   1   2   0   1   1   1   1   1   0   1   1   1   1   2   2   0   1   1   0   1   1   2   2   1   1   1   2   0   1   0   0   1   0   1   2   0   1   1   2   0   1   1   1   1   1   0   0   2   1   2   1
 MK-6-15                1   1   0   2   1   1   1   1   2   0   2   2   1   1   2   0   1   2   0   1   1   2   0   0   0   0   0   2   2   1   1   0   2   0   1   2   1   0   1   2   1   2   1   0   0   1   1   1   2   0   2   1   1   0   2   0   0   2   1   1   0   1   1   1   2   1   1   2   0   2   1   2   2   2   1   1   2   2   1   1   1   0   1   1   1   2   1   2   0   1   1   1   0   0   1   1   2   0   2   1   1   0   0   1   1   1   1   0   0   1   1   0   0   2   0   0   2   2   1   1   2   2   0   1   0   1   2   2   0   1   2   0   1   0   2   2   2   1   1   1   0   1   1   1   1   2   1   1   1   1   2   0   1   1   1   1   1   0   1   1   2   1   2   2   1   1   1   1   2   1   2   2   1   1   1   2   0   1   0   0   1   0   1   2   0   0   1   1   0   1   1   1   2   1   0   1   2   1   2   1
 MK-6-16                1   1   0   2   1   1   1   1   2   0   2   2   1   1   2   0   0   1   1   1   1   2   0   0   0   0   1   2   2   1   1   0   2   0   1   2   1   0   0   2   1   2   1   1   0   1   1   1   2   0   2   1   2   0   2   0   0   2   1   1   0   1   1   0   2   1   1   2   1   1   1   2   2   2   1   1   1   2   1   1   0   0   1   1   1   2   1   2   1   1   1   1   0   0   2   1   1   1   2   1   1   0   0   1   1   0   1   0   0   1   1   0   0   2   0   0   2   2   1   1   2   1   0   1   0   1   1   2   0   1   2   1   1   0   2   2   2   1   1   1   0   1   1   1   2   1   1   1   1   1   1   0   0   1   1   1   2   0   0   0   2   1   2   2   1   1   1   1   1   1   2   2   1   1   1   2   0   1   0   0   1   0   1   2   1   0   0   1   0   1   1   1   2   1   1   1   2   0   2   1
 
!****************************************** Phenotypic Data **********************************************************
!-100.0 is resevred for missing phenotype
SimulatedTrait1        12.3383   10.6014   11.9903   10.0973   10.6188    9.8292   10.6865    9.9194   11.2828   11.3145    8.0963    8.8537    8.4173   10.3309   10.1993   10.8821    9.6452   10.6995    8.3603   11.4657   10.3504    8.5570    9.6584    9.4512   11.3455    9.3929   10.8383   10.0714   10.8726    9.1773   12.1835    9.6252    9.7212    9.2175    9.6614    8.4956    9.8136    9.0073    8.0911    8.7745    9.6943   12.6901   10.4966    9.8973   10.5246   10.8553    8.7051    9.5486   11.0685   10.7170    8.1691    8.5176   10.0188   11.8450   11.2217    9.5399    8.9768    8.4121    9.7219    8.6830    8.8212   10.4833    9.5822    8.9307   11.2849   10.5842   10.9224   10.8318   12.0639   11.9501   10.1149    9.4791   10.3203    9.5895   11.9074    9.4149    8.4432    9.8728   11.0836   10.2401   11.0943    8.4283   11.6519   11.1125    9.3458    9.3228   12.9361    8.5763   10.0208    9.4098    8.8609    8.3464    9.6183   11.3379    9.7183    9.5833    7.3669   10.4052   11.1863    9.9363   10.3749   11.1229   10.2912    9.3689    8.7650    8.8887    8.3914   10.3658    9.7861   10.2817    9.8109   10.8390    8.2820    9.2943   10.4139    7.4680    9.5056   10.6965    9.4013    8.5524   10.6996   11.2824   11.2662    9.9513    8.9314   11.7599    8.8722    8.8658   11.0599    9.8889   10.5815   10.1722    9.8432    9.4121    9.3993   10.4473   11.2458   10.2958    9.0939    9.7739    9.6809    9.3567   11.1968    9.9786    9.4869   10.6156    9.2514   10.1309    9.2000    9.0335   10.3089    9.7680    9.2171    9.0101    8.9289   10.3969   11.7046    8.0764    9.2849    9.5632   10.6457    8.8826   10.8385    9.2350   11.6681   11.9081   11.5209   10.3478    9.0709   12.3546   10.0148   11.3944    9.7686    9.9344    9.7231    8.3933   10.3388   10.0540    9.2124   12.2865    7.6123    7.9223    9.6788    8.6286   12.5002   10.5001    8.7402    9.2447   10.0335   10.2917    8.5939    9.5449   10.1510    9.7369   11.0664   10.1018    7.5232   11.4110    8.3588   10.1985
 
