# Supplementary material for: Inclusive Composite Interval Mapping of QTL by Environment Interactions in Biparental Populations
Source: PLoS One. 2015 Jul 10;10(7):e0132414. doi: 10.1371/journal.pone.0132414 (PMC4498613; doi:10.1371/journal.pone.0132414)
Supplement: S2 File — (ZIP) [file pone.0132414.s002.zip › F2 population/e=1/run_00075.met]

!**********************Note: lines staring with "!" are remarks and will be ignored in the program********************
!*********************************General Information**********************************
!Assuming F1 = P1 x P2, populations available in QTL IciMapping are: 
!  1, P1BC1F1 = P1 x F1, the first backcrossing where P1 is used as the recurrent parent;
!  2, P2BC1F1 = P2 x F1, the first backcrossing where P2 is used as the recurrent parent;
!  3, F1DH, F1-derived doubled haploids; 
!  4, RIL or F1RIL, recombination inbred lines through the repeated selfing of F1;
!  5, P1BC1RIL, recombination inbred lines through the repeated selfing of P1BC1F1;
!  6, P2BC1RIL, recombination inbred lines through the repeated selfing of P2BC1F1;
!  7, F2, the selfing generation of F1;
!  8, F3, the selfing generation of F2;
!  9, P1BC2F1, the second backcrossing where P1 is used as the recurrent parent; 
! 10, P2BC2F1, the second backcrossing where P2 is used as the recurrent parent;
! 11, P1BC2RIL, recombination inred lines through the repeated selfing of P1BC2F1; 
! 12, P2BC2RIL, recombination inred lines through the repeated selfing of P2BC2F1; 
! 13, P1BC1F2, the selfing generation of P1BC1F1; 
! 14, P2BC1F2, the selfing generation of P2BC1F1; 
! 15, P1BC2F2, the selfing generation of P1BC2F1; 
! 16, P2BC2F2, the selfing generation of P2BC2F1; 
! 17, P1BC1DH, P1BC1F1-derived doubled haploids; 
! 18, P2BC1DH, P2BC1F1-derived doubled haploids; 
! 19, P1BC2DH, P1BC2F1-derived doubled haploids; 
! 20, P2BC2DH, P2BC2F1-derived doubled haploids; 
   7      !Mapping Population (see remarks above)
   2      !Mapping Function (1 for Kosambi; 2 for Haldane; 3 for Morgan)
   2      !Marker Space Type (1 for intervals; 2 for positions)
   1      !Marker Space Unit(1 for centiMorgans; 2 for Morgan)
   6      !Number of Chromosomes (or Linkage Groups)
 200      !Size of the mapping population
   1      !Number of environments
 
!***************************************** Chromosomes and Linkage Maps **********************************************
!Chromosome                 NumMarkers
-CH1                        16
-CH2                        16
-CH3                        16
-CH4                        16
-CH5                        16
-CH6                        16
!Linkage map (Marker name followed by position or the interval length)
 MK-1-1                1     0.000
 MK-1-2                1    10.000
 MK-1-3                1    20.000
 MK-1-4                1    30.000
 MK-1-5                1    40.000
 MK-1-6                1    50.000
 MK-1-7                1    60.000
 MK-1-8                1    70.000
 MK-1-9                1    80.000
 MK-1-10               1    90.000
 MK-1-11               1   100.000
 MK-1-12               1   110.000
 MK-1-13               1   120.000
 MK-1-14               1   130.000
 MK-1-15               1   140.000
 MK-1-16               1   150.000
 MK-2-1                2     0.000
 MK-2-2                2    10.000
 MK-2-3                2    20.000
 MK-2-4                2    30.000
 MK-2-5                2    40.000
 MK-2-6                2    50.000
 MK-2-7                2    60.000
 MK-2-8                2    70.000
 MK-2-9                2    80.000
 MK-2-10               2    90.000
 MK-2-11               2   100.000
 MK-2-12               2   110.000
 MK-2-13               2   120.000
 MK-2-14               2   130.000
 MK-2-15               2   140.000
 MK-2-16               2   150.000
 MK-3-1                3     0.000
 MK-3-2                3    10.000
 MK-3-3                3    20.000
 MK-3-4                3    30.000
 MK-3-5                3    40.000
 MK-3-6                3    50.000
 MK-3-7                3    60.000
 MK-3-8                3    70.000
 MK-3-9                3    80.000
 MK-3-10               3    90.000
 MK-3-11               3   100.000
 MK-3-12               3   110.000
 MK-3-13               3   120.000
 MK-3-14               3   130.000
 MK-3-15               3   140.000
 MK-3-16               3   150.000
 MK-4-1                4     0.000
 MK-4-2                4    10.000
 MK-4-3                4    20.000
 MK-4-4                4    30.000
 MK-4-5                4    40.000
 MK-4-6                4    50.000
 MK-4-7                4    60.000
 MK-4-8                4    70.000
 MK-4-9                4    80.000
 MK-4-10               4    90.000
 MK-4-11               4   100.000
 MK-4-12               4   110.000
 MK-4-13               4   120.000
 MK-4-14               4   130.000
 MK-4-15               4   140.000
 MK-4-16               4   150.000
 MK-5-1                5     0.000
 MK-5-2                5    10.000
 MK-5-3                5    20.000
 MK-5-4                5    30.000
 MK-5-5                5    40.000
 MK-5-6                5    50.000
 MK-5-7                5    60.000
 MK-5-8                5    70.000
 MK-5-9                5    80.000
 MK-5-10               5    90.000
 MK-5-11               5   100.000
 MK-5-12               5   110.000
 MK-5-13               5   120.000
 MK-5-14               5   130.000
 MK-5-15               5   140.000
 MK-5-16               5   150.000
 MK-6-1                6     0.000
 MK-6-2                6    10.000
 MK-6-3                6    20.000
 MK-6-4                6    30.000
 MK-6-5                6    40.000
 MK-6-6                6    50.000
 MK-6-7                6    60.000
 MK-6-8                6    70.000
 MK-6-9                6    80.000
 MK-6-10               6    90.000
 MK-6-11               6   100.000
 MK-6-12               6   110.000
 MK-6-13               6   120.000
 MK-6-14               6   130.000
 MK-6-15               6   140.000
 MK-6-16               6   150.000
!*********************************** Marker Types ********************************************************************
!Co-dominant marker: When heterozygote F1 is present, P1 is coded as 2, F1 is coded as 1, and P2 is coded as 0; Otherwise, P1 is coded as 2, and P2 is coded as 0. 
!Dominant marker: When heterozygote F1 is present, P1 and F1 are coded as 12, and P2 is coded as 0; Otherwise, P1 is coded as 2, and P2 is coded as 0.  
!Recessive markers: When heterozygote F1 is present, P1 is coded as 2, and F1 and P2 are coded as 10; Otherwise, P1 is coded as 2, and P2 is coded as 0. 
!Missing marker is coded as -1. 
 MK-1-1                 0   1   1   1   2   1   1   1   2   1   1   2   1   1   1   2   1   0   1   1   0   1   2   1   1   0   1   1   2   0   2   2   1   1   2   1   1   2   1   1   1   2   1   2   1   1   1   1   1   1   0   1   1   1   1   0   1   1   1   2   1   1   1   2   0   0   1   1   1   1   2   2   1   1   0   1   2   1   0   0   1   2   1   1   0   1   0   1   2   0   1   1   1   1   0   1   0   2   1   0   1   1   1   0   0   1   0   0   1   1   2   1   0   1   1   1   1   2   1   2   1   1   2   0   1   2   1   0   2   1   1   0   1   2   0   2   2   2   0   2   1   1   1   1   2   1   1   1   2   2   2   2   1   2   1   2   1   1   1   2   1   1   1   0   1   0   1   2   0   2   0   1   2   0   1   1   1   2   1   1   1   1   2   1   2   2   2   0   2   1   0   0   0   0   0   2   0   1   0   0
 MK-1-2                 0   1   0   1   2   1   1   1   2   1   1   2   1   1   2   1   1   0   2   2   0   1   1   1   2   0   0   1   1   0   2   2   1   1   2   1   1   2   1   1   1   2   1   2   1   1   1   1   1   1   0   1   1   2   1   0   1   2   1   2   2   0   1   2   0   0   1   2   1   1   1   2   1   1   0   1   2   1   0   0   1   2   2   1   1   0   0   1   2   0   1   1   1   1   0   1   0   2   1   0   1   1   2   0   0   1   1   1   1   2   2   1   1   1   1   1   1   2   1   2   1   1   1   1   1   2   1   0   2   1   1   0   2   2   0   2   1   2   0   2   1   1   2   1   2   2   2   1   2   2   1   2   1   2   1   2   1   1   1   2   1   1   1   1   1   0   1   2   0   2   0   1   1   2   1   1   1   2   1   1   1   1   2   1   2   1   2   1   2   2   0   0   0   0   0   2   0   1   1   0
 MK-1-3                 0   1   1   0   2   1   1   1   2   1   1   2   2   1   2   1   2   0   1   2   0   1   1   1   2   0   0   1   0   0   1   2   1   1   2   1   1   2   2   2   1   1   1   2   1   1   1   1   1   1   0   0   1   2   1   0   1   2   0   2   1   0   1   1   0   0   1   2   1   1   1   2   1   1   0   1   2   1   0   0   1   1   2   1   1   1   0   1   2   0   1   1   1   1   0   2   0   1   2   0   1   1   1   0   0   1   1   1   1   2   2   1   1   1   1   1   1   2   1   2   1   1   1   1   2   2   1   0   2   1   0   0   2   1   1   2   1   2   0   2   1   1   2   2   1   2   1   1   2   2   1   2   1   2   1   2   1   1   1   2   1   1   1   1   1   0   1   2   0   2   0   0   0   2   1   1   1   2   1   1   1   1   1   0   2   1   2   1   2   2   0   0   0   0   0   2   0   2   1   0
 MK-1-4                 1   1   1   0   2   1   1   1   2   1   1   2   2   1   2   1   2   0   1   2   0   0   1   1   2   0   0   1   1   0   1   1   2   1   2   1   1   2   2   2   1   1   1   2   1   1   2   1   1   1   0   0   0   2   1   1   1   2   0   2   1   0   1   0   2   0   1   0   1   1   1   1   0   1   1   1   1   1   1   0   0   1   2   0   0   2   2   1   2   0   0   1   1   1   0   2   0   1   2   0   1   1   1   0   0   1   2   1   1   2   2   1   1   1   1   1   1   2   1   1   1   1   1   1   1   1   0   0   2   0   0   1   2   1   0   2   1   2   0   2   1   1   2   2   1   2   1   1   2   2   2   2   1   2   0   2   2   1   1   2   1   1   1   1   0   0   0   2   2   2   0   0   0   2   0   1   1   2   0   1   1   1   1   0   0   1   1   0   2   1   1   0   0   1   0   1   0   2   1   0
 MK-1-5                 1   1   1   1   2   1   1   1   1   1   0   2   2   1   2   1   2   0   1   2   0   0   2   1   2   0   0   1   1   0   1   1   2   1   1   1   2   2   2   2   1   1   1   2   1   2   2   1   1   1   0   0   0   2   0   2   2   2   0   1   1   0   1   0   2   0   1   1   1   1   1   1   0   0   1   0   1   2   0   0   0   1   2   1   0   2   2   1   2   0   0   1   1   1   0   2   0   1   2   0   1   1   1   0   0   1   2   1   0   1   2   1   1   1   2   1   1   2   1   1   1   2   1   1   1   1   0   0   2   0   0   1   2   1   2   2   1   2   0   2   0   2   2   2   1   2   1   1   2   2   2   1   1   2   0   2   1   1   1   2   1   1   0   1   0   0   0   1   2   2   0   0   0   2   0   1   0   2   0   1   1   1   1   0   0   1   1   0   2   1   1   1   0   1   0   1   1   2   1   0
 MK-1-6                 1   1   0   1   2   1   1   1   1   2   0   2   2   1   2   2   2   0   0   2   0   0   2   2   1   0   0   1   1   0   0   1   2   1   1   1   2   1   2   1   1   0   1   2   1   2   2   1   1   1   1   0   0   2   0   2   2   1   0   2   1   0   1   0   2   0   1   1   1   2   1   1   0   0   1   0   1   2   0   0   0   0   2   0   0   1   2   1   2   0   0   1   1   2   0   2   0   1   2   0   2   1   1   0   0   1   1   1   0   1   1   1   1   1   2   1   1   2   1   1   0   2   1   1   1   1   0   0   2   0   0   1   2   1   2   2   2   1   0   2   0   2   2   2   1   2   1   1   2   2   2   1   1   2   0   2   1   1   1   2   1   1   0   1   0   1   0   1   1   2   0   0   0   2   1   1   1   2   0   1   1   1   1   0   0   1   1   0   2   1   1   1   0   0   0   1   1   2   1   0
 MK-1-7                 0   1   1   1   2   0   1   2   1   2   1   2   2   1   2   2   1   0   1   2   0   0   2   2   1   0   0   1   2   0   0   1   2   0   2   1   2   1   2   1   1   0   1   2   0   2   2   1   1   1   2   0   0   2   0   2   1   1   0   1   1   0   1   0   1   0   1   1   1   2   1   1   0   0   1   0   1   1   0   1   0   0   2   1   1   1   2   1   2   1   0   1   1   2   0   1   0   1   2   1   2   1   1   0   1   1   1   1   0   0   1   1   1   1   2   1   1   2   1   1   0   2   0   1   1   1   0   0   2   0   1   1   2   1   2   2   1   0   0   2   1   2   2   2   1   2   1   1   2   2   1   1   0   2   0   2   1   2   1   2   1   1   0   1   0   1   0   1   0   2   0   0   0   1   1   1   1   2   0   1   1   1   1   0   0   1   1   0   2   1   0   1   0   0   1   1   1   2   1   0
 MK-1-8                 1   1   1   1   2   0   1   2   1   2   2   2   2   1   1   2   2   1   1   0   0   0   2   2   1   0   0   1   2   1   0   1   1   0   2   1   2   2   1   0   1   0   0   2   0   2   2   1   0   1   2   0   0   2   0   2   1   1   0   1   1   0   1   0   1   0   1   1   1   2   1   1   0   0   0   0   1   1   0   1   0   0   2   1   1   1   2   1   2   1   0   1   1   2   1   1   0   1   2   1   2   1   0   0   1   2   1   1   0   0   1   1   1   1   2   1   0   2   1   2   1   2   0   0   1   1   0   0   2   0   1   1   2   1   2   2   0   0   1   2   1   1   2   2   1   2   1   1   2   2   1   1   0   2   0   2   2   2   1   2   1   1   0   1   0   1   0   1   0   2   0   0   0   1   1   2   1   2   0   1   1   1   1   0   0   2   1   0   1   1   1   1   0   0   1   1   1   2   1   0
 MK-1-9                 1   1   1   1   2   0   1   2   1   2   1   1   2   1   1   1   2   2   1   0   0   1   2   1   1   0   0   2   2   1   0   1   1   0   1   1   2   2   1   0   1   1   1   2   0   2   1   0   0   1   2   0   0   2   0   2   1   1   0   1   1   0   1   0   1   0   1   1   1   2   1   1   0   0   0   0   1   1   0   1   0   0   1   1   1   2   2   1   2   1   0   1   1   2   1   1   0   1   2   0   2   1   0   0   2   2   1   0   0   0   1   1   1   2   2   0   0   2   1   2   1   2   0   0   1   1   0   0   2   1   1   1   2   0   1   2   1   1   1   1   1   1   2   2   1   2   1   2   2   2   1   1   0   2   0   2   2   2   1   1   1   1   0   1   1   1   0   1   1   2   0   0   0   1   1   2   1   2   0   2   1   1   1   0   0   1   1   0   1   1   1   1   1   0   1   1   1   2   1   0
 MK-1-10                1   1   0   1   2   1   1   2   1   2   1   0   2   1   1   1   1   2   1   0   0   1   2   1   2   0   0   2   2   1   0   1   1   0   1   1   2   2   1   0   1   2   1   2   0   2   1   0   0   1   2   0   2   2   0   2   2   1   1   1   2   0   1   0   1   0   0   1   1   2   1   1   0   0   0   0   1   1   0   0   0   1   0   1   0   2   1   1   2   1   0   0   1   1   1   1   0   0   1   1   2   1   0   0   2   2   1   0   0   0   0   1   1   2   1   0   0   2   1   1   1   2   1   1   1   1   1   0   2   1   1   1   2   0   1   1   1   1   1   1   1   1   2   1   2   2   1   2   2   1   0   2   0   2   0   2   2   2   1   1   1   1   0   1   1   1   0   1   1   1   0   0   0   1   2   2   0   2   0   2   1   1   1   0   0   2   1   0   1   1   1   1   1   0   1   1   1   2   1   0
 MK-1-11                0   1   0   1   2   1   2   2   0   2   1   0   2   1   1   1   1   1   1   0   0   1   1   2   2   0   0   2   1   2   0   0   1   0   1   1   2   2   1   0   1   2   1   2   0   2   1   1   0   1   2   0   1   2   0   2   2   1   2   1   1   0   1   0   1   0   0   1   1   2   1   1   0   0   0   0   1   1   0   0   0   1   0   1   2   2   1   0   2   1   0   0   0   1   1   2   0   0   1   0   1   1   1   0   2   1   1   0   0   0   1   1   1   2   1   0   0   1   2   1   1   2   1   1   1   1   1   0   2   1   1   1   1   0   1   1   1   1   1   1   1   1   2   1   2   2   1   2   2   1   0   2   0   2   1   2   2   2   1   1   1   1   0   0   1   1   0   1   1   2   0   0   0   1   2   2   0   2   0   2   2   2   1   0   0   1   1   0   1   1   1   1   1   0   1   1   1   2   1   0
 MK-1-12                0   1   0   1   1   1   2   2   0   2   1   0   2   0   1   1   1   1   0   1   0   1   1   2   1   0   0   1   1   2   0   0   1   0   1   1   2   1   2   0   1   2   1   2   0   2   1   0   0   1   2   1   1   2   0   2   2   1   1   1   1   0   1   0   0   0   0   1   1   2   1   1   0   0   0   0   1   1   0   0   0   0   0   1   2   2   1   0   2   1   0   0   0   1   1   0   0   0   0   0   1   0   1   0   1   1   1   0   0   0   1   1   1   2   1   0   0   0   2   1   0   1   1   1   2   1   1   0   1   1   1   1   1   0   1   1   1   1   2   1   1   1   2   1   2   2   1   2   2   1   0   2   0   2   1   2   2   2   0   1   0   1   0   0   1   1   0   1   1   2   1   0   0   1   2   2   0   2   0   2   2   2   1   1   0   2   1   0   1   1   1   1   2   0   1   0   1   1   1   1
 MK-1-13                0   2   0   1   1   1   1   2   0   2   1   0   1   1   1   1   1   1   0   1   0   1   1   2   1   0   0   1   1   2   1   1   1   0   1   1   2   0   2   0   1   2   1   2   1   2   1   0   0   1   2   1   1   1   0   2   2   1   0   1   2   0   1   1   0   1   0   1   1   2   1   1   0   0   1   0   1   1   0   0   0   1   1   1   2   2   1   0   2   1   0   0   0   1   1   1   0   0   0   0   2   0   1   0   1   1   1   0   0   0   2   1   1   2   1   0   0   1   2   1   1   1   1   1   2   1   1   1   1   1   1   1   1   0   1   1   1   1   2   1   1   1   2   1   2   2   1   2   2   0   1   2   0   2   1   2   2   2   0   0   0   1   0   1   1   1   0   2   1   2   1   1   0   1   2   2   0   2   1   2   2   2   0   1   0   1   1   0   1   1   1   1   2   0   0   0   1   1   1   1
 MK-1-14                1   2   0   1   0   1   0   2   0   2   0   0   1   1   1   1   2   1   0   1   1   1   2   2   0   0   0   1   2   0   2   0   1   0   1   1   1   0   2   0   1   2   1   2   1   2   1   1   0   1   2   1   1   1   0   2   2   1   0   1   2   0   1   2   0   2   0   1   1   2   2   1   0   1   1   0   1   0   0   0   0   1   1   1   2   2   1   1   2   1   0   0   0   1   0   1   0   0   1   0   2   0   1   0   0   1   1   1   0   0   2   1   2   2   2   1   0   1   2   1   1   1   1   2   2   1   1   1   1   1   1   0   2   0   1   1   1   1   2   1   1   1   2   1   2   2   1   2   2   0   0   2   0   2   1   2   2   2   2   0   0   1   0   1   1   1   0   2   1   2   0   1   0   1   2   2   0   2   2   2   2   2   0   1   0   1   0   0   1   1   1   1   2   1   0   1   1   1   1   1
 MK-1-15                1   1   0   1   0   1   0   2   0   2   0   0   1   1   2   1   2   2   0   1   1   1   2   2   0   0   0   1   1   0   2   0   1   1   1   1   1   1   2   0   1   2   1   1   1   2   1   1   0   2   2   0   1   1   0   2   2   1   0   1   2   1   0   2   0   2   0   1   2   2   1   1   0   1   1   0   1   1   0   0   0   1   0   1   2   2   1   0   2   1   0   0   0   1   0   1   0   0   1   0   1   0   2   0   0   2   1   1   0   0   2   1   2   1   1   0   0   0   2   1   0   1   1   2   2   1   1   1   1   0   1   0   1   1   1   1   1   1   2   1   1   1   1   2   2   2   1   1   2   1   1   2   0   2   1   1   2   2   2   0   0   0   0   1   1   1   0   2   1   2   0   1   0   1   2   1   0   2   2   2   2   2   1   1   1   1   0   0   1   0   1   1   2   1   0   1   1   1   1   1
 MK-1-16                1   1   0   1   0   1   0   2   0   1   1   0   1   1   2   1   2   2   1   2   1   1   2   2   1   0   0   1   1   1   2   0   1   1   2   1   1   1   2   0   1   1   1   1   0   2   1   1   1   2   1   0   1   2   0   2   2   1   1   1   2   1   0   1   0   2   0   2   2   1   1   1   0   1   1   0   1   1   0   0   0   1   0   1   2   2   1   1   1   1   0   0   1   1   0   1   1   0   1   0   1   0   2   1   0   2   1   1   0   0   1   1   2   1   1   0   1   1   1   1   0   1   0   2   2   1   1   1   1   0   1   1   0   0   2   1   1   1   2   1   1   1   1   2   2   2   1   1   2   1   2   2   2   2   1   1   2   2   2   0   0   0   0   1   1   1   0   1   1   2   0   1   0   1   2   1   0   2   1   2   2   2   0   1   1   0   0   0   1   0   1   0   1   1   0   1   1   1   1   1
 MK-2-1                 1   0   1   1   1   2   2   2   1   0   2   2   1   1   1   1   1   1   2   1   2   1   0   1   1   1   1   1   2   2   0   1   2   1   2   1   2   2   2   1   1   2   1   1   1   1   2   2   1   2   1   1   1   1   2   1   1   0   1   2   1   1   1   1   1   1   1   1   0   1   1   0   1   2   2   0   0   0   1   0   0   1   0   2   1   1   2   0   1   1   1   1   0   0   2   2   2   1   2   1   0   0   2   1   1   2   1   1   1   0   1   2   1   0   2   1   1   1   1   0   1   1   0   1   2   1   0   2   0   0   1   0   0   1   2   0   1   2   1   1   0   2   1   1   1   0   1   1   1   0   1   1   2   1   0   0   1   1   0   1   2   1   2   1   1   1   0   1   2   1   0   1   1   1   1   0   0   0   0   1   1   1   2   0   0   1   0   1   2   1   1   0   1   1   1   2   1   1   2   1
 MK-2-2                 1   0   1   1   1   2   2   2   1   0   2   2   1   1   1   1   1   1   2   1   2   1   0   2   1   1   1   1   2   2   0   1   2   1   1   1   2   2   1   1   1   2   1   1   1   1   2   2   1   2   1   0   1   2   2   1   1   0   1   1   1   1   1   1   0   1   1   0   0   1   1   0   1   2   2   0   0   0   1   0   0   1   0   2   1   1   2   0   1   1   1   0   1   0   2   2   1   1   2   1   0   0   2   1   1   2   1   1   1   0   1   2   0   0   2   1   2   1   1   0   1   1   0   1   1   1   0   2   0   1   1   0   0   1   2   1   1   2   1   1   0   2   1   1   1   0   1   1   1   0   1   1   2   1   0   1   1   2   0   1   2   2   2   1   1   1   0   0   1   0   0   0   1   1   1   0   1   0   0   1   1   1   2   0   0   0   0   1   1   1   1   0   1   1   0   1   1   2   2   1
 MK-2-3                 0   1   1   0   1   2   2   2   1   0   1   2   1   1   1   1   1   1   1   2   1   1   0   2   1   1   1   1   2   2   0   1   2   1   1   1   2   1   1   1   0   1   1   1   2   2   2   1   1   2   1   1   1   2   2   1   2   0   1   1   1   1   1   0   0   1   1   0   0   1   1   0   1   1   2   0   1   1   0   2   0   1   0   2   1   1   2   0   1   1   0   0   0   0   2   2   1   0   2   1   0   0   2   1   1   2   1   2   0   0   1   2   1   0   2   1   0   1   1   0   1   1   0   1   1   1   0   1   1   1   1   0   1   1   2   1   1   2   1   1   1   2   1   1   2   0   1   0   1   0   1   1   2   2   0   1   1   2   1   1   2   2   2   1   1   1   0   0   1   0   1   0   1   1   1   0   1   2   1   1   1   1   2   0   0   0   0   1   0   1   1   0   1   1   1   1   0   2   0   0
 MK-2-4                 0   1   1   0   1   2   2   2   1   1   1   1   1   1   1   1   1   1   1   2   1   1   1   2   1   1   1   0   2   2   1   1   2   1   1   1   0   1   1   1   0   1   1   1   1   1   2   1   1   2   1   1   1   2   2   1   2   0   1   1   1   1   1   0   2   1   1   0   0   1   0   1   1   1   2   1   1   1   0   2   0   1   0   2   1   0   2   1   1   1   0   0   0   0   2   2   1   0   2   1   0   0   2   1   2   2   1   2   0   0   1   2   2   0   2   1   1   1   2   0   1   0   1   1   1   1   0   1   1   1   1   1   2   1   2   1   1   2   1   1   1   2   1   1   2   0   1   0   1   0   1   1   2   2   0   2   1   2   1   0   2   2   2   1   1   1   0   0   1   0   1   0   1   1   1   0   1   2   1   1   1   1   1   0   1   0   0   1   0   1   1   0   1   1   1   0   0   2   0   1
 MK-2-5                 0   1   2   0   0   2   2   1   1   1   1   1   1   2   1   2   0   2   1   2   0   2   1   1   1   0   1   0   2   1   1   1   2   1   1   1   0   0   1   1   0   1   1   1   1   2   2   1   2   2   1   1   1   2   2   1   2   2   1   1   1   1   0   1   2   1   0   0   0   1   0   1   1   1   2   1   2   2   0   2   1   1   0   2   2   0   2   1   1   1   0   0   0   0   1   2   0   0   2   1   0   0   2   1   2   2   1   2   0   1   1   2   2   0   2   1   1   1   1   0   0   1   1   1   0   1   0   1   1   1   1   1   2   1   2   1   1   2   1   0   2   2   2   1   2   0   1   0   1   0   1   1   2   2   0   2   1   1   0   0   2   2   2   2   1   1   1   0   1   0   1   0   1   1   2   0   1   2   1   1   1   1   1   0   0   0   0   1   0   1   1   0   0   0   1   0   0   2   0   1
 MK-2-6                 0   1   2   1   0   2   2   1   1   1   1   1   1   2   1   2   0   2   1   2   0   2   2   1   0   0   1   0   2   1   1   0   2   1   1   1   0   0   1   1   0   1   1   1   1   2   2   0   2   2   2   1   1   1   1   1   1   2   1   1   1   1   0   1   2   1   0   0   0   2   0   1   1   1   2   1   2   2   0   1   1   1   1   2   1   0   2   2   1   1   1   0   0   0   1   2   0   0   2   1   1   0   1   1   2   2   0   2   0   1   1   2   2   0   2   1   0   1   0   0   0   2   0   1   0   1   0   1   1   0   1   1   2   1   2   1   1   2   1   1   1   2   2   2   2   0   1   0   1   0   0   1   2   1   0   1   1   1   0   1   1   2   2   2   1   1   2   0   1   0   0   0   0   1   2   0   1   2   1   1   1   1   1   0   0   1   0   1   0   2   1   0   0   0   1   0   0   2   0   1
 MK-2-7                 0   1   2   0   0   2   2   1   1   1   1   1   1   1   1   2   0   2   1   2   0   2   2   1   0   0   1   0   2   1   1   0   2   1   1   1   1   0   1   1   0   1   1   1   1   2   2   0   2   2   2   1   2   1   1   1   1   2   1   1   1   1   0   1   2   1   1   0   0   2   0   1   1   1   2   1   1   2   0   1   1   1   1   1   1   1   2   1   1   1   1   0   0   0   0   2   0   0   2   0   1   0   1   1   1   2   0   2   0   1   1   2   2   0   2   1   0   1   0   0   1   2   0   1   0   1   0   1   1   0   2   1   2   1   2   1   1   2   2   1   1   2   2   2   2   1   1   0   1   0   0   1   2   1   1   0   1   2   1   1   1   2   2   2   2   1   2   0   1   0   0   0   0   1   1   1   1   2   1   1   1   0   1   0   0   1   0   0   0   2   0   0   0   0   1   0   0   2   0   1
 MK-2-8                 0   1   2   0   0   2   2   1   1   1   1   1   1   1   1   1   0   2   1   2   0   2   2   2   0   0   0   1   2   1   1   1   2   1   1   1   1   0   1   0   0   1   1   1   1   2   1   0   2   2   2   1   2   1   1   1   1   1   1   2   2   1   1   1   2   1   2   0   0   2   0   1   1   1   2   1   1   2   0   1   1   1   1   1   0   1   2   2   1   1   1   0   0   0   0   2   0   0   2   0   1   0   1   1   1   2   0   2   0   1   1   2   1   0   2   2   0   1   0   0   1   2   0   1   0   1   0   1   1   0   1   1   1   2   2   1   2   2   2   1   1   2   2   2   2   1   0   0   1   0   0   1   2   1   1   1   1   2   1   1   1   2   1   2   2   1   2   0   0   0   0   0   0   1   1   0   0   1   1   1   1   0   1   0   0   1   0   0   0   2   0   0   1   0   1   0   0   2   0   1
 MK-2-9                 0   2   1   0   0   2   2   1   1   1   1   1   1   0   1   1   0   2   1   1   0   2   2   2   0   1   0   1   2   1   1   1   2   1   2   1   1   0   1   0   0   1   1   1   1   2   1   0   2   2   2   1   2   2   1   1   1   1   1   2   2   1   1   1   2   1   2   1   0   2   0   1   0   1   2   0   0   2   0   1   1   1   1   1   0   1   2   2   1   1   1   0   2   0   0   2   0   0   2   0   1   0   1   1   1   2   1   2   0   1   1   2   1   0   2   2   0   1   0   0   1   1   0   1   0   1   0   1   2   0   1   1   1   2   1   1   2   2   2   1   1   2   2   2   2   1   0   0   1   0   0   1   2   1   2   1   1   1   1   1   1   2   1   2   2   1   2   0   0   0   1   1   0   1   1   0   0   1   1   1   1   0   1   0   0   1   0   0   0   1   0   0   1   0   0   1   1   2   0   1
 MK-2-10                0   2   1   0   0   2   2   0   1   1   0   1   1   0   1   1   0   2   1   1   0   2   2   2   0   1   0   1   2   1   1   1   2   1   2   1   1   0   1   0   0   1   1   1   0   2   1   0   2   2   1   1   2   2   1   1   1   0   1   2   2   1   1   1   2   1   2   1   0   2   0   1   0   1   2   0   0   2   0   1   1   1   1   1   1   1   2   2   1   1   1   0   2   0   0   2   0   0   2   0   0   0   1   1   1   2   1   2   0   1   1   2   1   0   1   2   1   1   0   0   1   1   0   1   0   1   1   1   2   0   1   1   1   2   1   1   2   1   2   2   1   2   2   2   2   1   0   0   1   0   0   1   2   1   2   1   1   1   1   1   1   1   1   2   2   1   1   0   1   0   1   0   0   2   1   0   0   1   0   2   1   0   1   0   0   1   0   1   0   1   1   0   1   0   0   1   1   2   0   1
 MK-2-11                0   2   1   0   1   1   2   0   1   1   0   1   1   0   1   1   0   2   1   1   0   2   1   2   0   1   0   1   2   1   1   1   2   1   2   2   1   0   0   1   0   2   1   2   0   1   1   0   1   1   1   1   2   2   1   1   0   0   1   2   2   1   0   1   2   1   2   1   0   2   0   1   0   1   2   0   2   2   0   1   1   1   2   1   1   2   1   2   1   1   1   0   2   0   0   1   1   0   1   1   0   0   2   1   0   2   1   2   0   1   1   2   1   0   1   2   1   1   0   0   1   1   0   1   0   1   1   1   2   0   1   1   1   2   1   0   2   1   2   1   1   2   2   2   2   1   0   0   1   0   0   1   2   1   2   1   1   1   1   1   1   1   1   2   2   1   0   0   2   0   1   0   1   1   1   1   0   2   0   2   1   0   1   0   0   1   0   1   0   1   1   0   1   0   0   0   1   1   0   1
 MK-2-12                1   2   1   0   1   1   2   0   1   1   1   1   1   0   1   1   0   1   1   1   0   2   1   2   0   1   0   1   2   0   1   1   1   2   2   2   1   0   0   1   0   2   1   2   0   1   1   0   1   2   1   1   2   2   1   1   0   0   1   2   2   1   0   1   2   1   2   1   0   2   0   1   1   1   2   0   2   1   0   1   1   1   2   1   1   2   1   2   0   1   2   0   2   0   0   1   1   0   1   1   0   0   2   1   0   2   1   2   0   1   1   2   1   1   1   2   1   1   1   0   2   1   1   2   0   1   2   1   2   0   1   1   1   1   1   0   2   1   2   1   0   2   1   2   1   1   0   0   1   0   0   0   2   1   2   1   0   1   1   1   0   1   1   1   2   1   1   0   2   0   1   0   1   1   1   1   0   2   0   0   1   1   0   0   0   1   1   1   0   1   1   0   0   0   0   0   1   1   0   1
 MK-2-13                1   2   2   0   2   1   1   0   1   1   0   1   1   0   1   1   0   1   1   1   0   2   1   2   0   1   0   1   1   0   1   1   1   2   1   2   1   0   0   1   0   2   1   2   0   2   1   1   0   2   1   1   2   2   1   1   1   0   1   2   1   1   1   1   2   1   2   1   1   2   0   0   1   1   2   0   2   1   0   1   2   1   2   1   0   2   1   2   0   1   2   0   2   0   0   2   2   1   2   1   0   1   2   2   0   2   1   2   0   1   2   2   1   2   0   2   1   1   1   0   2   1   1   2   0   1   2   1   2   0   0   1   1   1   1   0   2   1   2   1   0   2   2   2   1   0   0   0   1   0   0   0   1   1   2   1   0   0   1   0   0   2   1   1   2   0   2   0   1   0   0   0   0   2   1   2   0   2   0   0   1   1   0   0   0   1   1   1   0   1   1   0   1   0   1   0   2   1   1   1
 MK-2-14                1   2   2   0   2   1   1   0   1   1   0   1   1   0   1   1   0   1   2   1   0   1   1   2   0   2   1   1   0   0   0   1   2   2   1   2   1   0   1   1   1   2   1   1   0   2   1   2   0   2   1   1   1   2   1   1   1   0   1   2   1   1   1   0   2   2   2   1   1   1   0   0   1   2   2   0   2   1   0   1   2   1   1   0   0   2   2   1   0   1   2   0   2   0   0   2   2   1   2   1   0   0   1   2   0   2   1   2   1   1   2   2   1   2   0   2   0   1   1   0   2   1   1   2   0   0   2   1   2   0   0   1   1   1   1   0   2   1   2   1   0   1   1   1   1   0   0   0   1   0   0   0   1   2   2   1   0   0   1   0   1   2   1   1   2   0   0   0   1   0   0   0   0   1   0   2   0   2   0   0   1   0   0   1   0   1   1   1   0   1   1   0   1   0   2   0   2   1   2   1
 MK-2-15                1   2   2   0   2   1   2   0   1   1   0   1   1   0   1   1   0   1   2   1   0   0   1   2   0   1   1   1   0   0   0   1   2   1   0   2   1   0   1   0   1   2   0   1   1   2   2   2   0   2   1   1   1   2   1   1   1   0   0   2   1   1   2   1   2   2   2   1   1   1   2   0   2   2   2   1   2   1   0   1   2   1   1   0   0   1   2   1   0   1   2   0   1   0   0   2   2   1   0   0   0   0   1   2   0   2   1   2   1   1   2   2   1   2   0   2   0   1   0   0   2   1   2   2   0   0   1   1   2   0   0   1   1   0   1   0   2   1   2   1   1   2   2   1   1   1   0   0   1   1   0   1   2   2   2   1   0   0   1   0   1   1   1   1   2   1   0   0   1   0   0   0   0   1   0   2   0   2   0   0   1   0   1   1   0   1   1   1   0   1   0   0   1   0   2   0   2   1   2   0
 MK-2-16                1   1   2   0   2   1   2   0   1   0   0   1   2   0   1   0   0   1   2   1   1   0   1   2   0   0   1   1   0   0   0   1   2   1   0   1   1   0   1   0   1   1   0   1   1   2   2   2   0   2   1   1   2   2   1   1   1   1   1   2   1   1   2   2   2   2   2   1   2   1   2   0   2   2   2   1   2   1   0   2   1   1   1   0   2   1   2   1   0   1   2   0   1   0   0   2   2   1   1   0   0   1   1   2   0   2   1   2   2   1   2   2   0   2   1   2   0   1   0   0   2   1   2   2   0   0   1   1   0   0   0   1   1   0   1   0   2   2   2   1   1   2   2   1   1   1   0   0   1   1   0   2   2   2   2   2   0   0   1   0   1   1   1   1   2   1   0   0   1   1   0   1   0   0   1   1   0   2   0   0   2   0   1   1   1   1   1   1   0   0   0   0   1   0   1   0   1   1   2   0
 MK-3-1                 1   1   1   1   0   2   1   1   1   1   1   0   1   1   0   1   1   0   1   0   1   0   1   1   1   1   2   1   2   1   1   1   1   1   1   1   1   1   0   1   2   1   1   1   1   2   0   1   2   2   0   1   0   2   1   0   0   1   1   1   1   0   2   1   1   0   1   1   1   1   2   0   0   2   2   0   0   1   2   0   0   2   2   0   1   1   2   1   1   1   2   1   1   1   1   1   2   1   0   1   2   2   2   0   0   1   1   1   0   2   1   2   2   1   1   1   2   1   1   2   1   1   0   0   1   1   1   2   2   0   0   0   0   2   2   0   0   1   0   2   1   0   1   1   1   1   1   0   2   0   2   0   1   1   2   0   0   1   1   1   1   2   1   2   2   0   1   1   2   1   1   1   1   2   0   1   1   2   2   2   1   1   1   0   1   1   1   2   2   2   1   1   2   1   0   1   1   0   2   0
 MK-3-2                 1   1   1   1   0   2   1   1   1   0   1   0   2   1   0   1   2   0   1   0   1   0   1   1   1   0   2   1   2   1   1   1   1   1   1   1   1   2   0   1   2   1   1   1   1   2   0   0   2   2   0   1   0   2   1   0   0   1   1   1   1   0   2   1   1   0   2   1   1   0   2   0   1   2   1   1   1   1   2   0   1   2   2   0   1   1   2   1   1   1   2   1   1   2   1   1   1   1   0   1   2   2   2   1   1   1   1   2   1   2   1   2   2   2   1   1   2   1   1   1   1   2   0   0   2   1   1   2   2   0   0   0   0   2   2   0   0   1   0   2   2   0   1   1   1   1   1   0   2   0   2   0   1   1   2   0   0   1   1   2   1   1   1   2   2   0   1   1   2   0   1   1   1   2   0   1   1   2   2   2   1   1   0   0   1   1   1   2   2   2   1   1   2   1   0   1   1   0   2   0
 MK-3-3                 1   1   1   1   0   1   1   1   1   0   2   0   1   1   0   1   1   0   1   0   1   0   0   1   1   0   2   0   2   1   0   1   1   1   1   1   1   2   1   1   1   1   1   1   1   1   0   1   2   2   0   1   0   2   2   0   0   0   1   1   1   0   2   1   1   0   1   0   0   0   2   0   1   2   0   0   1   1   2   0   1   2   2   0   1   1   2   1   1   1   1   1   1   2   1   1   1   1   1   1   2   2   1   1   1   1   2   2   1   2   1   2   2   2   1   1   2   1   2   1   1   2   1   0   2   1   1   2   1   0   0   0   0   1   2   1   0   1   0   2   2   0   0   1   1   1   0   0   2   1   2   0   2   1   2   0   0   1   1   2   1   1   0   2   2   0   1   1   2   0   1   1   1   2   0   1   1   2   2   2   1   1   0   0   1   1   1   2   2   2   1   1   2   2   0   2   1   1   2   1
 MK-3-4                 2   1   1   1   1   0   1   1   0   0   2   0   1   1   0   1   1   0   2   0   1   0   0   1   1   0   2   0   2   1   0   1   1   1   0   1   1   2   1   1   0   1   1   1   1   2   0   1   2   1   0   1   0   1   2   1   0   0   1   1   1   1   1   1   1   0   1   1   0   0   2   0   1   2   0   1   1   0   2   0   1   2   2   0   1   1   2   1   1   1   1   1   2   2   0   1   1   1   1   1   2   2   1   1   1   1   2   2   1   2   1   2   2   2   2   1   2   0   2   1   1   1   1   0   2   1   1   2   1   1   1   0   0   2   2   1   0   1   0   2   0   0   0   1   1   0   1   0   2   1   2   1   2   1   2   0   0   1   2   2   1   1   0   2   1   0   0   1   1   0   0   1   0   1   0   1   2   1   2   2   1   1   1   0   1   1   0   2   2   2   1   2   2   2   0   1   1   0   2   1
 MK-3-5                 2   1   1   1   1   0   1   2   0   0   2   0   1   1   0   1   1   0   2   0   1   1   0   1   1   0   2   0   2   1   0   1   1   1   0   1   0   2   0   1   0   1   1   1   1   2   0   1   2   1   0   1   1   1   2   1   0   0   2   0   1   1   1   1   2   1   1   1   0   1   1   0   1   2   0   1   1   1   2   0   1   2   0   0   1   2   1   1   0   0   0   1   1   2   0   1   2   1   1   1   2   2   1   1   1   1   1   2   1   1   1   2   2   2   2   1   1   1   2   1   2   2   1   1   2   1   1   2   1   1   1   0   0   2   2   1   1   1   0   2   1   2   0   2   1   0   1   0   2   1   2   1   2   0   2   0   1   1   2   2   1   1   0   2   1   0   0   0   1   0   1   1   1   1   0   1   1   1   2   1   2   1   1   0   1   2   0   2   2   2   1   2   2   2   1   1   1   0   2   1
 MK-3-6                 2   1   1   1   1   0   0   1   0   0   2   0   0   1   0   1   1   0   2   0   1   1   1   1   1   1   2   0   2   1   0   1   1   1   0   1   0   2   1   1   0   1   1   1   1   1   1   0   1   1   0   1   1   1   2   1   0   0   2   0   1   1   1   1   2   1   1   1   1   0   1   1   2   2   0   1   1   1   2   0   1   1   0   0   1   2   1   1   0   0   0   1   1   2   0   1   2   2   1   0   1   2   1   0   1   1   1   1   1   1   1   2   2   1   2   1   1   1   2   1   2   2   1   1   1   1   1   2   1   1   1   0   1   1   2   1   1   2   1   2   1   2   0   2   1   1   0   0   2   1   2   0   2   0   2   0   1   1   2   1   1   1   0   2   1   1   0   1   1   0   1   1   1   1   0   1   1   1   2   1   1   1   1   0   1   2   0   2   2   1   1   2   2   2   1   1   1   0   2   1
 MK-3-7                 2   1   1   1   1   0   0   1   1   2   1   0   0   1   1   1   1   0   2   0   1   1   1   1   1   2   2   0   2   1   0   1   1   1   0   1   0   1   1   1   0   1   1   2   1   1   1   0   1   1   1   1   1   1   2   1   0   0   2   0   0   1   1   1   2   1   0   1   1   0   2   1   1   2   0   1   1   1   2   0   1   1   0   0   0   2   2   1   0   0   0   1   1   2   0   1   2   2   2   0   1   2   1   0   1   2   1   1   0   1   1   2   2   1   2   1   1   1   2   1   2   2   1   1   1   2   0   1   1   2   1   1   1   1   2   0   1   2   2   2   1   2   0   2   1   1   0   0   2   1   2   0   2   1   2   0   1   1   1   2   1   1   0   1   1   1   0   1   1   0   1   0   1   1   0   1   1   1   2   2   0   1   1   0   1   2   0   1   2   0   1   1   2   2   1   1   1   0   2   1
 MK-3-8                 2   2   1   1   1   0   0   1   1   1   1   0   0   1   1   0   1   1   2   0   1   1   1   1   1   2   2   0   2   2   0   1   1   1   0   1   0   1   1   1   0   1   1   2   1   1   0   0   1   2   1   1   1   2   2   1   0   0   2   0   0   1   1   1   2   1   0   1   1   0   1   1   1   1   0   1   1   1   2   1   1   1   0   0   0   2   2   0   0   0   0   0   1   1   0   1   1   2   2   1   1   2   1   0   1   2   1   1   1   1   1   2   2   0   2   1   1   2   2   1   1   2   2   1   1   2   0   0   1   2   1   1   1   1   2   0   1   2   2   2   1   1   0   2   0   1   0   0   2   1   2   0   2   1   2   0   1   0   1   2   1   1   0   1   1   1   0   1   2   0   0   0   0   1   1   1   1   2   2   2   0   1   1   0   1   2   0   1   2   0   1   1   1   2   1   1   1   1   2   2
 MK-3-9                 2   1   1   1   2   0   0   1   1   1   2   1   0   1   1   0   1   1   2   0   0   0   1   0   2   2   2   0   2   2   0   1   1   1   0   1   0   1   1   1   1   1   1   2   1   1   0   0   2   2   1   1   2   2   2   1   0   1   2   0   0   1   1   1   2   1   0   1   1   1   1   1   0   1   1   1   1   1   2   1   1   1   0   0   0   2   2   0   0   0   0   0   1   2   1   1   2   1   2   1   1   2   1   0   1   2   1   1   1   1   1   2   2   0   2   1   1   2   2   1   1   2   2   0   1   2   0   0   1   1   1   2   1   1   2   0   0   2   2   2   1   1   0   2   1   1   0   0   2   1   2   0   1   1   2   0   1   0   1   1   1   1   0   0   1   1   0   1   2   0   1   0   0   1   1   0   1   2   2   2   0   1   2   0   1   1   0   1   1   0   1   1   1   2   0   1   1   1   2   2
 MK-3-10                2   1   1   1   2   1   0   1   1   1   2   1   0   1   1   1   1   1   1   0   0   0   1   0   2   2   2   0   1   2   2   1   1   1   0   1   0   1   0   1   1   1   1   1   1   1   0   0   2   2   1   1   2   2   2   1   0   1   2   0   0   1   1   1   2   1   0   1   1   1   1   1   0   2   1   2   1   1   2   1   0   1   0   0   0   2   1   0   0   0   0   0   1   1   2   1   2   1   2   1   1   2   2   1   1   2   0   1   1   1   2   1   2   0   1   1   1   2   1   1   1   2   2   0   1   1   0   1   1   1   1   2   1   1   2   0   2   2   1   1   1   1   1   1   1   1   0   0   2   1   2   0   2   1   1   0   1   1   1   1   1   1   0   1   1   1   0   1   2   1   0   0   0   1   0   0   2   1   2   2   1   1   1   0   1   1   0   1   1   1   1   1   1   1   0   1   2   1   2   1
 MK-3-11                1   1   1   1   2   1   0   2   1   1   2   1   0   0   1   1   1   1   1   0   0   0   1   0   2   2   2   0   1   2   2   2   0   1   0   1   0   1   0   1   1   2   1   1   1   1   0   0   2   2   2   1   2   2   2   1   0   1   2   0   0   1   1   0   2   2   1   2   1   1   2   1   0   2   0   2   1   1   2   1   0   2   0   0   0   1   1   0   0   1   0   0   2   1   2   1   2   1   2   2   1   2   1   1   1   1   1   1   0   1   2   0   1   0   1   1   1   2   1   1   1   2   2   0   0   1   0   2   1   1   1   1   1   1   2   1   2   2   1   2   1   1   1   1   1   1   1   1   1   1   2   0   2   1   1   0   1   1   1   1   1   1   0   1   1   2   0   1   2   1   0   0   0   1   0   0   1   1   2   2   1   1   1   0   1   1   1   1   2   1   1   1   0   1   0   0   2   1   2   2
 MK-3-12                1   2   2   1   2   1   0   2   1   1   1   0   0   0   1   1   1   0   1   0   1   0   1   0   1   2   2   0   2   2   2   2   0   1   0   1   0   1   0   1   1   2   1   1   1   1   0   0   1   1   2   1   2   2   2   1   0   1   2   0   1   1   1   0   1   2   1   1   1   1   2   1   0   2   0   2   1   1   2   1   0   2   0   0   0   2   1   0   0   1   0   0   2   1   2   2   2   1   2   2   1   2   1   1   1   1   1   1   0   1   2   0   1   0   1   1   1   2   2   1   1   1   2   0   0   2   0   2   1   2   2   1   1   1   2   1   2   2   1   2   2   1   1   1   2   1   2   1   1   1   2   0   2   1   1   1   1   1   1   1   0   1   0   1   1   2   0   1   2   1   0   0   0   0   0   0   1   1   2   2   1   1   0   0   1   1   1   1   2   1   1   0   0   2   0   0   1   0   2   2
 MK-3-13                1   2   2   1   2   1   0   2   1   1   1   0   0   0   1   1   1   0   1   0   1   0   1   0   1   1   2   0   2   1   1   2   1   1   0   1   0   1   0   1   1   2   1   1   1   1   0   0   1   1   2   1   2   2   2   1   2   1   2   0   1   1   1   0   1   2   1   1   1   1   1   1   0   2   0   2   1   1   2   1   0   2   0   0   0   2   1   0   0   1   0   0   2   1   2   2   2   1   2   2   1   1   1   1   1   0   0   1   0   2   1   0   0   0   0   1   1   2   1   1   1   1   2   0   0   2   0   1   1   2   2   2   1   1   2   2   2   2   2   2   2   1   2   1   1   1   1   1   1   1   2   0   2   1   1   1   1   1   1   2   0   1   0   2   1   1   0   1   2   1   0   1   1   0   0   1   1   0   2   2   1   2   0   0   0   1   1   1   2   2   1   0   0   2   1   0   1   0   2   2
 MK-3-14                1   2   2   1   1   1   0   2   1   0   1   0   0   0   1   2   1   0   1   0   0   0   0   0   1   1   2   0   1   1   1   2   1   1   1   1   0   1   0   1   1   2   1   1   1   1   0   1   1   1   2   1   2   2   1   0   1   1   2   0   1   1   1   0   1   2   1   1   1   2   1   1   0   2   0   2   1   1   1   2   0   2   0   0   1   2   1   0   0   1   0   0   2   1   2   2   2   1   2   2   1   1   1   0   1   0   1   1   0   2   0   1   0   0   0   1   1   1   1   1   0   1   2   0   1   2   0   1   1   2   2   2   1   2   2   2   2   2   1   2   2   1   2   2   1   1   1   1   1   1   2   0   2   1   1   1   1   1   1   2   0   0   0   1   0   1   0   1   2   1   0   1   1   0   0   1   1   1   0   2   1   2   1   0   0   1   0   0   2   2   1   0   0   2   1   0   1   0   2   2
 MK-3-15                1   2   2   1   1   1   0   2   1   0   0   0   0   0   1   2   0   0   1   1   0   1   0   1   1   1   2   1   1   0   1   1   1   1   1   1   1   1   0   0   1   2   1   1   1   0   0   1   1   1   2   1   2   1   1   1   1   1   2   0   1   1   2   0   1   2   1   1   1   1   1   1   1   2   0   1   1   1   1   1   0   1   0   0   1   2   1   0   1   1   0   0   2   1   2   2   2   1   2   2   1   1   2   0   1   0   1   1   2   2   1   1   0   1   0   1   1   1   1   1   1   0   2   0   1   2   1   1   1   2   2   2   1   2   2   1   2   2   1   2   2   0   2   2   1   1   2   2   1   1   2   1   2   2   1   1   1   1   1   2   0   0   0   0   1   0   0   1   2   1   0   1   1   0   0   1   0   0   0   2   1   2   2   0   0   1   1   0   2   1   1   0   0   2   1   0   2   0   2   2
 MK-3-16                2   2   2   1   1   1   1   2   0   0   0   0   0   0   1   2   1   0   0   0   0   1   0   1   1   1   2   1   1   2   1   1   1   1   1   1   1   1   0   0   1   2   1   1   1   0   1   0   1   1   2   1   2   1   1   1   1   1   1   0   1   1   2   0   2   2   1   1   1   1   1   1   1   2   0   1   1   1   1   1   0   1   0   0   2   1   0   1   1   1   0   0   1   1   2   2   2   1   2   2   1   1   1   0   1   0   2   1   2   2   1   1   0   1   0   1   1   1   1   1   1   0   2   0   1   1   1   1   1   2   2   2   1   2   2   1   2   2   1   2   2   1   2   2   1   1   2   1   1   1   2   1   2   2   1   1   1   1   1   2   0   1   0   0   0   0   0   1   2   0   0   0   1   0   1   0   0   0   0   2   1   2   2   0   0   1   1   0   2   1   1   0   0   1   1   0   2   0   2   1
 MK-4-1                 1   1   2   2   1   0   0   1   1   1   1   2   1   1   1   0   1   0   2   2   1   2   1   1   1   0   1   0   1   2   0   2   1   0   1   1   0   1   2   1   1   1   0   1   1   1   2   1   1   1   1   2   0   1   0   0   2   1   1   1   1   1   2   2   1   1   1   0   0   2   1   2   0   0   1   1   2   1   1   1   1   2   1   0   1   2   1   0   0   0   1   1   0   2   0   1   1   1   1   1   0   1   1   2   0   2   2   2   0   1   1   1   2   1   2   0   0   2   2   1   1   1   0   0   0   1   1   1   0   0   2   1   1   1   1   0   2   0   1   2   0   2   1   1   2   2   1   1   1   1   1   1   1   0   1   1   1   1   0   1   0   1   0   0   0   2   0   1   2   1   1   1   2   0   0   1   1   1   1   0   2   2   0   0   2   2   1   2   1   1   2   1   1   0   2   1   1   1   2   0
 MK-4-2                 1   1   2   2   1   1   0   1   1   1   1   2   1   1   1   1   1   0   2   2   1   2   1   1   2   1   1   0   1   2   1   2   2   0   1   1   0   2   2   1   1   1   0   1   1   1   1   1   1   2   1   2   0   1   0   0   1   1   1   1   1   0   2   2   0   0   1   0   0   2   1   1   0   0   1   2   2   1   1   1   1   2   1   0   1   1   1   0   0   0   1   1   0   2   1   0   2   1   1   1   0   1   1   2   1   2   2   1   0   1   1   1   2   1   1   1   1   2   2   1   1   1   0   1   0   1   1   0   1   0   1   1   1   1   1   0   2   0   1   1   0   2   1   1   2   1   0   1   1   2   1   0   1   0   1   1   1   1   0   1   0   1   0   0   0   1   0   1   2   1   1   1   2   0   0   1   1   1   1   0   2   2   0   0   2   2   1   2   1   1   1   1   0   0   1   0   1   1   2   0
 MK-4-3                 1   1   1   2   1   1   0   1   0   1   1   2   1   1   1   0   1   0   2   2   1   2   1   1   2   1   1   0   2   2   0   2   2   0   1   0   0   2   2   1   1   1   0   1   1   1   1   1   1   2   0   1   0   1   0   0   1   1   1   0   1   0   2   2   0   0   1   0   0   2   1   1   1   0   0   2   2   1   1   1   1   2   1   0   1   1   0   0   0   0   1   2   0   2   1   0   2   1   1   1   0   1   1   2   1   2   2   1   1   1   2   1   2   1   1   1   1   2   2   2   0   2   0   2   0   1   0   0   1   0   1   1   1   1   1   0   1   0   1   2   0   2   1   1   2   1   0   1   1   1   1   0   1   0   1   2   1   1   0   1   0   1   0   0   0   1   0   1   2   1   0   1   2   0   0   1   1   2   1   0   1   2   0   0   2   2   0   2   1   2   1   1   1   0   1   0   1   2   2   0
 MK-4-4                 1   2   1   2   2   1   1   2   0   1   1   2   1   0   1   0   1   0   2   2   1   2   1   1   1   1   2   0   1   2   0   2   2   0   1   0   0   2   2   1   1   1   0   1   2   1   1   1   0   2   1   2   0   1   0   0   1   1   1   0   1   0   2   2   0   0   1   0   1   1   1   1   1   0   0   0   2   1   0   1   1   2   1   0   1   1   0   0   0   0   1   2   0   2   1   0   2   1   1   1   0   1   1   2   2   2   2   1   1   1   2   1   1   1   1   1   1   1   1   2   0   1   0   2   0   1   0   0   1   0   1   1   1   1   1   0   1   0   1   2   0   2   1   1   2   2   1   1   1   1   1   0   1   0   1   1   0   1   0   1   0   1   0   0   0   1   0   1   2   1   0   1   2   0   1   1   1   2   2   1   1   2   0   0   2   2   0   2   2   2   1   1   1   0   1   0   1   2   2   0
 MK-4-5                 1   2   0   2   2   1   0   2   0   1   1   2   1   0   1   1   1   0   2   2   1   2   2   1   1   1   2   0   1   2   0   2   2   0   1   0   0   2   2   1   2   0   0   1   2   1   1   1   0   2   1   1   0   1   0   0   1   1   1   0   1   0   2   2   1   0   1   0   1   2   1   1   1   1   0   0   2   0   0   1   0   2   1   0   1   1   0   0   0   0   2   1   0   2   1   1   1   1   1   1   0   2   1   2   1   1   2   2   1   1   2   1   1   1   1   1   1   1   0   2   1   0   0   2   0   1   0   0   1   0   1   2   1   1   1   0   1   0   1   2   0   2   1   1   2   2   1   1   1   0   1   0   1   0   1   1   0   1   0   1   0   1   1   0   0   1   0   2   2   1   0   1   2   0   1   1   1   2   2   1   1   2   0   0   2   2   0   2   1   2   1   1   1   2   1   0   1   1   2   0
 MK-4-6                 1   2   0   2   2   1   0   1   0   1   1   2   1   0   1   1   1   0   2   2   1   2   2   0   1   2   2   0   1   1   0   1   2   0   1   0   1   2   2   1   2   0   1   1   2   2   1   1   1   2   2   1   0   1   0   0   2   1   1   0   1   0   2   2   1   0   1   1   1   2   1   1   2   1   0   1   2   0   1   1   0   2   1   0   0   1   0   0   0   0   2   1   1   2   1   1   1   1   1   1   0   1   1   2   0   2   2   1   1   1   2   0   1   1   1   1   2   1   1   2   2   0   0   2   1   1   0   0   1   0   2   2   1   1   2   0   1   0   1   2   0   2   1   1   2   2   1   1   1   0   1   0   1   0   1   1   0   1   0   1   0   0   1   0   0   0   0   1   2   2   0   1   2   0   1   1   0   1   2   2   1   2   0   0   2   2   0   2   1   2   1   1   1   2   2   0   1   0   2   0
 MK-4-7                 1   2   0   2   2   1   0   1   0   1   1   2   1   0   1   0   1   0   2   2   1   2   1   0   1   2   2   0   1   1   1   1   2   0   1   0   0   2   2   2   2   0   1   1   2   1   1   1   1   1   2   1   1   1   0   0   2   1   1   0   1   0   2   2   1   0   2   1   1   2   1   1   2   1   0   1   2   0   1   1   0   1   1   1   2   1   0   1   1   0   2   1   1   2   1   1   0   1   1   1   0   1   1   2   0   2   2   1   1   1   1   0   1   1   1   1   1   1   1   1   2   0   0   2   0   1   0   0   1   0   2   2   1   1   2   0   1   0   1   2   0   2   1   1   1   2   1   0   1   1   2   0   1   0   1   1   0   2   0   1   0   0   0   0   1   0   0   1   2   2   0   1   2   0   1   0   1   0   1   2   2   2   0   2   1   2   0   2   1   2   1   1   1   0   1   0   1   0   2   0
 MK-4-8                 1   2   1   2   2   1   0   1   1   1   2   1   0   0   1   0   1   0   2   2   2   2   1   0   1   2   2   0   1   1   0   1   2   0   1   0   0   2   2   1   2   0   1   0   2   1   2   0   0   1   1   2   1   1   0   0   2   1   1   0   1   0   2   2   1   1   2   1   1   2   0   1   1   1   0   1   2   0   1   0   0   1   1   2   2   1   0   1   1   0   2   1   1   2   1   1   0   1   1   1   1   1   1   2   1   2   2   1   1   1   2   0   1   1   1   2   1   1   1   1   1   0   0   1   0   2   1   0   1   0   2   2   1   0   1   0   1   0   0   1   0   2   2   1   1   2   1   0   1   2   2   0   1   0   1   1   0   2   0   2   0   0   2   0   1   0   0   2   2   2   0   1   2   0   1   1   1   1   0   2   1   2   0   2   0   2   1   2   1   2   0   1   1   0   1   0   1   0   2   0
 MK-4-9                 1   1   1   2   2   1   0   1   1   1   2   1   0   0   1   1   1   0   2   1   2   1   2   0   1   2   2   0   1   1   0   1   2   0   2   0   0   2   1   2   2   0   1   0   2   1   2   0   0   1   1   2   1   1   0   0   2   1   1   2   1   1   2   2   1   2   2   1   1   2   0   1   0   1   0   1   2   0   1   0   0   2   1   2   1   1   0   1   2   0   2   1   1   1   0   2   0   1   1   1   1   1   0   2   2   1   2   1   0   1   2   0   1   1   1   1   1   1   1   1   1   0   1   1   0   1   1   0   1   0   2   2   2   0   1   1   1   0   0   2   1   1   2   1   1   2   1   1   2   2   2   0   1   0   0   1   0   2   0   2   1   0   2   0   1   0   1   2   2   2   0   1   1   0   2   2   1   1   0   2   1   2   0   1   1   2   0   1   1   2   0   1   1   0   1   0   0   0   2   0
 MK-4-10                1   1   2   2   1   1   0   1   1   1   2   1   1   0   1   1   1   0   2   1   1   1   2   0   1   1   2   0   1   1   0   1   2   0   2   0   0   2   1   1   1   0   1   0   1   0   2   0   0   1   2   2   1   1   0   0   2   1   1   2   0   1   2   2   1   2   1   1   1   2   0   1   0   0   0   1   2   0   1   0   1   2   1   2   1   1   0   1   1   1   2   1   1   1   0   2   0   1   1   1   0   1   0   2   2   1   2   1   0   1   2   0   1   1   1   1   1   1   1   2   0   1   1   1   1   2   1   1   1   0   2   2   2   0   1   1   2   0   0   2   1   1   2   1   1   2   1   1   1   2   2   0   1   0   0   1   0   2   0   2   1   0   2   1   2   2   0   2   2   2   0   0   1   1   2   0   1   1   0   2   1   1   0   1   1   1   0   1   2   2   0   1   1   0   1   0   0   0   2   0
 MK-4-11                1   1   2   2   1   1   0   1   0   1   2   1   1   1   2   1   1   1   1   1   1   2   2   0   1   1   2   0   2   1   0   1   2   0   2   0   0   2   1   1   1   0   1   0   1   0   1   0   0   1   2   2   1   1   1   0   2   1   2   2   0   1   1   1   1   2   2   1   2   2   0   1   0   0   0   1   2   0   1   0   1   2   1   2   1   1   0   1   1   1   1   1   1   1   0   2   0   1   1   1   1   1   0   2   2   1   1   1   0   0   2   1   1   1   1   0   1   1   2   2   0   1   1   1   1   2   2   2   1   0   2   2   2   0   1   1   2   0   0   2   0   1   2   1   1   2   1   1   1   2   2   1   1   0   0   1   0   2   0   1   1   0   2   2   2   2   0   2   2   2   0   1   2   1   2   0   1   1   0   2   1   1   0   1   1   1   0   1   2   2   0   1   1   0   1   0   0   0   1   0
 MK-4-12                1   1   2   2   1   1   0   1   1   0   2   1   1   1   2   1   1   0   1   1   1   1   2   0   1   2   2   0   1   1   0   1   2   1   2   0   1   2   1   1   1   0   1   0   2   0   1   0   0   2   2   2   0   1   1   0   2   2   2   2   0   1   1   1   1   2   2   1   1   2   0   1   0   0   0   2   2   0   1   0   1   2   1   2   1   1   0   1   1   1   1   1   1   1   0   1   0   1   1   1   1   1   0   2   1   1   2   1   0   0   2   1   1   1   1   0   1   0   2   1   0   1   2   1   0   2   2   2   2   0   2   2   2   0   2   1   2   0   0   1   0   1   2   1   1   2   1   1   1   1   2   1   1   1   0   1   0   2   0   1   1   0   1   2   1   2   0   2   2   2   0   0   2   1   2   0   1   1   0   2   1   1   0   1   1   0   0   1   2   2   1   0   1   1   1   1   0   0   1   0
 MK-4-13                1   1   2   2   1   1   0   1   1   0   2   0   1   1   2   1   1   0   1   1   1   1   2   1   1   2   2   0   1   0   0   2   2   1   2   0   1   2   1   2   1   1   1   0   1   0   1   0   0   2   2   2   1   1   1   2   2   2   2   1   0   1   1   1   1   0   2   1   1   2   0   1   0   0   0   1   2   0   1   1   1   2   1   2   1   1   0   1   1   1   1   1   1   2   0   2   0   1   2   1   1   1   0   2   0   1   2   1   0   0   2   1   1   1   1   0   1   0   2   1   0   1   1   1   1   2   2   2   2   0   2   2   2   0   2   1   2   0   0   1   1   1   2   1   1   2   1   1   2   1   2   1   1   1   0   1   0   2   0   1   1   0   1   2   1   2   0   2   2   2   0   0   2   1   2   0   1   2   0   2   1   1   0   0   2   0   0   1   2   2   1   1   0   1   1   1   1   0   1   0
 MK-4-14                1   0   1   2   1   0   0   1   1   0   2   0   2   1   1   1   2   0   1   1   1   1   1   1   1   2   2   1   1   0   1   2   1   2   2   0   1   2   1   2   1   1   2   0   0   0   1   0   0   2   2   2   1   1   1   2   0   2   2   1   0   1   1   1   1   0   2   1   2   2   0   1   0   0   0   1   2   1   1   1   2   2   1   2   1   1   1   0   1   1   1   1   1   2   1   2   0   1   2   1   2   1   1   2   0   1   2   1   0   0   1   1   1   0   1   0   1   0   2   1   0   1   1   1   1   2   2   2   2   0   2   1   2   0   2   1   2   0   0   1   1   1   2   1   1   2   2   1   2   1   2   1   1   1   0   1   0   2   1   1   1   0   2   1   2   2   0   2   2   2   0   0   2   1   2   0   1   2   0   1   2   0   0   0   2   0   0   1   1   2   1   1   0   1   1   1   1   1   1   0
 MK-4-15                1   0   1   2   0   0   0   1   1   0   2   0   2   0   1   1   1   0   1   2   1   1   1   2   2   2   1   1   1   0   0   1   0   2   2   1   1   2   1   2   1   1   2   0   0   0   2   0   0   2   2   1   1   1   1   1   1   2   1   2   0   1   1   1   1   0   2   1   2   2   0   1   0   0   0   1   2   0   2   1   2   2   2   2   1   1   1   0   0   1   1   1   1   2   0   1   0   1   2   1   1   1   1   2   0   1   2   1   1   0   1   1   1   0   1   0   1   0   2   1   0   2   1   1   1   2   1   2   2   0   2   1   2   1   2   1   2   0   1   1   1   1   2   1   2   2   2   2   2   1   2   0   1   1   0   1   0   2   1   0   2   0   2   1   2   1   1   2   2   2   0   0   2   1   2   1   1   1   0   1   2   0   0   0   2   1   0   1   1   2   1   1   0   1   1   1   1   1   1   0
 MK-4-16                1   0   0   2   0   0   0   1   1   0   0   0   2   0   1   1   1   0   0   2   1   1   1   2   0   2   1   1   2   0   0   1   1   2   2   1   1   2   1   2   1   1   2   0   0   0   2   0   0   2   2   2   2   1   1   1   1   2   0   1   1   1   2   1   1   0   1   1   1   2   0   2   1   0   0   1   2   0   2   1   2   2   2   1   1   1   1   0   0   1   1   1   1   2   1   1   0   1   2   1   2   1   1   2   0   1   2   1   1   0   1   1   1   0   1   0   0   0   1   1   0   2   1   1   1   2   1   2   0   1   1   1   2   1   2   1   2   0   1   1   1   1   2   1   2   2   1   2   2   1   1   0   1   1   0   1   0   2   0   0   2   0   2   1   2   1   1   2   2   1   0   1   2   1   2   1   1   1   0   1   2   1   0   1   2   1   0   1   1   2   1   1   1   1   1   1   1   1   1   0
 MK-5-1                 1   2   0   2   1   2   0   1   2   1   1   1   0   1   0   2   1   1   1   1   1   0   1   1   0   2   0   2   0   1   1   2   2   0   2   1   2   1   2   0   1   1   1   0   1   0   1   2   0   1   0   1   0   1   0   0   1   1   0   1   0   2   1   1   2   0   1   1   0   0   2   1   2   0   1   0   2   1   1   2   2   0   2   0   1   1   1   2   1   1   2   0   0   0   1   2   2   0   2   1   0   1   2   0   2   1   2   0   1   1   1   0   2   1   2   0   2   2   1   1   0   1   1   1   2   1   2   0   1   0   1   1   0   1   1   2   2   1   1   1   0   2   1   2   0   2   0   0   1   1   1   1   1   1   1   2   1   1   2   1   1   1   1   1   1   0   2   1   1   1   1   1   1   0   1   2   1   1   0   2   2   2   1   0   1   1   0   1   0   1   0   2   1   2   2   1   1   1   1   1
 MK-5-2                 1   1   0   2   2   2   0   1   1   1   1   1   0   1   0   2   1   1   1   2   1   0   1   1   0   2   0   2   0   2   1   2   1   0   2   1   2   0   1   0   1   1   1   0   2   0   1   2   0   1   0   1   2   1   0   1   1   1   0   1   0   2   0   1   2   0   1   1   0   0   2   1   2   0   1   0   2   1   1   2   2   0   2   0   0   1   1   2   1   1   2   0   0   0   1   1   2   1   2   0   2   1   2   0   1   1   2   0   1   1   1   0   2   1   2   0   2   2   1   1   0   1   1   1   2   1   1   0   0   0   1   1   0   1   0   2   2   1   1   1   1   1   1   2   0   2   1   0   1   1   1   1   1   1   1   2   1   1   2   1   1   1   1   1   1   0   0   1   0   1   1   0   1   1   1   2   0   2   0   2   2   2   1   0   1   1   0   1   0   1   0   2   1   2   2   1   1   1   1   2
 MK-5-3                 1   1   0   2   2   1   0   1   1   1   1   1   0   1   0   2   1   1   1   2   1   0   1   1   0   2   0   2   0   2   0   2   2   1   2   1   2   0   1   0   1   1   1   0   2   0   2   1   0   1   1   1   2   1   1   2   1   1   0   1   0   2   0   2   2   0   1   2   0   0   2   2   1   0   1   1   2   1   1   2   2   1   2   0   0   1   1   2   1   1   2   0   0   0   1   1   2   1   1   0   2   1   2   0   2   1   2   0   1   1   1   0   2   1   2   0   1   2   1   1   0   1   1   1   2   1   1   1   0   1   1   1   0   1   0   2   2   1   1   1   1   1   0   2   0   2   1   0   1   1   1   1   0   1   1   2   1   1   2   1   1   1   1   2   1   0   0   1   0   2   1   0   2   1   1   2   1   2   0   2   1   1   1   0   1   1   0   1   0   1   0   2   1   1   2   1   1   1   1   1
 MK-5-4                 1   1   0   2   2   2   1   1   1   1   1   1   1   1   0   2   1   2   1   2   0   1   1   1   0   1   0   2   1   2   0   2   2   1   2   1   2   0   1   0   1   1   1   0   1   0   2   1   1   1   2   2   2   1   1   2   1   0   1   2   0   2   0   2   2   0   1   2   1   0   1   2   1   1   1   1   2   1   1   2   2   1   1   1   0   1   1   1   1   0   2   0   0   0   1   1   2   1   1   1   1   1   2   0   2   2   1   0   1   1   2   0   1   1   2   1   1   1   2   2   0   1   1   1   2   1   1   1   1   0   1   1   1   1   0   2   2   1   1   1   1   1   0   1   0   2   1   0   1   1   1   1   0   1   1   2   1   1   2   2   1   1   2   2   1   0   1   0   0   1   1   0   2   1   1   2   1   2   0   2   0   2   1   0   1   1   0   1   0   1   0   2   1   1   2   2   1   1   1   1
 MK-5-5                 1   1   1   2   2   1   1   2   1   1   2   1   2   1   0   2   2   2   1   2   0   1   1   1   0   1   0   2   1   2   0   2   2   2   2   1   2   1   0   0   2   1   1   0   1   0   2   1   1   1   1   2   2   2   1   2   1   0   1   2   0   2   0   2   2   0   1   2   1   1   2   2   1   1   1   1   2   1   1   2   2   1   1   1   0   1   1   1   2   0   2   0   1   0   0   1   2   1   1   1   2   1   2   0   2   1   2   0   2   1   2   0   1   1   2   1   1   1   1   2   0   1   0   1   2   2   1   1   1   0   1   1   1   1   0   2   2   1   2   1   1   1   0   0   0   2   1   0   1   0   1   1   0   1   1   2   1   1   2   2   1   1   2   2   1   1   1   1   0   1   2   1   1   1   1   2   0   1   0   2   0   1   1   0   1   1   0   1   1   1   1   2   1   1   2   1   1   1   2   1
 MK-5-6                 1   1   1   2   2   1   1   2   1   1   2   1   1   0   0   1   2   2   0   2   0   1   1   1   0   1   1   1   1   2   0   2   1   2   2   1   2   0   0   0   2   2   1   0   1   0   2   1   1   1   1   2   2   2   0   2   1   0   1   1   1   2   0   2   2   0   1   2   1   1   1   2   1   1   1   1   2   1   1   2   2   1   1   1   0   1   0   1   2   0   2   0   1   0   0   1   2   1   1   1   2   1   1   0   1   1   2   0   2   1   2   1   2   2   2   1   1   1   1   2   0   1   0   0   2   2   2   1   1   0   1   1   1   1   0   2   2   1   2   1   1   1   0   0   1   2   1   0   1   1   1   1   0   1   1   2   1   1   2   2   1   2   2   2   1   1   1   1   0   1   2   1   2   1   1   2   0   1   0   1   0   1   1   0   0   1   1   1   1   1   1   2   1   1   2   1   0   1   2   2
 MK-5-7                 1   1   1   1   1   1   1   2   1   1   2   1   1   1   0   1   2   1   0   2   0   1   1   2   0   2   1   1   1   2   0   2   1   2   2   1   2   0   0   0   2   2   1   0   1   0   2   1   1   0   1   2   2   2   0   2   1   1   1   2   2   2   0   2   2   0   1   2   1   1   1   2   1   1   1   1   2   1   1   2   2   1   1   2   0   2   1   0   2   0   2   0   1   0   1   1   2   1   1   0   1   1   1   0   2   1   2   0   2   1   2   1   2   1   2   2   1   2   2   1   0   1   0   0   2   2   2   1   1   0   1   1   1   1   0   1   2   2   2   1   1   1   0   0   1   1   0   0   1   1   1   1   0   1   1   2   0   1   2   2   1   2   2   1   1   1   1   0   1   1   2   2   2   1   1   2   0   1   0   1   0   1   1   0   0   1   1   1   1   1   1   2   1   1   2   0   0   1   2   2
 MK-5-8                 1   1   1   1   1   1   1   2   1   1   2   1   1   1   1   1   2   1   0   2   1   1   0   2   0   2   1   1   2   2   0   1   1   2   2   0   2   0   0   0   2   2   1   0   1   0   2   1   2   0   1   2   2   2   0   2   1   1   1   2   2   2   0   2   2   0   1   2   0   1   1   2   1   1   2   1   0   1   1   1   2   1   1   2   0   2   1   0   2   0   2   1   1   0   0   1   2   1   1   0   1   2   1   0   2   0   2   0   2   2   2   1   2   1   2   2   2   1   2   1   0   1   0   0   2   2   2   1   1   0   1   1   1   1   0   0   2   2   2   1   1   0   0   0   1   1   0   0   1   1   1   1   0   1   1   2   0   1   2   2   1   2   2   1   1   1   1   0   1   1   2   2   2   1   1   2   0   1   0   1   1   1   1   0   1   0   1   1   0   1   1   2   1   1   2   1   1   2   2   2
 MK-5-9                 1   2   1   1   1   1   2   2   1   2   2   1   1   1   1   0   2   1   0   2   1   1   0   2   0   1   1   1   2   2   1   1   1   2   1   0   2   0   1   1   2   1   1   0   1   0   2   1   2   0   1   1   2   2   0   2   1   2   1   2   2   2   0   2   1   0   1   2   0   1   1   2   1   1   1   1   0   0   1   1   2   1   1   2   0   2   1   0   1   0   2   1   0   0   0   1   1   1   1   1   1   2   1   0   2   0   2   0   1   1   2   0   1   1   1   2   2   1   1   1   0   1   0   1   2   2   2   1   1   0   2   1   1   2   0   0   2   2   2   1   1   1   0   0   1   0   0   0   1   1   1   1   0   1   1   2   0   1   2   2   1   2   2   1   1   1   1   0   1   1   2   2   2   1   1   2   0   1   1   1   1   1   1   0   2   0   2   1   0   1   1   2   1   1   2   1   1   2   2   2
 MK-5-10                1   2   0   2   1   1   2   0   1   1   2   1   0   1   1   0   2   1   1   1   1   1   0   2   1   1   1   1   2   2   1   0   1   1   2   0   2   0   2   1   2   1   1   0   1   0   1   2   2   0   0   2   2   2   0   2   1   1   1   2   2   2   1   1   1   0   1   2   0   0   1   2   1   1   1   1   1   0   1   1   2   1   1   2   0   2   1   1   1   0   2   2   0   0   1   1   1   1   1   1   1   2   1   0   2   0   2   0   2   1   2   0   1   1   1   1   2   1   1   1   0   1   0   1   2   2   2   1   1   0   2   1   0   2   0   0   2   0   2   1   1   1   0   0   1   1   0   0   2   1   2   1   0   1   1   1   0   1   1   1   1   2   2   1   1   1   2   1   1   2   1   2   2   1   1   1   0   1   1   1   1   1   1   1   2   1   1   1   0   1   1   1   1   1   2   1   1   2   2   2
 MK-5-11                1   2   0   2   1   1   2   0   0   1   1   1   1   1   2   0   2   1   1   1   1   1   0   2   1   1   1   1   2   2   1   0   1   1   2   0   2   0   2   0   1   1   1   0   1   0   1   2   2   1   0   2   2   2   0   2   2   1   1   2   2   2   1   1   1   0   1   2   0   1   1   2   0   0   1   1   1   0   1   1   2   1   0   2   0   2   0   1   1   0   1   2   0   0   2   1   1   1   1   1   0   2   0   0   2   0   1   0   2   2   1   0   1   1   1   1   2   1   1   1   0   1   0   1   1   2   2   1   1   0   2   1   0   2   0   0   2   1   2   0   1   1   0   1   1   2   0   0   2   2   2   1   0   1   1   0   0   1   1   0   1   2   2   1   1   1   2   1   1   2   1   2   2   1   1   1   0   1   1   1   1   1   1   1   2   1   1   1   0   1   0   1   2   1   2   2   1   2   2   1
 MK-5-12                1   2   0   2   1   2   2   0   1   1   1   1   1   1   2   1   2   2   2   1   0   1   1   2   1   1   1   1   1   2   1   1   1   1   2   0   2   0   1   0   1   1   1   0   1   0   1   2   1   1   0   1   1   2   0   2   2   1   1   2   1   1   1   1   1   0   0   2   0   1   1   2   1   0   1   0   1   0   1   1   1   1   0   2   0   2   0   1   1   0   1   2   1   0   2   1   0   2   1   1   0   2   0   2   1   0   1   0   1   2   2   0   1   2   0   1   1   1   1   1   1   1   0   1   1   2   2   1   1   0   2   1   1   2   1   0   2   1   2   2   2   1   0   1   1   2   1   0   2   1   2   1   1   1   0   0   0   1   2   1   1   2   0   1   1   1   2   1   2   1   1   1   2   1   1   1   0   1   1   2   1   1   1   1   2   1   0   2   0   1   0   1   1   1   2   1   1   2   1   1
 MK-5-13                1   2   0   2   1   2   1   0   1   0   2   1   1   0   2   1   2   2   1   1   1   1   2   2   1   1   1   1   1   2   1   1   2   1   2   0   1   0   2   0   1   1   1   0   1   0   1   1   1   1   0   1   1   2   0   1   1   1   1   2   1   1   1   1   1   0   0   2   2   1   1   2   1   0   1   0   1   0   1   1   1   1   0   2   0   2   0   1   1   0   1   2   1   0   2   1   0   2   1   1   1   1   0   2   1   1   1   1   0   1   1   0   1   2   0   1   2   1   1   1   1   0   0   0   1   2   2   0   1   0   2   1   1   2   1   0   2   1   2   2   2   1   0   1   1   2   1   0   2   1   2   1   1   1   0   0   0   1   2   1   1   2   1   1   1   1   2   1   2   1   1   1   2   1   1   1   0   1   1   2   0   1   1   1   2   1   0   1   0   2   0   1   1   1   2   1   1   2   1   2
 MK-5-14                1   2   0   2   1   2   0   0   0   1   2   1   1   0   2   2   2   2   1   2   1   1   2   2   1   1   1   1   2   2   1   2   1   1   1   0   1   1   2   0   1   1   1   0   1   1   0   1   1   1   0   1   2   2   0   1   1   2   1   2   1   1   1   1   0   1   0   1   2   1   1   1   1   0   2   0   1   2   1   2   1   2   0   2   0   2   0   1   1   1   1   2   1   0   2   1   0   1   2   0   1   0   0   2   2   1   1   1   0   1   0   0   1   1   1   0   2   0   1   1   1   1   0   1   1   2   2   0   2   0   2   1   1   2   2   0   2   1   2   2   2   1   0   1   1   2   1   0   2   1   2   1   1   1   1   1   0   1   2   1   1   2   1   1   1   0   2   2   1   1   1   1   2   1   1   1   1   1   1   2   0   0   1   1   2   1   0   1   0   2   2   0   1   2   1   1   1   2   1   1
 MK-5-15                1   1   0   2   1   2   0   0   0   1   2   1   1   0   2   2   2   2   1   1   1   1   2   2   1   1   2   1   2   2   1   2   1   1   0   0   1   1   1   0   1   1   1   0   1   1   1   1   1   1   0   1   2   2   0   1   2   2   1   2   1   1   1   1   0   0   0   1   2   1   1   1   1   0   2   0   1   2   1   2   1   1   0   2   0   2   1   1   1   1   2   2   1   0   2   1   0   1   2   0   1   0   0   2   2   1   1   1   1   1   1   0   1   1   1   1   2   0   1   1   1   1   0   1   1   2   2   0   1   0   2   1   0   2   2   0   2   1   1   1   2   1   1   1   1   2   1   0   2   1   2   1   1   1   1   0   1   1   2   1   1   2   1   1   1   0   2   2   1   1   1   1   1   1   1   1   1   2   1   1   0   0   2   1   2   1   1   0   0   2   1   0   1   2   1   1   1   2   1   1
 MK-5-16                0   1   0   2   1   1   0   0   0   1   2   1   1   0   2   2   2   2   1   1   1   2   2   2   1   1   2   1   2   2   1   2   1   0   1   1   1   1   1   0   1   1   1   0   1   1   1   1   1   1   1   1   2   1   1   0   2   2   2   2   1   1   1   1   0   0   0   2   2   1   1   1   1   0   2   0   1   2   0   2   1   1   0   2   0   2   1   1   1   1   2   2   0   0   2   1   0   1   2   0   0   0   0   2   1   1   1   1   2   1   2   0   1   1   1   1   2   0   1   1   1   1   0   1   1   2   1   0   1   1   2   0   0   2   2   0   2   1   1   1   2   1   1   1   1   2   1   1   1   1   2   1   1   1   1   0   1   1   2   1   1   2   1   1   1   0   2   1   1   1   1   1   1   1   0   1   1   2   1   1   0   0   2   1   2   1   1   0   0   2   0   0   0   2   1   2   2   2   1   1
 MK-6-1                 0   1   0   1   1   2   1   0   2   0   2   1   2   1   2   0   1   0   0   0   1   2   1   1   2   2   1   0   2   0   1   1   2   1   1   0   1   0   2   2   1   2   0   2   1   0   0   1   0   1   1   1   0   2   0   0   1   2   1   1   1   1   0   2   1   0   0   0   1   2   1   0   1   0   1   1   0   1   2   1   1   1   2   2   1   2   2   1   1   2   1   0   1   1   2   0   1   1   1   0   1   2   1   2   1   1   1   2   1   0   1   1   1   1   2   0   0   0   2   2   0   0   1   2   2   0   1   2   2   1   1   0   1   0   0   0   1   1   2   1   1   2   0   1   1   1   1   0   1   1   1   1   1   1   2   0   2   1   0   1   2   1   1   1   1   0   1   0   1   0   0   2   1   0   1   1   0   1   0   2   1   1   0   1   1   1   2   1   2   1   2   1   1   1   1   1   1   0   2   1
 MK-6-2                 1   1   0   1   1   2   1   0   2   1   1   0   2   1   2   1   1   0   0   0   1   2   1   1   1   2   1   0   2   1   2   1   1   1   1   0   1   0   2   2   1   1   0   2   1   0   0   1   1   1   1   0   1   2   0   0   1   1   1   0   0   1   1   1   1   0   0   0   1   2   1   1   2   0   2   1   0   0   2   1   1   1   2   2   1   2   2   1   1   2   1   0   1   1   1   0   1   2   1   1   1   2   1   2   1   1   0   2   1   0   1   2   1   1   2   1   0   0   2   2   0   1   1   2   2   0   1   2   2   1   1   0   1   0   0   0   1   1   2   1   1   2   0   1   0   2   1   0   1   2   1   1   1   1   2   0   2   1   0   1   2   1   1   1   1   0   1   1   1   1   0   1   1   0   1   1   1   1   0   2   1   1   1   1   1   1   2   1   2   2   2   1   1   1   1   2   1   0   2   1
 MK-6-3                 1   1   0   1   1   2   1   0   2   1   1   0   2   1   2   1   1   0   0   1   1   2   1   1   1   2   1   1   2   1   1   1   1   0   2   1   2   0   2   2   1   1   0   2   1   0   0   1   1   1   1   0   1   2   0   0   1   1   1   0   1   1   1   0   1   0   1   0   1   2   1   1   2   1   2   1   0   0   2   1   1   1   2   2   1   2   2   1   1   2   1   0   1   1   1   0   1   2   1   1   1   1   1   2   0   1   1   2   1   0   1   2   1   1   2   1   0   0   2   2   0   1   0   1   2   1   2   2   2   1   1   1   1   0   0   0   1   1   2   1   1   2   0   1   0   2   1   0   1   2   1   2   1   1   2   0   2   1   1   1   2   1   1   1   0   0   1   1   1   1   0   1   1   0   1   1   0   1   0   1   1   1   1   1   1   0   2   1   1   2   2   1   1   1   1   1   0   0   2   1
 MK-6-4                 2   1   0   1   1   2   1   0   2   1   1   0   2   2   2   1   1   0   0   1   1   1   1   1   1   1   1   1   2   1   1   1   1   0   2   1   2   0   1   2   0   1   0   2   1   0   0   1   1   2   1   0   1   2   0   0   1   1   1   0   1   1   1   0   1   0   1   0   1   2   1   1   2   1   2   1   0   0   1   1   2   1   2   2   2   2   2   2   1   1   1   0   2   1   1   0   2   2   1   1   1   1   1   2   0   1   1   1   1   1   1   2   1   1   2   1   0   0   2   2   1   1   0   1   1   1   2   2   2   1   1   1   1   0   0   0   1   1   2   1   1   1   0   1   0   2   1   0   1   1   2   1   1   1   2   0   2   1   1   1   1   2   0   1   1   0   1   2   1   1   0   1   0   1   1   1   0   1   0   1   1   0   1   1   2   0   2   1   1   2   2   1   1   1   0   1   1   1   2   1
 MK-6-5                 1   2   0   1   1   2   1   0   2   1   1   0   1   1   1   1   1   0   0   1   1   1   2   1   1   1   1   1   2   1   1   1   1   0   2   1   2   0   1   2   0   1   0   1   1   0   0   1   0   1   1   0   1   2   1   0   1   0   1   2   1   1   1   0   1   1   1   0   1   2   1   1   2   1   2   1   0   0   1   1   2   1   2   2   2   2   2   2   0   0   1   0   2   1   1   0   2   2   1   1   1   2   0   2   0   1   1   0   1   1   1   2   1   1   1   1   1   0   0   1   0   1   0   1   1   1   2   2   2   1   1   1   1   0   0   0   1   1   2   1   1   1   1   1   0   2   1   0   1   1   2   1   0   2   2   0   2   1   1   1   1   2   0   1   1   0   1   2   1   1   1   2   0   0   1   1   0   2   0   1   1   0   1   1   2   0   2   1   1   2   1   1   2   1   0   1   0   1   2   0
 MK-6-6                 1   2   0   1   1   2   1   1   2   1   1   0   1   1   1   1   1   0   0   1   1   1   2   1   1   1   1   1   1   1   1   1   1   0   2   1   1   0   1   2   0   1   0   1   2   0   0   1   1   1   1   0   1   2   1   1   1   0   1   1   1   0   1   1   1   1   1   1   0   2   1   1   2   1   2   1   1   1   1   1   2   2   2   1   2   1   2   2   0   0   0   1   1   1   1   0   2   2   1   1   1   1   0   2   0   1   1   0   1   1   1   2   1   2   1   1   1   0   0   1   1   1   0   1   1   1   2   2   2   1   1   1   1   0   0   0   1   1   2   0   1   1   1   1   0   2   1   0   1   1   2   1   0   2   2   0   1   1   1   1   2   2   1   1   1   0   1   2   1   1   2   2   0   0   1   2   0   2   0   2   1   0   1   1   1   0   2   0   0   2   1   2   2   0   0   0   0   1   1   0
 MK-6-7                 0   2   0   1   1   1   1   1   1   0   1   1   1   1   1   1   1   0   0   1   1   0   2   1   1   1   1   1   1   1   1   1   1   1   2   1   1   0   1   2   0   1   0   1   2   0   0   1   1   1   1   0   2   1   1   1   1   0   1   1   1   1   0   1   0   1   0   2   0   2   1   1   2   1   2   1   1   1   1   1   2   2   2   1   2   1   1   2   0   0   0   1   1   1   1   1   1   2   1   2   1   2   0   2   0   1   1   0   1   0   1   1   2   2   2   1   1   0   0   1   1   1   1   1   1   1   2   1   2   1   1   1   1   0   0   0   1   0   2   0   1   1   0   1   0   2   1   1   1   1   2   1   0   1   2   0   1   1   1   1   2   2   2   1   1   0   0   2   0   1   1   2   2   0   1   2   0   2   0   2   1   0   1   1   1   1   1   0   0   2   1   2   2   0   0   0   1   1   1   0
 MK-6-8                 1   1   0   1   1   1   1   1   1   0   1   1   1   2   1   2   1   0   1   1   1   0   2   1   1   0   1   1   1   1   1   1   1   1   2   1   1   0   1   2   0   1   0   1   2   0   1   1   2   1   1   0   2   1   1   1   1   0   1   1   1   1   0   1   1   1   0   1   0   1   1   2   2   1   1   1   1   1   1   1   2   1   2   1   2   1   0   2   0   0   0   1   1   1   1   2   1   2   1   2   1   2   1   2   0   1   1   0   1   0   1   1   2   2   2   2   2   0   1   1   0   1   0   1   1   1   2   1   2   1   1   1   2   0   1   0   1   1   2   0   1   1   0   1   0   2   1   1   1   1   2   1   0   1   2   0   1   1   1   1   2   2   2   1   1   0   0   2   0   1   2   2   2   0   1   2   0   2   0   2   1   0   1   1   1   1   2   1   0   2   0   2   2   0   0   0   1   1   1   0
 MK-6-9                 1   1   0   0   0   0   1   1   1   0   1   1   1   2   2   2   1   0   1   1   2   0   2   1   1   1   2   1   0   1   1   1   1   1   2   1   1   0   1   2   0   1   1   0   2   0   1   1   1   0   1   1   1   1   1   0   1   0   1   1   1   1   1   0   1   2   0   1   0   1   1   2   2   1   1   2   0   2   2   1   2   1   2   2   2   1   0   1   0   0   0   1   0   1   2   2   1   2   1   2   2   2   1   2   0   2   1   0   1   0   1   1   2   2   2   2   2   1   1   1   0   1   0   1   1   1   2   1   2   1   1   2   2   0   1   1   1   1   2   0   1   1   1   1   0   2   1   1   1   1   2   1   1   1   2   0   1   0   0   1   2   2   2   1   1   0   0   2   0   1   2   2   1   0   2   1   0   2   1   2   1   0   1   1   1   1   2   1   0   2   0   2   2   0   0   1   1   1   1   0
 MK-6-10                1   1   0   0   1   0   1   1   0   0   1   0   1   2   2   2   1   0   1   1   1   0   2   1   1   2   2   1   0   1   1   1   1   1   2   0   1   0   1   2   0   1   1   0   2   0   1   1   1   0   1   1   0   1   1   0   1   0   1   1   1   2   1   0   1   2   0   1   0   1   1   2   1   1   1   2   0   1   2   0   1   1   2   2   2   2   0   1   0   1   1   1   0   1   2   0   1   1   2   2   2   1   1   2   0   2   1   0   1   0   1   1   2   2   1   2   2   1   1   1   0   2   0   1   1   2   2   1   2   1   1   2   2   0   1   1   1   2   2   0   1   1   0   1   0   2   1   0   1   1   2   1   1   1   2   0   1   0   0   0   1   2   2   1   1   0   0   2   0   1   2   1   1   0   2   1   1   2   1   2   1   0   1   2   1   1   2   1   0   1   0   2   2   1   0   1   1   1   1   0
 MK-6-11                2   2   0   0   1   0   1   1   0   0   1   0   1   2   2   2   2   0   1   1   1   1   2   1   1   2   2   1   1   2   0   1   1   1   2   0   2   0   1   2   0   1   1   1   2   0   1   1   1   1   0   1   1   0   0   1   2   0   1   1   2   2   1   0   1   2   0   1   0   1   1   1   1   1   2   2   0   1   2   0   0   1   2   1   2   2   0   0   0   1   1   1   0   0   1   0   1   1   2   2   1   0   2   2   0   2   0   0   1   1   1   1   2   2   1   2   2   1   1   1   0   2   0   2   0   1   2   1   1   1   1   2   2   0   1   1   1   2   2   0   1   1   0   1   0   1   2   0   1   1   2   1   1   1   2   0   1   0   0   1   1   1   2   1   1   0   0   2   0   1   1   1   1   1   2   1   1   1   1   2   1   0   1   1   1   1   2   1   0   1   1   2   2   1   0   1   1   1   1   0
 MK-6-12                2   2   0   0   1   0   1   1   1   0   1   1   2   2   2   2   2   0   1   0   1   1   2   1   1   1   2   1   1   1   0   1   1   1   2   1   2   1   0   2   0   1   1   1   2   0   1   1   1   1   0   1   1   0   0   2   2   0   1   1   2   1   0   0   2   2   1   1   0   0   1   1   0   1   2   2   0   1   2   0   0   1   1   0   2   1   0   0   0   1   1   1   0   0   1   0   1   1   2   2   1   0   2   2   0   1   0   0   1   1   2   1   2   1   1   2   2   1   0   0   0   2   0   2   0   2   2   1   1   1   1   2   2   1   2   1   1   2   2   0   1   1   0   1   0   1   2   0   1   1   2   2   1   1   2   0   1   0   0   1   1   1   2   1   1   0   0   2   1   1   1   1   1   0   2   1   1   0   2   2   1   0   1   2   0   2   2   1   0   1   1   2   2   1   0   1   2   1   1   0
 MK-6-13                2   2   0   0   1   0   1   0   1   0   1   1   2   2   2   2   2   0   1   0   1   1   2   1   1   1   2   1   1   1   0   1   1   2   2   1   1   1   0   2   0   1   1   1   2   0   1   1   1   2   0   1   1   0   0   2   1   0   1   2   2   1   0   0   2   2   1   1   1   0   1   1   1   1   2   2   0   1   0   0   0   1   1   0   2   1   1   0   0   1   1   2   0   0   1   0   0   1   1   2   1   0   2   2   0   0   0   0   1   2   2   1   2   1   1   1   1   2   0   0   0   2   1   2   1   2   1   1   1   1   1   2   2   1   2   1   0   2   2   0   1   0   0   1   1   0   2   0   1   1   2   2   1   1   2   0   2   0   0   1   1   1   1   1   1   0   0   2   1   1   0   1   1   0   1   1   1   1   2   2   1   1   1   2   1   2   2   1   0   1   1   2   1   2   0   1   1   1   2   0
 MK-6-14                2   2   0   0   1   0   1   0   1   0   1   2   2   2   2   1   1   0   1   0   1   1   2   0   1   1   2   1   2   1   0   2   1   2   2   1   1   2   0   2   0   1   1   1   2   0   1   1   1   2   0   1   1   0   0   2   1   0   1   1   2   1   0   0   2   2   1   1   1   2   1   1   1   2   2   2   0   1   0   0   1   1   1   0   2   1   1   0   1   1   1   2   0   0   1   0   0   1   1   2   1   0   2   2   0   1   0   0   1   2   2   1   2   0   1   1   1   2   0   0   0   1   1   2   1   2   1   1   0   0   0   2   2   1   2   1   0   1   2   0   1   0   1   1   1   0   2   1   1   1   2   2   2   1   1   0   2   0   0   1   1   1   1   1   1   0   0   1   1   1   0   1   1   1   1   1   1   1   2   2   1   0   1   2   1   2   2   1   0   1   1   2   1   2   0   1   1   1   2   1
 MK-6-15                2   2   0   0   1   0   2   0   1   1   1   2   2   2   2   1   1   0   1   0   1   1   1   0   1   1   2   1   2   0   1   2   0   2   2   1   0   2   1   2   0   1   1   1   1   0   1   1   1   2   0   1   1   0   0   2   1   0   1   1   2   1   0   0   2   1   1   1   1   1   1   1   1   1   2   2   0   1   0   1   1   1   2   0   1   1   1   1   1   1   1   2   1   0   1   1   0   1   1   2   1   1   2   1   0   1   0   0   1   2   2   1   1   0   1   1   0   2   1   0   0   1   1   2   1   2   1   1   0   1   0   2   2   1   2   1   0   1   2   0   1   0   1   2   1   1   2   1   1   1   2   1   2   1   1   0   2   0   0   2   0   1   0   1   1   0   0   1   1   1   0   1   1   1   1   1   1   1   1   2   1   0   0   2   1   2   2   1   0   1   1   2   2   1   0   0   1   2   2   1
 MK-6-16                2   2   0   1   1   0   2   0   0   2   1   2   1   2   2   1   2   0   1   0   1   1   1   1   1   1   2   1   2   0   0   2   0   2   2   1   0   2   1   2   0   1   1   1   1   0   1   0   2   2   0   1   1   0   0   2   1   0   1   1   2   1   0   1   2   1   1   1   1   1   1   1   1   1   2   2   1   1   0   1   1   1   2   0   1   1   2   1   1   1   1   1   1   0   1   1   0   2   2   2   1   1   2   1   0   0   0   0   1   2   2   1   0   0   1   1   0   2   1   0   0   0   1   2   1   2   1   1   0   1   0   2   2   2   2   1   0   0   2   0   1   2   1   2   1   1   2   1   1   0   1   1   2   1   1   1   2   0   0   2   0   0   0   1   1   0   1   1   1   1   0   1   1   1   1   1   0   1   1   1   1   0   0   1   1   2   2   1   0   2   1   1   2   2   0   0   1   2   2   0
 
!****************************************** Phenotypic Data **********************************************************
!-100.0 is resevred for missing phenotype
SimulatedTrait1        10.5717   10.9086   10.0378    8.6976    9.4190    9.3863   11.0463   10.4479    8.9161    9.2362    9.6443    9.5734    9.7124    9.3401    9.2180    9.3532   10.2392   11.2987    8.9329   11.0793    9.7867   10.6440   10.4418   11.7249   10.5636   10.1612    7.9315   10.1983   11.2513    9.7561    9.9424    9.7418   11.1958    9.3902    8.5983    8.4741   11.5672    8.3286    9.5716    9.2753    9.4186    8.1751   10.9126    9.6351   10.2115    9.1169    9.0999    9.6872    8.8139   10.2652    9.7506   11.3747    9.9340   10.4784   11.2961    9.4361   11.6203    9.2578   10.8004    9.7956    9.5373   10.0661   10.0699   10.7256    9.6568    9.9340   10.7731    9.3945    9.7235    9.8568    8.7701    9.0045    8.9462   10.8297    7.7843   10.0339    9.2299   10.4763    9.8782   11.3650   10.9283   11.8877   11.1348   11.4451    9.5610    9.2256    8.9330   10.7987   10.2022    8.8566    9.2021   10.2001   10.6872   11.9142    9.8992   10.7882   11.4492    8.8339    9.6778   10.8731    9.9838    9.7785   11.3963   10.5776   11.0166    9.4555    9.6423    9.1622    9.9647    8.9938    9.6345    8.9726    9.5730    9.1963   10.5112   10.9398   11.3474    8.7051   10.3810    8.8984   10.1566    7.9689    8.5550   10.8648   10.4672   10.8331   12.2911    9.4373   10.4614    9.7454   10.0976    9.3473    8.5787    9.2179   12.2651    9.6006   10.5198   10.4456   10.4969   11.3667   10.4954    9.2422   10.5280    9.7748    8.5070    9.9630   10.0939    8.9120   10.2242    9.0144   10.4455    9.1071   10.6016   10.1135    9.9966    9.6936    8.9400   11.6334   10.1046   10.4410   11.0821   10.2262   11.7434   10.3988    8.0191    9.3486   10.8170   10.1347    9.7333   12.0409    9.4927   10.7403   10.3549    9.8201   10.1065    9.1467   10.9028   11.1071   10.6495    9.4059   10.8576    9.3047   10.1079    9.8819    9.8970    8.1030   12.2088    9.6710    9.2244   11.0312    9.9644   11.1147   11.0988   10.4404    9.6566   11.5520   11.1510    9.9377    9.3403   11.3051
 
