# Supplementary material for: Inclusive Composite Interval Mapping of QTL by Environment Interactions in Biparental Populations
Source: PLoS One. 2015 Jul 10;10(7):e0132414. doi: 10.1371/journal.pone.0132414 (PMC4498613; doi:10.1371/journal.pone.0132414)
Supplement: S2 File — (ZIP) [file pone.0132414.s002.zip › F2 population/e=1/run_00076.met]

!**********************Note: lines staring with "!" are remarks and will be ignored in the program********************
!*********************************General Information**********************************
!Assuming F1 = P1 x P2, populations available in QTL IciMapping are: 
!  1, P1BC1F1 = P1 x F1, the first backcrossing where P1 is used as the recurrent parent;
!  2, P2BC1F1 = P2 x F1, the first backcrossing where P2 is used as the recurrent parent;
!  3, F1DH, F1-derived doubled haploids; 
!  4, RIL or F1RIL, recombination inbred lines through the repeated selfing of F1;
!  5, P1BC1RIL, recombination inbred lines through the repeated selfing of P1BC1F1;
!  6, P2BC1RIL, recombination inbred lines through the repeated selfing of P2BC1F1;
!  7, F2, the selfing generation of F1;
!  8, F3, the selfing generation of F2;
!  9, P1BC2F1, the second backcrossing where P1 is used as the recurrent parent; 
! 10, P2BC2F1, the second backcrossing where P2 is used as the recurrent parent;
! 11, P1BC2RIL, recombination inred lines through the repeated selfing of P1BC2F1; 
! 12, P2BC2RIL, recombination inred lines through the repeated selfing of P2BC2F1; 
! 13, P1BC1F2, the selfing generation of P1BC1F1; 
! 14, P2BC1F2, the selfing generation of P2BC1F1; 
! 15, P1BC2F2, the selfing generation of P1BC2F1; 
! 16, P2BC2F2, the selfing generation of P2BC2F1; 
! 17, P1BC1DH, P1BC1F1-derived doubled haploids; 
! 18, P2BC1DH, P2BC1F1-derived doubled haploids; 
! 19, P1BC2DH, P1BC2F1-derived doubled haploids; 
! 20, P2BC2DH, P2BC2F1-derived doubled haploids; 
   7      !Mapping Population (see remarks above)
   2      !Mapping Function (1 for Kosambi; 2 for Haldane; 3 for Morgan)
   2      !Marker Space Type (1 for intervals; 2 for positions)
   1      !Marker Space Unit(1 for centiMorgans; 2 for Morgan)
   6      !Number of Chromosomes (or Linkage Groups)
 200      !Size of the mapping population
   1      !Number of environments
 
!***************************************** Chromosomes and Linkage Maps **********************************************
!Chromosome                 NumMarkers
-CH1                        16
-CH2                        16
-CH3                        16
-CH4                        16
-CH5                        16
-CH6                        16
!Linkage map (Marker name followed by position or the interval length)
 MK-1-1                1     0.000
 MK-1-2                1    10.000
 MK-1-3                1    20.000
 MK-1-4                1    30.000
 MK-1-5                1    40.000
 MK-1-6                1    50.000
 MK-1-7                1    60.000
 MK-1-8                1    70.000
 MK-1-9                1    80.000
 MK-1-10               1    90.000
 MK-1-11               1   100.000
 MK-1-12               1   110.000
 MK-1-13               1   120.000
 MK-1-14               1   130.000
 MK-1-15               1   140.000
 MK-1-16               1   150.000
 MK-2-1                2     0.000
 MK-2-2                2    10.000
 MK-2-3                2    20.000
 MK-2-4                2    30.000
 MK-2-5                2    40.000
 MK-2-6                2    50.000
 MK-2-7                2    60.000
 MK-2-8                2    70.000
 MK-2-9                2    80.000
 MK-2-10               2    90.000
 MK-2-11               2   100.000
 MK-2-12               2   110.000
 MK-2-13               2   120.000
 MK-2-14               2   130.000
 MK-2-15               2   140.000
 MK-2-16               2   150.000
 MK-3-1                3     0.000
 MK-3-2                3    10.000
 MK-3-3                3    20.000
 MK-3-4                3    30.000
 MK-3-5                3    40.000
 MK-3-6                3    50.000
 MK-3-7                3    60.000
 MK-3-8                3    70.000
 MK-3-9                3    80.000
 MK-3-10               3    90.000
 MK-3-11               3   100.000
 MK-3-12               3   110.000
 MK-3-13               3   120.000
 MK-3-14               3   130.000
 MK-3-15               3   140.000
 MK-3-16               3   150.000
 MK-4-1                4     0.000
 MK-4-2                4    10.000
 MK-4-3                4    20.000
 MK-4-4                4    30.000
 MK-4-5                4    40.000
 MK-4-6                4    50.000
 MK-4-7                4    60.000
 MK-4-8                4    70.000
 MK-4-9                4    80.000
 MK-4-10               4    90.000
 MK-4-11               4   100.000
 MK-4-12               4   110.000
 MK-4-13               4   120.000
 MK-4-14               4   130.000
 MK-4-15               4   140.000
 MK-4-16               4   150.000
 MK-5-1                5     0.000
 MK-5-2                5    10.000
 MK-5-3                5    20.000
 MK-5-4                5    30.000
 MK-5-5                5    40.000
 MK-5-6                5    50.000
 MK-5-7                5    60.000
 MK-5-8                5    70.000
 MK-5-9                5    80.000
 MK-5-10               5    90.000
 MK-5-11               5   100.000
 MK-5-12               5   110.000
 MK-5-13               5   120.000
 MK-5-14               5   130.000
 MK-5-15               5   140.000
 MK-5-16               5   150.000
 MK-6-1                6     0.000
 MK-6-2                6    10.000
 MK-6-3                6    20.000
 MK-6-4                6    30.000
 MK-6-5                6    40.000
 MK-6-6                6    50.000
 MK-6-7                6    60.000
 MK-6-8                6    70.000
 MK-6-9                6    80.000
 MK-6-10               6    90.000
 MK-6-11               6   100.000
 MK-6-12               6   110.000
 MK-6-13               6   120.000
 MK-6-14               6   130.000
 MK-6-15               6   140.000
 MK-6-16               6   150.000
!*********************************** Marker Types ********************************************************************
!Co-dominant marker: When heterozygote F1 is present, P1 is coded as 2, F1 is coded as 1, and P2 is coded as 0; Otherwise, P1 is coded as 2, and P2 is coded as 0. 
!Dominant marker: When heterozygote F1 is present, P1 and F1 are coded as 12, and P2 is coded as 0; Otherwise, P1 is coded as 2, and P2 is coded as 0.  
!Recessive markers: When heterozygote F1 is present, P1 is coded as 2, and F1 and P2 are coded as 10; Otherwise, P1 is coded as 2, and P2 is coded as 0. 
!Missing marker is coded as -1. 
 MK-1-1                 1   1   0   1   2   1   1   2   2   0   2   0   1   2   1   0   1   1   1   2   0   2   0   2   0   1   1   1   2   1   1   1   2   1   1   2   1   1   1   1   1   2   2   1   1   2   0   0   2   0   2   2   0   0   1   0   1   2   2   1   2   0   1   2   1   1   1   1   0   1   2   1   2   0   1   1   1   2   2   2   0   2   0   2   0   0   2   1   1   1   0   1   1   0   0   0   1   0   1   2   1   2   2   1   1   1   1   0   0   1   1   2   1   1   1   0   1   0   1   2   1   1   2   2   2   1   0   1   2   1   1   1   2   1   1   0   1   1   1   1   2   1   0   1   0   1   1   0   1   2   2   0   0   1   1   0   0   1   0   1   1   0   1   0   0   1   2   2   1   0   1   2   1   0   1   1   1   1   1   1   1   2   0   1   1   2   1   1   1   1   2   2   1   2   1   0   2   1   1   1
 MK-1-2                 1   1   0   1   1   1   1   2   2   0   1   1   1   2   1   1   1   1   1   2   0   2   0   2   0   1   1   1   2   0   1   1   2   1   1   1   1   1   1   2   1   1   2   1   1   2   0   0   2   0   2   2   0   0   1   0   1   2   2   1   1   0   1   2   1   1   1   1   0   1   2   1   2   0   1   1   1   1   2   2   0   0   0   2   1   1   2   1   1   1   0   1   1   0   0   1   0   0   1   1   2   2   2   1   1   1   1   0   0   1   1   1   1   1   1   0   0   0   1   2   1   1   2   2   1   1   0   1   2   1   1   1   2   2   1   0   1   1   1   1   2   1   0   0   0   2   1   0   1   1   2   1   0   2   1   0   0   1   0   1   1   0   1   0   0   1   2   1   1   0   1   2   1   0   2   1   1   1   1   2   1   1   0   2   2   1   1   1   1   0   2   2   1   2   1   1   1   1   1   2
 MK-1-3                 1   1   0   1   1   0   1   2   2   0   1   1   1   1   2   1   1   1   1   1   0   2   0   2   1   1   1   2   2   0   1   1   2   1   1   1   1   1   1   2   2   1   2   1   1   2   0   0   2   0   2   2   0   0   2   0   1   2   2   1   1   0   1   2   1   1   1   2   1   1   1   1   2   0   0   1   0   1   2   2   0   0   0   1   1   1   2   1   1   2   0   2   1   0   0   1   0   0   1   1   2   2   2   1   1   1   1   0   0   1   1   2   1   1   1   0   0   0   1   2   0   0   2   2   1   1   0   1   2   1   1   1   2   2   1   0   1   1   1   1   1   1   0   0   0   2   1   0   1   1   2   2   0   2   1   0   1   2   1   1   1   0   1   0   0   1   2   1   1   0   1   2   0   0   2   1   1   1   1   1   1   1   0   2   2   1   1   1   0   0   2   2   1   2   1   1   1   1   1   2
 MK-1-4                 1   1   0   2   1   1   1   2   2   0   1   1   1   1   2   1   2   1   0   1   0   2   0   2   1   0   1   2   2   0   1   1   2   1   1   2   1   1   1   1   2   0   1   1   1   2   0   1   0   0   2   2   0   1   2   0   1   2   1   1   1   0   1   2   1   1   1   2   1   0   0   1   2   0   0   1   0   2   2   2   0   0   0   1   0   1   2   2   1   2   0   2   1   0   0   0   0   1   1   1   2   2   1   1   1   1   1   0   1   1   2   2   1   1   1   0   1   0   0   1   1   1   2   2   2   0   0   1   2   1   1   1   1   2   0   0   1   1   2   1   1   1   0   0   0   2   1   0   2   1   2   2   0   2   1   0   1   2   1   0   2   0   1   0   0   1   2   1   1   0   1   2   0   1   2   1   1   1   1   1   1   1   1   2   2   1   1   1   1   0   2   2   1   2   2   1   1   1   1   1
 MK-1-5                 1   1   0   2   1   1   2   1   2   0   1   1   1   1   1   1   1   2   1   1   1   2   0   2   1   0   1   2   2   0   1   2   2   1   1   2   1   1   1   1   2   0   1   2   1   2   0   2   0   0   2   2   0   2   2   0   1   2   1   0   1   0   1   2   2   1   1   1   1   0   0   1   1   0   0   1   0   2   1   2   2   0   1   0   0   2   2   2   1   2   0   2   1   0   0   0   0   1   1   1   2   2   1   1   1   1   1   0   1   2   2   2   1   1   1   1   1   0   0   0   2   1   2   1   1   0   0   0   2   1   1   2   2   2   1   0   0   1   2   1   1   1   0   0   1   2   1   0   2   1   2   2   0   2   1   1   1   2   2   0   2   0   1   1   0   1   2   1   1   1   0   2   0   1   2   1   1   1   1   1   1   0   1   2   2   1   1   1   1   0   2   2   1   1   0   1   1   1   1   1
 MK-1-6                 1   1   0   1   1   0   2   1   2   0   1   2   1   1   1   1   1   2   2   2   1   1   0   1   1   0   1   2   2   0   1   2   2   2   1   2   1   1   1   1   1   0   1   2   1   2   0   2   0   0   1   2   0   2   2   0   1   1   1   0   1   1   1   2   1   1   1   1   1   0   0   1   1   0   0   1   0   2   1   2   2   1   0   1   1   2   1   2   1   2   0   2   1   0   0   1   0   1   1   1   2   2   1   1   0   1   1   0   2   1   2   2   1   1   1   1   1   1   0   0   2   0   2   1   1   0   1   0   2   1   0   2   2   2   1   0   0   1   2   1   1   1   0   0   2   2   1   0   2   1   2   2   1   1   1   1   1   2   2   0   2   0   1   1   0   1   2   1   1   1   0   1   0   1   2   1   1   1   1   2   2   0   1   2   2   2   1   1   1   0   2   2   1   1   0   1   1   1   1   1
 MK-1-7                 1   1   0   1   1   1   2   1   2   0   1   2   1   1   1   1   1   2   1   1   1   1   0   1   1   0   1   2   2   0   1   2   2   2   1   1   1   0   1   1   1   0   2   2   1   2   0   2   0   1   1   1   1   1   2   0   1   1   0   0   1   1   1   2   1   1   2   1   1   0   1   1   2   0   0   1   0   2   1   2   2   1   0   1   2   1   1   2   1   2   0   2   1   0   0   1   0   1   1   1   1   2   1   1   0   2   1   0   2   2   2   1   1   1   1   1   1   1   0   0   2   0   2   0   0   0   1   1   2   1   0   2   2   2   1   0   0   1   2   1   1   1   0   1   2   2   1   1   2   1   2   1   1   1   1   1   1   2   2   0   2   0   1   2   0   1   2   1   1   1   0   1   0   1   2   1   1   0   1   2   2   0   1   2   2   2   1   1   1   0   2   2   1   0   0   2   1   1   1   1
 MK-1-8                 1   1   0   1   1   1   2   1   2   0   1   2   1   1   0   1   1   2   1   1   0   1   0   1   1   0   1   1   2   0   1   2   1   2   1   1   1   0   2   1   1   0   1   2   1   2   0   2   0   2   1   1   1   2   2   1   1   1   1   0   1   1   1   2   1   1   1   1   0   0   1   1   2   0   0   1   1   2   1   2   2   1   0   1   1   1   1   2   1   2   0   2   1   1   0   1   0   1   1   1   1   2   1   1   1   2   1   0   2   2   2   1   1   1   2   1   2   1   0   0   2   1   2   0   0   0   1   1   2   1   0   2   1   2   1   0   0   0   2   1   1   1   0   1   2   1   1   1   2   1   2   1   1   1   1   1   1   2   2   1   2   0   1   2   1   1   2   1   1   1   0   2   0   1   2   1   1   0   1   2   2   0   1   2   2   2   1   1   2   1   0   2   1   0   0   2   1   2   0   1
 MK-1-9                 2   1   0   2   1   1   1   1   2   0   1   2   0   1   1   1   1   2   2   1   0   1   0   1   1   0   1   1   2   0   0   1   1   2   1   1   1   0   2   1   1   0   0   2   0   2   1   2   1   2   1   1   1   2   2   1   1   1   1   0   1   1   1   2   1   1   1   1   0   0   0   1   2   0   1   1   1   2   1   2   2   2   0   0   1   1   1   1   1   2   0   2   1   1   0   1   0   0   1   1   1   2   1   1   1   2   1   0   2   2   2   1   1   1   1   2   2   1   1   1   2   1   2   0   1   0   1   1   2   1   0   2   1   2   2   0   0   0   2   1   1   1   0   1   2   1   1   1   2   1   2   1   1   1   1   1   1   2   2   1   2   0   1   2   0   0   2   1   1   1   0   2   0   1   2   1   2   1   1   1   1   0   1   2   2   2   1   0   2   1   0   2   1   0   0   2   1   1   0   1
 MK-1-10                2   1   0   2   0   1   1   2   2   0   0   1   0   2   1   1   1   1   1   1   2   1   0   1   1   0   1   1   2   1   0   0   2   2   0   1   1   0   2   2   1   1   0   2   1   2   1   2   1   2   1   1   1   2   2   1   1   1   1   1   1   1   1   2   1   1   1   0   0   0   0   1   2   0   1   2   2   2   1   2   1   2   0   0   1   1   1   0   1   2   0   2   1   1   0   1   0   0   1   1   1   1   1   1   1   1   1   0   2   2   2   1   1   1   1   2   2   2   1   1   2   2   2   0   1   0   1   1   2   1   0   2   0   2   2   0   0   0   2   1   1   1   0   1   2   0   1   0   2   2   2   1   1   1   1   1   1   2   2   1   1   0   2   2   0   0   2   0   1   1   0   2   0   1   2   2   2   1   1   1   2   0   1   2   2   2   1   0   1   1   0   2   1   0   0   2   1   1   1   1
 MK-1-11                1   1   0   2   0   1   1   2   2   0   0   2   0   2   0   1   1   1   2   1   1   1   0   1   1   0   2   1   2   1   1   0   2   2   1   1   2   1   2   2   0   1   1   2   1   2   1   2   1   2   1   1   1   2   2   1   0   1   1   1   1   1   0   2   2   1   1   0   0   0   1   1   2   0   1   2   1   0   2   2   1   2   0   0   1   1   1   1   1   2   0   2   1   1   0   1   0   0   1   1   1   1   1   1   1   1   1   0   2   2   1   1   1   1   1   2   1   2   1   1   2   2   2   0   1   0   1   1   1   1   0   2   1   2   2   0   0   0   2   1   2   1   0   0   1   1   1   0   2   2   2   1   1   1   1   1   1   1   2   1   1   0   2   2   0   0   2   0   0   1   0   2   0   1   1   1   2   0   1   1   2   0   0   2   2   2   1   0   1   1   1   2   1   0   1   2   1   1   1   1
 MK-1-12                1   0   0   0   0   1   1   2   2   0   0   1   0   2   1   1   1   1   2   1   1   1   1   1   1   0   2   1   2   1   1   1   2   2   1   2   2   1   2   2   0   1   1   2   2   2   1   2   1   2   1   1   1   2   2   0   0   1   1   1   1   1   0   1   2   1   1   0   1   0   1   1   2   1   1   2   1   0   2   2   1   2   0   1   1   1   1   1   0   2   0   2   0   1   0   1   0   0   1   1   1   1   1   1   1   2   2   1   1   2   1   0   1   1   2   2   1   2   1   1   2   2   2   0   1   0   1   1   1   1   0   2   1   2   2   2   0   0   2   1   2   1   1   0   1   1   0   1   2   2   2   0   1   1   1   1   1   1   2   1   1   0   1   2   0   1   2   0   0   2   1   2   0   1   1   2   2   2   1   2   1   0   0   2   2   2   1   0   1   2   1   2   1   0   1   1   1   1   2   1
 MK-1-13                1   0   0   1   2   1   1   2   2   0   0   1   0   1   1   1   1   1   1   1   1   1   1   0   2   1   2   1   2   1   1   1   2   2   1   2   2   1   1   2   0   1   1   2   2   2   1   2   1   1   1   1   1   1   2   0   1   1   1   1   1   1   0   1   2   1   1   0   0   1   1   1   2   1   0   2   1   0   2   2   1   1   0   0   1   1   1   2   0   2   0   1   1   1   0   1   0   0   1   1   1   1   1   1   1   2   2   1   2   2   1   0   1   1   2   2   1   2   1   0   2   2   2   0   1   0   1   2   0   0   1   2   1   2   2   2   0   0   2   1   2   1   1   0   1   1   0   2   2   2   2   0   1   1   1   1   1   1   2   1   1   0   1   2   0   2   1   1   0   2   1   2   1   1   1   2   2   1   1   2   1   0   0   2   2   2   1   0   1   2   2   2   1   0   0   1   1   1   2   1
 MK-1-14                1   1   0   2   2   1   2   1   2   0   0   2   0   1   1   1   1   1   1   2   1   2   1   0   2   1   1   1   2   1   1   0   2   2   1   2   2   2   1   2   0   0   1   2   2   1   1   2   1   1   1   1   1   1   2   0   2   2   1   1   1   1   0   1   2   0   1   0   1   0   1   1   1   0   0   2   1   0   2   1   2   0   0   0   1   1   1   2   1   2   0   1   1   1   0   1   0   0   1   1   1   2   1   1   1   2   2   1   2   1   1   0   2   1   2   2   1   2   1   0   2   2   2   0   1   0   1   2   0   0   1   2   0   2   2   1   0   0   2   1   2   1   1   0   1   1   1   1   2   1   2   0   1   1   1   1   0   1   0   0   1   0   0   2   0   2   1   1   1   1   1   2   1   1   1   2   2   0   1   2   1   0   0   2   2   1   1   0   1   2   2   2   1   0   0   0   1   2   2   1
 MK-1-15                1   1   0   2   1   1   2   1   2   0   0   2   1   1   1   2   0   1   1   1   2   2   0   1   1   0   1   1   2   1   1   0   2   1   1   2   1   2   1   2   0   0   1   2   1   1   1   2   1   1   1   1   1   1   2   0   2   2   1   1   1   1   0   1   2   0   1   0   1   1   1   1   1   0   0   2   1   0   2   1   2   0   2   0   1   1   0   2   2   2   0   1   1   1   0   1   0   0   0   1   1   2   1   1   1   2   2   1   2   1   1   0   2   0   1   2   1   0   1   0   2   1   2   0   1   0   1   2   0   0   2   2   0   1   2   1   0   0   2   1   1   1   1   0   1   2   1   1   2   1   2   0   0   1   1   2   0   1   0   0   1   1   0   2   0   1   2   1   1   1   1   1   2   1   1   2   1   0   1   2   2   0   0   2   2   1   2   0   1   2   2   2   1   0   1   0   1   2   2   1
 MK-1-16                1   1   1   2   1   1   2   1   2   0   1   2   1   1   1   2   1   1   2   1   2   2   0   1   1   0   1   1   1   0   1   0   2   1   1   2   1   2   0   1   0   0   1   2   1   1   1   2   1   1   1   1   1   1   1   0   2   1   1   2   1   1   1   1   2   0   1   0   1   1   1   1   1   0   1   1   1   0   2   1   1   0   2   0   0   1   0   2   2   2   0   1   0   1   0   1   0   0   0   0   1   2   1   1   1   2   2   1   1   1   1   0   2   0   0   1   1   1   1   0   2   1   1   0   2   0   1   2   0   0   1   2   0   2   2   2   0   0   2   1   0   1   1   0   1   2   1   1   2   1   1   0   0   1   1   2   0   1   0   0   2   2   0   2   0   1   2   1   1   0   1   1   2   1   1   2   1   0   1   2   2   0   1   2   2   1   1   0   1   2   2   2   1   0   0   0   1   2   1   1
 MK-2-1                 1   2   0   1   2   2   0   2   2   1   2   0   1   1   1   1   0   1   1   1   1   2   1   1   1   1   0   0   1   1   0   0   1   2   0   1   0   1   2   1   1   2   2   2   1   1   0   1   1   1   2   1   1   0   0   2   1   0   0   1   1   0   1   2   1   1   1   1   1   0   2   0   2   1   1   1   0   1   1   0   1   1   1   1   2   1   0   2   2   0   1   0   1   1   1   1   1   0   1   1   1   0   1   2   1   0   0   2   0   2   0   1   1   1   0   1   1   1   1   2   2   2   1   1   2   0   2   2   2   0   2   0   1   1   2   1   2   1   0   2   1   0   0   1   0   1   1   1   2   1   0   1   1   0   2   2   2   1   1   1   0   1   1   0   1   0   1   0   1   1   1   2   2   0   1   0   0   1   1   1   1   1   1   1   1   1   1   2   1   2   0   1   0   1   1   1   1   0   2   1
 MK-2-2                 1   2   0   1   2   2   0   2   2   1   1   0   1   1   0   0   0   1   1   1   1   2   1   0   1   1   0   1   1   1   0   1   1   2   0   1   0   1   2   1   0   2   2   2   1   1   0   1   1   1   2   1   1   0   0   2   1   0   1   1   1   0   1   2   1   1   2   1   1   0   2   0   2   1   0   1   0   1   1   0   1   1   1   1   2   1   0   2   2   0   1   1   1   1   1   1   1   1   1   1   1   0   1   2   1   0   0   1   0   2   0   1   1   1   0   2   1   0   1   2   2   2   0   1   2   1   1   2   1   0   2   0   1   1   2   1   2   1   0   2   1   0   0   1   0   1   1   1   2   1   0   1   1   0   2   2   2   1   1   1   0   1   1   0   1   1   1   0   1   1   1   2   2   0   1   1   0   1   2   2   1   1   0   1   1   1   1   2   0   2   0   1   1   1   2   1   1   1   2   1
 MK-2-3                 1   2   0   1   1   2   0   1   2   1   1   0   0   1   0   1   1   1   0   1   1   2   1   0   1   1   0   2   2   1   0   2   0   1   0   1   0   1   2   1   0   2   2   2   1   1   0   1   2   1   2   1   1   1   0   2   0   0   1   1   1   0   1   2   1   1   2   1   0   0   1   0   2   1   0   1   0   1   1   0   0   1   1   1   1   1   0   2   2   0   2   1   1   1   1   1   1   1   1   2   1   0   1   2   1   0   0   1   1   2   0   1   1   1   0   2   1   0   1   2   2   1   0   2   2   1   1   2   1   0   2   1   1   1   0   1   2   2   0   2   1   0   0   1   1   1   1   1   1   0   0   0   1   0   2   2   2   1   1   0   0   1   1   0   1   1   1   0   1   1   1   1   2   0   0   1   0   1   2   2   1   1   0   1   1   1   1   1   0   2   0   1   1   1   1   1   1   1   2   0
 MK-2-4                 1   2   1   1   1   2   0   1   2   1   1   0   1   1   0   1   2   1   0   1   2   2   1   1   1   0   1   1   2   1   0   2   0   1   0   1   0   1   2   1   1   2   2   2   0   1   0   2   2   1   0   1   1   1   0   2   0   0   1   1   1   0   1   2   1   1   2   1   0   0   2   0   2   1   0   1   0   1   1   0   1   1   1   1   1   1   0   2   2   0   2   1   1   1   1   1   0   1   1   2   0   0   1   2   1   0   1   1   1   2   0   1   1   1   0   2   1   1   1   2   2   1   0   2   2   1   1   1   1   0   2   1   1   1   0   0   2   1   0   1   1   0   0   1   1   1   1   1   1   1   0   0   1   0   1   2   2   1   1   0   1   1   2   1   1   2   1   0   1   1   1   1   1   0   0   1   1   1   2   2   1   1   0   1   1   1   2   1   1   2   1   1   1   1   1   1   1   1   2   0
 MK-2-5                 0   2   1   1   1   2   0   1   2   1   1   0   1   1   0   1   2   1   0   1   1   2   1   1   1   0   1   1   2   1   0   2   0   1   0   1   0   1   2   0   2   2   1   1   0   1   0   2   2   1   0   1   1   0   1   2   0   0   1   1   0   0   1   2   1   1   2   2   0   1   2   1   2   1   0   0   0   1   1   0   2   1   1   1   1   1   2   2   2   1   2   1   1   1   1   1   0   0   1   1   1   0   2   1   1   0   1   1   1   2   0   1   1   1   0   2   1   2   1   2   2   2   0   2   2   1   1   0   1   0   1   1   1   2   0   0   2   1   1   1   2   0   0   1   2   1   0   1   2   1   0   0   1   0   0   2   2   1   0   0   1   1   1   1   1   2   1   1   1   1   1   1   1   0   0   0   1   1   2   2   1   0   0   2   0   1   1   1   1   2   1   1   1   1   1   1   1   1   2   0
 MK-2-6                 0   2   1   0   1   2   0   1   2   1   1   0   1   1   1   1   2   1   1   1   1   1   1   1   1   0   0   1   2   1   0   2   0   1   0   1   0   1   2   0   2   2   1   1   1   1   0   2   1   1   0   2   1   0   1   2   0   0   1   2   1   0   1   2   1   0   2   2   0   1   2   1   2   1   0   0   0   1   1   0   2   1   1   1   1   0   2   2   2   1   2   1   1   1   1   1   1   0   1   1   1   0   2   1   0   0   1   1   1   2   0   1   1   1   0   2   2   2   1   2   1   2   0   2   2   1   1   0   1   1   1   1   2   2   0   0   2   1   1   1   2   0   0   1   2   1   1   0   2   1   0   0   1   1   0   2   2   1   0   0   2   1   1   1   1   2   0   1   1   1   2   1   1   0   0   0   1   1   2   2   1   0   0   2   0   1   2   1   1   2   2   2   1   1   1   1   1   1   2   0
 MK-2-7                 0   1   1   0   1   1   1   1   2   1   1   0   1   1   0   1   2   1   1   1   1   1   1   2   1   0   1   1   2   1   0   2   1   1   0   1   0   1   2   0   2   2   0   2   1   0   0   2   0   1   0   2   1   0   1   2   0   0   1   2   1   0   1   2   1   0   1   2   0   1   2   1   1   2   0   1   0   1   1   0   2   1   1   1   0   0   2   2   1   1   2   0   1   1   2   2   1   0   1   1   1   0   2   1   1   0   1   1   1   1   0   1   1   1   1   2   2   2   1   1   1   2   0   2   2   1   1   0   1   1   1   1   2   1   0   0   2   1   2   1   2   0   0   0   2   0   1   0   1   1   0   0   1   1   0   2   2   1   0   0   2   2   1   1   1   2   0   1   0   0   2   1   1   1   1   0   1   1   2   2   1   0   0   2   0   1   2   1   1   2   2   2   1   1   0   2   1   1   2   0
 MK-2-8                 0   1   2   0   1   1   1   2   2   1   1   0   1   1   0   0   2   1   1   1   1   1   1   2   1   0   0   1   2   0   1   2   1   1   0   1   0   1   2   1   2   2   0   2   0   1   0   1   1   2   0   1   1   0   1   2   0   0   0   2   1   0   2   1   1   1   1   2   0   1   2   1   1   2   0   1   0   0   2   0   2   1   1   0   0   0   2   2   1   1   2   0   1   1   1   2   1   0   1   1   1   0   2   1   1   0   1   1   1   1   0   0   1   1   1   2   2   2   1   1   1   2   0   2   2   1   1   0   1   1   1   1   2   1   0   0   2   1   2   1   1   1   0   0   2   1   1   0   1   1   0   0   1   1   0   2   2   1   0   0   1   2   1   1   0   2   0   1   0   0   2   1   1   2   1   0   2   1   2   2   0   0   0   2   1   1   2   1   1   2   2   2   2   1   0   2   1   1   1   1
 MK-2-9                 0   1   2   0   1   1   1   2   1   1   1   0   1   1   1   0   2   2   1   2   1   1   1   2   1   0   2   1   2   0   1   1   1   1   0   2   0   1   2   1   2   2   0   2   0   1   0   1   1   0   0   1   1   0   1   2   0   0   0   2   1   2   1   1   1   1   1   2   0   2   2   1   1   2   0   1   0   0   2   0   1   1   2   0   1   0   2   1   2   1   2   0   1   1   1   2   1   1   2   1   1   0   2   1   1   0   1   1   1   1   0   0   1   1   1   2   2   2   1   1   1   2   0   2   2   1   1   0   1   1   1   1   2   1   0   1   2   1   2   2   1   2   0   0   1   1   1   0   1   1   2   0   1   1   0   1   2   1   0   0   0   1   1   2   0   2   0   1   0   0   1   1   1   1   1   0   2   1   2   2   1   0   0   2   1   1   2   1   1   2   2   2   1   1   0   1   1   1   1   1
 MK-2-10                1   1   2   0   1   1   1   2   1   1   1   0   2   2   1   0   2   2   1   1   1   1   1   2   1   0   2   1   2   0   1   0   1   1   0   2   0   1   2   1   2   2   0   2   0   1   0   1   1   0   0   1   1   0   1   2   0   0   0   2   1   2   1   1   1   1   1   2   0   2   2   1   1   2   0   1   0   0   2   0   1   1   2   0   1   0   2   1   2   1   2   0   2   1   1   2   1   1   2   2   1   2   1   1   1   0   0   1   1   1   0   0   1   1   1   2   2   2   1   1   1   2   0   2   1   1   1   0   0   0   0   1   2   1   0   1   2   0   2   2   1   1   1   1   1   0   1   0   1   2   2   0   1   1   0   1   1   1   0   0   1   1   1   1   0   2   0   1   1   0   1   1   1   1   1   0   2   1   1   2   1   0   0   1   0   0   2   2   1   2   1   2   1   1   0   1   2   1   1   1
 MK-2-11                1   1   2   0   1   1   1   2   1   1   0   0   1   2   0   0   2   2   2   1   1   1   1   1   1   0   1   1   2   1   1   1   1   2   1   2   0   1   1   1   2   2   0   2   1   1   1   1   1   0   1   1   1   1   1   2   0   0   0   2   1   2   1   1   1   1   2   2   0   2   2   1   1   1   0   1   0   1   2   0   0   1   2   0   1   0   2   1   2   1   2   1   2   1   1   2   1   1   2   2   1   2   2   2   1   1   0   1   1   1   0   0   1   1   2   2   2   2   0   1   1   2   0   2   0   1   1   1   0   0   0   1   2   1   0   1   0   0   2   2   1   1   2   1   1   0   1   0   2   2   2   0   1   2   0   1   0   1   0   0   1   1   0   2   1   2   0   2   2   0   1   1   1   1   1   0   2   1   1   2   1   1   2   1   0   1   2   1   2   2   1   1   1   1   0   1   2   0   0   1
 MK-2-12                1   1   1   0   0   1   1   2   1   0   0   0   1   2   0   0   2   2   2   1   0   1   2   1   1   0   1   1   2   1   1   1   1   2   1   2   0   1   1   1   2   2   1   2   2   1   1   1   0   0   1   1   1   1   1   2   0   0   0   1   1   2   1   1   1   1   2   1   0   2   2   0   1   1   1   0   0   1   2   0   0   1   2   0   1   0   2   2   2   0   2   1   2   1   1   2   1   1   2   1   1   2   2   1   1   1   0   1   1   1   0   0   1   1   2   0   2   2   0   1   1   2   0   1   1   1   1   1   0   0   0   1   2   1   0   1   0   1   2   2   1   2   2   2   1   0   1   0   2   2   2   0   2   2   0   2   0   1   0   1   1   1   0   2   1   2   0   2   1   0   1   1   1   1   1   0   2   1   1   2   1   1   2   2   1   1   2   1   2   2   1   1   1   1   0   1   2   0   0   0
 MK-2-13                1   1   1   1   1   1   2   2   0   0   0   0   1   2   0   0   2   2   2   1   0   1   2   2   1   0   1   1   2   1   1   1   1   2   1   2   0   1   0   1   2   1   1   2   2   1   1   1   0   0   1   1   2   2   1   1   0   0   0   1   1   2   2   1   1   1   2   1   0   2   2   0   1   1   0   0   0   0   2   0   0   1   2   0   1   0   2   1   2   0   2   1   1   1   1   2   1   0   2   1   1   2   2   1   1   1   0   1   1   1   0   0   0   0   2   0   2   2   1   1   1   1   1   1   1   1   1   1   0   1   1   2   2   1   0   1   0   1   2   2   2   1   2   2   2   0   2   0   2   2   2   0   2   2   0   2   0   0   1   1   1   2   0   1   1   2   0   1   1   0   1   0   1   1   1   1   2   0   1   2   1   1   2   2   1   1   2   2   1   2   1   1   1   1   1   2   1   0   0   0
 MK-2-14                1   1   1   1   2   1   1   2   1   0   0   0   1   1   0   0   2   2   2   1   0   1   2   1   1   0   0   1   2   1   1   1   1   2   2   2   1   1   0   1   2   1   1   2   2   1   2   1   0   1   1   1   1   2   1   1   0   0   0   1   1   2   1   1   1   1   2   1   1   2   2   0   1   1   0   1   0   0   2   0   0   1   1   0   1   0   2   1   2   0   2   2   0   1   1   2   1   0   1   0   1   2   2   1   1   1   0   1   2   1   0   0   1   0   1   0   2   2   2   1   1   1   1   1   1   1   2   1   0   2   1   2   2   1   0   1   1   1   2   2   2   1   2   1   2   0   2   0   2   2   2   0   2   2   0   2   1   2   0   1   1   2   0   1   1   2   0   1   1   0   1   0   1   1   1   1   1   0   1   2   1   1   2   1   1   1   2   1   1   2   1   2   1   1   1   2   1   0   0   1
 MK-2-15                1   1   2   1   2   1   1   2   1   0   0   0   2   1   0   0   2   2   2   1   0   1   2   1   1   0   0   1   1   2   1   2   1   2   1   2   1   1   1   1   2   1   1   2   1   1   2   1   0   1   1   1   2   2   1   1   0   0   0   1   1   2   1   2   1   1   2   1   1   2   2   0   1   1   0   1   0   0   2   0   0   2   1   0   1   0   2   1   2   0   2   2   0   1   1   2   1   0   1   0   2   2   2   1   0   1   0   1   1   1   0   0   1   0   0   0   2   2   2   1   1   1   1   1   1   2   2   1   0   1   0   2   2   1   0   1   1   1   2   2   2   0   2   1   2   0   2   0   2   2   2   0   1   1   0   2   1   1   1   1   1   2   0   1   1   2   0   1   1   0   1   0   1   1   1   1   1   0   1   2   1   1   2   1   1   1   2   0   0   2   1   2   1   2   1   2   1   0   0   1
 MK-2-16                1   1   2   0   2   1   1   2   1   0   0   0   2   1   0   0   2   1   2   1   0   1   2   1   1   0   1   1   1   1   1   2   1   2   1   2   1   1   1   1   2   0   1   2   1   1   2   1   1   1   1   1   2   1   1   1   0   1   0   2   2   2   1   1   1   0   2   1   1   1   2   0   0   1   0   1   0   0   2   0   0   2   0   0   1   0   2   1   2   0   1   2   0   1   1   2   1   1   1   1   2   2   2   1   0   1   1   1   1   1   0   0   1   1   0   0   2   2   2   1   1   1   1   1   1   2   1   1   0   1   0   2   1   1   0   2   1   0   2   2   2   0   2   1   1   0   2   0   2   2   2   1   0   0   0   2   1   1   1   0   1   1   1   1   1   2   0   1   1   0   0   1   1   1   1   2   1   1   0   2   1   1   2   1   0   2   2   0   0   2   0   2   1   1   1   2   1   0   1   1
 MK-3-1                 0   0   0   0   0   2   1   1   2   1   0   0   1   1   0   0   0   0   0   1   1   2   1   1   1   1   0   1   2   1   0   1   0   1   0   2   2   0   0   0   1   1   1   0   1   1   2   1   1   1   2   0   1   1   1   1   1   1   0   1   1   0   1   2   1   1   0   1   1   1   1   0   2   1   1   2   0   2   0   0   0   1   1   1   1   1   1   2   2   0   1   1   1   1   1   0   0   2   1   1   2   1   1   1   0   1   0   2   2   0   1   2   1   1   0   0   1   0   1   1   1   0   2   1   1   1   0   1   1   0   2   0   1   0   1   1   2   2   1   1   0   1   1   1   1   0   1   1   1   2   1   0   1   2   1   1   0   2   2   1   2   0   1   2   0   1   0   1   1   0   0   1   1   2   1   0   2   0   0   1   0   1   0   2   2   1   1   1   2   1   0   0   2   0   1   2   1   1   1   0
 MK-3-2                 0   0   1   0   0   2   1   1   2   1   1   0   2   2   0   0   0   0   0   1   1   2   1   1   1   1   0   1   2   1   0   1   0   1   0   2   1   0   0   0   1   1   2   0   1   1   2   1   1   1   2   0   1   1   1   1   1   1   0   1   1   0   1   1   1   1   1   1   1   1   2   0   2   1   1   2   0   1   0   0   0   1   1   1   1   2   1   2   2   0   1   1   1   1   1   0   0   2   1   2   2   1   1   1   0   2   0   2   2   0   1   2   1   1   0   0   0   0   1   1   1   0   2   1   1   1   0   1   1   0   2   0   1   0   1   1   2   2   1   1   1   1   1   1   0   0   1   1   1   2   1   0   1   1   1   2   0   2   1   1   2   0   1   2   0   1   0   2   1   0   0   1   1   2   1   0   2   2   0   1   0   1   0   2   2   1   1   1   2   1   0   0   2   0   1   2   1   1   1   0
 MK-3-3                 0   0   1   0   0   2   1   0   2   0   1   1   2   2   0   0   0   0   1   1   1   2   1   1   0   1   0   2   2   1   0   0   0   1   0   2   1   1   1   0   1   1   2   0   1   1   2   1   1   1   2   0   1   1   1   2   0   1   0   1   1   1   0   1   0   1   1   1   0   1   2   0   1   1   1   1   1   2   1   0   1   1   1   1   2   2   1   2   2   0   1   1   1   1   1   0   0   2   1   2   2   1   1   1   0   2   0   1   2   0   1   2   1   1   0   0   0   0   0   1   1   0   2   1   1   1   0   1   1   0   2   0   2   0   1   1   1   1   1   1   1   1   1   1   0   0   1   1   1   2   1   0   1   1   1   2   1   2   1   1   2   0   1   2   0   1   1   2   1   1   0   2   1   2   1   0   2   1   0   1   0   0   0   2   2   1   1   1   2   1   0   0   2   1   1   2   2   0   1   0
 MK-3-4                 1   0   1   0   1   2   1   0   1   1   1   1   2   2   0   0   0   1   1   1   1   2   0   1   0   1   0   2   2   1   0   0   0   1   0   1   1   1   1   0   1   1   1   0   0   1   2   1   1   1   2   0   1   1   1   1   1   1   0   1   1   1   1   1   0   1   1   0   0   1   1   0   1   1   1   1   1   2   1   0   0   1   1   1   1   2   1   2   2   0   1   1   1   1   1   1   0   2   1   2   2   1   2   1   0   2   0   1   1   0   1   2   1   1   0   0   0   0   0   1   1   0   2   1   1   0   0   1   1   0   2   0   2   0   1   1   1   2   1   2   0   1   0   1   0   1   1   1   1   1   1   0   1   1   2   2   2   2   1   2   1   0   1   2   0   0   1   1   1   1   0   2   1   2   1   0   2   0   0   1   0   0   1   2   2   1   1   1   2   1   0   0   2   2   0   2   1   0   1   0
 MK-3-5                 1   0   1   0   2   1   1   0   1   1   1   1   2   2   1   0   1   2   1   1   1   2   0   2   0   1   0   2   2   1   1   0   2   1   1   1   1   1   2   0   1   1   0   1   0   1   2   1   2   1   1   0   1   2   1   1   1   1   1   1   1   1   1   1   0   1   1   0   0   1   0   0   1   1   1   1   1   2   1   0   0   1   1   0   1   2   1   2   2   0   1   1   1   1   1   0   0   2   1   2   2   1   2   1   0   2   1   1   1   0   1   2   1   0   0   0   0   0   0   1   1   0   2   1   1   0   0   1   1   0   2   0   2   0   1   1   1   2   1   1   0   1   0   1   0   1   1   1   1   0   1   0   1   1   2   2   2   2   1   2   1   0   1   2   0   0   1   1   1   1   0   2   1   2   1   0   2   0   0   1   1   0   1   2   2   1   1   1   2   1   1   0   2   2   0   2   1   1   1   0
 MK-3-6                 1   0   1   1   2   1   1   0   1   1   0   1   2   2   1   0   0   2   1   1   1   2   0   2   0   1   0   1   2   1   1   0   2   1   1   1   1   1   2   0   1   0   0   1   0   1   2   1   1   1   1   0   1   1   1   1   2   1   1   0   1   1   1   1   1   1   1   0   0   1   0   0   0   1   0   1   1   2   1   0   0   1   1   0   1   2   1   1   2   0   1   1   1   0   0   1   0   2   1   2   2   1   1   1   0   2   1   1   1   1   2   1   1   0   0   0   0   0   0   1   0   0   1   1   0   0   1   1   1   1   2   0   2   0   2   0   1   2   1   1   0   2   0   1   0   0   1   1   1   0   1   0   1   1   2   2   2   2   1   2   1   0   1   2   0   0   1   1   1   1   0   1   1   1   1   0   2   0   0   1   1   0   1   2   1   1   1   1   2   1   1   1   2   2   0   2   1   1   1   0
 MK-3-7                 1   0   1   1   1   1   1   0   1   1   0   1   2   2   1   1   0   1   1   1   1   2   0   2   0   2   0   1   1   2   1   0   2   1   1   1   1   1   2   1   1   0   0   1   0   1   2   1   1   1   2   0   1   1   1   1   2   1   1   1   1   1   1   1   1   1   0   0   0   1   0   0   0   2   0   1   1   2   2   0   0   1   1   0   1   1   0   1   2   0   1   1   1   0   1   1   0   2   1   2   2   1   1   1   0   2   1   1   1   1   2   2   2   1   0   0   0   0   0   0   0   0   1   1   0   0   1   1   1   1   2   0   2   0   2   0   1   2   1   1   0   2   0   1   0   0   0   1   1   0   1   0   1   1   2   2   1   2   1   2   1   0   1   2   0   0   0   1   1   2   0   0   1   1   1   0   2   0   0   1   1   1   1   2   1   1   1   1   1   2   1   1   2   2   0   2   1   1   1   0
 MK-3-8                 1   0   1   1   1   1   2   1   1   1   0   1   2   2   1   1   0   1   1   0   1   2   0   2   0   1   0   1   1   2   1   0   2   1   1   1   0   0   2   1   1   0   0   0   0   1   2   1   1   0   2   1   1   1   1   2   2   1   1   1   1   1   0   1   0   0   0   0   0   1   0   0   0   2   0   1   2   2   2   0   0   1   1   0   2   1   0   1   1   0   1   1   0   0   1   1   0   2   1   1   1   0   1   1   0   2   1   1   1   1   2   1   2   1   0   0   1   0   0   0   0   0   1   1   0   0   1   1   1   1   2   0   1   0   2   1   1   1   0   1   0   2   0   0   0   0   0   1   1   0   1   0   1   1   2   2   1   2   1   2   1   0   1   2   0   0   0   1   0   2   0   0   1   1   1   0   2   0   1   1   1   1   1   2   1   1   1   1   1   2   0   1   2   2   1   2   1   1   1   0
 MK-3-9                 1   0   1   1   1   1   2   1   2   1   0   1   2   2   1   2   0   0   1   0   1   2   1   2   0   1   0   1   1   2   1   1   2   1   1   1   0   1   2   1   2   0   0   0   1   1   2   2   1   0   2   0   1   1   1   2   2   1   2   1   2   1   0   0   0   0   0   1   0   1   0   1   0   2   0   1   1   1   1   0   0   0   1   0   2   1   0   1   1   0   1   0   1   0   2   1   0   2   2   1   1   1   1   1   0   2   1   1   1   1   2   1   1   1   0   0   1   0   1   0   1   0   1   1   0   0   1   2   1   2   2   0   1   0   2   1   1   1   0   1   0   2   0   0   0   0   0   1   1   0   1   0   1   1   2   2   1   2   1   2   1   0   1   2   0   1   0   1   0   2   0   0   1   2   1   0   2   0   1   1   1   1   1   2   1   1   1   1   1   2   0   1   2   2   1   2   1   1   1   0
 MK-3-10                1   0   1   1   1   1   2   1   2   1   0   2   1   2   1   2   0   0   1   0   1   2   1   2   0   1   0   0   1   2   1   1   2   0   0   1   0   1   2   1   2   0   0   0   1   1   1   2   1   0   2   0   1   1   2   2   2   1   2   1   2   1   0   1   0   0   0   1   0   1   0   1   1   2   0   1   2   1   1   0   0   0   1   0   2   1   0   1   2   0   1   0   1   0   2   0   0   2   2   1   1   1   1   1   0   2   0   2   0   1   2   1   2   1   0   0   1   0   1   1   0   2   1   1   1   1   1   2   1   1   2   0   1   0   2   1   1   0   0   1   0   2   0   0   1   0   0   1   1   0   1   0   1   1   2   2   1   1   0   2   1   0   1   2   1   1   0   1   1   2   0   0   1   2   1   1   2   1   1   1   1   0   1   1   1   0   2   0   1   2   0   0   2   1   1   0   1   1   1   0
 MK-3-11                1   0   1   1   1   1   2   0   1   1   0   2   2   2   0   2   0   0   1   0   1   1   1   2   0   1   0   0   1   2   1   1   2   0   0   1   0   1   2   1   1   1   0   0   0   1   2   2   1   0   2   0   1   1   2   2   2   1   2   1   2   2   0   2   0   0   0   1   1   1   1   1   1   2   0   1   1   1   1   0   0   0   1   0   2   1   0   1   2   0   1   0   1   0   2   1   0   2   1   1   1   0   1   1   0   2   0   2   0   1   2   1   1   1   0   0   2   0   1   2   0   2   0   1   1   1   1   2   0   1   2   0   1   0   2   1   1   0   0   1   0   2   0   0   1   0   1   1   1   0   0   0   0   1   1   2   1   1   0   2   1   0   1   2   1   0   0   1   1   2   0   0   1   2   2   1   0   1   1   1   1   1   2   0   1   0   2   1   1   2   0   0   2   1   1   0   1   1   1   0
 MK-3-12                1   1   1   2   1   1   2   0   0   1   0   2   2   2   0   2   0   1   1   0   1   1   2   0   0   1   1   0   1   1   1   1   1   1   0   1   0   1   2   1   1   1   0   0   0   1   2   2   1   0   2   0   1   1   2   1   2   1   2   2   1   2   0   2   0   0   1   1   1   1   1   1   1   2   1   1   1   1   1   0   0   0   1   0   2   1   0   1   2   0   1   0   1   0   2   1   0   2   1   1   1   0   1   1   0   2   0   1   1   1   2   1   1   2   0   1   1   1   1   2   1   2   1   2   1   1   1   2   0   1   2   0   1   0   2   1   1   0   0   1   0   2   0   0   0   1   1   1   1   1   0   0   0   1   1   2   1   1   1   2   1   0   1   2   1   0   1   1   2   2   0   0   2   2   2   1   0   2   1   1   1   1   2   0   1   0   2   1   1   2   1   0   1   2   1   0   1   1   1   0
 MK-3-13                1   1   1   2   1   1   2   0   0   1   0   1   2   2   0   1   1   1   1   0   1   1   2   0   0   1   1   0   0   1   0   1   1   1   0   1   0   1   2   1   2   1   0   0   0   1   2   2   1   1   2   0   1   1   1   1   2   1   2   2   1   2   1   1   0   0   1   2   1   1   1   1   1   2   1   1   1   1   1   0   0   0   1   0   2   1   0   2   2   0   1   0   1   0   2   1   0   2   1   1   1   0   1   1   0   2   0   1   1   1   2   1   1   1   0   1   1   2   1   1   1   1   1   2   1   1   0   2   0   1   2   0   1   0   2   1   2   0   0   1   0   2   0   1   0   1   1   0   1   1   0   0   0   1   1   2   1   1   1   2   0   0   1   2   1   0   1   1   2   2   0   0   2   2   1   1   0   2   1   1   1   1   2   0   1   0   2   1   1   2   1   0   1   2   1   0   1   1   1   0
 MK-3-14                0   1   1   2   0   2   2   0   0   2   0   1   2   2   0   0   1   1   2   1   1   1   2   0   0   1   1   0   0   0   1   1   1   1   1   1   0   1   2   1   2   1   0   1   0   1   2   2   1   1   2   1   1   1   1   1   2   0   1   2   1   2   1   1   0   0   1   1   1   1   2   1   1   1   1   0   0   2   1   0   0   0   1   0   2   1   1   2   2   0   1   0   1   0   2   1   0   2   1   1   1   0   2   1   0   2   0   0   1   1   2   2   1   1   0   1   0   2   1   1   1   0   1   2   1   1   0   2   0   1   2   1   1   0   2   1   2   1   1   1   0   2   0   1   0   1   1   0   1   1   0   1   0   1   0   2   1   0   2   2   0   0   1   1   1   0   0   1   2   2   0   0   2   1   1   1   0   2   1   1   1   2   2   0   1   0   2   1   1   1   1   0   1   2   1   0   1   0   1   1
 MK-3-15                0   1   0   2   1   2   2   0   0   2   0   1   1   2   0   0   1   1   2   1   1   1   2   0   0   1   2   0   0   0   0   1   1   1   1   1   0   1   2   0   2   1   0   1   0   0   2   2   1   0   2   1   1   1   1   1   2   0   1   1   1   2   1   1   0   1   1   1   1   1   2   1   1   1   1   1   1   2   1   1   1   0   1   0   2   1   1   2   2   1   1   0   1   0   1   1   0   2   1   1   1   0   2   1   0   2   0   1   2   1   2   0   1   2   0   1   0   1   1   1   1   0   1   1   0   2   0   2   0   1   2   1   1   0   2   1   2   1   1   1   0   2   1   1   0   2   1   0   1   1   0   1   0   2   0   2   1   0   2   2   0   0   1   1   1   0   0   1   2   1   0   0   2   1   0   1   0   2   1   1   1   2   2   0   1   1   2   1   1   0   1   0   1   2   1   0   1   0   1   1
 MK-3-16                0   1   0   2   1   2   2   0   0   2   0   1   0   2   1   0   1   1   2   1   1   1   2   0   0   1   2   0   0   0   0   1   1   1   1   1   0   1   2   0   2   1   1   0   0   0   1   2   1   0   2   1   1   1   1   1   2   0   1   2   2   2   1   1   0   1   0   2   1   1   1   1   1   1   1   1   1   2   1   1   1   0   2   0   2   1   1   2   2   1   2   0   1   0   1   1   0   2   1   1   0   0   2   1   0   2   0   1   2   1   2   1   2   2   1   1   1   1   0   1   1   1   2   1   1   2   0   2   0   1   2   2   0   0   2   1   1   1   1   1   0   1   1   1   1   2   1   0   1   0   0   1   0   1   0   2   1   0   2   2   0   0   1   0   1   1   0   0   2   1   1   0   2   1   0   1   0   2   1   1   0   2   2   0   1   1   2   1   1   0   1   0   0   2   1   0   0   0   1   1
 MK-4-1                 1   1   0   2   1   1   1   0   0   1   0   1   2   1   2   0   0   1   1   2   0   1   2   2   2   2   0   0   2   1   1   0   2   1   2   0   0   1   0   0   2   2   2   0   0   1   0   2   2   1   1   2   1   2   2   1   1   2   1   1   1   1   1   0   2   0   1   1   2   0   0   1   2   1   1   2   0   2   1   2   2   1   2   2   2   1   0   2   0   1   1   1   0   0   0   0   1   1   2   2   0   2   2   1   1   0   1   1   2   1   2   1   1   0   0   1   1   2   2   2   2   1   1   1   2   0   1   2   1   1   1   0   2   0   1   1   1   1   0   1   2   0   0   1   1   0   2   1   1   1   1   0   1   1   2   0   2   2   1   1   1   0   0   1   1   1   1   1   0   2   1   2   1   1   1   1   1   0   1   0   1   0   1   1   2   1   2   2   1   1   1   1   1   2   0   2   0   1   1   2
 MK-4-2                 1   2   0   1   2   1   1   0   0   1   0   1   2   1   1   0   1   0   2   2   1   1   2   0   2   2   0   0   2   1   1   0   1   1   2   0   0   2   1   0   1   2   2   0   0   1   0   2   2   1   0   2   1   2   2   1   1   2   1   1   1   1   0   0   2   0   1   1   2   1   0   1   2   2   1   2   0   2   1   2   2   1   2   1   2   1   0   2   0   1   1   1   0   0   0   0   1   1   2   2   0   2   2   1   1   0   1   1   2   1   2   1   1   0   1   1   1   2   1   2   2   1   1   1   2   1   1   2   0   1   1   0   2   0   1   1   1   1   0   1   2   0   0   1   1   1   2   1   1   1   1   0   2   1   2   0   2   2   1   2   1   0   0   1   1   1   1   1   0   2   1   2   1   1   1   1   0   0   1   0   1   0   1   1   2   1   1   2   1   1   1   1   1   1   1   1   0   1   1   2
 MK-4-3                 1   2   0   1   2   1   1   0   1   0   1   1   2   1   0   0   1   0   2   2   1   2   2   0   1   1   1   0   2   1   1   0   1   1   2   0   0   1   1   0   1   2   2   0   0   1   0   2   2   1   0   2   1   1   1   0   1   2   2   1   1   1   1   0   2   1   1   2   2   1   0   0   2   2   0   2   1   2   1   1   2   1   2   0   2   2   0   2   0   1   1   2   0   1   0   1   2   1   2   1   0   2   2   1   1   0   1   0   2   0   2   2   0   0   2   1   1   2   1   2   2   1   1   1   2   1   1   2   1   0   0   0   2   0   0   1   1   1   1   2   2   0   0   1   1   1   2   1   1   2   1   1   2   1   2   0   2   2   1   2   1   0   0   1   2   0   1   1   0   2   1   2   1   1   1   2   0   0   0   0   1   0   1   1   2   1   0   2   1   0   1   1   2   1   1   1   0   1   1   1
 MK-4-4                 1   1   0   1   2   1   1   0   1   1   1   1   2   1   0   0   1   0   2   2   1   2   1   0   1   1   1   0   2   1   1   0   1   1   0   0   0   1   1   0   0   1   2   0   1   1   0   2   2   1   0   2   1   1   1   0   1   0   2   1   1   1   1   1   2   2   0   2   2   1   1   0   2   1   0   1   1   2   2   1   2   2   2   0   1   2   1   2   0   1   1   1   0   1   0   1   2   1   2   1   0   2   1   2   1   0   0   0   2   0   2   2   0   1   2   1   1   2   1   2   2   1   1   1   1   1   1   2   1   0   0   1   2   0   0   1   0   1   1   2   2   0   0   1   0   1   2   0   0   2   2   1   2   1   2   1   2   2   1   2   1   0   1   1   2   0   1   1   0   2   1   2   1   1   1   2   1   0   0   0   1   0   1   1   1   1   0   2   1   0   1   2   0   2   2   1   0   1   0   1
 MK-4-5                 0   1   0   1   2   1   0   0   0   1   1   1   2   1   0   0   1   0   2   2   1   2   1   0   1   1   1   0   2   1   1   0   1   1   0   0   0   0   1   0   0   1   2   0   1   1   0   2   1   1   1   2   2   1   1   1   1   0   2   1   1   1   1   1   1   2   0   2   2   1   1   1   2   1   0   1   1   1   1   1   2   1   2   0   1   2   0   2   1   1   1   1   0   1   0   1   2   1   2   2   1   2   1   2   1   0   0   0   2   0   2   2   0   1   2   0   1   2   1   2   2   1   1   1   0   1   1   1   0   0   0   1   2   0   0   1   0   1   1   2   1   0   0   1   0   1   2   0   0   2   2   2   2   1   1   1   2   2   1   2   1   1   1   1   2   0   1   1   1   2   1   2   1   1   1   2   1   0   0   0   1   0   1   1   2   1   1   2   1   1   1   2   1   2   2   2   0   1   0   1
 MK-4-6                 0   1   0   1   1   1   0   0   1   2   1   1   2   1   0   0   1   0   2   1   1   2   1   0   1   1   1   0   2   1   2   0   1   1   0   0   0   0   1   0   0   1   2   1   0   0   0   2   1   1   1   2   2   1   2   1   1   0   2   2   1   1   2   1   0   2   0   1   1   1   1   1   2   1   1   1   2   1   2   1   2   0   1   0   1   2   1   2   1   1   1   1   1   1   0   1   1   0   2   2   2   1   1   2   1   0   0   0   2   1   2   2   0   1   2   0   1   2   1   2   2   1   1   1   1   2   2   1   1   0   0   1   2   0   1   1   0   1   1   2   1   0   1   1   0   1   2   0   1   2   2   2   2   1   1   1   1   2   1   2   1   1   1   1   2   1   1   1   1   2   1   2   1   0   1   2   0   0   0   0   1   0   1   1   2   1   1   2   2   1   1   1   1   2   2   2   2   1   0   1
 MK-4-7                 1   2   1   1   1   2   0   0   1   2   1   1   2   0   0   0   2   0   1   1   1   2   1   0   1   1   1   0   1   2   2   1   1   0   0   1   1   0   1   0   2   0   2   1   0   0   0   2   1   1   1   2   2   1   2   1   1   0   2   2   1   1   2   1   0   2   0   1   1   1   1   1   2   2   1   0   2   1   1   1   2   0   1   0   1   2   2   1   1   1   1   1   1   1   0   0   1   0   2   2   2   1   1   2   1   0   0   0   2   1   2   2   0   1   2   0   1   1   2   2   1   1   0   1   1   2   2   1   1   0   0   1   1   0   0   1   0   1   1   2   1   0   1   1   0   2   1   0   1   2   2   2   2   1   1   1   1   2   1   2   1   1   1   1   2   1   1   1   1   2   1   2   1   2   1   2   1   0   0   0   1   0   1   1   2   1   1   2   2   1   1   1   1   1   2   2   2   1   0   1
 MK-4-8                 1   2   2   1   1   2   0   0   1   2   1   1   1   0   0   0   1   0   1   2   1   2   2   0   1   1   1   0   1   2   2   1   1   1   0   1   1   1   0   0   2   0   2   0   0   0   0   1   1   1   1   2   2   1   1   1   1   1   2   1   1   2   1   1   0   2   0   1   1   1   1   1   2   2   1   0   2   1   2   1   2   0   1   0   1   2   2   1   1   1   0   1   1   1   0   0   1   0   2   2   2   1   1   1   1   0   0   0   2   1   2   1   0   1   2   0   1   1   2   2   1   1   0   1   1   2   2   1   1   0   0   1   2   0   0   2   0   1   2   2   1   0   1   1   0   2   1   0   1   2   2   2   2   1   1   1   1   2   0   2   1   1   2   1   2   1   0   1   1   1   1   2   0   1   1   2   1   1   0   0   1   1   1   1   1   1   1   2   1   1   1   1   2   1   2   2   2   1   1   1
 MK-4-9                 1   2   2   0   1   1   1   0   1   2   1   1   1   0   0   0   1   1   1   2   1   2   1   0   1   1   1   0   0   2   2   1   1   1   0   1   1   0   0   0   2   0   2   0   0   0   0   2   1   1   1   2   2   2   1   1   2   1   0   1   1   1   2   2   0   2   0   1   0   1   1   1   1   2   1   0   2   1   2   1   2   0   1   0   1   2   2   1   2   2   0   1   1   1   0   0   0   0   2   2   2   2   1   1   1   1   0   0   2   2   2   1   0   1   2   0   2   1   2   2   0   1   0   1   0   2   2   1   1   0   0   1   2   0   0   2   0   1   2   2   1   0   1   0   0   2   1   0   2   2   1   2   2   1   2   1   0   2   0   2   1   1   2   1   2   1   0   1   1   0   1   2   0   1   1   2   1   1   0   0   1   1   1   1   1   1   1   2   2   0   1   1   2   1   2   1   1   1   1   0
 MK-4-10                2   2   2   1   1   0   1   0   1   2   1   1   1   1   0   0   1   1   1   2   1   2   0   0   1   1   2   0   1   2   2   1   1   1   0   1   1   0   0   0   2   0   2   0   0   0   0   2   1   0   1   2   2   2   1   1   2   1   0   1   1   1   2   2   0   1   0   1   0   2   1   1   1   2   1   0   2   1   2   1   1   0   1   0   0   0   2   1   2   1   0   1   1   1   0   1   0   0   2   2   2   2   1   2   1   1   1   0   2   2   2   1   0   1   1   0   2   1   2   1   0   1   1   2   1   2   2   2   1   0   0   1   2   1   0   2   0   1   2   2   1   0   1   0   0   2   1   1   2   2   2   2   2   1   2   1   0   2   0   2   1   1   2   1   2   1   0   1   1   1   1   2   0   1   1   1   1   1   0   1   2   1   1   1   1   1   1   2   2   0   1   1   2   1   2   1   1   1   1   0
 MK-4-11                2   2   2   1   1   0   1   0   1   2   1   1   1   1   0   0   1   1   1   2   0   1   0   0   1   1   2   0   1   2   2   1   1   1   0   1   2   0   1   1   2   0   2   0   0   1   0   2   1   1   1   2   1   0   1   1   2   1   0   1   1   2   2   2   1   1   0   1   0   2   0   1   1   0   2   0   2   1   2   1   1   0   1   0   0   0   2   1   2   1   0   0   1   1   1   1   0   0   2   2   2   2   2   2   1   1   1   1   2   2   1   1   0   1   1   0   1   1   2   1   1   2   1   1   1   2   2   2   1   0   0   1   2   1   0   2   0   1   2   2   1   1   1   0   0   2   1   1   2   2   2   2   2   1   2   0   1   2   0   1   1   1   2   1   2   1   1   1   0   1   0   2   0   1   2   1   1   1   0   1   1   1   0   1   1   1   1   2   2   0   1   2   0   1   2   1   1   1   1   0
 MK-4-12                2   2   2   1   2   2   1   0   2   2   1   1   1   1   0   0   2   1   2   2   1   1   0   0   1   1   2   0   1   2   2   2   1   1   0   1   2   0   1   1   1   0   2   0   0   1   0   2   1   1   1   2   1   0   1   1   2   1   0   1   1   1   2   2   1   1   0   1   0   2   0   1   1   0   2   0   1   1   1   1   1   0   1   0   0   0   2   2   2   1   1   1   1   1   0   1   0   0   2   2   2   2   2   1   2   1   1   1   2   2   1   1   0   1   1   0   1   0   2   1   1   2   1   1   1   2   1   2   2   0   0   1   2   1   0   2   0   1   2   2   1   1   1   0   0   2   1   1   1   2   2   2   1   1   1   2   1   2   0   1   1   1   2   2   2   1   1   1   0   1   1   2   0   1   1   1   1   1   1   1   1   1   0   1   1   1   0   2   2   0   1   2   0   1   2   1   1   1   1   1
 MK-4-13                2   2   2   1   2   2   1   0   2   2   1   0   1   2   0   0   2   1   2   1   1   1   0   0   0   1   2   0   1   1   2   2   1   1   0   1   2   0   1   1   1   0   2   0   1   1   0   2   1   1   1   2   1   0   1   1   2   1   1   1   1   1   1   2   1   1   0   1   0   2   0   1   1   0   2   0   1   1   1   1   1   0   2   1   1   0   2   1   2   1   1   2   1   1   1   1   2   0   2   1   2   2   2   1   2   1   1   1   2   2   1   0   0   1   1   0   1   0   2   0   1   2   1   1   1   1   1   2   2   0   0   1   2   1   0   2   1   1   1   2   1   2   1   0   0   2   1   1   0   2   2   1   1   1   1   2   1   2   0   1   1   1   2   2   2   1   0   1   0   1   1   2   0   2   1   1   1   1   1   0   1   1   0   1   1   2   0   2   2   0   1   2   0   1   2   1   1   1   1   1
 MK-4-14                2   2   2   1   2   2   1   0   2   1   0   0   1   2   0   0   2   0   1   0   1   1   1   0   0   1   2   0   1   1   2   2   1   1   0   1   2   0   1   1   1   0   2   0   1   1   0   1   0   1   1   1   1   0   1   1   2   1   1   1   1   1   1   2   2   1   0   1   1   2   1   1   0   0   1   0   1   1   1   0   1   0   2   1   2   0   2   1   2   1   1   2   1   1   2   0   2   0   2   1   2   2   1   1   2   1   1   1   2   2   1   0   0   1   1   0   1   0   2   0   1   2   1   1   1   2   1   2   1   0   0   1   2   1   1   2   1   1   1   2   1   2   1   0   0   2   0   1   0   2   1   1   2   0   0   2   1   1   0   1   1   1   2   2   2   1   0   1   0   1   1   2   0   2   1   1   1   1   0   0   1   1   1   1   1   2   0   2   2   0   1   2   0   1   2   1   1   1   1   1
 MK-4-15                2   2   2   1   2   2   1   0   2   1   0   0   1   1   0   0   2   0   1   0   1   1   1   0   0   1   2   0   2   0   2   2   1   1   1   1   2   0   2   1   0   0   1   0   1   2   0   1   0   1   1   1   1   2   0   1   2   1   2   1   1   1   1   2   2   1   0   1   1   1   2   1   1   0   1   0   1   1   1   0   1   1   2   1   2   1   2   0   2   0   1   1   1   1   2   0   2   0   2   1   2   2   1   1   2   1   1   1   2   2   1   0   0   1   1   0   1   0   2   0   1   2   0   0   1   2   1   1   1   0   0   2   2   1   0   2   1   1   1   1   2   2   1   0   0   2   0   1   0   2   2   1   2   1   0   2   2   1   0   0   1   1   2   2   1   1   0   1   0   1   1   2   0   1   1   0   1   1   1   0   1   2   1   0   1   1   0   2   2   0   1   2   0   2   2   1   1   1   1   1
 MK-4-16                2   2   2   1   2   2   0   1   2   1   0   0   1   1   0   0   2   0   1   1   1   1   0   1   0   1   2   0   0   0   2   2   2   1   1   1   2   0   2   1   0   1   0   0   1   2   0   1   0   1   1   0   1   2   0   1   2   1   2   1   1   1   2   2   2   1   0   1   1   1   2   1   2   0   1   0   2   1   1   0   0   1   2   1   2   1   2   0   2   0   1   1   1   1   2   0   1   0   2   1   2   1   1   1   2   0   1   1   2   2   1   1   1   1   1   0   1   0   2   0   1   1   0   0   1   1   1   2   1   0   0   2   2   1   0   2   0   1   1   1   2   1   1   0   0   2   0   2   0   2   2   1   2   1   0   2   2   1   0   1   1   1   2   2   1   1   0   1   0   1   1   2   0   1   1   0   1   1   1   1   2   2   1   0   1   1   0   2   1   0   1   2   0   2   2   1   1   1   1   2
 MK-5-1                 2   1   2   2   2   0   2   1   1   1   1   2   2   1   1   2   2   2   1   0   1   0   1   1   2   1   1   1   1   2   2   1   0   1   2   2   2   2   1   1   1   0   0   0   2   2   1   1   1   0   1   1   1   2   0   2   1   0   2   1   1   1   2   1   0   2   2   2   0   1   2   1   1   1   1   0   1   1   1   0   1   2   1   0   1   2   1   1   1   1   1   1   2   0   0   0   1   0   1   1   2   2   2   1   1   0   2   1   0   0   0   0   1   1   1   2   1   1   1   2   1   1   2   0   1   0   0   2   1   1   2   1   0   2   1   2   1   1   0   1   2   1   0   0   1   1   1   2   0   1   1   1   2   0   1   0   1   1   1   1   1   0   2   1   1   0   0   2   0   1   0   2   2   1   1   2   1   1   2   2   1   1   1   1   0   1   0   2   1   1   1   2   0   0   1   0   1   1   1   1
 MK-5-2                 2   1   2   2   2   0   2   1   1   1   1   2   2   1   2   2   2   2   1   0   1   0   1   1   2   1   1   1   1   2   2   1   0   1   2   2   2   2   1   1   0   1   0   0   2   2   1   1   1   0   1   1   1   1   0   2   1   0   2   1   1   1   2   1   1   2   2   2   0   2   2   1   1   1   1   0   2   2   2   0   2   1   1   0   1   2   1   1   1   1   1   1   1   0   1   1   1   1   2   2   2   2   1   1   1   0   2   1   0   0   0   0   1   1   1   2   1   1   1   2   1   1   2   0   1   0   0   2   1   1   1   1   0   2   0   2   0   1   0   1   2   2   0   0   1   1   1   2   1   1   1   1   2   0   1   1   1   1   1   1   1   1   2   1   1   1   0   2   0   1   0   2   2   1   1   1   1   1   2   2   1   1   2   1   0   1   0   2   1   1   2   2   0   0   1   0   1   1   1   1
 MK-5-3                 2   1   2   2   2   0   1   0   1   1   1   2   2   1   1   2   2   2   1   0   2   0   0   1   2   1   0   2   1   2   1   1   0   1   2   2   2   2   0   1   0   1   0   0   2   2   1   1   1   0   1   1   1   2   1   2   1   0   1   1   2   1   2   2   1   2   2   2   1   2   2   1   1   1   1   0   2   2   2   0   2   0   1   0   1   2   1   1   1   1   1   1   1   0   1   1   1   1   2   2   2   2   1   1   1   0   2   1   0   0   0   0   1   1   1   2   1   1   1   2   1   1   2   0   1   1   0   2   1   1   1   1   0   2   0   2   0   1   1   2   2   2   0   0   1   1   1   2   0   1   1   1   2   1   1   1   1   1   2   1   1   1   2   1   1   1   1   2   0   1   0   2   2   1   2   1   1   1   2   2   0   0   2   1   0   1   0   1   0   1   2   2   0   0   1   0   1   1   1   1
 MK-5-4                 2   1   2   2   2   0   1   1   1   1   1   2   2   1   1   2   2   2   1   0   2   1   1   1   2   2   0   2   1   2   1   1   0   1   2   1   2   2   0   0   0   2   0   0   2   2   1   1   1   0   1   1   1   2   0   2   1   0   1   1   2   2   2   2   1   1   2   2   1   1   2   1   0   1   1   0   2   2   2   0   1   0   1   0   1   2   1   1   1   1   1   1   1   0   1   1   1   1   1   2   2   2   1   1   1   0   2   0   1   0   0   0   1   1   1   2   1   1   1   1   1   1   2   0   1   1   0   2   1   2   2   1   0   2   0   2   0   1   1   2   2   2   0   0   1   1   1   1   0   1   1   1   2   1   1   1   1   1   2   1   1   1   2   1   1   1   1   2   0   1   0   2   2   1   1   1   1   1   2   0   0   0   2   1   0   0   0   1   0   1   2   2   0   0   1   0   1   1   2   1
 MK-5-5                 2   1   2   2   1   0   1   1   1   1   1   2   1   2   1   2   2   1   1   1   2   1   0   1   2   2   1   2   1   2   1   1   1   1   2   1   1   2   0   0   0   2   0   0   2   2   1   1   1   0   1   0   0   2   0   2   1   0   1   0   2   2   2   2   2   1   2   2   1   1   2   1   1   1   1   0   2   1   2   0   1   1   1   0   1   2   1   1   1   1   1   1   1   0   1   1   1   1   1   1   2   2   1   1   1   0   2   0   2   0   0   0   1   1   1   1   1   1   1   1   1   1   2   0   1   1   1   2   1   2   2   1   0   2   0   2   0   1   1   2   1   2   0   0   2   1   1   1   0   1   1   1   1   1   2   1   1   1   2   1   1   1   1   0   1   1   2   2   1   1   0   2   2   1   1   1   1   1   2   1   1   0   2   0   0   0   1   1   0   1   1   2   1   0   1   0   1   1   2   1
 MK-5-6                 1   1   2   1   0   0   1   2   1   1   1   2   1   2   1   2   1   1   1   1   2   2   1   2   2   2   2   2   1   1   1   1   1   1   2   1   1   1   0   0   0   2   0   0   2   1   1   2   1   0   1   0   0   2   0   2   1   0   1   0   2   2   1   2   1   1   2   2   1   1   2   1   1   1   0   0   2   1   2   0   2   1   1   0   1   2   0   1   1   1   1   1   1   0   1   1   1   1   1   0   1   2   1   1   1   0   2   0   2   0   0   0   0   1   1   1   0   1   0   1   1   1   2   0   1   0   1   2   1   1   2   1   0   2   0   0   0   1   1   2   0   2   1   0   2   1   2   1   1   1   1   2   1   1   2   1   1   1   2   1   1   1   1   0   1   1   2   2   1   1   0   2   2   1   0   1   1   1   2   1   0   0   2   0   0   1   1   1   0   1   1   1   1   0   2   0   1   1   2   1
 MK-5-7                 1   1   1   1   0   0   1   2   1   1   1   2   1   2   1   1   1   1   0   2   2   2   1   2   2   2   2   2   1   1   1   1   1   1   2   1   0   0   0   0   1   2   1   0   2   1   1   2   1   0   0   0   0   2   1   2   1   0   1   2   2   2   1   2   1   0   1   1   1   1   2   1   1   1   0   1   2   1   2   0   2   0   1   1   1   2   0   1   0   0   1   1   1   1   1   1   1   2   2   0   0   2   1   1   1   0   2   0   2   0   0   0   0   2   1   1   1   1   0   1   1   1   2   0   0   0   1   2   1   1   2   1   0   2   1   0   0   0   1   2   0   2   1   1   2   1   2   1   1   1   1   2   1   1   2   1   1   1   2   1   1   1   1   0   0   1   1   1   1   1   1   2   1   0   0   2   1   1   1   1   0   0   2   0   0   1   1   1   0   1   2   0   1   0   2   0   1   1   2   1
 MK-5-8                 1   2   2   1   1   0   1   1   1   1   1   2   1   2   2   1   1   1   0   2   2   2   1   0   2   1   2   2   2   1   2   1   1   1   2   1   0   0   0   0   1   1   1   1   2   1   1   2   1   0   1   0   0   2   1   1   1   0   1   1   2   2   1   2   1   0   1   1   1   1   2   0   0   1   0   1   2   1   2   0   1   0   1   1   1   2   0   1   0   1   1   1   1   1   1   1   1   2   1   0   0   2   1   1   2   0   2   0   2   0   0   1   0   2   1   1   1   1   0   0   1   1   2   0   0   0   1   2   1   1   2   1   1   2   1   1   0   0   1   2   0   1   1   1   2   1   2   1   2   1   1   2   1   1   2   1   1   1   2   1   2   2   1   2   0   1   1   1   2   1   1   2   1   0   0   0   1   2   1   1   0   0   2   0   0   1   1   1   0   1   2   0   1   0   2   0   1   1   1   0
 MK-5-9                 2   2   2   1   1   0   1   1   1   1   1   1   1   2   2   1   2   1   0   1   2   2   1   1   2   1   2   2   2   2   2   1   1   1   2   1   0   0   0   0   1   0   1   1   2   1   1   2   1   0   1   0   0   2   1   1   1   1   1   1   2   1   0   2   2   0   1   1   0   1   2   0   0   1   0   1   1   1   2   1   1   0   1   1   1   2   0   1   0   1   1   2   1   1   0   1   1   2   1   0   1   2   1   1   1   0   2   0   2   0   1   1   0   2   2   1   1   1   0   1   1   1   2   0   0   0   1   2   0   1   2   1   1   2   1   1   0   1   1   1   0   1   0   1   2   1   2   1   2   1   1   1   1   1   2   1   1   1   2   1   2   2   2   1   0   1   1   1   2   1   1   2   1   1   0   0   2   2   1   1   0   0   2   0   0   1   2   1   0   1   2   0   2   0   2   0   1   1   1   0
 MK-5-10                2   2   2   2   1   1   1   1   1   1   2   1   1   1   1   1   2   1   1   1   2   2   1   1   2   1   2   1   2   2   2   1   1   2   2   1   1   0   0   0   1   0   1   1   2   1   1   2   1   0   1   0   0   2   1   1   1   1   2   1   2   1   0   2   2   1   0   1   0   1   2   0   0   1   1   1   1   1   2   1   1   0   2   1   1   2   0   1   0   1   1   1   1   1   0   1   1   2   1   1   0   2   1   0   2   1   2   0   1   1   1   1   0   2   2   1   1   2   0   1   1   1   2   0   0   0   1   2   1   0   2   1   1   2   1   1   0   0   1   1   0   1   0   0   2   1   1   1   2   1   1   1   1   1   2   0   1   1   2   1   1   2   2   0   0   1   1   1   2   1   1   2   1   1   2   0   2   1   1   1   0   0   2   0   0   1   2   1   0   1   2   0   2   1   2   0   2   1   2   0
 MK-5-11                2   2   2   1   0   1   1   1   0   1   2   1   1   1   1   1   2   1   1   1   2   1   2   1   2   0   2   0   2   2   2   2   1   2   2   1   0   0   0   0   1   0   1   1   2   1   1   1   1   0   1   0   0   1   2   1   1   1   2   1   2   1   0   2   2   1   0   1   1   1   2   0   0   1   1   1   1   0   2   1   1   0   2   1   1   2   0   1   0   1   1   1   1   0   0   1   1   2   1   1   1   2   0   1   2   1   2   0   1   2   1   1   0   2   2   1   1   2   0   1   1   1   2   0   0   0   1   2   0   0   2   1   1   2   1   1   0   0   1   1   0   1   0   0   2   1   1   0   2   1   1   1   1   1   2   0   1   1   2   1   1   2   2   0   0   1   1   2   1   2   1   2   1   1   2   0   2   1   0   2   0   0   2   0   0   0   2   1   0   1   2   0   2   1   2   1   2   1   2   0
 MK-5-12                2   1   2   1   0   2   1   1   0   1   2   1   1   0   2   1   2   1   1   1   2   1   2   1   2   0   2   0   1   2   2   2   0   1   2   2   1   0   1   0   2   0   1   1   2   1   1   1   1   0   1   0   0   1   1   1   1   1   2   1   2   2   0   2   2   1   0   1   1   1   2   0   0   1   2   1   1   0   2   1   1   0   1   1   2   2   0   1   0   1   1   1   0   0   1   1   1   2   1   1   1   2   1   1   2   0   2   0   1   2   1   1   1   2   2   1   1   2   0   1   1   1   2   0   0   0   1   2   0   0   1   1   1   2   1   1   1   0   1   1   0   2   0   0   2   1   2   1   2   1   1   1   1   1   2   0   1   1   1   1   1   2   2   0   0   1   1   2   1   2   1   2   1   1   2   0   2   1   0   2   0   0   2   1   1   0   2   2   0   1   2   0   2   2   2   1   2   2   2   0
 MK-5-13                2   1   2   1   0   1   1   1   0   1   2   1   0   0   2   1   2   1   1   2   2   1   2   1   2   0   2   1   0   2   1   1   0   0   2   2   2   0   1   0   2   0   1   1   2   1   1   1   1   0   1   0   0   1   1   1   1   1   1   1   2   2   0   2   2   1   1   1   1   1   1   0   0   1   2   1   1   0   2   1   1   0   1   1   2   2   0   1   0   1   1   2   0   0   0   1   1   2   0   1   2   2   1   1   2   1   1   0   1   2   1   1   1   2   2   1   1   1   0   1   0   1   2   0   0   0   1   1   1   0   1   1   1   1   1   1   1   0   1   1   0   2   0   1   2   1   2   1   2   1   1   1   1   1   2   0   1   1   1   1   1   2   2   0   0   1   1   2   1   2   1   2   0   1   2   0   2   1   0   2   0   0   2   1   1   1   2   2   1   1   2   0   2   2   2   1   2   1   2   0
 MK-5-14                2   0   2   1   0   2   1   1   0   1   2   1   0   0   2   1   2   0   1   2   1   1   2   1   2   0   1   2   0   2   2   1   1   1   2   2   1   0   1   0   2   0   1   0   2   1   1   1   1   0   2   0   0   1   1   1   1   1   1   1   2   2   0   2   2   1   1   1   1   1   2   1   0   1   2   1   1   0   2   1   1   1   1   2   1   2   1   1   0   0   0   2   0   0   0   1   1   2   0   1   2   2   1   1   2   1   1   0   1   2   0   1   1   2   2   1   1   2   0   1   1   1   1   0   0   1   1   1   1   1   1   1   1   1   1   0   1   0   1   1   0   2   0   2   2   1   2   1   2   0   1   1   1   1   2   0   1   1   1   0   1   2   2   0   0   1   1   1   2   2   0   2   1   1   2   0   2   1   0   2   2   0   2   1   1   1   2   2   1   1   2   0   1   1   2   0   2   2   2   0
 MK-5-15                1   1   2   1   0   1   1   2   0   1   2   0   1   0   2   1   2   0   1   2   1   1   2   1   2   0   2   2   0   2   2   1   1   2   2   2   1   0   1   0   1   0   2   1   2   1   1   1   0   0   2   0   1   1   2   1   1   1   1   1   2   2   0   2   2   1   1   1   1   1   1   1   0   0   2   1   1   0   2   1   1   1   1   2   1   1   1   2   1   1   1   2   0   0   0   1   1   1   0   1   2   2   1   1   2   1   1   0   1   1   0   1   1   2   2   1   1   2   0   1   1   1   1   0   0   1   1   0   1   1   1   1   0   2   1   0   1   0   1   1   0   2   0   2   2   1   2   1   2   0   1   1   1   1   2   0   1   1   1   0   1   2   2   0   0   1   0   1   2   2   0   2   2   1   2   0   2   1   0   2   2   0   1   1   1   2   2   2   2   0   2   0   1   1   2   0   2   1   2   0
 MK-5-16                1   0   1   1   1   1   1   1   0   1   2   0   1   0   2   1   2   0   1   2   1   1   2   1   2   0   2   2   2   1   2   1   1   2   2   2   1   0   1   0   1   0   2   1   2   2   0   0   0   0   2   1   1   1   2   1   1   1   1   1   1   1   0   2   2   1   1   1   1   1   1   1   0   0   2   1   0   0   2   1   1   1   1   1   1   1   1   2   1   2   1   2   0   0   0   1   1   1   0   1   1   2   1   1   2   2   1   0   1   1   0   1   1   1   2   1   1   2   0   0   0   1   1   0   0   1   1   0   1   1   1   1   1   2   1   0   1   0   1   1   0   1   0   2   2   1   2   1   2   0   1   1   1   1   2   1   1   1   1   0   1   2   2   0   0   1   0   1   2   2   0   2   2   2   2   0   1   1   0   2   2   0   1   1   1   2   2   2   2   0   2   0   1   1   1   0   2   1   1   0
 MK-6-1                 1   0   2   1   1   1   1   2   1   1   1   0   1   2   1   2   2   1   2   1   0   0   1   1   2   1   1   1   1   1   1   2   0   1   0   2   1   1   0   1   1   0   2   0   1   1   0   1   0   2   0   1   1   1   1   1   0   1   1   1   1   2   0   2   0   2   1   1   1   0   2   0   2   1   1   2   0   2   1   1   0   0   2   1   1   1   1   1   1   0   1   0   1   1   2   2   1   2   1   2   2   0   0   0   1   1   0   1   1   0   2   1   0   1   2   1   1   2   0   0   1   1   1   1   1   0   1   2   1   0   2   2   1   1   2   0   2   1   1   1   0   2   0   2   1   1   1   2   2   1   2   1   0   0   1   0   1   0   1   2   0   1   1   1   1   2   2   0   0   0   2   0   2   1   1   1   1   1   1   1   1   2   1   2   0   1   2   0   1   1   2   1   1   0   0   1   1   1   1   0
 MK-6-2                 1   1   2   1   1   1   0   2   1   2   1   0   1   1   1   2   2   0   2   1   1   0   1   1   2   1   1   1   1   1   1   2   0   1   0   2   0   1   0   1   1   0   2   0   1   1   1   1   0   2   0   1   1   1   1   1   0   1   1   1   1   2   0   2   0   2   1   2   1   0   2   0   2   0   1   2   1   2   1   1   1   0   2   1   2   1   1   1   1   1   0   0   1   2   2   2   1   2   2   2   2   0   0   0   1   0   0   1   0   0   2   1   1   1   2   0   0   0   0   1   2   0   1   1   1   0   2   2   1   0   2   2   1   1   2   0   2   1   1   1   1   2   0   2   1   1   1   2   2   1   1   1   0   0   1   0   1   0   1   2   1   1   1   1   1   2   2   0   0   1   2   0   2   0   1   1   1   1   1   2   1   2   1   1   1   1   2   1   1   1   2   1   1   0   0   1   1   1   1   0
 MK-6-3                 1   1   2   0   1   0   0   2   1   1   1   0   1   1   1   2   1   0   2   1   1   0   1   0   2   0   1   1   1   1   1   2   0   1   0   2   0   2   0   1   1   0   2   0   1   1   1   2   1   2   0   1   1   1   1   1   0   1   1   1   1   2   0   2   0   2   1   1   1   1   2   0   2   1   1   1   1   2   1   1   1   0   1   1   2   2   1   1   1   1   0   0   1   2   1   1   0   2   2   1   1   0   0   0   1   0   1   1   0   0   2   1   1   1   2   0   0   0   0   1   2   0   1   1   1   0   2   2   0   0   2   2   1   1   2   0   2   1   1   1   1   2   1   1   1   1   1   2   1   1   1   1   0   0   2   0   0   0   1   2   1   1   2   1   1   2   1   0   0   1   2   0   2   0   1   1   1   1   1   2   1   2   1   0   1   1   2   1   1   1   2   1   1   0   0   1   1   1   1   1
 MK-6-4                 1   1   2   1   2   0   0   2   1   1   0   0   0   1   1   2   1   0   2   1   1   0   1   1   2   0   1   1   1   1   1   2   0   1   0   2   1   2   0   1   1   0   2   0   1   1   1   2   1   2   1   1   1   1   1   1   0   1   1   1   1   2   0   2   1   2   1   1   1   1   2   0   2   1   1   2   1   2   1   1   1   1   0   1   2   2   1   0   2   1   0   0   1   2   1   1   0   2   2   1   1   1   0   0   1   1   1   1   0   0   2   1   1   2   2   1   0   0   0   1   2   0   1   1   1   0   2   2   0   0   2   2   1   1   2   0   1   1   1   1   2   2   1   1   1   1   1   2   2   1   1   1   0   0   2   0   0   0   1   2   1   1   2   1   1   2   1   0   0   1   2   0   2   0   1   1   1   1   1   2   1   2   1   1   1   1   2   1   1   1   1   2   1   0   0   1   1   1   1   1
 MK-6-5                 1   1   1   1   2   0   1   2   2   1   0   0   0   1   1   2   1   0   2   1   2   0   1   1   2   0   2   1   1   1   1   2   0   0   0   2   1   1   0   1   1   0   2   0   1   1   1   2   1   1   1   1   1   1   1   1   0   0   1   2   1   2   0   1   0   2   1   1   1   0   2   0   2   1   1   1   2   2   1   1   1   1   0   1   1   2   1   0   2   1   0   0   1   2   1   1   0   1   1   1   1   0   0   0   1   1   1   1   0   0   2   1   1   2   2   1   0   0   1   1   2   0   1   1   1   0   2   2   0   0   2   1   1   1   2   0   2   2   1   1   2   1   1   0   1   2   1   2   2   1   1   1   0   0   2   0   1   1   1   2   1   1   2   1   2   2   1   0   0   1   2   0   1   1   1   1   1   1   1   2   1   1   1   1   1   1   2   1   1   1   1   2   1   1   0   2   1   1   1   1
 MK-6-6                 1   1   1   1   2   0   1   1   2   1   0   0   0   1   1   2   1   0   2   2   2   1   1   1   2   0   2   1   2   1   1   2   0   0   0   1   0   1   0   2   1   0   2   0   1   0   0   2   1   1   1   1   1   2   1   1   0   0   1   2   1   2   0   2   0   2   1   1   1   1   2   0   2   1   1   1   2   1   1   1   0   1   0   1   1   1   1   0   2   1   0   0   1   2   1   1   0   1   1   1   1   0   0   0   1   1   1   1   0   0   1   1   1   2   2   0   0   0   1   1   2   0   1   1   1   0   1   2   0   0   2   0   1   1   2   1   2   2   1   1   1   1   1   1   0   2   1   2   2   1   0   1   0   1   2   0   0   1   1   2   1   1   2   2   2   2   1   0   1   1   2   0   1   1   1   1   1   1   2   2   1   1   1   1   1   1   1   1   1   1   1   2   0   1   0   2   1   0   1   0
 MK-6-7                 1   2   1   1   2   0   1   1   2   1   0   0   0   0   1   2   1   0   2   2   2   1   1   1   2   0   2   0   2   1   1   1   0   2   0   1   0   1   0   1   1   0   2   0   1   0   0   2   1   1   0   1   1   2   2   1   0   1   1   1   1   2   0   2   0   2   1   1   1   1   2   0   2   1   0   1   2   1   1   1   0   2   0   1   1   1   1   0   1   1   0   0   1   2   1   1   0   1   0   1   1   0   0   1   1   1   1   0   0   1   2   1   1   2   2   0   0   1   1   0   2   0   1   1   1   1   1   2   0   0   2   1   2   1   2   1   2   2   1   1   1   1   2   1   0   2   1   1   2   1   1   0   0   1   2   1   1   1   2   2   1   1   2   2   1   2   1   0   1   1   2   0   1   1   1   1   1   1   2   2   1   1   1   2   1   1   1   1   1   1   1   2   1   1   0   2   2   0   1   0
 MK-6-8                 1   2   1   1   2   0   1   1   2   1   0   0   1   0   1   2   1   0   2   2   2   1   1   1   2   0   2   0   2   1   1   1   0   2   0   2   0   1   0   1   1   0   2   0   1   0   0   2   0   1   0   1   1   2   2   1   0   1   1   1   1   1   0   2   0   2   1   1   1   1   2   1   2   1   0   1   2   1   1   1   1   2   0   1   1   1   1   0   2   1   0   0   1   2   1   1   1   0   0   1   1   0   0   1   2   1   1   0   1   1   2   1   1   1   2   0   0   1   1   0   1   0   1   1   1   1   2   2   0   0   2   1   1   1   2   1   2   2   1   2   1   1   2   1   1   1   1   1   2   1   1   0   0   1   2   1   2   1   2   2   1   1   2   2   1   2   1   0   1   1   2   1   2   1   1   1   2   1   2   2   1   1   1   2   2   1   1   0   1   1   0   2   1   1   0   2   2   0   1   0
 MK-6-9                 1   2   1   1   2   1   1   1   1   2   0   0   1   0   0   2   1   0   2   1   2   1   1   1   2   0   2   0   2   2   1   1   0   2   1   2   0   1   0   1   1   0   2   0   0   0   0   2   0   1   0   1   1   2   1   1   0   1   1   1   1   1   0   2   0   1   1   1   1   1   1   1   1   1   0   1   2   1   1   1   1   2   0   1   1   1   1   1   1   1   0   0   1   2   1   1   1   0   0   1   1   0   1   0   2   1   2   0   1   1   2   1   1   1   2   0   1   1   1   0   0   0   1   1   1   1   2   2   1   0   0   1   0   1   2   2   2   2   1   2   1   2   2   1   1   1   1   0   2   1   1   0   0   1   2   0   2   2   2   2   1   1   2   1   1   2   1   1   1   1   1   0   2   1   1   1   1   2   2   2   1   1   1   2   2   2   1   0   1   1   0   2   0   1   0   2   2   0   1   0
 MK-6-10                0   2   1   1   2   1   1   1   1   1   0   1   1   0   0   2   1   0   2   1   1   1   1   0   1   1   2   1   1   1   1   2   0   2   1   2   0   1   0   0   0   0   2   0   0   0   0   2   0   1   0   2   1   2   1   0   0   1   0   1   1   1   1   2   0   1   1   0   1   1   0   1   1   1   0   1   1   1   1   1   1   2   0   1   1   0   1   2   0   1   0   0   1   2   1   1   1   0   0   1   1   0   1   0   2   1   1   2   1   1   1   2   1   1   2   0   1   1   1   1   0   0   1   1   1   1   2   2   1   0   0   1   0   1   2   2   2   2   1   2   0   1   2   1   1   1   1   0   2   1   2   0   0   0   2   0   2   2   2   2   1   0   1   1   1   1   1   1   1   1   1   1   2   1   1   2   0   2   2   2   0   1   1   2   2   2   1   0   1   1   1   2   0   1   0   2   1   0   1   0
 MK-6-11                0   2   1   1   2   1   1   1   1   1   1   1   1   0   0   2   1   0   2   1   1   1   1   0   1   0   1   1   1   1   1   1   0   2   1   2   1   1   0   0   0   1   1   1   0   0   1   2   0   1   0   1   1   1   0   0   0   1   0   1   1   1   1   2   1   1   1   0   1   1   1   1   1   1   0   1   0   1   1   2   1   2   0   1   1   0   1   0   0   1   0   0   1   2   1   1   1   0   0   1   1   0   1   0   2   1   2   1   1   1   1   2   2   1   1   0   1   2   2   1   0   1   1   1   1   1   2   2   1   0   0   0   1   0   2   1   2   2   0   2   0   1   2   1   1   1   1   0   2   1   2   0   0   0   2   0   2   2   2   2   0   1   1   1   1   2   1   1   1   1   2   1   2   2   1   1   0   2   1   2   0   1   1   1   2   2   1   0   1   1   1   1   0   2   1   2   1   0   1   0
 MK-6-12                0   2   1   1   1   1   1   1   2   1   1   1   0   0   1   2   1   1   2   1   2   1   1   1   1   0   1   1   0   1   1   1   0   2   1   2   1   1   0   0   0   1   1   0   0   0   1   2   1   1   0   1   1   1   0   0   0   1   0   1   0   2   1   1   0   1   1   0   1   1   1   2   0   1   0   1   0   0   1   2   1   2   1   1   1   0   2   0   0   1   0   0   1   2   1   1   0   0   0   1   2   0   1   0   2   0   2   2   2   1   1   2   2   0   1   0   0   2   2   1   0   2   1   2   1   1   2   2   1   0   1   1   1   0   2   1   2   2   1   2   0   1   2   1   1   1   1   0   2   2   2   0   1   0   2   0   1   2   2   2   0   0   2   1   1   2   1   1   1   2   2   1   2   2   1   1   0   1   1   1   0   0   1   1   2   1   1   0   1   1   1   1   0   2   1   1   1   0   1   1
 MK-6-13                0   2   1   1   1   1   1   1   2   2   1   1   0   0   1   1   1   1   2   1   2   2   1   1   0   1   1   1   0   1   1   1   0   2   1   2   1   1   0   0   0   1   1   0   1   0   1   2   1   1   0   1   1   1   0   0   1   2   1   1   0   2   1   1   1   1   1   0   1   1   1   1   0   1   0   1   0   0   1   2   1   2   1   2   1   0   2   0   0   1   1   0   1   2   1   1   0   1   0   1   1   0   1   0   2   0   1   2   2   0   1   2   1   0   1   1   0   2   1   1   0   1   1   2   1   1   2   2   1   1   1   1   1   1   2   1   2   2   1   2   1   1   2   1   1   0   1   0   2   1   2   0   1   0   1   0   1   2   2   2   0   0   2   1   2   2   1   1   1   2   2   2   2   2   1   1   0   0   1   2   0   0   0   0   2   1   1   1   0   1   0   1   0   2   1   1   1   0   0   1
 MK-6-14                0   2   1   1   1   1   1   1   2   2   1   1   0   0   1   1   2   1   2   1   2   2   2   1   0   1   1   1   0   1   1   1   0   2   1   2   0   1   0   0   0   2   2   0   1   0   1   2   0   1   0   1   1   1   0   0   2   2   1   1   2   2   1   1   1   0   1   1   2   1   1   2   0   1   0   1   0   0   1   2   0   2   1   2   1   0   1   0   0   1   1   0   1   2   1   1   1   1   0   1   1   0   1   0   2   0   1   2   2   0   1   1   1   0   1   0   0   1   2   1   0   1   1   2   1   1   2   2   1   1   1   0   1   1   2   1   2   2   1   2   1   1   2   1   1   0   0   0   1   1   2   0   1   0   1   0   1   2   2   2   0   0   2   2   2   1   1   1   1   1   2   2   2   2   1   1   0   0   2   2   0   1   0   0   2   1   1   2   0   1   0   0   1   2   1   1   1   0   0   1
 MK-6-15                0   2   1   1   1   1   1   2   2   2   1   1   1   0   1   1   2   1   2   1   2   2   1   1   0   1   1   1   0   1   1   0   0   2   1   2   0   1   0   1   1   2   2   0   1   0   1   1   0   1   0   2   1   1   0   0   2   1   1   0   2   2   2   1   1   1   1   1   2   1   1   2   0   1   0   1   1   1   1   2   0   2   1   1   1   0   0   0   0   1   1   0   1   1   1   1   1   1   0   1   1   0   1   0   2   0   1   2   2   0   1   1   1   0   1   0   0   1   2   1   0   1   1   1   1   1   2   1   0   1   1   0   1   1   2   1   2   2   1   1   1   1   2   1   1   0   0   0   0   1   2   0   1   0   1   0   1   2   1   2   0   0   2   2   2   1   1   1   2   2   1   1   2   2   0   1   0   0   2   2   0   1   0   0   2   0   1   2   2   1   0   0   0   2   1   1   1   1   0   1
 MK-6-16                0   2   1   1   1   1   1   2   2   2   1   1   1   1   1   1   2   1   2   1   2   2   2   1   0   1   1   1   1   1   1   0   0   2   1   2   0   1   0   2   1   2   2   1   1   1   1   2   0   1   0   2   1   1   1   0   2   1   2   0   2   2   1   1   1   0   1   1   1   1   2   2   0   1   0   1   2   1   0   2   0   2   2   2   1   0   0   0   0   1   1   0   1   1   2   1   1   1   0   1   1   0   1   0   2   0   2   2   2   0   0   1   1   0   2   0   0   0   1   1   0   1   2   1   1   2   2   2   1   1   1   0   1   1   2   1   2   2   1   1   1   1   1   1   1   0   2   0   0   1   2   0   1   0   1   0   1   2   1   2   0   1   2   2   2   0   1   0   2   2   1   1   2   2   2   1   0   0   2   2   1   1   1   0   2   0   1   2   2   1   0   0   0   2   0   1   1   1   0   1
 
!****************************************** Phenotypic Data **********************************************************
!-100.0 is resevred for missing phenotype
SimulatedTrait1         8.3047   12.0206    8.5910    8.3353   10.7530    9.5063   12.1001   10.4572    9.8466    8.7062   10.5637   10.4391    9.1555    9.3381   10.7708   10.5318    9.0983   11.1517   11.6065    7.5745    9.6766    9.5795    9.3016    8.5866    9.6050    9.9967    9.0563   11.2215    9.1601   10.5195    7.9067   11.9867    9.6516    9.7651    9.6167    8.8540    8.7454    8.4665   10.1456   10.5575    8.3613    9.2123   12.1519   10.2226   10.2636    9.0512   11.7382    9.2032    9.9435    8.8698    8.8876   11.3174    9.1941    9.4544    9.9335   11.7003   10.3502   10.6954    9.6105    7.3771    7.7731   10.3867   10.5732    9.2766   10.5997    9.5887   10.5624   10.1264   11.3747   11.4030    9.1787    9.3592   10.6950   10.0622   10.0837   11.3805    9.8960   11.3161    8.3975   10.5334   10.5845   10.1499   12.3267    9.4584   10.9255    8.9888   10.2529   10.1432    9.3877   11.9352   10.3952    9.7991    9.7975   10.5581   10.7223   10.1805   10.8476   11.3115    8.6274    9.8791    8.7682    9.6984   10.3259   11.7250    9.4601   10.8396   10.8940   10.7672   10.0788    8.3372   11.1479    9.8275    9.1074    9.8410    9.6814   12.0494    9.1052   10.6220    9.2359   10.2852   10.7457    9.5287   10.2054    8.8130   10.0686    9.3013    9.9680    8.7140    9.7644   10.7349   11.1482    9.9614   10.4178    9.8633    9.2034    9.9789   10.0783    8.8661   10.1365    8.2685    9.1724   10.9081   10.2025   10.0614   10.1704   10.5954   10.8978    9.6003    9.5131    9.0458   10.8303    8.5809   10.4813   10.3720   10.0806   11.3685   10.9481    9.1158    9.2249    8.8973   10.1291   11.6382    7.6172    7.7899   10.0562    9.2827    9.3154   11.0177   11.0015    8.6186   10.2640    9.8693    8.9586    9.9715   11.5076    9.4972   10.2175   12.3972    9.9733   11.4273    9.1708   11.6055   10.4119   10.4335    9.8840   10.6106    9.9018    9.5853   11.3637    8.4624   11.8377   10.5979   11.4036   11.8170   10.3742    8.2875   10.8368   11.3816   10.9056    8.9160
 
