# Supplementary material for: Inclusive Composite Interval Mapping of QTL by Environment Interactions in Biparental Populations
Source: PLoS One. 2015 Jul 10;10(7):e0132414. doi: 10.1371/journal.pone.0132414 (PMC4498613; doi:10.1371/journal.pone.0132414)
Supplement: S2 File — (ZIP) [file pone.0132414.s002.zip › F2 population/e=1/run_00077.met]

!**********************Note: lines staring with "!" are remarks and will be ignored in the program********************
!*********************************General Information**********************************
!Assuming F1 = P1 x P2, populations available in QTL IciMapping are: 
!  1, P1BC1F1 = P1 x F1, the first backcrossing where P1 is used as the recurrent parent;
!  2, P2BC1F1 = P2 x F1, the first backcrossing where P2 is used as the recurrent parent;
!  3, F1DH, F1-derived doubled haploids; 
!  4, RIL or F1RIL, recombination inbred lines through the repeated selfing of F1;
!  5, P1BC1RIL, recombination inbred lines through the repeated selfing of P1BC1F1;
!  6, P2BC1RIL, recombination inbred lines through the repeated selfing of P2BC1F1;
!  7, F2, the selfing generation of F1;
!  8, F3, the selfing generation of F2;
!  9, P1BC2F1, the second backcrossing where P1 is used as the recurrent parent; 
! 10, P2BC2F1, the second backcrossing where P2 is used as the recurrent parent;
! 11, P1BC2RIL, recombination inred lines through the repeated selfing of P1BC2F1; 
! 12, P2BC2RIL, recombination inred lines through the repeated selfing of P2BC2F1; 
! 13, P1BC1F2, the selfing generation of P1BC1F1; 
! 14, P2BC1F2, the selfing generation of P2BC1F1; 
! 15, P1BC2F2, the selfing generation of P1BC2F1; 
! 16, P2BC2F2, the selfing generation of P2BC2F1; 
! 17, P1BC1DH, P1BC1F1-derived doubled haploids; 
! 18, P2BC1DH, P2BC1F1-derived doubled haploids; 
! 19, P1BC2DH, P1BC2F1-derived doubled haploids; 
! 20, P2BC2DH, P2BC2F1-derived doubled haploids; 
   7      !Mapping Population (see remarks above)
   2      !Mapping Function (1 for Kosambi; 2 for Haldane; 3 for Morgan)
   2      !Marker Space Type (1 for intervals; 2 for positions)
   1      !Marker Space Unit(1 for centiMorgans; 2 for Morgan)
   6      !Number of Chromosomes (or Linkage Groups)
 200      !Size of the mapping population
   1      !Number of environments
 
!***************************************** Chromosomes and Linkage Maps **********************************************
!Chromosome                 NumMarkers
-CH1                        16
-CH2                        16
-CH3                        16
-CH4                        16
-CH5                        16
-CH6                        16
!Linkage map (Marker name followed by position or the interval length)
 MK-1-1                1     0.000
 MK-1-2                1    10.000
 MK-1-3                1    20.000
 MK-1-4                1    30.000
 MK-1-5                1    40.000
 MK-1-6                1    50.000
 MK-1-7                1    60.000
 MK-1-8                1    70.000
 MK-1-9                1    80.000
 MK-1-10               1    90.000
 MK-1-11               1   100.000
 MK-1-12               1   110.000
 MK-1-13               1   120.000
 MK-1-14               1   130.000
 MK-1-15               1   140.000
 MK-1-16               1   150.000
 MK-2-1                2     0.000
 MK-2-2                2    10.000
 MK-2-3                2    20.000
 MK-2-4                2    30.000
 MK-2-5                2    40.000
 MK-2-6                2    50.000
 MK-2-7                2    60.000
 MK-2-8                2    70.000
 MK-2-9                2    80.000
 MK-2-10               2    90.000
 MK-2-11               2   100.000
 MK-2-12               2   110.000
 MK-2-13               2   120.000
 MK-2-14               2   130.000
 MK-2-15               2   140.000
 MK-2-16               2   150.000
 MK-3-1                3     0.000
 MK-3-2                3    10.000
 MK-3-3                3    20.000
 MK-3-4                3    30.000
 MK-3-5                3    40.000
 MK-3-6                3    50.000
 MK-3-7                3    60.000
 MK-3-8                3    70.000
 MK-3-9                3    80.000
 MK-3-10               3    90.000
 MK-3-11               3   100.000
 MK-3-12               3   110.000
 MK-3-13               3   120.000
 MK-3-14               3   130.000
 MK-3-15               3   140.000
 MK-3-16               3   150.000
 MK-4-1                4     0.000
 MK-4-2                4    10.000
 MK-4-3                4    20.000
 MK-4-4                4    30.000
 MK-4-5                4    40.000
 MK-4-6                4    50.000
 MK-4-7                4    60.000
 MK-4-8                4    70.000
 MK-4-9                4    80.000
 MK-4-10               4    90.000
 MK-4-11               4   100.000
 MK-4-12               4   110.000
 MK-4-13               4   120.000
 MK-4-14               4   130.000
 MK-4-15               4   140.000
 MK-4-16               4   150.000
 MK-5-1                5     0.000
 MK-5-2                5    10.000
 MK-5-3                5    20.000
 MK-5-4                5    30.000
 MK-5-5                5    40.000
 MK-5-6                5    50.000
 MK-5-7                5    60.000
 MK-5-8                5    70.000
 MK-5-9                5    80.000
 MK-5-10               5    90.000
 MK-5-11               5   100.000
 MK-5-12               5   110.000
 MK-5-13               5   120.000
 MK-5-14               5   130.000
 MK-5-15               5   140.000
 MK-5-16               5   150.000
 MK-6-1                6     0.000
 MK-6-2                6    10.000
 MK-6-3                6    20.000
 MK-6-4                6    30.000
 MK-6-5                6    40.000
 MK-6-6                6    50.000
 MK-6-7                6    60.000
 MK-6-8                6    70.000
 MK-6-9                6    80.000
 MK-6-10               6    90.000
 MK-6-11               6   100.000
 MK-6-12               6   110.000
 MK-6-13               6   120.000
 MK-6-14               6   130.000
 MK-6-15               6   140.000
 MK-6-16               6   150.000
!*********************************** Marker Types ********************************************************************
!Co-dominant marker: When heterozygote F1 is present, P1 is coded as 2, F1 is coded as 1, and P2 is coded as 0; Otherwise, P1 is coded as 2, and P2 is coded as 0. 
!Dominant marker: When heterozygote F1 is present, P1 and F1 are coded as 12, and P2 is coded as 0; Otherwise, P1 is coded as 2, and P2 is coded as 0.  
!Recessive markers: When heterozygote F1 is present, P1 is coded as 2, and F1 and P2 are coded as 10; Otherwise, P1 is coded as 2, and P2 is coded as 0. 
!Missing marker is coded as -1. 
 MK-1-1                 0   1   0   0   0   0   2   2   1   1   1   1   1   1   2   1   2   1   2   0   2   0   2   1   1   1   0   0   1   0   2   1   1   2   1   1   2   1   1   2   1   1   0   0   0   2   1   2   2   1   2   0   1   1   0   1   2   1   1   2   1   0   1   0   1   1   0   2   1   0   0   1   0   0   1   1   0   0   1   0   2   1   2   2   1   2   0   1   1   1   0   1   1   1   2   0   2   2   1   1   1   1   0   0   0   2   2   1   1   2   0   0   2   1   0   2   1   1   1   0   1   1   0   2   1   2   0   1   0   2   2   0   1   2   0   1   0   0   0   1   2   2   0   0   2   1   1   0   2   0   1   1   2   1   2   0   0   2   1   1   1   2   1   2   1   0   0   0   0   1   2   1   1   1   1   2   0   0   1   1   2   2   1   1   0   2   2   2   0   1   1   2   1   2   1   2   1   0   2   2
 MK-1-2                 0   1   0   0   0   0   2   2   1   1   1   1   1   1   2   1   2   1   1   0   2   0   2   1   1   1   1   0   2   1   2   1   2   2   1   1   2   0   1   2   1   1   0   0   0   1   1   2   2   1   2   0   2   1   1   1   2   1   1   2   1   0   1   0   1   1   0   2   1   0   0   2   0   0   1   1   0   0   1   1   2   1   2   2   0   2   0   1   1   1   2   1   1   1   2   1   2   2   1   1   1   1   1   0   0   2   2   0   1   2   1   0   2   1   1   2   1   1   2   0   1   1   0   2   1   2   0   2   0   2   1   0   2   2   0   1   0   0   0   1   2   1   0   0   2   0   1   0   2   0   1   1   2   0   2   0   0   2   2   1   1   2   1   2   1   1   0   0   0   2   1   1   2   1   1   2   0   0   1   1   2   2   0   1   0   2   2   2   1   1   0   2   1   2   1   2   1   0   2   2
 MK-1-3                 0   1   0   0   0   0   2   2   1   1   1   1   1   1   2   1   2   1   0   0   2   0   2   1   1   1   1   0   1   0   1   1   2   2   1   1   2   0   1   2   1   0   0   0   0   1   1   2   2   1   2   0   2   1   1   1   1   0   1   2   1   0   1   0   0   1   0   2   1   0   0   2   0   0   1   1   0   0   2   1   1   1   1   2   0   2   0   1   1   2   2   0   1   1   2   1   2   1   1   1   0   1   0   0   0   1   2   0   1   2   1   0   2   1   1   2   1   1   1   0   0   0   0   1   1   2   0   2   0   1   1   1   2   2   0   0   0   0   0   1   1   1   1   0   2   0   1   0   2   0   1   1   2   1   2   1   0   2   2   1   0   1   1   2   1   0   0   0   0   2   1   1   1   0   1   2   0   0   1   1   2   2   0   1   1   1   2   2   1   1   0   2   1   2   1   2   1   1   2   2
 MK-1-4                 0   1   0   0   0   1   2   2   2   1   1   1   1   1   2   1   1   0   1   0   1   0   2   1   1   1   1   0   1   0   1   1   1   2   1   2   2   0   1   2   1   0   0   0   0   1   1   1   2   2   2   0   2   0   1   1   1   0   1   1   1   1   1   0   0   1   0   2   1   0   0   2   0   0   1   2   0   0   2   1   1   1   1   2   0   1   1   1   1   1   2   0   1   1   2   1   2   1   1   2   0   1   0   0   0   1   2   0   1   2   1   0   2   2   1   2   1   1   2   2   0   0   0   1   1   2   0   2   0   1   1   1   2   2   1   1   0   0   0   0   1   1   1   0   2   0   1   0   2   1   1   1   1   1   2   1   0   2   2   1   0   1   1   2   1   1   0   0   0   2   1   1   1   1   1   2   1   0   0   1   2   1   1   1   0   1   2   2   1   1   0   2   1   2   1   2   1   1   2   2
 MK-1-5                 0   1   0   0   0   1   1   1   2   1   1   0   1   1   2   1   1   0   1   1   0   0   1   1   1   1   1   0   1   0   1   1   1   2   1   2   2   1   1   2   1   1   1   0   1   1   1   1   1   2   2   0   2   1   1   1   1   1   1   2   2   1   0   0   1   1   0   2   0   0   0   2   0   0   1   2   0   0   2   1   1   1   1   2   0   1   1   1   0   1   2   0   1   1   2   1   2   1   1   2   0   2   0   0   0   1   2   0   1   2   1   0   2   2   1   2   0   0   2   2   0   1   1   1   1   2   0   2   0   1   1   1   2   2   1   1   1   0   0   0   0   1   1   0   2   0   1   1   2   1   1   1   1   2   1   1   0   2   2   1   1   1   1   2   1   1   0   0   0   2   1   1   1   0   1   2   1   0   0   0   2   1   1   1   0   1   1   2   1   1   0   2   2   2   1   2   1   1   2   2
 MK-1-6                 1   1   0   0   1   1   1   1   2   1   1   0   0   1   2   1   1   0   0   1   0   1   1   0   0   1   1   1   1   0   1   1   1   2   1   1   2   1   2   2   1   0   1   0   1   1   1   0   1   2   0   0   2   1   1   1   1   1   0   2   2   0   0   0   1   1   1   1   0   1   0   2   0   0   1   2   0   0   2   1   1   2   1   2   0   1   1   1   0   1   2   0   1   1   2   1   0   1   1   2   0   2   0   0   0   2   2   0   1   2   1   0   2   2   1   2   0   0   1   2   0   1   1   1   1   1   1   1   0   1   1   1   2   2   1   1   1   0   0   1   1   1   1   1   1   0   1   1   2   0   0   1   1   2   1   1   0   2   2   1   1   1   1   1   1   1   1   0   1   2   1   2   2   0   0   2   1   0   0   0   2   1   1   1   0   1   1   2   1   1   0   1   2   2   1   2   1   1   2   2
 MK-1-7                 1   2   0   0   1   1   1   1   2   2   1   0   0   1   2   1   1   0   0   1   0   2   1   1   0   1   1   2   2   0   1   2   2   2   1   1   1   1   1   2   1   0   1   0   1   1   0   1   0   1   0   1   2   2   1   1   1   0   0   2   2   0   0   0   1   0   1   1   1   1   0   2   1   0   1   2   0   0   2   0   1   2   1   2   1   1   0   1   0   1   2   0   1   1   2   1   0   0   1   2   0   2   1   0   0   2   2   1   1   2   0   0   2   1   1   2   1   0   1   1   1   2   1   1   2   1   0   2   0   2   1   1   2   2   1   1   1   0   0   1   0   1   1   0   1   1   1   0   1   0   0   1   1   2   1   1   0   1   2   1   1   1   2   1   1   1   1   0   1   1   0   2   1   0   1   1   1   0   0   0   2   0   1   0   0   1   1   2   1   1   0   1   2   2   1   2   1   1   2   2
 MK-1-8                 1   2   0   0   1   1   0   1   2   2   1   0   0   1   2   2   1   0   0   1   0   1   2   1   0   1   0   1   2   0   1   2   2   2   1   1   1   1   1   2   2   1   1   0   1   1   0   1   0   1   0   1   2   2   1   1   1   0   0   2   2   0   0   1   0   0   1   1   0   1   0   2   1   0   2   1   0   0   2   0   1   2   1   2   1   1   1   1   0   1   1   1   1   1   2   1   0   0   1   2   0   1   1   1   0   2   2   1   1   2   1   0   2   1   1   2   1   0   1   1   1   2   1   1   2   1   0   2   0   2   1   1   1   2   1   1   1   0   0   1   0   1   1   0   1   1   1   0   1   1   0   1   1   2   1   1   0   1   2   1   1   1   2   1   0   1   1   0   1   2   0   2   2   0   1   1   1   1   0   0   2   0   1   0   0   1   1   2   1   1   0   1   0   1   1   2   1   0   2   1
 MK-1-9                 1   2   0   0   1   1   0   1   2   2   2   0   0   1   2   2   1   0   0   2   0   1   2   1   0   1   0   1   2   0   1   2   2   2   1   1   2   1   1   2   2   1   1   0   2   1   0   1   0   2   0   1   1   2   1   1   1   0   0   2   2   0   1   1   0   1   1   1   0   1   0   2   1   1   2   1   0   1   2   0   0   1   1   2   1   1   1   1   0   2   1   1   1   0   2   1   0   0   1   2   0   1   1   2   0   2   2   1   1   1   1   0   2   1   1   2   1   0   1   1   1   2   1   2   2   1   0   2   0   2   1   1   1   2   1   1   1   0   1   1   0   1   1   0   1   1   1   0   2   1   0   1   1   2   1   1   0   1   1   1   1   1   2   1   0   1   1   1   1   1   0   2   1   0   1   1   1   1   0   0   2   0   1   0   0   1   1   2   1   1   0   0   0   2   1   2   1   1   2   1
 MK-1-10                1   2   0   0   1   1   0   1   0   2   2   0   0   1   2   2   1   0   1   2   0   1   2   1   0   1   1   1   2   0   1   2   2   2   1   1   2   1   0   2   2   1   1   0   2   1   0   1   0   2   0   2   1   2   0   1   1   0   0   2   2   0   2   1   1   1   1   0   0   1   1   2   1   1   2   1   1   1   2   0   0   1   2   2   1   1   1   2   0   2   2   1   1   0   2   1   0   0   1   2   0   1   1   1   1   2   2   1   1   1   1   1   2   1   1   1   1   0   0   1   1   2   1   2   2   0   0   2   0   2   1   1   1   2   1   1   2   0   1   1   0   1   1   0   2   1   0   0   2   1   0   1   1   2   1   1   0   1   1   1   1   1   2   0   0   2   1   1   1   1   1   2   1   1   1   1   0   1   1   0   2   0   1   0   0   1   1   2   1   1   1   0   0   2   1   2   1   0   2   1
 MK-1-11                0   2   0   0   1   1   1   1   0   2   2   1   0   1   2   2   0   0   1   2   0   1   2   1   0   0   1   0   2   0   1   1   2   2   2   1   2   1   0   2   2   1   1   0   2   1   0   1   0   2   0   2   1   1   1   1   1   0   0   2   1   1   2   1   1   1   1   0   0   0   1   2   1   1   1   1   1   1   2   0   1   1   2   2   0   1   1   2   1   2   2   1   2   0   2   1   0   0   0   2   0   1   1   1   1   2   2   1   1   1   1   0   2   1   1   1   2   0   0   1   1   2   2   2   2   0   0   1   0   2   1   2   1   2   1   1   2   0   1   1   0   1   1   1   2   1   1   0   2   2   0   1   1   2   1   1   0   1   1   1   0   0   2   0   0   2   2   1   1   2   2   2   1   0   1   1   0   0   1   0   2   0   2   2   0   1   2   2   1   1   1   0   0   2   1   2   1   0   2   1
 MK-1-12                0   2   0   0   1   1   1   1   0   2   1   1   0   1   2   2   1   0   1   2   0   1   2   1   1   1   1   1   2   0   0   1   2   2   2   0   1   0   0   2   2   1   1   0   2   1   0   1   0   1   0   2   1   1   1   1   1   0   1   2   1   1   1   0   2   1   1   0   0   0   1   1   1   1   1   0   1   0   2   2   0   1   2   2   0   0   1   1   1   2   2   2   2   0   2   2   0   0   0   2   0   1   1   1   1   2   2   1   1   1   1   0   2   1   1   1   1   0   1   1   1   2   2   2   1   1   1   1   0   2   1   1   1   2   1   1   2   0   1   1   0   1   0   1   2   1   1   0   2   2   0   1   1   2   1   1   0   0   1   1   0   0   2   0   1   1   2   1   1   2   2   2   1   0   1   1   0   0   0   0   2   1   2   2   0   1   2   1   0   1   1   1   0   2   1   2   2   1   2   1
 MK-1-13                0   2   0   0   1   2   0   2   0   1   1   1   0   1   2   2   1   0   2   2   0   1   2   1   1   1   1   1   2   0   0   1   2   1   2   0   1   0   0   1   2   1   1   0   2   1   0   1   0   1   1   1   1   2   1   1   1   0   1   2   1   1   1   0   2   1   1   1   0   0   2   0   1   1   1   0   1   0   2   2   1   1   1   2   0   0   1   1   1   2   2   2   2   0   2   2   0   0   0   1   0   1   1   1   1   2   2   1   1   1   0   0   2   1   2   1   1   0   1   0   2   2   1   2   1   0   2   1   0   2   1   1   1   2   1   1   2   0   1   1   0   1   0   1   1   1   1   0   2   2   0   1   1   1   0   1   1   1   1   1   0   0   1   0   2   1   2   1   1   2   2   2   1   0   1   1   0   0   0   0   2   1   2   2   0   1   2   0   0   1   1   1   1   2   1   2   2   1   2   1
 MK-1-14                0   2   0   0   1   2   0   2   0   1   1   1   0   1   2   2   1   0   2   2   0   0   2   1   1   1   1   0   1   0   1   1   2   0   2   0   1   0   1   2   2   0   2   0   2   1   0   1   0   1   1   0   1   2   1   1   1   0   0   2   1   0   0   0   0   1   1   1   0   0   2   0   1   1   1   0   1   1   2   1   2   1   0   2   0   0   2   1   1   2   2   1   2   0   2   2   0   0   0   1   1   1   1   1   1   2   2   0   0   1   0   0   1   1   2   1   1   0   1   0   2   2   0   2   1   0   2   1   0   2   1   1   1   2   1   1   2   0   1   1   0   1   0   1   1   1   1   0   2   2   0   1   1   1   1   1   1   2   1   1   0   1   1   0   2   2   2   1   1   2   1   2   2   0   0   1   0   0   0   0   1   2   2   1   0   1   2   0   0   1   1   1   1   2   1   2   2   1   2   2
 MK-1-15                0   2   0   0   1   2   0   2   0   1   1   1   0   1   1   2   1   0   2   2   0   0   2   1   1   1   1   0   1   0   1   1   2   0   2   1   1   0   1   2   1   0   2   0   2   2   1   1   1   1   1   0   1   2   1   1   1   0   0   2   1   0   0   0   0   1   1   1   0   0   2   0   1   1   1   0   1   1   1   1   2   1   0   2   0   0   2   1   0   2   2   1   2   0   2   1   0   0   0   1   1   1   1   1   1   2   2   0   0   1   0   0   1   1   2   1   1   1   1   0   2   2   0   2   1   0   2   1   0   2   1   2   1   2   1   1   2   0   1   1   0   1   0   2   1   1   1   1   2   2   0   1   1   1   1   1   1   2   1   1   0   1   1   0   1   2   2   1   1   2   1   2   2   0   0   1   0   0   0   0   1   2   2   0   0   1   2   0   0   1   1   1   2   2   1   2   2   1   1   2
 MK-1-16                0   2   0   0   1   2   0   2   0   1   2   1   0   1   1   1   1   0   1   2   0   0   2   1   1   1   1   0   1   0   1   1   2   1   2   1   1   0   1   2   1   0   2   0   2   2   1   1   1   1   1   0   2   2   1   1   1   0   0   2   1   0   0   0   0   1   1   1   0   0   2   0   1   1   1   1   1   1   1   1   2   1   1   2   0   0   1   1   0   2   2   1   0   1   2   1   1   0   0   1   1   1   1   1   1   2   1   0   1   1   0   0   1   1   2   1   1   1   1   0   2   2   1   2   1   0   1   1   0   2   1   2   1   2   1   0   1   1   0   1   0   1   0   2   1   1   2   1   2   2   0   1   1   1   2   1   1   2   2   1   0   1   1   0   1   2   2   1   1   2   1   1   2   0   0   1   0   0   0   0   1   2   2   0   0   2   1   1   0   0   1   1   2   2   1   1   2   1   1   2
 MK-2-1                 1   0   2   2   1   2   1   1   1   0   2   2   1   0   2   0   1   1   1   1   2   1   2   2   2   2   1   0   1   1   1   2   1   1   2   2   1   1   2   2   1   1   1   1   1   0   1   1   1   0   2   0   2   2   2   0   1   0   1   1   2   0   1   0   2   2   1   1   1   1   1   1   0   2   1   0   0   2   1   0   2   1   2   1   1   1   1   1   0   0   2   1   2   2   1   1   1   2   2   0   1   2   0   1   1   2   2   1   1   1   2   0   0   2   2   1   0   2   1   2   1   0   0   1   1   1   1   1   1   0   1   1   0   1   1   1   0   2   1   2   1   2   1   0   0   2   1   1   1   2   2   2   0   0   2   2   0   1   0   2   2   0   0   1   2   1   2   2   1   2   1   1   0   1   1   0   1   0   0   1   0   1   1   1   2   2   1   2   2   0   0   0   0   1   1   2   0   0   0   2
 MK-2-2                 1   0   2   2   2   2   1   1   1   1   2   2   1   2   2   0   1   1   1   1   2   1   2   1   2   2   1   0   1   1   1   2   1   1   2   1   2   2   2   2   1   1   1   1   1   0   0   0   1   0   2   0   2   2   2   0   1   0   1   1   2   0   1   0   1   2   2   1   1   1   1   1   0   2   1   0   0   2   1   0   2   1   1   0   0   1   1   1   0   0   2   1   2   2   0   1   1   2   2   0   1   2   0   1   1   2   2   1   2   2   2   0   0   2   2   1   0   1   1   2   2   0   1   1   1   1   1   1   1   0   1   1   0   1   1   1   0   2   1   2   0   2   1   0   0   2   1   1   0   2   2   1   0   0   2   2   0   1   0   2   2   0   0   0   2   1   2   2   1   2   1   1   0   1   1   0   1   0   0   2   0   1   1   1   2   2   1   2   2   0   0   0   0   1   1   2   1   0   0   1
 MK-2-3                 1   0   2   2   2   1   0   1   1   2   2   2   1   2   2   0   2   2   0   2   2   1   2   2   2   2   1   0   2   1   1   2   1   1   2   1   1   2   2   2   0   2   1   1   1   0   0   0   1   0   2   0   2   2   2   0   1   1   2   1   2   0   0   0   1   2   2   1   1   2   1   1   0   2   1   0   0   2   2   0   2   0   1   0   1   1   1   1   0   0   2   0   2   2   1   1   1   2   2   1   0   2   0   1   1   0   2   1   1   2   2   0   0   2   2   1   0   0   1   2   2   1   0   1   2   1   1   1   0   0   1   2   1   1   1   1   0   0   0   2   0   2   0   0   0   2   1   1   0   2   2   1   2   0   2   2   1   1   0   2   2   1   1   0   2   1   1   1   1   2   1   1   1   0   1   0   1   0   0   2   0   0   1   1   1   2   1   2   1   1   0   1   0   1   1   2   1   0   0   2
 MK-2-4                 1   0   2   2   2   1   1   1   1   1   2   2   1   2   2   0   1   2   0   2   1   2   2   2   2   2   1   0   2   1   1   2   1   1   2   1   1   2   2   2   0   2   1   1   1   0   0   0   1   0   1   0   1   1   2   0   1   1   2   0   2   0   0   0   1   1   2   1   1   2   1   1   1   2   1   1   0   1   2   1   2   0   1   0   1   1   1   2   0   0   2   0   1   0   2   1   1   2   2   1   1   1   0   1   1   1   2   1   2   2   2   0   0   2   2   1   1   0   1   2   2   1   0   0   1   1   1   1   0   1   1   2   1   1   1   1   0   0   0   2   0   2   1   0   0   2   1   1   0   2   2   1   1   0   2   2   1   1   0   2   1   1   1   1   1   1   1   1   2   2   1   1   1   0   1   0   1   2   0   1   0   1   1   1   0   2   1   1   1   1   1   1   2   1   1   0   2   0   0   2
 MK-2-5                 1   0   2   2   2   1   2   1   1   1   2   2   1   2   2   0   1   2   0   2   1   2   2   2   2   2   1   0   2   1   1   2   1   2   1   1   1   2   2   1   0   2   1   1   2   0   0   0   0   1   1   0   1   1   1   1   1   1   2   0   2   1   1   0   0   0   2   1   1   2   1   1   0   2   2   1   0   1   2   1   2   0   1   0   1   2   1   2   0   0   2   1   1   0   1   1   1   2   2   2   2   0   1   1   1   2   1   1   2   2   2   0   0   2   1   1   1   1   1   2   2   1   0   0   1   1   1   2   0   1   1   2   1   1   1   1   0   0   0   2   0   2   1   0   0   2   1   1   0   1   2   1   1   1   1   2   1   1   0   2   1   1   1   1   1   1   1   1   2   2   1   1   1   0   1   0   1   1   0   1   0   1   1   1   0   1   1   1   1   1   0   1   2   1   1   0   1   0   0   2
 MK-2-6                 1   0   2   2   2   1   2   1   1   1   2   1   1   2   2   0   1   1   0   2   2   2   2   2   2   2   1   0   2   1   1   2   0   2   2   1   1   1   2   1   0   2   1   1   2   0   1   0   0   1   1   0   1   1   2   0   1   0   2   1   2   0   1   0   0   0   2   1   1   2   0   1   1   2   2   1   1   2   2   1   2   0   2   0   0   2   0   2   0   0   2   1   1   0   1   1   2   2   2   2   2   0   1   1   1   2   1   1   2   2   2   0   0   2   0   0   1   1   2   1   2   0   1   0   1   1   1   2   0   1   1   2   1   1   1   1   0   0   0   2   0   2   1   1   0   2   1   1   0   1   2   2   1   1   1   2   1   1   0   2   1   1   1   1   1   1   1   1   2   2   1   0   1   0   2   1   1   1   0   1   1   0   1   1   0   0   1   2   1   1   0   1   2   1   1   0   1   0   0   2
 MK-2-7                 0   0   2   2   2   1   2   1   0   1   2   1   1   2   2   1   1   1   1   1   1   2   2   1   2   1   1   0   2   1   1   2   0   2   2   2   2   1   2   1   0   2   1   1   1   0   1   0   0   1   1   0   1   1   2   0   1   0   2   1   2   1   1   2   0   1   2   1   1   2   0   2   1   2   2   1   0   2   2   0   2   0   2   0   0   2   0   2   1   1   2   1   1   0   2   1   2   2   2   2   2   0   2   2   1   2   1   1   2   2   2   0   0   2   0   0   1   1   2   0   2   0   1   0   1   1   2   2   1   1   1   2   1   2   0   1   0   0   0   2   0   2   1   2   0   2   1   1   0   1   2   2   0   1   1   2   1   1   0   2   1   1   1   1   2   1   1   1   2   1   1   0   1   0   1   2   1   1   0   1   0   0   1   1   1   0   1   2   1   1   1   1   2   1   0   0   1   0   0   2
 MK-2-8                 1   0   2   2   2   1   2   1   0   1   0   1   1   2   2   1   2   1   1   0   0   2   2   0   2   1   1   0   1   1   1   2   0   2   1   2   2   2   2   1   0   2   1   1   1   0   1   0   1   0   1   0   1   1   2   0   1   0   2   1   2   1   1   2   0   1   2   1   2   2   0   2   1   2   2   1   1   2   2   0   2   0   2   0   0   2   0   2   1   1   2   1   1   0   1   1   2   2   2   2   1   0   1   2   1   2   1   1   2   2   2   0   0   2   0   0   2   1   2   1   2   0   1   0   1   1   2   2   1   1   1   2   1   2   1   1   0   1   0   2   0   2   1   2   0   2   1   1   0   1   2   2   0   1   0   2   0   1   0   2   1   1   1   1   2   1   1   1   2   2   1   0   1   1   1   2   1   1   0   1   1   0   1   0   1   0   1   2   1   1   1   1   2   2   0   0   1   0   0   2
 MK-2-9                 1   1   2   2   2   1   2   1   0   1   1   2   1   2   2   2   2   1   1   0   0   2   2   0   2   1   1   0   1   1   1   2   0   2   1   2   2   2   2   1   0   1   1   1   1   0   1   0   1   0   1   0   1   1   2   0   0   0   2   0   1   1   1   2   1   1   2   1   2   2   1   2   1   2   2   1   1   2   1   0   2   0   2   0   0   2   0   1   1   1   2   1   1   0   1   1   2   1   2   1   1   0   1   1   1   1   1   1   2   1   2   0   0   2   0   0   1   1   2   1   2   0   1   0   1   1   2   2   1   1   1   2   1   2   1   1   0   1   0   2   0   2   1   1   0   2   1   1   0   1   2   2   1   1   0   1   1   1   1   2   1   1   1   1   2   1   0   1   2   1   1   0   1   1   1   2   1   2   0   1   1   0   1   0   1   0   0   2   1   0   2   1   2   2   0   0   1   0   0   2
 MK-2-10                1   1   2   2   2   1   2   1   0   1   1   2   1   2   2   2   1   1   1   0   0   1   2   1   2   1   1   0   1   1   1   2   0   2   1   2   1   2   1   1   0   1   1   1   1   0   1   0   1   0   1   0   1   1   2   0   0   0   2   1   1   1   1   2   1   1   2   1   2   2   2   2   2   2   2   1   1   2   1   0   2   0   2   0   0   2   1   0   1   0   2   1   1   0   1   1   2   1   2   1   1   0   1   0   0   1   1   1   2   1   1   0   0   2   0   0   1   0   2   1   1   1   1   0   1   1   2   2   0   2   1   2   1   1   1   1   1   1   1   2   0   2   1   1   0   2   2   1   0   1   2   2   1   2   0   2   1   1   1   2   1   1   1   1   2   1   0   1   2   1   1   0   1   1   1   2   1   2   0   1   1   1   1   1   2   0   1   1   1   0   2   1   2   2   0   0   1   0   0   1
 MK-2-11                0   0   2   2   2   1   2   2   0   1   1   2   1   2   1   2   1   1   2   1   0   1   2   1   2   1   1   0   1   2   1   2   0   2   1   2   1   2   1   1   0   1   0   1   0   0   1   0   1   0   1   0   1   1   2   0   0   0   2   1   1   1   1   2   1   0   2   0   2   2   2   2   1   2   2   1   1   2   2   0   2   0   2   1   1   2   1   0   1   0   1   1   2   0   1   1   2   1   2   1   1   0   2   1   1   1   1   2   2   1   1   0   0   2   0   1   1   0   0   1   1   1   1   0   2   1   2   2   0   2   1   2   1   1   1   0   1   1   0   1   0   2   1   1   1   2   1   1   0   1   2   2   1   2   0   2   0   1   1   2   1   1   1   1   2   1   0   1   2   1   1   0   1   0   1   1   0   2   1   1   1   1   1   1   2   0   1   0   1   1   2   1   2   2   0   0   1   0   0   1
 MK-2-12                0   0   2   2   2   0   1   2   0   1   2   2   1   2   1   2   2   1   2   1   0   1   2   1   2   0   0   0   1   0   1   2   0   2   1   2   1   2   1   1   1   1   0   2   0   0   1   0   1   0   1   0   0   1   2   1   2   0   2   1   1   1   1   2   0   0   2   0   2   2   1   2   1   2   2   1   1   2   2   0   2   0   2   1   1   2   1   0   1   0   1   1   2   1   1   1   2   0   2   1   1   0   2   1   1   1   1   2   1   1   1   0   0   2   0   0   1   0   1   1   1   1   1   0   2   0   2   1   0   1   1   2   1   1   1   0   1   1   0   1   0   1   1   1   1   1   1   1   0   1   2   2   0   2   0   2   0   1   1   2   1   2   1   1   2   2   0   1   2   1   2   0   1   0   1   1   0   2   1   1   2   2   0   1   2   0   0   0   1   1   2   1   2   2   0   1   1   1   1   1
 MK-2-13                0   1   2   2   2   0   1   2   0   1   2   2   1   1   1   1   2   1   2   1   0   1   2   1   2   0   0   0   1   0   1   2   0   2   0   2   1   2   1   1   1   1   0   2   0   0   1   0   1   0   0   0   0   1   2   1   2   0   2   1   1   1   1   2   0   0   2   1   2   2   1   2   1   2   2   1   1   1   2   0   2   0   2   0   0   1   1   0   1   0   1   1   2   1   1   1   2   0   2   1   1   0   2   1   1   1   1   2   1   1   1   0   0   2   0   0   1   0   1   1   0   1   1   0   2   0   2   1   0   1   0   2   2   1   1   0   1   0   0   1   0   0   1   1   1   1   1   0   0   1   2   2   0   1   0   2   1   1   1   2   1   2   1   1   2   2   0   1   2   1   2   0   1   0   1   1   0   2   1   1   2   2   0   1   2   0   0   0   1   1   2   1   2   2   0   1   1   0   1   1
 MK-2-14                1   1   2   2   2   0   1   2   0   1   2   2   1   1   1   1   2   1   1   1   0   0   2   1   2   0   0   1   0   0   1   2   0   2   0   2   1   2   1   1   2   1   0   2   0   0   1   0   1   0   0   0   0   1   1   1   2   0   0   1   1   1   0   2   0   0   2   0   1   2   1   2   1   2   2   1   1   2   2   0   2   0   2   0   0   1   1   0   1   0   1   1   2   1   1   1   2   0   1   1   1   0   2   1   1   1   1   2   1   1   1   0   0   2   0   0   1   1   1   1   1   0   1   0   2   0   2   1   0   1   0   2   2   1   1   0   1   0   1   1   1   0   1   1   2   1   1   0   0   1   2   2   0   1   0   2   1   1   1   2   1   2   1   1   2   2   0   1   1   1   2   0   1   1   1   2   0   1   1   1   1   2   1   1   2   0   0   0   1   1   1   1   2   1   0   1   1   0   1   1
 MK-2-15                1   1   2   2   2   0   1   1   0   1   2   2   2   1   1   0   2   1   1   1   0   1   2   1   1   1   0   1   0   0   1   2   0   2   0   1   1   1   1   1   2   0   0   2   1   0   1   1   1   0   0   1   0   1   1   1   2   0   0   1   1   1   0   2   1   0   2   0   1   2   1   2   1   2   1   2   1   1   2   0   2   0   2   0   1   0   2   0   1   1   2   1   2   1   1   1   2   1   1   1   1   0   2   2   1   1   0   2   1   1   1   0   0   2   1   0   1   0   1   1   2   0   1   0   2   0   2   1   0   1   1   1   2   1   1   0   1   1   1   1   2   0   1   1   2   1   1   0   0   1   2   2   0   1   0   2   1   1   1   2   1   2   1   2   2   2   1   1   1   1   2   0   1   1   1   2   1   1   1   1   1   1   1   1   2   0   0   0   1   1   1   1   2   1   0   1   1   0   1   1
 MK-2-16                1   0   2   1   2   0   1   1   0   1   1   2   2   0   0   0   2   1   2   2   0   1   1   0   1   1   1   1   0   0   1   1   0   2   0   1   1   1   1   1   1   0   1   1   1   0   1   1   1   0   0   1   0   1   1   1   2   0   0   0   0   1   0   2   1   0   2   0   1   2   1   2   1   2   1   2   1   1   2   0   2   0   2   0   1   0   2   0   1   1   2   1   2   0   0   1   2   1   1   1   1   1   2   1   1   1   1   1   1   1   1   0   0   2   1   1   1   0   1   2   1   0   1   0   2   0   2   1   0   1   2   0   2   1   1   0   1   1   1   2   2   0   1   1   1   1   1   1   0   1   2   2   0   1   0   2   1   1   0   2   1   2   1   2   2   2   0   1   1   1   1   1   1   1   1   2   1   1   1   1   1   0   1   1   2   0   0   0   0   1   1   2   2   1   1   1   1   1   1   1
 MK-3-1                 2   1   1   0   1   1   1   1   2   1   2   2   2   0   0   0   1   2   1   1   1   2   0   1   1   1   1   1   2   2   1   1   2   2   0   0   1   0   1   1   0   1   0   2   1   2   1   0   1   1   1   2   1   1   1   2   2   0   1   1   1   1   0   1   1   1   1   2   2   1   2   2   1   0   1   0   1   0   0   1   1   0   1   0   1   0   0   0   1   0   0   1   2   1   1   1   1   1   1   0   1   1   1   1   1   2   2   0   1   2   0   1   1   2   2   2   1   0   0   1   0   0   0   1   1   2   0   1   1   2   1   0   2   0   2   2   1   1   0   1   1   2   1   1   1   2   1   1   0   0   2   1   1   2   2   1   1   0   1   1   1   1   0   0   1   1   1   1   1   1   2   1   0   0   1   1   0   1   0   0   1   1   1   1   1   2   1   1   0   1   2   2   1   1   2   1   0   1   0   1
 MK-3-2                 2   1   2   1   0   1   1   1   2   1   2   2   1   1   0   0   1   1   2   1   0   2   0   1   1   1   1   2   1   2   1   1   2   2   0   0   1   1   1   1   0   1   0   1   2   2   1   0   1   0   1   1   1   1   1   2   2   0   1   2   0   1   0   0   1   2   0   1   2   1   2   2   0   1   1   1   1   0   1   1   1   0   1   0   1   1   0   0   0   0   0   1   2   0   1   1   1   1   1   0   1   1   1   1   1   2   2   0   1   2   0   1   1   2   2   2   2   0   0   1   0   0   0   1   0   2   0   1   1   1   1   0   2   1   2   1   1   1   0   1   1   2   1   1   1   2   1   1   0   0   2   1   1   1   2   1   1   0   1   1   1   1   0   0   1   1   1   1   1   1   2   1   0   0   1   1   0   1   0   0   1   1   1   2   1   2   1   1   0   1   2   2   1   1   2   1   0   1   1   1
 MK-3-3                 2   0   1   1   0   1   1   1   2   1   2   1   1   1   0   0   1   1   2   1   0   2   0   1   1   1   2   2   1   2   1   1   2   2   0   0   0   1   1   1   0   1   0   2   2   2   1   0   1   0   1   1   1   1   1   2   2   0   1   1   0   0   0   1   1   2   0   1   2   1   2   2   0   1   1   1   1   1   1   1   1   0   2   1   2   0   0   1   0   0   0   0   2   0   1   1   0   1   1   0   1   1   0   1   1   2   2   0   1   2   0   1   1   1   2   1   2   0   0   1   0   0   0   1   0   2   0   1   0   1   2   0   1   0   2   1   1   1   2   1   1   2   1   1   1   2   1   1   1   0   2   2   1   1   2   1   1   1   1   2   0   1   1   0   1   1   1   0   1   1   2   1   0   0   1   1   0   1   0   0   1   2   1   2   1   1   1   1   0   1   2   2   1   1   2   1   0   1   1   1
 MK-3-4                 2   0   1   1   0   1   1   1   2   1   2   1   1   1   1   1   1   1   2   1   0   1   0   1   1   1   2   2   0   2   1   1   2   1   0   0   1   1   0   1   1   1   0   1   2   2   1   1   1   0   1   1   1   1   0   2   1   0   1   1   0   1   0   1   1   2   0   1   2   1   2   2   0   1   1   0   1   2   1   1   0   0   2   2   2   0   0   1   1   0   0   0   2   0   1   1   0   1   1   0   1   0   1   1   1   2   2   1   1   2   0   1   1   1   2   1   2   1   1   1   1   0   0   1   0   2   0   2   0   1   2   0   1   0   2   0   1   1   1   1   1   2   1   1   1   2   1   1   1   0   2   2   1   1   2   1   1   1   1   2   0   0   1   0   1   1   0   0   1   1   2   1   0   0   1   1   0   1   0   0   1   2   1   2   1   1   1   1   0   2   2   2   1   1   2   2   0   1   1   1
 MK-3-5                 2   0   1   1   0   1   1   0   2   1   2   1   0   1   0   0   1   1   2   0   0   1   0   1   0   1   2   2   0   1   1   1   2   1   0   1   1   1   0   1   1   0   0   1   2   2   1   1   1   0   1   1   1   1   1   2   1   1   1   1   0   1   0   2   0   2   2   1   2   1   2   2   0   1   0   0   0   2   1   1   0   0   2   1   2   0   0   1   1   0   0   0   1   0   2   1   0   0   1   0   1   0   1   1   1   2   2   1   1   2   0   2   1   1   2   1   2   1   0   0   1   0   0   1   0   2   0   2   1   1   2   0   2   1   2   0   0   1   1   1   1   2   1   1   1   2   0   1   1   1   2   1   1   1   2   1   1   1   1   1   1   0   1   0   1   1   0   0   1   1   2   1   0   0   1   1   0   1   0   0   1   2   1   2   0   1   1   2   0   2   2   2   2   2   2   2   0   1   1   1
 MK-3-6                 2   0   1   1   0   1   2   0   2   1   2   1   0   1   0   0   1   2   2   0   0   1   1   1   0   1   2   2   0   1   1   1   0   1   0   1   1   1   0   1   1   0   1   1   2   2   1   1   1   0   1   1   1   1   1   2   1   2   1   1   0   1   0   1   0   2   2   1   2   1   2   2   0   1   0   0   1   1   1   1   1   0   2   2   2   0   0   1   1   0   0   0   1   1   2   2   0   0   1   0   1   0   1   0   1   2   0   1   1   2   2   2   1   0   2   1   1   1   0   0   1   0   1   1   1   1   1   2   1   1   1   0   2   1   2   1   0   0   1   1   1   2   2   1   1   0   0   1   1   1   2   1   1   1   2   1   1   0   1   1   1   0   1   0   2   1   0   0   2   1   2   1   0   0   1   1   0   1   1   0   2   2   1   2   1   1   1   2   0   2   2   2   2   1   2   2   0   2   1   1
 MK-3-7                 1   0   1   1   0   1   2   1   2   1   2   2   0   2   0   0   2   2   2   0   0   1   1   1   0   1   1   2   1   2   2   1   1   1   0   1   1   1   0   1   1   1   1   1   1   2   1   1   0   0   1   1   1   1   1   2   1   2   1   1   0   1   0   2   0   2   2   1   1   1   2   2   0   1   0   0   1   1   1   1   1   0   2   2   2   0   0   1   1   0   0   0   1   1   1   1   0   0   1   1   2   0   2   1   1   2   0   1   1   2   2   2   1   0   1   1   1   1   0   0   1   0   2   1   2   1   1   2   1   1   1   0   2   1   2   1   0   0   1   1   2   2   2   1   1   1   0   1   0   1   1   1   0   1   1   0   1   0   2   2   1   0   2   0   1   1   0   0   2   1   1   0   0   0   1   1   0   1   1   0   2   2   1   2   1   2   1   2   1   1   2   2   2   1   2   2   0   2   1   1
 MK-3-8                 1   0   1   0   0   1   2   1   2   1   2   2   0   2   0   0   2   0   2   0   0   1   1   0   0   1   0   2   1   2   2   1   1   0   0   0   1   1   0   1   1   1   1   1   1   2   1   1   0   0   1   1   1   1   1   2   1   2   1   1   0   1   1   1   0   2   2   1   1   2   1   2   0   1   0   1   1   1   1   1   0   0   2   2   2   0   0   1   1   1   0   1   1   2   1   1   0   0   1   1   2   2   2   1   1   2   0   1   1   2   2   2   1   0   1   1   1   1   0   0   1   0   2   1   2   1   1   2   1   2   1   0   2   1   1   1   0   0   1   1   2   2   2   1   1   0   0   2   1   1   1   2   0   1   1   0   1   0   2   2   1   0   2   0   2   1   0   0   2   1   1   1   1   0   2   0   0   0   2   0   2   2   0   2   1   2   2   2   2   1   2   2   2   2   2   2   0   1   1   1
 MK-3-9                 1   0   0   0   2   1   1   1   2   1   2   2   0   2   0   1   2   0   1   0   1   1   1   0   1   2   0   2   1   2   2   0   0   0   0   0   1   2   0   2   0   1   1   1   0   2   1   1   0   0   1   1   1   0   1   2   1   2   1   1   0   1   1   1   0   2   2   1   1   1   1   1   0   1   0   1   1   2   1   2   0   0   2   1   2   0   0   1   1   1   0   1   1   2   1   1   0   0   1   2   2   2   1   1   1   1   0   1   1   2   2   2   1   0   1   1   1   1   0   0   1   0   1   1   1   0   1   2   1   1   1   0   2   1   1   1   2   0   2   1   2   2   2   1   1   2   0   2   1   1   2   2   0   1   1   0   1   0   2   2   1   0   1   1   2   1   0   0   2   1   1   1   1   0   2   0   0   0   2   0   2   2   0   2   1   2   2   2   2   1   2   2   2   2   2   2   0   1   1   1
 MK-3-10                1   0   0   1   2   1   1   1   2   1   2   1   0   2   0   1   2   0   1   1   1   1   1   0   1   2   1   1   1   2   2   1   0   0   0   0   1   2   0   2   0   1   2   0   0   1   2   1   1   0   2   1   1   0   2   2   1   2   1   1   0   1   1   1   0   2   2   1   1   1   1   1   0   1   0   1   1   2   1   1   0   0   2   1   2   1   0   0   1   1   0   1   1   1   1   1   0   0   1   2   2   2   1   1   1   1   0   2   0   2   2   2   2   2   1   1   2   1   0   0   1   0   2   1   2   0   1   2   1   0   1   0   2   0   1   1   2   0   2   1   2   2   2   1   1   2   0   2   1   1   2   2   0   2   1   1   1   0   2   2   1   0   1   1   2   1   1   0   2   1   1   1   1   1   2   0   0   0   2   1   2   2   1   2   1   2   1   1   1   1   2   2   2   2   1   2   0   1   2   1
 MK-3-11                1   0   0   1   2   1   0   1   2   1   2   1   0   1   0   1   2   0   1   1   1   1   1   1   1   1   1   1   1   2   1   1   0   0   0   0   1   2   0   1   0   1   2   1   0   1   1   1   1   0   2   1   1   0   2   2   1   1   1   0   1   1   1   1   0   1   2   1   1   1   1   1   0   1   0   1   1   2   1   0   0   1   2   1   1   1   0   0   1   1   0   2   1   1   1   1   0   0   1   2   2   2   0   1   1   1   0   2   0   2   2   2   1   2   1   1   2   1   0   1   1   0   2   0   2   1   1   2   0   0   1   0   2   1   1   1   2   0   2   1   2   2   2   0   1   2   1   2   1   1   2   2   0   2   1   2   1   1   2   2   2   1   0   1   2   2   1   1   1   1   1   1   1   1   1   0   0   0   2   1   2   2   2   2   1   1   1   1   1   1   2   2   2   2   1   1   0   1   2   1
 MK-3-12                1   0   0   2   2   1   0   1   2   2   2   1   0   1   0   1   1   1   1   1   1   1   1   1   1   1   1   1   1   2   1   1   0   0   0   0   1   2   0   1   0   1   2   1   0   1   1   1   1   0   2   0   0   0   1   2   1   1   1   0   1   1   1   1   0   1   2   1   1   1   1   1   0   1   1   1   1   2   1   0   0   1   1   1   1   1   0   0   1   1   0   2   2   1   1   0   0   0   1   2   2   2   0   1   1   1   0   1   0   2   2   1   1   2   1   1   1   1   0   1   2   0   2   0   2   1   1   2   0   0   1   0   1   1   0   1   2   0   2   1   2   1   2   0   1   2   0   2   1   1   2   0   0   2   1   2   2   1   1   2   2   0   0   1   2   2   0   1   1   1   1   0   1   1   1   0   1   0   2   1   2   1   2   1   1   1   1   0   1   1   2   2   2   2   1   1   0   0   2   1
 MK-3-13                1   0   0   2   2   1   0   1   2   2   2   1   0   1   0   1   1   1   1   1   1   1   1   1   2   1   1   1   1   2   1   1   0   0   0   0   0   2   0   1   0   1   2   1   0   1   1   1   1   0   1   0   0   1   1   2   1   1   0   0   0   2   2   1   0   1   2   1   1   1   1   0   0   1   1   1   1   2   1   0   0   1   1   1   1   1   0   0   1   1   0   2   1   2   1   0   0   0   1   2   1   2   0   1   1   1   0   1   0   2   2   1   1   1   1   1   1   1   0   2   2   0   2   0   2   2   0   2   0   0   1   0   1   1   0   1   1   1   2   0   1   1   2   0   1   2   0   2   1   1   2   0   0   2   1   2   2   1   1   2   2   0   0   1   2   1   0   1   1   1   1   0   1   1   1   0   0   0   2   1   2   1   2   2   1   1   1   0   1   1   2   2   2   2   1   1   0   0   1   1
 MK-3-14                1   0   0   2   2   2   0   1   2   2   2   2   0   2   0   0   1   1   1   1   2   1   1   1   1   1   0   1   1   2   1   1   0   1   0   1   0   2   0   1   0   1   1   1   0   1   1   1   1   0   1   0   0   2   1   0   0   1   1   0   1   2   2   1   0   1   2   1   1   1   1   0   1   1   1   1   1   2   0   0   0   1   1   1   1   1   0   0   0   1   0   2   1   2   2   0   0   0   1   2   1   2   1   0   1   1   0   1   1   1   2   1   1   1   1   1   1   1   0   2   2   1   2   0   2   2   0   2   0   0   1   0   1   1   0   1   1   1   2   0   1   1   2   0   0   2   0   2   1   1   2   0   0   2   1   0   2   1   0   2   1   0   0   1   2   0   0   1   1   1   1   0   1   1   1   0   1   0   2   1   2   1   2   2   1   1   1   0   1   1   2   2   2   2   1   1   1   0   2   1
 MK-3-15                1   0   0   2   1   2   0   1   2   2   2   2   0   2   0   0   1   1   1   1   1   1   1   1   1   1   0   1   1   2   1   1   0   1   1   1   0   1   0   1   1   1   1   1   0   1   1   1   1   0   1   0   0   2   2   0   1   1   2   0   1   2   2   2   0   1   2   1   1   1   1   0   1   0   2   1   2   2   1   0   1   1   1   1   1   2   1   0   0   0   0   2   1   2   2   0   0   1   1   2   1   2   2   1   1   0   0   1   1   1   2   1   2   1   1   1   1   0   0   2   2   1   2   0   2   2   0   2   1   0   1   0   1   1   0   1   1   1   1   0   1   1   2   1   1   1   0   2   1   1   1   0   1   2   1   0   1   1   1   2   1   0   0   1   1   0   0   1   2   1   1   1   1   1   1   0   2   0   2   1   2   2   2   2   2   1   1   0   1   1   2   1   2   2   0   2   1   0   2   1
 MK-3-16                1   0   0   2   1   2   0   1   2   2   2   1   0   2   0   0   1   1   2   1   1   1   1   1   1   1   0   1   1   2   1   1   0   1   1   1   0   1   1   0   1   1   1   2   0   1   2   0   1   0   1   0   0   1   2   0   1   2   2   1   1   2   2   2   0   1   2   2   2   2   1   0   1   0   2   1   2   1   1   0   1   1   2   1   1   2   1   0   0   0   0   2   1   2   2   0   0   1   1   1   1   2   2   1   2   0   0   1   1   2   2   1   2   0   1   1   1   0   1   1   1   1   1   0   2   2   0   2   1   0   1   0   0   1   0   1   1   1   1   0   1   1   0   0   1   1   0   2   1   1   1   0   2   2   0   0   1   1   1   2   1   0   0   1   1   0   0   1   2   1   2   1   1   1   1   1   2   1   2   1   1   1   1   2   2   1   1   1   1   1   2   1   2   2   0   2   1   0   1   2
 MK-4-1                 2   2   1   2   1   1   1   1   1   1   0   1   2   2   0   2   1   1   1   1   1   0   1   0   1   0   1   0   2   2   1   0   0   0   0   0   2   1   2   2   1   1   1   2   0   1   1   0   2   0   1   1   2   1   2   2   2   2   1   1   0   1   2   1   2   1   0   1   0   1   2   1   1   1   1   1   2   2   1   1   1   0   2   0   1   1   1   0   2   1   2   1   1   0   1   0   1   2   1   1   0   1   1   1   1   1   1   0   1   1   2   1   2   1   1   0   1   1   1   1   1   1   0   0   2   0   0   1   2   2   2   1   1   0   1   1   1   1   1   1   1   1   0   2   2   1   1   1   1   1   1   1   0   2   1   0   2   0   2   2   1   2   1   0   1   1   1   1   1   2   2   2   0   1   1   0   1   1   2   0   0   0   1   0   1   0   0   0   1   1   2   1   1   1   0   1   1   0   1   2
 MK-4-2                 2   2   1   2   1   1   2   1   1   0   0   1   2   2   0   2   1   1   1   1   1   0   1   0   1   0   1   0   2   2   0   0   0   0   0   1   2   1   1   2   2   1   0   2   1   1   1   0   2   1   1   1   1   2   2   2   2   2   1   1   0   1   2   1   2   1   0   1   0   1   2   1   1   1   1   1   2   2   1   1   1   0   2   0   1   1   1   0   1   1   2   1   1   0   1   0   1   1   0   2   0   0   1   1   0   2   1   0   1   1   2   1   2   1   1   0   1   1   1   1   1   1   0   0   2   1   0   1   2   2   2   0   1   0   1   1   1   1   0   0   1   0   0   2   2   1   1   1   1   1   1   1   0   2   1   0   2   1   2   2   1   2   1   0   1   1   1   1   1   2   2   2   0   1   1   0   1   1   2   0   0   0   1   0   0   1   0   0   1   1   2   1   1   1   0   1   1   0   1   2
 MK-4-3                 2   2   1   2   1   1   1   1   1   0   0   1   2   2   0   2   1   1   1   1   1   0   1   0   1   1   1   0   2   2   0   0   0   0   0   1   1   1   1   2   2   1   0   2   1   1   1   1   2   1   1   1   1   2   2   2   2   2   1   1   0   1   2   1   2   1   0   1   1   1   2   1   0   1   1   1   1   2   1   1   1   0   2   1   2   1   1   1   1   1   2   1   1   0   1   0   0   1   0   2   0   0   1   1   1   2   1   0   1   1   2   1   2   1   1   0   1   2   1   1   1   1   0   0   2   1   1   1   1   2   2   1   1   0   0   1   1   1   0   0   1   0   0   1   2   1   1   1   1   1   2   0   0   2   1   0   1   1   2   2   1   2   1   0   1   1   2   1   1   2   2   2   2   1   1   0   1   1   2   0   0   0   1   1   0   1   0   0   1   1   2   1   1   1   0   0   1   0   1   1
 MK-4-4                 2   2   1   2   1   1   0   1   1   0   0   1   2   2   0   2   1   1   1   1   1   0   1   0   1   1   2   0   2   1   0   0   1   0   0   1   1   2   1   2   2   1   0   2   1   1   1   1   2   1   1   0   0   1   2   2   2   2   1   1   0   1   1   1   2   1   1   1   0   1   2   1   0   1   1   1   1   1   2   0   2   0   2   1   2   1   1   1   1   0   2   1   1   0   1   0   0   1   1   2   0   0   1   1   1   1   1   0   1   1   2   1   2   2   0   0   1   2   1   1   1   1   0   0   2   0   0   2   1   2   2   1   1   1   2   1   1   1   0   1   1   0   0   1   2   1   0   1   0   1   2   0   0   2   2   1   1   0   2   2   1   2   2   0   0   1   2   1   1   2   1   2   2   1   1   1   1   1   1   0   0   0   1   0   0   1   0   0   2   1   2   2   1   1   0   1   1   0   1   1
 MK-4-5                 2   2   1   2   1   1   0   1   1   0   0   1   1   2   0   2   1   1   1   1   0   0   1   0   1   1   2   0   2   1   1   0   1   0   0   1   1   1   1   2   1   1   1   1   0   1   2   1   1   1   1   0   0   1   2   2   2   2   1   1   0   1   1   1   2   1   1   1   0   2   2   1   0   1   1   1   1   1   2   0   2   0   2   1   2   1   1   1   1   0   2   1   1   1   0   0   0   1   2   2   0   1   1   1   1   1   1   0   2   1   2   1   2   2   1   0   1   1   1   1   1   1   0   1   2   0   1   1   1   2   1   1   2   1   2   1   1   1   0   1   1   0   0   0   2   2   0   1   0   2   1   1   0   1   2   1   1   1   1   2   1   2   1   0   0   1   1   1   2   2   1   1   2   1   0   1   1   1   1   1   0   0   1   0   1   1   0   0   1   0   2   2   1   1   0   1   1   0   0   1
 MK-4-6                 2   1   2   2   1   1   0   0   1   1   0   0   1   2   0   2   1   1   1   1   0   1   1   0   1   2   2   0   2   1   1   0   1   1   0   2   1   1   1   2   1   1   1   2   1   1   2   0   1   1   1   1   0   1   2   2   2   2   0   0   1   2   1   0   2   1   1   1   0   2   1   1   0   1   0   1   1   1   2   1   2   0   2   1   1   1   1   1   1   1   2   1   1   0   2   0   0   1   0   2   1   1   1   1   1   1   2   0   2   1   2   1   2   1   2   0   0   0   1   1   1   1   0   1   2   1   1   1   1   2   1   1   1   1   2   1   1   1   0   0   2   1   0   0   2   2   2   1   0   2   1   0   0   1   1   1   1   1   1   1   2   0   1   0   0   1   1   1   2   1   1   1   2   1   0   1   1   0   1   0   0   0   1   2   1   1   0   0   1   0   2   2   1   1   1   1   1   1   0   2
 MK-4-7                 2   1   2   2   1   1   0   0   1   1   0   0   1   2   0   1   1   1   1   1   0   1   1   0   2   2   1   1   2   2   1   0   1   1   0   2   1   1   1   2   1   1   1   2   1   1   2   0   1   1   2   1   0   1   1   2   2   2   0   0   1   2   0   0   2   1   1   0   0   2   1   2   0   1   0   1   1   1   2   0   2   0   2   1   1   1   1   1   1   1   2   1   0   0   2   1   0   1   1   2   1   1   1   1   1   1   2   0   2   1   2   1   2   1   2   0   0   0   0   1   1   0   0   1   0   1   1   1   2   2   1   1   1   1   1   1   1   1   0   0   2   0   0   0   1   1   1   1   0   1   1   0   0   1   1   1   1   1   1   1   2   0   1   0   0   1   1   1   2   1   1   1   2   1   1   1   1   0   1   0   0   0   1   1   1   2   0   0   1   0   2   2   1   1   1   1   1   1   1   2
 MK-4-8                 2   1   2   2   2   1   0   1   1   0   0   0   1   2   0   1   1   1   1   1   1   1   2   0   2   2   1   1   2   2   1   1   1   1   0   2   1   1   1   2   1   0   2   2   1   1   1   0   1   1   2   1   0   1   1   2   2   2   0   0   1   2   1   0   2   1   1   0   0   2   1   2   0   1   0   1   1   1   2   0   1   1   2   1   1   1   1   1   1   1   2   1   0   0   2   1   0   1   1   2   1   1   1   1   1   1   2   1   1   1   1   1   2   1   2   0   0   0   0   1   1   0   0   1   0   1   1   2   2   2   1   1   1   1   1   1   1   1   0   1   2   0   0   0   1   1   1   1   1   1   1   1   0   1   1   1   0   1   1   1   2   0   2   0   0   1   1   1   1   1   1   1   2   2   1   0   1   0   1   0   0   0   1   1   1   1   0   0   1   0   1   2   1   1   1   1   1   1   1   2
 MK-4-9                 1   0   2   2   2   1   0   1   1   1   0   0   1   2   0   1   0   1   1   1   1   1   1   0   2   1   1   0   1   2   2   1   1   1   0   1   1   1   1   1   1   1   1   2   1   1   1   1   1   1   2   1   0   0   1   2   2   2   1   0   0   2   1   0   1   1   1   0   0   2   1   2   0   1   0   1   1   0   2   1   0   1   2   1   0   1   1   0   1   1   2   0   1   0   2   2   1   1   1   2   1   1   1   1   2   1   2   1   2   1   1   1   1   1   2   0   1   1   0   1   0   0   0   1   0   1   1   2   2   1   2   1   1   0   1   1   1   1   1   1   2   0   0   0   1   1   1   1   2   1   1   1   0   0   1   1   0   1   1   1   2   0   2   0   1   1   1   1   1   1   1   1   2   2   1   0   1   0   1   0   0   1   1   1   1   1   0   0   1   0   1   2   1   1   1   0   1   1   2   2
 MK-4-10                1   0   2   2   1   0   0   1   2   1   0   0   1   2   0   0   0   1   1   1   1   1   1   0   2   1   2   0   1   2   2   1   1   1   0   1   0   1   1   1   1   1   2   2   0   1   2   1   1   1   2   1   0   0   1   2   1   2   1   0   1   1   1   0   1   2   1   0   0   2   1   2   0   1   0   1   1   0   1   1   0   1   2   1   0   1   0   0   1   1   2   0   1   1   2   2   1   1   1   2   1   1   1   0   1   0   2   1   2   1   1   1   0   1   2   0   1   1   1   1   0   0   0   0   1   1   1   2   2   1   2   1   1   0   1   1   1   1   1   1   2   0   0   0   1   0   1   0   2   1   1   2   0   0   0   1   0   1   1   1   2   0   2   0   1   1   1   1   1   2   1   1   0   2   1   0   1   1   2   0   0   1   1   1   1   0   0   0   1   0   1   1   1   1   1   0   1   1   2   2
 MK-4-11                1   1   2   2   0   0   1   1   2   1   0   0   1   2   0   0   1   1   1   1   1   1   1   0   2   1   2   0   1   2   2   1   1   1   0   1   0   2   1   1   1   1   1   2   0   1   2   1   1   0   2   1   0   0   2   2   1   1   1   0   1   1   1   0   2   2   1   1   1   2   1   2   0   1   1   1   1   0   1   1   1   1   2   1   0   1   0   1   2   1   2   1   1   2   2   2   1   1   1   2   1   1   1   0   1   0   2   1   1   1   0   1   0   1   2   0   1   2   1   0   0   1   0   0   1   1   1   2   2   1   2   0   1   0   1   1   1   1   1   1   2   0   1   1   1   0   1   0   2   1   1   1   0   0   1   1   1   1   1   1   2   0   2   0   1   1   1   1   2   2   1   1   0   2   1   0   1   1   2   0   0   1   1   1   1   0   0   0   1   0   1   1   1   1   1   0   0   0   2   2
 MK-4-12                0   1   2   2   0   0   2   1   2   1   0   1   1   2   0   0   1   1   1   1   1   1   1   0   1   1   1   0   1   2   2   1   1   1   0   1   1   2   2   1   0   0   0   2   0   2   2   1   1   0   2   1   0   0   2   2   1   1   1   0   2   2   1   0   2   1   2   1   1   2   1   2   0   1   1   1   1   0   1   1   1   1   2   0   0   0   0   0   2   1   2   1   1   2   2   2   1   0   1   1   1   1   1   0   1   0   2   1   1   1   1   0   0   0   1   0   1   2   1   0   0   0   0   1   1   1   0   1   2   1   2   0   2   0   1   1   1   1   1   1   2   0   1   1   1   0   1   0   2   1   1   1   0   0   1   1   2   1   0   1   2   0   2   0   2   1   1   1   2   2   1   1   0   2   1   1   1   0   2   0   0   1   1   1   1   0   0   0   1   0   1   1   2   1   1   0   0   0   2   2
 MK-4-13                0   0   1   1   1   0   2   1   2   1   0   2   1   2   0   0   1   1   1   1   2   0   1   0   1   1   0   0   1   2   2   1   2   1   0   1   1   2   1   0   0   0   0   2   0   2   2   1   1   1   2   1   0   0   2   2   1   1   1   0   2   2   1   0   2   1   2   1   1   2   0   2   1   1   1   1   1   0   1   1   2   0   2   0   0   1   0   0   2   1   2   0   1   2   2   2   1   0   2   2   1   1   2   0   1   0   2   1   1   1   2   0   0   1   1   0   1   1   1   0   0   1   0   1   2   1   0   1   2   1   2   0   2   0   1   1   1   1   0   1   2   0   0   1   1   0   2   1   2   1   2   1   0   0   1   1   2   1   0   1   2   0   2   0   2   1   1   1   2   2   1   1   0   1   1   1   1   0   2   0   0   1   1   1   1   0   0   1   1   0   1   1   2   1   1   0   0   1   2   2
 MK-4-14                1   0   1   1   1   0   2   0   0   1   0   1   1   2   0   1   1   1   1   1   2   0   1   0   1   1   0   0   1   2   2   1   2   1   0   1   1   2   1   0   0   0   0   2   0   2   2   2   1   1   2   1   0   0   1   2   1   1   1   0   2   2   1   0   2   1   2   1   2   2   0   2   1   1   1   1   1   0   1   1   2   0   2   0   1   2   0   0   2   2   2   0   1   2   1   2   1   1   2   2   1   1   2   0   1   0   2   1   2   1   2   0   0   1   1   0   1   1   1   1   0   1   1   1   2   1   0   1   2   0   1   2   2   0   1   1   1   1   0   1   2   0   1   1   0   0   2   1   2   1   2   1   0   1   1   1   2   1   1   1   2   0   1   0   1   1   1   1   2   2   0   1   0   1   1   1   2   1   2   0   0   2   1   1   1   0   0   1   1   1   0   1   2   1   1   0   0   1   2   2
 MK-4-15                0   0   1   0   1   0   2   1   0   1   1   1   1   2   0   1   1   1   1   1   2   0   1   0   1   1   0   0   2   2   2   1   2   1   0   1   2   2   1   0   0   0   0   1   0   2   2   2   1   1   2   2   0   0   1   2   0   1   1   0   2   2   1   0   2   1   2   1   2   2   0   1   1   2   1   1   1   0   1   1   0   0   2   0   1   2   0   0   1   2   2   0   1   2   1   2   0   1   2   2   1   1   2   1   1   0   2   1   2   1   2   0   0   1   1   0   0   2   1   1   0   0   1   1   1   1   0   2   2   0   1   2   2   0   1   1   1   0   1   2   2   0   1   0   0   0   2   1   2   1   1   1   0   1   1   0   2   1   2   1   1   1   1   0   1   1   2   1   2   2   0   1   0   1   1   1   2   1   2   0   0   2   1   1   1   0   0   1   1   1   0   1   2   1   1   0   0   1   2   1
 MK-4-16                0   0   1   1   1   0   2   1   0   1   1   1   1   1   0   1   1   1   1   1   2   0   1   0   1   1   0   0   1   2   1   1   1   1   0   1   2   2   1   0   0   0   1   1   0   2   2   1   1   1   2   1   1   0   1   2   0   1   1   0   2   2   0   0   2   0   2   1   2   2   1   1   1   2   1   0   1   1   1   0   0   0   2   1   1   1   0   1   0   2   2   0   1   1   1   2   0   1   2   2   1   1   2   1   1   0   1   2   2   1   1   0   1   1   1   0   0   2   1   1   0   0   0   1   1   1   0   2   2   1   1   2   2   0   1   1   1   1   1   2   2   0   1   0   0   2   1   1   2   0   1   1   0   1   1   0   2   1   2   1   2   1   1   0   1   2   2   1   2   1   1   1   0   1   0   1   2   1   2   0   0   2   1   0   2   0   0   1   1   1   0   1   1   1   1   0   0   1   2   1
 MK-5-1                 2   2   2   1   1   2   0   0   1   1   2   1   0   2   2   2   2   1   2   0   2   2   1   0   2   1   1   2   2   2   2   1   2   2   1   0   2   1   1   2   1   0   1   1   2   1   1   0   1   1   0   0   1   2   0   1   0   2   1   2   2   1   1   1   1   0   2   2   0   2   0   2   2   2   0   2   1   2   0   2   2   1   2   0   0   2   1   2   0   1   1   0   2   2   1   2   1   0   1   1   1   1   1   2   2   0   0   1   1   0   0   0   0   2   0   1   1   0   1   1   1   2   0   2   0   1   1   0   0   0   1   1   2   1   1   1   2   2   2   0   1   0   2   1   0   1   1   0   1   1   0   0   0   1   1   1   2   1   1   0   1   0   1   1   2   1   1   2   0   1   1   0   1   2   0   0   1   2   2   0   1   2   1   0   1   1   1   1   2   0   0   2   0   2   1   1   1   0   0   1
 MK-5-2                 2   2   1   1   1   2   0   0   1   1   2   1   0   1   2   2   2   1   2   0   2   1   1   0   2   1   0   2   1   2   2   1   1   2   1   0   2   1   1   2   1   0   1   1   2   1   1   0   1   1   0   0   0   2   0   1   0   2   1   1   1   1   1   1   1   0   2   2   2   2   1   1   2   2   1   2   1   2   0   2   2   1   2   0   0   2   1   2   0   1   1   1   2   1   0   1   1   0   1   1   1   1   1   2   2   0   0   2   1   2   0   0   1   2   0   1   1   0   0   1   1   2   0   2   0   0   1   0   0   0   1   1   2   1   1   1   1   2   2   0   1   0   1   1   0   1   1   0   1   0   0   0   0   1   1   2   1   1   1   0   1   0   1   0   2   1   1   2   0   1   1   0   1   2   1   0   2   2   2   0   2   1   1   0   1   1   0   1   2   0   1   1   0   2   1   1   1   1   0   1
 MK-5-3                 1   2   2   1   1   2   0   0   1   1   2   2   0   1   0   2   2   1   1   0   2   1   1   1   2   1   1   2   1   2   2   1   0   2   1   0   2   1   1   1   1   0   1   1   2   1   1   1   1   1   0   0   0   1   0   1   1   2   2   1   1   1   1   2   1   0   2   2   2   2   1   1   2   1   2   1   1   2   0   2   2   1   2   0   0   2   1   2   0   1   1   1   2   1   0   2   1   0   2   1   1   1   1   2   1   0   0   2   1   1   0   0   1   2   0   1   1   0   0   1   1   2   0   2   0   1   1   0   0   0   1   0   2   1   1   1   1   2   2   0   1   0   0   1   0   2   1   1   1   0   0   0   0   1   0   2   1   1   1   0   1   1   1   0   2   0   1   1   2   1   2   1   0   1   1   0   1   2   2   0   2   1   1   0   1   1   0   1   2   0   1   0   0   2   1   0   1   2   0   1
 MK-5-4                 1   2   2   1   1   2   0   0   1   2   2   2   0   1   0   2   2   1   1   0   2   1   2   1   2   1   1   2   1   1   2   1   0   2   2   0   2   1   1   1   1   1   1   2   1   1   1   1   1   1   0   0   0   1   0   1   0   2   2   1   1   1   1   2   1   0   2   2   2   2   0   1   2   2   2   1   2   2   0   2   2   1   2   0   0   2   1   2   2   0   1   1   1   1   0   2   1   0   2   1   1   1   2   2   1   0   0   1   1   1   0   0   1   2   0   1   1   0   0   1   1   1   0   2   0   1   1   0   1   0   1   0   1   1   1   1   1   2   2   0   1   0   0   1   1   2   2   1   1   0   0   0   0   2   0   2   1   1   0   0   1   2   0   0   2   0   1   1   2   0   2   1   0   1   1   0   1   0   2   0   2   1   1   0   1   1   0   1   2   0   0   0   0   2   1   0   1   2   0   1
 MK-5-5                 0   2   2   1   1   2   0   0   1   2   2   2   0   1   1   2   2   1   1   0   2   1   2   1   2   1   1   1   1   1   2   1   0   2   2   0   2   1   1   1   0   0   2   2   0   1   0   1   2   0   0   0   0   1   0   1   1   2   2   1   1   1   2   1   1   1   2   2   2   2   0   1   2   2   1   0   1   1   0   2   2   1   2   0   0   2   1   2   2   0   1   1   1   1   0   2   1   0   2   1   0   1   2   2   1   0   0   1   1   0   0   0   1   2   1   1   1   0   0   1   1   1   0   2   0   1   1   1   1   1   1   0   1   2   1   1   1   2   1   2   1   0   0   1   1   2   2   1   1   1   0   1   0   2   0   2   1   1   0   0   2   2   0   0   1   1   1   2   1   1   2   2   1   0   1   1   1   0   1   0   2   1   1   0   1   1   0   1   1   0   0   0   0   2   1   0   1   2   0   1
 MK-5-6                 1   1   2   0   1   2   0   0   1   2   2   2   0   1   1   2   2   1   1   0   2   0   2   1   2   1   0   1   2   1   2   1   0   2   1   0   2   1   2   0   1   0   2   2   0   1   0   1   2   0   0   0   0   2   0   1   1   2   2   1   1   1   1   2   1   1   2   2   2   2   1   1   2   2   2   0   1   1   1   2   2   1   0   0   0   2   1   2   1   0   1   1   1   1   0   2   0   0   2   1   0   1   2   2   1   0   0   1   1   0   0   0   2   2   1   1   1   0   0   1   1   1   1   2   0   0   1   1   1   1   1   0   1   1   2   1   1   1   1   2   2   0   0   1   1   2   2   1   1   2   0   1   0   2   0   2   1   2   0   0   1   1   0   0   2   2   1   2   1   1   2   1   1   1   1   1   1   0   1   0   2   1   1   0   1   1   1   1   1   0   1   1   0   2   1   0   1   2   0   1
 MK-5-7                 1   1   2   0   1   2   0   0   2   1   2   2   0   0   1   2   2   1   1   0   2   1   2   1   2   1   0   0   2   1   2   1   0   1   1   0   2   1   2   0   1   0   2   2   0   1   0   1   2   0   0   0   0   2   0   1   1   2   2   1   1   1   1   2   1   1   2   2   2   2   0   1   2   1   1   0   0   1   1   1   2   1   0   0   0   2   1   2   1   1   2   1   1   1   0   2   0   0   1   0   0   1   1   2   2   1   0   0   1   0   0   0   1   2   1   1   1   0   0   1   1   1   1   1   0   0   1   1   1   1   0   0   2   1   2   2   1   1   0   1   2   0   0   2   1   2   2   2   1   2   0   1   0   1   0   2   1   2   0   0   1   0   0   0   2   2   1   2   1   0   2   1   1   1   1   1   1   2   1   0   1   1   1   0   1   1   0   1   1   0   1   1   0   2   1   0   2   2   0   0
 MK-5-8                 1   1   2   0   1   2   0   0   2   2   2   2   0   0   1   2   2   0   1   0   2   1   2   1   2   1   0   1   2   0   2   0   0   1   1   0   2   0   2   1   1   0   2   2   0   1   0   1   2   0   0   0   0   2   0   1   1   2   2   1   1   1   2   2   1   1   2   2   2   2   0   2   2   1   1   0   0   1   1   0   2   0   1   0   0   2   1   2   0   1   2   1   1   1   0   2   0   0   1   0   0   1   1   2   2   1   0   0   1   0   0   0   0   2   1   1   1   0   0   0   1   1   1   1   0   0   2   1   1   1   0   1   2   1   2   2   1   1   0   1   2   0   0   2   1   1   2   2   1   2   0   1   0   1   0   1   1   2   0   0   1   0   1   0   2   2   1   2   1   0   2   1   1   1   1   1   1   2   1   0   1   1   1   1   1   1   0   1   1   0   1   1   0   2   1   0   2   1   1   0
 MK-5-9                 1   1   2   1   0   2   1   0   2   1   2   2   0   0   1   1   2   0   1   0   2   1   2   1   2   1   0   0   1   1   1   0   0   1   1   0   1   0   1   1   1   0   2   2   0   2   0   1   2   0   0   0   0   2   0   1   1   2   2   1   1   0   2   2   1   1   2   0   2   2   0   2   2   1   1   0   1   1   1   0   2   0   1   0   0   2   1   2   0   1   2   0   1   1   0   0   0   1   1   0   0   1   0   2   2   0   0   0   1   0   0   0   0   2   0   1   1   0   0   0   1   1   1   0   1   0   2   1   1   0   0   1   2   1   2   2   1   2   0   1   1   0   0   2   1   1   2   2   1   2   1   1   0   1   1   1   1   2   1   0   1   0   1   0   2   2   2   2   1   0   1   1   0   2   1   1   1   2   1   0   0   1   1   1   1   1   1   1   1   0   0   1   0   2   1   0   2   1   1   0
 MK-5-10                1   1   2   1   0   2   1   0   2   1   1   2   0   0   1   1   2   0   0   1   2   1   2   1   2   1   1   1   1   1   0   0   0   1   1   0   1   0   1   1   1   0   2   1   1   2   0   1   1   0   0   1   0   2   1   1   1   2   2   1   1   0   2   2   1   2   2   0   1   2   1   2   2   0   1   1   1   0   1   0   1   1   1   0   0   2   1   2   0   1   2   0   0   1   0   1   0   1   2   0   1   1   0   1   2   0   1   0   1   0   0   0   0   1   0   1   1   0   0   0   1   1   1   0   0   1   2   1   1   0   0   1   2   1   2   2   1   2   0   1   2   0   0   2   1   1   2   2   1   2   1   1   0   1   1   1   1   1   1   0   1   1   1   0   2   2   2   2   1   0   1   0   2   2   1   1   1   2   1   0   0   1   1   1   2   1   0   1   1   1   0   1   1   2   1   0   2   1   2   0
 MK-5-11                1   1   2   1   0   2   1   0   2   1   1   1   0   1   1   1   2   0   0   1   2   1   1   1   2   1   1   0   1   1   0   0   0   0   1   0   1   0   1   1   1   0   2   1   1   2   1   1   1   1   0   1   0   2   0   1   1   1   2   1   1   1   2   2   1   2   2   0   1   2   1   1   2   0   2   1   1   1   1   0   1   1   1   0   1   2   1   2   1   1   2   1   1   1   0   1   0   0   2   1   1   1   1   1   2   0   1   0   1   0   0   0   0   1   0   1   1   0   0   1   1   1   1   0   0   1   2   1   1   1   0   1   2   1   2   2   1   2   1   1   2   0   1   2   1   1   2   2   1   2   0   1   2   1   1   1   1   1   1   0   1   1   1   1   1   2   2   2   0   0   1   0   2   2   1   1   1   2   1   0   1   1   1   1   2   1   0   1   1   1   0   1   0   2   1   0   2   1   1   0
 MK-5-12                1   1   2   1   0   1   1   0   2   1   1   1   1   0   1   1   1   0   0   1   2   1   1   1   2   1   1   1   1   1   0   1   0   0   1   0   1   1   1   1   1   0   1   0   1   2   1   1   1   1   0   1   0   2   2   1   1   1   2   1   1   1   2   2   1   2   2   0   2   2   0   1   2   0   2   2   1   1   1   0   1   0   2   0   0   2   1   2   1   1   2   1   1   1   0   0   1   0   2   1   1   1   2   1   2   0   1   0   1   0   1   0   1   1   0   1   1   0   0   1   1   1   1   0   0   1   2   1   0   1   0   1   1   1   2   2   1   2   1   1   2   0   2   2   2   1   2   2   1   1   0   1   2   1   1   1   1   1   1   1   1   1   1   1   2   2   2   2   0   0   1   0   2   2   1   1   1   2   1   0   1   0   1   1   2   1   0   1   1   0   0   1   1   1   2   0   2   1   2   1
 MK-5-13                1   1   2   1   0   1   2   0   2   1   1   1   1   0   0   1   1   1   0   1   2   0   0   1   2   1   1   0   1   1   0   1   0   0   1   0   1   1   1   1   2   0   1   0   1   2   1   1   1   1   0   1   1   2   2   1   1   1   2   1   1   1   1   2   1   2   2   0   2   2   0   1   2   0   2   2   1   1   1   0   1   0   2   0   1   2   2   2   1   1   2   1   1   1   1   1   0   0   2   1   0   1   1   1   1   1   1   0   1   0   1   0   1   1   0   1   1   1   0   1   0   1   1   1   0   2   2   1   1   1   0   1   1   1   2   2   1   2   0   1   2   0   1   2   1   1   2   2   2   1   0   1   1   1   1   1   1   1   1   2   1   0   1   1   2   2   2   1   0   2   1   0   2   2   1   0   1   2   2   0   1   0   1   1   2   1   0   1   1   0   0   1   1   1   2   0   2   1   2   2
 MK-5-14                1   1   2   0   1   1   2   0   2   1   1   1   1   0   0   1   1   1   0   1   1   1   0   1   2   1   1   1   1   0   2   1   0   0   1   0   0   1   1   1   2   0   2   0   1   2   1   0   1   1   0   1   1   2   1   0   1   1   2   1   1   1   1   1   1   2   2   0   2   2   0   1   2   0   1   2   0   1   1   1   0   0   1   0   2   2   2   2   1   1   1   1   1   1   1   2   0   0   1   1   0   1   1   1   1   1   1   0   1   1   0   0   1   1   1   2   1   1   0   1   0   1   0   1   1   2   2   1   1   1   0   1   1   2   2   2   1   2   0   1   2   0   1   2   1   1   2   2   1   1   0   1   1   2   1   1   1   1   1   2   1   1   1   1   2   2   2   1   0   2   1   1   2   1   2   0   1   1   2   1   1   0   1   0   2   1   0   0   0   0   1   1   1   0   2   0   1   1   2   2
 MK-5-15                1   1   1   0   1   1   2   0   1   1   1   2   1   0   0   1   1   1   0   1   1   1   0   1   2   0   1   1   1   0   2   1   0   0   2   0   0   1   1   1   2   0   2   0   1   2   1   0   1   0   0   1   1   2   1   0   0   1   2   1   1   1   1   1   0   2   2   0   2   2   0   1   0   0   1   1   0   0   1   2   1   0   2   0   2   2   2   1   1   2   2   1   1   2   1   2   0   0   1   2   0   1   1   1   0   1   1   0   0   1   0   0   1   1   1   2   1   1   0   0   0   1   1   2   1   2   2   1   1   1   0   0   1   2   2   1   2   2   0   1   2   0   2   1   2   1   2   2   0   1   0   1   1   2   1   2   1   1   1   2   2   1   1   1   1   2   2   0   1   2   1   1   2   1   2   0   1   0   2   1   2   0   1   0   2   1   1   0   0   0   1   1   1   0   2   0   1   1   2   1
 MK-5-16                1   1   1   0   1   0   2   0   2   2   1   2   0   0   0   0   1   1   0   1   1   1   0   1   2   0   1   1   1   0   1   1   0   0   2   0   0   1   1   1   2   1   2   0   1   2   1   0   1   1   0   1   2   2   1   0   0   1   2   1   1   1   1   0   0   2   1   0   1   2   0   1   0   1   2   2   0   0   1   2   1   0   2   0   2   2   2   1   1   2   2   0   1   2   1   2   0   0   2   2   0   1   1   1   0   1   1   0   0   1   0   0   1   1   1   2   1   1   0   0   0   1   1   2   1   2   2   1   0   1   0   0   1   2   2   1   2   2   0   2   2   0   2   1   2   2   2   2   0   1   0   1   1   2   1   2   1   0   1   2   2   1   0   1   2   2   2   0   1   2   0   2   2   1   2   0   1   1   1   2   2   0   1   0   2   1   2   0   1   1   1   0   2   0   2   0   1   0   2   1
 MK-6-1                 1   1   1   2   1   0   1   0   0   0   2   0   1   2   0   0   1   2   1   2   2   2   1   0   1   1   2   1   1   1   0   0   1   2   0   1   0   1   2   0   1   0   1   2   1   1   2   0   1   1   0   1   1   1   0   1   0   0   1   1   2   1   0   2   2   1   1   0   1   1   1   2   1   1   1   1   1   0   2   1   1   0   2   0   1   1   2   2   1   0   1   1   1   1   1   1   0   1   2   0   2   0   0   1   2   1   1   2   2   1   2   0   0   2   2   1   2   2   0   1   0   1   1   0   1   1   2   2   1   0   1   0   1   1   1   2   0   1   2   1   0   0   2   0   1   0   2   0   2   1   1   0   2   2   0   0   2   0   1   1   0   1   2   2   2   1   1   1   2   2   1   1   1   1   0   0   1   1   2   1   1   2   1   0   0   1   1   0   0   0   2   2   0   1   1   2   0   2   1   0
 MK-6-2                 1   1   1   2   1   0   1   0   0   1   2   0   1   2   0   0   1   2   1   2   2   1   1   0   1   1   2   1   1   1   0   0   0   2   0   1   0   1   2   0   1   1   1   2   1   0   2   0   1   1   0   1   1   1   0   1   1   0   1   1   2   1   0   1   2   1   2   0   1   1   1   2   1   1   1   2   1   0   2   1   1   0   1   2   2   1   2   2   1   0   1   1   1   1   1   1   0   0   2   0   1   0   1   1   2   0   1   2   2   1   2   0   0   2   2   1   1   2   1   1   0   1   1   0   1   1   2   2   1   0   1   0   1   1   1   2   0   1   2   1   0   0   2   0   1   0   1   0   2   1   1   0   2   2   0   0   1   0   1   0   0   2   2   1   1   1   2   1   2   2   1   1   1   1   0   0   1   1   2   1   1   1   1   0   0   1   1   0   0   0   2   2   0   1   1   2   0   2   1   0
 MK-6-3                 1   0   1   2   1   0   0   0   0   2   2   1   1   2   0   0   0   1   2   0   2   1   2   0   1   1   2   1   1   1   0   0   0   2   0   1   0   1   2   0   1   1   1   2   1   0   2   0   1   1   0   1   1   1   1   1   1   0   1   1   1   1   1   1   1   0   2   0   0   1   1   2   2   1   1   2   1   0   2   1   1   1   1   2   2   1   2   1   1   1   1   1   1   0   1   1   0   0   2   0   1   0   1   1   2   0   1   2   2   0   2   0   0   2   2   2   1   2   1   1   1   2   1   0   1   1   2   2   1   0   0   0   1   1   1   2   0   1   2   1   0   0   2   1   1   0   1   0   2   1   1   0   2   2   0   0   1   1   1   0   0   2   2   1   2   1   2   1   2   2   1   1   1   1   0   1   1   0   2   1   1   1   1   0   0   0   0   1   1   0   2   2   0   1   1   2   0   2   1   0
 MK-6-4                 1   0   1   1   1   0   0   0   0   2   2   2   1   2   0   0   0   1   2   0   2   1   0   0   1   1   2   1   1   1   0   1   0   2   0   1   0   1   2   0   1   1   1   2   1   0   2   0   1   0   0   1   1   1   1   1   1   0   0   2   1   0   0   1   1   0   2   0   0   1   1   1   2   0   0   2   1   1   2   1   0   0   1   2   2   1   2   1   1   1   2   1   2   0   1   1   0   0   2   0   1   1   1   1   2   0   1   2   2   0   2   0   0   2   2   2   1   2   1   1   1   2   1   0   1   1   2   2   0   0   0   0   2   1   1   2   0   2   2   1   0   0   2   1   1   0   2   0   2   2   1   0   2   2   0   0   1   0   1   1   1   2   2   1   2   1   1   1   1   2   1   1   1   1   0   2   1   0   2   1   1   1   1   0   0   0   0   1   1   0   1   1   0   1   1   2   0   2   1   0
 MK-6-5                 1   1   1   1   2   0   1   0   0   1   2   2   1   1   0   0   0   2   2   1   2   1   0   0   1   1   2   2   1   1   0   1   0   2   0   1   0   1   2   1   1   1   1   2   1   0   1   0   1   0   0   1   1   2   1   1   1   0   1   2   1   1   0   1   1   0   2   0   0   1   2   1   2   0   0   2   1   2   2   1   0   0   1   1   2   1   2   1   0   1   1   1   2   0   1   1   1   0   2   0   1   1   1   1   2   0   1   2   1   0   1   0   1   2   2   2   1   2   1   1   1   2   0   0   1   2   2   2   1   0   0   0   2   1   1   2   0   1   2   1   0   0   2   1   2   0   2   0   2   2   0   0   2   1   0   0   1   0   1   1   1   1   2   1   1   1   1   1   0   1   1   1   1   2   0   2   1   0   2   1   1   0   1   1   0   0   0   1   1   0   1   1   0   1   1   2   0   2   1   1
 MK-6-6                 1   1   1   2   2   0   1   0   0   1   2   2   1   1   0   0   0   2   2   1   2   1   0   0   0   1   2   2   1   2   1   1   0   2   0   1   0   1   2   1   2   1   2   2   1   0   1   0   1   1   0   1   0   1   2   1   1   0   1   2   2   1   0   1   1   1   2   0   1   1   1   1   2   0   0   2   1   2   2   1   1   0   1   1   2   1   2   0   1   1   1   1   2   0   1   1   1   1   2   0   1   1   1   1   2   0   0   1   1   1   1   0   1   2   2   2   1   1   1   1   1   2   0   0   1   2   2   2   1   0   0   0   2   2   1   2   0   1   2   1   0   0   2   1   2   0   2   0   2   2   0   1   2   1   0   0   1   0   1   1   1   1   2   1   1   1   1   2   1   1   0   1   1   2   0   2   1   0   1   1   1   0   1   0   0   0   0   1   1   0   1   1   0   1   0   1   0   2   1   1
 MK-6-7                 1   1   1   2   2   0   1   0   1   1   1   1   1   1   0   0   0   2   2   1   1   1   0   0   0   1   2   1   1   1   1   1   0   1   1   1   0   0   2   1   2   1   2   2   1   0   1   0   2   1   0   1   1   1   2   1   1   1   1   2   2   1   0   1   0   1   2   0   1   1   1   1   2   0   0   2   1   2   2   1   2   0   0   1   2   1   2   1   1   1   1   1   1   0   1   1   1   1   2   0   0   0   1   1   1   0   0   2   1   1   1   0   0   2   2   2   0   1   1   1   1   2   0   0   1   2   2   1   1   1   0   0   2   2   1   2   0   2   2   1   0   0   2   1   2   0   2   0   2   2   0   2   1   1   0   0   1   0   1   1   1   1   2   1   1   1   1   2   1   1   1   2   1   2   1   2   1   0   1   2   1   0   1   0   0   0   0   1   1   0   1   1   0   1   0   1   0   2   1   0
 MK-6-8                 1   1   1   1   2   0   1   0   1   1   1   1   1   1   0   1   0   2   2   1   1   1   0   0   0   1   2   1   1   2   1   1   0   1   1   1   0   0   2   1   2   1   1   2   1   0   1   0   2   1   0   1   2   1   2   1   0   1   1   2   2   1   1   1   0   1   2   0   1   1   1   1   1   1   0   2   1   2   1   1   2   0   0   0   1   1   2   1   1   1   0   2   2   0   1   1   1   1   2   0   0   0   1   1   1   0   1   2   1   1   1   0   0   2   0   2   0   1   1   1   0   2   1   1   1   2   2   1   1   1   0   0   2   2   1   2   0   2   2   2   0   0   2   1   2   0   2   0   2   2   0   1   1   1   1   0   1   0   1   0   1   1   1   1   1   2   1   2   2   1   1   2   1   2   1   2   1   0   1   1   1   1   1   0   0   1   0   1   0   0   1   1   0   1   0   1   0   2   1   0
 MK-6-9                 1   1   1   1   2   1   1   0   1   0   1   1   1   1   0   1   0   2   2   1   1   1   0   0   0   2   2   1   1   2   1   1   0   1   1   1   0   0   1   1   2   1   1   2   1   0   1   0   2   1   1   1   2   1   2   1   0   1   1   2   2   1   1   2   0   1   2   0   1   1   1   1   1   1   0   2   1   2   1   1   1   0   0   0   1   1   2   1   1   1   1   1   1   0   1   2   1   1   2   0   0   0   1   1   1   0   1   2   1   1   1   0   0   2   0   2   0   2   2   1   1   1   1   1   0   1   2   1   1   1   1   1   2   2   1   2   0   1   2   2   0   0   2   2   2   0   2   1   2   1   0   1   1   2   2   0   1   0   1   0   1   1   1   1   1   2   1   2   2   1   1   2   1   2   1   2   1   0   1   1   1   1   1   0   0   1   0   1   0   0   1   2   0   0   1   1   0   1   1   0
 MK-6-10                1   1   1   1   1   1   2   0   1   0   2   1   1   1   0   1   0   2   2   1   1   1   0   0   0   1   2   1   1   2   1   1   0   2   1   1   0   0   1   1   1   1   1   2   1   0   1   0   2   1   1   1   1   1   2   1   0   1   1   2   2   1   1   2   0   1   2   0   1   1   1   0   1   1   0   2   1   2   1   1   1   1   0   0   1   2   2   1   1   1   1   1   1   1   1   2   1   1   1   0   0   0   1   1   1   0   1   1   0   1   1   1   2   2   0   2   0   2   2   1   2   1   1   0   0   1   2   1   1   1   1   1   1   2   1   2   0   1   2   1   0   1   2   2   2   1   2   1   2   1   0   1   1   2   2   0   1   0   1   0   1   1   1   2   1   2   1   2   2   0   1   2   1   2   1   2   1   0   1   1   1   1   1   0   0   1   0   0   0   0   0   1   0   1   1   1   0   1   1   0
 MK-6-11                1   1   1   1   1   1   2   0   0   0   2   1   1   0   0   0   0   2   2   1   1   1   0   0   0   1   2   1   1   2   1   1   0   2   1   1   0   0   1   1   1   1   1   2   1   0   1   0   2   2   1   1   1   1   2   1   0   1   0   2   2   1   1   2   0   1   2   0   1   1   1   0   1   1   0   2   1   2   1   1   1   1   0   0   1   1   2   1   1   1   0   1   0   1   1   2   1   1   2   0   0   0   1   1   1   0   0   1   0   1   1   1   2   2   0   2   0   2   0   1   1   1   0   0   0   1   2   1   1   1   1   1   1   2   1   2   1   1   2   0   0   1   1   2   2   2   2   1   1   1   0   0   1   2   2   0   1   0   0   0   0   1   1   2   1   1   0   2   2   1   2   2   1   2   0   2   0   0   1   1   1   1   1   0   0   1   0   1   0   0   0   1   0   1   1   1   0   1   1   0
 MK-6-12                1   1   1   1   0   2   2   0   0   0   2   1   1   1   1   0   0   1   2   1   1   2   0   0   0   1   2   1   1   2   1   1   0   2   1   1   0   0   0   1   1   1   1   1   1   0   1   1   2   2   1   1   1   0   2   1   0   1   0   2   2   2   1   2   1   1   2   0   1   0   1   0   1   1   0   2   1   2   1   1   1   1   0   0   1   1   2   1   1   1   1   2   0   2   1   1   2   1   2   0   0   0   1   0   1   1   0   1   0   1   1   1   2   2   0   2   0   1   1   1   2   1   0   0   0   1   2   1   1   1   1   1   2   2   1   1   1   1   1   0   0   1   1   2   2   2   2   1   1   2   0   0   1   2   1   1   1   0   0   0   1   1   1   2   1   1   0   2   2   1   2   2   1   2   0   2   0   0   1   1   1   1   1   0   0   1   1   1   1   0   0   2   0   1   1   1   0   1   1   0
 MK-6-13                1   1   1   1   0   2   1   0   1   0   2   0   1   2   1   0   0   1   2   1   1   2   0   0   0   1   2   0   1   1   1   1   1   2   1   1   0   1   1   1   1   1   1   1   1   0   1   0   2   2   1   1   1   1   2   0   0   0   0   2   2   2   1   2   1   1   1   0   1   0   1   0   1   1   1   2   2   2   1   1   1   0   0   1   1   1   2   0   1   1   1   2   0   2   1   2   2   1   2   0   0   0   0   0   1   2   1   1   0   1   0   1   2   2   0   2   0   1   1   0   2   1   0   0   0   1   2   1   1   1   1   0   2   2   1   1   1   1   1   1   1   0   1   2   2   2   2   1   1   2   1   1   1   1   1   1   2   0   0   0   1   1   1   2   0   0   0   2   2   1   2   2   1   2   0   2   0   0   1   1   2   1   1   0   0   1   1   1   2   0   1   2   0   2   1   1   0   1   1   0
 MK-6-14                1   1   1   1   1   2   1   0   0   0   2   0   1   1   2   0   0   1   2   1   1   2   0   1   0   1   2   0   1   1   1   0   1   1   0   1   0   1   1   1   1   1   1   1   1   0   1   0   2   2   1   1   1   1   1   0   0   0   0   2   2   1   1   2   1   1   0   0   1   0   1   0   1   1   1   2   1   2   0   1   1   1   0   1   1   1   2   0   0   1   1   2   0   2   1   2   2   1   2   2   0   0   0   1   1   2   1   1   0   1   0   0   2   2   2   2   0   1   1   0   2   1   0   0   1   1   2   1   1   1   1   0   2   2   1   1   1   1   1   1   1   0   2   2   2   2   2   2   2   2   1   2   0   1   0   1   2   0   0   0   2   1   1   2   0   1   1   2   2   1   2   1   1   1   0   2   0   0   1   1   2   1   1   1   1   2   1   1   2   0   1   2   0   2   1   1   0   1   1   1
 MK-6-15                1   1   1   1   1   2   1   0   0   0   1   0   1   1   2   0   0   2   2   1   1   2   0   1   0   1   2   0   2   1   1   0   0   1   1   1   0   1   1   1   1   1   0   0   1   0   1   0   2   2   1   1   1   1   1   0   0   0   0   2   2   1   1   2   0   1   0   0   1   0   1   2   1   1   1   2   1   2   0   1   1   0   1   1   2   1   2   0   0   0   1   2   0   2   1   1   2   1   2   2   0   0   1   1   1   2   1   1   0   1   0   0   2   2   2   2   0   1   1   1   1   1   0   0   1   1   2   1   1   1   1   0   2   2   0   1   1   1   1   1   2   0   2   2   2   1   1   2   2   2   1   2   0   1   0   1   1   0   0   0   2   1   1   2   0   1   1   2   2   1   2   1   1   1   0   2   0   0   1   1   2   1   1   1   1   1   1   1   2   0   1   2   0   2   1   1   0   1   1   1
 MK-6-16                1   1   0   1   2   1   1   0   0   0   1   0   1   1   2   0   0   2   2   1   1   2   0   0   0   1   2   0   2   1   1   1   0   1   1   1   0   1   1   1   1   1   1   0   1   0   0   0   0   2   1   1   1   1   1   1   0   0   0   2   2   1   1   1   2   0   0   0   1   1   2   2   1   1   1   1   1   2   0   1   1   0   1   1   2   1   2   0   0   0   1   1   0   1   1   2   2   1   2   2   0   0   0   1   1   2   1   0   0   0   0   0   2   2   2   2   0   1   1   1   1   1   0   1   2   1   2   1   1   1   1   0   2   2   0   1   1   1   1   1   2   0   2   2   2   1   1   2   2   2   1   1   1   0   0   1   2   0   0   0   2   1   1   2   0   2   1   2   2   0   1   1   1   1   0   2   0   0   1   0   2   1   1   2   1   1   1   0   2   0   1   2   0   2   1   1   0   1   1   2
 
!****************************************** Phenotypic Data **********************************************************
!-100.0 is resevred for missing phenotype
SimulatedTrait1        11.4014   10.5042    9.8451   11.3388    9.8600    8.6781    9.5977    9.6846    9.2886    9.0090   10.5933    9.6359   11.0647    9.7503   10.0501   11.3548    9.9025   10.0876   12.0063   10.2376    8.9936   11.3531    9.8191    8.8901   10.7180   10.2879   11.0719   10.8990   10.2766    9.2042   10.9473   12.0900    9.9344    8.4915    9.8385   10.0472    9.1179   10.8388   10.6868    9.4419    9.7642    8.2581   10.9057    9.9841    9.9510    9.4759    8.7685   10.6193    9.7384   10.3120   12.1193   10.3716   11.9671   11.4135   10.3182    7.9181    9.6503    8.5203   10.7527   11.0026   10.1645    8.3313    9.2439    9.6503    8.9949    9.7033    9.2643    9.0496   10.6947   11.1138    8.7087   10.6795   12.0756    8.7918    9.0237   10.7011   11.2730   10.7749    9.2747    9.9993   10.7142    6.9181   12.0259   10.2366    9.5329    9.8623   10.8522    9.8814    8.8441    9.7788   10.5960    8.5252    8.5742    9.8027    9.4989   10.3535   10.8556   10.9046   10.3293   10.9661    9.7422   10.4366    8.2893    9.6185   10.3912   10.5735   10.9778   10.3818    9.1867    9.2239   11.9952   10.8397   11.1831   10.6854   10.4895    9.4224   10.8220    8.8650    9.9695   11.0244    9.6935    9.6389   10.6104   10.6246    9.6913   10.4310    9.0184   12.9678    9.8631    9.6970   11.0605   10.2508    9.1555   11.1241    9.8898    9.7285    9.5846    8.5051   10.9661    9.5647   10.3479   11.0171    9.5694    8.4823    9.7388   10.3631   10.8650   10.1307    9.8339    9.8891    9.8539    9.7009   10.8952   10.5837    8.5524   10.1627   10.3970    7.4377   11.9787    8.4379    9.4819   11.6904    9.8970   12.4401    9.9256    9.0508    8.6453    9.3682   12.0610   10.2684   10.5912   11.6079   10.2509    9.9957    9.5413    9.5329   10.0159    8.6128   11.0513    9.7921    8.2789    9.3287    8.5967   10.4181   11.3279    9.8575    9.4799    9.7337    9.7952    8.4285   10.7894    8.5401   10.1650    9.7864   10.3295   10.3271    8.2549    9.3572    9.5686   10.5413
 
