# Supplementary material for: Inclusive Composite Interval Mapping of QTL by Environment Interactions in Biparental Populations
Source: PLoS One. 2015 Jul 10;10(7):e0132414. doi: 10.1371/journal.pone.0132414 (PMC4498613; doi:10.1371/journal.pone.0132414)
Supplement: S2 File — (ZIP) [file pone.0132414.s002.zip › F2 population/e=1/run_00078.met]

!**********************Note: lines staring with "!" are remarks and will be ignored in the program********************
!*********************************General Information**********************************
!Assuming F1 = P1 x P2, populations available in QTL IciMapping are: 
!  1, P1BC1F1 = P1 x F1, the first backcrossing where P1 is used as the recurrent parent;
!  2, P2BC1F1 = P2 x F1, the first backcrossing where P2 is used as the recurrent parent;
!  3, F1DH, F1-derived doubled haploids; 
!  4, RIL or F1RIL, recombination inbred lines through the repeated selfing of F1;
!  5, P1BC1RIL, recombination inbred lines through the repeated selfing of P1BC1F1;
!  6, P2BC1RIL, recombination inbred lines through the repeated selfing of P2BC1F1;
!  7, F2, the selfing generation of F1;
!  8, F3, the selfing generation of F2;
!  9, P1BC2F1, the second backcrossing where P1 is used as the recurrent parent; 
! 10, P2BC2F1, the second backcrossing where P2 is used as the recurrent parent;
! 11, P1BC2RIL, recombination inred lines through the repeated selfing of P1BC2F1; 
! 12, P2BC2RIL, recombination inred lines through the repeated selfing of P2BC2F1; 
! 13, P1BC1F2, the selfing generation of P1BC1F1; 
! 14, P2BC1F2, the selfing generation of P2BC1F1; 
! 15, P1BC2F2, the selfing generation of P1BC2F1; 
! 16, P2BC2F2, the selfing generation of P2BC2F1; 
! 17, P1BC1DH, P1BC1F1-derived doubled haploids; 
! 18, P2BC1DH, P2BC1F1-derived doubled haploids; 
! 19, P1BC2DH, P1BC2F1-derived doubled haploids; 
! 20, P2BC2DH, P2BC2F1-derived doubled haploids; 
   7      !Mapping Population (see remarks above)
   2      !Mapping Function (1 for Kosambi; 2 for Haldane; 3 for Morgan)
   2      !Marker Space Type (1 for intervals; 2 for positions)
   1      !Marker Space Unit(1 for centiMorgans; 2 for Morgan)
   6      !Number of Chromosomes (or Linkage Groups)
 200      !Size of the mapping population
   1      !Number of environments
 
!***************************************** Chromosomes and Linkage Maps **********************************************
!Chromosome                 NumMarkers
-CH1                        16
-CH2                        16
-CH3                        16
-CH4                        16
-CH5                        16
-CH6                        16
!Linkage map (Marker name followed by position or the interval length)
 MK-1-1                1     0.000
 MK-1-2                1    10.000
 MK-1-3                1    20.000
 MK-1-4                1    30.000
 MK-1-5                1    40.000
 MK-1-6                1    50.000
 MK-1-7                1    60.000
 MK-1-8                1    70.000
 MK-1-9                1    80.000
 MK-1-10               1    90.000
 MK-1-11               1   100.000
 MK-1-12               1   110.000
 MK-1-13               1   120.000
 MK-1-14               1   130.000
 MK-1-15               1   140.000
 MK-1-16               1   150.000
 MK-2-1                2     0.000
 MK-2-2                2    10.000
 MK-2-3                2    20.000
 MK-2-4                2    30.000
 MK-2-5                2    40.000
 MK-2-6                2    50.000
 MK-2-7                2    60.000
 MK-2-8                2    70.000
 MK-2-9                2    80.000
 MK-2-10               2    90.000
 MK-2-11               2   100.000
 MK-2-12               2   110.000
 MK-2-13               2   120.000
 MK-2-14               2   130.000
 MK-2-15               2   140.000
 MK-2-16               2   150.000
 MK-3-1                3     0.000
 MK-3-2                3    10.000
 MK-3-3                3    20.000
 MK-3-4                3    30.000
 MK-3-5                3    40.000
 MK-3-6                3    50.000
 MK-3-7                3    60.000
 MK-3-8                3    70.000
 MK-3-9                3    80.000
 MK-3-10               3    90.000
 MK-3-11               3   100.000
 MK-3-12               3   110.000
 MK-3-13               3   120.000
 MK-3-14               3   130.000
 MK-3-15               3   140.000
 MK-3-16               3   150.000
 MK-4-1                4     0.000
 MK-4-2                4    10.000
 MK-4-3                4    20.000
 MK-4-4                4    30.000
 MK-4-5                4    40.000
 MK-4-6                4    50.000
 MK-4-7                4    60.000
 MK-4-8                4    70.000
 MK-4-9                4    80.000
 MK-4-10               4    90.000
 MK-4-11               4   100.000
 MK-4-12               4   110.000
 MK-4-13               4   120.000
 MK-4-14               4   130.000
 MK-4-15               4   140.000
 MK-4-16               4   150.000
 MK-5-1                5     0.000
 MK-5-2                5    10.000
 MK-5-3                5    20.000
 MK-5-4                5    30.000
 MK-5-5                5    40.000
 MK-5-6                5    50.000
 MK-5-7                5    60.000
 MK-5-8                5    70.000
 MK-5-9                5    80.000
 MK-5-10               5    90.000
 MK-5-11               5   100.000
 MK-5-12               5   110.000
 MK-5-13               5   120.000
 MK-5-14               5   130.000
 MK-5-15               5   140.000
 MK-5-16               5   150.000
 MK-6-1                6     0.000
 MK-6-2                6    10.000
 MK-6-3                6    20.000
 MK-6-4                6    30.000
 MK-6-5                6    40.000
 MK-6-6                6    50.000
 MK-6-7                6    60.000
 MK-6-8                6    70.000
 MK-6-9                6    80.000
 MK-6-10               6    90.000
 MK-6-11               6   100.000
 MK-6-12               6   110.000
 MK-6-13               6   120.000
 MK-6-14               6   130.000
 MK-6-15               6   140.000
 MK-6-16               6   150.000
!*********************************** Marker Types ********************************************************************
!Co-dominant marker: When heterozygote F1 is present, P1 is coded as 2, F1 is coded as 1, and P2 is coded as 0; Otherwise, P1 is coded as 2, and P2 is coded as 0. 
!Dominant marker: When heterozygote F1 is present, P1 and F1 are coded as 12, and P2 is coded as 0; Otherwise, P1 is coded as 2, and P2 is coded as 0.  
!Recessive markers: When heterozygote F1 is present, P1 is coded as 2, and F1 and P2 are coded as 10; Otherwise, P1 is coded as 2, and P2 is coded as 0. 
!Missing marker is coded as -1. 
 MK-1-1                 1   2   0   1   1   2   1   1   2   2   1   0   0   1   1   2   1   1   2   1   1   1   2   0   0   1   0   1   1   0   2   2   2   2   1   2   1   2   1   0   0   0   2   0   0   2   1   1   0   1   1   1   2   0   0   0   1   1   1   2   2   1   1   1   2   0   1   1   2   2   1   1   2   1   1   1   1   1   1   0   1   2   1   2   2   2   1   1   1   1   2   0   1   0   2   2   1   0   1   1   1   1   0   1   2   1   1   2   1   1   1   0   0   0   0   1   0   1   0   2   2   0   0   2   2   1   2   1   1   1   0   1   2   1   1   0   1   1   1   1   2   0   1   2   0   1   2   0   1   0   2   0   1   2   2   2   1   1   1   1   1   2   1   1   2   1   0   2   1   1   1   0   1   1   2   1   0   1   1   1   1   1   0   0   0   0   1   1   1   2   1   1   1   1   1   1   2   2   0   2
 MK-1-2                 1   2   0   1   1   2   1   1   2   2   1   1   0   0   1   2   1   1   2   1   1   1   2   0   1   1   0   1   1   1   2   2   1   1   1   1   1   2   1   0   0   0   2   0   0   2   1   1   0   1   1   1   1   0   0   0   1   1   1   2   2   1   1   1   2   0   1   1   2   2   1   1   1   1   1   1   2   1   2   0   1   2   0   2   2   2   1   1   1   1   1   1   1   0   2   2   1   0   1   1   1   1   0   1   2   1   1   1   1   1   1   1   0   0   0   1   0   1   0   1   2   1   0   2   2   1   2   2   1   1   0   1   2   1   0   0   1   1   1   1   2   0   1   2   0   2   2   0   0   1   1   0   2   2   1   2   1   1   1   1   1   2   1   1   2   0   0   2   1   0   1   0   1   1   2   0   1   1   1   1   1   1   0   0   0   0   1   1   2   2   1   0   1   2   0   1   2   1   0   2
 MK-1-3                 1   2   0   0   1   2   1   2   2   0   1   1   0   0   2   2   1   2   2   1   1   1   2   0   1   1   0   1   2   1   2   1   1   1   1   1   1   2   1   0   0   0   2   0   0   2   1   1   0   1   1   1   2   0   0   0   1   0   1   2   2   1   1   1   2   0   1   1   2   2   1   1   1   1   1   1   2   1   2   1   1   1   0   1   2   2   1   2   0   0   1   1   1   0   1   2   1   0   1   1   1   2   0   1   1   1   2   1   1   1   1   1   0   1   0   2   0   1   0   1   2   1   0   2   2   2   2   2   1   1   0   1   1   1   0   1   0   1   1   1   2   0   1   2   0   2   2   1   0   1   1   0   1   2   1   2   1   1   1   1   1   1   1   0   2   0   0   2   1   0   2   0   1   1   2   0   1   1   1   1   0   1   0   1   0   0   1   1   2   1   1   0   1   2   0   1   2   1   0   2
 MK-1-4                 0   1   0   0   1   0   1   2   2   0   1   1   1   0   2   2   2   2   2   1   1   0   2   0   1   1   0   1   2   1   2   1   1   1   1   1   1   2   1   0   0   1   1   0   0   1   1   1   0   1   1   1   2   0   0   1   0   0   1   2   2   1   2   1   2   0   1   1   2   1   1   0   1   0   0   1   2   2   2   1   1   1   0   1   2   2   1   0   1   0   1   1   1   0   1   2   2   0   1   1   0   2   0   1   1   1   2   1   2   2   1   1   1   1   0   1   0   1   0   1   2   1   0   2   1   2   2   2   1   1   0   2   1   0   0   0   0   1   1   0   2   0   1   2   0   2   2   1   0   1   1   0   1   2   1   2   1   2   1   1   1   1   1   0   2   1   0   2   1   0   1   1   1   1   2   0   1   1   0   1   0   1   0   1   0   0   1   1   2   1   2   0   1   2   1   1   2   1   0   2
 MK-1-5                 0   1   1   0   1   0   1   2   2   1   1   1   1   0   2   2   2   2   2   1   2   0   2   0   2   1   0   0   2   1   1   1   1   1   1   1   1   2   1   0   0   1   1   0   0   0   1   1   0   1   1   1   1   0   0   1   0   0   1   2   2   1   2   1   2   1   1   1   2   1   1   0   1   0   0   1   2   2   2   1   1   1   0   1   2   2   1   1   1   0   1   2   1   0   1   2   2   0   1   1   0   2   0   1   1   1   2   2   1   2   1   1   0   1   0   0   0   1   0   1   2   1   0   2   1   1   2   2   1   1   0   2   1   1   0   0   0   1   1   1   2   0   1   2   0   2   2   1   0   1   1   0   2   2   1   2   1   2   1   1   0   1   1   0   2   1   0   2   1   0   2   1   1   2   2   0   0   1   0   1   1   1   0   1   0   1   1   1   0   1   1   0   1   2   1   1   2   1   0   2
 MK-1-6                 1   1   1   0   0   0   2   2   2   1   1   1   1   0   2   1   2   1   2   1   2   0   2   1   2   1   0   0   2   1   2   0   1   1   1   1   1   1   0   0   0   1   1   0   0   0   1   1   0   1   1   1   2   0   0   1   1   1   1   2   2   1   1   1   2   1   1   1   2   1   1   0   0   0   0   0   2   2   1   1   1   1   0   1   2   2   1   2   1   0   1   2   2   0   0   2   1   0   1   1   0   2   0   1   1   1   2   2   1   2   1   1   1   1   0   0   1   1   0   1   2   1   0   1   1   1   2   1   1   1   0   2   1   1   0   0   0   0   1   0   2   0   1   2   0   2   2   0   0   1   1   1   2   2   1   2   1   2   1   1   0   1   1   0   2   1   0   2   1   1   2   1   1   2   2   0   0   1   0   1   1   1   0   2   1   0   1   1   0   1   0   0   1   2   1   1   2   1   0   1
 MK-1-7                 2   1   1   0   0   0   1   2   2   1   1   1   1   0   1   1   2   0   2   1   1   0   2   1   2   1   0   0   2   1   2   0   1   1   0   1   1   1   0   0   0   1   1   0   0   1   1   1   1   1   1   1   2   0   0   1   0   1   1   2   1   2   2   1   2   0   1   1   2   1   1   0   0   0   0   0   2   2   1   1   1   1   1   1   2   2   1   1   0   0   1   2   2   0   1   1   1   0   1   1   0   2   0   1   1   1   2   2   1   2   1   1   1   1   0   0   1   1   1   0   0   1   0   1   1   1   2   1   1   1   1   2   1   1   0   0   0   0   1   0   2   0   1   2   0   2   2   0   1   1   1   1   2   2   1   2   1   2   1   1   0   1   0   1   2   2   0   1   1   1   2   2   1   2   2   1   0   0   0   0   2   1   0   2   1   0   1   1   1   1   0   0   1   2   1   1   2   1   1   1
 MK-1-8                 2   1   1   1   0   0   1   2   2   0   1   1   2   0   1   1   1   0   2   1   1   0   2   1   2   1   0   0   2   0   2   0   1   1   0   1   1   1   0   0   0   1   1   0   0   1   2   1   2   1   1   1   2   0   0   0   0   1   0   2   1   2   2   1   1   1   2   2   2   1   1   0   0   0   0   0   1   2   1   1   1   1   1   2   2   2   1   1   0   0   1   2   2   0   2   1   1   0   1   2   0   1   0   1   1   1   2   1   1   1   1   2   1   1   0   0   1   1   2   0   0   1   0   1   1   1   2   1   1   1   1   2   1   1   1   0   1   0   1   0   2   0   1   2   0   2   2   1   1   1   1   1   2   2   1   2   1   2   1   1   0   1   0   1   2   2   0   1   1   0   2   2   1   2   2   1   1   0   0   0   2   1   0   2   1   0   1   1   0   1   0   0   1   1   1   1   2   0   1   0
 MK-1-9                 2   1   1   1   0   0   1   2   2   0   1   1   2   0   0   1   2   0   2   1   0   0   2   1   2   1   1   0   2   0   2   0   2   1   0   1   1   1   1   0   0   1   1   0   0   1   2   1   1   1   1   1   2   0   0   0   0   1   0   1   1   2   2   1   0   2   2   2   2   1   1   0   0   0   0   1   1   1   1   1   1   1   1   2   2   2   1   1   0   0   1   2   2   0   2   1   1   0   1   2   0   1   0   1   1   1   2   1   1   1   1   2   2   1   0   0   1   1   2   0   0   1   0   1   1   1   2   1   1   1   1   2   1   1   1   0   1   1   1   0   2   0   1   2   0   2   2   1   1   1   0   1   2   2   1   2   1   2   0   1   0   0   0   1   1   1   0   0   1   0   2   2   1   2   2   1   1   0   0   0   2   2   0   2   0   0   1   1   0   1   0   0   0   1   1   1   2   0   1   0
 MK-1-10                2   1   1   2   0   0   1   2   2   0   1   2   2   0   0   2   2   0   2   1   0   0   2   1   2   1   2   0   2   0   2   0   2   1   0   1   1   1   1   0   0   1   0   0   1   1   2   1   1   1   0   1   2   0   0   0   0   1   0   1   1   2   2   1   1   2   2   2   1   1   1   0   1   0   0   1   1   1   2   1   1   1   1   2   2   2   1   2   0   0   1   1   2   0   2   1   1   1   1   2   0   1   0   1   1   1   1   1   2   1   1   1   2   1   0   0   1   1   2   0   1   1   0   1   1   1   1   1   1   2   1   2   1   1   1   0   1   1   1   0   2   0   1   2   0   2   1   2   1   1   0   1   2   2   1   2   0   1   0   1   0   0   0   1   1   1   0   0   1   0   2   2   1   2   2   1   1   0   0   0   1   2   0   2   1   1   1   1   0   1   0   0   0   1   2   2   2   0   1   0
 MK-1-11                2   2   1   2   0   0   1   2   2   0   0   2   2   0   0   2   1   0   2   1   0   1   2   1   2   1   2   0   2   0   2   0   1   1   1   1   1   1   1   1   0   2   0   0   2   1   2   1   2   1   0   2   1   0   0   0   1   1   0   2   1   2   2   1   1   2   2   2   1   1   1   0   0   0   0   1   1   1   2   1   0   2   1   2   1   1   1   1   0   0   0   1   2   0   1   2   1   1   1   2   1   0   0   1   1   1   1   0   2   1   1   1   2   1   1   1   1   1   2   0   2   1   1   1   1   0   1   1   1   2   1   2   0   1   2   0   1   1   1   0   2   0   1   2   0   2   1   2   1   1   0   1   2   2   1   2   1   1   0   0   1   0   0   1   2   2   0   0   1   0   2   2   1   2   2   2   1   0   0   1   1   2   1   2   1   2   1   1   0   1   0   0   0   1   2   2   2   0   1   0
 MK-1-12                2   2   2   2   1   0   1   2   2   0   1   2   2   0   1   2   1   0   2   2   0   1   2   1   2   1   2   0   2   0   2   0   2   1   1   1   1   2   1   1   0   2   0   0   2   1   2   2   1   1   0   2   1   1   0   1   1   1   0   2   1   2   2   1   2   2   2   2   2   1   0   0   0   0   0   1   1   1   2   1   0   2   1   2   1   1   1   1   0   1   0   1   2   0   1   1   1   1   1   2   1   0   0   1   1   1   1   0   2   1   1   1   2   1   1   1   1   1   2   0   1   1   0   1   1   0   1   1   1   2   1   2   0   1   2   0   1   1   1   0   2   0   1   1   0   1   1   1   1   1   0   1   2   2   1   2   1   1   0   0   1   1   0   0   1   1   0   0   1   0   2   2   1   2   2   1   1   0   0   1   1   2   1   2   1   2   1   1   1   2   1   0   1   1   1   2   2   0   1   0
 MK-1-13                2   2   2   1   1   0   1   2   2   0   0   1   2   0   1   1   1   0   2   1   0   1   1   1   2   1   2   1   2   0   2   0   2   1   1   1   2   2   1   1   0   1   0   0   2   1   2   2   1   1   0   1   0   1   1   1   1   1   0   1   2   2   2   1   2   2   1   2   2   1   0   0   0   0   1   1   1   1   2   1   0   2   1   1   1   1   1   1   0   1   1   1   2   0   1   1   1   1   1   2   1   0   0   2   1   1   1   0   2   1   1   1   2   1   1   1   1   0   2   1   1   1   0   1   1   0   1   1   1   2   1   2   0   1   2   0   0   1   1   1   2   0   0   1   1   1   1   1   1   1   0   1   2   2   1   1   1   1   0   0   1   1   0   0   1   0   0   0   1   0   2   2   1   2   2   1   2   0   0   1   1   2   1   1   1   2   1   1   1   1   1   1   1   1   1   1   2   1   1   0
 MK-1-14                1   2   2   2   1   0   1   2   2   0   0   1   1   0   1   1   0   0   2   0   0   1   0   1   2   1   1   1   2   0   2   0   2   0   1   0   2   2   1   1   0   0   0   1   2   1   2   2   1   2   0   0   1   0   1   0   1   2   1   1   2   2   2   1   2   2   1   2   1   1   0   0   1   0   2   1   1   1   2   1   1   2   1   1   1   1   1   1   1   1   1   1   1   0   1   1   1   1   1   1   1   1   0   2   1   1   1   0   2   1   1   1   1   1   1   1   1   0   2   1   1   1   0   1   1   0   1   0   1   2   1   2   0   1   2   1   0   1   1   1   2   0   0   1   0   1   1   1   1   0   0   1   2   1   1   1   1   1   0   0   1   1   0   0   1   1   0   0   1   0   2   2   1   1   2   1   2   0   1   1   1   2   1   0   1   2   1   1   1   1   1   1   1   1   1   1   2   1   1   0
 MK-1-15                1   2   2   2   1   0   1   2   2   0   0   2   1   0   1   1   0   0   1   0   0   1   1   0   2   1   1   1   2   0   2   1   2   0   1   1   2   2   1   1   0   0   0   1   2   1   2   2   0   2   0   1   1   0   1   0   1   1   1   0   2   2   2   1   1   1   1   2   1   1   0   0   1   0   2   1   1   1   1   1   0   2   1   2   0   1   1   1   1   1   1   1   1   0   1   1   1   1   2   1   1   1   0   2   1   1   1   0   2   1   1   1   0   1   1   1   1   0   2   2   1   1   0   1   1   0   1   1   1   2   1   2   0   1   1   1   0   1   1   1   2   0   0   0   0   1   2   1   1   0   0   1   2   1   0   1   1   1   0   0   1   1   0   0   1   1   0   0   1   0   2   1   1   1   2   1   1   0   1   0   1   2   1   0   1   2   1   1   1   1   2   1   2   1   2   1   1   1   1   0
 MK-1-16                1   1   2   2   1   0   0   2   2   0   1   2   1   0   1   1   1   0   1   0   0   1   0   1   2   1   1   0   1   0   2   1   2   1   1   1   2   2   0   1   0   1   0   1   2   1   2   1   0   2   0   1   0   0   0   0   0   1   1   1   2   2   2   1   1   1   1   2   2   1   0   0   1   1   2   1   1   1   1   1   1   2   1   2   0   1   2   1   0   2   1   1   1   0   1   1   1   1   2   1   1   1   0   2   0   2   1   0   2   0   1   1   0   1   1   1   1   0   1   2   1   1   0   1   1   1   1   1   1   2   1   2   0   1   1   1   0   0   2   2   2   0   0   0   2   1   2   1   1   1   0   0   2   1   0   1   2   1   0   1   1   1   0   0   1   1   0   0   1   0   2   1   1   0   2   1   1   0   1   0   1   1   1   0   1   2   0   1   2   1   1   1   1   1   2   1   1   1   2   0
 MK-2-1                 1   0   0   0   0   1   1   1   2   1   2   2   1   1   0   2   2   2   1   0   2   0   1   1   1   1   0   0   2   2   1   2   2   1   1   1   0   1   1   2   2   0   1   0   2   2   1   1   0   1   2   2   2   1   0   0   1   0   0   1   1   2   2   2   0   1   0   2   1   2   0   1   1   2   0   1   2   0   1   0   2   1   0   1   1   1   0   1   0   1   1   1   1   1   0   1   2   0   2   0   2   0   2   2   1   2   0   1   0   1   1   1   2   1   2   2   0   1   1   1   1   0   1   2   2   2   0   2   1   0   2   0   2   0   0   1   2   2   2   2   1   2   0   1   1   1   1   1   2   0   1   2   1   1   0   1   1   2   2   1   0   0   2   1   1   2   0   2   1   0   1   2   2   0   1   1   2   2   1   1   2   1   1   1   1   2   0   2   1   1   2   2   1   2   2   1   1   2   0   0
 MK-2-2                 2   0   0   0   0   1   1   1   2   1   2   2   1   1   0   2   2   2   1   0   2   0   1   1   1   1   0   0   1   2   1   2   2   1   1   1   0   1   1   1   2   0   1   1   2   2   1   1   0   1   2   2   2   1   0   0   1   1   0   1   1   2   2   2   0   1   0   1   1   2   0   1   1   1   0   1   2   0   1   1   2   1   0   1   1   1   0   1   0   1   1   0   1   1   0   1   2   0   2   0   2   0   1   2   0   2   0   1   0   1   1   1   2   1   2   2   0   2   1   1   1   0   1   2   1   2   0   2   1   0   2   0   2   0   0   1   2   2   2   2   1   2   0   1   1   1   1   1   2   0   1   1   1   1   0   1   1   2   1   0   0   0   2   1   1   2   0   2   1   0   1   2   2   1   1   2   2   2   1   1   2   1   0   1   1   2   1   2   2   1   2   2   1   2   2   1   2   1   0   0
 MK-2-3                 2   0   0   0   0   1   1   1   2   1   2   2   2   2   0   2   2   2   1   0   2   0   2   1   1   1   0   1   1   1   1   2   2   1   1   1   0   1   0   1   2   0   1   1   2   2   2   1   0   2   2   2   1   0   0   0   1   1   0   1   1   2   2   2   0   1   0   1   1   1   0   1   1   1   1   1   2   0   1   1   2   1   1   1   1   1   0   1   0   1   1   1   1   1   0   1   2   1   1   0   2   0   2   2   0   2   0   1   0   1   1   1   1   1   2   1   1   2   0   1   1   0   2   2   1   1   1   2   0   0   2   0   2   0   0   1   2   1   2   2   1   1   0   1   1   2   1   1   2   0   2   1   1   1   1   1   1   2   1   0   0   0   1   1   1   2   0   1   1   0   1   2   2   1   1   2   2   2   1   2   2   1   0   1   1   2   1   2   2   1   2   2   1   2   2   1   2   1   0   0
 MK-2-4                 2   1   0   0   0   1   1   1   2   1   2   2   1   2   0   2   2   2   0   0   2   0   2   1   1   1   1   1   1   1   1   2   2   1   1   1   0   0   0   1   2   0   1   1   2   1   2   1   0   2   2   1   1   0   0   0   1   1   0   1   1   1   2   1   0   2   0   1   1   1   0   0   1   1   1   1   2   0   1   1   2   1   1   1   1   1   1   1   0   1   1   0   1   1   0   1   2   1   1   0   1   0   2   2   0   2   0   2   1   1   1   0   1   1   2   1   1   2   0   1   1   0   2   2   1   1   2   2   1   1   2   0   2   0   1   1   2   2   2   2   1   1   1   1   1   2   1   1   2   0   2   1   1   1   1   1   1   2   1   0   0   0   1   1   1   1   0   1   1   0   1   2   2   1   1   2   2   1   1   2   2   1   0   1   0   1   2   2   2   0   2   2   1   2   2   2   1   1   0   0
 MK-2-5                 2   1   0   0   1   1   1   1   2   1   2   2   1   2   0   2   2   1   0   0   2   0   2   1   1   1   0   1   1   1   1   2   1   0   1   1   0   1   0   1   2   0   0   1   1   1   2   1   0   2   2   1   1   0   0   0   1   1   0   2   1   1   2   0   0   2   0   1   1   1   0   0   1   1   1   1   2   0   1   2   2   1   1   1   2   1   2   1   0   0   1   0   0   1   2   1   2   1   1   0   1   0   1   2   0   2   0   2   1   1   1   1   1   1   2   1   1   2   0   1   1   0   2   2   2   1   1   2   1   1   2   0   2   1   1   0   2   2   2   2   0   1   1   1   1   2   1   1   2   0   2   1   1   2   0   1   1   2   1   1   1   0   1   2   0   1   0   1   1   0   1   2   2   1   0   1   2   1   1   1   1   1   0   0   0   1   1   2   2   0   2   2   0   2   2   2   1   1   0   0
 MK-2-6                 1   1   0   0   0   1   1   2   2   1   2   1   1   2   1   2   1   1   0   0   2   0   2   1   1   1   0   1   1   1   0   2   1   0   1   1   0   1   0   1   2   0   1   1   1   1   2   1   1   2   2   1   1   0   1   0   0   1   1   2   1   0   2   0   1   2   1   1   1   1   0   0   0   1   1   1   2   0   1   2   2   1   1   1   2   1   2   0   1   0   1   0   0   1   2   1   2   1   1   0   1   0   1   2   0   2   0   2   1   1   1   1   1   2   2   1   1   2   1   1   1   1   1   2   2   1   1   2   0   2   2   0   2   1   1   0   2   2   2   1   1   0   1   1   1   1   1   1   1   0   2   1   1   2   0   1   0   2   1   1   1   0   1   2   0   1   0   1   1   0   1   1   2   0   0   1   2   0   1   1   1   1   0   0   0   1   1   2   2   0   2   2   1   2   2   2   1   1   0   0
 MK-2-7                 1   0   0   0   0   1   1   2   1   2   1   1   1   2   1   1   1   1   0   0   1   0   1   1   1   1   0   1   1   1   0   0   1   1   1   1   2   1   0   0   2   0   0   1   1   1   2   1   1   2   2   1   1   0   2   0   0   1   1   2   1   0   2   0   1   2   1   2   1   1   0   0   0   1   1   1   2   1   1   1   2   2   1   1   2   1   2   0   1   0   1   0   0   1   2   1   2   1   1   0   0   0   1   2   1   2   0   2   1   1   1   1   1   1   2   0   1   2   1   1   1   1   1   2   1   1   1   2   1   2   2   0   2   1   1   0   2   1   1   1   1   0   1   1   1   1   1   1   1   0   2   1   1   2   0   1   0   1   1   1   1   0   1   2   0   1   1   0   1   0   0   1   2   0   0   1   2   0   0   1   1   1   0   1   0   1   1   1   2   0   2   2   1   2   2   2   1   1   0   0
 MK-2-8                 1   0   0   1   0   1   1   2   1   2   1   1   1   2   1   1   1   1   0   0   1   1   1   1   1   1   0   1   1   1   0   1   1   1   1   1   2   2   0   0   2   0   0   1   0   1   2   1   1   2   2   1   1   1   2   0   1   1   1   2   1   0   2   0   1   2   1   2   1   1   0   1   1   1   1   1   1   1   1   1   2   1   1   1   1   1   2   0   1   0   0   0   0   1   2   1   2   1   1   1   0   0   1   2   1   2   0   2   1   1   1   1   1   0   2   0   1   2   1   1   1   1   1   2   1   0   1   2   1   2   2   0   2   2   1   0   2   1   1   1   0   0   2   1   1   1   1   1   1   0   2   2   1   2   0   1   0   1   1   1   0   0   2   1   0   1   1   0   1   0   1   1   2   0   0   1   2   0   0   1   1   2   0   1   0   1   2   1   1   0   2   2   0   2   2   2   1   1   0   0
 MK-2-9                 1   0   0   1   1   1   1   2   1   2   1   1   1   2   1   1   1   1   0   0   1   1   1   1   1   1   0   1   1   1   0   2   1   0   1   1   2   2   0   0   2   1   0   0   0   1   2   1   1   1   2   0   1   1   2   0   1   2   1   2   1   0   2   0   1   2   1   2   1   1   0   1   2   1   1   1   1   1   2   1   2   1   1   1   0   1   2   0   1   0   0   0   0   1   2   1   2   0   1   1   0   1   1   2   1   2   1   2   1   1   1   1   1   0   2   1   1   2   2   1   1   1   1   1   1   0   0   2   1   2   2   0   2   2   1   0   2   1   1   1   0   0   2   1   2   1   0   1   2   0   2   2   1   2   0   1   0   1   1   1   0   0   2   1   0   1   1   0   1   0   1   1   1   0   0   1   2   0   0   1   1   2   0   1   0   1   1   1   0   0   2   2   0   2   2   2   1   1   0   0
 MK-2-10                1   0   0   1   1   1   2   2   1   2   1   1   0   2   1   1   0   1   0   0   1   1   1   1   1   1   0   1   1   1   0   2   1   0   1   1   2   2   0   0   2   2   1   0   2   1   2   0   1   1   2   1   1   1   2   0   1   2   1   2   1   1   2   0   1   2   1   2   1   1   0   1   2   1   1   1   1   1   2   1   2   1   1   1   0   1   2   0   1   0   0   0   0   1   2   2   2   2   1   1   0   1   1   2   1   2   1   2   1   1   1   1   1   1   2   1   1   0   2   1   2   1   1   1   1   1   0   2   1   2   2   0   2   2   0   0   2   1   1   1   0   0   2   1   2   1   0   1   2   1   2   2   1   2   0   1   0   1   1   0   0   0   2   1   0   1   0   0   1   0   1   1   1   0   1   0   2   0   1   1   1   2   0   1   1   1   1   2   0   0   2   2   0   2   2   2   0   1   0   1
 MK-2-11                0   0   0   1   1   1   2   2   1   1   1   1   0   1   1   1   0   1   0   0   1   1   1   1   1   1   0   1   1   1   0   2   1   0   1   1   2   2   0   0   2   2   2   0   2   1   2   0   2   1   2   1   1   1   1   0   1   2   2   1   2   1   1   0   1   2   1   2   0   1   0   1   2   1   1   1   0   1   2   1   1   1   1   1   0   1   0   1   1   0   0   0   0   1   2   2   1   2   1   1   0   1   1   2   1   2   1   2   1   1   1   1   1   1   2   1   1   1   2   1   2   1   1   1   1   0   0   1   1   1   2   0   2   2   0   0   1   1   1   1   0   0   0   1   2   1   0   1   2   1   2   2   1   2   0   1   0   1   1   0   0   0   2   1   0   1   0   0   0   0   1   1   1   0   1   0   1   0   2   0   1   2   1   1   1   1   1   2   0   0   2   2   0   2   2   1   0   0   0   1
 MK-2-12                0   0   0   1   1   1   1   2   1   1   1   1   0   1   1   1   0   0   1   0   1   1   1   1   2   1   1   1   1   1   0   2   1   0   1   1   2   2   0   0   2   2   2   1   2   1   1   0   2   1   1   1   1   1   1   0   1   2   2   2   2   1   1   0   1   2   1   1   0   1   0   1   2   1   1   1   0   1   2   2   1   1   1   2   0   1   0   1   1   0   0   0   1   1   2   2   1   2   1   1   1   2   1   2   1   2   1   2   1   1   1   1   1   1   2   1   1   1   2   1   2   1   1   1   1   0   0   1   1   1   2   1   2   1   0   0   1   1   0   1   0   0   0   1   2   1   0   1   2   1   2   1   1   1   0   1   0   1   1   0   0   1   2   1   0   2   0   0   0   0   1   1   1   0   1   0   1   0   2   1   1   2   1   1   1   1   1   2   1   0   2   2   0   2   2   1   1   0   0   0
 MK-2-13                0   0   1   1   1   1   1   0   1   1   2   1   1   1   1   1   0   0   1   0   1   1   2   1   2   0   1   1   1   1   0   1   1   0   0   0   2   2   0   0   1   2   2   1   2   1   1   1   2   1   1   1   1   1   1   0   1   2   2   2   2   1   1   0   1   2   2   1   0   1   0   1   1   2   0   1   0   1   2   2   1   1   1   2   0   1   0   1   1   0   0   0   0   1   2   2   1   2   1   1   1   2   1   2   0   2   0   2   2   1   2   1   1   0   2   1   1   1   2   1   2   1   1   0   1   0   1   1   1   1   2   1   2   1   0   0   0   1   0   1   0   0   0   1   2   1   1   1   2   1   2   1   1   1   0   1   0   1   1   0   0   2   2   1   0   1   1   0   0   0   1   1   1   0   0   0   2   0   2   1   0   2   1   1   1   1   1   2   1   0   2   2   0   1   2   1   1   0   0   0
 MK-2-14                0   0   1   0   1   1   1   0   1   1   2   0   1   1   2   1   0   0   1   0   1   1   2   1   2   0   1   1   1   1   0   1   1   1   0   0   2   2   0   0   1   2   1   1   2   1   2   1   2   1   1   1   0   1   1   1   1   2   2   2   2   1   1   1   1   1   2   1   0   1   1   1   1   2   1   1   1   1   2   2   1   1   1   2   1   1   0   2   1   0   0   0   0   1   2   2   1   2   0   1   1   2   1   1   0   2   1   2   2   1   2   1   1   0   2   1   1   1   2   1   2   1   1   0   1   0   1   0   1   1   2   0   2   1   0   0   0   1   0   1   0   1   0   2   2   1   1   1   1   0   2   2   1   1   0   1   0   1   0   0   0   2   1   0   0   1   0   0   0   0   1   1   1   0   1   0   1   1   2   1   0   2   1   1   1   0   1   1   0   0   2   2   1   1   2   1   1   0   0   1
 MK-2-15                0   1   1   0   1   1   1   0   1   1   2   0   1   1   2   1   0   0   1   0   1   1   1   1   2   0   1   1   1   1   0   0   1   2   1   0   2   1   0   0   1   2   1   1   2   1   2   1   2   2   1   1   0   0   1   2   1   2   2   2   2   1   2   2   1   1   2   1   0   1   1   1   1   2   1   1   1   1   2   2   1   1   1   2   0   1   0   2   1   0   0   0   1   1   2   2   1   2   0   2   1   1   0   1   1   2   1   2   2   2   1   1   1   0   2   2   1   1   1   1   2   1   1   0   1   0   1   0   1   1   2   0   2   1   0   0   0   1   0   1   1   1   0   2   2   1   1   1   1   0   2   2   1   1   0   1   0   1   0   0   0   2   1   0   0   1   1   0   0   0   1   1   1   0   2   1   1   1   1   1   0   2   1   1   1   0   1   1   0   0   2   2   1   1   1   1   0   0   1   1
 MK-2-16                0   1   1   0   1   1   2   0   1   1   2   1   1   1   2   1   0   1   1   1   1   1   1   1   2   0   1   1   1   1   0   0   1   2   0   0   1   1   0   2   1   2   0   1   2   1   2   2   2   2   1   1   0   0   1   1   1   1   2   2   2   1   1   1   2   1   1   1   0   2   1   2   0   1   1   1   1   1   2   1   1   1   1   2   0   1   0   2   1   0   0   0   1   1   2   2   1   2   0   2   1   1   1   1   1   2   1   2   1   1   0   0   1   0   2   2   1   1   0   1   1   2   1   0   1   0   1   1   1   1   2   0   1   1   0   0   0   1   0   1   1   1   0   2   2   1   1   0   1   0   2   2   2   1   1   0   0   0   0   0   0   2   1   0   0   0   1   0   0   0   1   1   1   0   2   1   1   1   2   1   0   2   1   1   1   1   1   1   0   0   2   2   1   1   2   1   0   0   1   1
 MK-3-1                 0   2   0   0   1   2   1   0   0   0   2   1   1   0   0   1   0   2   2   2   1   2   1   1   1   0   0   1   0   2   1   1   1   1   1   2   0   0   1   2   2   2   1   0   0   1   2   2   0   1   2   2   0   1   1   1   1   0   1   2   1   2   1   1   1   1   0   1   1   1   0   1   0   2   2   0   1   0   2   0   0   0   1   2   0   2   0   2   1   1   1   1   2   2   0   0   1   1   0   1   1   1   1   1   0   1   1   2   1   0   1   1   2   1   1   0   1   1   2   2   2   1   2   1   2   1   0   0   1   1   0   1   1   0   1   1   1   1   1   0   1   1   0   1   2   1   1   2   1   0   1   1   2   1   2   0   1   2   2   1   2   1   2   0   0   1   1   0   1   1   2   1   1   1   0   2   1   1   1   0   0   1   1   1   0   1   1   1   1   1   1   1   1   1   1   1   0   1   0   1
 MK-3-2                 0   2   0   0   1   1   1   0   0   0   2   1   1   0   0   1   0   1   2   2   1   2   1   1   0   0   0   1   1   2   1   1   0   2   0   2   0   0   1   2   2   2   1   0   1   1   2   2   0   1   1   2   0   1   1   1   0   0   1   2   1   2   0   1   1   1   0   1   1   1   0   1   0   2   2   0   0   1   2   0   0   0   1   2   0   2   0   2   1   1   1   1   2   2   0   0   1   1   0   1   1   1   1   2   0   1   1   2   1   0   1   1   2   1   1   0   1   1   1   1   1   1   2   1   2   1   0   1   1   1   0   1   1   0   1   2   1   1   0   0   1   1   0   1   2   1   1   2   1   0   1   1   2   1   2   0   1   2   2   1   2   1   2   0   0   1   1   1   0   1   2   1   1   1   1   2   1   1   1   0   0   1   1   1   0   1   1   1   1   1   1   1   1   1   1   0   0   1   0   1
 MK-3-3                 1   2   0   0   1   1   1   0   0   0   2   1   1   0   1   1   0   1   2   2   1   2   1   1   0   0   0   1   1   2   1   1   0   2   0   2   0   0   1   2   2   2   1   0   2   1   2   1   0   1   1   1   1   1   1   0   0   0   1   2   1   2   0   1   1   1   0   1   1   0   0   1   0   1   2   1   0   1   2   1   0   0   1   2   0   2   1   1   2   1   1   1   2   2   1   0   1   1   0   0   1   1   1   2   0   1   1   2   0   0   1   1   2   1   0   0   0   1   1   1   0   1   1   1   1   2   2   1   2   1   0   1   1   0   1   2   1   1   0   0   1   2   0   0   2   1   1   2   1   1   1   1   2   1   2   1   1   2   2   1   2   2   2   0   0   1   1   1   0   1   2   1   1   0   1   2   1   0   1   1   0   1   1   1   0   1   1   1   1   1   1   0   1   1   2   0   1   1   0   1
 MK-3-4                 1   2   0   0   2   1   1   0   0   1   2   1   0   0   1   1   1   1   2   2   1   2   1   1   0   0   0   1   1   2   1   1   0   1   0   2   1   0   1   1   2   2   1   2   2   1   2   2   1   1   1   0   0   1   1   0   1   0   0   2   2   2   0   1   1   1   0   1   1   0   0   2   0   1   2   1   0   1   2   1   1   0   1   2   0   2   0   1   2   1   1   0   2   2   1   0   1   1   1   0   1   1   1   2   1   1   1   2   0   0   0   1   2   1   0   0   1   0   1   1   0   1   1   1   1   2   2   1   2   1   1   1   1   1   2   1   1   1   0   0   1   2   2   0   1   0   1   2   1   0   1   1   2   2   2   1   0   2   2   1   2   1   2   0   0   1   1   2   0   1   2   1   1   0   2   2   1   0   1   1   1   2   1   1   1   2   1   1   1   1   1   0   1   1   2   0   1   1   0   1
 MK-3-5                 0   2   0   0   2   0   1   0   0   1   2   1   1   0   1   1   2   1   1   2   1   1   1   2   0   1   0   2   1   2   1   0   0   1   0   1   1   0   1   1   2   2   1   2   2   1   2   2   0   0   1   0   1   0   1   0   1   0   1   2   1   2   0   1   1   2   0   1   1   0   0   2   0   1   2   1   0   1   1   1   1   1   1   2   0   1   0   1   2   1   0   0   2   2   1   0   1   1   2   0   1   2   1   2   1   0   1   2   1   0   0   1   2   1   0   0   2   0   1   1   0   1   1   1   2   2   2   1   2   1   1   1   0   1   2   1   1   1   0   1   1   1   2   0   1   0   1   1   1   0   0   1   2   2   2   1   0   2   2   1   2   1   2   0   0   1   1   2   0   2   2   2   1   0   2   2   1   0   1   1   1   2   1   2   2   2   1   1   0   1   1   0   1   1   2   0   1   2   0   1
 MK-3-6                 0   2   0   0   2   0   1   0   0   1   1   1   2   0   1   1   2   1   2   2   1   0   1   2   0   1   0   2   1   1   1   1   0   1   0   1   0   0   2   1   2   2   1   2   1   1   2   2   0   0   1   0   1   1   0   0   1   0   1   1   1   2   0   1   1   2   0   1   1   0   1   2   0   1   1   1   1   1   1   1   0   1   0   2   1   1   0   0   2   2   0   1   2   1   1   0   2   1   2   0   1   2   1   2   1   0   1   2   1   0   0   1   2   1   0   0   1   0   1   1   0   0   0   1   2   2   2   1   2   1   1   1   0   0   2   1   2   1   0   1   1   1   2   0   1   0   1   1   1   0   0   1   2   2   2   1   0   2   2   1   2   0   2   0   0   1   1   2   0   2   2   2   1   0   2   2   1   1   1   1   1   2   1   1   2   2   0   1   0   1   1   0   1   1   2   1   1   2   0   1
 MK-3-7                 0   2   1   0   1   1   1   0   0   1   1   1   2   0   1   2   2   1   2   2   0   0   2   1   0   1   0   2   1   1   1   1   0   0   0   1   0   1   1   0   2   1   1   2   1   1   1   2   0   0   1   0   1   1   0   0   1   0   1   1   1   2   0   1   2   2   0   1   0   0   1   2   1   1   1   1   1   1   1   1   0   1   0   2   1   1   0   0   2   2   1   1   2   1   1   0   2   1   2   0   1   2   1   2   1   0   1   2   1   0   0   1   1   2   0   0   1   0   1   1   0   0   0   1   2   2   2   1   2   1   1   1   1   0   2   1   2   1   1   1   1   2   2   0   1   1   0   1   0   0   0   1   2   2   1   1   0   2   2   1   2   0   1   1   0   1   1   2   0   2   2   2   1   0   1   2   1   1   1   1   2   2   0   1   2   2   0   1   0   1   1   0   1   1   2   1   1   1   0   1
 MK-3-8                 1   2   1   0   1   1   1   0   0   1   1   1   1   1   1   2   1   1   2   2   1   0   2   1   0   1   2   2   1   1   1   1   1   0   0   1   0   1   1   1   2   1   1   2   1   0   0   2   0   0   1   0   1   1   0   0   0   0   1   1   1   2   0   1   2   2   1   1   0   1   1   2   1   2   0   1   2   1   1   1   0   1   0   2   1   1   0   0   2   1   1   1   2   1   1   0   2   0   2   0   1   2   1   2   1   0   1   1   1   0   0   1   1   1   1   0   1   0   1   1   0   0   1   0   2   2   1   1   2   1   1   0   1   0   2   1   2   1   1   1   1   2   1   0   1   1   0   1   1   0   0   1   2   2   1   1   0   2   2   0   2   0   0   1   0   1   1   2   0   2   2   2   1   0   1   2   1   1   1   1   2   2   0   1   1   2   0   1   0   1   2   0   1   1   2   1   1   1   0   1
 MK-3-9                 1   2   0   0   1   1   2   0   0   1   1   1   1   1   1   2   1   2   1   2   1   1   2   1   0   2   2   2   1   1   1   0   1   0   0   2   0   1   1   1   2   1   2   2   0   0   0   2   0   0   1   0   1   1   0   1   1   0   1   1   1   2   0   1   2   1   1   0   0   1   1   1   1   1   0   2   2   1   1   1   0   1   0   2   1   1   1   1   2   1   1   1   2   0   1   0   2   0   2   0   0   1   1   2   0   0   1   1   1   0   1   1   1   1   1   0   1   0   1   1   0   0   1   0   2   2   1   1   2   1   1   0   1   0   2   1   1   2   1   2   2   2   1   0   1   2   1   1   1   0   1   1   2   2   1   1   0   2   2   1   2   1   0   2   0   0   1   2   1   2   2   2   1   0   1   2   1   1   1   2   2   2   0   1   1   2   0   1   0   1   2   0   0   1   2   1   1   1   1   1
 MK-3-10                1   2   1   0   1   1   2   0   0   1   1   0   1   1   1   2   0   2   1   1   1   1   2   0   0   2   2   2   1   1   1   0   1   0   0   2   2   1   1   1   1   2   2   2   0   0   1   2   0   0   0   1   1   1   0   1   1   0   1   1   0   2   1   2   2   1   1   0   0   1   1   1   1   1   0   2   1   1   2   0   1   2   0   2   2   1   1   0   2   1   1   1   2   0   2   0   1   0   2   0   0   1   1   2   0   0   1   1   1   0   1   1   1   1   1   0   0   0   2   1   0   0   1   0   1   0   1   1   2   1   1   0   1   0   2   0   1   2   2   1   2   2   1   0   1   2   0   1   1   0   1   1   2   1   1   1   0   2   2   1   1   1   0   2   1   1   1   2   1   2   2   2   2   0   1   2   1   1   1   2   2   2   0   1   2   2   0   1   1   1   2   1   2   2   2   1   1   1   0   1
 MK-3-11                1   2   1   0   2   1   2   0   1   2   1   0   0   1   1   1   0   2   1   1   1   1   2   0   1   2   2   2   1   2   1   0   0   0   0   2   2   1   1   1   2   2   2   2   0   0   2   2   0   0   0   1   2   1   1   1   2   0   1   1   0   2   1   1   2   1   1   0   1   1   1   1   1   1   0   1   1   1   2   0   1   2   1   2   2   1   1   0   2   1   2   1   2   0   2   0   1   0   1   0   1   1   1   2   0   1   1   1   1   0   1   1   1   1   1   0   0   0   2   1   2   2   1   0   1   0   1   1   1   1   1   0   1   0   2   0   1   2   2   1   2   1   1   0   1   1   0   1   1   1   1   1   2   1   0   1   0   2   2   0   1   1   0   2   1   1   1   2   0   2   2   1   2   0   0   2   1   1   1   2   2   2   0   1   2   2   0   1   1   1   2   1   2   2   2   1   1   0   0   0
 MK-3-12                1   1   1   0   2   2   2   0   1   2   1   0   0   1   1   1   1   2   2   1   2   1   1   0   0   2   1   2   1   2   1   0   0   0   0   2   2   1   0   0   2   2   2   1   0   0   2   2   0   0   1   1   2   1   1   1   2   0   0   1   1   2   1   1   2   1   0   0   1   1   1   1   1   1   0   1   1   1   2   0   1   0   1   2   2   0   1   0   2   1   2   1   2   0   1   0   1   0   1   0   1   0   1   2   0   1   1   1   1   0   1   2   1   1   1   0   0   0   2   1   2   2   1   0   2   0   1   1   1   1   1   0   1   0   2   1   1   2   2   1   2   1   1   0   1   1   0   1   1   1   2   1   2   1   0   1   0   2   1   0   1   1   1   2   1   1   1   2   1   1   2   1   2   0   0   2   2   1   2   2   2   2   0   1   2   1   0   1   1   1   2   1   2   2   2   1   0   0   0   0
 MK-3-13                1   1   1   0   2   2   2   0   1   2   1   1   0   1   2   1   1   2   1   1   2   1   1   0   0   2   0   2   1   2   1   0   0   1   0   1   2   1   0   0   2   2   2   1   0   1   2   2   1   0   1   1   2   1   1   1   2   0   0   1   1   2   1   0   2   1   0   0   1   1   1   0   1   1   0   1   1   1   2   0   2   0   1   2   1   0   0   1   2   1   2   1   2   0   1   0   1   0   1   0   1   1   1   2   0   1   1   1   1   0   1   2   1   1   1   0   0   0   2   1   2   2   1   0   2   0   1   1   1   1   1   1   1   0   2   1   1   2   2   2   2   1   1   1   1   1   0   1   2   1   2   1   2   1   0   0   0   2   1   0   1   1   1   2   1   1   1   2   0   1   2   2   2   0   0   2   1   0   2   2   2   2   0   1   1   1   0   0   1   1   2   1   2   2   2   2   0   0   0   0
 MK-3-14                1   1   1   1   2   2   2   0   1   2   1   1   1   1   2   1   2   2   1   1   1   1   1   0   0   2   0   2   1   2   1   0   0   1   0   1   2   1   0   0   1   1   2   1   0   1   1   1   1   1   1   1   2   2   1   1   2   0   1   1   0   2   1   0   2   1   0   0   1   1   1   0   1   1   0   1   1   0   2   0   2   0   1   2   1   1   0   1   2   0   0   1   2   0   1   0   0   0   1   0   1   1   1   1   0   1   1   1   1   1   1   2   1   1   1   1   1   0   2   2   2   2   0   0   2   0   1   1   1   1   1   1   1   0   2   1   1   2   2   2   2   1   1   1   1   1   1   1   1   1   2   2   2   1   0   0   1   1   0   0   1   1   1   2   1   1   1   2   0   2   1   1   2   0   0   1   1   0   2   1   2   2   0   1   1   1   0   0   2   1   2   1   2   1   2   1   0   0   0   0
 MK-3-15                1   0   1   1   2   2   2   0   1   1   1   1   1   1   1   1   1   2   1   1   1   1   1   0   0   2   0   2   1   2   1   1   1   0   0   1   2   1   0   0   1   1   2   1   0   1   1   1   1   1   1   1   1   1   1   1   2   0   1   1   0   2   1   1   2   1   0   0   1   2   1   0   1   1   0   1   1   0   1   1   2   1   0   2   1   0   1   0   2   0   0   1   1   0   1   0   0   0   1   0   1   1   2   1   0   1   2   1   1   1   1   2   1   1   2   0   1   0   2   2   1   2   0   0   2   1   1   1   1   0   0   1   0   0   2   1   1   2   2   2   1   1   1   1   1   1   1   1   1   1   1   1   2   2   0   0   1   1   0   1   1   1   1   2   1   1   0   1   0   2   1   1   2   0   0   1   1   0   1   1   2   1   0   1   1   1   0   0   2   1   1   0   1   1   2   1   0   0   0   1
 MK-3-16                1   0   1   1   2   2   2   0   1   1   1   1   1   1   1   1   1   2   1   1   2   1   1   0   0   2   0   1   0   2   1   1   1   0   0   1   2   1   1   0   2   1   2   0   1   1   1   1   1   2   1   2   1   1   1   1   2   1   1   1   0   2   1   1   2   1   1   0   1   2   1   0   1   1   0   1   1   0   1   1   2   1   0   1   2   0   1   0   2   0   0   1   1   0   0   1   0   0   1   0   1   1   2   1   0   0   2   1   1   0   2   2   2   1   2   1   1   0   2   2   1   2   0   0   0   0   1   2   1   0   0   1   0   1   2   1   1   2   2   2   1   0   1   1   0   1   1   0   1   1   0   1   2   2   1   1   1   1   0   1   1   1   1   2   1   1   1   1   0   2   1   1   2   0   0   1   1   0   1   2   1   1   0   1   1   1   0   0   2   1   1   0   1   1   2   1   0   0   0   2
 MK-4-1                 2   2   2   0   1   1   2   0   1   0   1   2   2   0   1   1   0   0   0   1   1   2   0   0   2   1   1   0   1   2   2   2   1   2   1   1   2   1   1   2   0   2   0   1   2   0   0   0   1   2   0   1   2   1   0   1   1   1   1   0   2   1   1   1   1   1   1   0   1   1   1   2   2   1   1   0   1   1   2   1   0   0   0   1   0   0   2   0   1   1   1   1   1   0   0   1   1   2   1   1   1   1   1   0   2   1   0   1   0   0   1   2   1   2   1   1   1   1   0   1   1   1   1   1   2   1   0   0   1   1   1   1   1   1   0   1   1   0   0   2   1   2   0   2   1   0   1   2   1   2   1   1   2   2   1   1   1   1   1   1   1   1   1   1   0   0   1   1   2   2   1   2   1   1   2   2   0   1   2   0   1   1   2   1   2   1   0   2   0   0   1   2   1   0   1   0   2   1   1   2
 MK-4-2                 1   2   1   0   1   1   2   0   1   0   1   2   1   0   1   1   0   0   0   1   1   1   0   0   1   1   0   0   1   2   2   2   1   1   1   1   2   2   1   2   0   1   0   1   2   1   0   0   0   2   0   1   2   1   0   1   1   1   1   0   1   1   0   0   1   1   1   0   1   1   1   2   2   1   1   1   1   1   2   1   0   1   0   1   1   0   2   1   1   1   1   1   1   0   1   1   1   1   1   1   1   1   1   0   2   0   0   1   0   0   1   2   1   1   1   1   2   1   0   2   1   1   1   1   2   1   0   0   1   1   1   2   1   1   1   1   1   1   0   2   1   2   0   2   1   0   2   2   1   0   1   2   1   2   1   1   2   1   1   1   2   1   1   0   1   0   0   1   2   2   1   2   1   1   2   2   0   1   2   0   1   1   2   0   2   1   0   2   0   1   1   2   1   0   2   0   2   1   1   2
 MK-4-3                 1   2   1   0   1   1   2   0   1   0   1   1   1   1   1   1   0   0   0   1   1   1   1   1   1   1   0   0   1   1   2   1   0   1   2   1   2   2   1   2   0   1   0   1   2   1   0   0   0   2   0   2   2   1   0   1   0   1   1   0   0   1   0   0   2   1   0   0   1   1   1   2   2   1   1   1   1   1   2   1   0   1   1   1   1   0   2   1   0   1   2   1   1   0   1   1   1   1   1   1   1   1   1   0   2   0   0   1   0   1   1   2   1   1   1   1   2   1   0   2   1   1   1   1   2   2   0   1   1   1   1   2   1   1   1   1   1   1   0   2   0   2   0   1   2   0   2   1   1   0   1   1   1   2   1   1   1   1   1   1   2   1   1   0   1   0   1   0   2   2   1   2   1   1   2   2   0   2   2   0   1   1   2   0   2   1   0   2   0   1   1   2   1   0   2   0   2   1   1   1
 MK-4-4                 1   2   1   0   1   1   2   0   0   0   1   1   2   1   1   1   1   0   0   2   1   1   0   1   0   1   0   0   1   1   2   1   0   1   1   0   2   2   1   2   0   1   0   1   2   1   0   1   0   2   0   2   2   1   0   1   0   1   2   0   0   1   0   0   2   1   0   0   2   1   2   2   1   1   1   1   2   1   2   1   0   2   1   1   0   1   2   1   0   1   2   1   0   1   2   1   1   1   0   1   2   1   1   0   2   0   1   1   0   2   1   2   1   1   1   1   2   1   1   2   1   1   1   1   2   1   0   1   1   1   0   2   2   1   2   0   1   1   1   2   0   2   0   1   1   1   2   1   1   0   1   1   1   2   1   1   0   1   0   1   2   1   1   0   1   0   1   0   1   2   1   2   1   1   2   1   0   2   1   0   2   1   2   0   2   2   0   2   0   1   1   2   1   0   2   0   2   1   1   2
 MK-4-5                 1   2   1   0   1   1   2   0   0   0   1   1   2   1   1   1   1   0   0   2   1   1   0   2   0   1   1   0   2   1   2   1   0   1   1   1   2   2   1   2   0   2   0   1   2   2   0   0   0   2   0   2   1   1   0   1   1   1   2   0   0   0   0   0   2   1   0   0   2   1   2   2   0   1   1   1   1   1   2   1   0   2   1   1   1   1   2   1   0   1   2   0   0   1   2   1   1   1   0   1   2   2   1   1   2   0   1   1   1   1   2   1   1   2   0   1   2   1   1   2   1   1   1   2   2   2   0   1   2   1   0   2   2   1   2   0   1   1   1   2   0   2   0   1   0   1   2   1   1   0   1   2   1   2   1   1   0   1   0   1   1   1   0   0   1   0   1   0   1   2   1   2   1   2   2   1   0   2   1   0   2   1   1   0   2   2   0   2   0   1   1   2   1   0   2   1   2   1   1   2
 MK-4-6                 1   2   1   0   1   1   2   0   0   0   1   1   2   1   1   2   1   0   0   2   1   1   0   2   0   1   1   0   2   1   2   1   0   1   1   1   2   2   1   2   0   2   0   1   2   1   0   0   0   2   0   1   1   1   0   1   1   1   2   0   0   0   1   0   1   2   0   0   2   1   2   2   1   1   1   1   1   1   2   1   0   2   1   1   1   1   2   1   1   2   1   0   1   2   2   2   1   1   1   0   2   2   1   1   2   0   1   2   1   0   2   1   1   1   0   1   2   1   1   2   1   1   2   2   1   2   0   1   2   1   0   1   1   1   2   1   1   1   1   2   0   2   0   1   0   1   1   0   1   0   1   2   1   2   0   1   1   1   0   2   1   1   0   0   1   0   2   0   0   2   1   2   1   1   2   1   1   2   1   0   2   1   1   0   2   2   0   2   0   0   1   2   1   1   2   1   1   1   2   1
 MK-4-7                 1   2   1   0   1   1   2   0   0   0   1   1   1   0   1   2   1   0   1   2   0   1   0   2   1   0   1   0   2   1   2   2   0   1   2   1   2   1   1   1   0   2   0   1   1   1   0   0   0   1   0   2   2   0   0   2   1   1   2   0   0   0   1   0   1   2   0   0   2   1   2   2   1   1   1   1   2   2   2   0   0   2   1   1   0   1   2   1   1   1   1   0   1   2   2   2   2   1   1   0   2   2   1   1   2   0   1   2   1   0   2   2   1   1   0   1   2   1   0   2   0   1   2   2   1   2   0   1   2   1   0   1   2   2   2   1   1   1   1   2   0   2   0   1   0   1   1   0   2   0   1   2   1   2   0   0   1   1   0   1   1   0   0   0   0   0   2   1   1   2   1   2   1   1   1   1   1   2   1   1   2   1   1   0   2   2   1   2   0   1   2   1   1   1   2   0   1   1   2   1
 MK-4-8                 1   2   1   0   1   1   2   0   0   1   1   2   1   0   1   2   0   0   1   2   0   1   0   2   1   1   1   0   2   1   1   1   1   1   2   1   2   1   1   1   1   2   0   1   1   2   2   1   0   1   0   2   2   0   0   2   1   0   2   0   0   0   1   0   1   2   0   0   2   1   2   2   1   1   1   1   1   2   2   1   0   1   1   1   0   0   2   1   1   1   1   0   1   2   2   1   2   1   1   0   2   2   1   1   2   0   1   2   0   0   1   2   1   1   1   1   2   1   0   2   0   1   2   2   1   2   0   0   2   1   0   1   2   1   2   1   1   1   1   1   0   2   0   1   0   1   1   0   2   1   1   1   1   2   1   0   2   1   0   1   1   0   0   1   0   0   2   1   1   2   0   1   1   1   1   1   1   2   1   1   2   1   1   0   2   2   1   2   0   1   2   1   1   1   2   0   1   1   2   1
 MK-4-9                 1   2   1   1   2   1   0   0   0   1   1   2   1   1   1   2   0   0   1   2   0   1   0   1   1   2   1   0   2   1   1   1   1   1   1   0   2   2   1   0   1   1   0   1   1   2   2   1   0   1   2   2   2   1   0   2   1   0   2   0   0   0   1   0   1   1   0   0   2   1   2   2   1   1   1   1   1   2   2   1   0   2   1   0   0   0   2   0   1   1   1   0   1   2   2   1   1   1   1   0   2   2   1   1   2   0   1   2   0   0   1   2   2   1   1   1   2   1   1   2   0   1   2   2   1   1   0   0   1   1   0   2   1   1   2   1   1   1   1   1   0   2   0   2   0   1   1   0   1   1   1   1   1   2   1   0   2   1   0   1   1   0   0   1   0   2   2   0   2   2   0   1   1   1   1   1   1   2   1   2   2   1   0   0   2   2   1   2   1   1   2   1   1   0   2   1   1   1   2   1
 MK-4-10                1   2   1   1   2   1   0   1   0   1   0   2   1   2   2   2   0   0   1   2   0   0   0   1   1   1   1   0   1   1   1   1   1   1   1   0   2   2   1   0   1   1   0   1   1   2   2   1   0   1   2   2   2   1   0   2   1   1   2   0   0   0   1   0   2   1   0   1   2   2   2   2   1   1   2   1   1   2   2   2   0   2   1   0   1   0   2   0   1   1   1   1   1   2   2   1   1   1   1   0   2   2   1   1   1   0   1   2   0   0   1   2   2   1   0   1   1   1   1   2   0   1   2   1   0   1   0   0   0   1   0   2   2   1   2   1   1   0   1   1   1   2   0   1   0   1   1   0   1   1   1   1   1   2   1   0   2   1   0   1   1   0   0   1   0   2   2   0   2   2   0   1   0   1   0   2   1   2   1   2   2   1   0   0   2   2   1   2   1   1   2   1   1   0   2   0   1   1   2   1
 MK-4-11                1   2   1   0   2   1   0   0   1   1   0   2   1   2   1   2   0   0   1   1   0   0   0   1   1   1   1   0   1   1   1   1   0   1   1   1   2   2   1   0   1   2   0   1   1   1   2   1   0   1   1   2   2   1   0   2   1   1   2   0   0   1   0   0   2   1   0   1   2   1   2   2   1   2   2   1   1   1   2   2   0   2   1   0   2   0   2   0   2   1   1   1   1   2   2   1   1   1   2   0   2   2   1   1   1   0   0   2   0   0   1   2   2   1   0   1   1   1   1   2   0   1   2   1   0   0   1   0   0   2   0   2   2   1   2   1   1   0   1   2   1   2   0   1   0   1   2   1   1   1   0   1   1   2   1   0   2   1   0   1   1   0   0   1   0   2   2   0   2   2   0   1   0   1   0   2   1   2   1   2   1   1   0   0   1   2   2   2   1   1   2   1   1   0   1   0   1   1   2   1
 MK-4-12                1   2   1   1   2   1   0   0   1   2   0   2   0   2   1   2   0   0   1   1   0   1   1   1   1   1   1   0   1   1   1   2   0   1   1   1   1   2   1   0   1   2   0   1   2   2   2   0   1   0   0   2   2   0   0   2   1   1   2   1   0   1   1   0   1   1   0   0   2   2   2   2   1   1   2   1   1   0   2   2   0   2   1   1   1   0   2   0   1   1   1   1   1   2   1   1   2   1   2   1   2   2   1   1   1   0   0   2   0   1   1   2   1   1   0   1   1   1   2   2   0   1   2   0   1   0   1   0   0   2   0   2   2   1   2   1   1   0   1   2   1   2   0   1   1   1   2   1   0   1   1   1   1   2   1   0   2   2   0   1   1   0   0   1   1   2   2   0   2   2   1   1   0   1   0   2   1   2   2   2   2   1   0   0   1   1   2   2   0   0   2   1   1   0   1   0   1   1   2   0
 MK-4-13                1   1   1   1   2   1   0   0   1   1   0   2   2   1   0   2   0   0   1   1   0   1   1   1   1   2   1   1   2   1   1   2   0   1   1   1   1   2   1   0   0   1   0   1   2   2   1   1   1   0   0   1   2   0   1   2   1   1   2   1   0   1   1   0   1   1   0   0   2   2   2   2   1   1   2   1   1   0   2   2   1   2   1   0   1   0   2   0   1   1   1   1   2   2   1   2   2   1   2   1   1   2   1   1   1   0   0   1   1   1   0   2   2   1   0   1   1   1   2   1   0   1   1   0   1   0   1   1   0   2   0   2   2   1   1   1   1   0   1   2   1   2   0   1   1   1   2   1   0   1   1   1   1   2   2   0   2   2   0   1   1   0   0   2   1   2   1   1   2   2   2   1   0   1   0   2   1   2   1   2   2   1   0   0   1   1   2   2   0   0   2   1   1   0   1   0   1   1   2   0
 MK-4-14                1   2   1   1   2   1   0   0   1   1   0   2   2   1   0   1   0   1   1   2   0   1   1   1   1   2   1   1   2   1   1   2   0   1   1   1   1   2   1   0   0   1   0   0   2   2   1   1   1   0   0   0   2   0   1   2   1   1   2   2   0   1   1   1   1   1   0   0   2   2   2   2   1   1   2   1   1   1   2   2   1   2   1   0   1   0   2   0   1   1   1   1   2   2   1   2   2   1   2   1   1   2   1   1   1   1   0   1   1   1   1   1   2   1   1   1   1   1   2   1   0   1   1   1   1   0   2   1   0   2   0   2   2   1   1   1   1   0   1   2   1   2   0   1   0   1   1   1   0   1   0   1   1   2   2   0   1   2   0   1   1   0   0   2   0   2   1   1   2   1   2   0   0   1   0   1   1   2   1   2   2   1   0   0   1   0   2   2   0   0   2   1   1   0   1   1   1   1   2   1
 MK-4-15                1   2   1   1   2   1   0   0   1   1   0   2   2   1   0   1   0   2   1   2   0   1   1   0   1   1   1   1   2   1   1   2   0   1   1   1   1   2   1   0   0   1   1   0   2   2   1   1   1   0   0   0   2   0   1   2   1   1   2   1   0   1   1   1   1   1   0   0   2   2   2   2   1   1   1   1   0   1   2   2   1   2   0   1   1   0   2   0   1   1   1   1   2   1   1   1   1   1   2   1   1   2   1   2   1   1   0   1   1   1   1   1   2   1   1   2   0   1   2   1   0   1   1   1   1   0   1   1   1   2   1   2   2   1   1   0   1   1   1   2   1   2   0   1   0   1   1   1   0   1   0   2   1   2   2   1   1   1   0   1   1   0   0   2   0   1   1   1   2   1   2   0   0   2   0   1   1   2   0   2   2   1   0   1   1   0   1   2   0   0   2   1   1   0   1   1   1   1   2   1
 MK-4-16                1   2   1   1   2   1   0   0   0   1   0   2   2   1   0   1   0   2   0   2   0   2   1   0   2   2   1   1   2   2   1   1   0   1   1   1   1   2   0   0   1   1   1   0   2   2   1   1   1   0   0   0   2   0   1   1   1   1   0   1   0   1   1   1   1   1   1   0   2   2   2   2   1   1   1   1   1   1   2   2   1   2   0   0   1   0   2   1   1   1   1   0   1   1   1   1   2   1   2   1   1   1   1   2   1   1   1   1   1   1   1   0   2   1   1   2   0   1   2   1   0   0   1   1   1   0   1   2   1   2   1   2   2   1   1   0   1   1   1   1   1   2   1   0   0   1   1   1   0   1   0   2   1   2   2   1   1   1   0   1   1   0   0   2   0   2   1   1   1   1   2   0   0   2   0   1   1   1   1   2   1   1   0   1   1   1   1   2   0   0   2   1   1   0   1   1   1   1   1   1
 MK-5-1                 1   0   1   1   1   1   0   1   1   2   1   0   1   1   2   2   1   1   1   1   0   1   2   0   1   0   2   2   1   1   2   0   1   0   1   1   0   1   1   1   1   1   1   1   1   0   0   1   1   2   2   0   2   1   1   0   1   1   2   1   1   0   0   1   2   1   1   1   1   2   1   1   0   0   0   1   2   1   1   0   1   2   1   0   1   1   1   2   1   1   1   0   1   0   2   1   0   1   1   2   0   0   1   2   1   0   1   2   1   2   0   0   2   1   1   1   1   1   1   2   0   0   1   1   1   1   2   1   0   1   1   1   1   2   1   2   1   1   0   1   1   1   1   1   0   1   2   2   0   0   2   1   0   2   2   1   1   1   1   2   0   2   1   1   2   1   2   1   1   1   0   0   1   0   1   0   1   1   1   0   1   0   0   1   1   1   1   0   1   0   2   2   1   1   1   0   1   1   1   1
 MK-5-2                 0   0   1   2   1   1   1   1   1   2   0   0   1   1   2   2   2   2   1   1   0   1   2   0   1   0   2   2   1   1   2   0   1   0   1   2   1   1   1   1   1   1   1   1   2   0   0   2   1   2   1   0   1   0   1   0   1   1   2   1   1   0   0   1   2   1   0   1   1   2   1   1   0   0   0   1   2   1   1   0   1   2   1   0   1   2   1   1   1   1   1   0   1   0   2   1   0   1   1   2   2   0   1   2   0   0   0   2   1   2   0   0   2   1   1   2   1   0   1   2   0   0   0   1   1   1   2   2   1   1   2   1   1   2   1   2   1   1   0   1   1   1   1   1   0   1   2   2   1   1   2   1   0   2   2   1   1   1   1   2   0   2   1   1   2   1   2   0   1   1   0   0   1   0   1   2   1   1   1   0   1   0   0   1   1   1   1   0   1   0   2   2   1   1   1   1   0   1   1   1
 MK-5-3                 0   0   1   2   1   1   1   1   1   2   0   0   1   1   2   2   2   2   1   1   0   1   2   0   1   0   2   2   1   1   2   0   1   0   1   1   1   0   1   2   0   1   1   1   1   0   0   2   1   2   1   0   1   0   2   0   1   1   2   1   1   0   1   1   2   1   0   1   1   2   1   1   0   1   0   1   2   1   1   0   1   2   1   0   0   2   1   1   1   1   1   0   1   0   0   1   1   0   2   2   1   2   1   1   0   0   0   2   1   2   0   0   2   1   1   1   2   0   1   2   1   0   0   1   1   2   2   1   1   1   1   0   1   2   1   2   1   2   0   1   1   1   1   2   0   1   2   2   1   1   1   1   0   2   2   1   0   1   1   1   0   1   1   1   2   1   2   1   1   1   0   1   1   0   2   1   1   1   1   0   1   0   1   2   1   1   1   0   0   0   2   1   1   1   1   1   0   1   1   0
 MK-5-4                 0   0   1   2   1   1   1   1   1   2   0   0   2   0   2   2   2   2   2   1   0   1   1   0   1   0   2   2   1   1   2   0   0   0   2   1   0   2   0   2   0   1   1   1   2   0   1   2   1   2   1   1   1   0   2   0   1   1   2   1   1   0   1   1   1   1   0   1   1   2   1   1   0   1   1   1   2   1   1   0   1   2   2   1   0   2   1   1   0   0   1   0   1   0   0   1   1   0   2   2   1   2   1   1   0   1   0   2   0   2   0   1   1   1   1   1   2   1   1   2   1   0   0   1   1   1   2   1   1   1   1   0   1   2   1   1   2   2   1   1   1   1   1   2   0   1   2   2   1   1   1   1   0   2   2   1   0   1   1   1   1   1   1   1   2   1   2   1   1   0   0   1   1   0   1   1   1   1   2   0   1   0   1   2   1   1   1   0   0   0   2   1   1   2   1   1   0   1   1   0
 MK-5-5                 0   0   1   2   1   1   1   2   1   2   0   0   1   0   2   2   2   2   1   1   0   1   1   0   1   0   2   1   1   1   2   0   0   0   1   1   0   1   0   2   0   1   1   1   1   0   0   2   2   2   1   1   0   0   2   0   1   1   2   1   1   1   1   1   1   1   0   1   1   1   1   1   0   1   1   2   1   2   0   0   1   2   2   1   0   2   1   1   0   0   1   0   1   0   0   1   0   0   2   1   1   1   1   1   0   1   1   2   1   2   1   1   1   1   1   2   2   1   1   1   2   0   1   2   1   1   2   1   1   1   1   0   1   2   1   1   2   1   2   1   1   1   1   2   0   1   2   2   1   1   1   1   0   1   2   1   0   1   1   2   1   1   1   1   1   1   2   1   1   1   1   1   1   0   1   1   1   1   2   0   0   0   1   2   1   1   0   1   0   0   2   1   1   2   1   1   1   2   1   0
 MK-5-6                 0   0   1   2   1   1   1   2   1   1   1   1   1   0   2   2   2   2   1   1   0   1   0   0   1   0   2   0   1   0   2   0   0   0   1   1   0   1   0   2   1   1   1   1   1   0   0   2   2   2   1   1   0   0   2   0   1   1   2   1   1   1   1   1   1   1   0   1   1   1   1   1   0   1   1   2   1   2   0   0   1   2   2   1   1   2   2   1   0   1   0   0   1   0   0   1   0   0   2   1   1   1   1   1   0   1   1   2   1   2   0   0   1   1   1   1   2   1   1   1   2   0   1   1   1   1   2   1   0   1   1   0   1   2   1   2   2   0   2   2   1   1   1   2   0   1   2   2   1   1   1   1   0   0   1   1   0   1   1   2   1   1   1   1   1   1   2   1   1   1   1   1   0   0   1   1   1   1   2   0   0   0   1   2   1   1   0   1   0   1   2   1   1   2   1   0   0   2   2   0
 MK-5-7                 0   0   1   2   0   0   1   2   1   1   1   1   1   0   1   1   2   2   1   1   0   1   0   0   1   0   1   0   1   0   2   0   0   0   1   0   1   2   0   2   1   1   1   1   1   0   0   2   2   2   1   0   0   0   1   2   2   1   1   1   1   1   1   2   1   2   0   2   2   1   2   1   0   1   1   2   1   2   0   1   1   2   1   0   1   2   2   0   1   1   0   0   1   0   0   1   0   0   2   1   1   1   1   2   0   1   1   2   1   2   1   0   1   1   1   1   2   1   1   1   2   0   1   1   1   1   2   1   0   0   1   0   0   2   1   2   2   1   1   2   1   1   1   2   0   1   2   2   1   1   1   1   0   0   1   2   1   1   1   2   1   2   1   1   1   1   1   1   2   1   1   1   1   0   1   1   1   1   2   0   0   0   1   1   1   1   0   1   0   1   2   1   1   2   1   0   0   2   1   1
 MK-5-8                 0   0   1   2   0   0   1   2   1   1   1   1   1   0   1   1   2   2   1   1   0   1   0   0   2   0   0   0   1   0   2   0   0   0   1   0   1   2   0   2   1   1   1   1   1   1   1   1   2   2   1   0   0   0   1   2   2   1   2   0   1   1   1   2   1   2   0   2   2   1   2   1   0   1   0   2   1   1   0   1   1   2   1   0   1   2   1   0   1   1   0   1   1   0   1   0   0   1   2   1   1   1   2   1   0   1   2   2   1   2   0   0   1   1   1   0   2   1   1   0   2   0   2   1   1   1   2   1   0   0   1   0   0   2   1   2   1   1   1   2   1   1   1   2   0   1   2   2   0   2   1   0   0   1   1   2   1   1   1   2   1   2   1   2   1   1   1   2   2   1   1   1   1   1   1   1   1   1   2   0   0   0   1   1   2   1   0   1   1   1   2   1   1   2   1   1   0   2   2   1
 MK-5-9                 0   0   1   2   0   0   1   2   1   1   1   1   1   0   2   1   2   2   1   2   0   1   1   1   2   0   0   1   2   0   2   1   0   0   1   0   0   2   0   2   2   1   1   1   1   1   0   1   1   2   1   0   0   0   2   2   1   1   2   0   1   1   0   2   1   1   0   2   2   1   2   2   0   1   0   1   1   1   0   1   1   0   1   0   1   2   1   0   1   1   0   1   1   0   0   0   0   0   2   1   0   1   2   1   1   1   1   2   1   1   0   0   1   2   1   0   2   1   1   0   2   1   2   1   0   1   1   1   0   0   1   1   0   2   1   1   1   2   1   2   2   1   1   2   0   1   2   2   0   2   1   0   0   1   0   2   1   1   1   2   1   2   1   2   1   1   1   2   2   1   1   1   1   1   1   1   1   1   2   0   0   1   1   1   1   1   0   2   1   1   2   1   1   2   1   1   1   2   2   1
 MK-5-10                1   1   1   2   0   0   1   2   1   1   1   1   2   2   2   1   2   2   0   2   0   1   1   1   2   0   0   1   2   0   1   1   0   0   0   0   0   2   0   2   2   1   1   1   1   1   0   1   1   0   1   0   0   0   2   2   1   1   2   0   1   2   0   2   1   1   0   2   2   1   2   2   0   1   0   1   1   1   0   0   1   0   1   0   1   2   1   1   1   1   0   2   0   1   0   1   1   0   1   1   0   1   2   1   1   2   0   2   1   1   0   0   1   2   1   1   2   1   1   0   1   1   2   1   0   2   1   1   0   0   0   1   0   2   1   0   1   2   1   2   2   1   2   2   0   2   1   2   0   2   1   0   1   1   1   2   1   1   1   2   1   2   1   1   1   1   1   2   2   1   1   1   1   1   1   1   1   1   1   0   1   1   1   1   1   1   0   2   0   0   2   1   1   2   1   1   1   2   2   1
 MK-5-11                1   1   1   2   0   0   1   2   1   1   1   2   1   2   2   2   1   1   1   2   0   1   0   1   2   0   0   1   2   0   2   0   0   0   1   0   0   2   0   2   2   1   0   1   0   1   0   1   0   1   1   0   1   0   1   2   1   1   2   0   1   2   0   2   1   1   0   2   2   1   2   2   0   1   0   1   2   1   1   1   1   0   1   0   1   2   1   1   1   1   0   2   0   1   0   1   1   0   1   1   0   1   2   1   1   2   2   2   1   1   0   0   2   2   1   1   2   1   1   0   1   2   2   1   0   2   1   1   0   0   0   1   1   2   2   0   1   1   1   2   2   1   2   2   0   2   1   2   0   2   1   1   2   1   0   2   1   1   1   1   1   2   1   1   1   1   1   2   2   2   1   1   1   1   1   1   1   1   0   0   1   1   1   2   1   1   0   2   0   1   2   1   1   2   1   1   0   1   2   1
 MK-5-12                1   2   1   2   0   1   1   2   1   0   1   1   1   2   1   2   1   1   0   2   0   1   0   1   1   0   0   1   2   0   2   0   0   0   1   0   0   2   0   2   2   1   1   1   0   1   1   1   0   1   1   1   2   0   1   0   1   1   2   1   1   1   0   2   2   1   0   2   2   1   2   2   0   0   0   1   2   1   2   1   1   0   1   0   0   2   0   1   1   1   0   2   0   0   0   1   1   0   1   1   0   1   2   1   1   2   2   2   1   2   0   0   2   1   1   1   2   1   1   0   1   2   2   1   0   2   1   1   0   0   0   1   0   1   2   0   1   0   0   1   2   0   1   1   1   2   1   2   0   2   1   1   2   2   0   2   1   1   1   1   1   2   1   1   1   2   1   2   2   2   1   1   1   1   0   1   1   1   1   1   1   1   2   2   1   1   0   2   1   1   2   1   2   2   0   1   0   1   2   1
 MK-5-13                1   2   1   2   0   2   1   1   1   1   1   1   0   2   1   2   1   2   0   2   0   1   0   1   1   0   0   1   1   0   2   0   0   0   1   2   0   2   1   2   1   0   2   1   2   2   1   1   0   2   1   1   2   2   1   0   1   2   2   1   1   1   0   2   2   0   0   1   2   0   2   2   1   0   0   1   2   0   2   1   2   0   1   0   0   2   0   1   1   1   0   2   1   0   0   1   0   0   1   0   0   1   2   0   1   1   2   2   1   2   0   0   2   0   0   1   2   0   1   0   1   2   2   1   0   2   1   1   0   0   1   1   0   1   1   1   1   1   0   2   2   1   1   1   1   2   1   2   1   2   1   1   2   1   0   2   1   2   1   1   1   2   1   1   1   1   1   2   2   2   0   1   0   1   0   1   0   1   1   1   1   1   2   2   2   1   1   2   1   1   2   1   2   2   0   1   0   1   2   1
 MK-5-14                1   2   1   2   1   2   1   1   1   1   1   1   0   2   1   2   1   2   0   1   0   1   1   1   2   1   0   1   1   0   2   0   0   0   0   2   1   2   1   2   2   1   2   1   2   2   1   2   0   1   1   1   2   2   1   0   1   2   2   1   0   2   0   1   2   0   1   1   2   0   2   2   1   0   0   1   2   0   2   1   2   0   1   1   1   1   0   1   1   1   1   1   1   0   1   1   0   0   0   0   0   1   2   0   1   1   2   2   1   2   0   1   2   2   0   1   2   0   1   0   1   2   1   1   0   1   1   1   1   0   2   1   0   1   1   1   2   1   0   2   2   1   1   1   1   2   1   1   1   2   1   1   2   1   0   2   1   1   0   1   1   2   1   1   2   1   1   2   2   2   1   1   0   1   0   1   0   1   0   1   1   1   2   2   2   1   1   1   1   1   2   1   1   2   0   0   0   1   2   0
 MK-5-15                1   2   1   2   1   2   1   1   1   1   0   1   1   2   1   2   1   2   0   1   0   1   1   1   2   1   0   1   0   1   1   0   0   1   0   2   1   2   1   2   2   1   2   1   2   2   1   2   0   0   1   1   2   2   2   0   1   2   2   1   0   2   0   1   2   0   1   1   2   0   2   1   1   0   0   1   2   2   2   1   2   1   1   1   1   1   0   0   1   1   1   1   1   1   1   1   0   0   0   0   0   1   2   0   2   1   2   2   2   1   0   1   2   1   2   1   2   0   1   0   1   2   1   1   0   1   1   1   1   0   2   1   0   1   0   0   1   1   0   2   2   1   1   2   1   2   2   1   1   2   1   1   1   1   0   2   1   1   0   0   1   2   1   1   2   1   1   2   2   2   1   1   1   1   0   1   0   1   0   1   1   1   2   2   2   1   1   1   1   1   2   1   1   1   0   2   0   1   2   0
 MK-5-16                1   2   1   2   1   2   2   2   1   1   0   1   2   2   1   2   1   2   1   1   0   1   1   0   2   1   0   1   0   1   1   1   1   1   0   2   1   2   1   0   2   1   2   1   2   2   1   1   0   0   1   1   2   2   2   0   1   1   2   1   1   2   0   1   2   1   1   1   2   0   2   1   1   1   0   1   2   2   2   1   2   1   1   1   0   2   0   0   1   0   0   1   1   1   0   0   0   0   1   0   0   2   2   0   2   1   2   2   2   2   0   1   2   1   1   0   2   0   1   0   1   2   1   0   0   1   2   1   1   0   2   1   0   0   0   1   2   1   1   2   2   1   2   2   1   2   2   1   1   2   2   1   1   1   0   2   1   1   0   1   1   2   1   1   2   1   1   2   0   2   1   2   1   1   0   1   0   1   0   1   1   1   1   2   2   1   1   1   0   1   2   1   2   1   0   1   0   1   1   0
 MK-6-1                 2   1   2   0   2   1   1   1   2   1   1   0   1   0   1   2   1   1   1   1   2   1   1   1   2   0   2   1   1   0   0   1   2   2   0   2   1   0   0   2   0   0   1   1   0   1   2   0   1   0   2   1   1   1   1   2   1   0   1   2   0   1   0   2   2   1   2   0   1   1   1   1   0   1   2   2   2   1   1   2   2   1   0   1   1   0   0   1   0   1   1   2   0   1   1   2   1   1   0   2   2   2   2   1   2   1   1   1   2   1   0   2   2   1   1   1   1   0   1   1   0   0   0   2   1   1   1   0   0   1   2   1   1   0   2   1   0   0   1   1   2   1   2   1   2   1   1   0   1   2   1   2   0   2   1   1   2   2   1   0   2   1   1   1   0   2   0   1   0   1   0   1   1   1   1   0   1   1   0   1   2   0   0   1   0   1   2   1   2   0   2   0   1   2   1   2   1   1   1   1
 MK-6-2                 2   1   2   0   2   2   1   1   2   1   0   0   1   0   1   2   0   1   0   1   2   2   1   1   1   1   2   1   1   1   0   1   2   2   0   2   0   1   0   2   0   0   1   1   0   0   2   1   1   0   2   1   1   1   1   2   1   0   1   2   0   0   0   2   2   1   2   1   1   1   1   0   0   1   2   2   2   1   1   2   2   0   0   1   1   0   0   1   0   1   1   2   1   1   1   2   1   1   0   2   1   2   2   0   2   1   1   1   2   1   0   2   2   2   1   1   0   0   1   1   0   0   0   2   1   1   1   0   0   1   1   1   1   1   2   1   0   1   1   1   2   1   1   1   2   1   2   0   1   2   0   2   1   2   1   1   2   2   1   0   2   1   1   1   0   1   1   1   0   0   0   1   1   1   0   0   1   0   0   1   2   0   0   1   0   1   2   1   2   1   2   0   1   1   1   2   1   1   0   1
 MK-6-3                 2   0   2   0   1   2   1   1   2   1   0   0   1   0   1   1   1   1   1   1   2   2   1   1   1   1   2   1   0   1   0   1   1   2   0   2   0   0   0   2   0   0   1   1   0   0   2   1   1   0   2   1   2   1   1   2   1   0   1   2   0   0   0   1   2   1   2   1   1   1   0   1   0   1   2   2   2   1   1   2   2   0   0   1   1   1   0   2   0   1   0   2   1   1   1   2   1   1   1   2   1   1   2   0   2   1   1   1   2   1   0   2   2   2   2   1   0   0   0   1   0   0   0   2   1   2   1   0   0   1   1   1   2   0   2   1   0   1   1   1   1   1   1   1   2   1   2   0   1   1   0   1   1   1   0   2   2   2   1   1   1   1   1   1   0   0   0   1   0   0   0   2   1   1   0   0   1   0   0   1   2   0   0   1   0   1   2   1   1   1   2   0   1   2   1   2   1   1   0   1
 MK-6-4                 2   0   2   0   1   1   1   2   2   1   0   0   2   0   1   1   1   1   0   1   2   2   1   1   1   1   2   1   1   1   0   1   1   1   0   2   0   0   0   2   0   1   1   1   0   1   2   1   1   1   2   1   2   1   1   2   1   0   1   1   0   0   1   1   2   1   2   1   2   0   0   0   0   1   1   1   2   1   1   2   2   0   0   2   1   1   0   2   0   1   0   2   1   1   1   2   1   1   1   2   1   1   2   0   2   1   0   1   2   1   0   2   2   1   2   1   0   0   0   1   0   0   0   2   1   1   1   1   0   1   1   1   2   0   2   1   0   1   1   2   1   1   1   1   2   1   1   0   1   2   0   1   1   1   0   1   1   2   1   1   2   1   1   1   0   0   0   0   1   0   0   2   1   1   0   0   1   0   1   1   2   0   0   1   0   1   2   1   1   1   2   0   1   2   0   1   1   1   0   1
 MK-6-5                 2   0   2   0   1   1   1   2   2   1   0   0   2   1   1   1   1   1   0   1   2   1   1   1   0   1   2   1   2   1   0   1   0   1   0   2   0   0   0   2   0   1   1   1   0   1   2   0   1   1   2   1   2   1   0   2   1   0   1   2   0   0   1   0   1   1   2   1   1   0   1   0   1   1   1   0   2   0   1   2   2   0   0   2   1   1   0   2   0   1   0   2   1   1   1   2   2   1   0   2   1   1   2   0   2   1   0   1   2   1   0   2   2   1   2   1   1   0   1   0   0   0   0   1   1   2   1   1   1   1   1   1   2   0   2   1   0   1   1   2   2   2   1   1   2   1   1   0   1   2   0   1   1   1   0   1   1   2   0   1   2   1   1   1   0   0   1   0   1   0   0   1   1   1   1   0   1   0   1   1   2   0   0   1   0   1   2   1   0   1   1   0   1   2   0   1   1   0   0   1
 MK-6-6                 2   0   1   1   1   1   1   2   2   2   0   0   2   1   1   0   1   1   2   1   2   1   1   1   0   1   2   0   2   1   0   1   0   1   0   2   0   0   0   0   0   1   1   1   0   1   2   0   1   1   1   2   2   1   1   2   1   0   1   2   0   0   1   0   1   1   1   1   1   0   1   0   1   1   0   0   2   0   0   2   2   0   0   2   1   1   0   1   0   1   0   1   1   1   1   2   2   1   0   1   1   1   1   1   2   1   0   0   2   1   0   2   2   1   2   1   1   0   0   0   0   0   1   0   1   2   1   1   2   1   2   1   2   0   2   0   0   1   0   2   1   1   1   1   2   1   1   0   1   1   0   1   1   0   0   1   1   1   1   1   2   1   1   1   0   1   1   0   1   1   0   1   1   1   2   0   1   1   1   2   2   0   0   1   0   1   1   1   0   1   1   0   1   2   0   1   1   0   0   1
 MK-6-7                 2   0   1   1   1   1   0   2   2   2   0   1   1   0   2   0   1   1   2   1   2   1   1   1   0   1   2   0   2   1   1   1   0   1   1   2   0   0   0   0   0   1   2   0   0   1   2   0   2   1   0   2   2   1   1   2   1   0   1   2   0   1   1   0   0   1   1   2   2   0   1   0   2   1   0   0   2   0   0   2   2   0   0   2   1   1   0   1   0   1   0   1   1   1   2   1   2   0   0   1   1   2   1   1   2   2   0   0   2   1   0   2   2   1   2   1   1   0   0   0   1   0   1   0   1   2   1   1   1   1   2   1   1   0   1   1   0   1   0   2   1   1   1   1   2   1   1   0   1   1   0   1   1   0   0   2   1   1   1   2   2   1   2   2   0   1   1   1   1   1   0   2   1   2   2   0   1   1   1   2   1   0   0   1   1   1   1   1   1   1   1   1   1   2   1   1   1   0   1   1
 MK-6-8                 1   0   1   1   1   1   1   1   2   2   0   1   1   0   0   0   1   1   2   2   1   1   1   1   0   1   2   0   2   1   1   1   0   0   1   2   0   0   1   0   0   1   2   0   1   0   2   1   2   0   0   2   2   1   1   2   2   0   1   2   0   2   1   0   0   1   1   2   2   0   1   1   2   1   1   0   1   0   0   2   1   1   2   2   1   1   0   1   0   1   0   1   1   1   1   1   2   0   0   1   1   2   1   1   1   2   0   0   2   1   0   2   2   0   2   0   2   0   0   0   1   0   0   0   2   2   1   2   1   1   2   1   1   0   1   1   0   1   0   2   1   1   1   1   2   1   1   0   1   1   0   0   2   1   0   2   1   1   1   2   2   1   2   2   0   2   1   1   1   1   0   2   1   2   2   0   1   2   1   2   1   0   0   1   1   1   1   0   1   1   1   1   1   2   1   1   1   0   1   1
 MK-6-9                 1   1   1   2   1   1   1   1   2   1   0   1   1   0   0   0   1   1   2   2   1   1   1   1   1   1   2   0   1   1   1   1   0   0   1   2   0   0   1   0   0   0   2   0   0   1   2   2   2   0   1   2   2   1   1   2   0   1   1   1   0   2   2   1   0   1   2   2   2   0   1   0   2   2   1   0   0   0   0   2   1   1   2   1   2   1   0   1   0   1   0   0   1   1   1   1   2   0   0   1   1   2   1   1   0   2   1   0   2   1   0   1   2   1   1   0   2   0   1   0   1   0   0   0   2   2   1   2   1   0   2   1   1   0   1   1   0   1   0   2   1   1   0   1   2   1   1   0   2   1   0   0   2   1   0   2   1   1   1   2   2   0   2   2   0   2   1   1   1   1   0   2   0   2   2   2   1   2   0   2   1   0   0   1   1   1   1   1   1   2   1   1   1   2   1   1   1   0   1   1
 MK-6-10                1   1   1   2   1   1   1   1   2   1   0   1   1   0   0   0   1   2   2   2   1   1   1   1   1   1   2   0   1   1   1   1   0   0   1   1   0   0   0   0   0   1   1   0   0   1   1   2   1   0   0   1   2   2   1   2   0   2   1   1   0   2   1   2   0   1   2   2   2   1   1   1   2   2   1   0   0   1   0   2   1   1   2   1   2   1   0   1   0   0   0   0   1   1   1   1   1   0   0   1   1   1   1   1   0   2   1   1   2   1   0   1   2   0   1   1   2   1   1   0   1   0   0   0   1   2   1   2   2   0   2   1   0   0   1   0   0   1   0   1   1   1   0   1   2   1   1   0   2   1   1   0   2   1   0   2   1   1   1   2   2   0   2   2   0   2   1   1   1   1   0   1   1   2   2   2   1   2   0   2   1   0   0   1   1   1   1   1   1   2   1   1   1   2   1   1   1   0   1   1
 MK-6-11                1   1   1   2   1   0   1   1   2   1   0   2   1   0   1   0   1   2   2   2   0   1   1   1   0   1   2   0   2   1   0   1   0   0   1   1   0   1   0   0   1   1   1   0   0   1   1   2   1   0   0   1   2   2   1   2   0   2   1   1   0   2   1   2   1   1   2   2   2   1   1   1   2   2   1   1   0   1   0   2   1   1   2   1   2   1   0   1   0   0   0   0   1   1   1   1   1   0   1   1   2   1   1   0   0   1   1   0   2   1   0   0   1   1   1   1   2   1   1   0   1   0   0   1   0   2   0   2   2   0   1   2   0   0   1   0   0   0   0   1   1   1   0   1   2   1   1   0   2   1   1   0   2   0   1   2   1   0   1   2   2   0   2   2   1   2   1   1   1   1   0   1   1   2   2   2   1   2   0   2   1   0   0   1   1   0   1   1   0   1   1   1   1   2   2   1   1   1   1   1
 MK-6-12                1   2   1   2   2   0   1   1   1   1   0   2   0   0   1   0   0   2   1   2   0   1   1   1   0   1   2   0   1   1   0   1   0   1   1   0   0   1   0   0   1   1   1   0   0   1   1   2   1   0   0   1   2   2   1   2   0   2   1   1   0   2   1   2   1   1   2   1   2   1   1   0   2   2   1   1   1   1   0   2   1   1   1   2   2   1   0   1   0   0   0   1   1   1   1   1   1   0   1   2   1   2   1   0   1   2   1   0   2   1   0   1   1   1   0   1   2   1   1   0   1   1   0   1   0   2   0   1   2   0   1   2   0   0   1   0   0   1   0   1   1   0   0   1   2   1   1   0   1   1   0   0   1   0   1   1   1   0   1   2   2   1   2   2   1   2   1   1   1   1   0   1   1   1   2   2   1   2   0   2   1   0   0   1   1   0   1   1   0   1   1   1   1   2   2   1   1   1   1   0
 MK-6-13                0   2   1   2   1   0   1   0   1   1   0   2   0   0   1   0   0   1   1   2   1   1   0   1   0   1   2   0   1   2   0   1   0   0   1   0   0   1   0   0   1   1   2   0   0   1   1   2   1   1   0   1   2   1   0   2   0   2   1   1   0   2   2   1   1   1   2   0   2   1   1   0   1   2   1   1   1   1   0   2   1   1   1   2   1   1   2   1   0   0   0   0   2   1   2   2   1   0   1   2   1   2   1   0   1   2   0   0   1   1   1   1   0   1   0   1   2   1   1   0   1   1   0   1   0   2   0   1   2   0   1   1   0   0   2   1   0   1   0   2   1   1   0   2   2   0   2   0   1   1   0   0   1   1   1   1   1   0   1   1   2   1   2   1   1   1   2   1   1   1   0   1   1   1   1   2   1   2   0   1   1   0   0   1   1   0   1   1   0   2   1   0   1   2   2   1   1   1   1   1
 MK-6-14                0   2   1   2   1   1   1   0   1   1   0   2   0   1   1   0   1   1   1   2   0   0   0   1   0   1   2   0   1   2   0   1   1   0   2   0   0   1   1   0   2   1   1   0   0   1   1   1   1   1   0   1   1   2   0   2   0   2   0   1   1   2   2   1   1   1   1   0   2   1   1   0   1   2   1   1   1   1   0   1   0   1   1   2   1   1   2   1   0   0   0   0   2   1   1   1   1   0   1   2   1   1   1   1   0   2   0   0   1   1   1   1   0   1   0   1   2   1   1   0   0   2   0   2   0   2   1   2   1   2   1   1   0   0   2   1   0   1   0   2   1   1   0   2   2   0   2   0   2   1   0   0   1   1   1   1   1   0   2   1   2   1   2   1   1   1   2   1   1   1   0   1   1   1   1   2   2   2   0   0   1   0   1   1   1   0   1   1   0   2   1   0   1   0   1   1   1   1   1   1
 MK-6-15                0   2   1   2   1   1   1   1   1   1   0   1   0   1   1   0   1   1   1   1   0   0   0   1   0   1   2   0   2   2   0   1   1   1   1   0   0   0   1   0   2   1   1   1   0   1   1   1   1   1   0   2   2   1   0   2   0   2   0   1   1   2   2   1   0   1   1   0   2   1   1   0   1   2   1   1   1   1   1   1   0   1   2   2   1   1   2   1   0   0   0   0   1   0   1   1   1   0   1   2   1   1   1   0   1   2   0   0   1   1   1   1   0   0   0   1   2   1   1   0   0   2   0   2   0   2   1   2   1   2   1   0   1   0   2   1   1   1   2   2   0   1   0   2   1   0   2   0   2   1   0   1   1   1   1   1   1   0   2   1   2   1   2   1   1   1   2   1   2   1   0   0   1   1   0   2   2   2   0   0   1   0   2   2   1   0   1   1   0   2   0   0   1   2   1   0   1   1   1   1
 MK-6-16                0   2   1   2   1   2   1   1   2   1   0   1   1   1   2   0   1   1   1   1   0   0   0   0   0   1   2   0   2   2   0   1   2   1   1   0   0   0   1   0   2   0   1   0   0   1   1   1   2   1   0   2   2   1   0   2   0   2   0   1   1   2   2   1   1   1   0   0   2   1   1   0   2   2   1   1   0   1   1   1   0   1   2   2   0   1   2   1   0   0   1   0   1   0   1   1   1   0   1   2   1   1   1   0   1   2   0   0   1   1   1   1   0   1   0   1   2   1   1   0   0   2   0   2   1   2   1   2   1   2   1   0   1   0   2   1   1   1   2   2   1   1   0   2   1   0   1   0   2   1   1   1   0   1   1   2   1   0   2   2   2   1   2   1   1   1   2   1   2   1   1   1   2   1   0   2   2   2   0   0   1   0   2   2   1   0   1   1   0   2   1   1   1   2   1   0   2   1   2   0
 
!****************************************** Phenotypic Data **********************************************************
!-100.0 is resevred for missing phenotype
SimulatedTrait1        10.2367    9.2713    9.8668   10.2653   10.1495   10.1473    9.5910   10.8874    8.5278   10.2150    9.0223   10.5931    9.6018    8.3410    9.9415   11.7472   10.4908    9.4333    9.4704    8.9024    9.8802    9.7668    7.9050    9.3006    9.3254    8.6358    9.8695   11.7075   10.7447    9.7703    8.0482   10.6427    8.7204   10.3124   10.1486    9.8235    9.0027   10.2882    9.8472    8.8598    9.6139    9.1324   11.2314   10.2108    8.5204    9.4805   11.3545    9.9996    9.1595   10.1997   10.9225   10.9320    9.5884   10.2503   10.9725    8.7022    9.0939    9.0798   10.7250    8.5146    8.6395   11.0895    9.5412   10.4929   10.8997    9.2903    8.2401    9.0928    8.7307   11.9474   10.2924   10.5761    9.0334    9.8860   11.0520   10.6886    8.2684   11.4931    8.8271    9.7683   11.0332    9.6880   12.2084    9.5191   10.5143    9.9241   10.4855    9.5228    9.3465    9.7715   10.4656    7.5794    8.7853    8.6464   10.3173    9.6470   11.1322    9.9782    9.5121    8.9178    9.3292   10.2985    9.7137   11.3685    8.4252    9.1017    8.9214    9.9854   10.5134    9.9320    9.2705   11.4520    8.8915    9.5913    9.4602    8.5683   11.5068    9.3270   11.2151    9.5723    9.8280   10.8661    9.7129    7.6449   11.8466    9.3146   11.0482    9.3989   11.9272    9.1705   11.1325   10.3478   11.1049    9.6749    9.4638   10.9503   11.5621    8.4019   10.3048    9.5607    9.5888   10.7077   10.5309    9.1833    9.3914   11.3677   10.3824   10.1845    9.2865    9.8114   12.3222    9.5840   10.2976    9.6672    9.3140   10.3099   10.0244   10.2623   10.1900    7.8751    8.6305    8.8071    9.5323    9.8012   10.3806    9.6630    8.9733    9.8800    9.4872    8.4660   10.1264    9.4163    9.6841   10.5152    8.2036    8.1681    9.0059   11.2092   11.3520    9.5166   10.5247    9.5768    9.1454   10.0093   11.1172   10.2999   10.7408    7.1719   10.7220   10.1032   11.4997   11.0153   10.7873   11.9230    9.6358    8.4643    9.8882    9.4650    7.7412    9.9564
 
