# Supplementary material for: Inclusive Composite Interval Mapping of QTL by Environment Interactions in Biparental Populations
Source: PLoS One. 2015 Jul 10;10(7):e0132414. doi: 10.1371/journal.pone.0132414 (PMC4498613; doi:10.1371/journal.pone.0132414)
Supplement: S2 File — (ZIP) [file pone.0132414.s002.zip › F2 population/e=1/run_00079.met]

!**********************Note: lines staring with "!" are remarks and will be ignored in the program********************
!*********************************General Information**********************************
!Assuming F1 = P1 x P2, populations available in QTL IciMapping are: 
!  1, P1BC1F1 = P1 x F1, the first backcrossing where P1 is used as the recurrent parent;
!  2, P2BC1F1 = P2 x F1, the first backcrossing where P2 is used as the recurrent parent;
!  3, F1DH, F1-derived doubled haploids; 
!  4, RIL or F1RIL, recombination inbred lines through the repeated selfing of F1;
!  5, P1BC1RIL, recombination inbred lines through the repeated selfing of P1BC1F1;
!  6, P2BC1RIL, recombination inbred lines through the repeated selfing of P2BC1F1;
!  7, F2, the selfing generation of F1;
!  8, F3, the selfing generation of F2;
!  9, P1BC2F1, the second backcrossing where P1 is used as the recurrent parent; 
! 10, P2BC2F1, the second backcrossing where P2 is used as the recurrent parent;
! 11, P1BC2RIL, recombination inred lines through the repeated selfing of P1BC2F1; 
! 12, P2BC2RIL, recombination inred lines through the repeated selfing of P2BC2F1; 
! 13, P1BC1F2, the selfing generation of P1BC1F1; 
! 14, P2BC1F2, the selfing generation of P2BC1F1; 
! 15, P1BC2F2, the selfing generation of P1BC2F1; 
! 16, P2BC2F2, the selfing generation of P2BC2F1; 
! 17, P1BC1DH, P1BC1F1-derived doubled haploids; 
! 18, P2BC1DH, P2BC1F1-derived doubled haploids; 
! 19, P1BC2DH, P1BC2F1-derived doubled haploids; 
! 20, P2BC2DH, P2BC2F1-derived doubled haploids; 
   7      !Mapping Population (see remarks above)
   2      !Mapping Function (1 for Kosambi; 2 for Haldane; 3 for Morgan)
   2      !Marker Space Type (1 for intervals; 2 for positions)
   1      !Marker Space Unit(1 for centiMorgans; 2 for Morgan)
   6      !Number of Chromosomes (or Linkage Groups)
 200      !Size of the mapping population
   1      !Number of environments
 
!***************************************** Chromosomes and Linkage Maps **********************************************
!Chromosome                 NumMarkers
-CH1                        16
-CH2                        16
-CH3                        16
-CH4                        16
-CH5                        16
-CH6                        16
!Linkage map (Marker name followed by position or the interval length)
 MK-1-1                1     0.000
 MK-1-2                1    10.000
 MK-1-3                1    20.000
 MK-1-4                1    30.000
 MK-1-5                1    40.000
 MK-1-6                1    50.000
 MK-1-7                1    60.000
 MK-1-8                1    70.000
 MK-1-9                1    80.000
 MK-1-10               1    90.000
 MK-1-11               1   100.000
 MK-1-12               1   110.000
 MK-1-13               1   120.000
 MK-1-14               1   130.000
 MK-1-15               1   140.000
 MK-1-16               1   150.000
 MK-2-1                2     0.000
 MK-2-2                2    10.000
 MK-2-3                2    20.000
 MK-2-4                2    30.000
 MK-2-5                2    40.000
 MK-2-6                2    50.000
 MK-2-7                2    60.000
 MK-2-8                2    70.000
 MK-2-9                2    80.000
 MK-2-10               2    90.000
 MK-2-11               2   100.000
 MK-2-12               2   110.000
 MK-2-13               2   120.000
 MK-2-14               2   130.000
 MK-2-15               2   140.000
 MK-2-16               2   150.000
 MK-3-1                3     0.000
 MK-3-2                3    10.000
 MK-3-3                3    20.000
 MK-3-4                3    30.000
 MK-3-5                3    40.000
 MK-3-6                3    50.000
 MK-3-7                3    60.000
 MK-3-8                3    70.000
 MK-3-9                3    80.000
 MK-3-10               3    90.000
 MK-3-11               3   100.000
 MK-3-12               3   110.000
 MK-3-13               3   120.000
 MK-3-14               3   130.000
 MK-3-15               3   140.000
 MK-3-16               3   150.000
 MK-4-1                4     0.000
 MK-4-2                4    10.000
 MK-4-3                4    20.000
 MK-4-4                4    30.000
 MK-4-5                4    40.000
 MK-4-6                4    50.000
 MK-4-7                4    60.000
 MK-4-8                4    70.000
 MK-4-9                4    80.000
 MK-4-10               4    90.000
 MK-4-11               4   100.000
 MK-4-12               4   110.000
 MK-4-13               4   120.000
 MK-4-14               4   130.000
 MK-4-15               4   140.000
 MK-4-16               4   150.000
 MK-5-1                5     0.000
 MK-5-2                5    10.000
 MK-5-3                5    20.000
 MK-5-4                5    30.000
 MK-5-5                5    40.000
 MK-5-6                5    50.000
 MK-5-7                5    60.000
 MK-5-8                5    70.000
 MK-5-9                5    80.000
 MK-5-10               5    90.000
 MK-5-11               5   100.000
 MK-5-12               5   110.000
 MK-5-13               5   120.000
 MK-5-14               5   130.000
 MK-5-15               5   140.000
 MK-5-16               5   150.000
 MK-6-1                6     0.000
 MK-6-2                6    10.000
 MK-6-3                6    20.000
 MK-6-4                6    30.000
 MK-6-5                6    40.000
 MK-6-6                6    50.000
 MK-6-7                6    60.000
 MK-6-8                6    70.000
 MK-6-9                6    80.000
 MK-6-10               6    90.000
 MK-6-11               6   100.000
 MK-6-12               6   110.000
 MK-6-13               6   120.000
 MK-6-14               6   130.000
 MK-6-15               6   140.000
 MK-6-16               6   150.000
!*********************************** Marker Types ********************************************************************
!Co-dominant marker: When heterozygote F1 is present, P1 is coded as 2, F1 is coded as 1, and P2 is coded as 0; Otherwise, P1 is coded as 2, and P2 is coded as 0. 
!Dominant marker: When heterozygote F1 is present, P1 and F1 are coded as 12, and P2 is coded as 0; Otherwise, P1 is coded as 2, and P2 is coded as 0.  
!Recessive markers: When heterozygote F1 is present, P1 is coded as 2, and F1 and P2 are coded as 10; Otherwise, P1 is coded as 2, and P2 is coded as 0. 
!Missing marker is coded as -1. 
 MK-1-1                 2   2   1   2   1   1   1   1   2   2   1   2   1   0   1   1   1   1   1   0   1   1   1   1   1   1   1   0   1   0   1   1   0   1   1   2   0   2   0   0   0   2   1   2   1   1   2   0   1   2   2   1   1   0   1   1   0   0   2   2   1   1   0   1   1   1   1   0   1   2   0   2   2   0   2   1   1   2   1   1   1   1   1   1   1   2   1   1   1   2   2   1   0   2   0   1   1   2   1   1   0   0   2   1   1   1   0   2   1   0   2   2   2   2   2   1   1   2   1   1   1   1   1   1   1   1   2   1   2   2   0   1   1   2   1   0   1   1   0   1   2   1   2   1   2   1   0   0   2   0   1   0   0   0   1   1   2   1   2   0   1   2   2   2   1   1   0   2   0   0   1   2   0   1   0   2   2   2   1   1   0   1   0   0   2   1   2   2   1   1   2   1   1   0   1   1   1   1   1   2
 MK-1-2                 2   2   1   2   1   1   1   1   2   1   1   2   1   0   1   0   1   1   1   0   1   1   1   1   1   1   1   0   0   0   1   1   1   1   1   2   0   2   0   0   0   2   1   2   0   1   2   0   1   1   1   1   1   0   1   2   0   0   2   2   0   1   0   1   1   1   0   0   1   2   0   2   2   1   2   1   1   1   0   0   2   2   2   1   1   2   1   2   1   2   2   1   1   2   0   0   1   2   1   1   0   1   1   1   1   1   0   2   1   0   2   2   2   1   2   1   1   2   1   1   1   1   1   1   1   1   1   1   2   1   1   1   1   2   1   1   1   1   0   1   2   0   2   1   2   1   0   0   1   0   1   0   0   0   1   1   2   1   2   0   1   2   2   2   1   1   0   2   0   0   1   2   0   1   0   2   2   2   1   1   0   1   0   0   2   1   2   2   1   1   2   1   1   0   1   1   1   2   1   2
 MK-1-3                 2   2   1   2   1   1   1   1   2   1   1   2   1   0   1   1   1   2   1   0   1   1   1   1   1   1   0   0   0   0   2   1   1   1   1   2   0   2   0   0   0   1   1   2   0   1   2   0   1   1   1   1   1   1   0   2   0   0   2   2   0   1   1   1   1   1   1   0   1   2   0   2   2   0   2   1   1   1   2   0   2   2   2   2   1   1   1   1   0   2   2   1   1   2   0   1   1   2   1   2   0   1   2   1   0   1   0   2   1   1   1   2   2   0   2   1   1   2   1   2   1   1   1   1   1   1   1   1   2   1   1   1   1   1   1   1   1   1   0   1   2   0   2   1   2   1   0   0   1   0   1   0   0   0   1   1   2   1   2   0   1   2   2   2   1   1   0   2   0   0   1   2   1   2   0   2   1   2   0   1   0   0   0   0   1   1   2   2   1   1   2   1   1   0   2   1   1   2   1   2
 MK-1-4                 2   2   0   1   1   1   1   1   2   1   1   2   1   0   1   1   1   2   0   0   1   1   1   2   1   2   0   0   0   0   1   1   2   1   1   2   0   2   0   0   0   1   0   2   0   0   2   0   1   1   1   1   1   1   1   2   0   1   2   1   1   1   2   1   1   1   1   0   1   2   0   2   2   0   1   1   1   1   2   0   2   2   2   2   1   0   1   1   0   2   2   1   1   2   0   1   2   2   1   2   0   1   2   1   0   1   0   2   1   1   1   2   2   0   2   1   1   1   1   2   1   1   0   1   1   1   1   1   2   1   2   1   1   1   1   1   1   1   1   1   2   0   2   0   2   0   1   0   1   0   1   1   0   0   1   0   2   0   1   0   1   0   2   2   1   1   1   2   0   0   1   2   1   2   0   2   0   2   0   2   0   0   0   0   1   1   1   2   1   1   2   1   1   0   1   1   1   2   1   2
 MK-1-5                 2   2   0   1   1   1   1   1   2   1   1   2   1   0   2   1   1   2   0   0   1   1   1   2   0   2   0   0   0   0   1   1   2   1   1   2   1   2   1   1   0   1   0   2   1   0   2   0   1   1   1   1   1   1   1   2   0   1   2   1   1   1   1   1   1   1   1   0   1   2   1   2   2   0   1   1   1   2   2   0   2   2   1   2   1   0   1   2   0   2   2   1   1   1   0   1   2   2   1   2   1   1   1   1   1   1   0   2   1   1   0   2   1   0   2   0   1   1   1   1   0   1   0   1   1   1   1   1   2   1   2   1   1   1   0   1   1   1   1   1   2   1   2   0   2   0   1   0   1   0   1   1   0   0   1   0   2   1   1   0   2   0   2   2   1   1   1   2   1   0   1   2   1   2   0   2   0   2   1   1   1   0   0   0   1   1   1   2   1   1   2   1   1   0   0   2   1   2   2   2
 MK-1-6                 1   2   1   1   1   1   1   0   2   1   1   2   1   0   2   1   1   1   1   0   1   1   1   2   0   2   0   0   0   0   1   1   2   0   1   2   1   2   2   1   0   1   1   2   1   0   2   0   1   1   1   1   1   1   1   2   0   1   2   1   1   1   1   1   1   1   1   1   1   2   1   2   2   0   1   1   1   1   2   0   2   2   1   2   1   0   1   2   0   1   2   1   1   1   1   1   2   2   1   2   2   0   1   0   0   2   0   2   1   1   0   2   1   0   2   0   1   1   2   1   0   1   0   1   1   1   0   1   2   1   1   2   1   1   0   1   1   1   1   1   2   0   2   0   1   0   2   0   1   0   1   1   0   0   1   0   2   1   1   1   2   0   2   2   0   1   1   2   1   0   1   2   1   2   0   2   0   2   1   2   1   0   0   0   1   1   0   1   1   1   2   0   2   0   1   2   1   2   2   2
 MK-1-7                 1   2   0   1   1   1   1   0   1   0   1   2   0   0   2   1   1   1   1   1   1   1   1   2   1   2   0   0   0   0   1   2   2   0   1   2   1   1   2   1   0   1   0   2   1   0   2   0   1   0   1   1   1   1   1   2   1   1   1   1   1   2   2   1   1   1   1   1   1   2   1   2   2   0   1   1   1   1   1   0   2   2   1   2   1   1   2   2   0   1   2   1   2   1   1   0   2   2   1   1   2   0   1   0   0   2   0   2   1   1   0   2   1   0   2   0   1   0   2   1   1   1   0   1   1   1   0   0   2   1   1   1   1   1   0   2   1   1   1   1   2   0   2   0   1   0   2   0   1   1   1   1   0   0   1   0   2   0   1   1   1   0   2   2   0   1   1   1   1   1   1   2   1   2   0   1   1   2   1   2   1   0   1   1   1   1   0   1   1   1   1   0   1   0   2   2   1   2   2   2
 MK-1-8                 1   2   0   1   0   1   1   0   1   0   1   2   0   0   2   0   1   1   1   1   1   1   1   2   0   1   0   0   1   1   1   2   1   0   1   2   1   2   2   1   0   1   0   2   1   0   1   0   1   0   1   1   1   1   1   2   1   1   2   1   1   2   2   1   1   1   1   1   1   2   1   2   2   0   1   1   1   1   1   0   2   2   1   2   1   1   2   2   0   1   2   2   2   1   1   0   1   1   1   1   2   0   1   1   1   2   0   2   1   1   0   2   1   0   2   2   2   1   2   1   1   1   0   0   1   1   0   0   2   1   1   1   1   1   0   1   1   0   1   1   2   0   2   0   1   0   1   1   0   1   1   1   0   0   1   0   1   0   0   1   1   0   1   2   1   1   1   1   1   1   1   2   1   2   1   1   2   1   1   2   1   0   1   1   1   1   0   1   1   1   1   0   1   1   1   2   1   2   2   1
 MK-1-9                 1   2   0   1   0   1   1   2   1   0   2   2   0   0   2   0   1   0   1   1   0   1   1   2   0   1   0   0   1   1   1   2   1   0   1   1   1   1   1   1   0   1   1   2   1   1   1   0   1   0   1   1   1   1   1   2   1   1   2   1   1   1   2   0   2   1   1   1   1   2   1   2   2   1   1   0   1   0   1   1   1   1   1   1   1   1   2   2   1   1   2   2   2   0   1   0   1   2   1   1   2   0   1   1   1   1   0   2   1   1   0   2   2   1   2   2   1   2   1   1   1   1   0   0   1   1   0   0   2   1   1   1   1   0   0   1   1   0   1   1   2   0   2   0   1   1   1   2   0   1   1   1   0   0   1   1   1   0   0   1   1   0   1   2   1   2   1   1   1   1   1   2   2   2   1   1   2   1   1   1   1   0   2   2   0   1   0   1   1   1   1   0   2   1   1   2   1   2   2   2
 MK-1-10                0   2   0   1   0   1   1   2   1   0   2   2   0   0   2   0   1   0   1   1   0   1   1   1   0   1   0   0   1   1   1   2   1   0   1   1   1   1   1   1   0   1   1   2   1   1   1   0   1   0   1   1   2   1   2   1   1   1   2   1   1   1   2   0   1   1   1   0   1   2   1   2   2   1   0   0   1   0   2   0   1   1   1   1   1   1   1   2   1   1   2   2   2   0   1   1   2   2   1   1   2   0   1   1   1   2   0   2   1   1   0   2   2   0   0   2   1   2   1   0   1   1   0   0   0   1   0   0   2   1   2   1   1   0   0   1   2   0   1   1   2   0   2   0   1   1   1   2   0   1   0   2   1   0   1   2   1   0   0   1   2   0   1   2   1   2   1   1   1   1   1   2   2   2   1   1   2   1   1   0   1   0   2   2   1   1   0   1   1   0   1   0   2   1   1   2   1   1   2   2
 MK-1-11                0   2   0   1   0   2   1   2   1   1   2   2   0   0   2   0   1   0   1   1   0   1   1   1   1   1   0   0   1   1   1   2   1   0   1   2   1   1   1   1   1   1   1   2   1   2   1   0   1   0   1   1   2   1   2   1   1   2   2   1   1   1   2   0   1   1   1   0   1   2   1   2   1   1   0   0   1   0   2   0   1   1   0   1   1   1   1   2   1   1   2   2   2   0   1   1   2   2   1   1   2   0   0   1   1   2   0   2   1   0   0   2   2   0   1   1   1   2   1   0   1   1   1   0   0   2   1   0   2   1   1   1   0   0   0   1   2   0   1   2   1   0   2   0   1   1   1   2   1   2   0   2   2   1   1   2   1   0   0   1   2   0   1   2   1   2   1   1   1   1   1   2   2   2   1   1   2   1   1   0   1   0   2   2   1   1   0   1   1   0   0   0   2   1   1   2   1   1   2   2
 MK-1-12                0   2   0   1   0   2   1   2   1   0   0   2   0   1   2   1   1   0   1   0   0   1   1   1   1   1   0   0   1   1   1   2   1   0   1   2   2   1   2   1   1   1   1   2   0   2   1   0   2   0   0   1   2   1   1   1   1   2   1   1   1   1   2   0   1   1   1   1   1   2   0   2   1   1   0   0   1   1   2   0   1   1   0   2   1   1   1   2   1   1   2   2   2   0   1   1   1   2   1   1   1   0   0   1   1   2   0   2   1   0   0   2   2   0   1   1   1   2   1   0   1   1   1   0   0   2   1   0   2   0   1   1   0   0   0   0   2   0   1   2   1   0   2   0   1   1   1   2   1   2   0   2   2   1   1   1   0   0   0   2   1   0   1   1   2   2   1   1   1   2   1   2   1   2   2   1   1   1   1   0   1   0   2   2   1   1   1   0   1   1   0   1   1   0   1   2   1   1   2   1
 MK-1-13                0   2   0   1   0   2   1   1   1   0   0   2   0   1   2   2   1   1   2   1   0   1   1   1   2   1   0   0   1   1   1   2   1   0   1   1   2   1   2   1   1   2   1   2   0   2   1   0   2   0   0   1   2   1   1   2   1   2   1   1   1   2   2   0   1   1   1   1   1   2   0   2   1   1   0   1   1   1   1   0   1   1   0   2   1   1   1   2   2   1   2   2   2   0   1   1   0   2   1   1   1   0   0   0   1   2   1   1   1   0   0   2   2   0   1   1   0   2   1   0   1   1   1   0   0   2   1   0   2   0   1   2   0   0   0   0   2   0   1   2   2   0   2   0   1   0   1   2   1   2   1   2   1   1   1   2   0   1   0   2   1   0   1   1   2   2   1   1   1   2   1   2   0   2   2   1   1   1   1   0   0   0   2   2   1   1   1   0   1   1   0   1   1   0   1   2   1   1   2   1
 MK-1-14                0   2   0   1   1   2   1   1   1   0   0   2   0   1   2   2   2   1   2   1   1   1   1   0   2   1   0   0   1   1   1   2   1   0   1   2   2   1   2   2   0   2   1   2   0   2   2   1   2   0   0   1   2   1   1   2   1   2   1   1   2   2   1   0   1   1   1   1   1   2   0   1   1   1   0   1   1   1   1   0   1   1   0   2   1   0   1   2   2   1   1   2   2   1   1   1   0   2   2   1   0   0   0   0   1   1   1   1   1   0   0   2   2   1   0   1   0   2   1   0   1   1   1   1   0   1   1   0   2   0   2   2   0   1   0   0   2   0   1   2   1   1   2   0   1   1   1   2   1   2   1   2   1   1   1   1   0   1   0   2   1   0   1   0   2   2   1   1   0   2   1   1   0   2   2   2   1   1   1   0   0   1   2   2   1   1   1   0   1   1   0   1   1   0   2   2   1   1   1   1
 MK-1-15                0   2   0   1   1   2   1   1   1   1   0   2   2   1   2   1   2   1   1   1   2   1   2   1   1   0   0   0   1   1   1   2   2   1   1   2   2   2   2   1   1   2   1   1   0   1   2   1   2   0   0   1   2   1   1   2   1   2   1   1   2   2   2   0   1   1   1   1   1   1   0   1   1   1   1   1   1   0   1   0   1   0   0   2   1   1   1   2   2   1   1   1   2   1   1   1   0   2   2   2   0   0   0   0   1   1   2   1   1   0   0   2   2   0   0   1   1   2   1   0   1   1   1   2   0   1   1   0   0   0   2   2   0   1   1   0   2   1   1   2   1   1   2   0   1   1   1   2   1   2   1   2   1   1   0   1   0   1   0   2   1   0   1   0   2   1   1   1   0   2   1   1   0   1   2   2   1   1   1   0   0   1   2   2   1   1   1   0   1   1   0   1   1   0   1   2   1   1   1   1
 MK-1-16                0   2   0   1   1   1   1   1   1   0   1   2   2   1   2   1   2   1   1   1   2   1   2   2   1   0   0   0   1   1   2   1   2   1   1   2   2   2   2   1   1   1   1   1   0   1   2   2   2   0   0   1   2   0   0   2   1   2   1   1   2   2   2   0   1   1   1   1   1   1   0   1   0   1   1   1   1   0   2   0   1   0   0   2   2   0   1   2   2   1   1   1   1   0   0   1   0   2   2   2   1   0   0   0   1   1   2   1   1   0   1   2   2   0   0   1   1   2   1   0   1   1   1   1   1   1   1   1   1   0   2   2   0   1   0   0   1   1   2   1   1   1   2   0   1   2   1   2   1   2   1   2   1   1   0   0   1   2   0   1   0   1   1   0   2   1   0   1   0   2   1   1   0   1   2   2   1   1   0   0   0   1   2   2   1   2   1   0   1   1   0   1   1   0   1   2   1   0   1   1
 MK-2-1                 0   1   1   2   2   2   1   2   2   1   1   1   0   1   1   1   2   1   1   0   0   2   2   2   0   1   1   1   2   0   2   2   2   1   0   2   1   0   2   0   2   0   2   1   1   1   1   2   0   1   0   2   1   1   1   2   1   1   1   0   1   2   1   1   1   2   1   1   1   1   1   0   1   1   2   2   1   0   1   0   0   1   1   1   1   2   2   1   1   1   1   1   0   1   1   0   1   0   0   1   1   2   2   2   2   2   0   2   2   1   1   0   2   2   1   1   2   2   2   2   1   0   2   0   1   1   1   2   1   1   2   1   0   0   0   0   2   2   0   2   0   1   0   2   0   2   0   0   0   0   1   0   1   1   1   1   1   1   1   2   1   0   2   1   2   1   0   1   1   1   1   2   2   2   1   1   1   1   1   0   2   1   1   0   0   1   0   0   0   2   2   0   1   0   1   1   0   2   1   1
 MK-2-2                 0   1   1   1   1   2   1   1   2   1   1   1   0   1   1   1   2   1   1   0   0   2   2   2   0   1   1   1   2   0   2   1   2   1   0   2   1   0   2   0   2   0   0   2   1   1   1   2   0   1   0   2   1   1   2   2   1   1   1   0   2   2   1   1   1   2   1   1   1   1   1   0   1   1   1   2   1   0   1   0   0   1   2   1   2   2   2   0   1   1   1   1   0   1   1   0   1   0   1   1   1   2   2   2   2   2   0   2   2   1   1   0   1   2   1   1   2   2   2   2   1   0   2   0   1   1   2   1   1   0   2   0   2   0   0   1   2   2   0   2   1   1   0   2   0   0   0   0   0   0   1   0   1   1   0   1   1   1   1   2   1   0   2   1   2   1   1   1   1   1   2   2   2   1   1   1   1   1   1   1   2   1   0   1   0   0   1   0   0   2   2   0   1   0   1   1   1   1   1   1
 MK-2-3                 0   1   1   1   1   2   1   1   2   1   1   1   0   1   2   1   2   1   1   0   0   2   2   1   1   1   1   1   2   1   1   1   2   2   0   2   1   0   2   1   2   0   0   2   0   1   1   2   1   1   0   2   1   1   1   2   1   1   1   0   2   2   1   1   1   2   1   1   1   1   1   1   1   2   1   2   1   0   1   0   0   1   2   1   2   2   2   0   1   1   1   1   0   1   1   0   1   0   1   1   1   2   2   2   2   2   0   2   2   2   1   0   2   2   1   1   2   2   2   2   1   0   2   0   1   1   2   1   1   0   2   0   2   1   1   1   2   2   0   2   1   0   0   2   0   0   0   0   1   0   1   0   1   1   0   1   1   1   1   2   1   0   2   1   2   2   2   1   1   1   2   2   2   1   0   1   1   1   2   1   2   1   0   1   0   0   1   0   0   2   2   0   1   0   0   1   1   1   1   2
 MK-2-4                 0   1   1   1   1   2   1   1   2   1   1   1   0   1   2   1   1   1   1   2   0   2   2   1   1   1   1   1   2   1   2   1   2   2   0   2   1   0   2   2   2   1   0   2   0   0   1   2   1   1   0   1   1   1   1   1   1   1   1   0   2   2   1   1   1   2   1   1   1   1   1   2   1   2   1   2   1   0   1   0   0   1   2   1   1   2   2   0   1   1   1   0   0   1   1   1   1   0   1   1   1   1   2   1   2   1   0   1   1   2   1   0   2   2   1   1   2   2   2   2   0   0   1   0   0   1   2   0   1   0   2   0   2   1   1   1   2   2   0   2   1   0   0   2   0   0   0   0   1   0   1   0   1   1   0   1   1   1   1   0   1   0   2   1   2   2   2   1   2   1   2   2   2   1   1   1   0   1   1   2   2   2   0   1   1   1   1   0   0   2   1   1   1   0   0   1   0   1   1   2
 MK-2-5                 0   1   1   1   1   2   1   1   2   1   1   1   0   1   2   1   1   1   1   2   0   2   2   1   1   2   1   1   2   1   2   1   2   2   0   2   0   0   2   2   2   1   0   2   0   0   1   2   1   1   1   1   1   1   1   1   1   0   1   0   2   1   1   1   1   2   1   1   1   2   2   2   1   1   1   0   1   0   2   0   0   0   2   1   1   2   2   0   1   1   2   0   0   1   1   1   1   0   1   1   1   1   1   1   2   0   1   1   1   2   1   1   2   2   0   1   2   1   2   1   0   0   1   0   0   1   2   0   1   0   2   0   2   1   1   1   2   2   0   2   1   0   0   2   1   0   1   0   1   0   2   0   1   1   1   1   1   1   1   0   1   0   2   1   2   2   2   1   2   1   1   2   2   1   1   1   0   1   1   2   2   2   0   0   1   1   1   0   0   2   2   1   1   0   0   1   0   1   1   2
 MK-2-6                 0   0   1   1   0   2   1   1   2   1   1   1   1   2   2   1   1   1   1   2   0   2   2   1   1   2   1   1   1   1   2   1   2   1   1   2   0   1   2   2   2   1   0   2   0   0   1   2   0   1   1   1   1   1   1   1   2   0   1   0   2   1   1   1   1   2   1   0   1   2   2   2   1   1   1   0   1   1   2   0   0   1   2   1   1   2   0   1   1   1   2   0   0   1   1   1   1   0   2   1   1   1   2   1   2   0   1   1   1   2   1   1   2   2   0   0   2   1   2   1   0   1   1   0   0   0   1   0   1   0   2   0   2   1   1   1   2   2   0   2   1   1   0   2   1   2   1   0   1   0   2   0   1   1   1   1   1   1   1   0   1   0   2   1   2   2   2   1   2   0   1   1   2   1   1   2   1   1   1   2   2   2   0   0   1   1   1   0   1   2   1   2   0   0   0   2   1   0   0   2
 MK-2-7                 1   0   2   1   0   2   1   1   2   1   1   2   0   2   2   1   2   1   1   1   0   2   2   1   1   2   2   1   1   1   2   1   2   2   1   2   1   1   2   2   2   1   0   2   0   0   1   1   0   1   2   1   1   1   0   1   1   0   1   0   2   1   1   1   1   2   1   0   1   2   2   2   1   1   0   0   1   1   2   0   0   1   2   1   1   2   0   1   1   1   2   0   1   2   0   1   1   0   2   1   1   1   2   0   2   0   1   1   1   2   1   1   1   2   0   0   0   1   2   1   0   1   1   0   0   0   1   0   1   0   2   0   2   1   1   0   2   2   0   2   1   1   0   2   1   2   1   0   2   1   2   0   1   1   1   1   1   1   1   0   0   0   2   1   2   2   2   1   2   0   1   2   2   1   1   2   1   1   1   2   2   2   0   2   1   1   1   0   1   1   1   2   0   0   1   1   1   0   0   2
 MK-2-8                 1   0   2   1   0   2   1   1   1   1   2   2   0   2   1   1   2   1   1   1   1   2   2   1   1   2   2   1   1   1   2   1   2   2   2   2   1   1   2   2   2   1   1   2   0   0   1   1   1   1   2   1   2   0   0   1   1   0   1   1   2   1   1   0   1   2   1   0   1   1   2   2   1   1   0   0   1   1   2   1   0   1   2   1   1   2   0   0   1   1   2   0   1   2   0   1   1   0   2   1   0   1   1   0   2   1   1   1   1   2   1   2   1   2   1   0   0   1   2   1   0   1   0   0   1   0   1   0   1   0   1   0   2   1   1   0   2   2   0   1   1   1   2   2   1   2   1   0   1   1   2   0   1   1   1   2   1   1   1   0   0   0   2   2   2   2   2   1   2   0   2   2   2   1   2   1   0   1   1   2   2   2   1   2   1   1   1   0   1   1   1   1   0   0   0   1   1   0   1   2
 MK-2-9                 1   1   2   1   0   2   1   0   1   1   2   2   0   2   1   1   2   1   1   1   1   2   2   1   1   1   2   1   2   1   2   1   2   2   1   1   1   1   2   2   2   1   0   2   0   0   2   0   2   1   2   1   2   1   0   1   1   1   1   1   2   1   1   0   1   2   1   0   1   1   2   2   1   1   0   0   0   0   2   1   0   1   1   1   0   2   0   0   1   1   1   0   0   2   2   1   0   0   2   1   0   1   1   1   2   1   1   1   1   1   1   1   2   2   1   2   0   2   2   1   0   1   0   1   1   0   1   0   2   0   1   1   2   2   0   1   2   0   0   1   1   0   2   2   1   2   1   0   0   1   2   0   1   1   1   2   1   2   0   0   0   0   2   2   2   2   2   1   2   0   2   2   2   1   2   1   0   1   1   2   2   2   1   2   1   1   0   0   1   1   1   2   0   0   0   2   1   0   1   1
 MK-2-10                1   2   2   1   0   1   1   0   1   1   1   1   1   2   1   0   1   1   2   1   1   2   2   1   2   1   2   1   2   1   2   1   2   2   1   1   1   0   2   2   2   1   0   2   0   0   2   0   2   0   2   1   2   1   0   1   0   1   0   1   2   2   1   0   1   2   1   0   1   1   2   2   1   1   0   1   0   0   1   1   1   1   1   1   0   2   0   0   1   1   0   0   0   1   2   1   0   0   2   1   0   1   1   1   2   2   1   1   1   1   1   1   2   2   1   2   0   2   2   1   0   1   0   1   0   0   1   0   2   0   1   1   2   2   0   1   2   0   1   1   1   0   2   2   1   2   0   0   0   2   2   0   1   1   1   2   2   2   0   0   0   0   2   2   2   1   2   1   2   0   2   2   2   1   1   2   0   1   1   1   2   2   1   2   0   1   0   0   2   1   0   2   0   0   1   2   1   0   1   1
 MK-2-11                1   2   2   1   1   1   1   0   1   1   1   1   1   2   1   0   1   0   1   1   1   1   1   1   2   1   2   2   2   1   2   1   2   1   1   1   1   0   2   2   2   1   0   2   0   0   2   0   2   0   2   1   2   1   0   2   0   1   1   1   2   2   1   0   1   1   1   0   1   1   2   2   1   0   0   1   0   0   1   1   1   1   0   1   0   1   0   1   2   1   0   0   0   1   1   1   0   0   1   1   0   1   1   1   2   2   1   1   1   1   1   2   2   2   1   2   1   2   2   1   0   2   0   1   0   0   1   0   2   0   1   1   1   2   0   2   2   0   0   2   1   0   1   2   2   2   0   0   1   2   2   0   1   1   1   2   2   2   0   0   1   1   2   2   2   0   2   1   2   0   2   2   2   1   1   1   0   1   1   1   2   2   1   2   0   0   0   0   2   1   0   2   0   1   1   2   1   0   1   1
 MK-2-12                0   1   1   1   1   0   1   0   0   1   1   1   1   2   1   0   1   0   1   0   1   0   2   1   2   0   2   2   2   1   2   1   2   1   0   2   1   0   2   2   2   1   0   2   1   1   1   0   1   0   1   0   2   1   0   2   0   1   1   2   2   2   1   0   1   1   1   0   1   1   2   2   1   0   0   1   0   0   1   1   1   1   0   2   0   1   0   1   1   1   1   0   0   1   1   2   0   0   1   0   0   1   1   0   2   2   2   1   1   1   1   1   1   2   1   1   1   2   2   1   0   2   0   1   1   0   1   0   2   1   1   1   1   2   0   2   1   0   1   2   1   0   1   2   2   2   0   0   1   2   2   0   1   1   1   2   2   2   0   0   1   1   2   2   2   0   2   1   2   1   2   2   2   0   1   1   0   1   1   1   2   1   1   2   0   0   0   0   2   1   0   2   0   2   1   2   1   0   1   1
 MK-2-13                0   2   1   1   0   0   1   0   2   1   1   1   1   2   0   0   1   0   1   1   1   0   1   1   2   0   1   2   1   1   2   1   2   1   0   2   1   0   2   1   2   1   1   2   1   1   1   0   1   1   1   1   2   1   0   2   0   1   1   2   2   2   1   0   1   1   1   0   1   2   2   2   1   0   0   1   0   1   1   1   1   2   0   2   0   1   1   1   1   1   1   0   1   1   1   2   0   0   1   0   0   1   1   1   2   2   2   0   1   1   1   2   1   2   1   1   1   2   2   1   0   2   0   1   1   0   0   0   2   1   1   1   1   2   0   2   1   0   1   2   1   0   1   1   2   2   0   0   1   0   2   0   1   1   1   2   2   1   0   0   1   1   2   2   2   0   2   1   2   1   2   2   1   0   1   1   0   1   1   0   2   1   1   2   0   0   0   0   2   2   0   2   0   2   0   2   1   0   0   1
 MK-2-14                0   2   1   1   0   0   1   0   2   1   1   1   1   2   0   0   1   0   0   1   1   0   1   1   2   0   0   2   1   1   2   1   2   1   0   2   2   0   1   1   1   1   1   2   0   1   1   0   1   2   0   1   2   1   0   2   1   1   1   2   2   2   1   0   1   1   1   0   1   2   2   2   1   0   1   1   0   1   1   1   1   1   0   2   0   1   1   1   1   1   0   0   1   1   1   2   0   0   0   0   0   1   1   1   2   2   2   0   1   2   1   1   1   2   0   1   1   2   2   1   0   2   0   1   2   0   0   0   2   1   1   1   1   2   0   2   0   0   1   1   2   0   1   0   2   1   0   0   1   0   2   0   1   0   1   2   1   1   1   0   1   1   2   2   1   0   2   0   2   1   1   2   1   1   1   0   0   1   1   0   2   1   1   1   0   0   0   1   2   2   0   2   0   2   0   2   2   0   0   1
 MK-2-15                0   2   1   1   0   1   1   0   2   2   1   1   1   1   0   0   1   0   1   1   1   0   1   1   2   0   0   2   1   1   1   0   2   1   0   0   2   0   1   1   1   1   2   2   0   1   1   0   1   2   0   1   2   1   0   2   1   1   1   2   1   2   1   0   2   1   1   0   1   2   2   2   1   1   1   1   0   1   1   1   1   1   1   2   0   1   1   1   1   2   0   0   1   1   1   2   1   0   0   0   0   1   1   1   1   2   2   0   1   2   1   1   1   2   0   1   0   2   2   0   0   2   0   1   2   0   0   0   2   1   1   1   1   2   0   2   0   0   1   1   2   0   0   0   2   0   0   0   1   0   2   0   1   0   1   2   1   1   1   0   1   1   2   2   1   0   2   1   2   1   1   1   1   1   0   0   1   0   1   1   2   1   1   1   0   1   0   1   2   2   2   2   0   2   0   2   2   0   0   1
 MK-2-16                0   2   1   0   0   1   1   0   2   2   1   1   1   1   0   1   1   1   1   1   0   1   1   1   2   0   0   2   1   1   1   0   1   2   0   0   2   0   1   1   1   0   2   2   0   1   1   0   1   2   1   1   2   1   0   2   1   1   1   2   1   2   1   0   1   1   1   0   0   1   1   2   1   1   1   1   0   1   1   2   1   2   1   2   0   1   0   1   1   2   0   1   1   1   0   1   2   0   0   0   0   2   2   1   1   2   2   1   1   2   1   1   1   2   0   1   0   1   2   1   0   2   0   1   2   1   0   0   2   1   0   0   0   2   0   1   0   1   1   1   2   0   0   0   1   0   0   1   1   0   1   1   1   0   1   1   1   1   1   0   1   1   2   1   1   1   2   2   1   2   1   1   1   1   0   1   1   0   1   1   2   1   1   1   0   1   0   1   2   2   1   2   1   1   0   1   1   0   1   1
 MK-3-1                 0   2   0   1   0   1   0   0   0   2   1   0   1   1   1   0   2   0   0   1   0   1   1   1   1   1   2   0   1   0   2   1   2   1   1   2   2   0   2   1   2   1   0   0   2   1   1   0   0   0   1   1   1   1   1   1   2   1   1   1   1   1   2   1   0   0   0   1   0   1   2   1   1   0   1   2   1   2   2   1   1   2   1   1   1   2   2   1   2   0   0   2   0   1   1   1   1   0   1   2   1   0   1   0   2   1   2   0   0   1   1   1   2   0   1   0   0   0   1   2   0   0   1   2   1   1   2   1   2   0   1   1   2   1   1   1   1   0   1   0   0   1   1   2   1   1   1   1   1   1   0   1   1   2   1   2   0   1   1   1   1   2   0   1   0   0   0   1   1   1   1   1   0   1   1   1   1   2   1   2   2   1   1   1   0   2   1   1   0   1   2   2   1   2   1   2   2   2   1   1
 MK-3-2                 1   2   0   0   1   1   1   0   1   2   0   0   1   1   1   0   2   0   0   1   0   0   1   1   1   1   2   0   1   0   1   1   2   1   1   2   2   0   2   1   2   1   0   1   2   1   0   0   0   0   1   1   1   0   1   1   2   1   1   1   1   1   1   2   0   0   0   1   0   1   2   1   1   0   1   2   1   0   2   1   1   1   1   1   1   2   2   1   2   0   1   2   0   1   1   1   1   0   1   2   1   0   1   0   1   1   1   0   0   1   1   1   2   0   1   0   0   1   0   2   0   0   1   2   1   1   2   1   2   0   1   1   2   1   1   0   1   0   1   0   0   2   2   2   1   1   1   1   1   2   0   1   1   2   1   2   0   1   2   1   1   2   0   1   0   0   0   1   1   1   1   2   0   1   1   1   1   2   1   2   2   1   1   2   1   1   1   1   1   1   1   2   0   2   1   2   2   2   1   1
 MK-3-3                 1   2   0   0   1   0   1   0   0   2   0   0   1   1   1   0   2   0   1   1   0   0   1   1   1   1   2   0   1   0   1   1   2   1   1   2   2   0   0   1   1   1   0   0   2   1   0   0   1   0   1   1   1   0   2   1   2   0   1   1   2   1   1   1   0   1   0   1   0   1   2   1   1   0   1   1   1   0   2   1   1   2   1   1   1   1   2   1   2   0   1   2   0   1   1   2   1   0   1   1   1   1   1   0   1   1   1   0   1   1   2   1   2   0   0   0   0   0   0   2   1   0   1   2   0   1   2   2   2   1   1   1   2   1   1   0   1   0   1   0   0   2   2   2   1   1   1   2   1   2   0   1   1   2   1   1   0   1   1   1   1   2   0   1   0   0   0   1   1   1   1   2   0   1   1   1   2   2   1   2   2   1   1   2   1   1   1   1   2   0   1   2   0   0   1   2   2   2   1   1
 MK-3-4                 1   1   1   0   1   0   1   0   0   2   0   0   1   1   1   0   2   1   1   2   0   0   1   2   1   1   2   0   1   0   1   1   2   1   2   2   1   0   1   2   1   1   0   0   2   1   0   0   1   0   1   1   1   0   2   2   1   0   0   1   2   2   1   1   0   1   0   1   0   1   1   1   1   0   0   2   1   0   2   1   1   2   1   1   1   1   1   1   2   0   1   2   0   1   1   1   2   0   1   1   1   0   1   0   1   1   1   0   1   2   1   1   2   0   1   1   0   0   1   2   1   0   1   2   0   0   2   2   2   1   1   1   2   1   1   0   2   0   1   1   0   2   2   1   1   0   1   2   1   2   0   1   1   2   1   1   0   1   1   1   1   1   0   1   0   0   0   1   1   1   1   2   1   1   0   0   2   2   1   2   1   1   2   2   1   1   2   0   2   0   1   2   0   0   1   1   2   2   1   1
 MK-3-5                 1   0   1   0   2   0   1   0   1   2   0   0   1   1   1   1   2   1   1   2   0   0   1   2   1   1   2   0   1   0   1   1   2   1   2   2   1   0   1   2   1   1   0   1   2   1   0   0   1   2   1   1   1   1   1   2   1   0   0   1   2   2   1   1   0   1   0   1   1   1   1   1   1   0   1   2   1   0   2   1   1   2   0   1   2   2   1   1   1   1   1   2   0   1   1   1   2   0   2   1   2   1   1   0   2   1   1   1   1   2   1   1   2   0   2   0   0   0   0   2   1   0   0   1   0   0   2   2   2   0   1   1   2   1   1   0   2   0   2   1   0   2   2   1   2   1   1   2   2   1   0   1   1   2   1   1   0   1   1   1   0   1   1   1   1   0   0   1   2   1   1   2   1   2   0   0   1   1   2   2   2   1   2   1   1   1   2   0   2   0   1   2   0   0   1   1   2   2   2   1
 MK-3-6                 1   0   1   0   2   0   1   0   1   2   1   0   1   1   1   2   2   2   1   2   0   0   1   2   1   0   2   0   2   0   1   1   2   1   2   2   1   0   1   2   1   1   0   1   2   1   0   0   1   2   1   1   1   1   1   2   1   0   0   1   2   2   1   1   0   2   0   1   1   1   1   1   1   0   1   2   1   0   2   1   0   2   1   0   1   2   1   1   2   0   1   2   0   1   1   0   2   0   2   1   1   1   1   0   2   1   1   1   1   2   1   1   2   1   2   1   0   0   0   2   1   1   0   1   0   1   1   2   2   0   1   1   2   1   2   0   2   0   1   1   0   2   1   0   2   1   1   2   2   1   0   1   1   2   0   0   1   1   1   1   0   2   1   2   1   0   0   1   2   0   1   2   1   2   0   0   1   1   2   2   2   1   2   1   1   1   1   0   2   0   1   2   1   0   1   1   2   2   2   1
 MK-3-7                 1   0   1   0   2   1   1   0   0   2   1   0   1   0   0   2   2   2   0   2   0   0   0   2   1   1   2   0   2   0   1   1   2   1   2   2   1   0   2   1   1   1   0   1   2   1   0   1   2   2   1   1   1   1   1   2   1   0   0   1   2   2   1   1   0   1   0   1   1   1   1   0   1   0   1   2   1   0   1   1   0   1   1   0   1   2   1   1   2   0   1   2   1   1   1   0   2   1   2   1   1   1   1   0   2   1   1   1   2   1   0   1   2   1   1   1   0   0   0   2   1   2   0   1   0   1   1   2   2   0   0   1   2   1   2   0   2   0   1   1   0   2   1   0   2   2   1   1   1   1   1   1   1   2   0   0   1   0   1   1   0   2   1   2   1   0   0   1   2   0   1   1   1   2   0   0   1   1   1   2   2   1   2   1   1   1   1   0   2   1   1   2   1   0   1   1   2   1   2   1
 MK-3-8                 1   0   1   0   2   1   1   1   1   1   1   0   0   0   0   2   2   2   0   1   0   0   0   2   2   1   0   0   2   0   1   1   1   1   2   2   1   0   2   2   1   2   0   2   1   1   0   1   2   2   1   2   1   1   1   2   1   0   0   1   2   2   1   1   0   2   0   1   1   1   1   0   1   1   1   1   1   0   1   1   2   1   1   0   0   2   0   1   2   0   1   1   1   0   1   1   2   1   2   1   1   1   1   1   2   1   1   1   2   2   0   0   2   1   1   1   0   0   0   2   1   2   0   1   0   1   1   1   2   0   0   1   2   1   2   1   2   0   1   1   1   1   1   0   2   2   1   1   0   0   1   1   1   2   0   0   1   0   1   1   0   2   1   2   1   0   1   1   2   0   1   2   1   2   1   0   1   1   1   2   2   1   2   1   0   1   1   0   2   1   1   2   1   0   1   1   2   1   1   1
 MK-3-9                 1   0   1   0   2   1   1   0   1   1   1   1   1   0   1   2   2   2   0   1   0   0   1   2   2   1   0   1   2   0   1   1   1   1   2   2   1   0   1   1   1   2   1   2   1   1   0   1   2   2   1   1   2   1   1   2   1   1   0   1   2   1   2   1   0   2   0   1   2   1   1   0   1   1   2   1   1   0   1   1   2   1   1   0   0   2   0   1   2   0   1   1   1   0   1   1   2   1   2   1   1   1   1   2   2   1   1   1   2   2   1   0   2   0   1   1   0   1   0   1   1   2   0   1   1   1   2   0   2   0   0   1   0   1   2   1   2   0   1   1   1   1   1   0   2   2   1   1   0   0   2   1   1   2   1   0   1   0   1   1   0   2   1   2   1   0   1   1   2   1   1   1   1   2   1   0   1   2   1   2   1   1   1   0   0   1   1   0   2   1   1   2   1   1   1   1   2   1   1   1
 MK-3-10                1   0   1   0   2   2   1   0   1   1   1   1   1   0   1   1   2   1   0   1   0   0   1   2   2   0   1   1   2   1   1   1   1   1   2   2   1   0   1   1   0   2   1   2   1   1   0   1   1   2   1   1   2   1   1   2   1   1   0   1   2   1   1   1   0   2   0   2   2   1   1   1   1   1   1   1   1   0   1   1   2   1   1   0   0   2   0   1   2   0   1   1   1   0   1   0   2   1   2   1   1   0   1   2   2   1   0   1   2   2   1   0   2   0   1   1   0   1   0   1   1   2   0   1   2   0   2   0   2   0   0   1   1   1   2   1   1   0   1   1   1   1   2   0   2   2   1   1   0   1   1   1   1   2   1   0   1   0   1   1   1   2   1   2   1   0   1   1   2   1   1   1   1   1   1   0   1   2   1   1   1   1   1   0   0   2   1   1   1   0   1   2   0   1   1   0   2   1   1   2
 MK-3-11                1   1   1   1   2   2   1   1   2   1   0   1   1   0   1   1   2   1   0   1   0   0   1   2   1   1   1   1   1   1   0   2   1   1   2   2   1   0   1   1   1   2   1   1   1   2   0   1   0   2   1   1   2   1   1   2   1   1   0   1   1   1   0   1   0   2   0   2   2   1   0   1   1   1   1   1   1   0   2   1   2   2   1   0   0   2   0   1   2   0   1   1   1   0   1   0   1   1   2   1   2   0   1   1   1   1   0   1   2   1   1   0   2   0   1   1   0   1   0   1   2   2   0   2   2   0   2   0   2   0   0   0   1   1   2   2   1   0   1   1   1   0   2   0   2   2   1   1   0   1   1   1   1   2   1   0   1   0   1   1   1   2   1   1   1   0   1   1   2   1   1   1   1   2   1   0   0   2   1   1   1   1   1   0   0   2   1   2   1   0   0   2   0   1   0   0   2   1   1   2
 MK-3-12                1   1   0   1   2   1   1   1   1   1   0   1   1   0   1   1   1   1   0   1   1   1   1   0   2   1   1   1   1   1   0   2   1   1   2   1   1   1   1   1   1   2   1   2   1   2   0   1   0   2   1   1   2   2   2   1   2   1   0   1   1   1   0   1   1   2   0   2   2   1   0   1   1   1   1   1   0   0   2   2   2   2   1   0   0   2   0   1   2   0   1   1   1   0   1   0   0   1   2   1   2   0   1   0   1   1   0   0   2   1   1   1   2   0   1   1   0   1   0   1   2   2   0   1   2   1   2   0   2   0   0   0   2   1   2   2   1   0   1   1   1   0   2   0   1   2   1   1   0   1   1   1   1   2   1   0   1   0   1   1   2   2   1   1   1   0   2   0   1   1   1   1   1   2   1   0   0   2   0   1   1   1   1   0   1   1   1   1   1   0   0   2   1   1   0   0   2   1   1   2
 MK-3-13                1   1   0   2   2   1   1   2   1   1   0   1   2   0   1   2   1   1   0   1   2   2   0   0   2   1   1   1   1   1   0   2   1   2   2   1   1   1   1   1   2   1   0   2   1   2   0   1   0   2   1   1   2   2   2   1   2   1   1   1   1   1   0   1   1   2   0   2   2   1   0   1   1   1   1   1   0   1   2   2   2   0   1   0   0   2   0   1   2   0   1   1   1   0   1   0   0   1   2   1   2   0   1   0   1   1   0   0   2   0   1   1   2   0   0   1   0   0   0   1   2   2   0   1   2   1   1   0   2   0   0   0   2   1   1   2   1   0   1   0   1   1   2   0   1   2   2   1   0   1   1   0   0   2   1   0   1   1   1   1   2   2   1   1   1   0   2   0   0   1   2   1   1   2   1   0   1   2   0   1   2   1   1   0   2   1   1   1   1   1   0   2   1   1   0   0   2   1   1   1
 MK-3-14                1   2   0   2   2   1   1   2   1   1   0   1   2   0   1   2   1   1   0   1   2   2   0   0   2   1   1   1   2   0   0   2   1   1   1   2   1   1   1   1   1   1   1   2   1   1   0   1   0   2   1   1   2   2   2   1   1   1   1   2   1   1   0   1   1   2   0   2   2   1   0   1   2   1   1   1   0   2   2   2   2   0   1   0   0   1   1   1   1   0   2   1   1   0   1   0   0   1   2   1   2   0   1   0   1   1   0   0   2   0   1   1   2   0   0   1   0   0   0   1   2   2   0   1   2   1   2   0   2   0   0   0   2   1   1   2   1   0   1   0   1   1   2   0   1   2   2   1   0   0   0   0   0   2   0   1   1   1   1   2   2   2   1   1   2   0   2   0   0   1   2   2   1   2   1   0   1   2   1   1   2   1   1   0   1   1   1   1   1   1   0   1   0   1   0   0   2   0   1   0
 MK-3-15                1   2   0   2   2   2   1   2   1   1   0   0   1   0   1   2   1   1   0   2   2   2   0   0   2   1   1   2   2   1   0   2   1   1   1   2   1   1   1   1   1   1   2   2   1   1   0   1   0   1   1   1   2   2   2   1   2   1   1   2   1   1   0   1   2   1   0   2   2   1   0   1   1   1   1   1   0   2   2   2   2   2   0   0   0   1   2   1   1   0   2   1   1   0   1   0   0   2   2   1   1   0   1   0   1   1   0   0   1   1   0   1   2   0   0   1   0   0   0   1   2   1   0   1   2   1   2   0   2   1   0   0   2   1   0   2   1   0   1   0   1   1   2   0   1   2   2   2   0   0   0   1   0   1   0   1   1   1   0   2   2   2   1   1   1   0   2   0   0   1   2   2   2   1   1   0   1   1   1   1   2   1   1   0   1   1   1   1   1   1   0   1   0   1   0   0   2   0   1   0
 MK-3-16                1   2   1   2   2   1   1   2   1   1   0   0   0   0   1   2   2   1   1   2   1   2   0   0   2   1   1   2   2   1   0   2   2   1   1   2   1   1   1   1   1   1   2   2   1   0   0   1   2   1   2   1   2   2   2   1   2   0   0   2   1   1   0   1   2   1   0   1   2   1   0   1   1   1   1   1   0   2   2   2   1   2   1   0   0   1   2   1   1   0   2   1   2   0   0   0   0   2   2   1   1   0   1   1   1   2   1   0   2   0   0   1   2   0   0   1   1   0   0   1   2   1   0   1   2   1   2   0   1   1   1   0   1   1   1   2   0   0   1   0   1   1   2   0   1   2   2   2   0   0   0   0   0   1   0   1   1   1   0   2   2   2   2   1   1   0   2   0   1   1   2   1   1   2   1   0   1   1   1   0   2   1   0   1   1   1   1   1   1   1   0   1   1   1   1   1   2   0   1   0
 MK-4-1                 0   2   2   1   0   2   1   0   1   0   2   1   1   1   1   1   0   0   0   1   2   1   0   2   1   1   1   0   2   1   1   1   2   1   0   1   1   1   1   0   0   0   0   1   1   2   1   2   2   2   1   0   1   0   2   0   1   1   1   2   0   0   1   1   0   1   1   1   0   1   0   0   1   1   2   1   1   1   0   1   1   1   0   0   1   0   1   1   0   2   1   0   0   1   2   2   1   1   1   2   1   2   1   1   0   1   1   1   0   1   1   1   1   0   1   2   1   0   1   0   0   0   0   0   2   1   2   1   2   2   1   1   1   2   1   0   1   1   1   1   1   1   2   1   1   0   2   1   2   1   1   0   2   0   1   2   2   0   1   0   2   0   1   2   2   1   1   2   0   2   1   1   1   0   2   2   2   2   1   1   0   1   1   1   1   1   1   1   1   1   2   1   2   2   0   0   1   1   1   0
 MK-4-2                 0   2   2   1   0   2   1   0   1   1   2   1   1   1   1   1   0   0   0   1   2   1   0   2   1   1   1   0   2   1   1   1   2   1   0   1   1   1   1   0   0   1   0   1   1   2   1   1   1   2   1   1   1   0   2   0   0   1   1   2   0   0   1   1   1   1   1   1   0   1   0   0   1   1   2   1   1   1   0   1   2   1   0   1   1   0   2   1   0   2   1   0   0   2   2   2   0   1   1   2   1   1   1   1   0   1   1   1   0   0   1   1   1   0   1   2   0   0   1   0   0   0   0   0   2   1   2   1   2   2   1   1   1   2   1   1   1   1   1   1   1   1   2   1   1   1   2   1   1   1   0   0   1   1   0   2   2   0   2   0   2   0   0   2   2   1   1   2   1   2   1   1   1   1   2   2   2   2   0   1   0   0   0   1   1   1   2   1   1   1   2   1   2   2   0   0   1   1   1   0
 MK-4-3                 0   2   2   1   0   2   1   1   1   1   2   1   1   2   1   1   0   0   0   0   2   1   0   2   1   1   1   1   1   1   1   2   2   1   0   1   1   1   1   0   1   1   0   1   1   2   1   2   1   2   1   1   1   0   2   0   0   1   2   2   0   0   1   1   1   1   1   1   0   1   0   0   1   1   2   1   1   1   0   1   2   1   1   1   1   0   2   1   0   2   1   1   0   2   2   2   1   2   2   2   1   1   1   1   0   1   1   1   0   0   1   1   1   0   1   2   0   0   1   0   0   0   0   1   2   1   2   1   2   2   1   1   2   2   1   1   1   1   1   2   1   0   1   1   0   1   2   1   1   1   0   1   2   1   0   2   2   0   2   0   2   0   1   1   2   1   0   2   1   2   1   1   1   0   2   1   2   2   0   1   0   0   2   1   1   1   2   1   1   1   2   1   2   0   0   0   1   1   2   0
 MK-4-4                 0   2   2   1   0   2   1   1   1   1   1   1   1   2   0   1   0   1   0   0   1   1   0   2   0   1   1   0   1   1   1   2   2   1   1   1   1   1   1   0   2   1   0   1   1   2   2   2   1   2   0   2   1   0   2   0   0   1   2   2   0   0   1   1   0   1   2   1   0   1   0   0   1   1   2   1   1   1   0   1   1   1   1   1   1   0   2   1   0   2   1   1   0   2   2   1   1   1   2   2   1   1   1   1   0   1   1   1   0   0   0   1   1   0   2   2   0   0   1   0   0   0   0   1   2   1   2   1   2   2   1   1   1   2   1   2   1   1   1   2   1   0   1   1   0   1   2   1   1   0   0   1   2   2   1   2   1   1   2   0   2   0   1   1   2   1   0   2   2   2   1   0   1   0   2   1   2   2   1   1   1   1   2   1   1   0   2   2   2   0   2   1   2   0   0   0   1   0   2   0
 MK-4-5                 0   2   2   1   0   1   1   1   1   0   1   1   2   2   0   1   0   1   2   0   1   1   0   1   0   1   2   0   1   1   1   2   1   2   1   1   1   1   1   0   2   1   0   1   1   2   1   2   1   2   0   2   1   0   2   0   0   1   1   1   0   0   1   2   1   1   2   1   0   2   0   0   1   1   0   1   1   1   0   1   1   1   1   1   1   0   2   2   0   2   1   1   1   2   2   1   1   0   2   2   1   1   1   1   0   0   1   1   0   0   0   1   1   0   2   2   0   1   1   0   0   1   0   1   2   0   2   2   2   2   1   1   1   2   1   1   2   1   0   2   1   0   1   1   0   1   2   1   1   0   0   1   2   1   2   1   2   1   2   0   2   0   1   1   2   1   0   2   1   2   1   0   1   0   2   1   1   2   0   1   1   1   2   1   1   0   2   2   2   0   1   1   2   1   0   1   1   0   2   1
 MK-4-6                 0   2   2   1   0   1   1   1   1   0   0   1   2   2   0   1   1   1   1   0   1   1   0   1   0   0   1   0   1   1   1   2   1   2   1   1   1   1   1   0   2   1   0   1   2   0   1   2   2   2   0   2   1   0   2   0   0   1   2   1   1   0   1   2   1   1   2   1   1   1   1   0   2   1   1   1   1   1   0   1   1   1   0   1   1   0   2   2   1   2   1   1   1   2   2   1   1   0   2   1   1   1   1   1   0   1   1   1   2   1   0   1   1   0   2   2   0   2   1   0   0   1   0   1   2   0   2   2   2   2   1   1   1   1   1   1   1   1   0   2   1   0   1   0   0   1   2   1   1   0   0   1   2   1   2   2   2   1   1   0   1   1   1   1   2   0   0   2   2   2   1   0   1   0   1   1   1   1   1   1   1   1   2   1   1   0   2   2   1   0   1   0   2   2   1   1   1   1   2   1
 MK-4-7                 0   2   1   1   1   1   1   1   1   0   0   1   2   2   0   1   1   1   1   0   1   2   0   1   0   0   1   0   1   1   1   2   1   2   1   1   1   1   0   0   2   1   0   1   2   0   1   2   1   2   0   2   1   0   2   1   0   1   2   1   2   0   1   2   1   1   2   1   1   1   0   0   2   2   1   1   1   1   0   1   1   1   0   1   1   0   2   1   1   2   1   2   1   0   2   1   2   0   2   0   1   1   1   0   0   0   1   1   2   1   1   0   1   0   2   2   0   2   1   0   1   1   0   1   2   0   2   1   2   2   2   1   1   0   0   1   1   1   0   2   2   0   1   0   0   1   2   1   1   0   0   1   1   1   2   1   2   1   1   1   1   1   1   1   2   0   0   2   1   2   1   0   1   1   1   1   1   1   1   1   1   1   2   1   0   0   2   2   1   0   1   1   2   1   1   1   1   1   2   1
 MK-4-8                 0   2   1   1   1   1   1   2   2   0   0   1   2   2   1   1   1   1   1   0   1   1   0   1   0   0   1   0   1   1   0   2   1   2   1   1   1   1   1   0   2   1   0   1   2   0   1   2   1   2   0   2   1   0   2   1   1   2   2   1   2   0   0   2   2   1   2   1   0   2   0   0   2   2   1   1   1   1   0   0   1   1   0   2   0   0   2   1   1   2   1   1   1   0   2   1   2   0   1   0   1   1   1   1   0   0   1   2   2   0   1   1   1   0   2   2   0   2   1   0   1   1   1   1   2   0   2   1   2   2   2   1   1   0   2   1   1   1   0   1   1   0   1   0   0   1   2   1   1   1   0   1   1   1   2   1   2   1   1   1   0   1   1   0   2   0   0   2   1   2   1   0   0   1   1   1   1   1   1   1   1   1   2   1   0   0   1   2   1   0   1   1   2   1   1   2   1   1   2   1
 MK-4-9                 0   2   1   1   1   1   1   2   2   0   0   2   2   1   1   2   1   2   1   0   1   1   0   1   1   0   1   0   2   1   0   2   2   2   0   1   1   1   1   0   2   1   0   1   2   0   1   2   1   2   0   2   1   0   2   1   1   2   2   0   2   0   0   2   2   1   2   0   0   2   0   1   2   2   0   0   1   1   0   1   1   1   0   2   1   0   1   1   1   2   1   1   1   0   2   1   1   0   1   0   1   1   1   1   0   0   1   2   2   1   1   1   1   1   2   2   0   1   1   0   1   1   1   1   2   1   1   1   2   2   1   1   1   0   2   1   1   1   0   1   1   0   1   0   0   1   2   1   1   1   0   1   1   1   2   1   2   1   1   1   0   1   1   0   2   0   0   2   0   2   2   0   2   1   1   1   1   1   2   0   1   1   2   1   2   2   1   2   1   0   1   1   2   1   1   2   1   1   1   1
 MK-4-10                1   2   1   2   1   1   1   1   2   1   0   2   1   2   1   2   1   2   1   0   1   1   0   1   1   0   1   0   2   2   1   1   2   2   1   1   1   1   1   0   2   0   0   1   2   0   1   2   0   2   0   2   2   0   2   1   1   2   2   1   2   2   0   1   2   1   2   0   0   2   0   1   2   2   0   0   1   2   0   1   1   2   1   2   1   0   1   1   1   2   1   1   1   1   1   1   1   0   1   0   1   1   1   2   0   0   1   2   2   1   1   1   1   1   2   2   0   0   1   0   1   1   1   0   2   1   1   1   2   2   0   2   1   0   2   1   1   1   0   1   1   0   1   0   0   1   2   1   0   0   0   1   1   1   1   2   2   1   1   1   0   1   1   1   2   0   0   2   0   2   2   0   2   1   1   1   1   2   2   0   1   1   1   1   2   2   1   2   1   0   1   0   2   1   1   2   1   1   1   1
 MK-4-11                1   2   1   1   1   1   1   1   2   1   0   1   2   2   1   2   1   2   1   0   1   1   0   1   1   1   1   0   2   2   1   1   2   2   1   1   1   1   1   0   2   0   0   1   2   0   1   2   0   2   0   1   2   0   2   1   1   2   2   0   2   2   0   1   1   1   2   0   0   2   0   1   2   2   0   0   0   2   0   1   1   2   2   2   1   0   1   1   1   2   1   1   0   1   1   1   1   0   1   0   1   1   1   2   0   0   1   1   2   1   1   1   1   1   2   2   0   0   1   0   1   2   1   0   2   1   1   1   2   1   0   1   1   0   2   1   2   1   0   2   1   0   1   0   0   2   2   1   0   0   0   1   2   1   1   2   2   1   1   1   0   0   1   1   2   0   1   2   0   2   2   0   2   0   1   2   1   1   2   0   1   1   0   1   2   2   0   2   1   1   0   0   2   1   1   2   1   1   1   1
 MK-4-12                1   1   1   1   1   1   1   1   2   1   1   1   2   2   1   2   1   2   1   0   0   1   0   1   1   1   1   0   2   1   0   1   2   2   1   1   1   1   1   0   2   0   1   1   2   0   1   2   1   2   0   0   2   0   2   1   0   2   2   0   2   1   0   2   1   1   2   0   1   2   1   1   1   2   1   0   0   2   0   1   1   2   2   2   2   0   1   1   1   2   1   1   0   1   1   1   1   0   1   0   1   1   1   2   0   0   1   1   2   0   2   1   1   0   2   2   1   0   1   0   1   2   1   0   2   1   2   1   2   1   0   1   0   0   2   1   2   2   1   1   1   0   1   1   1   2   2   1   0   0   0   1   2   2   0   2   2   1   2   1   0   0   1   0   2   0   1   2   1   2   1   0   2   0   2   1   1   1   2   0   1   0   0   1   2   2   0   1   1   1   1   0   2   1   2   2   1   1   1   1
 MK-4-13                2   2   1   1   1   1   1   0   1   1   1   1   1   2   1   2   1   2   1   0   0   0   0   1   1   1   1   0   2   1   0   1   2   2   0   1   2   1   0   0   1   1   1   1   2   0   2   2   1   2   0   0   2   0   2   1   1   1   2   0   2   1   0   2   1   1   2   1   1   2   1   1   1   2   1   0   0   2   1   2   2   2   2   2   1   0   1   1   1   2   1   2   1   2   1   1   1   0   1   0   1   1   1   2   0   1   1   1   2   0   2   1   1   0   2   2   1   0   1   1   1   2   1   0   2   1   2   1   2   1   0   2   0   2   1   1   2   2   1   1   1   0   0   1   1   2   2   1   1   0   0   1   2   2   1   1   1   1   2   1   1   0   1   0   2   1   1   2   1   2   2   0   2   0   1   1   1   1   2   0   2   0   0   1   2   2   0   0   2   1   1   1   2   1   2   2   1   1   1   1
 MK-4-14                2   2   1   1   1   1   1   0   0   1   1   1   1   1   1   2   1   2   1   0   0   0   1   1   1   1   1   1   2   1   0   1   2   2   1   1   1   1   0   1   1   0   1   1   2   0   2   2   1   1   0   0   2   0   2   1   1   1   2   1   2   1   1   2   1   1   2   2   1   1   1   1   1   2   1   0   0   2   1   2   2   2   2   2   1   0   1   0   1   2   1   2   1   2   1   1   1   0   1   0   1   1   2   2   0   1   1   1   2   0   2   1   1   0   2   2   1   0   1   1   1   2   1   0   2   1   2   1   2   1   0   2   0   2   1   2   2   2   1   1   1   0   0   1   1   2   2   1   1   0   0   1   2   2   1   1   1   1   2   0   1   0   1   1   1   1   2   2   1   2   2   1   1   0   1   1   1   1   2   0   2   0   1   1   2   1   0   1   2   1   0   1   1   1   2   2   1   1   1   1
 MK-4-15                1   2   1   1   1   1   1   0   0   0   1   1   1   1   1   2   1   2   1   0   0   0   1   1   2   2   1   1   2   1   0   1   2   2   1   1   1   1   0   1   1   0   1   1   2   1   2   2   1   1   0   0   1   0   2   1   1   1   2   1   2   1   1   1   1   1   2   2   1   1   1   1   1   2   1   0   2   1   1   2   2   1   2   2   1   0   1   0   1   2   2   2   1   1   1   1   1   0   1   0   1   1   2   2   0   0   1   1   2   0   1   0   1   0   2   2   1   0   1   1   1   1   1   0   2   1   2   1   2   1   0   1   0   2   1   2   2   1   1   1   1   1   0   1   1   2   2   1   1   0   0   1   2   2   1   1   1   1   2   0   1   0   1   1   1   1   1   2   1   2   2   1   1   0   1   1   1   0   2   0   2   0   1   1   2   1   1   1   2   1   1   1   1   1   2   2   0   0   1   1
 MK-4-16                0   2   0   1   1   0   1   0   0   0   2   1   1   1   1   1   1   2   1   1   0   1   0   1   2   1   1   1   2   0   0   1   2   1   0   1   1   0   1   1   1   0   0   1   2   1   2   2   1   1   0   0   1   0   2   1   1   0   2   1   2   1   1   1   1   1   2   2   1   1   0   1   1   2   1   0   2   1   1   2   2   1   2   2   0   0   2   0   1   2   0   2   1   1   1   2   1   0   1   0   1   1   2   2   0   0   1   1   2   0   1   1   1   0   2   2   1   1   1   1   1   1   1   0   2   1   1   1   2   2   0   1   1   1   1   2   2   1   0   1   0   1   0   1   0   2   2   1   0   0   0   1   1   2   1   1   1   1   2   0   1   0   0   1   1   1   1   2   1   2   1   1   0   0   1   1   1   0   2   0   2   0   1   1   2   1   1   1   2   1   1   1   1   1   1   1   0   0   0   1
 MK-5-1                 1   1   0   1   2   0   1   0   0   0   1   1   2   2   1   0   0   1   0   0   0   1   1   1   1   1   0   1   1   1   1   1   2   1   1   2   1   1   0   2   0   0   1   1   0   1   1   1   1   1   2   2   0   0   1   2   0   2   0   2   1   0   2   1   0   0   1   2   2   0   0   1   1   2   1   2   0   1   2   1   1   1   1   0   1   0   2   1   2   2   0   2   1   0   1   1   1   1   1   0   0   1   1   1   1   0   0   0   1   1   2   0   1   1   1   1   2   1   2   2   1   2   2   1   1   1   1   1   0   1   1   0   1   1   0   1   0   2   0   1   0   1   1   1   2   0   1   1   0   1   0   1   0   1   1   1   1   1   0   2   2   1   1   1   1   1   0   2   0   1   1   1   2   0   2   1   1   2   0   0   0   0   2   2   2   0   0   1   1   2   1   0   1   1   1   1   1   2   0   2
 MK-5-2                 1   1   0   1   2   0   2   0   1   0   2   1   2   2   1   1   0   0   0   0   0   0   1   1   1   0   0   1   1   1   1   1   2   1   1   2   1   1   0   2   0   0   1   1   0   1   0   1   1   1   2   2   0   0   1   1   0   2   0   2   1   0   2   1   0   1   1   2   2   0   1   1   1   2   1   2   0   0   2   1   1   1   1   0   1   0   2   1   2   1   0   2   1   0   0   1   1   1   0   0   0   1   1   1   1   1   1   0   1   1   2   0   1   1   1   1   2   1   2   2   1   2   2   1   2   1   2   1   0   1   1   0   1   1   0   1   0   2   0   1   0   1   1   1   2   0   1   1   1   1   0   1   0   1   1   1   1   1   1   2   2   1   1   1   1   1   0   2   0   0   1   1   2   1   2   1   0   2   0   0   0   0   2   2   2   0   0   0   1   2   0   0   1   1   1   1   1   2   0   2
 MK-5-3                 1   1   0   1   2   0   2   0   0   1   2   1   1   2   1   1   0   0   1   0   1   0   1   1   1   1   0   1   1   1   1   1   2   1   1   2   1   0   0   2   0   0   2   1   0   1   2   1   1   1   2   2   0   0   1   0   1   2   0   2   1   1   2   1   0   1   1   2   1   2   2   1   1   2   1   2   0   0   2   0   1   1   1   0   1   1   2   1   2   2   1   2   1   0   0   1   1   1   0   0   0   0   0   1   1   1   1   0   1   1   1   0   1   1   1   2   2   1   1   1   1   2   2   1   2   1   1   1   0   1   2   0   0   1   0   1   1   2   0   1   0   1   1   1   2   0   0   1   1   1   0   1   0   1   1   1   1   1   1   2   2   1   2   1   1   1   0   2   0   1   0   1   2   1   2   1   0   1   0   0   1   0   2   2   2   0   0   0   2   2   0   0   1   1   1   1   1   2   0   2
 MK-5-4                 0   1   0   1   2   1   2   0   0   1   2   1   1   2   1   1   0   0   1   0   1   0   0   1   1   1   0   1   2   1   1   1   2   1   1   1   1   0   1   2   0   1   2   1   0   0   1   1   1   1   2   1   0   0   1   0   1   2   1   1   1   1   1   1   0   1   1   2   1   2   2   2   1   2   1   1   0   0   2   0   0   2   1   0   2   1   1   2   2   2   1   2   1   0   0   1   1   2   0   0   0   0   1   1   0   1   1   0   0   2   0   0   1   1   0   2   1   1   1   1   1   2   2   1   2   1   1   1   0   1   2   0   0   1   0   1   1   1   0   1   0   1   1   1   2   0   0   1   1   1   1   1   0   1   1   1   1   1   1   2   2   1   2   1   1   2   1   2   0   1   0   1   1   1   1   1   0   1   0   0   1   0   2   2   1   0   0   0   1   2   0   1   1   1   1   1   1   2   0   2
 MK-5-5                 0   1   0   1   2   1   2   1   0   1   2   1   1   2   1   1   0   0   1   0   2   1   1   1   1   1   1   1   2   1   1   1   2   1   1   1   1   0   1   2   0   1   2   1   0   0   0   1   0   1   2   1   0   0   2   1   1   1   1   1   2   1   1   1   1   1   1   0   1   2   2   2   1   2   1   2   0   2   1   0   0   2   1   0   2   1   1   2   2   2   1   2   1   0   0   2   1   2   1   0   0   0   1   1   0   1   1   0   0   2   0   1   1   1   0   2   1   1   1   1   2   2   2   1   2   1   1   1   0   1   2   0   0   1   0   1   1   1   0   1   0   1   1   2   2   0   0   1   1   0   1   1   0   1   1   1   1   1   1   2   2   1   2   1   1   2   1   2   0   1   0   1   1   1   1   1   0   1   0   0   1   0   2   2   1   0   0   0   1   2   1   1   1   1   1   1   1   2   0   2
 MK-5-6                 0   0   0   1   2   1   2   1   0   1   2   2   1   2   1   1   0   0   1   1   2   1   1   1   1   1   1   1   2   1   0   2   2   1   1   2   1   1   0   2   0   1   2   0   0   0   0   1   1   1   2   1   1   2   1   1   1   1   1   1   1   2   1   1   1   1   1   0   1   1   2   2   1   2   1   2   0   2   1   0   0   1   1   0   2   1   1   2   2   2   1   2   1   0   0   2   2   2   1   1   0   0   2   1   0   1   1   0   0   2   0   1   1   1   0   2   1   1   1   1   2   2   2   1   2   1   1   1   1   1   2   0   0   1   0   1   1   2   0   1   1   1   1   2   2   0   0   1   0   0   1   1   0   1   1   1   1   1   1   2   2   1   2   1   1   2   1   2   0   1   0   1   1   1   1   1   0   1   0   0   1   0   1   1   1   0   0   0   1   1   0   1   2   1   1   0   1   1   0   2
 MK-5-7                 0   0   0   1   2   1   2   1   0   1   1   1   1   2   1   2   0   0   1   1   2   1   1   2   0   0   1   2   2   1   0   2   2   1   0   2   1   1   0   2   1   1   2   1   0   0   0   1   1   1   2   1   1   2   1   1   1   0   2   1   1   1   1   1   1   1   1   0   1   1   2   2   1   2   1   2   0   2   1   1   0   1   1   0   2   1   1   2   2   2   1   2   2   0   0   2   2   2   2   0   0   0   2   1   1   1   1   0   0   1   0   1   1   2   0   2   1   1   1   2   2   2   2   1   2   0   1   2   1   1   2   0   0   1   0   1   1   1   0   2   1   1   0   1   2   0   0   1   0   0   1   1   0   1   1   1   1   1   1   2   2   1   1   1   1   2   1   2   0   1   1   2   1   1   1   1   0   1   0   0   0   0   1   1   1   0   0   0   1   1   0   1   2   1   2   0   1   2   0   2
 MK-5-8                 0   0   0   1   2   1   2   0   0   1   2   1   1   2   0   2   0   0   1   1   2   1   1   1   0   0   1   2   2   1   0   2   2   0   0   2   1   1   1   2   0   1   2   1   0   0   1   1   0   1   2   1   1   2   1   0   1   0   2   1   1   0   1   2   1   1   0   0   1   1   2   2   1   2   0   2   0   1   1   1   0   1   1   0   2   1   1   1   2   2   0   2   2   0   0   2   1   2   2   0   0   0   2   1   1   0   1   0   0   1   1   1   1   1   0   1   1   1   1   2   2   2   2   2   2   0   1   2   0   1   2   0   0   1   0   1   1   2   0   2   1   1   0   1   2   0   0   1   0   0   1   1   0   1   1   1   1   1   2   2   2   1   1   2   0   1   1   2   0   1   1   2   2   1   1   1   0   1   0   0   0   1   1   1   1   1   0   0   1   0   1   1   2   1   2   1   1   2   0   2
 MK-5-9                 1   0   0   1   1   1   2   0   0   1   2   1   1   2   0   1   0   1   1   1   1   0   1   0   0   0   1   2   2   1   0   2   2   0   0   2   1   1   1   2   0   2   2   0   0   0   1   1   0   1   2   1   1   2   1   0   1   0   2   1   1   0   1   2   1   2   0   0   1   2   2   2   1   2   1   2   0   1   1   1   0   1   0   1   2   1   1   1   2   1   0   2   2   0   0   2   1   2   2   0   0   1   2   1   1   1   1   0   2   1   1   1   1   1   0   1   1   1   1   2   2   2   2   2   2   0   1   2   0   1   2   0   0   1   1   1   1   2   0   1   1   1   0   1   1   0   1   1   0   0   1   1   0   1   1   0   1   1   2   2   2   1   1   2   0   2   0   2   0   1   1   2   1   1   1   1   0   1   2   0   0   1   1   1   1   1   0   0   1   0   1   0   2   1   2   1   1   2   0   2
 MK-5-10                1   1   0   1   0   1   2   0   0   1   2   0   1   2   1   1   0   1   1   1   2   0   1   0   0   0   0   2   1   1   0   2   2   1   0   2   1   1   0   2   0   2   2   0   0   0   1   1   0   1   2   1   0   2   1   0   1   0   1   0   1   1   1   2   1   1   0   0   2   2   2   2   1   2   1   2   0   0   2   1   1   1   0   0   2   1   1   2   2   1   1   2   2   0   0   1   1   2   2   0   0   2   2   1   1   1   1   0   2   1   2   1   1   1   0   1   1   0   1   2   2   2   1   2   2   0   1   2   0   1   1   0   1   1   0   0   1   2   0   0   1   1   0   1   1   1   1   1   0   0   1   1   0   1   1   1   2   1   2   2   2   1   1   2   0   2   0   2   1   1   1   2   1   0   1   1   0   1   2   0   1   1   1   1   1   1   1   0   1   0   1   1   2   1   2   1   1   2   0   2
 MK-5-11                1   1   0   1   1   1   1   0   0   1   2   0   1   0   2   2   1   1   1   1   2   0   1   0   0   0   0   2   1   0   0   2   2   1   1   2   1   0   0   2   0   2   0   0   0   0   1   2   0   1   1   1   0   1   1   0   1   0   1   0   1   2   1   2   1   1   0   0   1   2   2   2   1   2   1   2   0   0   2   2   2   1   1   0   2   1   1   2   2   2   2   2   2   0   0   1   1   2   1   0   0   2   2   1   0   1   1   0   1   1   2   1   1   1   0   0   0   0   1   2   2   2   1   2   2   0   0   2   0   1   1   0   0   1   0   1   1   2   0   1   1   0   0   2   1   1   1   1   0   0   1   2   0   1   0   0   2   2   2   1   2   0   2   2   0   2   1   2   1   1   1   2   1   0   1   2   0   1   2   0   1   1   1   2   1   1   1   0   2   0   1   1   2   1   2   1   1   1   0   2
 MK-5-12                1   1   0   1   1   1   1   0   0   2   2   1   1   0   2   1   2   1   1   1   2   0   1   0   0   0   0   2   0   0   0   2   2   0   1   2   1   0   1   1   0   2   0   0   0   0   0   2   1   0   2   1   0   1   1   1   1   0   1   0   1   2   1   1   1   1   0   0   1   2   2   1   1   2   0   2   0   0   2   2   2   2   1   0   2   1   1   2   2   2   2   2   2   1   0   1   1   2   0   1   0   2   1   1   0   1   1   0   1   1   2   1   1   1   1   0   0   0   1   2   1   2   1   2   2   0   0   2   1   1   0   0   0   1   0   1   1   1   0   1   1   0   0   2   1   1   1   1   0   0   1   2   1   1   0   1   1   2   2   1   2   2   2   2   0   1   1   2   1   1   1   2   1   0   1   1   0   1   2   0   1   1   1   2   0   1   1   0   2   0   1   1   2   0   2   2   1   1   0   2
 MK-5-13                1   1   0   1   1   2   1   0   0   2   2   1   1   0   2   2   2   1   1   0   2   0   1   0   0   0   0   1   0   0   0   2   2   0   2   2   0   0   1   1   0   2   0   0   0   0   1   2   1   0   2   1   0   1   1   1   1   0   1   0   1   2   0   1   1   0   0   0   0   2   2   1   1   1   0   1   0   1   2   2   1   2   1   0   1   1   1   2   2   2   1   2   1   1   0   1   1   1   0   1   1   2   1   1   1   2   1   0   1   1   2   1   1   1   1   1   0   0   1   1   1   2   1   2   2   0   0   1   1   0   0   0   0   1   1   1   0   2   0   1   2   1   0   2   1   1   1   1   0   0   1   2   1   1   0   0   1   2   1   2   2   2   2   2   0   2   1   2   1   1   1   2   1   0   1   2   0   1   2   0   0   0   1   2   0   1   1   0   2   0   1   1   1   0   2   2   1   1   0   2
 MK-5-14                2   1   1   0   1   1   1   0   1   1   2   1   2   0   2   2   2   1   1   0   0   0   0   1   0   0   0   1   0   0   0   2   1   0   2   2   0   0   1   1   0   2   0   0   1   1   1   2   1   0   2   0   0   1   1   1   1   0   1   0   1   1   0   1   1   0   1   0   0   2   2   1   2   1   0   1   0   1   2   2   1   1   1   0   1   1   1   1   2   2   1   2   1   1   0   0   1   0   0   1   1   1   1   1   1   2   1   0   1   1   1   1   1   1   1   0   0   0   2   1   0   2   1   2   2   0   0   1   2   0   0   0   1   1   2   1   0   0   0   1   2   1   0   2   1   1   1   1   0   0   1   2   1   0   0   0   1   2   1   1   2   2   2   2   0   2   1   2   1   1   2   2   2   0   1   0   0   1   2   0   1   0   1   1   0   1   1   0   2   0   1   1   1   1   2   2   1   2   0   2
 MK-5-15                2   1   1   0   1   1   1   0   1   1   2   1   2   0   1   2   2   1   1   0   0   0   1   1   0   0   0   1   0   0   0   2   1   0   2   2   0   0   1   1   0   2   0   0   1   1   1   2   1   0   2   0   0   1   1   1   1   0   0   0   1   0   0   1   2   0   1   0   0   2   2   1   1   0   0   1   0   1   1   2   1   1   1   0   1   1   0   1   2   2   1   2   1   1   0   0   1   0   0   1   1   1   1   1   1   2   1   0   1   1   1   0   1   1   1   0   0   0   2   2   0   2   1   2   2   0   0   1   2   0   1   0   1   1   0   1   0   0   0   1   1   1   1   2   1   1   1   0   0   0   1   1   1   0   0   1   0   2   1   1   2   2   2   1   0   2   1   2   1   1   2   1   2   0   1   0   1   1   2   0   1   0   1   2   0   0   1   0   2   0   1   1   1   2   2   2   1   2   0   2
 MK-5-16                2   1   1   0   2   1   1   0   1   1   2   1   2   0   1   2   2   0   2   1   0   0   1   1   1   0   0   1   1   1   0   2   1   1   2   2   0   0   1   1   0   2   0   0   1   1   1   2   1   0   2   0   1   1   1   1   1   0   0   0   1   0   1   1   1   0   1   0   0   2   2   1   0   0   1   1   0   1   1   2   1   1   0   0   1   1   0   1   2   0   1   2   2   1   1   0   1   0   0   1   1   1   1   1   1   2   2   0   1   1   1   0   1   1   1   0   1   1   1   2   0   2   1   2   2   0   0   1   2   0   1   0   0   1   1   1   0   0   0   1   0   1   1   1   2   1   1   0   2   1   0   1   1   1   0   0   0   2   1   1   2   2   2   2   0   2   1   2   1   1   2   1   2   0   1   0   1   1   2   0   1   0   1   2   0   0   1   0   2   0   1   1   1   2   2   1   1   2   0   1
 MK-6-1                 2   1   1   2   1   0   0   1   1   2   2   1   2   2   1   0   1   1   1   1   1   0   1   0   1   1   1   1   1   1   2   0   1   2   0   1   1   1   1   0   1   1   1   1   2   1   1   2   1   0   2   2   2   1   0   1   1   2   2   1   1   0   2   0   0   2   2   0   0   2   0   1   1   1   2   0   1   1   1   2   0   0   0   1   1   1   0   1   1   1   2   2   0   0   1   0   2   1   1   0   2   2   1   1   0   2   1   2   0   0   1   2   0   1   0   2   1   1   2   1   1   1   0   1   1   2   0   1   1   1   1   1   2   2   1   0   2   1   1   0   1   1   2   0   1   1   1   2   2   1   1   1   1   0   0   2   1   2   1   1   2   1   1   0   2   1   0   2   2   1   0   2   0   2   1   1   0   0   2   0   1   1   1   2   1   1   2   1   2   0   2   1   1   2   1   1   0   1   1   2
 MK-6-2                 2   1   1   2   1   0   0   1   0   1   2   0   1   2   1   0   1   1   2   1   1   0   1   0   1   1   1   1   1   1   2   0   0   2   0   1   1   1   1   0   1   1   1   1   1   1   1   1   1   1   2   1   2   1   0   1   1   2   2   1   1   0   1   2   0   2   2   0   0   2   1   1   1   1   1   1   1   1   1   2   0   0   0   1   1   1   0   1   1   1   2   1   0   0   1   0   2   2   1   0   2   2   1   1   0   2   1   2   0   0   2   1   0   1   0   2   1   1   2   0   1   1   0   2   2   2   0   1   1   1   1   1   2   2   1   0   2   1   1   1   1   1   2   0   1   1   1   2   2   0   1   2   1   0   0   2   1   2   1   1   2   1   1   0   2   1   0   2   2   1   0   2   1   2   1   1   1   1   2   1   1   0   1   2   1   1   2   1   2   0   2   1   2   2   1   1   0   1   1   2
 MK-6-3                 2   2   1   2   1   0   0   1   1   1   2   1   1   2   1   0   2   1   2   1   1   1   1   0   1   1   1   2   1   1   2   1   0   2   0   1   1   1   0   1   2   1   1   1   1   1   1   1   1   1   2   2   2   2   0   1   1   2   2   1   1   0   1   2   0   2   2   0   0   1   1   1   1   1   1   1   1   1   1   2   0   0   0   1   2   1   0   1   1   1   2   0   0   0   1   0   2   2   1   0   2   2   2   1   0   2   1   2   0   0   2   1   0   0   0   2   1   1   2   0   1   1   0   2   1   2   0   1   1   1   2   1   1   1   2   0   1   1   1   1   1   1   2   0   1   1   0   2   2   0   1   2   1   0   0   2   1   2   2   1   2   1   1   0   2   1   0   2   1   1   0   2   1   2   1   1   1   1   2   1   1   0   0   2   1   1   2   1   1   1   2   1   2   2   1   1   0   1   1   1
 MK-6-4                 2   2   1   2   1   0   0   0   1   2   1   1   1   2   1   0   2   1   2   1   1   1   1   0   1   1   2   2   1   1   2   1   1   2   0   0   1   1   1   1   2   1   1   1   1   1   1   0   0   1   2   2   2   2   2   0   1   1   2   1   1   0   1   0   0   2   2   0   1   1   0   1   1   1   0   1   0   1   2   2   0   0   1   1   2   1   0   2   1   2   2   0   1   0   1   0   2   2   1   0   2   2   1   1   1   2   1   2   1   0   2   1   0   0   0   2   1   1   2   0   2   1   0   2   1   2   0   1   1   1   1   1   1   1   2   0   1   1   0   1   1   1   2   0   1   2   1   2   2   0   1   1   1   0   0   2   1   2   1   1   2   1   0   0   1   1   1   2   0   1   1   2   0   2   1   1   1   1   2   0   1   0   0   2   0   1   1   1   1   1   2   1   1   2   1   1   0   1   2   1
 MK-6-5                 2   2   2   2   1   0   1   0   1   2   1   0   1   2   1   0   2   1   1   1   1   1   1   0   1   1   1   2   1   1   1   1   1   2   0   0   1   0   1   1   2   1   1   1   1   1   1   0   0   1   1   2   2   2   2   0   1   1   2   1   1   0   1   0   0   2   2   0   1   2   0   1   1   1   0   2   0   1   2   2   0   0   1   1   1   1   0   1   1   2   2   0   1   0   2   0   2   2   2   0   0   2   1   1   1   2   1   1   1   0   2   1   0   0   0   0   1   1   1   0   1   1   0   2   0   2   0   1   1   1   1   2   1   2   2   0   1   1   0   1   1   2   2   0   1   2   1   2   2   0   1   1   0   1   0   2   1   2   1   1   2   1   0   0   1   1   1   2   0   1   1   0   0   2   0   1   2   1   2   1   1   1   0   1   1   1   1   1   2   1   2   2   1   2   1   1   0   1   2   1
 MK-6-6                 2   2   2   2   1   0   1   1   1   2   1   1   1   2   1   0   2   1   1   1   2   1   1   1   1   1   1   2   2   1   1   1   1   2   0   1   1   0   1   1   2   2   1   1   1   2   1   0   0   2   1   1   2   2   2   0   1   1   2   1   1   0   1   0   0   2   2   0   1   2   0   1   1   1   0   2   0   1   2   2   0   0   1   2   1   1   0   1   0   2   2   1   0   0   2   0   1   2   2   0   0   2   1   1   0   2   0   1   2   0   2   0   0   0   0   0   1   1   1   0   1   2   0   2   0   2   0   1   1   1   1   2   1   2   2   0   1   1   0   1   0   2   2   1   1   2   2   2   2   0   1   1   0   1   1   1   1   2   0   1   2   2   0   0   1   1   0   2   0   1   1   0   0   2   0   0   1   1   1   1   1   1   0   1   1   1   1   1   2   0   2   0   1   2   1   1   1   1   2   1
 MK-6-7                 2   2   2   1   1   1   1   1   0   0   1   1   1   2   1   0   2   1   1   1   2   1   1   1   1   2   1   2   2   1   1   1   1   2   1   1   1   0   1   1   1   2   1   1   1   1   1   0   0   2   1   1   2   1   2   1   1   1   2   1   1   0   1   0   0   2   2   1   2   2   1   1   1   1   1   2   0   1   2   2   1   0   1   2   1   1   0   1   0   2   2   1   0   0   2   0   1   2   2   0   0   1   1   1   0   1   0   1   1   0   2   0   0   0   0   0   1   1   2   0   0   2   0   1   1   1   0   1   1   2   1   2   0   2   2   0   1   1   0   1   1   2   1   2   1   1   2   1   2   0   1   1   0   1   1   1   1   2   0   1   2   1   0   1   1   1   0   1   1   1   1   0   0   2   0   0   1   1   1   1   1   1   0   1   1   1   1   1   2   0   1   0   1   2   1   0   1   1   2   1
 MK-6-8                 0   2   2   1   2   1   1   1   0   0   2   1   1   2   1   0   2   1   1   1   2   1   1   1   1   2   1   2   2   1   2   1   1   2   1   1   1   0   1   1   1   2   1   1   2   2   1   0   0   2   1   0   2   1   2   0   1   1   2   1   1   0   1   0   0   2   2   1   1   2   1   0   1   2   2   2   0   1   2   2   0   0   2   2   1   0   0   1   0   2   2   1   1   0   2   2   1   2   2   0   0   2   1   1   1   0   0   1   1   0   2   0   0   0   0   0   1   1   2   0   0   2   0   1   1   1   0   1   1   2   1   2   0   2   2   1   1   0   0   1   1   2   1   2   1   1   2   1   2   1   1   1   1   1   1   1   1   2   1   0   2   1   0   0   0   1   1   1   1   1   1   0   0   1   0   1   0   1   1   1   1   1   0   2   2   1   1   1   2   0   1   0   0   2   1   0   2   1   2   1
 MK-6-9                 0   2   2   2   2   1   1   1   1   0   2   1   1   0   1   1   2   1   1   1   2   1   1   1   0   2   0   2   2   1   2   1   1   2   1   2   0   1   0   1   1   2   1   1   2   1   1   1   1   2   1   1   1   1   2   0   1   0   2   1   1   0   0   0   1   2   2   0   1   2   1   1   1   1   2   1   0   1   2   2   0   0   2   2   1   0   0   1   0   2   2   0   1   0   2   2   1   2   2   0   0   2   1   1   1   0   0   1   1   0   1   0   0   0   0   0   1   1   2   1   0   2   0   1   1   1   1   1   1   2   1   2   1   2   2   0   0   1   0   2   1   2   1   2   0   1   2   1   1   1   1   1   1   2   1   1   1   2   1   0   1   1   1   0   0   1   1   2   1   1   1   0   0   1   0   1   0   1   1   1   0   1   0   2   2   1   1   1   2   2   1   0   0   2   1   1   2   1   2   1
 MK-6-10                0   1   2   1   2   1   1   1   1   1   2   1   1   0   1   2   2   1   1   1   2   1   1   2   0   2   0   2   2   1   2   1   1   0   1   2   0   1   0   1   1   1   1   1   2   1   1   1   1   1   1   1   1   1   1   0   1   0   2   1   1   0   0   0   1   1   1   0   1   2   1   1   1   1   1   1   0   1   2   2   2   1   2   2   1   0   0   1   0   2   2   1   0   0   2   2   1   2   2   0   0   2   2   1   0   0   0   1   1   0   2   0   0   0   0   1   1   1   2   1   0   2   0   0   0   1   1   0   1   2   1   2   1   2   2   0   0   1   0   2   1   2   1   2   0   1   2   1   0   1   1   1   1   2   1   1   1   2   1   0   1   1   1   0   0   1   1   2   1   1   1   0   0   1   0   1   1   1   1   2   1   1   0   1   2   2   1   1   2   2   1   0   0   2   2   1   1   1   2   1
 MK-6-11                0   1   2   1   2   1   2   1   1   2   2   1   0   1   1   1   2   1   1   1   2   1   1   2   0   2   1   2   2   1   2   1   1   0   0   2   0   1   0   2   1   1   1   1   1   1   1   1   1   1   1   1   1   1   1   0   1   0   2   1   1   0   0   1   1   1   1   0   1   2   1   1   1   1   1   1   0   1   2   2   2   1   2   1   0   0   0   0   0   2   2   1   0   0   2   1   1   2   2   0   0   2   2   1   0   0   0   1   1   0   2   0   0   1   2   1   0   1   2   1   1   2   0   0   0   2   0   0   2   2   1   2   1   2   1   0   0   1   0   1   1   2   1   2   0   1   1   1   1   1   1   1   1   2   1   1   0   0   1   0   1   1   1   0   0   1   1   2   1   1   1   0   0   1   0   1   1   2   2   2   1   1   0   1   1   2   0   1   2   1   1   1   0   2   2   1   1   1   2   1
 MK-6-12                0   1   1   1   2   1   2   1   1   2   1   1   0   0   1   1   1   1   1   1   1   2   1   1   1   2   2   1   2   1   2   1   1   0   0   2   0   1   1   2   0   1   0   1   1   1   1   1   1   1   1   1   1   1   1   0   1   0   2   1   1   1   0   1   1   1   1   0   1   2   1   2   1   1   1   0   0   1   2   2   1   1   2   1   0   0   0   0   0   1   2   1   1   0   2   1   1   2   2   0   1   1   2   1   0   0   0   1   1   0   2   2   0   0   2   1   0   1   2   1   1   2   0   0   1   2   0   0   1   2   1   2   2   2   1   0   0   1   1   1   1   2   1   2   1   1   1   0   1   2   1   1   1   1   1   1   0   0   1   0   1   1   1   0   0   1   1   2   1   1   0   0   0   1   0   2   1   2   2   2   1   1   0   1   1   2   1   1   1   1   1   1   0   2   1   1   1   1   2   1
 MK-6-13                0   1   2   1   2   1   2   1   1   2   1   1   0   0   1   1   1   1   1   1   1   2   1   1   2   2   2   1   2   1   2   1   1   0   1   2   0   1   1   2   0   1   0   1   1   1   1   1   1   1   1   1   1   2   1   0   0   1   2   1   1   1   0   1   1   1   0   0   1   2   0   2   1   1   1   0   0   2   2   2   1   1   2   1   0   0   0   0   0   1   2   1   1   1   2   1   1   2   2   0   1   1   2   1   0   0   0   1   1   0   2   2   0   0   2   1   0   1   2   1   0   2   1   0   0   2   0   0   1   2   1   2   2   1   1   0   0   1   1   1   1   2   1   2   2   1   1   0   1   2   1   1   1   1   1   1   0   1   0   1   1   1   1   1   0   1   1   2   1   1   0   0   0   1   1   2   1   2   2   2   1   2   0   0   1   2   1   1   1   1   1   1   0   2   1   1   1   1   2   1
 MK-6-14                0   1   2   1   2   1   2   1   1   2   1   1   1   0   0   1   2   1   1   1   1   2   1   1   2   2   2   1   2   1   2   1   1   1   1   2   1   1   1   2   0   1   0   1   1   0   1   1   1   1   2   0   2   2   2   0   0   1   2   0   1   1   1   1   1   1   0   0   1   2   0   2   1   1   2   0   1   1   2   2   1   1   2   1   0   0   0   0   0   1   2   1   1   1   2   1   1   2   2   0   2   0   2   1   0   0   1   1   2   0   2   2   0   0   2   1   0   1   1   1   0   2   1   0   0   2   0   0   1   2   1   1   1   1   1   0   0   1   1   1   1   2   1   2   2   1   0   1   2   1   1   2   1   0   1   1   0   1   0   1   1   1   1   1   0   1   1   2   1   0   1   0   0   2   1   1   1   2   2   2   1   2   0   1   1   2   1   0   2   1   0   1   0   2   1   1   1   1   2   1
 MK-6-15                0   1   2   1   2   1   1   1   1   2   1   1   1   0   0   1   2   1   1   1   1   1   1   1   2   1   2   1   2   1   2   1   1   1   1   2   2   1   1   2   0   1   0   1   1   0   0   1   0   1   2   0   2   2   2   0   1   2   2   0   1   1   1   1   1   1   0   1   1   2   2   1   1   1   2   1   1   1   2   2   1   1   2   1   0   0   0   0   0   0   2   0   1   1   2   1   1   2   2   0   2   0   1   1   0   2   1   1   2   0   2   2   0   0   2   1   0   1   1   1   1   2   1   0   0   2   0   0   1   2   1   1   1   1   1   0   0   1   1   1   1   2   1   2   2   1   0   1   2   1   1   0   1   0   0   1   0   2   0   1   1   1   1   1   0   1   1   2   1   0   1   0   0   2   1   1   1   2   2   2   1   2   0   1   1   1   1   0   2   1   0   1   0   2   0   1   1   1   2   0
 MK-6-16                0   1   2   0   2   1   1   1   1   1   1   1   1   0   0   1   2   1   1   1   1   1   1   1   2   1   2   1   2   1   2   1   1   1   1   2   2   1   1   1   0   1   0   1   1   0   0   1   1   1   2   0   2   2   2   0   1   2   1   1   1   1   1   2   1   1   0   1   1   2   2   0   0   1   2   1   1   1   1   1   1   1   2   1   0   0   0   0   0   0   2   0   1   1   2   1   1   2   2   0   2   0   1   0   0   1   1   1   2   0   2   2   0   0   2   1   0   1   2   1   1   2   1   1   0   2   0   0   1   1   1   1   0   1   1   0   0   1   1   2   1   2   2   2   2   1   0   1   1   0   1   0   1   0   0   1   0   2   0   1   1   1   2   1   0   1   1   2   0   0   1   0   1   2   1   1   1   2   2   2   1   2   0   0   1   1   0   0   2   2   0   1   1   2   0   1   1   1   2   1
 
!****************************************** Phenotypic Data **********************************************************
!-100.0 is resevred for missing phenotype
SimulatedTrait1        10.2486   12.3167   10.8021    9.7545    9.2717   12.1168   13.1495   11.1783    9.1055    9.8151    9.0619   11.5099    7.3292   10.6626   10.1093    9.4881   10.8990   10.7922   10.3344   10.7830   10.7648    9.7471    9.6727    9.2329    8.2725    9.2625    9.4571   10.8738    9.8609    9.2609    9.7516    8.5680   11.9426   10.2211    9.1622   10.8560   11.0074   10.3179   10.5062   11.0272   10.6981    9.3180    9.2105    9.9130   10.5392    9.1993    7.4007   10.2622   11.2103   10.4937    9.7135   11.0754   10.6085    8.0041    8.0845   11.9306   10.7061    8.4120    8.6362   11.3345    9.8127    8.5898   10.5459   10.0923    9.9545   10.6911   11.1515   11.8587   10.9122    8.7538   10.3946    9.1106   10.4150    9.3436    9.3920    9.7338    9.2368    9.3223   11.1539    9.6927   10.7082   10.4020   11.1692    8.9865   10.0463   11.5670    9.8821    9.9435    9.7377    7.1077   10.0264   10.4889   10.2206   10.0052    9.7091    9.6805    9.3474    9.4377    9.5809    9.7956   10.3588    9.7156    9.9104    8.2868    9.1311    8.4045   10.7437    9.3486    8.6575    9.3837    9.3694   10.6900   11.4694   10.7705    9.0387   12.2577    9.4865    9.1917    9.0188    8.6256   10.5490    9.3083    9.9374    9.4190    8.4220   12.8154   11.9556   11.5957   10.7506    9.7218   11.1380    9.9164    9.1051   10.6005    9.0902   12.2422   10.5567    9.7083   10.9120    8.5466    7.9540   10.2562    9.9838   10.4190   10.7637    9.1519   10.0840    9.9417   10.3464   10.0217   10.2819    9.6226    9.7259   10.2211   12.7121   10.2087    9.4348    9.7217    9.7613   10.5113   10.4007    8.7724    8.7808   10.1614   10.1221   10.2659   11.8519    9.4614   10.8259   11.6521    9.5856    9.3773    9.1210   10.0762   12.1060    9.4885    8.4968    9.0248   10.0312    8.8290   10.3552    8.5562    9.9355    9.5354    9.0942    9.8961    9.2208    8.4932    9.9660   10.6661    9.5978   11.1017   11.1204   10.0479    8.8558   11.8045   10.5791    8.8038    9.0943    9.4690
 
