# Supplementary material for: Inclusive Composite Interval Mapping of QTL by Environment Interactions in Biparental Populations
Source: PLoS One. 2015 Jul 10;10(7):e0132414. doi: 10.1371/journal.pone.0132414 (PMC4498613; doi:10.1371/journal.pone.0132414)
Supplement: S2 File — (ZIP) [file pone.0132414.s002.zip › F2 population/e=1/run_00080.met]

!**********************Note: lines staring with "!" are remarks and will be ignored in the program********************
!*********************************General Information**********************************
!Assuming F1 = P1 x P2, populations available in QTL IciMapping are: 
!  1, P1BC1F1 = P1 x F1, the first backcrossing where P1 is used as the recurrent parent;
!  2, P2BC1F1 = P2 x F1, the first backcrossing where P2 is used as the recurrent parent;
!  3, F1DH, F1-derived doubled haploids; 
!  4, RIL or F1RIL, recombination inbred lines through the repeated selfing of F1;
!  5, P1BC1RIL, recombination inbred lines through the repeated selfing of P1BC1F1;
!  6, P2BC1RIL, recombination inbred lines through the repeated selfing of P2BC1F1;
!  7, F2, the selfing generation of F1;
!  8, F3, the selfing generation of F2;
!  9, P1BC2F1, the second backcrossing where P1 is used as the recurrent parent; 
! 10, P2BC2F1, the second backcrossing where P2 is used as the recurrent parent;
! 11, P1BC2RIL, recombination inred lines through the repeated selfing of P1BC2F1; 
! 12, P2BC2RIL, recombination inred lines through the repeated selfing of P2BC2F1; 
! 13, P1BC1F2, the selfing generation of P1BC1F1; 
! 14, P2BC1F2, the selfing generation of P2BC1F1; 
! 15, P1BC2F2, the selfing generation of P1BC2F1; 
! 16, P2BC2F2, the selfing generation of P2BC2F1; 
! 17, P1BC1DH, P1BC1F1-derived doubled haploids; 
! 18, P2BC1DH, P2BC1F1-derived doubled haploids; 
! 19, P1BC2DH, P1BC2F1-derived doubled haploids; 
! 20, P2BC2DH, P2BC2F1-derived doubled haploids; 
   7      !Mapping Population (see remarks above)
   2      !Mapping Function (1 for Kosambi; 2 for Haldane; 3 for Morgan)
   2      !Marker Space Type (1 for intervals; 2 for positions)
   1      !Marker Space Unit(1 for centiMorgans; 2 for Morgan)
   6      !Number of Chromosomes (or Linkage Groups)
 200      !Size of the mapping population
   1      !Number of environments
 
!***************************************** Chromosomes and Linkage Maps **********************************************
!Chromosome                 NumMarkers
-CH1                        16
-CH2                        16
-CH3                        16
-CH4                        16
-CH5                        16
-CH6                        16
!Linkage map (Marker name followed by position or the interval length)
 MK-1-1                1     0.000
 MK-1-2                1    10.000
 MK-1-3                1    20.000
 MK-1-4                1    30.000
 MK-1-5                1    40.000
 MK-1-6                1    50.000
 MK-1-7                1    60.000
 MK-1-8                1    70.000
 MK-1-9                1    80.000
 MK-1-10               1    90.000
 MK-1-11               1   100.000
 MK-1-12               1   110.000
 MK-1-13               1   120.000
 MK-1-14               1   130.000
 MK-1-15               1   140.000
 MK-1-16               1   150.000
 MK-2-1                2     0.000
 MK-2-2                2    10.000
 MK-2-3                2    20.000
 MK-2-4                2    30.000
 MK-2-5                2    40.000
 MK-2-6                2    50.000
 MK-2-7                2    60.000
 MK-2-8                2    70.000
 MK-2-9                2    80.000
 MK-2-10               2    90.000
 MK-2-11               2   100.000
 MK-2-12               2   110.000
 MK-2-13               2   120.000
 MK-2-14               2   130.000
 MK-2-15               2   140.000
 MK-2-16               2   150.000
 MK-3-1                3     0.000
 MK-3-2                3    10.000
 MK-3-3                3    20.000
 MK-3-4                3    30.000
 MK-3-5                3    40.000
 MK-3-6                3    50.000
 MK-3-7                3    60.000
 MK-3-8                3    70.000
 MK-3-9                3    80.000
 MK-3-10               3    90.000
 MK-3-11               3   100.000
 MK-3-12               3   110.000
 MK-3-13               3   120.000
 MK-3-14               3   130.000
 MK-3-15               3   140.000
 MK-3-16               3   150.000
 MK-4-1                4     0.000
 MK-4-2                4    10.000
 MK-4-3                4    20.000
 MK-4-4                4    30.000
 MK-4-5                4    40.000
 MK-4-6                4    50.000
 MK-4-7                4    60.000
 MK-4-8                4    70.000
 MK-4-9                4    80.000
 MK-4-10               4    90.000
 MK-4-11               4   100.000
 MK-4-12               4   110.000
 MK-4-13               4   120.000
 MK-4-14               4   130.000
 MK-4-15               4   140.000
 MK-4-16               4   150.000
 MK-5-1                5     0.000
 MK-5-2                5    10.000
 MK-5-3                5    20.000
 MK-5-4                5    30.000
 MK-5-5                5    40.000
 MK-5-6                5    50.000
 MK-5-7                5    60.000
 MK-5-8                5    70.000
 MK-5-9                5    80.000
 MK-5-10               5    90.000
 MK-5-11               5   100.000
 MK-5-12               5   110.000
 MK-5-13               5   120.000
 MK-5-14               5   130.000
 MK-5-15               5   140.000
 MK-5-16               5   150.000
 MK-6-1                6     0.000
 MK-6-2                6    10.000
 MK-6-3                6    20.000
 MK-6-4                6    30.000
 MK-6-5                6    40.000
 MK-6-6                6    50.000
 MK-6-7                6    60.000
 MK-6-8                6    70.000
 MK-6-9                6    80.000
 MK-6-10               6    90.000
 MK-6-11               6   100.000
 MK-6-12               6   110.000
 MK-6-13               6   120.000
 MK-6-14               6   130.000
 MK-6-15               6   140.000
 MK-6-16               6   150.000
!*********************************** Marker Types ********************************************************************
!Co-dominant marker: When heterozygote F1 is present, P1 is coded as 2, F1 is coded as 1, and P2 is coded as 0; Otherwise, P1 is coded as 2, and P2 is coded as 0. 
!Dominant marker: When heterozygote F1 is present, P1 and F1 are coded as 12, and P2 is coded as 0; Otherwise, P1 is coded as 2, and P2 is coded as 0.  
!Recessive markers: When heterozygote F1 is present, P1 is coded as 2, and F1 and P2 are coded as 10; Otherwise, P1 is coded as 2, and P2 is coded as 0. 
!Missing marker is coded as -1. 
 MK-1-1                 1   1   1   0   1   0   1   0   1   1   0   0   2   0   1   1   1   1   1   1   1   1   1   1   2   1   2   0   0   2   0   0   1   0   1   2   2   2   1   1   0   2   0   0   2   0   2   1   0   1   1   0   1   0   0   0   0   0   2   2   2   1   1   1   1   2   1   2   1   1   1   2   1   2   1   0   1   2   1   1   0   0   0   2   1   1   2   1   2   0   0   1   1   0   1   1   1   2   1   2   1   1   1   0   0   0   0   0   1   1   0   1   0   1   2   2   1   1   0   1   0   1   2   0   2   2   0   2   1   1   1   2   2   1   2   2   2   0   1   0   0   1   1   2   0   0   1   0   0   1   1   2   1   2   2   2   1   1   0   2   0   1   2   2   0   0   1   0   1   1   0   2   0   1   1   2   1   2   1   1   2   1   1   0   1   2   2   1   1   0   2   0   1   1   1   1   0   0   1   2
 MK-1-2                 1   1   1   0   1   0   1   0   1   1   2   1   2   1   2   0   1   1   1   0   1   1   1   1   2   1   2   1   0   2   0   0   1   0   1   1   2   1   1   2   1   2   0   0   2   0   2   1   0   1   1   0   1   0   1   1   0   0   2   2   1   2   1   1   1   2   1   0   1   1   1   2   1   2   1   0   1   2   1   1   0   0   0   2   1   0   2   1   2   0   0   1   1   0   1   1   1   1   1   2   1   1   2   0   0   0   0   1   1   1   0   1   0   1   2   2   1   1   0   1   0   1   2   1   2   2   0   2   2   1   1   2   2   1   1   2   2   0   1   0   0   1   0   2   0   0   1   0   0   1   1   2   1   2   2   1   1   1   0   2   0   1   1   1   0   0   1   0   1   1   1   2   0   0   1   2   1   2   2   1   2   0   1   0   1   2   2   1   1   0   2   0   1   1   1   1   0   0   1   1
 MK-1-3                 1   1   1   0   2   0   1   1   1   1   2   1   2   1   2   1   1   1   1   0   1   0   1   2   2   1   2   1   0   2   0   0   1   0   1   1   2   1   1   2   1   2   0   0   2   0   2   0   0   1   1   1   1   0   1   1   1   0   2   2   1   2   1   1   1   2   1   1   1   2   1   2   1   2   0   0   1   2   0   1   0   0   0   2   1   0   2   2   2   0   0   1   1   0   0   2   0   1   1   2   1   1   2   1   0   0   0   1   1   1   0   1   0   1   2   2   2   1   0   1   0   1   2   1   2   2   0   2   2   1   1   2   2   1   1   1   2   1   1   0   0   1   0   2   1   1   1   0   0   1   1   2   1   2   2   0   1   0   0   2   0   1   1   1   0   0   1   1   1   1   1   2   0   0   1   2   0   1   2   1   2   0   1   0   1   2   1   0   1   0   2   0   1   1   1   1   0   1   1   1
 MK-1-4                 1   1   1   0   1   0   1   1   0   2   1   0   2   2   2   1   1   2   1   0   1   0   1   2   1   1   2   1   1   2   0   1   1   0   0   1   2   2   2   2   1   1   0   0   1   0   2   0   1   2   1   0   0   0   1   1   1   0   0   2   1   1   2   1   0   2   1   1   1   2   1   2   1   2   0   0   1   1   0   1   0   1   1   1   1   0   2   2   2   0   0   1   1   0   0   2   0   1   1   2   1   0   2   1   0   0   0   1   1   1   2   1   0   1   2   2   2   1   1   1   1   1   2   1   2   2   1   2   2   1   1   2   2   1   1   1   2   1   1   0   0   1   0   1   0   0   2   0   0   1   1   2   2   2   1   0   1   1   0   2   0   1   1   1   0   0   1   1   2   1   1   2   0   0   1   2   1   1   2   1   2   0   1   0   1   2   1   0   1   0   2   0   1   1   1   1   0   1   1   1
 MK-1-5                 1   1   0   0   1   0   1   1   0   2   1   0   1   2   2   1   1   2   1   0   0   0   1   2   1   1   2   1   1   2   0   1   1   1   0   1   2   2   2   0   1   2   0   0   1   0   2   1   2   2   1   0   0   0   1   1   1   0   0   2   1   1   2   1   0   2   1   1   1   2   1   2   1   2   0   0   1   1   0   1   0   1   1   1   1   0   2   2   2   1   1   1   1   0   0   2   0   1   1   2   1   0   2   1   0   0   0   1   2   1   2   1   0   1   1   2   2   1   1   1   1   1   2   1   2   1   1   1   1   1   1   2   2   1   1   1   2   1   1   0   1   1   0   1   0   1   2   1   0   0   1   2   2   2   1   0   1   1   0   2   0   1   1   1   0   0   0   0   2   1   1   2   0   0   0   2   0   0   2   1   2   0   0   0   1   2   1   0   0   0   2   0   1   2   1   1   0   1   1   1
 MK-1-6                 1   1   0   0   1   0   1   1   0   2   1   1   1   2   2   1   0   2   1   0   0   0   1   1   1   1   1   1   1   2   1   1   1   1   0   1   2   1   2   0   1   2   0   0   1   0   2   1   2   1   1   0   0   0   1   1   1   0   0   2   1   1   2   1   0   2   1   1   1   2   1   2   1   2   0   0   1   1   0   2   1   1   1   2   2   0   2   1   2   2   1   1   1   0   0   1   0   1   1   2   1   0   2   1   0   0   0   1   1   1   1   1   0   2   1   2   2   1   2   1   1   1   2   1   2   2   1   1   1   1   1   2   2   1   1   1   2   1   1   0   1   1   0   2   0   0   2   1   0   1   2   2   2   2   1   0   1   1   0   2   0   1   2   1   0   0   0   0   2   0   1   2   0   0   0   2   1   2   2   1   2   0   0   0   1   2   1   0   0   0   1   0   1   2   1   2   2   1   1   1
 MK-1-7                 0   0   1   0   1   0   1   1   0   2   1   1   1   2   2   0   0   2   1   0   0   0   2   1   1   1   1   1   1   1   2   1   1   2   0   1   0   1   2   0   1   2   0   0   1   0   2   1   2   1   1   0   0   0   1   1   1   1   1   2   1   0   2   1   0   2   1   1   0   2   1   2   1   2   1   0   1   1   0   2   0   1   2   2   2   0   1   1   2   1   1   1   2   1   0   0   0   1   1   2   1   0   2   1   0   1   0   1   1   1   1   1   0   2   1   2   2   1   2   1   1   1   1   1   2   2   1   1   1   1   1   2   2   1   2   0   2   1   1   0   1   1   0   1   0   0   1   2   0   1   2   2   0   2   1   0   1   1   0   2   0   1   2   1   0   0   0   0   2   0   2   2   1   0   1   2   1   1   1   1   1   0   1   0   1   2   2   0   0   1   1   0   1   2   1   2   1   1   1   1
 MK-1-8                 0   0   2   0   1   1   1   2   0   2   1   1   1   2   2   0   1   2   1   0   0   0   2   1   1   1   1   1   1   1   2   0   1   2   0   1   0   0   2   0   1   2   0   0   1   0   1   1   2   1   1   0   2   1   1   1   1   1   2   2   1   1   2   1   0   2   1   1   0   2   2   2   1   1   1   0   0   1   0   1   1   1   2   2   2   1   0   1   2   2   1   1   1   1   2   1   1   1   1   2   1   0   1   1   0   1   0   1   1   1   1   1   0   2   1   2   2   1   2   1   1   2   1   1   2   2   1   1   1   1   2   2   1   1   2   0   1   1   1   0   1   1   0   1   1   1   2   2   0   1   2   2   1   2   1   0   1   1   0   2   0   1   2   1   0   0   0   1   2   0   1   2   1   0   1   2   2   1   1   1   0   0   1   0   1   2   1   0   0   1   1   0   1   2   1   2   1   1   2   0
 MK-1-9                 1   0   2   1   1   1   1   2   0   1   2   2   1   2   2   0   1   2   1   0   0   0   2   1   1   1   1   0   1   1   2   1   1   2   0   1   0   0   2   0   1   2   0   1   1   1   1   1   2   2   1   1   2   1   2   1   1   0   1   1   1   1   2   1   0   1   1   1   0   2   2   2   1   2   1   0   0   1   0   1   1   1   2   2   2   1   1   1   2   2   1   1   1   1   2   1   1   1   1   1   1   0   1   1   0   1   0   1   1   1   1   1   0   2   1   2   1   1   2   1   1   2   1   1   2   1   1   0   1   1   1   2   1   1   2   0   1   2   2   0   2   1   0   0   2   2   2   2   0   1   2   1   1   2   1   1   0   1   0   1   1   1   2   1   0   0   0   0   1   0   1   2   1   0   1   2   2   1   1   1   1   0   1   0   0   2   1   0   1   1   1   0   1   2   2   2   1   1   2   0
 MK-1-10                0   0   2   1   0   1   1   2   0   1   2   1   1   1   2   1   1   2   0   1   0   0   2   1   1   1   1   0   0   1   2   1   1   2   0   0   0   0   2   0   0   2   0   1   1   2   1   1   1   2   1   2   2   1   2   1   1   0   1   1   1   1   2   1   1   1   2   0   0   2   1   0   0   2   1   0   0   1   0   1   1   1   2   2   2   1   1   1   2   2   1   0   1   1   2   2   1   1   1   1   1   0   1   1   0   1   0   1   1   0   1   1   0   2   1   2   1   2   2   1   1   0   1   1   1   1   1   0   1   1   1   2   1   1   2   0   1   2   2   0   2   1   0   0   2   1   1   1   1   1   2   0   1   2   1   1   0   1   0   1   0   1   1   1   1   0   0   1   1   0   1   1   0   0   1   2   2   1   1   1   1   0   1   0   0   2   1   0   1   1   1   0   1   2   2   1   1   1   2   0
 MK-1-11                1   0   2   1   1   2   1   2   0   0   2   1   1   1   2   1   1   2   0   1   0   0   2   0   2   1   1   0   0   1   2   1   0   2   0   2   0   0   2   0   0   2   0   1   1   2   2   1   1   2   1   2   2   1   2   1   0   0   1   1   1   1   2   1   1   1   2   0   0   2   1   0   0   2   1   0   0   1   0   1   1   1   2   2   2   0   1   1   2   2   0   0   1   1   2   2   2   1   2   1   1   0   0   1   1   1   0   1   1   0   1   1   0   2   1   2   1   1   2   1   1   0   1   1   1   1   1   0   1   1   1   2   1   1   2   0   2   2   2   0   2   1   0   0   2   0   1   1   1   0   0   1   0   2   1   1   0   1   0   1   0   1   1   1   1   1   0   0   1   0   1   1   0   0   2   2   2   1   1   1   1   0   0   0   0   1   1   0   1   1   1   0   1   2   0   1   1   1   1   1
 MK-1-12                1   1   2   1   1   1   1   2   0   0   2   1   1   2   1   1   1   2   0   1   1   0   2   0   2   1   1   0   1   1   2   1   1   2   0   2   0   0   2   0   0   2   1   1   1   2   2   1   1   2   1   1   2   1   2   1   0   0   1   1   1   1   2   1   1   1   2   0   0   2   1   0   0   1   1   1   0   1   1   1   1   1   2   2   2   0   1   1   2   2   0   0   2   1   1   2   2   1   2   0   1   0   0   1   1   1   0   1   1   0   1   1   1   2   1   2   1   1   2   1   1   0   1   1   1   1   1   0   0   2   0   2   1   2   2   0   2   2   2   0   2   1   0   0   1   0   1   1   1   0   0   1   1   2   1   1   0   1   0   2   0   1   1   1   1   1   1   0   1   0   1   1   0   0   2   2   2   1   0   0   1   0   0   0   0   1   1   0   1   1   1   0   1   1   0   1   1   1   1   1
 MK-1-13                1   1   2   1   1   0   1   2   0   0   2   1   0   1   1   1   1   2   0   1   1   0   2   0   2   1   1   0   1   2   1   1   1   2   0   2   1   0   1   0   0   1   1   1   1   2   2   1   1   2   1   1   2   1   2   1   0   1   1   2   1   1   2   1   1   1   2   1   0   2   1   0   0   1   1   2   0   1   1   1   1   1   2   1   2   0   1   0   2   2   1   0   2   1   1   2   2   1   2   0   0   0   0   0   1   1   0   1   1   0   1   1   1   1   1   2   1   2   1   1   1   0   0   1   1   2   1   0   0   2   1   2   1   2   2   0   2   2   2   0   1   1   0   0   2   0   1   1   2   0   0   2   1   2   1   1   1   1   2   2   0   1   1   1   1   1   1   0   1   1   1   2   0   0   2   2   2   0   0   0   1   1   0   0   0   1   1   1   0   2   1   0   1   1   0   1   1   1   1   1
 MK-1-14                1   0   2   1   1   0   1   2   0   0   1   1   0   0   2   2   1   1   0   1   2   0   1   0   1   1   2   0   1   2   0   0   1   2   0   2   1   0   1   1   1   1   2   0   1   2   2   1   1   2   1   1   2   0   1   1   0   1   1   2   1   0   2   1   1   2   2   1   0   2   1   0   1   1   1   2   1   1   1   1   1   1   1   1   2   0   0   1   2   2   0   0   2   1   1   1   2   0   2   0   0   0   2   0   0   0   0   1   1   0   1   1   0   1   1   2   1   2   1   1   1   0   1   1   1   2   2   1   0   2   1   2   1   2   2   0   2   2   2   0   1   1   0   0   2   0   1   2   2   0   0   2   1   2   1   1   1   1   2   2   0   1   1   1   1   1   0   0   2   1   1   2   0   0   2   2   2   0   0   0   2   2   0   0   1   1   1   1   0   2   1   0   1   1   0   1   0   1   1   1
 MK-1-15                1   0   1   1   1   0   1   1   1   1   1   1   1   0   2   2   1   1   0   1   2   0   1   0   1   1   2   0   1   2   0   1   1   2   1   2   0   0   1   1   1   1   2   2   1   2   2   1   1   2   2   1   1   0   0   1   0   1   1   1   0   0   0   1   2   2   2   0   1   2   1   0   1   2   1   2   0   1   1   1   1   0   1   1   2   0   0   1   2   1   0   0   2   2   1   1   2   0   1   0   0   0   2   0   0   0   0   1   0   0   1   2   1   1   1   2   1   2   1   1   1   0   0   1   1   2   1   1   0   2   1   2   1   2   1   0   2   1   2   0   1   2   0   0   1   0   1   2   1   1   0   2   1   2   1   1   1   1   2   0   1   1   1   0   1   1   0   0   2   1   1   2   0   0   2   2   2   0   0   0   2   2   1   1   1   0   1   1   0   2   1   0   2   2   0   1   0   1   1   2
 MK-1-16                1   1   1   1   1   0   0   1   2   1   0   1   2   1   2   2   1   1   0   1   1   0   1   0   1   1   2   0   1   2   0   1   1   2   1   2   0   0   1   1   1   1   2   2   1   2   1   1   2   2   2   1   1   1   0   1   1   1   1   2   0   0   1   1   2   2   2   1   1   2   1   0   2   2   1   2   1   1   2   0   1   0   1   1   2   0   0   1   2   1   1   0   2   2   1   1   1   0   1   0   0   0   2   0   0   2   0   1   1   0   1   2   1   1   1   1   2   1   2   1   1   1   0   2   1   2   1   1   0   2   1   2   1   1   1   0   2   1   2   0   1   1   1   0   1   1   2   2   1   1   0   2   1   2   1   1   1   1   1   1   1   1   1   0   1   1   0   0   2   1   1   2   0   0   2   2   2   0   0   0   1   2   1   1   1   0   1   0   0   1   1   0   2   2   0   1   0   1   2   2
 MK-2-1                 1   0   1   1   0   2   0   1   1   0   1   0   2   1   2   0   2   0   1   1   2   2   1   1   0   0   1   0   0   1   2   2   0   0   0   1   1   1   1   1   1   1   0   2   1   1   2   1   1   2   1   1   1   0   0   2   2   0   2   1   1   0   0   1   2   1   0   1   1   2   1   2   1   0   0   1   1   1   1   2   0   0   1   0   1   0   1   2   0   1   2   0   1   0   0   0   2   0   0   1   0   1   0   2   2   1   0   0   1   1   2   0   2   1   1   1   0   1   2   0   1   0   2   1   2   1   2   1   1   1   1   0   2   2   2   1   0   2   1   2   2   1   1   1   1   0   1   1   1   1   0   2   1   1   0   1   0   1   1   2   2   0   1   1   2   1   1   1   2   0   2   1   1   1   1   1   1   1   1   1   0   1   1   1   1   1   1   1   2   1   1   2   2   0   1   2   2   0   2   2
 MK-2-2                 1   0   1   1   1   2   0   2   1   0   1   1   2   1   1   0   2   0   1   0   2   1   1   1   1   0   1   0   0   1   2   2   1   0   1   2   1   1   0   2   1   1   1   2   2   1   2   1   1   1   1   1   1   0   1   2   2   0   2   1   1   0   0   1   2   1   0   1   0   1   1   2   1   0   0   1   1   1   1   2   0   0   1   0   1   0   1   2   0   1   1   0   1   0   0   0   2   0   0   1   0   1   0   2   2   1   0   1   1   1   1   1   2   1   1   0   0   1   2   0   2   0   1   1   1   2   1   1   1   2   1   0   2   2   2   1   1   2   1   1   1   1   1   0   1   0   1   1   0   1   0   2   1   1   0   1   0   1   1   2   0   0   1   1   2   1   1   1   2   1   2   1   0   1   1   1   1   1   0   1   0   1   1   1   1   1   1   1   2   2   1   1   1   0   1   1   2   0   2   1
 MK-2-3                 1   0   1   1   1   0   0   2   1   0   2   1   2   2   1   1   2   0   1   0   2   1   1   1   1   0   1   0   0   1   2   2   1   0   1   1   1   1   0   1   0   0   1   2   1   1   2   2   0   1   0   1   1   0   1   2   1   0   2   1   1   0   1   0   1   1   1   1   0   0   1   2   1   0   0   1   1   1   1   2   1   0   1   0   1   0   0   2   0   1   1   0   1   0   0   0   2   2   0   1   0   1   0   2   2   1   0   1   1   1   1   1   2   1   0   0   0   1   2   0   2   0   1   1   1   2   1   1   1   2   1   1   2   1   2   1   1   2   1   0   1   1   1   1   1   1   1   2   0   1   1   2   1   1   0   1   0   1   0   2   0   0   1   1   2   1   1   1   2   1   2   1   0   1   1   1   1   1   0   1   1   1   1   1   0   0   1   1   2   2   1   1   1   0   1   2   2   0   2   0
 MK-2-4                 1   0   1   1   1   0   0   2   1   1   2   1   1   2   1   0   2   0   1   0   2   1   1   2   2   0   1   1   0   1   2   2   1   0   1   0   1   1   0   1   0   0   1   2   1   1   2   2   0   1   0   1   1   0   1   2   1   0   2   2   1   0   1   0   1   1   2   1   0   0   1   2   1   1   0   1   0   1   0   2   1   0   2   0   1   0   0   2   1   1   1   0   1   1   2   1   2   2   0   1   0   2   0   2   2   1   0   2   1   1   1   1   2   1   0   0   0   1   2   1   2   0   1   1   1   1   1   1   1   2   1   0   2   1   2   1   2   2   1   0   1   1   1   0   1   1   1   2   0   1   1   2   2   1   0   1   0   1   0   2   0   0   2   1   2   2   1   1   2   2   2   1   0   0   1   1   1   1   0   2   1   1   2   1   1   0   1   1   2   2   1   1   1   0   1   1   2   0   2   0
 MK-2-5                 2   1   0   1   1   0   1   2   1   1   1   1   1   2   1   0   2   0   0   0   2   1   2   2   2   0   1   1   0   1   2   1   1   1   1   0   1   1   0   1   0   0   1   2   1   1   2   2   0   1   0   1   1   0   1   2   1   0   2   1   1   0   1   0   1   1   2   1   0   0   1   2   1   1   0   1   0   0   1   2   1   0   2   1   1   0   0   2   1   1   1   0   2   1   2   1   2   2   0   1   0   2   0   2   2   1   0   2   1   2   1   1   2   1   1   0   0   1   2   1   2   1   1   0   0   1   1   1   1   1   1   0   2   1   2   1   2   1   1   0   0   1   1   0   2   1   1   2   1   1   1   2   2   1   0   1   0   0   1   2   0   1   2   1   1   2   1   2   2   2   2   1   1   1   1   1   1   0   0   1   1   1   1   1   1   0   1   1   2   2   1   1   1   0   1   1   2   0   2   0
 MK-2-6                 2   0   0   1   0   0   1   2   0   1   1   1   1   2   1   0   2   0   0   1   2   1   2   2   2   0   1   0   1   1   2   1   1   1   1   0   0   2   0   1   0   0   1   1   0   1   2   2   0   2   0   1   2   0   1   2   1   0   2   1   1   0   1   0   1   1   2   1   0   0   2   2   1   0   0   1   0   0   1   2   1   0   2   0   1   0   0   2   2   0   0   0   2   1   2   1   2   2   0   1   0   2   0   2   2   0   1   2   1   2   1   1   2   1   1   1   1   1   2   0   2   2   1   0   1   1   1   1   1   1   2   1   2   1   1   1   2   1   1   0   1   1   1   0   2   1   1   2   1   1   1   1   2   2   0   0   0   0   1   2   0   1   2   1   1   2   1   2   2   2   2   1   1   0   1   1   0   0   0   1   1   1   1   1   1   1   0   1   2   2   1   1   1   0   1   0   1   0   1   0
 MK-2-7                 2   0   0   1   1   0   0   2   0   0   2   1   1   2   1   1   2   0   0   1   1   1   2   2   2   0   1   0   1   1   2   1   0   0   1   0   0   1   2   1   0   0   1   1   1   1   2   2   0   1   0   1   2   0   0   2   1   0   2   1   1   0   1   0   1   1   2   1   0   0   2   2   1   0   0   0   0   0   1   1   1   0   2   1   1   0   0   2   2   0   0   0   1   1   1   1   2   2   0   1   0   1   0   1   2   0   1   2   1   2   0   1   2   1   1   1   2   1   1   0   2   1   1   0   1   1   1   0   2   2   2   1   2   1   1   1   2   1   1   0   0   1   1   0   2   1   1   2   1   1   1   1   2   2   0   0   1   1   1   2   0   1   2   1   1   1   1   2   1   1   1   1   1   0   1   1   0   0   0   1   1   1   1   1   1   1   0   1   2   2   2   1   2   1   1   0   1   0   1   1
 MK-2-8                 2   0   0   1   0   0   1   1   0   1   2   1   1   2   1   1   2   0   0   1   1   1   2   2   2   0   1   0   1   1   2   2   0   0   1   0   0   1   2   1   1   0   1   1   1   2   1   1   1   1   0   1   2   0   0   2   0   0   2   2   1   0   1   0   1   1   2   1   1   0   2   2   1   0   1   0   0   0   1   1   1   0   2   1   1   0   0   2   2   2   1   1   1   1   1   2   2   2   0   1   0   1   0   1   2   0   1   2   1   2   0   2   2   1   1   1   2   2   1   0   2   1   1   0   1   1   1   0   2   2   2   1   2   0   1   1   1   1   1   0   0   2   1   0   2   1   2   2   1   0   1   2   2   2   0   0   1   1   1   2   0   1   2   1   1   1   1   2   0   0   1   1   1   0   1   1   1   0   0   1   1   1   1   1   1   1   0   1   1   2   2   1   2   1   1   0   1   1   1   2
 MK-2-9                 2   0   1   1   0   0   1   1   1   1   2   1   1   2   1   1   2   0   0   1   1   1   2   2   2   0   1   0   2   1   2   2   0   0   1   0   0   2   2   1   1   0   1   1   1   2   1   1   1   1   0   1   2   0   0   2   0   2   2   2   1   0   1   1   1   1   2   1   0   1   1   2   1   0   1   0   0   0   1   1   0   0   2   1   1   0   1   2   1   2   1   1   2   1   1   2   1   2   0   2   0   1   0   1   2   1   1   2   1   2   0   2   2   1   1   0   2   2   2   0   2   1   0   1   2   1   1   0   2   2   2   1   2   0   1   1   1   1   2   0   0   2   1   0   2   1   1   2   1   0   1   2   2   1   0   0   1   1   1   2   0   1   1   1   0   1   1   1   0   0   1   2   1   0   1   1   1   0   0   1   1   1   1   1   0   1   0   1   1   2   2   1   1   1   1   1   1   1   1   2
 MK-2-10                2   0   1   1   1   0   1   1   1   1   2   1   1   2   1   1   2   0   1   1   0   1   2   2   2   0   1   1   2   2   2   2   0   0   1   0   0   2   2   1   1   0   1   1   1   2   1   1   0   1   0   1   1   0   0   2   0   2   2   2   1   0   1   1   1   2   1   0   0   1   1   1   1   0   1   0   0   1   0   1   0   0   2   0   1   0   0   2   1   2   1   2   2   1   1   2   1   2   0   2   0   1   0   1   1   1   1   2   2   1   1   2   2   1   1   0   2   2   2   0   2   1   0   1   2   1   1   0   2   2   2   1   2   0   1   1   1   1   2   0   0   2   1   0   2   1   0   1   1   0   1   2   1   1   0   0   1   0   1   2   0   1   1   1   0   1   1   2   0   1   1   2   1   0   0   1   1   0   0   1   1   1   1   1   0   1   0   2   1   2   2   0   1   1   1   1   1   1   1   1
 MK-2-11                2   0   0   1   0   0   1   1   1   1   2   0   2   2   1   1   2   0   1   0   0   1   1   2   1   0   1   1   2   2   1   2   0   0   1   0   0   2   2   1   1   0   1   1   0   2   1   1   0   1   0   1   1   0   0   1   0   2   2   1   1   0   1   1   2   2   1   0   0   1   1   1   1   0   1   0   0   1   0   1   0   0   2   0   1   0   0   2   1   2   1   2   2   0   0   2   2   1   0   2   0   1   0   1   1   1   1   2   2   1   1   1   2   1   1   0   2   2   2   0   2   1   0   1   1   1   1   0   2   2   2   1   2   0   1   1   0   1   2   0   0   2   1   0   1   1   0   1   1   0   1   2   2   1   0   0   1   0   1   2   0   1   1   1   0   1   1   1   0   1   1   2   1   0   0   1   1   1   0   0   1   1   1   1   0   1   0   2   1   2   2   1   0   1   1   1   1   1   1   1
 MK-2-12                0   0   0   1   0   0   1   1   1   1   2   1   2   1   1   1   2   0   1   0   0   1   0   2   1   1   1   1   2   2   1   2   0   0   1   0   0   1   2   1   1   0   1   1   0   2   2   1   0   1   0   1   1   0   0   1   0   2   2   0   1   0   1   1   2   2   1   0   1   1   1   1   1   0   0   0   0   1   0   1   1   0   2   0   1   0   1   2   1   2   1   2   2   0   0   2   2   1   0   2   0   1   0   1   1   1   1   2   1   1   1   1   2   0   2   1   0   2   1   0   2   1   0   2   1   1   1   0   1   2   2   1   2   1   0   1   0   1   1   1   0   2   1   0   1   1   1   1   1   1   1   2   2   1   0   0   1   0   1   1   0   1   2   1   0   1   1   1   0   2   0   2   1   1   0   2   1   1   0   1   1   1   1   1   0   2   0   2   1   2   2   1   0   1   1   1   1   1   1   1
 MK-2-13                0   0   0   1   1   0   1   1   1   0   2   1   2   1   1   0   2   2   1   0   0   0   0   2   1   1   1   1   2   2   1   2   0   2   1   0   0   1   1   1   1   0   1   1   0   2   2   1   0   1   1   1   1   1   0   1   1   2   2   0   1   0   1   1   1   2   1   0   1   0   2   1   1   0   1   0   0   2   1   2   1   0   1   0   1   1   1   2   0   2   1   2   2   1   0   2   2   0   0   2   0   1   0   1   1   1   0   2   1   1   1   1   2   1   2   2   0   2   1   0   2   0   0   2   1   1   1   0   0   2   2   1   1   1   0   1   0   1   2   1   0   2   1   0   1   1   1   0   0   1   1   2   1   1   0   0   1   0   1   1   0   1   2   1   0   1   1   1   0   2   0   2   1   1   0   1   1   1   0   1   1   1   1   1   0   2   0   2   1   2   2   1   1   1   1   1   1   1   2   1
 MK-2-14                0   0   0   1   1   0   1   2   1   0   2   2   2   1   1   0   2   2   1   0   0   0   0   2   1   1   1   1   1   2   1   2   0   1   1   0   0   1   1   1   1   0   1   1   0   2   1   1   0   1   1   1   1   1   0   1   1   2   1   0   2   1   1   1   1   2   1   0   2   0   2   0   1   0   1   0   0   2   1   1   1   0   1   1   1   0   1   1   0   2   1   1   2   2   1   2   2   0   0   2   0   1   0   1   1   1   0   2   1   1   1   1   2   1   1   1   0   2   1   0   1   0   0   2   0   1   1   0   0   1   2   1   2   1   1   1   1   1   2   1   0   1   1   0   1   2   1   0   0   1   1   2   1   1   0   0   1   0   1   1   0   1   2   0   1   1   1   1   0   2   0   2   1   0   0   1   1   1   0   1   1   1   1   1   0   2   0   2   1   2   2   0   1   1   1   1   1   0   1   1
 MK-2-15                0   0   0   2   0   0   1   2   1   0   2   2   2   1   2   1   2   1   1   0   0   0   1   2   0   1   1   1   1   1   1   2   0   1   2   1   0   1   1   1   1   2   1   1   0   2   1   1   0   1   1   1   1   1   1   1   1   2   1   0   2   1   1   1   1   2   1   0   2   0   2   0   1   0   1   0   0   1   1   1   1   0   2   1   1   0   1   1   0   2   1   1   2   1   1   1   2   0   0   2   0   1   1   1   1   1   0   2   1   1   1   1   1   1   1   1   0   2   1   0   1   1   0   2   0   1   1   0   0   1   2   1   2   1   1   1   1   1   2   1   0   0   1   0   1   2   1   0   0   1   1   2   0   1   0   1   0   0   1   1   0   1   2   0   1   1   2   1   0   2   0   1   1   0   0   1   0   1   0   1   1   1   1   1   0   2   1   2   1   2   2   0   0   1   1   1   1   0   1   1
 MK-2-16                0   0   0   2   0   0   1   2   1   0   2   2   2   1   2   1   2   1   1   0   1   0   1   2   1   1   1   2   1   1   1   2   0   1   2   1   0   1   1   2   1   2   1   1   1   1   2   1   0   1   1   1   1   1   1   1   1   1   1   0   2   1   2   1   1   2   1   0   1   0   2   0   1   0   0   0   0   0   1   1   2   1   1   0   1   0   2   1   0   2   1   1   1   1   1   1   1   0   1   2   0   1   1   1   1   1   0   2   1   1   1   1   2   0   1   1   0   1   1   0   2   1   0   2   1   1   1   0   0   1   1   1   2   1   1   1   2   1   2   2   0   0   1   0   1   2   1   0   0   2   1   2   0   0   0   1   1   0   0   1   0   1   2   0   1   1   2   1   0   2   0   1   1   0   0   1   0   0   0   1   1   1   1   1   0   1   0   2   1   2   2   0   0   1   1   1   1   0   1   1
 MK-3-1                 1   0   1   0   0   1   0   1   0   1   2   0   0   1   1   0   1   2   1   2   1   1   1   2   1   0   1   1   1   1   1   2   1   2   0   0   0   0   0   1   1   1   1   1   2   1   2   0   2   2   2   1   1   2   2   1   1   2   1   2   1   2   0   1   0   1   1   0   0   2   1   1   1   0   0   0   1   1   1   0   1   1   1   2   1   2   2   0   1   2   2   0   0   0   1   2   0   1   1   1   0   1   0   1   1   1   2   2   0   1   0   1   2   0   1   0   2   2   1   0   0   1   1   1   1   1   2   1   0   2   1   1   2   1   1   0   0   1   1   1   1   0   0   1   1   1   1   1   1   1   1   1   1   0   1   1   1   1   1   2   0   0   0   0   1   1   1   2   0   1   1   1   1   1   1   1   2   2   0   1   1   1   1   0   2   2   0   2   2   1   1   1   1   1   0   0   1   1   1   1
 MK-3-2                 0   0   1   0   0   1   0   1   0   1   2   0   0   1   1   0   1   2   1   2   1   2   1   2   1   0   1   1   1   1   1   2   2   2   0   1   0   1   0   1   0   1   1   1   2   1   2   0   2   2   2   1   1   2   2   1   1   2   2   2   1   2   0   1   0   1   0   1   1   2   2   1   1   0   1   0   1   1   0   0   1   1   1   1   1   2   2   0   1   2   2   0   0   1   2   2   0   1   1   1   0   1   0   1   1   1   2   2   0   1   0   1   2   0   1   0   1   2   1   0   0   1   1   1   1   1   2   1   0   2   1   1   2   1   1   0   0   1   0   2   1   0   0   1   1   1   1   1   1   1   1   1   1   0   1   1   1   1   1   2   1   1   0   0   1   1   1   1   0   1   1   1   2   1   1   1   2   1   0   1   1   2   1   0   0   2   0   2   2   1   1   1   1   1   0   1   1   1   1   1
 MK-3-3                 0   0   1   0   0   1   0   2   1   1   2   0   0   1   1   0   1   1   1   2   1   2   1   2   1   0   1   0   1   0   2   2   1   2   1   1   0   2   1   1   0   1   1   0   2   1   2   0   1   2   1   1   0   2   2   1   1   2   2   2   1   2   0   0   0   1   1   1   2   2   2   1   1   0   1   0   1   1   0   0   1   1   0   1   1   1   2   0   1   1   2   0   0   1   1   2   0   1   0   1   0   1   0   1   1   1   2   2   0   1   0   1   1   1   1   0   1   1   1   0   0   1   1   1   1   1   2   1   0   2   1   1   2   1   1   1   0   1   0   2   1   0   0   1   1   1   1   1   0   1   1   2   1   0   1   1   1   1   1   2   1   1   0   0   1   1   1   1   0   1   1   1   2   2   1   1   2   1   1   1   1   2   1   0   0   2   0   2   2   1   1   1   1   0   1   1   1   1   2   0
 MK-3-4                 0   0   1   0   0   1   0   2   1   0   2   0   0   1   1   0   1   1   0   2   2   1   1   2   1   0   1   0   1   0   2   2   0   2   2   1   1   2   1   1   1   1   1   0   2   1   1   0   1   2   1   1   0   2   2   1   1   2   2   2   1   2   0   0   0   1   1   1   2   2   2   1   1   0   0   0   2   1   0   0   1   1   0   2   2   1   2   0   1   1   1   0   0   0   1   2   0   1   0   1   0   1   0   1   1   1   2   2   0   1   0   2   1   0   1   0   1   0   2   0   0   1   2   1   1   1   1   1   0   1   1   1   2   2   2   2   0   2   0   1   1   1   0   1   1   1   1   1   0   1   0   2   1   0   1   1   1   1   2   2   1   1   0   0   1   1   1   2   0   1   1   0   2   2   1   1   2   1   1   2   1   2   1   1   0   2   0   2   2   1   1   1   0   0   1   2   1   1   2   1
 MK-3-5                 0   0   0   0   0   1   0   2   1   0   2   0   0   1   1   1   0   1   0   1   2   1   1   2   1   0   1   0   1   0   2   2   0   2   2   1   1   2   1   1   1   1   1   0   2   1   1   0   0   2   1   0   0   1   2   1   1   1   2   1   1   2   0   1   0   1   1   1   1   2   2   1   1   0   0   0   1   1   1   0   2   1   1   2   1   1   2   0   1   1   1   0   0   0   1   1   1   1   0   1   0   1   0   1   2   1   2   1   0   1   2   2   1   0   1   0   1   0   2   0   1   1   2   1   1   1   1   1   0   1   1   1   2   2   1   2   1   2   0   1   1   1   0   1   1   1   1   1   0   1   0   2   2   1   1   1   1   1   2   2   1   1   0   0   1   2   1   1   0   1   1   0   2   2   1   1   2   1   1   1   2   2   1   1   0   2   0   2   2   1   0   0   0   0   1   2   1   1   2   1
 MK-3-6                 0   0   0   1   0   0   0   2   1   0   2   0   0   1   1   0   0   2   1   1   2   2   1   1   1   0   1   0   1   0   2   1   1   2   2   1   1   2   1   1   1   1   1   1   1   1   1   0   0   1   1   0   0   1   1   1   1   1   2   1   1   2   0   1   0   1   1   0   1   1   1   1   0   0   0   1   1   1   1   0   2   2   1   2   1   1   2   0   1   1   2   0   0   0   1   1   0   1   1   1   0   1   0   1   2   1   2   1   0   1   2   1   1   1   1   0   1   0   2   0   1   2   2   1   1   1   1   1   1   1   1   1   0   2   2   2   1   2   0   1   1   1   0   1   1   0   1   1   0   1   0   2   2   2   1   1   0   1   2   2   1   0   1   1   1   2   1   1   0   1   0   0   2   1   1   1   1   1   1   1   2   2   0   1   0   2   0   2   2   1   0   0   1   0   1   2   1   1   1   2
 MK-3-7                 0   0   0   1   0   0   0   2   1   0   1   0   0   1   1   0   0   2   2   1   1   2   1   1   1   0   1   1   1   0   2   1   1   2   2   1   1   2   1   1   1   1   1   1   1   1   1   1   0   2   1   0   0   1   1   1   1   1   2   1   2   2   0   0   1   1   0   1   2   1   1   1   1   0   0   1   1   0   2   1   2   1   1   1   1   1   1   0   1   0   2   0   0   0   1   1   1   1   1   2   0   1   0   1   2   1   2   1   0   1   2   1   1   1   0   1   1   0   2   0   1   2   2   1   1   2   1   1   1   0   1   0   0   2   2   2   1   1   0   1   1   1   0   1   1   0   1   1   0   1   0   2   2   2   2   1   0   1   2   2   1   1   1   1   1   2   1   1   1   1   0   1   2   1   1   1   1   1   1   1   2   2   0   2   0   2   0   2   1   1   0   0   1   0   1   2   1   1   1   2
 MK-3-8                 0   0   0   1   0   0   0   1   0   0   1   1   0   1   2   0   0   2   2   1   1   2   1   2   1   1   1   1   1   0   2   1   1   2   2   1   1   2   1   0   1   2   1   1   1   1   1   1   0   2   1   0   0   1   1   1   1   1   1   1   1   1   0   0   1   1   0   1   2   0   1   1   1   0   0   1   1   0   2   1   2   0   1   1   1   1   1   1   1   0   2   0   0   0   1   1   1   2   2   2   0   1   0   2   2   1   2   1   0   1   2   0   1   1   0   1   2   0   2   1   1   2   2   1   1   2   1   1   0   0   1   0   1   2   2   2   1   1   1   1   1   1   0   1   1   0   1   1   0   1   0   2   2   2   2   2   0   1   1   2   1   1   1   1   1   2   1   1   1   1   1   1   2   1   1   1   1   1   1   1   2   2   1   1   0   1   0   2   1   0   0   1   1   0   1   2   1   1   1   1
 MK-3-9                 0   1   0   1   0   0   0   0   0   1   1   1   1   1   2   0   0   2   2   1   1   2   1   2   0   1   1   1   1   1   2   2   1   2   2   0   1   2   1   0   1   2   1   1   1   1   1   1   0   2   1   0   0   1   2   1   2   2   1   1   1   1   0   0   1   1   0   0   2   0   1   0   1   0   0   1   0   0   2   0   2   0   2   1   1   1   1   1   1   0   2   0   0   0   0   1   1   2   2   2   0   2   0   2   2   2   2   1   0   2   2   0   1   1   0   1   1   1   1   1   1   2   2   1   1   2   1   1   0   2   1   0   1   2   1   2   0   0   1   1   0   1   0   1   1   0   1   1   0   1   1   2   2   2   2   2   1   1   1   2   2   1   1   1   1   2   2   1   0   1   1   1   2   1   1   1   2   1   1   1   1   2   1   1   0   2   1   2   1   0   0   1   1   0   1   2   1   1   1   1
 MK-3-10                0   1   0   0   0   0   0   0   0   1   1   1   0   1   2   0   0   1   2   1   2   1   1   1   0   2   2   1   1   1   2   2   1   2   1   0   1   2   0   1   1   2   1   0   1   1   2   1   0   1   1   0   0   1   2   1   2   2   1   2   1   0   1   0   1   1   0   0   1   0   1   0   1   0   0   1   0   0   2   1   2   0   1   1   2   2   1   0   1   0   2   0   1   0   0   1   1   1   2   2   1   2   0   2   2   2   2   0   0   2   2   0   1   1   0   1   0   1   1   1   1   1   2   1   1   2   1   1   0   2   0   0   2   2   1   2   0   0   1   1   0   1   1   1   1   0   1   1   0   0   1   2   1   2   2   2   1   1   1   2   1   1   1   2   1   2   1   2   0   1   1   1   2   1   1   1   2   1   1   0   1   2   0   0   1   2   1   2   1   0   0   1   1   0   1   1   1   1   2   1
 MK-3-11                0   2   0   0   0   1   0   0   0   0   1   1   0   1   2   0   0   0   2   1   2   1   1   2   0   2   2   1   1   1   2   2   1   2   1   0   1   2   0   1   1   2   1   0   1   1   1   1   0   1   2   0   1   1   2   1   2   2   1   2   1   1   1   0   0   0   0   0   1   0   1   0   0   0   0   1   1   1   2   1   2   0   1   1   2   2   1   0   0   0   2   0   1   0   0   1   1   1   2   2   0   2   0   1   1   2   2   0   0   2   2   0   1   1   0   0   0   1   1   1   1   1   1   1   2   2   1   1   0   2   0   1   2   2   1   2   0   0   1   1   0   1   1   1   1   0   1   1   0   0   1   2   1   2   2   2   1   1   1   2   1   1   1   2   1   2   1   2   0   1   1   1   1   1   1   0   2   1   2   0   1   2   0   1   1   2   1   1   1   1   0   1   1   0   1   1   1   1   2   1
 MK-3-12                0   2   0   1   0   1   0   0   1   0   1   1   0   1   2   0   0   0   2   1   1   1   1   1   1   2   2   0   1   0   2   2   1   1   2   0   1   2   0   1   1   2   1   1   1   1   1   1   0   1   2   0   1   0   2   1   2   2   1   2   1   1   1   0   0   1   0   0   1   1   1   2   0   0   0   1   0   1   2   1   2   0   0   1   2   2   1   0   0   0   2   0   1   0   0   1   1   2   2   2   0   1   0   1   1   2   2   1   0   2   2   0   1   0   1   0   0   1   1   1   1   1   1   1   2   2   1   1   0   1   1   1   2   2   1   2   0   0   1   1   0   1   1   2   1   0   1   1   0   0   1   1   0   2   2   2   1   1   1   2   1   1   1   2   1   2   1   2   1   0   1   1   1   1   1   1   2   1   2   0   1   2   0   0   1   2   1   1   1   1   0   1   1   0   1   0   1   1   2   1
 MK-3-13                1   2   0   1   0   1   0   0   1   1   1   1   0   1   1   0   0   0   2   2   1   1   1   1   1   2   2   1   1   0   2   1   1   1   2   0   1   2   0   1   1   2   2   2   1   1   1   0   1   1   2   0   1   0   2   1   2   2   1   2   1   1   1   1   0   1   0   0   2   1   1   1   0   0   0   0   0   1   2   1   2   0   0   1   1   2   1   1   0   0   1   0   1   0   1   1   2   2   1   2   0   1   0   1   1   1   2   2   0   2   1   1   1   0   1   0   0   1   1   1   1   1   2   1   2   2   0   1   0   1   1   2   2   2   1   2   0   0   1   1   0   1   1   2   2   0   1   1   0   0   0   1   1   2   2   2   2   2   1   2   0   1   1   2   1   1   1   2   1   0   1   2   1   1   1   1   2   1   2   0   2   2   0   0   1   2   1   1   1   0   1   1   1   0   0   0   2   1   1   1
 MK-3-14                1   2   0   1   0   1   0   0   1   1   1   1   1   1   1   0   0   0   2   2   1   0   1   1   1   1   1   1   1   0   2   1   1   1   2   0   1   1   0   1   1   2   2   2   2   2   0   0   1   1   1   1   1   0   2   1   2   2   1   2   1   2   1   1   0   2   1   0   2   1   1   1   0   0   0   0   0   1   2   1   2   0   1   1   1   2   1   1   0   0   1   0   1   0   2   1   1   2   1   1   0   1   1   1   1   1   2   1   0   2   2   1   1   1   1   1   0   1   1   1   0   1   2   1   1   2   0   1   0   0   1   2   2   1   1   2   0   0   1   1   0   0   1   2   2   0   1   1   0   1   0   1   1   2   2   2   2   1   1   2   0   1   1   2   1   1   1   2   0   0   1   2   1   2   1   1   2   1   2   1   2   2   0   0   0   2   1   1   2   1   0   1   0   0   0   1   1   1   1   2
 MK-3-15                1   2   2   1   0   1   0   0   1   1   0   1   2   1   1   2   0   0   2   2   1   0   1   1   1   1   1   0   1   0   2   1   0   1   1   1   1   1   0   2   1   2   2   2   2   1   1   1   1   1   1   1   1   0   2   2   2   1   1   2   1   1   1   1   0   2   1   1   2   1   1   1   0   0   0   0   0   1   2   2   2   0   2   1   1   2   1   1   0   0   1   0   1   1   1   1   1   2   1   0   0   1   1   0   1   1   2   1   1   2   1   1   1   1   1   1   0   0   1   1   0   1   2   1   1   2   0   1   0   0   1   2   2   2   1   1   0   1   2   1   0   0   1   2   2   1   1   1   0   1   0   1   2   2   1   2   2   1   1   2   0   1   2   1   1   1   2   2   0   0   1   1   1   2   1   0   2   1   2   1   2   2   0   0   1   2   1   1   1   2   1   1   1   0   0   1   1   2   1   2
 MK-3-16                1   2   1   0   1   1   1   0   1   1   0   1   1   1   1   2   0   1   2   2   1   0   1   1   1   1   0   0   1   0   2   1   0   1   1   0   1   1   0   2   1   2   1   2   2   1   1   1   2   1   0   1   1   0   2   2   2   0   1   2   1   1   1   1   0   2   2   1   2   1   1   1   0   0   0   0   1   1   2   1   1   0   2   0   1   2   1   1   0   1   0   1   1   1   0   1   1   2   1   1   0   1   1   0   1   1   2   1   1   2   1   1   0   1   1   1   1   1   1   1   0   1   2   1   1   2   0   2   0   0   1   2   1   2   1   1   0   1   2   1   0   0   2   2   2   1   1   0   0   1   0   1   2   1   0   2   2   1   1   2   0   1   1   1   1   1   1   2   0   0   1   1   0   2   1   0   2   1   2   2   1   2   0   0   1   2   1   1   1   1   1   1   1   0   1   1   1   2   1   1
 MK-4-1                 1   1   2   1   0   0   1   2   1   1   1   2   0   1   1   1   1   0   1   0   1   0   1   0   1   2   0   1   1   1   1   1   1   1   1   2   2   2   2   0   0   2   1   2   1   1   1   1   2   1   2   0   2   0   0   2   1   1   1   1   2   2   1   0   1   1   0   1   1   1   2   2   1   1   1   1   1   1   1   2   1   2   1   0   0   0   0   1   1   1   1   1   1   1   2   1   1   0   2   1   1   0   1   1   2   1   0   0   1   1   1   1   1   1   0   0   1   1   1   1   2   2   1   2   2   0   0   1   1   2   2   1   1   1   0   1   2   1   1   2   0   0   1   0   2   2   1   0   0   1   2   1   1   1   1   1   2   1   1   1   1   2   1   0   0   0   2   0   2   0   1   2   1   1   1   2   1   1   1   1   1   1   2   2   0   1   0   1   1   1   1   2   1   0   1   1   1   1   2   2
 MK-4-2                 1   2   2   1   0   0   1   1   1   2   1   2   0   1   1   1   2   1   1   0   1   0   0   0   0   2   1   1   1   1   1   1   2   1   1   2   2   2   2   0   2   2   1   1   1   1   1   1   2   1   2   1   2   0   0   2   1   1   1   1   2   1   1   0   1   1   1   1   1   1   2   2   1   1   1   1   1   1   1   2   2   2   2   0   0   1   0   1   1   1   1   1   0   1   2   1   2   0   2   1   1   0   1   1   2   1   0   1   0   2   1   1   2   1   1   0   1   1   1   1   2   2   1   1   2   0   1   0   1   2   2   1   1   1   1   1   1   2   1   2   0   0   1   0   2   2   0   0   1   1   2   1   1   1   1   1   2   1   1   1   1   2   1   0   0   1   1   0   2   0   1   2   1   1   1   2   1   2   1   1   1   2   2   1   0   1   0   1   2   0   1   2   1   0   1   1   1   1   2   2
 MK-4-3                 1   2   2   1   0   0   1   0   0   2   1   2   0   1   0   1   2   1   2   0   1   0   1   0   0   2   1   2   1   1   1   1   1   2   1   2   2   2   2   0   1   2   1   1   1   1   1   1   2   1   1   0   1   0   0   2   1   1   1   1   2   1   1   1   1   1   1   1   1   1   2   1   1   1   1   0   1   1   1   2   2   2   2   0   0   1   0   1   1   2   1   1   0   1   2   2   1   0   2   1   1   0   1   1   2   1   0   1   0   2   1   1   2   1   1   1   1   1   1   1   2   2   1   0   2   0   1   1   1   2   2   1   1   1   1   1   1   2   1   1   0   0   1   1   2   2   0   0   1   1   1   0   2   1   1   0   0   1   1   1   1   2   1   0   1   0   1   0   2   0   2   2   1   1   1   2   1   2   1   1   1   2   2   0   0   1   0   1   2   0   1   2   1   0   1   0   1   1   2   2
 MK-4-4                 1   2   2   1   1   0   1   0   0   2   1   2   0   0   0   1   2   0   2   1   1   0   1   0   0   2   1   2   1   2   1   1   1   2   1   2   2   2   2   0   1   2   2   1   1   1   1   1   2   1   1   0   1   0   0   2   0   2   1   1   2   0   0   1   1   1   0   1   1   1   2   1   1   1   1   0   1   1   1   1   2   2   2   0   0   1   0   1   1   2   1   0   0   1   2   2   1   0   2   1   1   0   2   1   2   0   0   1   0   2   0   1   2   1   1   2   1   1   1   1   2   2   1   0   2   0   1   2   2   2   2   1   1   0   1   1   0   2   1   1   1   0   1   1   2   2   0   0   1   1   1   0   1   1   1   1   0   1   1   1   1   2   1   0   0   0   1   1   2   0   2   2   1   1   1   2   1   2   1   1   1   2   2   0   1   1   0   1   2   0   1   2   1   0   1   0   1   1   2   2
 MK-4-5                 1   2   2   1   1   0   1   0   1   2   2   2   0   0   0   1   2   0   2   1   1   0   1   1   0   2   1   2   0   2   1   1   1   2   1   2   2   2   2   0   0   2   2   1   1   1   1   1   2   2   1   0   1   1   0   2   0   1   1   1   2   0   0   1   1   1   0   1   2   1   2   1   1   1   1   1   0   1   1   1   2   1   2   0   0   1   0   1   1   2   1   0   1   1   2   2   1   0   2   1   1   0   2   1   2   1   0   1   0   2   0   1   2   1   1   2   1   1   1   1   2   2   1   0   1   0   1   1   1   2   2   1   1   0   1   1   0   2   1   1   1   1   1   1   1   2   0   0   1   1   2   0   1   1   0   1   1   0   1   1   1   2   1   0   0   0   2   1   2   0   2   2   0   1   0   2   1   2   1   1   1   2   2   0   1   1   0   1   2   0   1   2   1   0   1   1   2   1   2   2
 MK-4-6                 1   2   1   1   0   1   0   1   1   2   2   2   0   0   0   1   2   0   2   1   1   0   1   0   1   2   1   2   0   2   1   1   1   1   1   2   2   2   2   0   0   1   2   1   1   1   1   1   2   1   1   0   1   1   0   2   1   1   1   1   1   0   1   1   1   1   0   1   2   1   2   1   1   1   1   1   0   1   1   1   2   2   2   0   0   1   0   1   1   2   1   0   1   1   2   1   1   1   2   1   1   0   2   1   2   1   0   1   0   1   0   2   2   1   1   2   1   1   1   0   2   2   0   0   1   1   1   1   1   1   2   1   1   0   1   1   0   2   1   1   1   1   1   1   1   2   0   0   1   1   2   0   1   1   0   1   1   0   1   1   1   2   1   0   0   0   2   1   1   1   2   1   0   1   1   2   1   2   1   1   1   2   2   0   1   1   0   1   1   0   1   1   1   0   1   1   2   1   1   2
 MK-4-7                 1   2   1   2   0   1   1   1   1   2   2   2   0   0   0   1   1   0   2   1   1   0   2   0   1   2   1   2   0   2   1   1   1   2   1   1   2   2   2   1   1   0   2   0   1   1   1   1   2   1   1   0   1   1   0   1   1   1   1   1   1   1   1   1   1   1   0   1   2   1   2   1   1   1   1   1   0   1   1   1   2   2   2   0   0   1   0   1   1   2   1   0   2   0   1   1   2   0   1   1   1   1   2   2   2   1   0   1   1   1   0   2   2   2   1   2   1   1   1   0   2   1   0   0   1   1   2   1   1   1   2   1   1   0   1   0   0   2   1   1   1   1   1   1   1   2   1   1   1   1   2   0   2   1   0   0   1   0   1   1   1   2   1   0   1   0   2   1   1   1   2   1   0   1   2   2   0   1   0   1   1   2   2   0   1   1   0   2   2   0   1   1   1   0   0   1   2   1   1   1
 MK-4-8                 1   1   1   1   0   1   1   1   1   2   2   2   0   0   1   1   1   1   2   1   1   0   1   0   1   1   1   1   1   2   1   1   0   2   1   1   2   2   2   1   2   0   2   1   1   1   1   1   1   1   1   0   2   1   1   1   1   2   1   1   0   1   1   2   1   1   0   1   2   1   2   1   0   0   1   1   1   1   1   2   2   2   2   0   0   1   0   1   1   2   1   0   1   0   1   1   2   0   1   1   1   1   2   2   2   1   1   2   1   1   0   2   2   2   1   2   1   1   1   0   2   1   0   0   1   1   1   2   1   1   2   1   1   0   1   1   0   2   1   1   1   1   1   1   1   2   1   1   1   1   1   0   2   1   0   0   1   1   1   1   1   2   1   0   1   1   2   2   1   1   2   1   0   1   2   2   0   1   0   1   1   2   1   0   1   1   1   2   2   0   1   1   1   0   0   1   2   1   1   1
 MK-4-9                 1   1   0   1   1   0   1   1   1   1   2   1   0   0   1   1   1   1   2   1   1   0   1   0   1   0   1   1   1   2   1   0   0   2   1   1   2   2   2   2   1   2   2   1   1   1   1   1   1   1   0   0   2   1   1   1   1   2   2   1   0   1   0   2   1   1   0   0   2   1   2   1   0   0   1   0   1   1   1   1   2   2   2   1   0   1   0   1   1   2   1   0   1   0   1   2   2   0   1   2   1   1   2   2   2   0   1   2   2   1   0   2   2   2   1   1   1   1   1   2   2   1   0   0   1   1   1   2   1   1   1   1   1   1   0   1   0   2   1   2   1   1   1   1   2   2   1   0   0   1   1   0   2   2   0   0   1   1   1   1   1   2   1   0   1   1   2   2   1   1   2   1   0   1   2   2   0   0   0   1   1   2   2   0   1   0   1   2   2   0   1   1   1   0   0   1   2   1   1   1
 MK-4-10                1   1   1   1   0   0   1   0   0   1   1   1   0   1   1   1   1   1   2   1   2   0   2   0   1   0   0   1   1   1   1   0   0   1   1   2   2   2   2   2   1   1   2   1   0   1   1   1   1   1   0   0   2   1   1   1   1   2   2   1   0   1   0   2   1   1   0   1   2   1   2   1   1   0   1   0   2   1   1   1   2   1   2   2   0   1   1   1   0   2   1   0   1   0   2   1   2   0   1   2   1   1   2   2   0   1   1   2   2   1   0   1   2   2   1   1   1   1   1   2   2   1   1   0   1   1   1   1   1   1   1   1   2   1   0   1   0   2   1   2   1   1   1   0   2   2   1   0   0   1   1   0   2   2   0   0   0   2   1   1   1   2   0   0   1   1   2   2   1   1   2   0   0   0   2   2   0   0   1   1   1   2   2   0   1   0   1   2   2   0   1   1   1   0   0   1   2   1   1   1
 MK-4-11                2   1   0   1   0   0   1   0   0   1   1   1   0   1   1   1   1   1   2   1   2   0   2   0   1   0   0   1   1   0   1   0   1   0   1   2   2   2   2   2   1   0   2   1   0   1   1   1   1   0   0   0   2   1   1   1   1   1   2   1   1   1   0   2   1   1   0   1   2   1   2   1   1   0   1   0   2   1   1   1   2   1   2   2   0   1   1   2   0   2   1   0   2   0   2   1   2   0   1   2   1   1   2   2   0   1   1   1   2   1   0   1   2   2   1   1   1   1   1   2   2   1   1   0   1   1   1   1   1   1   1   1   0   0   0   1   0   1   0   2   1   1   1   0   2   2   1   1   0   1   1   0   2   2   2   0   0   2   1   1   2   2   0   0   1   1   2   2   1   1   2   0   0   0   2   2   0   1   1   1   1   1   2   1   2   0   1   2   2   0   1   0   1   0   0   1   2   1   1   1
 MK-4-12                2   1   1   1   0   0   1   1   0   1   1   1   0   1   1   1   1   1   2   1   1   0   2   0   1   0   0   0   1   0   1   1   1   0   1   2   2   2   2   1   1   0   2   1   0   1   1   1   1   1   0   0   2   0   1   1   1   1   1   1   1   1   0   2   1   1   0   1   2   1   2   1   0   0   1   0   2   2   1   1   1   1   2   2   1   1   2   1   0   2   1   0   2   0   2   0   2   0   1   1   1   1   1   2   1   1   1   1   1   1   0   1   2   2   1   1   1   2   1   2   2   1   1   0   1   1   1   1   1   1   1   1   0   0   0   1   0   1   0   2   0   1   0   0   2   1   1   1   0   0   1   0   0   2   2   0   0   1   1   1   1   2   0   1   1   0   2   2   1   2   1   0   0   0   2   2   1   1   1   1   1   1   2   1   2   0   1   2   1   0   1   0   1   0   0   1   2   1   1   1
 MK-4-13                1   1   1   0   0   1   1   1   0   1   1   1   0   1   1   2   1   1   2   1   1   1   2   1   0   0   0   0   1   0   1   1   2   0   1   2   2   1   2   1   2   0   2   1   0   2   1   1   1   1   0   0   0   0   1   1   1   1   1   1   1   1   0   2   1   2   0   1   2   1   1   1   0   0   1   0   2   2   1   0   0   1   2   2   1   0   2   1   0   2   1   0   2   0   2   1   1   0   1   1   1   2   1   2   1   1   2   1   0   1   1   2   2   1   1   1   1   2   1   2   2   1   1   1   1   1   1   1   1   1   1   1   0   0   0   1   0   1   0   2   0   1   0   0   2   1   1   1   0   0   1   0   0   2   1   1   0   1   1   1   1   2   0   1   1   1   2   2   1   2   1   0   0   0   2   1   1   1   1   1   1   2   2   1   2   0   1   2   1   0   1   0   1   1   0   1   2   1   1   0
 MK-4-14                1   2   1   1   0   1   1   1   0   2   1   1   0   0   1   2   1   1   2   2   1   1   2   2   0   0   1   0   1   0   1   1   2   0   1   2   2   1   2   1   2   0   2   2   1   2   0   2   1   1   1   0   0   0   0   1   1   1   1   1   1   2   0   2   1   2   0   1   1   1   1   1   0   0   1   1   2   2   2   0   0   2   2   2   1   0   2   1   0   2   1   0   2   1   2   1   1   0   1   1   1   2   1   2   1   2   1   1   0   1   1   2   2   1   1   1   0   2   1   1   2   2   1   1   1   1   1   2   1   1   1   1   0   2   1   2   0   0   0   2   0   1   0   0   2   1   2   1   0   0   1   0   0   2   1   1   0   1   0   1   0   1   0   1   1   1   2   2   1   2   1   0   0   0   2   1   1   1   1   1   1   2   2   2   2   0   1   2   0   0   1   0   1   1   0   1   2   1   2   0
 MK-4-15                1   2   1   1   0   1   1   1   1   2   1   1   0   1   1   2   1   1   2   2   1   1   2   2   1   0   1   1   1   0   1   1   1   0   1   2   2   1   1   2   2   0   2   1   1   1   1   2   1   1   1   0   0   1   0   1   1   1   1   1   1   2   0   2   1   2   0   1   1   1   0   1   0   1   1   1   2   1   2   0   0   2   1   1   1   0   2   1   0   2   1   0   2   1   1   2   1   0   0   1   2   2   1   2   1   2   1   1   0   1   1   2   1   1   1   1   0   2   1   1   2   2   2   1   1   1   1   1   1   1   1   1   0   1   1   2   1   0   0   1   0   1   0   0   2   1   2   1   1   0   1   0   0   2   1   1   0   1   0   1   0   2   0   1   1   1   2   2   0   2   1   0   0   0   2   2   1   2   1   1   1   2   2   2   2   0   1   2   0   0   1   1   1   2   1   1   2   1   2   1
 MK-4-16                1   2   1   2   0   1   1   1   0   2   1   1   0   1   0   2   1   1   1   2   1   0   2   2   1   0   1   1   1   0   1   1   1   0   1   2   2   1   1   1   2   1   2   0   1   1   1   2   1   2   1   0   0   1   0   1   1   1   1   1   0   2   0   2   1   2   0   1   2   1   0   1   0   1   1   1   1   1   1   0   0   2   2   1   1   0   2   1   0   2   2   0   2   1   1   1   1   0   0   1   2   2   1   2   2   2   1   0   1   1   1   1   2   1   2   0   0   0   2   1   2   2   1   1   1   1   1   1   1   0   1   1   0   1   1   2   1   0   0   1   0   1   0   1   1   1   2   2   1   0   1   0   1   2   1   2   0   0   1   1   0   2   0   1   1   0   2   2   1   2   1   0   0   0   1   2   1   2   1   1   1   2   2   2   2   0   1   1   0   0   2   1   1   2   0   1   2   2   2   1
 MK-5-1                 0   1   2   2   1   1   1   0   0   1   2   2   1   0   2   1   1   1   1   1   1   1   1   2   1   2   1   1   2   1   2   0   2   0   1   1   1   1   1   2   2   2   1   1   1   1   2   1   1   1   1   2   2   1   2   2   1   1   0   2   1   2   0   1   0   1   1   1   0   1   1   0   1   2   1   2   0   0   1   1   2   1   2   0   0   1   2   0   1   1   1   1   1   1   2   1   1   0   2   2   1   1   1   1   1   1   1   2   1   0   1   2   2   1   1   1   1   0   2   1   1   1   1   1   0   1   0   1   0   1   1   1   1   2   2   0   1   2   1   1   1   0   1   1   1   2   1   1   2   2   1   1   1   1   2   1   1   2   1   1   0   0   1   2   1   0   1   2   0   2   1   2   2   0   1   0   1   1   1   1   2   1   1   2   2   1   0   2   2   1   1   1   1   0   1   1   1   1   1   2
 MK-5-2                 0   1   2   2   0   0   1   0   0   1   2   2   1   0   2   1   1   1   1   1   1   1   1   1   1   2   1   1   2   1   2   1   2   0   1   1   1   1   2   2   1   1   1   1   1   1   2   1   1   1   0   1   2   1   2   2   1   1   0   2   2   2   0   1   0   1   1   1   1   1   1   0   1   2   1   2   0   0   2   1   2   1   2   0   0   1   2   0   1   0   1   1   1   1   2   2   1   0   2   2   1   1   1   1   1   2   1   2   1   0   1   2   2   1   1   0   1   0   2   1   1   1   1   1   1   2   0   1   0   1   1   1   1   2   2   0   2   2   2   1   1   0   1   1   1   2   1   1   2   2   1   1   1   1   2   1   2   2   1   1   0   1   0   2   1   0   1   2   0   2   1   2   2   1   1   0   1   1   1   1   2   1   2   2   2   2   1   2   2   1   0   2   1   0   2   1   1   0   1   2
 MK-5-3                 0   1   2   1   0   0   1   0   0   1   2   1   0   0   2   1   1   1   1   2   2   2   1   1   1   2   1   1   1   1   2   1   2   0   1   1   1   1   2   2   1   1   1   2   1   1   2   1   1   1   1   1   2   1   2   2   1   1   0   2   2   2   0   0   0   1   1   1   1   0   1   0   0   0   1   2   1   1   2   2   2   1   2   1   2   1   2   0   1   0   1   1   1   1   2   2   0   1   2   2   0   0   1   1   2   2   1   2   1   0   1   2   2   1   0   0   1   0   2   1   1   1   1   0   1   2   1   0   0   2   1   1   1   2   1   0   2   2   2   1   0   0   1   2   1   2   1   1   2   2   1   1   1   1   1   1   2   2   1   1   0   2   1   2   0   0   1   2   0   1   1   2   2   1   1   0   1   1   1   1   2   0   2   2   2   2   1   2   1   1   0   2   1   0   2   1   2   0   1   2
 MK-5-4                 0   1   2   1   0   0   1   0   0   1   2   1   0   0   1   1   1   1   1   2   2   2   1   1   1   2   1   1   1   1   2   1   1   1   1   1   1   1   2   2   1   1   1   2   1   1   2   1   0   1   1   1   2   1   2   2   1   1   0   2   2   2   0   1   0   1   0   1   1   0   1   0   0   0   2   2   1   1   2   2   2   1   2   1   1   1   2   0   1   0   1   1   1   1   1   2   0   1   2   2   0   0   1   1   1   2   1   2   1   1   1   2   1   1   0   0   1   0   1   1   1   1   1   0   2   2   1   0   0   2   1   1   2   2   1   0   2   2   2   1   1   1   1   1   1   1   0   1   2   1   1   1   1   1   1   1   2   2   1   1   1   2   1   2   0   0   1   2   0   1   1   2   2   1   1   0   2   0   1   1   2   0   2   1   2   2   1   2   1   1   1   2   1   0   2   1   2   0   2   2
 MK-5-5                 0   1   2   1   0   0   1   0   0   1   1   1   0   0   1   1   1   1   1   2   2   2   2   1   1   2   1   0   1   1   2   1   1   2   1   1   1   1   2   1   1   1   1   2   1   1   2   2   0   1   0   1   2   1   2   2   1   1   1   1   2   2   0   1   0   1   2   1   1   0   1   0   0   0   1   2   1   2   1   2   2   1   2   1   1   1   1   1   1   0   1   1   1   1   1   2   0   1   2   1   0   0   1   1   1   2   1   1   1   1   1   1   0   1   0   0   1   0   2   1   1   1   1   0   2   2   1   0   0   1   1   1   2   2   1   0   2   2   2   1   1   2   1   1   1   1   0   1   1   1   1   1   1   0   1   1   2   2   1   1   0   2   1   2   0   0   1   2   1   1   1   2   2   1   1   0   2   0   0   1   2   0   2   2   2   2   1   2   1   0   1   1   1   0   2   1   1   0   2   2
 MK-5-6                 1   1   2   1   1   1   1   0   1   2   1   1   0   0   1   1   2   2   1   1   2   2   2   1   1   2   1   0   1   1   2   1   1   2   1   1   1   0   2   1   2   2   2   1   1   0   2   1   0   1   0   1   2   1   2   2   1   1   1   1   2   2   0   1   0   1   2   1   1   0   1   1   0   1   2   2   1   2   1   2   1   1   2   1   1   2   1   1   1   0   1   1   1   1   1   2   0   1   2   1   0   0   1   0   2   2   2   1   1   1   1   1   0   1   0   0   1   1   2   1   1   1   1   1   2   2   1   0   0   0   1   0   2   2   1   0   2   1   2   1   1   2   1   1   1   1   0   1   0   1   1   1   1   0   1   1   2   2   1   1   2   2   1   2   0   0   1   2   1   1   1   2   2   1   1   0   2   0   1   1   2   1   2   2   2   2   0   2   1   0   1   1   1   0   2   1   1   0   1   2
 MK-5-7                 1   1   2   1   1   1   1   0   1   2   1   1   0   1   1   1   1   2   1   0   2   0   2   1   1   2   0   0   1   1   2   2   1   2   1   0   1   0   1   1   2   2   2   1   1   1   2   1   0   1   0   2   2   1   2   2   1   1   1   1   2   2   0   1   0   0   2   1   1   0   1   1   0   1   2   1   1   2   0   2   1   0   1   0   1   1   0   1   1   0   2   1   1   1   1   2   0   1   2   1   0   0   1   0   1   2   2   1   1   1   1   2   0   1   0   1   1   1   1   1   1   1   1   1   2   2   1   0   0   0   1   0   2   2   1   0   2   1   2   1   1   2   1   1   1   1   1   1   0   1   1   1   1   0   1   1   2   2   1   2   2   2   2   2   0   0   1   2   1   1   1   2   2   2   1   0   2   0   1   1   2   1   2   2   1   2   0   0   1   0   1   1   1   1   2   1   1   0   0   2
 MK-5-8                 1   1   2   1   1   1   1   0   1   2   1   2   0   1   1   1   0   2   1   0   2   1   2   1   1   1   1   0   1   2   1   2   1   2   1   0   1   0   1   2   2   2   1   1   1   1   2   1   1   1   0   2   2   1   1   2   1   1   1   1   1   2   0   0   0   0   2   1   1   0   1   1   0   1   2   1   2   2   0   2   1   0   1   0   1   1   0   1   1   0   2   1   1   1   1   2   0   1   2   0   1   0   1   0   0   2   2   1   1   1   1   2   0   1   0   2   1   1   2   1   1   1   0   1   2   2   1   0   0   1   1   0   1   2   0   1   2   2   1   1   0   2   1   1   1   1   1   1   0   1   1   1   1   0   1   1   2   2   1   2   1   1   2   2   1   0   1   2   1   1   1   2   2   2   1   0   2   0   2   1   2   1   2   2   1   2   0   0   1   0   1   1   1   1   1   1   1   1   0   2
 MK-5-9                 1   1   2   1   1   0   1   0   1   2   1   2   0   1   1   1   0   0   1   1   2   0   2   1   1   1   1   0   2   2   1   2   1   2   1   0   1   0   1   1   2   1   1   1   1   1   2   2   1   1   1   2   2   1   0   2   1   1   1   1   1   2   0   0   0   0   2   1   1   0   1   1   0   1   2   1   2   2   0   2   1   0   1   0   1   2   0   1   1   0   2   1   1   1   1   2   0   1   2   0   1   0   1   1   0   2   2   1   1   1   1   2   0   1   0   2   1   1   2   1   1   1   0   1   2   1   1   0   0   1   1   0   1   2   0   1   0   2   1   2   0   2   1   1   2   1   1   1   0   1   1   1   1   1   1   1   2   2   1   2   1   1   1   2   1   0   1   2   2   1   1   2   2   2   1   0   2   1   2   1   2   1   1   2   1   2   0   0   1   0   1   1   1   1   1   1   2   1   1   2
 MK-5-10                2   1   2   1   1   0   1   0   1   2   1   2   0   1   0   1   0   1   1   1   2   0   2   1   1   1   1   0   2   1   1   2   1   2   1   1   0   0   1   1   2   1   1   1   1   1   1   2   2   1   1   2   2   1   0   1   1   1   2   1   1   2   0   0   0   0   2   1   1   0   1   1   0   1   1   2   2   2   0   2   1   0   1   0   2   2   1   2   1   0   1   1   1   1   2   2   0   0   2   0   1   1   2   1   0   2   2   1   1   2   1   2   0   1   0   2   1   0   2   1   1   0   0   1   2   1   1   1   0   1   1   0   0   2   0   1   0   2   1   1   0   1   1   1   2   1   1   2   0   1   2   1   2   0   1   1   2   2   1   2   1   1   1   2   1   1   1   1   2   1   0   2   2   2   1   0   2   1   1   1   2   1   1   2   1   2   0   0   1   0   1   1   2   1   1   1   2   1   1   2
 MK-5-11                2   1   2   1   1   0   1   0   1   2   1   2   0   1   0   1   0   1   1   1   2   1   2   1   1   1   1   0   2   1   1   2   1   2   1   1   0   0   1   1   2   1   1   2   1   1   1   2   1   1   0   0   2   1   1   1   1   1   2   0   2   2   0   2   1   0   2   1   1   0   1   1   0   1   1   2   1   2   0   2   1   0   1   0   1   1   1   2   1   0   1   1   1   1   2   2   0   0   1   0   1   1   2   1   0   2   1   1   1   2   2   2   0   2   0   2   0   0   2   0   1   0   0   1   2   1   1   2   0   1   1   0   0   2   0   1   1   2   1   1   0   1   1   2   1   1   1   2   0   2   2   1   2   0   1   1   2   1   1   2   1   2   2   2   1   1   1   1   2   1   1   2   2   2   1   0   1   2   1   1   2   1   1   2   1   2   0   1   1   0   1   1   1   1   1   1   2   2   1   2
 MK-5-12                2   1   2   1   0   0   1   0   1   2   1   2   1   1   0   1   0   1   1   1   2   2   2   1   1   1   1   0   2   0   1   2   1   2   1   1   0   0   1   1   2   1   1   2   1   1   1   2   1   1   0   1   2   2   1   1   1   1   2   0   2   2   1   2   1   0   2   1   1   0   1   1   0   2   1   2   1   1   0   2   1   0   1   0   1   1   1   2   0   0   1   1   1   1   2   1   0   0   0   1   1   1   2   1   0   2   0   1   1   2   2   2   0   2   0   2   0   0   2   0   1   0   0   1   2   0   1   2   0   1   1   1   0   2   0   0   1   1   1   1   2   1   1   2   1   1   1   2   0   2   2   1   2   0   1   1   2   1   1   2   1   2   1   2   2   1   1   1   2   1   1   2   2   2   0   0   0   2   1   0   2   0   1   2   1   2   0   1   2   0   1   1   1   1   1   1   2   2   1   2
 MK-5-13                1   1   2   1   0   1   1   0   1   1   0   2   0   1   0   1   0   1   1   1   1   2   2   1   0   0   1   0   2   0   1   2   1   2   1   1   0   0   1   1   2   1   2   1   1   1   1   2   1   1   0   0   1   2   1   1   1   1   2   1   2   2   0   2   1   0   2   0   1   0   1   1   1   2   0   0   1   1   0   2   1   0   1   0   1   0   1   2   0   0   1   1   1   1   2   0   0   0   0   2   0   1   2   1   1   2   0   1   1   2   1   1   0   2   1   2   0   1   2   0   1   0   0   1   2   0   1   2   0   1   1   0   1   2   1   0   1   1   1   1   2   1   1   2   1   1   0   2   0   2   2   2   2   0   1   1   2   0   1   1   0   2   1   2   2   2   1   1   2   1   1   2   2   2   0   1   0   2   1   0   2   0   1   2   1   2   1   1   2   0   1   1   1   1   1   1   2   2   1   1
 MK-5-14                1   1   2   1   0   1   1   0   1   1   0   2   0   1   0   1   0   1   1   1   2   2   2   1   0   1   1   0   2   0   1   2   1   2   1   1   0   0   1   1   2   2   2   0   1   1   1   2   1   2   0   0   1   2   1   1   1   0   2   1   2   2   0   2   1   0   2   0   1   0   1   1   0   2   1   0   2   1   0   2   1   0   1   0   1   1   1   2   0   0   1   1   1   1   2   0   1   0   1   2   0   1   2   1   1   2   0   1   1   2   1   1   0   2   1   2   0   1   2   0   0   0   0   1   1   0   1   2   0   1   0   0   0   2   1   0   1   1   1   1   1   1   1   2   1   1   0   2   1   2   2   1   1   1   1   1   1   1   1   1   0   2   1   2   2   2   2   1   2   1   1   2   2   2   0   1   0   2   2   0   2   0   1   2   1   2   1   1   2   0   1   1   1   1   0   1   2   2   1   1
 MK-5-15                1   1   1   0   0   1   2   1   1   1   0   2   0   1   0   0   0   1   1   1   2   1   1   1   2   1   1   0   2   1   2   1   1   2   1   1   1   0   1   0   2   2   2   0   1   1   1   2   0   2   0   0   1   2   1   0   1   0   2   0   2   2   0   2   1   0   2   0   1   0   2   1   0   2   1   0   2   1   1   1   1   0   0   0   1   1   1   1   0   1   1   2   1   1   1   0   1   0   1   2   0   1   2   1   0   1   0   1   0   2   1   1   0   2   1   2   0   1   2   0   0   0   0   1   1   0   1   2   0   1   1   0   1   2   1   0   0   2   1   1   1   1   0   2   1   1   0   1   1   2   2   2   1   2   1   1   1   1   2   1   1   2   1   1   2   2   2   1   2   1   1   2   2   2   0   1   0   2   2   0   2   0   1   2   1   1   0   1   1   0   1   1   1   1   0   1   2   1   2   1
 MK-5-16                1   1   1   0   0   1   2   1   1   1   0   1   2   0   0   0   1   1   1   1   2   1   1   1   2   1   2   0   2   1   2   1   1   2   1   1   1   0   1   0   2   2   2   0   1   1   1   2   0   1   1   0   0   2   1   0   1   0   2   1   2   2   0   2   1   0   2   0   0   0   1   1   0   2   1   0   2   0   1   1   1   0   0   0   1   1   1   2   0   1   1   1   1   1   1   0   1   0   0   2   0   1   2   1   0   1   0   1   0   1   1   1   0   2   1   2   0   2   2   0   0   0   0   1   0   1   1   2   0   1   1   0   1   2   1   0   0   1   1   1   1   1   0   2   2   0   0   1   1   2   2   2   1   1   1   1   1   1   2   1   1   2   1   1   2   2   2   1   2   1   1   2   2   2   0   1   1   2   2   0   2   0   1   2   1   0   0   1   1   0   1   1   1   2   0   1   2   1   2   1
 MK-6-1                 1   0   1   0   2   1   1   2   0   1   0   1   1   1   1   0   2   0   0   2   1   2   1   2   1   1   1   1   1   1   1   0   1   0   2   2   2   2   1   0   0   1   2   1   1   2   0   0   2   0   1   0   1   1   2   1   0   2   1   2   1   1   1   1   0   2   1   1   0   0   0   2   1   1   2   0   1   1   2   2   2   0   0   1   1   1   1   2   0   2   1   0   1   2   1   2   2   1   1   2   1   1   1   1   1   1   0   1   0   1   1   1   0   0   2   1   1   1   0   1   1   1   1   0   1   1   1   2   1   1   1   2   0   2   2   1   2   0   0   1   0   2   2   1   0   1   0   0   0   1   0   1   1   0   1   0   1   1   0   0   0   1   0   2   0   1   1   1   0   2   2   2   1   2   1   1   0   0   1   1   2   2   1   0   1   2   2   2   0   0   1   1   0   0   1   1   1   1   1   0
 MK-6-2                 1   0   1   0   2   1   2   2   0   1   0   1   1   1   2   0   2   0   0   2   1   2   2   2   0   1   1   1   1   1   1   0   1   0   2   2   2   2   0   0   1   1   2   1   1   1   0   0   2   0   1   0   1   2   2   0   0   2   1   2   1   1   1   1   0   2   2   1   1   0   0   2   0   1   2   0   1   2   2   2   1   0   0   1   0   1   1   2   0   2   1   0   1   2   1   2   0   1   1   2   1   1   2   1   1   1   0   1   0   1   1   1   0   1   1   1   0   1   1   1   1   0   1   1   1   1   1   1   1   1   1   0   0   2   2   1   2   0   0   1   0   2   2   1   0   1   0   0   0   1   0   1   1   0   1   1   1   2   0   0   0   1   0   2   0   1   0   1   0   2   1   2   1   2   1   1   0   0   1   2   2   2   1   0   1   2   1   2   1   0   1   1   0   0   1   0   0   2   1   0
 MK-6-3                 1   0   1   0   2   1   2   2   0   1   0   1   1   2   1   0   2   0   0   2   1   2   2   2   0   1   1   1   1   1   0   0   1   0   1   2   2   2   1   0   2   1   2   0   1   0   0   1   2   0   1   1   1   2   2   0   0   2   0   2   1   0   1   1   1   2   2   1   1   0   0   2   0   1   2   0   1   1   2   2   1   0   0   1   0   1   1   2   1   1   0   0   1   2   1   2   0   1   1   2   2   1   2   1   2   0   1   1   0   1   1   1   0   1   1   2   0   1   0   0   1   0   1   1   1   1   1   2   1   1   2   0   1   1   2   2   2   1   0   1   0   2   2   0   0   1   0   0   0   1   0   1   1   0   2   1   1   2   1   0   0   1   0   2   0   1   0   1   0   2   1   1   1   2   1   1   0   0   1   2   2   2   1   0   1   2   1   2   1   0   1   1   0   0   1   0   0   2   1   0
 MK-6-4                 1   0   1   0   2   1   2   2   0   1   0   1   1   2   1   0   2   0   1   2   1   2   2   2   0   0   1   2   1   2   0   0   1   0   1   1   2   2   1   0   2   1   2   0   1   0   0   1   2   0   1   1   1   2   1   0   0   1   0   2   1   1   1   1   1   1   1   1   1   0   1   2   0   1   2   1   1   1   2   2   1   0   0   1   0   1   1   2   1   1   0   0   1   2   1   2   0   1   1   2   2   1   2   1   2   0   1   1   0   1   2   1   0   1   1   2   0   1   0   0   1   0   2   0   1   2   1   2   1   1   2   0   1   1   1   2   1   0   0   0   0   2   2   0   0   1   0   0   1   1   1   1   2   0   2   1   0   2   1   0   1   1   0   1   0   1   0   1   0   2   1   0   1   2   2   1   0   0   2   2   2   2   1   0   1   1   1   2   2   0   1   1   0   0   1   1   0   2   2   0
 MK-6-5                 0   0   1   1   1   2   1   2   0   1   0   1   2   2   1   0   2   0   1   2   1   2   2   2   0   0   0   2   1   2   0   0   1   1   1   1   2   1   1   0   2   1   2   0   1   1   0   1   2   0   1   1   2   2   1   0   0   1   0   2   1   1   1   1   1   2   1   1   1   0   2   2   0   1   2   1   1   1   1   1   0   0   0   1   0   1   1   2   1   1   0   1   1   2   1   2   0   1   1   2   1   1   2   2   2   1   1   1   0   1   2   0   0   1   1   2   0   1   0   0   1   0   1   0   0   2   1   2   0   1   2   0   1   0   1   2   2   0   0   0   1   2   2   1   0   0   0   0   1   1   1   1   2   0   1   1   0   2   2   0   1   1   0   1   0   1   0   0   0   2   1   1   1   1   2   1   0   0   2   1   2   2   1   1   0   1   0   2   2   0   1   1   0   0   1   2   1   2   1   0
 MK-6-6                 0   0   1   1   1   2   1   2   0   1   0   1   2   2   2   0   2   0   1   2   1   2   0   2   0   0   0   2   1   2   0   0   1   2   1   1   2   1   0   0   2   1   1   0   1   0   0   1   2   0   1   1   2   2   2   0   0   1   0   2   1   1   0   1   1   1   1   0   1   0   2   2   0   1   2   0   1   0   1   0   1   0   0   1   0   1   1   2   1   1   0   1   1   1   0   2   0   1   1   2   1   1   2   2   2   1   1   1   0   1   2   0   0   1   1   2   2   1   0   0   1   0   2   0   0   1   2   2   0   0   2   0   1   1   1   1   2   0   1   0   2   2   2   1   0   1   0   1   1   1   1   1   2   1   1   1   1   2   2   0   1   1   0   1   0   0   1   0   0   1   0   2   1   1   2   2   0   0   2   1   2   1   1   2   0   0   2   2   2   0   1   1   2   0   1   2   1   1   1   2
 MK-6-7                 0   0   1   1   1   2   1   2   0   1   0   1   2   2   2   0   2   0   1   2   1   2   0   1   0   0   0   2   1   2   0   0   1   1   1   1   2   1   0   0   1   1   1   0   1   0   1   1   1   0   1   1   2   2   2   0   0   1   0   2   1   1   0   1   1   1   1   0   1   0   1   2   0   0   2   0   1   0   1   0   1   1   0   1   0   1   1   2   1   1   0   2   1   1   0   2   0   1   1   1   1   1   2   2   1   1   1   1   1   2   2   0   1   1   1   2   2   1   0   0   1   0   2   1   0   1   2   2   0   0   2   0   0   1   1   2   2   0   1   0   2   2   2   1   0   1   0   1   1   1   1   0   2   1   1   1   1   2   2   0   1   2   1   0   0   0   1   0   0   1   0   2   1   1   2   2   0   0   2   1   2   1   1   1   1   0   1   2   1   0   1   2   2   0   1   2   1   2   1   2
 MK-6-8                 0   0   1   1   1   2   1   2   0   1   0   1   2   1   1   0   2   0   1   2   1   1   0   1   0   0   0   2   1   2   1   0   1   1   1   1   2   1   0   0   1   1   1   0   1   0   1   1   1   0   1   1   0   2   1   0   0   1   0   2   1   1   0   1   1   1   1   0   1   0   1   1   0   0   2   0   1   0   1   0   1   0   0   1   0   1   1   2   1   1   1   1   1   0   0   2   0   1   1   1   1   1   1   2   1   1   1   1   1   2   2   0   1   1   1   2   1   1   0   1   1   0   2   1   0   1   2   2   0   0   2   0   0   1   1   2   2   0   1   0   1   1   2   1   0   1   0   1   1   1   1   0   1   1   1   1   1   1   2   0   2   2   1   0   0   0   2   0   0   1   0   2   1   1   2   2   0   0   1   1   2   1   1   1   1   0   1   2   1   0   1   1   2   0   1   2   1   1   1   2
 MK-6-9                 0   0   1   2   1   2   1   1   0   1   0   2   2   0   1   0   2   0   1   2   1   1   0   1   1   0   0   2   1   2   1   0   1   1   1   2   2   1   0   0   1   1   1   1   1   1   1   1   1   0   1   1   0   2   1   0   1   1   0   2   1   1   0   1   1   1   1   0   1   0   1   1   0   0   2   1   1   0   1   0   1   1   0   1   1   1   1   2   2   1   1   1   1   1   0   2   1   1   1   0   1   1   1   2   1   1   1   1   1   2   1   0   1   1   1   2   1   1   0   1   0   0   2   1   1   1   2   2   0   0   2   1   0   1   1   2   1   1   1   1   1   1   2   1   1   1   0   1   1   1   1   2   2   1   1   1   1   1   2   0   2   2   1   0   0   0   2   0   0   1   0   2   1   0   2   2   0   0   1   1   2   2   0   1   0   0   1   1   1   0   1   1   2   0   1   2   1   1   1   2
 MK-6-10                0   0   1   2   2   2   1   1   0   1   0   2   2   0   1   0   2   0   1   1   1   1   0   2   1   0   0   2   1   1   1   0   1   1   1   2   2   1   0   1   1   1   1   1   1   1   1   1   1   0   1   2   0   2   1   0   1   1   0   2   1   1   1   1   1   1   1   0   1   0   1   1   1   0   2   1   1   0   1   0   1   1   0   1   1   1   1   1   1   1   1   1   1   1   0   2   1   1   2   1   1   1   1   2   1   1   1   1   1   2   1   1   1   1   2   2   1   1   1   1   0   0   1   1   1   1   2   2   0   0   2   0   0   1   1   2   1   1   1   1   1   1   2   1   1   1   1   1   1   1   0   2   2   1   1   2   1   1   2   0   1   1   1   0   0   0   2   0   0   1   0   2   1   1   2   2   0   0   1   1   2   2   0   0   0   2   1   2   2   1   1   1   2   0   1   2   1   1   1   2
 MK-6-11                0   0   1   2   2   2   0   1   1   1   0   1   2   0   0   0   2   0   1   1   0   1   1   2   1   0   0   2   1   1   1   0   1   1   1   2   2   1   0   1   1   1   1   1   1   1   1   1   1   1   1   2   0   2   1   1   0   1   0   2   1   1   1   1   1   1   1   0   1   0   1   1   1   1   1   1   2   1   1   1   1   2   0   1   1   1   1   1   1   1   2   1   1   1   0   2   1   1   2   1   0   1   1   1   1   1   1   2   1   1   1   1   1   1   2   2   2   1   1   0   0   0   1   1   1   1   2   2   1   0   2   1   0   1   1   2   1   1   1   1   1   1   2   1   1   1   1   1   1   1   0   1   2   1   1   2   1   1   2   0   1   1   1   0   0   0   2   0   0   1   0   2   1   1   2   2   1   1   1   1   2   1   0   0   0   2   1   2   2   1   1   1   2   0   1   2   1   0   1   2
 MK-6-12                0   0   1   2   2   2   0   1   1   0   1   1   2   1   0   0   2   0   0   1   0   0   1   2   1   1   0   2   1   1   1   0   1   0   1   1   2   1   0   1   1   1   1   1   1   1   1   1   1   0   1   2   0   1   1   1   0   1   0   1   1   2   2   1   1   2   1   0   1   0   1   1   1   1   1   1   2   1   1   1   1   2   0   1   0   1   1   1   1   1   2   2   1   1   0   2   1   1   1   0   0   2   1   1   2   1   1   1   1   1   1   1   1   1   1   2   2   1   1   0   0   0   1   1   1   1   1   2   1   0   2   1   1   1   1   2   1   1   1   1   1   1   2   1   1   1   1   1   1   1   0   1   1   1   1   2   0   1   2   0   1   1   1   0   0   0   2   0   0   1   0   2   1   1   1   2   1   1   1   1   1   1   0   0   0   2   2   2   2   1   1   1   2   0   1   2   1   1   1   2
 MK-6-13                0   0   1   2   2   2   0   1   1   0   1   1   1   1   0   1   1   0   1   1   0   0   0   2   0   1   0   2   1   2   1   0   1   0   0   1   2   0   0   1   1   1   1   0   1   1   1   1   1   0   0   2   0   1   1   1   0   1   0   1   0   2   2   1   2   2   1   0   1   0   1   1   1   2   2   1   2   1   1   1   1   1   0   1   0   0   1   1   1   1   2   2   1   1   0   2   1   1   2   2   0   2   1   1   2   1   1   1   1   1   1   2   1   1   1   2   2   0   1   1   0   0   1   1   2   2   1   2   2   1   2   1   1   1   1   2   1   1   1   1   0   1   2   1   2   2   1   2   1   1   0   1   0   1   1   2   2   1   2   1   1   1   1   0   0   1   1   1   0   0   0   2   1   1   1   2   1   1   1   0   1   1   0   0   0   2   2   1   2   1   1   2   2   0   1   2   1   1   0   2
 MK-6-14                0   0   1   2   2   2   0   2   1   0   1   1   1   1   0   1   0   0   1   1   0   0   0   2   0   2   0   2   1   2   1   0   2   0   0   1   2   0   0   1   0   1   1   0   1   1   1   2   1   0   0   2   0   1   0   1   0   1   0   1   1   2   2   1   2   2   1   0   1   1   1   2   1   2   1   1   1   1   1   1   1   2   0   1   0   1   1   2   1   1   2   2   1   1   0   2   1   1   2   2   1   2   1   1   1   1   1   1   1   1   1   2   1   1   1   2   2   0   1   1   1   0   1   1   2   1   1   2   2   1   2   1   1   2   1   2   1   1   1   1   0   1   2   1   2   2   1   2   1   1   0   1   0   1   1   2   2   1   1   1   1   1   1   0   0   1   1   0   0   0   1   1   1   1   1   1   1   1   1   0   2   1   0   0   0   2   2   1   2   0   1   2   2   0   1   2   0   1   0   2
 MK-6-15                0   0   1   2   2   1   0   2   1   1   1   1   1   1   0   2   0   1   2   2   0   0   0   2   0   2   1   2   1   1   1   0   2   0   1   1   2   0   0   1   1   1   1   0   1   1   1   1   1   0   1   1   0   1   0   1   0   1   0   1   1   2   2   1   2   2   1   1   1   1   1   1   1   2   1   1   1   1   1   1   1   2   0   1   0   1   1   2   2   0   2   2   1   1   0   2   1   1   2   1   1   2   1   0   1   1   1   2   1   0   2   2   1   1   1   2   2   0   1   1   1   1   1   1   2   1   1   2   2   2   2   1   1   2   1   2   1   1   1   1   1   1   2   1   2   2   1   2   2   1   0   1   0   1   2   2   2   1   2   2   1   1   0   0   0   1   1   1   0   1   1   1   1   1   0   1   1   1   0   0   1   1   0   1   0   1   2   1   2   0   1   2   2   1   1   2   0   1   0   2
 MK-6-16                0   0   1   2   2   1   0   2   2   1   1   1   1   1   0   2   0   1   2   2   0   0   0   2   0   2   1   2   1   1   0   0   2   0   1   1   2   0   0   2   1   1   1   0   1   1   1   1   1   1   1   1   1   1   0   1   0   2   2   1   1   2   2   1   2   1   1   1   1   1   1   1   1   2   1   1   1   1   1   1   1   2   0   1   0   1   1   2   2   0   2   2   1   1   0   1   1   0   2   1   1   2   2   0   1   1   1   1   1   0   2   2   1   1   2   2   2   1   1   1   1   1   1   1   2   1   1   1   2   2   2   2   1   2   1   2   1   1   2   1   1   1   2   1   2   2   1   1   2   1   0   2   1   1   2   2   2   1   2   2   1   1   0   0   0   1   1   1   0   0   1   1   1   1   1   1   1   1   0   0   1   1   0   1   0   1   2   1   2   0   1   1   2   1   1   1   0   1   1   2
 
!****************************************** Phenotypic Data **********************************************************
!-100.0 is resevred for missing phenotype
SimulatedTrait1        10.8786   10.5091   10.0146   10.1539    9.7497   11.4475   10.2999   11.0736   10.6746    9.5718   11.3342    8.5169    8.8250   11.3262   11.5704   10.7971   10.6425   11.9220    9.8923   11.2024   11.0288    9.3297   12.2044    7.5931    9.2051    8.4278   10.4523    9.0735   10.3703   11.0120   11.3229   10.0110    9.5764   10.4951   10.0282    8.7717   10.6489    7.3818   10.1390   11.5231   10.8973   10.1322    9.9523    8.2605   10.9771   10.4768    8.6560    9.0638    9.6712    9.6071    9.4642    9.8018    9.2809   10.2505    8.3333   10.0844   12.8539    9.9764    9.7765   10.3043   11.5742   10.1412    9.6817   10.9689   10.0815   10.0274   11.8435   10.6960   10.8300    9.0035   10.7379   11.3683   11.4736   12.0600    9.2384   10.1537    9.8185   10.5499   10.9783    8.9832   10.3366   10.0301    9.0455   10.7837   12.8018    8.7402   11.1765   10.2421    9.5771    8.6819   11.4323    8.5731    9.4838   10.5546   10.0102   10.9015   10.7792    9.1129   10.2502    8.9456    9.6253   11.4754    8.9339   10.6213   11.1823    9.1715    8.6735   10.2913   10.0045    9.0777   10.0199   10.2173   12.0934   10.0826   10.0706   10.8206   10.7533   11.3466    9.8627   10.5973   11.5075   10.1460   11.1110    8.3119    8.5271    9.2050    7.9039    8.1430    9.8832    8.6303   11.4414    9.3573    9.1559   10.1546   11.2314    7.7756   10.4059    8.8543   12.0883   10.1049   10.6070    9.7034    9.7398   11.1685   10.4113   11.0003    7.8881   11.9136    9.4005   11.0515   10.8304   10.8455    8.6692    8.7610   10.2853   11.4763    9.0341   10.6578    7.5450   10.1763    9.8657   10.0453   10.0155   11.0273   10.2051    9.2658    9.9014   10.4456    8.0227   10.3509    9.1399   10.8632   10.6940   10.3058   10.2125   10.2846    8.4991   10.5896    9.9244    9.0532    8.0016   10.5726    8.8819    8.1332   10.3250   10.8254    7.6419   11.1424    8.3948    8.0848   10.9381   10.7702   12.1894    9.6208   10.5022   10.2763   10.4009   12.0869   10.5360   10.6007
 
