# Supplementary material for: Inclusive Composite Interval Mapping of QTL by Environment Interactions in Biparental Populations
Source: PLoS One. 2015 Jul 10;10(7):e0132414. doi: 10.1371/journal.pone.0132414 (PMC4498613; doi:10.1371/journal.pone.0132414)
Supplement: S2 File — (ZIP) [file pone.0132414.s002.zip › F2 population/e=1/run_00081.met]

!**********************Note: lines staring with "!" are remarks and will be ignored in the program********************
!*********************************General Information**********************************
!Assuming F1 = P1 x P2, populations available in QTL IciMapping are: 
!  1, P1BC1F1 = P1 x F1, the first backcrossing where P1 is used as the recurrent parent;
!  2, P2BC1F1 = P2 x F1, the first backcrossing where P2 is used as the recurrent parent;
!  3, F1DH, F1-derived doubled haploids; 
!  4, RIL or F1RIL, recombination inbred lines through the repeated selfing of F1;
!  5, P1BC1RIL, recombination inbred lines through the repeated selfing of P1BC1F1;
!  6, P2BC1RIL, recombination inbred lines through the repeated selfing of P2BC1F1;
!  7, F2, the selfing generation of F1;
!  8, F3, the selfing generation of F2;
!  9, P1BC2F1, the second backcrossing where P1 is used as the recurrent parent; 
! 10, P2BC2F1, the second backcrossing where P2 is used as the recurrent parent;
! 11, P1BC2RIL, recombination inred lines through the repeated selfing of P1BC2F1; 
! 12, P2BC2RIL, recombination inred lines through the repeated selfing of P2BC2F1; 
! 13, P1BC1F2, the selfing generation of P1BC1F1; 
! 14, P2BC1F2, the selfing generation of P2BC1F1; 
! 15, P1BC2F2, the selfing generation of P1BC2F1; 
! 16, P2BC2F2, the selfing generation of P2BC2F1; 
! 17, P1BC1DH, P1BC1F1-derived doubled haploids; 
! 18, P2BC1DH, P2BC1F1-derived doubled haploids; 
! 19, P1BC2DH, P1BC2F1-derived doubled haploids; 
! 20, P2BC2DH, P2BC2F1-derived doubled haploids; 
   7      !Mapping Population (see remarks above)
   2      !Mapping Function (1 for Kosambi; 2 for Haldane; 3 for Morgan)
   2      !Marker Space Type (1 for intervals; 2 for positions)
   1      !Marker Space Unit(1 for centiMorgans; 2 for Morgan)
   6      !Number of Chromosomes (or Linkage Groups)
 200      !Size of the mapping population
   1      !Number of environments
 
!***************************************** Chromosomes and Linkage Maps **********************************************
!Chromosome                 NumMarkers
-CH1                        16
-CH2                        16
-CH3                        16
-CH4                        16
-CH5                        16
-CH6                        16
!Linkage map (Marker name followed by position or the interval length)
 MK-1-1                1     0.000
 MK-1-2                1    10.000
 MK-1-3                1    20.000
 MK-1-4                1    30.000
 MK-1-5                1    40.000
 MK-1-6                1    50.000
 MK-1-7                1    60.000
 MK-1-8                1    70.000
 MK-1-9                1    80.000
 MK-1-10               1    90.000
 MK-1-11               1   100.000
 MK-1-12               1   110.000
 MK-1-13               1   120.000
 MK-1-14               1   130.000
 MK-1-15               1   140.000
 MK-1-16               1   150.000
 MK-2-1                2     0.000
 MK-2-2                2    10.000
 MK-2-3                2    20.000
 MK-2-4                2    30.000
 MK-2-5                2    40.000
 MK-2-6                2    50.000
 MK-2-7                2    60.000
 MK-2-8                2    70.000
 MK-2-9                2    80.000
 MK-2-10               2    90.000
 MK-2-11               2   100.000
 MK-2-12               2   110.000
 MK-2-13               2   120.000
 MK-2-14               2   130.000
 MK-2-15               2   140.000
 MK-2-16               2   150.000
 MK-3-1                3     0.000
 MK-3-2                3    10.000
 MK-3-3                3    20.000
 MK-3-4                3    30.000
 MK-3-5                3    40.000
 MK-3-6                3    50.000
 MK-3-7                3    60.000
 MK-3-8                3    70.000
 MK-3-9                3    80.000
 MK-3-10               3    90.000
 MK-3-11               3   100.000
 MK-3-12               3   110.000
 MK-3-13               3   120.000
 MK-3-14               3   130.000
 MK-3-15               3   140.000
 MK-3-16               3   150.000
 MK-4-1                4     0.000
 MK-4-2                4    10.000
 MK-4-3                4    20.000
 MK-4-4                4    30.000
 MK-4-5                4    40.000
 MK-4-6                4    50.000
 MK-4-7                4    60.000
 MK-4-8                4    70.000
 MK-4-9                4    80.000
 MK-4-10               4    90.000
 MK-4-11               4   100.000
 MK-4-12               4   110.000
 MK-4-13               4   120.000
 MK-4-14               4   130.000
 MK-4-15               4   140.000
 MK-4-16               4   150.000
 MK-5-1                5     0.000
 MK-5-2                5    10.000
 MK-5-3                5    20.000
 MK-5-4                5    30.000
 MK-5-5                5    40.000
 MK-5-6                5    50.000
 MK-5-7                5    60.000
 MK-5-8                5    70.000
 MK-5-9                5    80.000
 MK-5-10               5    90.000
 MK-5-11               5   100.000
 MK-5-12               5   110.000
 MK-5-13               5   120.000
 MK-5-14               5   130.000
 MK-5-15               5   140.000
 MK-5-16               5   150.000
 MK-6-1                6     0.000
 MK-6-2                6    10.000
 MK-6-3                6    20.000
 MK-6-4                6    30.000
 MK-6-5                6    40.000
 MK-6-6                6    50.000
 MK-6-7                6    60.000
 MK-6-8                6    70.000
 MK-6-9                6    80.000
 MK-6-10               6    90.000
 MK-6-11               6   100.000
 MK-6-12               6   110.000
 MK-6-13               6   120.000
 MK-6-14               6   130.000
 MK-6-15               6   140.000
 MK-6-16               6   150.000
!*********************************** Marker Types ********************************************************************
!Co-dominant marker: When heterozygote F1 is present, P1 is coded as 2, F1 is coded as 1, and P2 is coded as 0; Otherwise, P1 is coded as 2, and P2 is coded as 0. 
!Dominant marker: When heterozygote F1 is present, P1 and F1 are coded as 12, and P2 is coded as 0; Otherwise, P1 is coded as 2, and P2 is coded as 0.  
!Recessive markers: When heterozygote F1 is present, P1 is coded as 2, and F1 and P2 are coded as 10; Otherwise, P1 is coded as 2, and P2 is coded as 0. 
!Missing marker is coded as -1. 
 MK-1-1                 2   1   0   1   1   2   2   2   1   2   0   1   1   0   2   2   1   2   0   0   0   0   1   1   1   1   1   2   2   1   0   1   2   2   2   1   1   1   2   2   0   1   0   1   2   1   2   1   2   1   0   1   1   2   0   2   1   0   1   1   2   0   1   2   2   2   1   2   2   1   1   1   1   1   2   1   1   1   1   0   2   1   1   1   1   0   2   0   2   1   2   2   2   1   1   1   2   0   1   2   0   1   2   1   1   1   2   1   1   0   2   2   1   1   0   1   2   1   1   1   0   1   1   2   0   1   1   2   0   2   1   0   2   0   0   2   0   1   2   1   1   2   2   2   1   1   0   1   2   1   1   1   2   1   1   0   2   1   1   2   2   0   1   1   1   1   2   1   1   2   1   0   2   1   2   1   0   0   0   1   0   2   1   2   1   2   1   1   0   0   0   1   0   2   1   2   2   2   1   1
 MK-1-2                 2   1   0   1   1   2   2   2   1   1   1   1   1   0   2   2   1   2   1   0   0   0   0   1   2   0   1   2   2   1   0   0   1   2   2   0   1   1   2   2   0   0   0   2   2   0   2   1   2   1   1   1   1   2   1   2   1   0   0   1   2   0   1   1   1   2   1   1   2   1   1   1   1   1   2   1   1   0   1   0   2   1   1   2   1   0   2   0   2   1   2   1   1   1   2   1   2   0   1   2   0   1   2   1   1   2   2   1   1   0   2   2   1   1   0   2   2   1   1   1   0   2   1   2   0   0   1   2   0   2   1   0   2   0   1   2   0   1   2   1   1   2   2   2   2   1   0   1   2   1   1   1   1   1   2   1   2   1   1   2   2   0   1   1   2   1   2   2   0   2   1   0   2   1   2   1   0   0   0   1   0   2   1   2   1   1   1   1   1   0   1   1   0   2   1   2   1   2   1   1
 MK-1-3                 2   1   0   1   1   2   2   2   1   1   1   1   1   0   2   2   1   1   1   0   0   0   0   1   2   1   1   1   2   1   0   0   1   2   2   0   1   1   2   2   1   0   0   2   2   0   1   1   2   1   1   1   1   2   1   2   1   0   0   2   2   0   0   1   2   2   1   1   2   2   1   1   1   1   2   1   1   0   1   1   1   1   1   2   2   0   2   0   2   0   1   2   1   1   1   1   1   0   2   2   0   1   2   1   2   2   1   1   1   0   2   2   1   1   1   2   2   1   1   1   0   2   1   2   0   0   2   2   0   2   1   0   2   0   1   2   0   1   1   1   2   2   2   2   2   0   0   1   2   1   1   1   1   1   2   1   1   1   1   2   2   0   0   1   2   2   1   2   0   2   1   1   2   1   2   2   0   0   0   1   0   2   1   2   1   1   1   1   1   0   1   1   0   2   1   2   1   2   1   1
 MK-1-4                 2   1   0   1   1   1   2   2   1   1   1   1   1   0   2   2   1   1   1   0   0   0   1   1   2   1   1   1   2   1   0   0   1   2   2   0   1   1   1   1   1   0   0   1   2   0   1   1   2   2   1   1   1   2   1   2   1   0   0   2   2   0   0   0   1   1   1   1   2   2   1   1   1   1   1   1   0   0   0   1   1   1   1   1   2   0   2   2   2   0   1   2   0   1   1   1   1   0   1   2   0   1   2   1   2   2   1   1   1   0   2   2   1   1   1   2   2   1   1   1   0   2   2   2   0   1   2   2   0   2   1   0   2   0   1   2   0   1   1   1   2   2   2   2   2   0   0   1   2   2   1   1   1   1   1   2   1   1   1   2   1   0   0   1   2   2   1   2   0   1   1   1   2   1   2   2   0   1   0   1   0   2   1   2   1   1   1   1   1   0   1   2   0   2   2   2   1   2   0   1
 MK-1-5                 2   0   0   0   1   1   2   1   1   1   2   1   1   0   1   2   1   1   1   0   1   0   1   2   2   1   1   1   2   1   0   1   2   2   2   0   1   1   1   1   1   2   0   1   2   0   1   1   2   2   1   1   1   2   1   2   1   0   0   2   2   0   0   0   1   1   1   1   2   2   1   1   1   2   1   1   0   0   0   1   1   0   1   1   2   0   2   2   2   0   1   2   1   1   1   1   2   0   1   2   0   1   2   1   2   2   0   1   1   0   1   1   1   0   1   2   2   1   1   1   1   2   2   2   0   1   2   2   0   2   1   1   2   0   1   2   0   1   1   0   2   1   2   2   1   0   1   1   2   2   1   1   1   1   1   2   2   1   1   1   1   0   0   1   2   2   1   2   0   1   1   1   2   0   2   2   0   1   0   1   1   2   1   2   1   1   2   1   1   0   1   2   0   2   1   1   2   2   0   1
 MK-1-6                 2   0   0   0   1   1   2   1   1   2   2   1   1   1   1   2   0   2   1   0   1   0   1   2   1   1   2   1   2   1   0   1   2   1   0   0   1   1   1   1   1   1   0   1   2   0   1   1   2   2   2   1   1   2   1   2   1   1   0   2   1   0   0   1   1   1   1   1   2   1   1   1   1   1   0   1   1   0   0   1   1   1   1   2   2   0   1   2   2   0   1   2   1   1   2   0   2   0   1   2   0   1   2   1   1   1   0   1   1   0   1   2   1   0   1   2   2   2   1   0   1   2   2   2   0   1   2   2   0   2   1   1   2   0   1   2   0   1   1   1   2   1   2   2   1   1   1   1   0   2   1   1   1   1   1   2   1   1   1   1   1   0   0   1   2   2   1   2   0   0   1   2   2   0   2   2   0   1   0   0   1   2   1   2   1   1   2   1   1   0   1   2   0   2   1   1   2   2   0   2
 MK-1-7                 2   0   1   0   1   1   2   1   1   1   2   1   1   1   1   2   0   1   1   1   1   0   1   2   1   1   2   1   1   1   1   0   2   1   0   0   1   1   0   1   1   0   1   1   2   0   1   1   2   2   2   2   1   2   1   2   1   1   0   2   1   1   0   1   1   1   1   1   2   1   1   1   0   0   0   0   1   0   0   1   1   1   1   1   2   0   0   2   2   0   1   2   1   1   2   0   2   0   2   1   0   2   2   1   1   1   0   1   1   0   1   2   1   0   1   2   2   2   1   0   1   2   2   1   0   1   2   1   0   2   1   1   2   1   1   2   0   1   1   1   2   1   1   2   1   1   1   1   1   2   0   1   1   0   1   2   0   1   1   1   1   0   0   1   2   2   1   1   1   0   1   2   1   0   2   2   1   1   0   0   1   2   2   2   1   1   1   1   2   0   0   2   1   2   0   1   2   2   1   2
 MK-1-8                 2   0   2   0   1   1   1   1   1   2   2   1   1   0   0   2   0   1   1   1   1   0   1   2   1   1   2   1   1   1   1   0   2   1   0   0   0   1   0   1   1   0   1   1   1   1   1   1   2   2   2   2   1   2   1   2   1   2   0   2   1   1   0   1   1   1   2   1   2   1   1   1   0   0   0   0   2   0   1   2   0   2   1   1   2   0   0   2   2   1   0   2   1   1   2   0   2   0   2   2   0   2   2   1   1   1   1   1   0   0   2   2   1   0   1   1   1   1   1   1   1   2   2   1   0   1   2   1   1   2   1   1   2   1   1   2   1   1   1   1   2   1   0   2   1   1   0   1   1   2   0   1   1   0   2   2   0   2   1   2   1   1   0   1   1   2   1   1   1   0   1   2   0   0   2   2   1   1   0   0   1   2   2   1   1   1   1   1   2   1   0   2   1   2   0   1   2   2   1   2
 MK-1-9                 2   0   2   0   1   1   1   1   1   2   2   1   0   0   0   2   0   1   1   1   1   0   1   2   1   1   2   1   1   1   1   1   1   1   0   1   0   1   0   1   2   0   2   1   0   0   1   1   2   2   2   2   1   1   0   2   0   0   0   1   1   1   0   1   1   1   2   0   2   1   1   1   1   1   0   0   1   0   1   2   1   2   1   1   2   0   1   2   2   1   0   1   1   1   2   0   2   0   2   2   0   2   2   1   1   1   1   1   0   1   2   2   1   0   1   1   1   1   1   1   1   0   2   1   0   1   2   1   1   2   1   1   2   1   1   2   1   1   1   1   2   1   0   2   1   1   0   0   1   2   0   1   1   0   2   2   1   1   1   2   1   1   1   1   1   2   1   0   1   0   1   2   0   0   2   1   1   1   0   0   1   2   2   0   1   1   1   1   2   1   0   2   1   2   0   1   1   1   0   1
 MK-1-10                2   0   1   0   1   1   0   1   1   2   2   1   0   0   0   2   1   2   1   2   1   0   2   2   1   1   1   1   1   1   1   1   1   1   0   0   0   1   0   1   2   1   2   1   1   0   1   1   2   2   1   2   1   1   0   2   0   0   0   2   0   1   0   1   1   0   2   0   2   1   1   1   0   2   0   0   1   1   1   2   1   2   1   1   2   1   1   2   2   1   0   1   1   1   2   0   2   0   2   2   0   2   2   0   2   1   1   1   1   1   2   2   0   0   1   1   0   1   1   0   1   0   2   1   0   1   2   1   1   2   1   1   2   0   1   2   1   1   1   1   2   2   0   2   0   2   0   0   2   2   1   1   1   0   2   1   1   1   1   2   1   1   0   1   0   2   1   0   0   0   1   2   0   0   2   1   1   1   0   0   1   2   2   0   1   2   1   1   2   1   0   2   1   2   0   1   1   1   0   1
 MK-1-11                2   0   1   0   0   2   0   1   0   1   2   1   0   0   1   1   1   2   1   2   1   0   2   2   1   1   1   1   1   1   0   1   1   1   1   0   0   0   0   1   1   1   1   1   1   0   1   1   2   2   1   1   0   0   0   2   0   0   0   2   0   0   0   0   1   0   2   1   2   1   1   0   0   2   0   2   1   1   1   1   1   2   1   1   2   1   1   2   2   1   1   1   1   1   2   1   2   0   2   1   0   2   2   0   2   1   1   1   2   0   2   2   0   0   1   1   0   1   0   0   0   0   2   1   0   1   2   1   1   2   1   1   1   1   1   2   1   1   1   1   1   2   0   2   0   2   0   0   2   2   1   1   1   1   2   1   1   1   0   1   2   1   0   1   0   2   1   0   0   0   1   2   1   1   2   1   1   1   0   0   1   1   2   0   1   2   1   1   2   1   0   2   1   2   0   1   1   1   0   1
 MK-1-12                2   0   1   0   1   2   0   1   1   1   2   1   0   0   1   1   1   1   1   2   1   0   1   2   1   1   1   1   1   1   0   1   0   0   1   0   0   1   0   1   2   1   1   1   1   0   1   1   2   2   1   1   0   1   0   2   0   1   0   2   0   0   0   0   0   0   2   1   2   1   1   0   0   1   0   2   1   0   1   1   1   2   0   1   2   1   0   2   2   1   1   1   1   1   2   1   2   0   2   1   0   2   2   0   2   0   1   1   2   0   1   2   0   1   1   1   0   1   0   0   0   0   1   0   0   1   2   1   1   2   1   1   1   0   1   2   1   1   1   1   1   2   0   2   0   2   1   0   2   2   1   1   1   1   1   1   1   1   0   1   2   1   1   1   0   2   1   0   1   0   2   2   0   1   2   2   1   1   0   0   1   1   2   0   1   2   1   1   2   1   0   1   2   2   0   1   0   1   0   1
 MK-1-13                2   0   1   0   1   2   0   1   1   0   2   1   0   0   1   1   1   1   1   2   1   0   1   2   1   2   1   1   1   1   0   1   0   0   1   0   0   1   1   1   2   1   1   2   1   0   1   1   0   2   1   1   0   1   0   2   0   1   0   1   0   0   0   0   0   0   2   1   2   1   1   1   0   2   0   2   1   0   0   0   1   0   0   1   2   1   0   1   2   1   1   1   1   1   1   1   2   1   2   1   0   2   2   0   2   0   2   0   1   0   1   2   0   1   1   0   0   1   0   1   0   2   1   0   0   1   2   1   1   1   1   1   0   0   1   2   2   1   1   1   2   2   0   2   0   2   1   0   2   2   0   1   1   1   0   1   1   2   1   1   2   1   1   0   1   2   1   0   1   0   1   2   0   1   2   2   1   1   0   0   1   1   2   0   1   2   1   1   2   0   0   1   2   2   0   1   0   1   0   1
 MK-1-14                2   0   1   1   2   2   1   1   0   0   2   1   0   0   1   1   1   0   1   2   1   0   1   2   1   2   1   1   1   1   0   1   0   1   1   0   0   1   0   1   2   0   1   2   1   0   1   1   0   2   1   1   0   1   0   1   0   1   0   1   0   0   1   0   0   1   2   1   2   1   1   1   0   2   0   2   1   0   0   0   1   0   0   1   2   1   0   1   2   1   1   1   1   0   1   1   2   1   2   1   0   2   2   0   2   0   2   0   0   0   1   2   1   1   1   1   0   2   0   1   0   2   1   0   0   1   2   2   1   1   0   1   0   0   1   2   2   0   2   1   2   2   0   2   1   2   1   0   2   2   0   1   1   1   0   1   1   2   1   1   2   1   2   0   1   2   1   0   0   0   1   2   0   1   1   2   1   0   1   0   1   1   2   0   2   2   1   1   2   0   0   1   1   1   0   1   0   1   0   0
 MK-1-15                2   0   0   1   2   2   2   1   0   0   2   1   1   0   1   2   1   2   0   2   1   0   1   2   1   2   1   1   1   1   1   1   0   2   1   0   0   1   0   1   1   0   1   2   2   0   1   0   1   2   1   0   0   1   0   2   0   0   0   1   0   0   2   0   0   1   2   1   2   1   1   1   1   2   0   2   1   1   0   0   2   0   0   1   1   0   0   1   2   1   2   1   1   0   1   2   2   1   2   1   2   2   1   0   2   1   2   0   0   0   1   2   1   1   1   1   0   2   0   1   0   2   1   0   0   0   2   2   1   1   0   1   0   0   1   2   2   0   2   1   2   1   0   2   2   2   1   0   2   2   0   1   1   1   0   1   0   1   2   1   2   0   2   1   1   2   0   0   0   0   0   2   0   1   1   1   1   0   1   1   1   1   2   0   1   1   1   1   2   0   0   1   1   1   0   1   0   1   1   0
 MK-1-16                1   0   0   1   1   2   2   1   0   0   2   1   1   0   2   2   1   1   0   2   1   0   1   1   1   2   1   1   1   0   0   1   0   2   1   0   0   1   0   1   1   0   1   1   2   0   1   0   2   2   1   0   0   1   0   2   1   0   1   1   0   0   1   0   0   1   2   1   2   2   1   1   1   2   0   2   1   2   0   0   2   0   0   1   1   0   0   1   2   1   2   1   1   0   1   2   1   1   2   1   2   2   1   0   2   1   2   1   0   0   1   2   2   1   1   1   0   1   1   2   0   2   1   0   0   0   2   2   1   1   0   1   0   0   2   2   2   1   2   0   2   1   0   0   2   2   1   0   2   2   0   1   1   1   0   1   0   1   1   1   2   0   2   0   1   2   0   0   0   0   0   1   1   1   1   1   1   1   2   2   2   1   2   0   1   1   1   1   2   0   1   1   1   1   0   2   0   1   2   1
 MK-2-1                 1   1   1   2   1   0   0   1   1   0   1   2   1   0   1   1   1   2   2   2   2   1   1   1   0   0   2   2   2   2   0   0   1   1   0   1   1   2   1   1   1   1   1   2   2   1   1   1   0   0   0   1   2   1   1   2   1   1   0   1   0   1   0   1   1   1   2   2   0   1   0   1   2   1   2   1   2   1   0   0   2   2   0   0   0   1   1   1   0   0   2   2   2   0   1   1   1   0   1   0   1   1   1   1   0   1   2   0   0   1   1   0   2   1   1   1   1   1   2   1   0   1   1   1   1   1   2   1   1   1   1   0   1   2   0   2   1   1   1   0   1   1   1   1   1   2   2   1   1   1   2   2   2   1   1   2   1   1   0   2   1   0   1   1   1   1   1   1   0   1   2   2   0   0   2   1   0   0   2   1   1   1   1   1   1   1   1   2   1   1   1   0   1   1   1   1   1   0   1   2
 MK-2-2                 1   1   1   2   1   0   0   1   1   0   1   2   1   0   1   1   1   2   2   2   2   1   1   1   0   0   2   1   1   2   0   0   2   1   1   1   1   2   1   0   1   2   0   2   2   1   1   1   0   0   1   2   2   1   1   2   1   1   0   0   0   1   0   1   1   1   2   1   0   1   0   1   2   0   2   1   1   2   0   0   2   2   0   1   0   1   2   1   0   0   2   2   2   0   1   1   1   0   1   0   1   1   1   1   0   1   2   0   0   1   2   0   2   1   1   2   1   1   2   1   0   1   1   0   1   1   2   1   1   1   1   0   1   1   0   2   1   1   1   0   1   1   1   1   1   2   2   1   1   1   2   1   1   1   1   2   1   0   0   2   1   0   1   1   1   0   1   2   1   1   1   1   0   0   2   1   0   1   2   1   1   1   1   1   1   1   0   2   1   1   1   0   1   1   1   1   0   0   1   2
 MK-2-3                 1   1   1   2   1   0   0   1   1   0   1   1   1   1   1   0   1   1   1   1   2   1   1   1   1   0   2   1   1   2   0   0   2   1   2   1   2   2   1   0   1   2   0   2   2   1   1   1   0   0   1   1   1   2   1   2   1   2   0   0   0   1   0   1   1   1   2   1   0   1   0   1   1   0   1   1   1   2   0   0   2   2   0   1   0   1   2   2   0   0   2   2   1   1   1   1   1   1   1   0   1   1   1   1   0   1   1   0   0   1   2   1   2   1   1   2   1   1   2   1   0   2   1   1   1   1   1   1   1   1   1   0   2   2   0   2   1   1   1   0   0   1   1   2   1   2   2   0   1   1   2   1   2   1   1   2   1   0   0   2   1   0   1   1   1   0   1   2   1   1   1   1   0   1   2   1   0   1   2   1   0   1   1   1   1   1   0   2   1   1   1   0   1   2   1   2   0   0   1   2
 MK-2-4                 0   1   1   2   1   0   1   1   1   0   1   1   1   1   1   0   1   1   1   1   2   1   0   1   1   0   2   1   1   1   1   0   1   1   1   1   2   2   1   0   1   2   0   2   1   1   1   1   0   1   2   1   1   2   2   2   0   2   1   0   0   2   0   1   1   1   2   1   0   0   0   1   2   1   1   1   0   2   1   0   2   2   0   1   1   0   2   2   0   0   2   2   1   1   1   1   0   0   1   0   1   1   1   1   0   1   1   0   0   1   2   1   2   1   1   1   1   0   2   0   0   2   1   1   1   1   2   1   1   1   2   0   2   2   0   2   1   1   2   0   1   1   1   2   0   2   2   0   1   1   2   1   2   1   1   2   1   0   0   2   2   0   2   1   1   0   1   2   1   1   1   1   0   1   2   1   0   1   1   1   1   1   1   1   1   1   0   2   1   1   1   0   1   2   1   2   1   0   1   2
 MK-2-5                 0   2   1   2   1   0   1   1   1   1   2   1   1   1   1   1   1   1   1   0   1   0   1   1   1   1   1   2   1   1   1   0   1   1   2   1   2   2   1   0   1   2   0   2   2   1   1   1   1   1   2   1   1   2   2   2   0   1   1   0   0   2   0   1   1   1   2   0   0   0   0   1   2   1   0   1   0   2   0   0   1   2   1   1   2   1   1   2   0   0   2   2   1   1   1   1   0   0   1   0   1   1   1   2   0   1   1   1   0   1   2   1   2   1   1   1   1   0   1   0   0   1   1   1   1   1   2   1   1   2   2   0   2   2   0   1   1   0   2   1   1   1   1   2   0   2   2   0   1   1   2   1   1   1   1   2   0   0   0   2   2   0   2   1   0   0   1   2   1   1   0   1   0   1   2   1   0   0   1   1   1   1   1   2   1   1   0   2   1   1   1   0   1   2   1   2   1   0   1   2
 MK-2-6                 0   1   0   2   1   0   1   1   1   1   2   1   1   1   1   1   1   2   1   0   1   0   1   1   2   1   1   2   1   1   1   0   1   1   2   1   2   2   2   1   1   1   0   2   1   1   1   1   1   1   2   1   1   1   2   1   0   1   1   0   0   1   2   1   1   1   1   1   0   1   0   0   2   1   1   1   0   2   0   0   0   2   1   1   2   1   1   2   1   0   2   1   1   1   2   1   0   0   1   0   1   0   1   2   0   1   1   1   0   1   2   1   2   0   0   1   2   1   1   0   0   1   1   1   2   1   2   0   1   1   2   0   2   2   1   1   1   0   2   1   1   2   1   2   0   2   1   1   1   1   2   1   1   1   1   1   0   0   0   2   2   1   2   1   0   0   1   2   1   1   0   1   0   2   2   1   0   0   1   1   2   1   1   2   1   1   0   2   1   1   2   0   1   2   1   1   1   0   1   2
 MK-2-7                 1   1   0   2   0   0   1   1   1   1   2   2   1   2   1   1   1   2   1   0   0   0   0   1   2   1   1   1   1   1   2   0   1   2   1   1   2   2   2   1   1   1   0   2   1   1   1   1   1   1   2   1   1   2   2   1   0   1   2   0   0   0   2   1   1   1   1   1   0   1   1   0   2   0   1   1   0   2   0   0   0   1   1   1   2   1   1   2   1   0   2   1   1   1   2   2   0   1   1   1   1   0   1   2   0   0   1   1   0   2   2   1   1   0   0   1   2   1   1   1   1   1   1   0   2   1   2   1   1   1   1   0   2   1   1   1   1   0   2   1   1   2   0   2   0   2   1   0   1   1   2   1   1   1   1   1   1   0   0   2   2   0   1   1   0   0   1   2   1   1   0   1   0   2   2   1   0   1   1   2   2   1   2   1   2   2   0   1   1   1   2   0   1   2   1   1   1   1   1   2
 MK-2-8                 1   1   0   2   0   1   1   1   1   1   2   1   1   2   1   1   1   2   1   0   0   0   0   1   2   1   1   1   1   1   2   0   1   2   1   1   2   2   2   1   1   1   0   2   1   1   1   0   1   1   2   1   1   2   2   1   0   1   2   1   0   0   2   1   1   1   1   1   1   1   1   0   2   0   1   2   1   2   1   0   0   1   2   1   2   1   1   2   1   0   2   1   1   0   2   2   1   0   1   0   1   0   1   2   0   0   1   1   0   1   2   1   1   0   1   1   2   1   1   1   1   2   1   0   1   1   1   1   1   1   1   0   2   2   1   1   1   0   1   0   2   2   0   2   0   1   1   0   1   1   2   1   1   1   1   1   1   0   0   1   2   0   2   1   0   0   2   2   1   1   0   1   0   2   2   1   0   1   1   2   1   1   2   2   2   2   0   1   1   1   2   0   0   2   1   2   1   1   1   1
 MK-2-9                 1   1   0   2   0   1   1   1   1   1   2   1   1   1   2   1   1   2   1   0   0   0   0   1   2   1   1   1   1   1   2   1   1   2   1   1   2   2   2   1   1   1   1   2   1   1   1   0   1   1   2   1   0   2   2   1   0   1   2   1   0   0   2   1   1   1   1   1   1   2   1   0   2   0   1   2   1   1   1   0   0   1   2   1   2   1   1   2   1   0   2   1   2   0   2   2   1   1   1   0   1   0   1   2   0   0   1   0   0   1   2   1   1   0   1   1   2   1   1   1   1   2   1   1   1   1   1   0   1   1   1   0   2   2   0   1   2   0   1   0   1   2   1   2   0   0   1   1   2   1   1   0   1   1   1   1   0   0   1   0   1   0   2   1   1   0   2   2   1   1   0   0   0   2   2   2   1   1   1   2   1   1   2   2   2   2   0   2   1   1   2   0   1   2   1   2   1   1   1   1
 MK-2-10                1   2   1   2   0   1   1   1   1   1   2   0   1   2   1   1   1   2   1   0   1   0   0   1   2   1   1   1   2   1   1   1   1   2   1   1   1   2   1   1   1   1   1   2   0   1   1   0   1   1   2   1   1   2   2   2   1   2   2   0   0   0   2   1   1   1   1   1   2   2   0   0   2   0   1   2   1   1   1   1   0   1   2   1   2   1   1   2   1   0   2   1   2   0   2   2   1   1   1   0   1   0   1   1   0   0   1   0   0   1   2   2   1   0   1   1   2   1   1   1   1   2   1   2   2   1   1   1   1   1   1   0   2   2   0   1   2   0   1   0   1   2   1   2   0   0   1   1   2   1   1   0   1   1   1   1   0   0   1   0   1   0   2   0   1   0   2   2   1   0   0   0   0   2   2   2   1   1   1   1   1   0   1   2   2   2   1   2   1   1   2   0   1   2   0   2   1   1   1   1
 MK-2-11                1   2   0   1   0   1   0   0   1   1   2   0   0   2   1   0   1   2   0   0   1   0   1   1   2   0   1   2   2   1   1   1   1   2   1   1   1   2   1   1   1   1   1   2   0   1   1   0   1   1   2   1   1   2   2   2   1   1   2   0   0   0   2   1   1   1   1   1   1   2   0   1   2   0   1   2   0   1   1   2   0   1   2   1   2   1   1   2   2   0   1   1   2   0   2   2   2   1   1   0   1   0   1   1   0   0   2   0   0   1   2   2   1   0   1   1   1   1   1   1   1   2   1   2   1   0   1   1   1   1   1   0   2   0   0   1   2   0   1   0   1   2   1   2   0   0   1   1   1   1   1   0   1   1   1   1   0   0   2   0   1   0   2   0   1   0   1   2   1   0   0   0   0   2   2   2   2   1   1   1   0   0   1   2   1   2   0   1   1   1   2   1   1   2   0   2   1   2   2   1
 MK-2-12                1   2   0   1   0   1   0   1   1   1   2   0   0   2   2   0   1   2   0   0   1   1   1   1   2   1   1   2   2   1   1   1   2   2   1   0   1   2   1   1   1   1   1   2   0   1   1   0   1   1   2   1   1   2   2   2   1   1   2   0   0   0   2   1   1   1   1   1   1   2   0   1   1   0   1   1   0   1   1   2   0   0   1   0   2   1   1   2   2   0   1   1   2   0   2   2   1   1   1   0   1   0   0   1   0   0   1   0   0   1   2   2   1   0   2   0   2   1   1   0   1   2   1   1   1   0   0   1   1   0   1   0   2   0   0   1   2   0   1   0   1   2   1   2   0   0   1   1   1   1   1   0   1   0   1   1   0   0   2   1   1   0   2   0   1   0   1   1   1   0   0   0   1   2   2   2   2   2   1   2   1   0   1   2   1   1   0   1   1   1   2   1   1   2   0   2   0   1   2   2
 MK-2-13                1   2   0   1   0   1   0   1   1   1   1   0   0   2   1   1   1   2   0   0   2   1   2   1   2   1   2   1   2   0   1   1   2   2   1   0   1   2   2   1   1   0   1   2   0   2   0   0   1   2   1   1   1   1   2   2   1   1   2   0   0   0   2   1   1   1   1   1   1   2   0   1   2   0   2   1   0   1   1   2   0   0   1   1   1   1   1   2   2   0   1   1   2   0   1   1   1   0   1   0   1   0   0   1   1   2   1   0   1   1   2   2   1   0   2   1   1   1   1   0   1   2   1   1   0   0   0   1   1   0   0   0   1   0   0   1   1   0   1   1   1   2   1   2   0   0   1   1   1   1   1   1   1   0   1   1   0   0   2   1   2   0   2   0   1   0   1   1   1   0   0   0   1   2   2   2   2   2   1   2   1   0   1   2   1   1   0   0   1   1   2   2   1   2   1   2   0   1   2   2
 MK-2-14                1   2   0   1   0   1   0   1   1   1   1   0   0   1   1   1   1   2   0   0   1   1   2   1   2   1   2   1   1   0   1   1   2   2   1   1   2   2   1   1   1   0   1   2   0   2   1   0   0   2   1   1   1   2   2   2   1   1   2   1   0   0   2   2   1   1   1   2   1   2   0   1   2   0   2   1   0   1   1   2   0   0   1   1   1   1   2   2   1   0   1   1   2   0   1   1   1   0   2   0   1   0   0   1   1   2   1   0   2   1   2   2   1   0   2   1   1   0   1   0   1   1   0   1   0   0   0   1   1   1   0   0   1   1   0   1   1   0   1   1   2   2   1   2   0   0   1   1   1   2   1   1   0   0   1   1   0   0   2   1   2   0   2   0   1   0   0   1   1   0   1   1   0   2   2   2   2   2   1   1   2   1   1   2   1   0   1   0   1   1   2   2   1   2   1   2   0   1   2   1
 MK-2-15                1   2   0   0   0   0   0   1   1   2   1   0   0   1   1   1   1   2   0   0   1   2   2   1   2   1   1   0   2   0   1   1   2   2   1   1   2   2   1   1   1   0   1   1   0   2   2   0   0   2   1   0   2   2   1   2   1   1   2   1   0   0   2   2   1   1   1   2   1   2   0   1   2   0   2   1   0   1   1   2   0   0   1   1   1   1   2   1   1   0   1   0   2   0   1   1   1   0   2   0   1   0   0   2   1   2   1   0   2   0   2   2   1   0   2   1   1   0   1   2   1   1   0   1   0   0   0   1   1   1   0   0   1   1   0   1   1   0   1   1   2   2   1   2   0   0   1   1   0   2   1   1   1   0   0   1   0   1   2   1   2   1   2   0   1   0   0   1   1   0   1   1   0   2   2   2   2   1   0   1   2   1   1   2   1   0   1   0   1   2   2   2   1   2   1   2   0   1   2   1
 MK-2-16                1   2   0   0   1   0   0   1   1   2   1   0   0   2   1   1   1   2   0   0   2   0   1   0   2   1   1   0   2   0   0   2   2   2   2   1   2   1   1   1   1   0   1   1   0   2   2   0   1   1   1   1   2   2   1   2   1   0   1   2   1   1   2   2   1   1   1   1   1   1   0   1   2   0   2   1   0   1   1   2   0   1   2   1   1   0   2   1   1   1   2   0   2   0   2   1   1   0   2   0   1   1   0   2   1   2   1   0   2   0   2   1   1   0   2   1   1   0   1   2   1   2   0   1   0   0   0   0   1   2   0   0   1   1   0   1   1   0   1   1   2   2   1   2   1   1   1   1   0   2   1   1   1   1   0   1   0   1   2   1   2   1   2   0   1   0   0   1   1   1   1   2   0   2   2   2   2   1   0   1   2   1   1   2   1   0   1   0   0   2   2   2   1   2   1   2   1   0   2   1
 MK-3-1                 1   1   2   1   0   2   1   0   2   1   1   1   1   1   2   1   1   2   0   0   1   0   1   1   1   2   1   0   2   0   1   0   0   1   1   1   1   2   2   1   1   1   0   1   1   1   2   0   0   1   2   1   0   1   0   0   1   1   2   0   1   1   1   0   2   1   0   1   1   1   1   1   2   1   0   0   0   1   2   2   1   1   1   2   0   1   1   1   0   1   1   2   0   2   0   0   0   1   1   1   1   0   0   1   1   0   2   0   0   0   0   1   1   1   1   0   1   1   0   0   1   2   1   0   1   1   1   2   0   2   2   0   1   0   1   1   0   1   2   2   2   1   2   2   1   0   1   0   1   2   1   1   0   1   1   0   2   1   1   2   0   1   1   1   0   2   1   1   2   1   1   1   1   0   1   1   2   2   2   1   2   1   1   1   0   2   2   0   2   2   0   0   1   0   1   0   1   1   1   2
 MK-3-2                 1   1   2   1   0   2   1   1   2   1   2   1   1   1   2   1   0   2   0   0   1   0   1   1   0   2   2   0   2   0   1   0   0   1   1   1   1   2   2   1   1   1   1   1   1   1   2   0   0   1   2   1   0   1   0   0   0   1   2   0   1   1   1   0   2   1   0   0   1   1   1   1   2   0   1   0   0   2   2   2   0   1   0   2   0   1   1   1   0   1   1   2   0   1   1   1   0   1   2   0   1   0   1   1   1   0   2   2   0   0   0   1   1   1   1   0   1   1   0   0   1   2   2   0   1   1   1   2   0   2   2   0   1   1   2   1   0   1   2   2   2   1   2   2   1   0   1   1   1   1   1   1   0   1   1   0   1   1   2   1   0   1   1   2   0   1   2   1   2   1   1   1   1   0   2   1   2   2   2   1   2   1   1   1   0   2   2   0   2   2   0   0   1   0   1   0   2   1   2   2
 MK-3-3                 1   1   2   1   0   2   2   1   2   1   2   1   1   1   2   1   0   1   0   0   1   0   1   1   0   2   2   0   2   0   1   0   0   1   1   2   1   2   2   1   0   1   1   1   1   1   2   0   0   1   2   1   0   1   1   0   0   1   2   0   1   1   1   0   1   2   0   0   1   0   1   1   2   1   1   0   0   2   2   2   1   1   0   2   0   1   1   1   0   1   1   2   0   1   1   1   0   1   2   0   0   0   1   1   1   0   2   2   0   0   0   1   2   1   1   1   1   1   0   0   1   1   2   1   2   2   1   2   1   1   2   1   1   1   2   1   1   1   2   1   2   0   2   1   1   0   2   1   1   2   1   0   0   1   1   1   1   2   2   1   0   1   1   2   0   1   2   1   0   0   1   1   1   0   2   1   1   2   2   2   2   1   1   1   0   1   2   0   2   2   0   0   1   0   1   0   2   1   1   2
 MK-3-4                 1   1   2   1   0   1   2   1   2   1   2   1   1   1   2   1   0   1   0   0   1   0   2   1   1   2   2   0   2   1   1   0   0   1   1   2   1   2   2   1   0   0   0   0   1   1   2   0   0   1   2   1   0   1   0   1   0   1   2   0   1   1   0   0   1   2   1   0   0   0   1   2   2   1   1   0   0   2   2   2   1   1   0   1   0   0   1   1   0   1   1   2   0   1   1   1   0   1   2   0   0   1   1   1   1   0   2   1   0   0   0   1   2   1   1   1   1   2   1   0   1   1   2   1   1   2   1   2   1   1   1   1   1   1   1   1   1   1   2   1   2   1   0   2   1   1   1   1   1   2   1   0   0   1   1   2   1   2   2   2   1   2   1   2   0   1   2   2   1   0   1   1   1   0   2   1   1   2   2   2   2   1   1   0   0   1   2   0   2   1   0   1   1   0   0   0   2   1   1   2
 MK-3-5                 1   1   1   2   0   1   2   2   2   1   1   1   1   1   2   1   0   1   0   0   1   0   2   1   1   2   2   0   1   1   0   1   0   1   1   2   1   2   2   1   0   0   0   1   1   1   1   1   0   1   2   1   0   1   0   1   0   1   2   1   1   1   0   0   1   2   1   0   0   0   0   2   2   1   1   0   0   2   1   1   1   1   0   1   0   1   0   1   0   1   0   2   0   1   1   1   0   2   1   0   1   1   1   1   1   0   2   0   0   0   0   1   2   1   1   1   1   2   1   1   1   1   1   1   1   2   1   2   1   1   1   1   1   1   1   1   1   1   2   1   1   1   0   2   2   1   1   0   1   2   1   0   0   1   0   2   1   1   2   2   2   2   1   2   0   0   2   1   1   0   1   1   1   1   1   1   1   1   2   2   2   1   2   0   0   1   2   0   2   0   1   1   1   0   0   0   2   1   1   1
 MK-3-6                 1   1   1   1   0   1   2   2   2   1   1   1   1   1   2   1   0   1   0   0   1   0   2   1   1   2   2   0   0   1   0   1   0   1   2   0   1   2   2   1   1   0   0   1   1   1   1   1   1   0   2   1   0   1   0   1   0   1   2   1   1   1   0   1   1   1   0   0   1   0   0   2   2   1   1   1   0   1   1   1   1   1   0   2   0   1   0   1   0   0   0   2   0   2   1   1   0   2   1   0   1   1   1   1   1   0   1   1   0   0   1   1   1   1   1   1   1   2   1   1   1   1   0   1   1   1   1   1   0   1   1   1   1   1   0   1   1   1   2   1   1   1   0   2   2   1   2   0   2   2   1   0   0   1   0   2   0   1   2   2   2   2   1   2   1   0   1   1   0   0   1   1   1   1   1   1   1   1   2   0   2   1   2   0   0   1   2   0   2   0   1   1   1   1   0   1   1   1   1   1
 MK-3-7                 1   1   1   0   0   1   2   2   2   1   1   1   1   1   1   1   0   0   0   0   0   0   1   1   1   2   2   0   0   1   0   1   0   1   2   0   1   2   2   1   1   0   1   2   1   1   1   1   1   0   2   1   0   1   0   1   0   1   2   2   1   1   0   1   1   0   0   1   1   0   0   2   2   1   1   1   0   2   1   1   1   0   0   2   1   1   1   1   0   0   0   2   1   2   0   2   0   2   1   0   1   1   1   1   1   0   2   1   0   0   1   1   1   1   1   1   2   2   1   1   1   2   0   1   1   2   1   1   0   1   1   1   1   2   0   1   1   1   2   2   1   1   0   2   2   2   2   0   2   2   1   1   1   1   0   2   0   1   2   2   1   2   1   2   1   0   1   2   0   0   1   1   1   1   1   2   1   2   2   0   2   1   2   0   0   1   2   0   2   1   1   1   1   0   0   1   1   1   1   1
 MK-3-8                 1   0   1   0   0   1   2   2   2   1   1   1   1   1   1   1   0   0   0   0   0   0   0   1   1   2   2   0   1   0   1   0   0   1   1   1   1   2   2   1   1   0   1   2   1   1   2   1   1   0   2   1   1   0   0   1   1   1   2   2   1   0   0   1   1   0   0   1   1   0   0   2   1   1   0   0   0   2   2   1   1   1   0   2   1   1   1   1   1   0   1   2   1   2   0   2   0   2   1   0   1   1   1   0   1   0   2   1   0   0   1   1   1   2   1   0   2   2   1   1   1   2   0   1   1   2   1   1   0   1   1   1   1   2   0   1   1   1   2   2   1   1   0   2   1   2   2   0   2   2   0   1   1   0   0   2   1   1   2   2   1   2   0   2   1   0   1   2   0   0   0   1   1   1   1   2   1   2   2   0   2   2   2   0   0   1   2   1   2   2   1   1   1   1   0   1   0   1   1   1
 MK-3-9                 1   0   2   0   0   1   2   2   2   1   1   1   1   1   2   1   0   0   0   0   1   0   0   1   1   2   2   0   1   0   1   1   0   1   1   1   1   2   2   1   1   0   1   1   1   1   2   1   1   0   2   1   1   0   0   1   1   1   2   2   1   0   0   1   1   0   0   1   1   0   0   2   0   1   0   0   1   2   2   1   1   1   0   2   1   1   0   2   0   0   2   2   1   2   0   2   0   2   1   1   1   1   1   0   1   1   2   1   1   0   1   1   1   2   2   0   2   2   0   1   1   2   1   1   1   2   1   0   0   0   1   1   1   2   0   1   1   1   2   2   1   1   1   2   1   2   2   0   2   2   0   1   1   1   1   2   1   1   2   2   1   1   0   2   1   0   1   2   1   0   0   1   1   1   0   2   1   1   2   0   2   2   1   1   0   1   1   1   2   1   1   1   1   2   0   1   0   1   1   1
 MK-3-10                1   0   2   1   0   1   2   2   2   1   1   1   1   1   2   1   0   1   0   1   1   0   0   1   1   2   1   1   1   0   0   0   0   1   1   1   1   2   2   1   1   0   1   1   1   0   1   2   1   0   2   1   0   0   1   1   1   1   2   2   1   0   0   1   1   0   1   1   1   0   0   2   0   1   0   0   1   2   2   1   1   1   0   1   2   1   0   1   0   0   2   2   1   2   0   2   0   2   1   0   1   1   1   1   1   1   1   1   1   0   1   1   1   2   1   0   2   2   0   2   2   2   1   2   2   2   1   1   0   0   1   1   1   2   0   1   1   2   2   2   0   1   1   2   1   1   2   0   2   2   0   1   1   1   1   2   1   1   2   2   1   1   0   2   1   0   1   2   1   0   1   1   2   1   0   2   1   1   2   0   2   2   1   1   0   1   1   0   2   1   0   1   1   2   0   1   1   1   1   1
 MK-3-11                1   1   1   1   1   2   1   2   2   1   1   1   1   0   2   1   1   1   0   1   1   0   1   1   1   2   1   1   1   0   1   1   0   1   1   1   1   2   2   1   1   0   1   1   1   1   1   1   0   0   2   1   1   0   1   1   1   1   2   1   1   1   0   1   1   1   1   1   1   0   1   2   0   1   0   0   1   2   2   1   1   0   0   1   2   1   0   2   0   0   1   2   1   2   0   2   0   2   1   1   1   1   2   1   1   1   1   1   1   0   0   1   1   2   1   0   2   2   0   2   2   2   1   2   1   2   1   1   0   0   1   2   1   2   1   2   1   2   2   2   0   2   1   2   2   1   1   0   1   2   1   1   1   0   1   2   1   1   2   2   1   1   0   2   1   0   2   2   1   1   1   1   2   1   0   2   1   1   2   1   2   2   1   1   1   0   1   0   2   1   0   1   1   2   0   1   1   1   0   2
 MK-3-12                1   1   1   1   1   2   1   2   2   2   1   1   1   0   2   1   0   1   0   1   1   2   1   1   1   2   1   1   1   0   1   1   0   1   1   1   1   2   2   1   1   1   1   1   1   1   1   1   0   0   2   1   1   1   1   1   1   1   2   1   2   1   0   1   1   1   2   1   1   0   1   2   0   1   0   1   1   2   2   1   1   0   2   1   2   1   0   2   0   0   1   1   1   2   0   2   1   1   1   1   1   1   2   1   1   1   1   2   0   0   0   1   1   1   1   0   2   2   0   1   2   2   1   2   1   2   1   1   0   0   0   2   1   2   1   2   1   2   2   2   0   2   0   2   2   1   0   0   1   1   0   1   1   0   1   2   1   1   1   2   1   1   0   2   2   0   2   2   0   0   1   1   2   1   0   2   1   1   1   2   2   2   1   2   1   0   0   0   2   1   0   1   0   2   0   1   2   1   0   1
 MK-3-13                1   1   1   1   1   2   1   2   2   2   1   1   1   0   2   1   0   1   1   0   1   2   1   1   1   2   1   1   1   0   1   1   0   1   1   2   1   1   2   1   2   1   1   1   1   1   1   1   0   0   2   1   1   1   1   1   1   1   2   1   2   2   0   1   1   1   1   1   1   0   1   2   0   1   0   1   1   2   2   1   1   0   2   0   2   1   0   1   0   1   1   1   2   2   0   2   1   1   1   1   1   1   2   1   1   1   1   2   0   0   0   1   1   1   1   0   2   2   0   1   2   2   1   2   1   2   1   1   0   0   0   2   1   2   1   2   1   2   2   2   0   2   0   1   2   1   0   0   1   1   1   1   1   0   1   2   1   1   1   2   1   1   0   1   2   0   2   1   0   0   1   1   1   1   0   1   1   1   2   2   2   2   1   2   2   0   1   1   2   1   1   2   1   2   0   1   2   1   0   1
 MK-3-14                1   1   1   1   1   2   0   1   2   2   1   1   2   0   2   1   0   1   1   0   1   2   1   1   1   1   0   1   1   1   1   2   0   1   1   2   1   1   2   2   2   1   1   1   1   1   1   1   0   0   2   1   1   1   2   1   1   1   2   1   2   2   0   0   1   1   1   0   1   0   1   2   0   1   0   2   2   2   2   1   1   0   1   1   2   2   0   1   1   2   1   1   2   2   1   2   2   1   1   1   1   1   1   1   2   1   1   2   1   0   1   1   0   1   1   0   2   2   0   2   2   2   1   2   1   2   1   1   0   0   0   2   0   2   1   2   1   2   1   1   0   2   0   2   2   1   0   1   1   2   1   0   2   0   2   2   1   1   1   2   1   1   0   1   2   0   2   1   0   1   1   1   0   2   0   1   0   1   2   2   2   2   1   2   2   0   1   1   2   1   2   2   1   2   0   1   1   1   0   1
 MK-3-15                1   0   1   2   1   2   0   1   1   2   1   1   1   0   2   1   0   1   1   0   1   2   1   1   1   1   0   1   1   1   2   2   0   1   1   2   1   1   2   2   2   1   1   1   1   1   1   1   0   0   0   1   1   1   1   1   1   1   2   2   2   2   0   0   1   1   1   0   1   0   1   2   0   2   0   2   2   1   2   1   1   0   1   0   2   2   0   1   1   1   1   1   2   2   1   2   2   1   1   1   1   1   2   1   2   1   0   2   1   0   1   1   0   1   2   0   1   2   0   2   1   2   1   1   1   2   1   0   0   0   0   2   0   2   1   2   2   2   1   2   0   2   0   2   1   1   0   1   2   2   2   0   2   1   2   2   1   1   1   2   1   1   0   1   2   0   2   1   0   1   1   1   0   1   0   2   0   1   2   2   2   2   0   1   2   1   1   1   2   0   2   2   1   1   0   2   1   1   0   2
 MK-3-16                1   0   1   2   1   2   0   0   1   2   1   1   2   0   2   1   0   1   1   1   1   2   1   1   1   1   0   2   1   1   2   2   0   1   1   2   1   0   2   2   2   1   1   1   1   1   1   1   1   0   0   1   1   1   2   1   1   1   2   2   2   1   0   0   1   1   1   0   1   0   1   2   0   2   0   2   2   1   2   1   1   0   1   0   2   2   1   1   1   1   1   1   2   2   2   2   2   1   1   1   1   1   0   2   1   1   0   2   1   0   1   1   0   1   2   0   1   2   0   2   1   2   1   1   1   2   1   0   0   0   0   1   0   2   1   2   2   2   1   2   1   2   0   2   1   1   0   2   2   2   1   0   2   1   2   2   1   1   2   2   1   1   0   1   2   1   2   1   0   1   1   1   0   1   1   2   1   0   2   2   2   2   0   1   2   0   1   1   2   1   2   1   1   1   0   2   1   1   0   2
 MK-4-1                 1   0   1   2   1   0   1   2   1   0   1   1   2   1   1   1   2   1   2   1   2   2   0   1   1   2   2   2   1   1   1   1   2   0   1   2   0   0   1   1   1   0   0   1   1   1   2   2   1   2   1   2   1   1   0   0   1   1   2   2   2   0   0   1   0   0   1   2   1   0   2   1   2   2   2   1   1   2   2   2   2   0   0   2   1   1   1   2   0   1   1   1   0   0   2   0   2   1   0   1   1   0   2   0   1   1   1   0   0   1   2   1   0   1   0   0   1   1   2   2   1   1   1   1   1   0   1   1   2   2   0   1   0   2   1   2   0   1   0   2   1   1   0   1   1   1   2   2   1   2   0   2   1   0   1   1   1   1   2   0   1   1   2   0   2   1   2   1   0   1   2   2   0   1   1   0   0   1   1   1   2   2   1   0   1   0   1   1   2   1   0   2   1   0   1   1   1   1   0   1
 MK-4-2                 1   0   1   2   1   0   2   2   1   0   0   1   2   0   1   1   1   0   2   1   2   1   1   0   1   2   2   2   1   1   1   1   2   0   1   2   0   1   1   2   1   0   0   1   0   1   2   2   1   2   2   2   1   1   0   0   1   1   2   2   2   0   0   1   0   0   1   1   1   1   2   1   1   1   2   2   1   1   2   2   2   0   0   2   1   1   1   2   1   1   2   1   0   0   2   0   1   2   0   1   1   0   2   0   0   1   1   1   0   1   2   1   0   1   0   0   1   1   1   2   1   1   1   1   1   0   1   1   2   2   0   1   0   2   1   2   0   2   1   2   1   1   0   1   1   1   2   2   1   2   0   2   1   1   1   0   1   1   2   0   1   1   2   0   2   1   1   1   0   1   2   2   1   1   1   0   0   1   2   1   2   2   1   0   1   0   1   1   2   1   0   1   2   0   1   1   1   1   0   1
 MK-4-3                 0   1   1   2   1   0   2   1   1   0   0   2   2   1   1   1   1   0   2   1   2   1   0   1   0   2   2   2   1   1   1   2   2   0   1   2   0   1   1   2   1   1   0   1   1   1   2   2   1   1   2   2   1   1   0   0   1   1   2   2   2   0   0   1   1   0   1   1   1   1   1   1   1   1   2   2   1   1   2   2   2   0   0   2   1   0   1   1   1   0   2   1   0   0   2   1   0   2   0   1   1   0   2   1   0   1   1   1   0   2   2   1   0   1   1   0   1   1   1   2   1   1   1   1   1   0   2   2   2   2   1   1   0   1   2   1   0   2   0   2   1   1   0   1   1   1   2   2   1   2   1   1   1   0   1   0   0   1   2   1   1   1   2   0   2   1   1   1   0   1   2   2   1   1   1   1   0   1   2   1   2   2   1   0   1   1   1   1   0   1   0   1   2   1   1   1   1   1   0   0
 MK-4-4                 0   2   1   2   1   0   2   2   1   0   1   2   2   1   1   1   2   0   2   1   2   1   0   2   0   2   2   2   1   1   1   2   2   0   2   2   1   1   1   2   1   1   0   0   1   1   2   2   1   1   2   1   1   1   0   0   2   0   2   1   2   0   0   1   0   0   1   2   1   0   1   1   1   1   2   1   1   1   2   2   2   0   1   2   1   1   1   1   1   0   2   1   0   0   2   0   0   2   0   1   1   0   2   1   0   1   1   1   1   2   2   1   0   0   1   1   2   1   1   2   0   1   1   1   1   0   1   2   2   2   1   1   1   1   2   2   0   2   0   2   1   1   0   1   1   1   2   2   1   2   1   1   1   0   1   0   0   1   2   1   1   1   2   0   1   1   1   1   1   1   2   1   1   1   1   0   1   1   2   1   1   2   1   0   1   1   1   1   1   2   0   0   2   1   2   0   1   1   0   0
 MK-4-5                 0   2   1   1   1   1   2   1   1   0   1   2   2   1   0   1   2   0   2   1   2   1   1   1   0   2   2   2   0   1   1   2   1   0   2   2   1   1   1   2   1   1   1   0   1   1   2   2   1   1   2   1   1   1   0   0   2   0   1   1   2   0   0   1   1   0   1   2   1   0   1   1   1   1   2   0   1   1   2   1   1   0   1   2   1   1   2   1   1   0   2   1   0   0   2   0   0   2   0   1   1   0   2   1   0   1   1   1   0   2   1   1   0   0   1   2   2   1   1   2   0   0   1   1   1   0   1   2   2   1   1   1   1   1   2   1   0   2   0   2   1   1   0   1   1   1   2   2   1   1   0   1   1   0   1   0   0   2   1   1   1   1   2   0   1   1   1   1   1   1   1   1   1   1   1   0   1   1   2   1   1   2   1   0   0   1   0   1   1   2   0   0   2   1   2   1   1   1   1   0
 MK-4-6                 0   2   1   1   1   1   2   0   1   0   1   2   2   1   0   2   2   0   2   1   2   1   1   1   0   1   2   2   0   1   1   2   1   0   2   2   1   1   1   2   1   0   1   0   2   1   2   2   1   1   2   1   1   1   0   0   2   0   1   1   2   0   0   1   1   0   1   2   1   0   1   0   0   1   1   0   1   1   2   2   1   0   1   2   1   1   1   1   1   0   2   1   0   0   2   1   0   2   0   1   1   0   2   1   0   0   1   1   0   2   1   1   0   0   2   2   2   1   0   2   0   0   2   1   1   0   1   2   2   2   1   2   1   1   2   1   0   2   1   2   1   1   0   1   1   1   2   2   1   2   0   1   1   0   1   0   1   2   1   1   1   1   2   0   1   2   1   1   1   1   1   1   2   2   0   0   1   1   2   1   1   2   1   0   0   1   0   1   1   2   0   0   2   1   2   0   1   1   1   0
 MK-4-7                 0   1   1   1   1   1   2   0   1   0   1   1   2   1   0   2   2   0   1   1   0   1   1   0   0   1   2   2   1   1   2   2   1   0   2   2   1   1   1   2   1   0   1   0   2   1   2   2   1   1   2   1   0   1   0   0   2   0   1   1   1   0   0   1   1   0   1   2   1   0   1   0   0   2   1   0   1   1   1   2   1   0   1   2   0   1   0   1   1   0   2   1   0   0   2   1   0   1   0   1   1   0   2   1   0   0   2   1   0   1   1   1   0   0   1   2   2   1   0   1   0   0   2   1   1   0   1   2   2   2   1   2   1   1   2   1   0   2   1   2   1   1   1   1   1   1   2   2   1   2   0   0   1   0   1   0   1   2   1   1   1   2   1   0   1   2   1   1   1   1   1   1   2   1   1   1   1   1   2   1   1   2   0   0   0   1   0   1   1   1   0   0   2   1   2   2   1   1   1   0
 MK-4-8                 0   1   2   1   1   1   2   0   1   0   1   1   1   1   0   2   2   0   1   1   0   1   1   0   0   2   2   2   1   1   2   2   1   0   1   1   0   1   1   2   1   0   0   0   2   1   2   2   2   1   2   1   0   1   0   0   1   1   1   1   1   0   0   1   2   0   1   2   0   1   1   0   0   2   1   0   1   1   1   2   1   0   1   2   1   1   0   1   1   1   2   1   0   0   2   1   0   1   0   0   1   0   0   2   0   0   1   0   0   1   2   1   1   0   2   2   1   1   0   0   0   0   2   1   0   0   1   2   2   2   2   2   1   1   2   1   0   2   1   2   1   1   1   0   1   1   2   2   1   2   0   0   1   1   1   0   1   2   1   1   1   2   1   0   1   2   1   1   1   1   1   1   2   1   1   1   1   2   2   1   1   2   0   0   1   1   0   1   1   1   0   1   2   1   2   2   1   1   1   0
 MK-4-9                 0   1   2   1   1   1   2   0   1   0   1   2   1   1   0   2   2   1   1   1   0   1   1   0   0   2   1   2   1   1   1   2   1   0   1   1   0   1   2   2   1   0   0   0   1   1   2   2   1   1   2   1   0   1   0   0   1   2   1   1   1   0   0   1   2   1   1   1   0   1   1   1   0   2   1   0   1   1   1   2   1   0   1   2   0   1   0   1   1   1   2   1   0   0   2   1   0   0   0   0   1   1   0   2   1   0   1   1   0   1   2   1   1   1   2   2   1   1   0   1   0   0   1   1   0   0   1   2   1   2   2   2   1   1   2   1   0   2   1   2   1   1   1   0   0   2   2   1   1   2   0   0   1   1   1   1   1   2   1   1   1   2   1   1   1   2   1   1   2   2   1   0   2   1   1   1   1   2   2   1   0   2   2   0   1   1   0   1   1   1   0   1   1   1   2   2   1   1   0   1
 MK-4-10                0   1   2   1   1   1   2   1   1   0   1   2   1   1   1   1   2   1   1   1   0   1   1   1   0   2   0   2   1   1   2   2   1   1   1   0   0   1   2   2   1   0   0   0   1   1   2   2   1   1   2   2   0   1   0   1   1   2   1   1   2   0   0   1   2   1   1   2   1   1   1   1   0   2   1   0   1   1   2   2   1   1   0   2   0   2   0   1   1   1   2   2   0   0   2   1   0   0   0   0   1   1   1   2   1   0   1   0   0   1   2   0   1   1   1   1   1   1   0   1   0   0   1   1   0   0   1   1   1   2   2   2   1   1   2   1   0   2   1   2   2   1   1   0   0   1   2   1   1   2   0   1   1   1   1   1   1   2   1   1   0   2   1   1   0   2   1   2   2   2   1   0   2   2   1   1   1   2   1   2   1   2   2   0   1   1   0   1   1   1   1   1   1   1   2   2   2   1   0   1
 MK-4-11                0   1   2   1   0   2   1   1   1   0   2   2   1   1   1   0   2   1   1   1   0   1   1   1   0   2   0   2   1   1   2   2   1   1   1   0   0   1   2   2   0   0   0   0   1   1   2   2   2   1   2   2   0   1   0   0   1   2   1   1   2   1   0   2   1   1   2   2   1   1   1   1   1   2   2   0   1   0   2   2   1   1   0   1   1   1   0   0   1   1   2   2   0   0   2   1   0   0   0   0   2   1   1   2   1   0   1   0   1   1   2   0   1   2   2   1   1   1   0   1   0   1   1   1   0   0   1   1   1   2   2   2   1   1   2   1   0   1   1   2   2   1   1   1   0   1   2   2   1   2   0   1   1   1   1   2   1   2   1   1   0   1   1   1   0   2   1   1   2   2   1   0   1   2   0   1   1   1   1   2   0   2   2   0   2   1   0   1   1   1   1   1   0   1   2   2   2   1   0   1
 MK-4-12                1   1   2   1   0   2   1   1   1   1   1   2   1   1   1   0   2   1   1   2   0   1   1   2   1   2   0   1   1   1   2   2   1   1   1   1   0   1   1   2   1   0   1   0   1   1   2   1   2   0   2   2   0   1   0   0   1   1   1   1   2   1   1   1   1   2   2   2   1   2   1   0   1   1   2   1   1   1   2   2   2   1   0   2   1   1   0   1   1   2   2   2   0   0   2   2   0   1   0   0   0   1   1   2   1   0   1   0   1   1   2   0   1   2   2   1   0   1   1   0   1   1   1   1   0   0   1   1   0   2   2   2   1   1   2   2   0   2   1   2   2   1   1   1   0   1   2   2   1   2   0   1   2   0   1   2   1   2   1   1   0   1   1   2   1   2   1   1   2   1   1   0   1   2   0   1   2   2   1   2   1   2   1   0   2   1   0   1   1   1   1   1   0   1   2   2   2   1   0   1
 MK-4-13                1   1   1   1   0   2   1   1   2   0   1   2   1   2   1   0   2   1   1   2   0   1   1   2   1   2   1   1   1   2   2   2   1   1   0   1   0   1   1   2   1   0   1   0   0   1   2   0   2   0   1   2   0   1   0   0   2   0   1   1   2   1   0   1   1   1   1   2   1   2   1   0   1   1   2   1   1   1   2   2   2   0   0   2   0   1   0   1   1   2   2   2   0   0   2   2   1   1   0   0   0   0   1   1   1   0   1   0   1   1   2   0   1   1   2   1   0   1   2   0   1   1   1   2   0   0   1   1   0   2   2   2   1   1   2   2   0   1   1   2   2   1   0   1   0   1   2   2   0   1   0   0   2   0   1   2   1   2   1   1   0   2   1   2   0   2   1   1   2   1   1   0   1   2   0   1   2   2   1   1   1   2   1   0   2   1   0   1   1   1   1   1   1   1   2   2   1   1   1   0
 MK-4-14                1   1   0   1   0   2   1   1   2   0   1   2   1   2   1   0   2   0   1   2   0   0   1   2   1   2   1   0   1   2   2   2   1   1   1   1   0   1   1   2   1   0   1   0   1   2   2   1   1   0   1   2   0   1   0   1   2   1   1   1   2   1   0   1   1   1   1   2   1   2   1   0   1   0   2   2   2   2   2   2   2   0   0   2   0   1   0   1   1   2   2   2   0   0   2   2   1   1   0   0   0   0   1   1   1   1   1   0   1   1   2   0   1   1   2   1   0   1   2   0   1   1   1   2   0   1   1   1   1   2   2   2   1   1   2   2   0   0   1   2   2   1   0   1   0   1   1   2   1   1   0   0   2   1   1   1   1   2   1   1   1   2   2   2   0   2   1   2   2   1   1   0   1   2   0   1   2   1   1   1   1   2   1   1   2   1   0   1   1   1   1   0   0   1   2   2   1   1   0   1
 MK-4-15                2   0   0   1   0   1   1   1   1   0   1   2   1   2   1   0   2   0   1   2   0   0   1   2   1   2   1   0   2   2   2   2   1   1   0   0   0   1   1   2   1   0   1   0   1   1   2   1   1   0   1   1   0   1   0   0   2   0   1   1   2   1   0   1   1   1   1   1   1   2   1   0   1   0   2   1   2   2   2   2   2   0   0   2   0   1   0   0   1   2   2   2   0   0   2   2   1   1   0   0   0   0   1   1   1   1   1   0   1   1   2   1   1   1   2   0   0   1   2   0   0   1   2   1   0   1   0   1   1   2   2   2   1   1   2   2   0   0   1   2   2   1   0   1   0   2   1   2   1   1   0   0   2   1   1   1   1   2   1   1   1   2   1   1   1   2   1   2   2   0   1   0   1   1   0   1   2   1   1   0   2   2   2   2   2   1   0   1   1   1   1   0   0   2   2   2   1   1   0   1
 MK-4-16                2   0   0   1   0   1   1   1   0   0   1   2   2   2   1   0   2   0   1   1   0   0   1   2   1   2   1   0   2   2   2   2   1   1   0   0   0   1   1   2   1   0   1   0   1   0   2   1   1   0   1   1   0   1   1   0   2   0   1   2   2   1   0   1   1   1   1   1   2   2   1   0   1   0   2   1   2   2   1   2   1   0   0   2   0   1   0   0   2   2   2   2   1   0   2   2   1   1   1   0   0   0   1   1   1   1   1   0   2   0   2   1   1   1   2   0   0   2   2   1   0   1   2   1   0   1   0   2   1   2   1   1   1   1   2   2   1   0   1   2   2   0   0   1   0   1   1   2   1   1   0   0   2   1   1   1   1   2   1   0   1   2   1   1   1   2   1   2   2   0   1   0   1   1   0   1   1   1   1   0   2   2   2   2   2   1   0   1   1   1   2   1   0   2   2   2   1   1   0   1
 MK-5-1                 2   0   0   0   1   0   1   1   2   0   0   1   2   2   0   2   1   0   2   1   1   1   1   0   1   1   2   0   0   1   2   1   2   1   2   2   2   1   1   1   1   1   1   1   1   0   1   1   0   1   1   0   1   0   1   1   0   1   2   0   2   2   0   0   0   1   1   1   2   1   1   2   1   1   1   1   1   2   0   0   0   1   1   2   1   1   2   2   1   0   1   2   2   0   2   1   1   1   1   2   0   1   1   1   0   1   2   0   1   1   2   0   2   2   1   2   1   2   1   2   0   1   1   1   0   0   2   1   1   0   1   1   0   1   0   1   2   2   2   1   1   1   1   1   1   1   1   1   1   1   1   2   1   1   0   0   0   2   0   1   0   2   1   1   1   1   2   2   2   1   0   0   1   1   0   2   0   2   1   2   2   1   2   0   1   2   2   2   1   0   1   2   2   1   1   2   0   0   2   1
 MK-5-2                 2   0   0   0   1   0   0   1   2   0   0   1   2   1   1   2   1   1   2   0   1   2   2   1   1   1   2   0   0   1   1   0   2   1   2   2   2   1   1   0   2   1   2   1   1   0   1   1   0   1   1   0   1   0   1   1   1   0   2   0   2   2   1   0   1   1   1   1   2   1   1   1   0   2   1   1   0   2   0   0   0   1   2   2   2   1   2   2   1   0   0   2   2   0   1   1   1   2   1   2   0   1   1   1   0   2   2   0   1   1   2   1   2   2   1   2   1   2   1   2   1   1   1   1   0   0   1   1   1   1   1   1   0   0   0   1   2   2   2   0   2   1   1   1   1   1   1   1   1   1   1   2   1   1   0   0   0   2   0   1   0   2   0   1   1   1   2   1   2   1   1   0   1   1   0   2   0   2   1   2   2   1   2   0   2   2   1   2   0   0   1   2   2   1   2   2   0   1   2   1
 MK-5-3                 2   0   0   1   1   0   1   1   2   0   0   1   2   1   1   2   1   1   1   0   1   2   1   1   1   1   2   1   0   1   1   0   2   1   2   2   1   1   1   1   2   1   2   1   0   1   1   1   0   1   1   0   1   0   1   1   1   0   2   0   2   2   1   0   1   1   1   1   2   1   1   1   1   2   1   1   1   2   0   0   0   1   1   2   2   1   2   2   0   0   0   1   1   0   1   1   1   2   1   1   0   1   0   1   0   2   2   0   1   1   1   1   2   2   1   2   1   2   1   2   1   1   1   1   0   0   1   1   1   1   1   1   0   0   0   1   2   2   2   0   2   1   1   0   1   1   1   1   2   1   1   2   2   2   0   0   0   2   1   0   0   2   0   1   1   1   0   2   2   1   1   0   1   1   0   2   0   1   0   2   2   1   2   0   2   2   1   2   0   0   1   2   1   1   2   2   1   2   2   1
 MK-5-4                 2   1   0   1   1   0   1   1   2   1   2   1   2   1   1   1   2   1   1   0   1   2   1   1   1   1   2   1   0   1   1   0   2   1   2   2   1   1   1   1   2   0   2   1   0   1   0   1   0   1   1   0   1   0   1   1   2   0   2   0   2   2   1   0   1   1   1   1   2   1   1   1   1   2   1   1   1   2   0   0   0   1   1   2   2   1   2   2   0   0   0   1   0   1   1   1   1   2   1   1   0   1   0   1   0   2   2   0   1   1   1   1   0   2   1   2   1   2   1   2   1   1   1   1   1   0   1   0   1   0   0   1   0   0   0   1   1   2   2   1   2   1   1   0   2   1   0   1   2   0   1   2   1   2   0   0   0   2   1   0   0   2   0   1   2   0   0   2   2   1   1   0   1   1   1   2   1   2   0   2   2   2   2   0   1   2   0   2   1   0   1   2   1   0   2   2   2   2   2   1
 MK-5-5                 2   1   0   1   1   0   1   1   2   1   2   1   2   1   1   1   2   1   1   1   1   1   2   1   1   1   2   0   0   1   1   0   2   2   2   2   1   1   1   1   2   0   2   1   0   2   0   0   0   1   1   0   1   0   1   1   2   0   2   0   2   1   1   1   1   1   1   1   1   1   2   2   1   2   1   1   1   2   1   0   0   1   1   2   2   0   2   2   1   0   0   0   0   1   1   1   1   2   1   0   0   1   0   0   0   2   2   0   1   0   1   2   0   2   1   2   2   2   1   1   0   2   1   1   1   0   1   0   1   1   2   1   0   1   1   1   2   2   0   1   2   1   1   0   2   1   0   1   2   0   1   2   1   2   0   0   0   2   0   0   0   2   0   1   2   1   0   2   2   1   1   0   1   1   1   2   1   2   0   2   2   2   0   0   0   2   1   2   1   0   1   2   1   0   1   1   2   2   2   1
 MK-5-6                 2   0   0   1   1   0   1   2   2   1   2   0   2   1   1   1   2   1   1   1   1   1   2   1   1   0   2   0   0   1   1   0   2   2   2   2   1   1   0   1   2   0   2   1   0   1   0   0   0   1   1   1   1   0   1   2   2   1   2   0   2   0   1   1   1   1   1   1   1   1   1   2   1   2   1   1   1   2   2   0   0   1   1   2   2   0   1   2   1   0   0   0   1   1   1   1   2   2   0   0   1   1   0   0   0   2   1   0   1   1   1   1   1   2   1   2   2   2   1   2   0   2   1   1   1   0   0   0   1   1   2   1   0   1   1   1   2   2   0   0   1   1   1   0   2   0   0   1   2   0   1   2   1   2   1   0   0   2   1   0   0   2   0   0   2   1   0   2   2   1   1   0   2   1   1   2   1   2   1   2   2   2   0   0   0   2   1   2   1   0   2   1   1   0   1   2   2   2   2   1
 MK-5-7                 2   0   0   1   1   0   1   2   2   0   2   0   2   1   1   1   2   1   0   1   1   1   2   1   1   1   2   0   0   1   1   0   2   2   1   2   1   1   0   1   2   0   2   1   0   1   1   0   0   1   1   1   1   1   2   1   2   1   2   2   2   0   1   1   1   1   1   2   1   1   1   2   2   2   1   0   1   2   2   0   0   1   1   2   2   0   0   2   1   0   0   0   1   1   2   1   2   2   0   0   1   1   0   1   0   2   1   0   1   1   1   1   1   2   0   2   2   2   1   2   0   2   1   2   1   0   0   0   1   2   2   1   0   1   1   1   1   2   0   0   1   1   1   0   2   1   0   1   2   0   2   2   1   2   1   2   0   2   1   0   0   2   0   0   2   1   0   2   2   1   1   0   2   1   1   2   1   2   0   2   2   1   1   0   0   2   0   2   0   0   2   1   1   0   1   1   2   2   2   1
 MK-5-8                 2   0   0   1   1   0   1   2   2   0   2   0   1   2   1   1   2   1   1   1   1   1   2   1   1   1   2   0   0   1   1   0   2   2   1   2   1   1   1   1   1   1   2   1   0   0   1   0   0   1   1   1   0   1   2   1   1   1   2   1   2   0   1   2   1   1   1   2   1   1   2   2   2   2   1   0   1   2   2   0   0   1   1   1   1   0   0   1   1   0   1   0   1   1   2   1   1   2   0   0   1   1   0   1   0   2   1   0   1   1   1   1   1   2   0   2   2   1   1   1   0   1   1   2   1   0   0   0   1   2   2   1   0   1   1   1   1   1   0   0   1   1   2   0   1   1   1   1   2   0   1   1   1   2   1   2   0   2   1   0   0   2   0   1   2   2   0   2   2   2   1   0   2   1   1   2   1   2   0   1   2   1   1   1   0   2   0   1   1   0   2   1   1   0   1   1   2   2   2   0
 MK-5-9                 2   0   0   1   1   0   1   2   2   0   2   0   1   1   1   0   2   1   1   1   1   1   2   1   1   1   2   1   0   1   1   0   2   2   1   2   1   1   1   0   1   1   2   1   0   0   1   0   0   1   0   1   0   1   1   1   1   0   2   0   2   0   1   2   2   1   1   2   1   1   2   2   2   2   1   1   1   2   1   0   1   1   1   0   1   0   0   0   1   0   1   0   1   1   1   1   1   2   0   0   1   1   1   1   0   2   1   0   1   1   1   1   1   2   0   2   2   1   1   1   0   1   1   1   1   1   0   0   1   2   2   1   0   0   1   1   1   1   0   0   1   1   2   1   1   1   1   1   2   1   1   1   1   2   1   2   0   2   1   1   0   2   1   1   2   2   0   2   2   2   1   0   2   2   0   2   1   2   1   2   2   0   1   1   1   2   0   1   1   0   2   1   1   0   1   0   2   2   2   0
 MK-5-10                2   0   0   1   1   0   2   2   2   0   2   0   1   1   1   0   2   2   1   1   1   1   2   1   1   1   2   1   0   1   1   0   2   2   0   1   1   1   1   0   1   1   2   2   0   0   1   0   0   2   0   1   0   0   2   1   1   1   2   0   1   0   1   2   1   1   0   2   1   1   2   2   2   2   1   1   1   1   1   0   1   1   1   0   1   1   0   0   2   0   1   0   1   2   1   1   1   2   1   1   1   2   1   1   0   2   1   0   1   1   1   1   1   2   0   2   2   1   1   0   0   1   1   0   1   1   0   0   1   2   2   2   0   0   2   1   1   1   0   0   1   1   2   1   1   1   1   1   2   1   1   1   1   2   1   2   0   2   1   1   0   2   1   1   2   2   0   2   2   2   1   0   2   1   0   1   0   2   1   2   2   0   0   1   0   2   0   1   0   1   2   1   1   0   1   0   2   2   2   0
 MK-5-11                2   1   0   1   1   0   1   1   2   0   2   0   0   1   1   1   2   2   1   2   1   1   2   1   1   1   1   1   0   1   1   0   2   1   0   1   1   1   1   0   1   1   2   1   1   0   1   0   0   1   0   2   0   1   2   1   1   2   2   1   1   0   1   1   1   1   0   1   1   1   2   2   2   1   0   1   1   1   1   0   1   1   1   0   0   1   0   0   1   0   1   0   0   2   1   1   1   2   1   1   2   2   1   2   0   2   1   0   0   0   1   1   1   1   1   2   2   1   1   0   0   1   1   0   1   1   0   1   1   2   2   2   0   0   2   1   1   1   0   0   1   1   2   1   2   1   1   1   1   1   1   2   1   2   1   2   0   2   1   1   0   2   1   1   2   1   0   2   2   2   0   1   2   1   0   0   0   2   0   2   2   0   0   1   0   2   0   1   0   1   2   1   2   0   1   0   2   2   1   0
 MK-5-12                2   1   0   1   1   0   0   1   2   0   2   0   0   1   1   0   2   2   1   1   1   2   2   1   2   1   1   1   0   1   1   0   2   2   0   1   1   1   1   0   1   1   2   2   1   0   1   1   0   1   0   2   0   1   2   2   1   2   2   1   1   1   1   1   1   1   0   1   1   1   2   2   2   2   0   1   1   1   1   0   0   1   1   0   1   1   0   1   1   0   1   0   0   2   1   1   0   2   1   1   2   1   1   2   0   2   1   1   0   1   1   1   1   1   2   2   2   1   1   0   0   0   1   0   1   1   0   1   1   1   2   2   0   0   2   1   1   1   0   0   1   2   2   1   2   1   1   0   1   1   1   2   1   2   0   2   0   2   1   1   0   2   1   1   2   1   0   1   2   2   1   0   2   1   1   0   0   2   0   2   1   0   1   1   0   2   0   1   0   1   2   1   1   0   1   0   2   2   0   0
 MK-5-13                2   1   0   1   1   1   0   1   2   1   1   0   1   1   1   0   2   2   1   1   0   2   2   0   2   1   1   1   0   0   1   0   2   2   0   1   1   2   1   0   1   1   1   0   1   0   1   1   0   2   0   2   0   0   2   2   1   1   2   1   1   1   1   1   1   1   1   1   1   1   1   2   2   2   0   1   1   1   1   0   0   1   1   0   1   1   0   1   1   0   1   0   0   1   1   0   0   2   2   1   2   1   1   2   0   2   1   2   1   1   1   1   1   1   2   2   2   1   1   0   0   0   2   0   1   1   0   2   1   1   2   2   0   0   2   1   1   1   1   0   1   2   2   1   2   2   1   0   2   1   1   1   1   2   1   2   0   2   1   2   0   2   1   1   2   1   1   0   2   2   1   0   1   1   1   0   0   2   0   2   1   0   1   1   0   2   0   1   0   1   2   1   1   0   2   0   2   2   0   1
 MK-5-14                2   1   0   1   1   1   0   1   2   1   1   0   1   1   1   0   2   2   1   0   1   1   2   0   2   1   1   0   1   0   1   0   2   2   0   1   1   2   1   0   2   1   1   0   1   0   1   1   1   2   0   2   0   0   2   2   1   1   1   1   1   0   1   1   1   1   1   1   1   2   1   1   2   2   0   2   0   1   1   0   0   1   1   0   1   1   0   1   2   0   1   0   0   1   1   0   0   2   2   1   2   1   1   2   0   2   1   2   1   1   1   1   2   1   2   1   2   1   0   0   0   0   2   0   1   1   0   2   1   0   2   2   0   0   2   2   1   1   0   0   1   2   2   1   2   2   1   1   2   1   1   1   1   2   1   2   1   2   1   2   0   2   1   1   1   0   1   0   2   2   0   0   1   0   1   0   0   2   0   2   1   1   1   1   0   2   0   1   1   1   2   1   1   0   2   0   2   2   0   1
 MK-5-15                2   1   0   0   0   1   0   1   2   1   1   1   1   1   0   0   1   1   1   0   1   0   2   0   2   1   1   0   1   1   1   0   2   2   0   2   1   2   1   1   1   1   1   0   1   1   1   1   1   2   0   2   0   1   2   2   1   1   1   1   1   0   1   1   0   1   1   1   1   2   2   1   2   1   0   2   0   1   1   0   1   1   1   0   0   1   0   1   2   0   1   0   0   2   1   0   0   2   2   2   2   0   1   1   0   2   2   2   1   1   1   1   2   1   2   2   1   1   1   0   0   0   2   0   1   1   0   1   2   0   2   1   1   0   2   1   1   1   0   0   1   1   2   1   2   2   1   1   1   1   1   1   1   1   1   2   1   2   1   2   0   2   1   2   1   0   2   0   2   2   0   0   2   0   1   0   0   1   0   2   1   1   1   1   0   2   0   2   2   1   2   1   1   0   2   0   2   2   0   1
 MK-5-16                1   1   1   1   0   1   0   2   1   1   1   1   0   1   0   1   1   1   1   0   1   1   2   0   2   1   1   0   0   1   1   0   2   2   0   2   2   2   1   1   1   2   2   0   1   1   1   1   1   2   0   2   1   1   2   2   1   1   1   2   0   0   1   1   0   1   1   2   1   2   2   2   2   1   0   2   0   1   1   0   1   1   2   1   1   1   0   1   2   0   1   0   0   2   0   0   0   2   1   2   2   1   2   1   0   2   1   1   1   1   2   1   2   0   2   2   1   1   1   0   0   0   2   2   1   1   0   1   2   0   2   1   0   1   2   1   0   1   0   1   2   1   2   1   2   2   1   1   1   1   1   1   1   1   1   2   0   2   1   1   0   1   1   2   1   0   2   1   2   2   0   0   2   1   1   0   1   1   0   2   1   1   1   1   0   2   0   0   2   1   2   1   1   0   2   1   2   2   0   2
 MK-6-1                 2   1   2   2   2   1   1   1   1   1   1   1   1   2   1   1   1   2   1   2   2   2   1   2   1   1   1   1   2   0   1   2   1   1   0   2   1   2   0   0   1   2   2   1   1   0   1   1   2   1   1   2   1   1   1   1   1   1   1   1   0   2   1   2   2   2   1   1   1   0   2   1   1   2   1   0   2   1   1   0   1   1   1   1   2   0   1   1   2   2   2   1   2   2   2   1   1   2   1   1   0   2   1   1   0   2   1   1   2   2   1   0   0   1   2   2   0   1   0   1   2   2   1   0   1   1   1   2   0   1   2   1   1   2   2   1   2   2   2   1   0   0   0   0   2   1   1   1   2   2   1   2   1   0   1   0   0   1   0   0   1   1   1   2   1   1   0   0   2   1   1   1   1   0   2   2   2   1   2   0   1   1   1   0   2   2   1   1   2   1   1   1   1   2   1   2   1   1   1   0
 MK-6-2                 2   1   2   2   2   1   1   1   1   2   1   1   1   2   1   1   2   2   1   1   2   2   0   2   1   1   1   1   2   0   0   2   1   0   1   2   1   2   1   0   1   2   2   1   1   1   0   0   2   1   2   2   1   1   2   1   1   0   2   1   0   1   1   2   2   1   1   1   1   0   2   1   1   1   1   0   2   1   1   1   1   1   1   1   2   0   1   1   2   2   2   1   2   2   2   2   1   1   1   1   1   1   0   2   0   2   1   1   2   2   1   0   0   1   2   2   0   1   0   1   1   2   1   0   1   1   1   2   0   1   2   1   1   2   2   1   2   2   2   1   0   0   0   0   2   1   1   1   2   2   0   2   1   0   1   0   0   0   1   0   2   0   2   2   1   1   0   0   2   1   1   1   1   0   2   2   2   2   2   0   1   1   1   1   2   2   1   1   1   1   1   1   1   2   1   2   1   1   1   0
 MK-6-3                 2   1   2   2   2   1   1   1   1   2   1   1   1   0   2   1   2   2   2   1   2   2   0   2   1   1   0   1   2   0   0   2   1   0   1   2   1   2   1   0   1   2   2   1   1   1   0   0   2   1   2   2   1   1   2   0   1   0   2   1   1   1   1   2   2   1   1   1   1   0   2   1   1   1   1   0   1   1   1   2   1   1   2   1   2   0   1   1   2   2   0   1   1   2   1   2   1   1   2   1   1   1   0   2   1   2   1   1   2   1   2   0   0   1   2   2   1   1   0   1   1   2   1   0   1   2   1   2   0   1   2   1   1   1   2   1   2   1   2   1   0   0   0   0   1   1   1   2   1   2   1   2   1   0   0   0   1   0   1   0   2   0   1   2   1   1   0   0   1   1   1   1   1   0   2   2   2   1   2   1   1   1   1   2   1   2   1   1   1   1   1   1   1   2   1   2   1   1   1   1
 MK-6-4                 2   1   2   2   2   1   1   1   1   2   0   1   1   0   2   1   2   2   2   1   1   2   0   2   1   1   0   1   2   1   0   2   1   0   1   2   2   2   0   0   1   2   2   1   1   1   0   0   2   1   2   2   1   1   2   0   1   0   2   1   1   1   1   2   2   0   1   0   1   0   2   1   1   1   1   0   2   1   2   2   1   1   2   1   2   0   1   1   2   1   0   1   1   1   1   2   1   1   2   0   1   1   0   1   1   2   0   1   2   1   2   0   0   1   1   2   1   1   0   1   1   2   1   0   1   2   2   2   0   1   2   1   0   0   1   1   2   1   2   1   0   0   0   0   1   1   1   2   1   2   1   2   2   0   0   0   1   0   1   0   2   0   1   1   0   1   0   0   0   0   2   1   1   0   1   2   2   1   2   1   1   1   1   2   1   2   1   1   1   1   1   1   2   2   1   2   1   2   1   1
 MK-6-5                 2   1   2   1   1   1   1   1   1   2   0   1   1   0   1   1   1   1   2   1   2   2   0   2   1   1   0   1   2   1   0   1   1   1   0   2   2   1   0   1   1   2   1   1   1   1   0   0   2   0   2   2   1   1   2   0   1   1   2   1   1   1   1   2   2   1   1   0   1   0   1   1   1   1   1   0   2   1   2   1   1   1   2   1   2   0   1   1   2   1   0   1   1   1   0   1   1   1   2   0   1   1   0   1   1   2   0   1   2   1   2   0   0   1   1   2   0   1   1   1   2   2   1   0   1   2   2   1   0   1   2   1   0   0   1   1   2   1   0   1   0   1   1   0   1   1   1   2   1   2   0   1   2   0   0   1   1   0   1   0   2   0   1   1   0   1   0   1   0   0   2   2   2   0   1   2   2   1   2   1   1   1   1   2   1   2   1   1   1   1   1   1   2   2   1   2   0   2   1   2
 MK-6-6                 2   1   2   0   1   1   1   1   1   2   0   1   1   0   1   1   1   1   2   2   2   2   1   2   1   1   0   1   2   1   0   1   1   1   0   2   1   2   0   1   1   1   1   1   2   1   1   0   1   0   1   2   1   2   0   0   1   1   2   1   1   2   0   2   1   2   1   0   1   0   1   2   1   1   1   0   2   1   1   1   1   1   2   1   1   0   1   1   2   1   1   1   1   1   0   0   0   1   2   0   1   1   1   1   1   2   0   1   2   1   2   0   0   2   1   1   0   1   1   2   2   2   1   0   1   2   2   1   0   1   2   1   0   0   1   1   2   1   0   1   0   1   1   0   1   1   2   2   1   2   0   1   2   0   0   0   1   1   1   0   2   0   1   1   0   1   0   2   0   0   2   2   2   0   1   2   1   1   2   2   1   2   1   2   1   2   1   0   1   1   1   1   2   2   1   2   0   2   1   1
 MK-6-7                 1   1   2   0   0   1   1   1   1   2   0   1   1   0   1   1   1   1   1   1   2   2   1   2   1   1   0   1   2   1   0   1   0   1   1   2   1   2   0   1   1   1   1   1   2   1   1   0   1   1   0   1   1   2   0   0   1   1   2   1   1   2   0   2   1   2   1   0   0   0   0   2   1   2   1   0   2   0   1   1   1   1   2   1   0   0   0   1   2   1   1   1   1   1   0   0   0   1   1   0   1   1   1   1   1   2   1   0   2   1   2   2   0   2   1   1   0   1   1   2   2   2   1   0   1   2   2   1   0   1   2   1   0   0   1   1   2   1   1   1   0   1   1   0   1   1   2   2   1   1   1   1   2   0   0   1   1   1   0   0   2   0   1   1   1   1   0   2   0   0   2   1   2   1   1   2   1   2   2   2   1   2   1   2   1   2   1   0   1   1   1   2   2   2   1   2   0   1   1   1
 MK-6-8                 1   1   2   0   1   1   1   1   1   2   0   1   1   0   1   2   1   1   0   1   1   2   2   2   1   1   0   1   2   1   0   0   0   1   0   2   0   2   0   1   1   1   1   1   2   1   0   0   1   1   1   1   1   0   0   0   1   1   2   1   2   2   0   2   1   1   1   0   0   1   0   1   1   2   1   1   2   0   2   2   1   1   1   1   0   0   0   1   2   1   1   1   1   1   1   0   0   1   1   1   1   1   1   1   1   2   1   0   2   1   2   1   1   2   1   2   0   1   1   2   2   2   1   0   1   2   2   0   0   1   2   1   0   0   1   1   2   1   1   1   1   1   1   0   2   1   1   2   1   1   2   1   2   0   0   1   1   1   0   0   2   1   2   1   1   1   0   2   0   0   2   2   2   2   1   2   1   0   2   2   1   2   0   2   1   2   2   0   1   1   1   2   2   2   1   2   0   1   1   1
 MK-6-9                 1   1   2   0   2   1   1   1   1   2   0   1   1   1   2   2   1   1   1   1   0   2   1   2   1   0   0   1   1   1   0   0   0   1   0   2   0   2   1   1   1   2   0   0   2   1   0   0   1   1   1   2   1   0   0   1   2   1   1   1   2   1   0   2   1   1   1   0   0   1   0   0   1   2   1   1   2   0   2   2   1   1   1   1   0   0   0   1   2   1   1   1   1   1   1   0   0   1   1   1   0   1   1   1   0   2   1   0   2   1   1   1   2   0   1   2   1   1   1   2   2   2   1   0   1   2   2   0   1   1   2   1   0   0   0   1   2   1   1   1   1   1   1   1   2   1   1   2   1   1   2   1   2   0   0   1   1   1   0   0   2   1   2   1   1   1   1   2   0   1   2   0   2   2   1   2   1   0   2   1   1   2   0   2   1   2   1   0   1   1   2   2   2   2   1   2   0   0   1   1
 MK-6-10                2   1   2   0   2   1   1   1   2   2   0   0   1   1   2   2   1   0   1   1   0   2   1   2   1   0   0   1   1   1   1   1   0   0   0   2   1   2   0   1   1   2   0   0   1   2   0   0   1   1   1   2   1   2   1   1   2   2   1   2   1   1   0   2   1   1   1   0   0   1   0   1   1   2   1   1   2   0   2   2   1   1   1   2   0   1   0   1   0   1   1   1   1   1   1   0   0   1   1   1   0   1   1   1   0   2   1   0   1   0   1   2   2   0   1   2   1   2   1   2   2   2   0   0   1   2   2   0   1   1   1   1   0   0   1   1   2   1   1   0   1   0   1   2   2   1   1   2   2   1   2   1   2   1   0   1   1   1   0   0   2   1   2   1   1   1   1   2   0   1   2   0   2   2   1   2   1   0   2   1   2   2   0   2   1   2   1   1   1   1   2   2   2   1   1   2   1   1   0   1
 MK-6-11                1   1   1   0   2   1   1   2   2   2   0   0   1   1   2   2   1   0   1   1   0   1   1   2   1   1   0   1   1   1   1   1   0   0   1   2   1   2   0   1   0   2   0   1   1   2   1   1   1   1   1   1   1   2   2   1   2   1   1   2   1   1   0   2   0   1   0   0   0   1   1   1   1   2   1   2   2   0   2   1   1   1   1   2   0   1   0   1   0   1   1   1   1   1   1   0   1   1   1   0   0   1   1   1   0   2   1   0   1   0   1   2   2   0   1   2   2   2   2   2   2   2   0   0   1   2   1   0   1   1   1   2   0   0   2   1   2   2   1   0   2   0   0   2   2   1   1   2   1   1   2   1   2   1   0   1   1   1   0   1   1   1   2   1   1   1   1   1   1   1   2   1   2   1   2   2   1   0   2   1   2   2   0   2   1   1   1   1   1   1   2   1   2   1   1   2   1   0   0   1
 MK-6-12                1   1   1   0   2   1   1   1   2   2   0   0   1   1   2   0   2   0   1   1   0   1   1   2   1   1   0   2   1   1   0   1   0   0   1   2   1   2   0   1   0   2   0   1   1   2   1   1   1   1   1   0   1   2   2   1   2   1   1   2   1   1   1   2   1   1   0   1   0   1   0   1   2   2   1   2   2   0   2   1   1   1   1   2   0   1   0   1   0   1   1   1   1   0   0   0   2   1   1   0   0   1   2   1   0   2   1   0   1   0   2   2   2   1   0   2   2   2   2   2   2   1   0   0   1   2   1   0   1   1   1   2   0   0   2   2   1   2   1   0   2   0   0   2   2   1   1   2   1   0   2   1   1   0   0   1   1   1   0   1   1   1   2   1   1   1   2   1   1   1   2   1   2   1   2   2   1   0   2   1   2   2   0   2   1   1   1   1   1   1   2   1   1   1   1   1   1   0   0   1
 MK-6-13                1   1   1   0   2   1   1   1   1   2   1   1   1   1   2   1   1   0   0   1   0   2   0   2   1   1   0   2   1   1   0   1   0   1   1   2   2   2   0   1   0   2   1   1   1   2   1   0   1   1   1   0   1   2   2   1   0   1   0   2   1   1   1   2   1   1   0   1   0   2   0   1   2   2   1   2   2   0   2   1   2   1   1   2   0   0   0   1   0   1   1   1   0   0   0   0   2   1   1   0   0   1   2   1   0   2   1   0   1   0   2   2   2   1   0   2   2   2   2   2   2   1   1   0   1   2   1   0   1   0   1   2   0   1   2   2   1   2   1   0   1   0   0   2   2   1   1   2   1   0   2   1   1   0   0   1   1   2   0   2   1   1   2   1   1   1   2   1   1   1   1   1   2   1   2   2   1   0   2   1   2   2   0   1   1   1   1   1   1   1   2   1   1   1   1   1   1   0   0   1
 MK-6-14                1   1   1   0   2   1   1   0   1   2   1   1   0   1   2   1   1   1   0   1   0   2   0   2   1   1   0   2   1   1   1   1   0   1   1   2   2   2   0   1   0   1   1   1   1   2   1   0   1   1   1   0   1   2   2   1   0   1   0   2   1   1   1   2   1   1   1   1   1   2   1   1   2   1   1   2   2   0   2   1   1   1   1   2   0   1   0   1   0   2   1   1   0   2   0   0   2   0   1   0   0   1   2   1   0   2   2   0   1   0   1   2   2   1   0   2   2   2   2   2   1   1   1   0   1   2   1   0   1   0   1   2   1   1   2   2   0   2   1   0   1   0   0   2   2   1   1   2   1   0   2   0   1   0   0   1   0   2   0   2   2   0   0   1   1   1   2   0   1   1   0   1   2   1   2   2   1   1   2   2   2   2   0   1   1   1   1   1   1   1   2   1   1   2   1   1   1   0   0   1
 MK-6-15                1   2   1   0   2   1   1   0   1   2   1   1   0   1   2   1   1   1   0   1   0   1   0   2   1   1   0   1   0   0   0   1   0   1   0   2   2   2   0   1   0   1   1   2   1   2   1   0   1   1   1   0   1   1   2   2   0   1   0   2   1   1   1   2   0   0   1   2   1   2   1   1   2   0   1   2   2   0   2   2   1   1   1   2   0   1   0   1   0   2   1   2   0   2   0   0   1   1   2   0   0   1   1   2   1   2   2   0   1   0   1   2   2   1   1   1   1   2   2   2   1   1   1   0   2   1   1   0   1   0   1   2   1   1   2   2   0   2   1   0   1   0   0   2   2   1   1   2   1   0   2   1   1   0   0   1   0   2   0   0   2   0   0   2   1   1   2   0   2   1   0   1   1   1   1   2   1   2   2   2   2   2   0   2   1   1   1   1   1   1   2   1   0   2   1   1   1   0   0   1
 MK-6-16                2   2   1   1   2   1   1   0   1   2   1   1   0   1   2   1   1   1   0   1   0   1   1   1   1   1   0   1   0   0   0   1   0   2   0   2   2   2   0   1   0   1   1   2   1   2   1   0   1   1   1   0   1   1   2   2   0   1   0   2   1   1   1   2   0   0   1   2   1   2   1   1   2   0   1   2   1   0   2   2   0   2   1   1   0   1   0   1   0   2   1   2   0   2   0   0   1   1   2   0   0   1   1   2   1   1   1   0   1   0   1   2   2   1   1   1   1   2   2   2   1   1   2   0   1   1   1   0   1   0   1   2   1   1   2   2   0   2   1   0   1   0   0   2   1   1   1   1   1   1   2   1   1   0   0   1   0   2   0   0   1   1   0   2   1   1   2   0   2   1   0   1   1   1   1   2   1   2   2   2   2   2   0   2   1   1   1   2   1   1   2   1   0   2   1   1   1   0   1   1
 
!****************************************** Phenotypic Data **********************************************************
!-100.0 is resevred for missing phenotype
SimulatedTrait1        10.2221    9.6624   11.1039    9.3280   11.2805   11.5368    8.9297   11.2532   10.0357    9.5265   10.6998    9.0509    8.6507   10.2539    9.8484    9.1350    9.6994   11.7351   11.2286    9.6643   11.6845    9.9776    9.4097   11.8942    8.0921   10.4788   10.1997   10.2199    9.3512   10.0050   10.6734   10.9777    7.9958   10.0119    9.6533    9.3971    9.8272   11.3201   10.8104    7.8534   10.4834    9.9383   10.9234    8.1511   10.6655    8.7409   12.1552    9.9190    9.5535    8.0246    9.1212   10.7301    9.8139   10.4754    9.6305   10.4155    9.1008   11.2589    9.4240   11.3304    9.5896   10.3353   10.5870   11.5790   10.9694   11.8988    7.8299    9.3704    6.8156   10.1146   10.2308   10.1752    9.9705    9.3158    8.4114   10.5730   10.4818   10.0799   10.7669    8.3508    9.8460   11.5631    7.8990   11.2700   11.4610    9.5891   10.1890   10.9870    8.9280   11.1205    9.5911    9.9880   11.2056    9.3947   10.7649   10.4812   10.6697    9.7456   11.3021    8.8823   10.6278   10.1737    6.9469    8.8590    9.6459    9.9943    8.8559   11.2289   11.6991   12.4933    9.7408    9.9206    9.3188   10.0674    9.2881   11.4688   12.0765    9.2113    9.5353   10.5054   10.2273    9.9349    9.8879   11.2136   10.5321    9.1340    7.5452    8.8568   10.2146    9.8438   11.1844    9.2564    9.0329   10.7526    8.7370   11.2276    9.9071    9.2962   10.3002   10.0867    8.9657   11.3616   10.7075   10.1447    9.7925   10.1326    8.7766    8.7291    8.9939    9.1377   12.6013    8.9906    8.9337    9.7867   10.6393   10.0281   10.8492    7.6626    9.6046    9.5407    9.8598   10.1749   10.1329   10.9199   12.2684   10.8092   10.4544   10.2375    9.2576    9.4430   11.3687    9.7961    8.7461    8.3324   10.6766    9.8631    7.9442    9.5343    8.9433   11.2144    8.2518    8.5925    8.9142    9.5168    9.7167    8.5893    9.4977    9.2459   10.1351   10.6380   10.0625   10.6301    9.2472    9.8335   10.0932   13.0789   10.2103   10.0149   10.8007   11.7026
 
