# Supplementary material for: Inclusive Composite Interval Mapping of QTL by Environment Interactions in Biparental Populations
Source: PLoS One. 2015 Jul 10;10(7):e0132414. doi: 10.1371/journal.pone.0132414 (PMC4498613; doi:10.1371/journal.pone.0132414)
Supplement: S2 File — (ZIP) [file pone.0132414.s002.zip › F2 population/e=1/run_00082.met]

!**********************Note: lines staring with "!" are remarks and will be ignored in the program********************
!*********************************General Information**********************************
!Assuming F1 = P1 x P2, populations available in QTL IciMapping are: 
!  1, P1BC1F1 = P1 x F1, the first backcrossing where P1 is used as the recurrent parent;
!  2, P2BC1F1 = P2 x F1, the first backcrossing where P2 is used as the recurrent parent;
!  3, F1DH, F1-derived doubled haploids; 
!  4, RIL or F1RIL, recombination inbred lines through the repeated selfing of F1;
!  5, P1BC1RIL, recombination inbred lines through the repeated selfing of P1BC1F1;
!  6, P2BC1RIL, recombination inbred lines through the repeated selfing of P2BC1F1;
!  7, F2, the selfing generation of F1;
!  8, F3, the selfing generation of F2;
!  9, P1BC2F1, the second backcrossing where P1 is used as the recurrent parent; 
! 10, P2BC2F1, the second backcrossing where P2 is used as the recurrent parent;
! 11, P1BC2RIL, recombination inred lines through the repeated selfing of P1BC2F1; 
! 12, P2BC2RIL, recombination inred lines through the repeated selfing of P2BC2F1; 
! 13, P1BC1F2, the selfing generation of P1BC1F1; 
! 14, P2BC1F2, the selfing generation of P2BC1F1; 
! 15, P1BC2F2, the selfing generation of P1BC2F1; 
! 16, P2BC2F2, the selfing generation of P2BC2F1; 
! 17, P1BC1DH, P1BC1F1-derived doubled haploids; 
! 18, P2BC1DH, P2BC1F1-derived doubled haploids; 
! 19, P1BC2DH, P1BC2F1-derived doubled haploids; 
! 20, P2BC2DH, P2BC2F1-derived doubled haploids; 
   7      !Mapping Population (see remarks above)
   2      !Mapping Function (1 for Kosambi; 2 for Haldane; 3 for Morgan)
   2      !Marker Space Type (1 for intervals; 2 for positions)
   1      !Marker Space Unit(1 for centiMorgans; 2 for Morgan)
   6      !Number of Chromosomes (or Linkage Groups)
 200      !Size of the mapping population
   1      !Number of environments
 
!***************************************** Chromosomes and Linkage Maps **********************************************
!Chromosome                 NumMarkers
-CH1                        16
-CH2                        16
-CH3                        16
-CH4                        16
-CH5                        16
-CH6                        16
!Linkage map (Marker name followed by position or the interval length)
 MK-1-1                1     0.000
 MK-1-2                1    10.000
 MK-1-3                1    20.000
 MK-1-4                1    30.000
 MK-1-5                1    40.000
 MK-1-6                1    50.000
 MK-1-7                1    60.000
 MK-1-8                1    70.000
 MK-1-9                1    80.000
 MK-1-10               1    90.000
 MK-1-11               1   100.000
 MK-1-12               1   110.000
 MK-1-13               1   120.000
 MK-1-14               1   130.000
 MK-1-15               1   140.000
 MK-1-16               1   150.000
 MK-2-1                2     0.000
 MK-2-2                2    10.000
 MK-2-3                2    20.000
 MK-2-4                2    30.000
 MK-2-5                2    40.000
 MK-2-6                2    50.000
 MK-2-7                2    60.000
 MK-2-8                2    70.000
 MK-2-9                2    80.000
 MK-2-10               2    90.000
 MK-2-11               2   100.000
 MK-2-12               2   110.000
 MK-2-13               2   120.000
 MK-2-14               2   130.000
 MK-2-15               2   140.000
 MK-2-16               2   150.000
 MK-3-1                3     0.000
 MK-3-2                3    10.000
 MK-3-3                3    20.000
 MK-3-4                3    30.000
 MK-3-5                3    40.000
 MK-3-6                3    50.000
 MK-3-7                3    60.000
 MK-3-8                3    70.000
 MK-3-9                3    80.000
 MK-3-10               3    90.000
 MK-3-11               3   100.000
 MK-3-12               3   110.000
 MK-3-13               3   120.000
 MK-3-14               3   130.000
 MK-3-15               3   140.000
 MK-3-16               3   150.000
 MK-4-1                4     0.000
 MK-4-2                4    10.000
 MK-4-3                4    20.000
 MK-4-4                4    30.000
 MK-4-5                4    40.000
 MK-4-6                4    50.000
 MK-4-7                4    60.000
 MK-4-8                4    70.000
 MK-4-9                4    80.000
 MK-4-10               4    90.000
 MK-4-11               4   100.000
 MK-4-12               4   110.000
 MK-4-13               4   120.000
 MK-4-14               4   130.000
 MK-4-15               4   140.000
 MK-4-16               4   150.000
 MK-5-1                5     0.000
 MK-5-2                5    10.000
 MK-5-3                5    20.000
 MK-5-4                5    30.000
 MK-5-5                5    40.000
 MK-5-6                5    50.000
 MK-5-7                5    60.000
 MK-5-8                5    70.000
 MK-5-9                5    80.000
 MK-5-10               5    90.000
 MK-5-11               5   100.000
 MK-5-12               5   110.000
 MK-5-13               5   120.000
 MK-5-14               5   130.000
 MK-5-15               5   140.000
 MK-5-16               5   150.000
 MK-6-1                6     0.000
 MK-6-2                6    10.000
 MK-6-3                6    20.000
 MK-6-4                6    30.000
 MK-6-5                6    40.000
 MK-6-6                6    50.000
 MK-6-7                6    60.000
 MK-6-8                6    70.000
 MK-6-9                6    80.000
 MK-6-10               6    90.000
 MK-6-11               6   100.000
 MK-6-12               6   110.000
 MK-6-13               6   120.000
 MK-6-14               6   130.000
 MK-6-15               6   140.000
 MK-6-16               6   150.000
!*********************************** Marker Types ********************************************************************
!Co-dominant marker: When heterozygote F1 is present, P1 is coded as 2, F1 is coded as 1, and P2 is coded as 0; Otherwise, P1 is coded as 2, and P2 is coded as 0. 
!Dominant marker: When heterozygote F1 is present, P1 and F1 are coded as 12, and P2 is coded as 0; Otherwise, P1 is coded as 2, and P2 is coded as 0.  
!Recessive markers: When heterozygote F1 is present, P1 is coded as 2, and F1 and P2 are coded as 10; Otherwise, P1 is coded as 2, and P2 is coded as 0. 
!Missing marker is coded as -1. 
 MK-1-1                 1   0   1   2   1   1   2   2   0   0   2   2   2   0   2   1   1   1   1   2   1   1   2   2   1   1   1   1   0   0   1   2   1   1   1   1   0   2   1   2   1   1   0   2   2   2   1   1   2   1   2   1   0   1   1   0   1   1   1   2   2   0   2   1   1   1   0   1   2   1   1   0   1   1   1   1   1   0   1   1   0   1   1   0   1   1   0   0   0   1   1   2   1   0   1   2   1   1   1   0   1   2   0   2   0   0   0   2   0   2   1   0   2   0   0   1   0   1   1   0   0   1   0   1   1   1   0   0   1   1   1   0   2   1   0   0   2   0   1   0   1   2   2   2   1   2   0   0   1   1   0   1   2   1   0   1   2   1   0   1   1   1   1   1   2   1   1   0   1   0   2   1   2   1   1   1   2   0   2   0   0   0   1   0   1   2   1   1   1   0   1   0   1   1   2   2   0   1   1   0
 MK-1-2                 1   1   1   2   1   2   2   2   0   0   2   2   2   0   2   1   1   1   1   2   1   1   2   2   1   1   1   1   0   0   1   2   1   1   1   1   0   2   1   2   1   1   0   2   1   2   1   2   2   1   2   1   0   0   1   2   1   1   1   1   2   0   2   1   1   1   0   1   1   1   1   0   1   1   1   1   1   0   1   2   0   1   1   0   1   1   0   0   0   1   1   2   1   0   2   2   1   1   1   1   1   1   0   1   0   0   0   2   0   2   1   1   2   0   0   1   0   1   1   1   1   2   0   1   1   2   0   0   0   1   1   0   1   1   1   0   1   0   1   0   0   2   1   2   1   2   0   0   1   1   0   1   2   1   0   1   2   1   1   1   1   1   1   1   1   1   2   0   1   0   2   1   2   1   0   1   2   0   2   0   0   0   1   0   1   2   1   1   1   0   1   0   1   1   2   2   0   1   1   0
 MK-1-3                 0   1   1   2   2   2   2   2   0   0   2   2   2   0   2   1   1   1   1   2   1   1   2   1   1   1   1   1   0   0   1   2   1   1   1   1   0   1   1   2   1   1   0   2   1   1   1   2   2   1   2   1   0   0   0   2   1   1   1   1   2   0   2   2   1   1   0   1   2   1   1   1   1   1   1   1   1   0   0   2   0   1   1   0   1   1   0   0   0   1   1   1   1   0   2   0   1   1   1   1   1   1   0   1   0   0   0   2   0   2   1   1   2   0   0   2   0   1   0   1   1   2   1   1   1   2   0   0   0   1   1   0   1   1   1   1   1   0   1   0   0   2   2   1   1   2   0   0   1   1   0   1   2   1   0   1   2   1   1   1   1   1   1   1   1   1   2   0   1   0   2   1   2   1   0   1   2   0   1   0   0   1   1   0   2   2   1   1   1   0   1   1   1   1   2   2   0   1   1   0
 MK-1-4                 1   1   1   2   2   2   2   2   0   1   1   2   2   0   2   1   1   1   1   2   0   1   2   1   1   1   1   1   0   1   1   2   1   1   1   1   0   0   1   2   1   1   0   2   1   2   1   2   2   1   2   1   0   0   1   2   1   1   1   1   2   0   2   2   1   1   0   2   2   1   1   1   1   1   2   1   1   0   0   2   0   1   1   0   1   1   1   1   0   0   1   1   0   0   2   0   1   1   0   1   1   1   1   1   1   0   0   2   0   2   1   1   1   0   0   2   0   0   0   1   1   2   0   1   1   2   0   0   0   1   1   0   1   1   1   0   1   1   1   0   0   1   1   1   1   2   1   0   2   1   0   1   2   1   0   1   1   1   1   1   1   1   0   1   0   1   2   1   2   0   1   1   2   1   0   1   2   0   1   0   1   1   1   0   1   2   1   1   0   0   1   1   1   1   2   2   1   1   1   0
 MK-1-5                 1   1   1   1   2   2   2   2   0   1   0   1   2   1   2   1   2   1   1   2   0   1   2   1   2   1   1   1   0   0   1   2   1   1   1   1   0   0   1   2   1   1   0   2   1   2   1   1   2   2   2   1   0   0   1   1   1   0   1   1   2   0   2   1   1   1   0   2   2   1   1   2   1   1   2   1   2   0   0   2   0   1   1   0   1   1   1   1   0   1   1   1   0   0   1   0   1   1   0   1   1   1   2   1   1   0   0   1   0   1   1   0   1   0   0   2   0   1   0   1   1   2   0   1   1   2   0   0   0   1   1   0   1   1   1   1   1   1   0   1   0   1   1   1   2   2   0   0   2   1   0   1   2   1   0   1   1   1   0   1   1   1   0   1   1   1   2   1   1   0   1   1   1   1   1   1   2   0   1   0   1   1   1   0   1   2   0   1   0   0   1   1   1   1   2   2   1   1   1   0
 MK-1-6                 0   1   1   1   2   1   2   2   0   1   0   2   1   1   2   1   2   1   0   2   0   1   1   1   2   1   2   0   0   0   1   2   1   0   1   1   0   0   1   2   1   1   0   1   1   2   1   1   2   2   2   1   0   0   2   1   1   2   1   1   1   0   2   1   1   2   1   2   2   1   1   2   1   1   2   1   2   0   0   2   0   1   1   2   1   1   0   1   2   1   1   1   0   1   1   0   1   1   0   2   1   0   1   1   1   0   0   1   0   1   1   0   2   0   0   1   0   1   2   1   1   2   0   0   1   2   1   0   0   1   1   0   1   1   1   1   1   1   0   1   1   1   1   1   2   2   0   0   2   1   0   1   1   1   0   1   1   1   1   1   1   1   0   1   1   1   2   0   1   1   1   1   1   0   1   1   2   0   1   1   1   1   1   1   1   2   0   1   0   0   1   1   1   2   2   2   1   1   1   1
 MK-1-7                 0   1   1   1   1   0   2   1   0   1   0   2   1   1   1   1   1   1   0   2   0   1   1   1   2   1   2   1   0   0   1   2   1   1   0   1   0   0   1   2   1   1   0   0   1   2   1   1   2   2   2   1   0   0   2   1   2   2   1   1   1   0   2   2   1   2   1   2   2   1   1   2   1   1   2   0   2   0   0   2   0   1   1   1   1   1   0   1   1   1   1   1   0   1   1   0   0   1   0   2   1   0   1   1   1   0   0   1   1   1   1   0   2   0   0   1   0   1   1   1   2   2   1   0   1   1   1   0   0   1   1   0   1   1   0   0   1   1   0   1   1   1   1   1   2   2   0   0   2   2   1   1   1   1   0   2   1   2   2   1   2   0   0   1   1   0   2   0   1   1   1   2   1   0   1   0   1   0   2   0   1   0   1   1   1   2   1   1   0   0   1   1   2   1   2   1   1   1   1   2
 MK-1-8                 0   1   1   1   1   0   2   1   0   1   0   2   1   1   1   1   1   1   1   2   1   1   1   0   2   1   2   0   0   0   1   2   0   1   0   1   0   0   1   2   1   1   0   0   1   2   0   1   2   2   2   1   1   0   2   1   1   2   0   1   0   0   2   2   1   2   1   2   2   1   1   2   1   1   2   1   1   0   0   2   0   1   1   2   1   1   0   1   1   1   1   1   2   1   1   0   0   1   0   2   1   0   1   1   1   2   0   1   1   1   2   0   2   0   0   1   0   1   1   1   2   2   1   0   1   1   1   0   1   1   1   0   1   1   0   0   1   1   0   0   1   1   1   1   2   2   0   0   2   2   1   1   1   1   1   1   1   2   2   1   2   0   0   1   2   0   2   0   1   1   1   1   1   0   1   0   1   0   2   0   1   1   1   1   0   2   1   1   0   0   1   1   1   1   2   1   2   1   1   1
 MK-1-9                 0   1   1   1   2   0   2   1   0   1   0   2   1   1   1   2   1   1   1   2   2   2   1   0   2   1   2   0   0   0   2   2   0   1   0   1   0   0   1   2   1   1   0   0   1   2   1   1   2   2   2   1   1   0   2   1   0   2   0   1   0   1   2   2   1   2   1   1   2   1   1   2   1   0   2   1   1   0   0   2   0   1   1   2   1   1   0   2   1   1   1   1   2   1   1   0   0   1   0   2   1   0   1   0   1   2   0   1   1   1   2   0   1   1   0   1   0   1   1   0   1   2   1   0   1   0   1   0   1   0   1   1   1   2   0   0   2   1   0   0   2   2   1   1   1   2   0   1   2   2   1   1   1   1   1   1   1   2   2   2   2   0   0   1   2   0   2   1   1   1   1   1   1   0   1   0   1   0   2   0   1   2   1   1   0   2   0   1   0   1   2   1   1   1   2   1   2   1   2   1
 MK-1-10                1   0   1   1   2   0   1   1   0   1   1   2   1   0   1   2   1   1   1   2   2   2   2   0   2   1   2   0   0   1   2   1   0   1   0   1   0   0   1   2   1   1   0   1   1   2   1   1   2   2   2   1   0   1   2   1   1   2   0   1   1   1   2   2   1   2   1   1   2   1   2   2   1   1   2   1   1   0   0   2   1   1   1   2   1   2   1   2   1   1   1   1   0   1   1   0   0   1   0   2   0   0   2   0   0   2   0   1   1   1   2   0   1   1   0   1   0   1   1   0   1   2   1   0   1   1   1   0   1   0   1   2   1   2   0   1   2   2   0   0   2   2   1   0   1   2   0   1   2   2   1   0   0   1   1   1   1   2   2   2   2   1   1   1   2   1   2   0   1   1   1   1   1   0   1   0   2   0   2   0   1   2   1   1   0   2   0   1   0   1   2   1   1   1   2   1   1   1   1   1
 MK-1-11                2   0   1   1   2   0   1   1   0   1   1   2   0   0   1   2   1   1   1   2   2   2   2   0   2   1   2   1   0   1   2   1   0   1   0   1   0   0   1   1   1   1   0   1   1   1   1   1   2   1   2   0   0   1   2   1   1   2   0   1   2   1   2   2   1   2   1   1   1   1   2   2   1   1   1   0   1   0   0   2   1   1   1   2   1   2   0   2   1   0   1   0   0   2   1   0   0   1   0   1   0   0   2   0   0   2   0   1   1   1   2   0   1   1   0   1   0   1   1   0   1   2   1   0   1   1   1   1   1   0   0   1   1   2   1   1   2   1   0   0   2   2   1   0   1   2   0   1   2   2   1   0   0   1   1   1   2   2   2   2   2   1   1   2   2   1   1   0   1   1   1   1   1   0   1   0   2   0   2   0   1   2   1   1   0   2   0   1   1   1   2   2   1   1   2   2   1   1   1   1
 MK-1-12                1   0   0   1   2   0   1   1   0   1   1   2   0   0   1   2   1   1   1   2   2   2   2   1   2   1   2   1   0   1   2   1   0   1   0   1   1   0   1   1   1   1   0   1   2   1   0   1   2   2   2   0   0   1   2   0   2   2   0   1   2   1   2   1   1   2   2   1   1   1   2   2   1   2   1   0   1   0   0   2   1   1   1   1   1   2   0   2   0   0   1   0   0   1   1   1   0   1   0   1   1   0   1   0   0   1   0   2   1   1   1   0   1   2   0   1   0   1   1   0   2   2   1   0   1   2   1   1   1   1   0   0   2   2   2   1   2   0   0   0   2   1   1   1   1   2   0   1   2   1   1   0   1   1   1   1   2   2   2   2   2   1   1   2   2   1   1   0   1   1   1   1   1   0   1   0   2   0   2   0   1   2   1   2   0   2   0   1   1   1   2   0   1   2   2   2   1   1   1   1
 MK-1-13                1   0   0   2   2   0   1   0   0   1   1   2   0   0   1   1   1   1   1   2   2   2   2   1   0   1   2   1   0   1   2   1   0   1   0   1   1   0   0   1   1   1   0   1   2   2   0   1   2   2   2   0   1   1   2   0   2   2   0   0   2   1   2   1   2   2   2   1   1   1   2   1   1   2   2   0   1   0   0   2   1   1   1   1   1   2   1   1   0   0   0   0   1   1   1   1   1   1   0   1   1   0   1   0   1   1   0   2   2   1   1   1   1   2   0   1   0   1   1   0   1   2   1   0   0   2   1   1   1   1   0   0   2   1   1   1   2   0   0   0   1   1   1   1   2   1   0   1   2   1   1   0   1   1   1   0   1   1   2   2   2   0   1   2   2   1   1   0   1   1   2   1   1   0   1   0   2   0   2   0   1   2   1   2   0   2   1   1   1   1   2   0   1   2   2   1   1   1   1   1
 MK-1-14                1   0   0   2   2   0   1   0   0   0   1   2   0   0   1   1   0   0   1   2   1   2   2   1   0   1   2   2   1   1   2   0   0   1   0   1   1   0   0   0   1   1   0   2   2   2   0   1   2   2   1   0   1   1   2   0   1   2   0   0   2   2   2   1   2   1   2   1   1   1   2   1   1   2   2   0   1   0   0   2   1   0   1   1   2   2   0   2   0   1   0   0   0   1   1   1   1   1   0   1   1   0   1   0   1   2   1   2   2   0   2   1   1   2   0   2   1   1   2   1   1   2   1   0   0   2   2   1   1   2   0   0   2   1   1   1   2   0   1   0   0   1   2   1   2   1   0   1   2   1   1   0   2   1   1   0   1   1   2   2   2   0   2   2   2   1   1   2   2   1   2   1   0   0   1   0   1   0   2   0   1   2   1   2   0   2   0   0   1   0   2   0   1   2   2   1   1   1   1   1
 MK-1-15                1   0   0   2   1   0   1   0   0   0   1   1   0   0   1   1   0   1   1   2   1   2   0   1   0   1   2   2   1   1   2   1   1   0   0   1   1   0   0   0   0   1   0   2   2   2   1   0   2   1   1   0   1   1   2   1   1   2   1   0   2   2   2   1   2   2   1   1   1   0   2   1   1   1   2   0   0   0   0   2   1   0   1   1   2   1   0   2   0   1   0   0   0   0   1   1   1   1   0   0   1   0   1   0   1   2   1   2   1   0   1   1   1   2   0   2   1   1   2   2   1   2   1   0   0   2   1   1   1   2   0   0   2   1   1   1   2   0   1   0   1   1   1   1   2   1   1   1   2   1   1   1   1   1   0   0   1   1   2   1   2   0   2   2   2   1   1   2   1   2   2   0   1   0   1   0   0   0   2   1   1   2   1   2   1   1   0   0   1   0   1   0   1   1   2   1   1   1   1   0
 MK-1-16                1   2   0   1   2   0   1   0   0   1   1   1   0   1   1   1   0   0   1   2   1   2   0   1   0   1   2   2   1   1   2   1   1   0   0   1   1   0   0   0   0   1   0   1   2   2   1   1   2   1   1   0   2   1   2   1   1   2   1   0   2   2   2   1   2   2   1   1   1   0   2   1   1   1   2   0   1   0   0   2   1   2   1   0   2   1   0   1   0   1   0   1   0   2   1   1   1   1   1   0   1   0   1   0   1   2   1   2   1   0   1   2   0   2   0   2   2   1   2   2   1   2   2   0   0   2   0   1   0   2   1   1   1   1   1   1   1   0   1   0   1   1   1   1   2   1   1   0   2   1   1   1   1   1   0   0   1   1   2   1   2   0   2   2   1   1   1   2   1   2   1   1   1   0   1   0   1   0   2   1   1   2   1   2   1   1   0   0   1   0   2   0   2   1   2   1   1   1   1   0
 MK-2-1                 2   0   1   0   1   1   2   0   2   1   1   1   0   1   1   1   2   1   2   2   2   0   0   1   1   0   1   0   2   2   1   2   0   1   0   1   2   0   0   1   2   1   0   1   1   1   1   2   1   0   0   0   1   0   0   2   2   1   1   2   1   0   1   2   1   1   1   2   1   1   0   1   2   2   2   1   1   0   0   1   1   2   0   1   1   1   0   2   0   0   2   1   1   1   2   0   1   1   2   0   1   1   2   1   2   1   1   2   0   1   1   1   0   1   2   2   2   1   2   1   2   2   1   0   0   2   2   0   1   1   0   0   1   1   1   1   1   2   1   1   2   1   1   2   2   0   1   0   1   0   0   1   1   2   2   0   0   1   1   0   0   0   0   1   2   1   0   2   1   1   1   1   0   1   0   1   2   1   1   2   2   1   0   2   2   2   2   2   0   1   1   1   0   1   1   1   0   2   2   2
 MK-2-2                 2   0   1   1   1   1   1   0   1   1   1   1   0   1   1   1   1   0   2   2   1   0   0   1   2   0   1   0   2   2   1   2   0   1   0   2   2   0   0   1   2   1   0   1   1   1   1   2   1   0   0   1   1   1   0   2   2   1   1   1   1   1   1   2   1   1   1   2   1   1   0   1   1   2   2   0   1   1   0   1   1   1   1   0   1   1   1   2   0   1   2   1   0   1   2   1   1   1   2   0   1   1   1   0   2   1   1   2   0   1   1   1   0   1   2   2   2   1   2   1   2   2   1   0   0   1   2   0   1   2   0   0   1   1   1   1   1   2   1   0   1   1   1   2   2   0   0   1   1   0   1   2   1   2   2   0   1   0   1   0   0   0   0   0   2   1   1   1   1   1   0   1   0   1   0   1   2   1   1   2   2   1   0   2   2   2   2   2   0   1   0   1   0   0   1   1   0   1   2   2
 MK-2-3                 2   0   1   1   1   1   1   0   1   1   2   1   0   1   1   1   1   0   2   1   2   0   0   1   2   1   2   1   2   2   0   2   0   1   0   2   2   0   0   1   2   0   0   1   1   1   1   2   1   0   0   1   1   0   0   2   2   1   1   1   1   1   0   2   1   1   1   2   2   1   0   1   1   2   2   0   1   1   0   0   1   1   1   0   1   0   1   0   1   1   2   1   0   1   2   1   1   1   2   0   1   0   1   0   2   1   1   2   0   1   1   1   0   1   2   2   2   1   2   1   1   2   1   1   1   2   2   0   1   1   0   0   1   1   1   1   2   2   1   0   1   1   1   2   2   1   0   2   1   0   1   2   1   2   2   0   1   0   1   0   0   0   0   0   2   1   0   2   1   1   0   1   1   1   0   1   2   1   1   2   2   1   1   2   2   1   2   2   0   2   0   1   0   1   1   1   2   1   2   2
 MK-2-4                 2   0   1   1   1   1   1   0   1   1   2   1   0   1   1   1   1   0   2   1   2   0   0   1   1   1   1   2   1   1   0   2   1   1   0   2   2   0   0   1   2   0   1   2   1   1   1   2   1   0   0   1   1   0   0   2   2   1   2   1   0   1   1   2   1   1   1   2   2   1   0   1   1   2   2   0   1   0   0   0   1   1   1   0   1   0   1   1   1   1   1   1   1   0   2   1   1   1   2   0   1   0   1   2   2   1   1   2   0   2   1   0   0   1   2   2   1   1   2   2   1   2   1   1   0   2   2   1   1   1   0   1   1   1   1   1   2   2   1   1   1   1   1   2   2   1   1   2   1   0   0   2   1   2   1   0   1   1   2   0   0   0   0   1   2   1   0   2   1   1   1   1   1   2   0   1   2   1   1   2   2   1   0   2   2   1   2   2   0   2   0   1   0   1   1   1   2   1   2   2
 MK-2-5                 2   1   1   1   1   2   1   1   1   1   2   0   0   2   1   1   1   0   1   1   1   0   0   1   0   1   1   2   1   2   0   2   2   2   0   2   1   0   0   1   2   0   2   2   1   2   0   2   1   0   0   2   1   0   0   2   2   1   2   1   0   1   1   2   1   1   1   2   2   1   0   1   1   2   0   0   1   0   0   1   1   1   2   0   2   0   1   1   1   1   1   1   1   2   2   1   1   1   2   0   1   0   1   2   2   1   1   2   0   2   1   0   0   1   2   2   1   1   2   1   2   2   1   1   1   1   1   1   1   1   0   1   1   1   1   1   2   2   1   1   1   1   1   2   2   1   1   1   1   1   0   2   1   2   1   0   1   0   2   0   0   0   0   1   2   1   0   2   0   1   1   1   1   2   0   1   2   1   1   2   2   2   0   2   2   1   2   2   0   2   0   1   0   1   1   1   2   1   2   1
 MK-2-6                 2   1   1   1   1   2   1   1   1   1   2   0   1   1   1   1   2   0   1   1   1   0   0   1   0   1   1   2   1   2   0   1   2   2   0   2   1   0   0   1   2   1   2   2   1   2   0   2   1   0   0   2   1   1   0   2   2   1   2   0   0   1   1   2   1   1   1   2   2   1   0   2   1   2   0   1   0   1   0   1   1   1   2   2   2   0   1   2   1   1   1   1   1   2   2   1   1   1   2   0   1   0   1   2   2   1   2   2   0   2   1   0   1   1   1   2   1   1   1   2   2   2   1   0   1   1   1   1   1   1   0   1   0   1   1   1   2   2   1   1   1   1   0   2   2   1   1   1   1   1   0   2   1   2   0   1   1   0   2   0   0   0   0   1   2   1   0   2   0   2   1   1   1   2   0   1   2   1   1   2   2   2   0   2   2   1   2   2   0   1   0   1   0   2   1   1   1   1   2   1
 MK-2-7                 2   1   0   1   1   2   1   1   1   1   2   0   1   1   1   1   2   0   1   1   1   0   0   1   0   1   1   2   1   2   0   1   2   2   0   2   1   0   0   1   2   1   2   2   2   2   0   2   1   1   0   1   2   1   0   2   1   1   2   1   0   0   1   2   2   1   2   2   2   1   0   2   1   1   0   1   0   0   0   1   1   1   2   2   1   1   1   1   1   1   1   1   2   2   1   1   1   1   2   0   0   0   1   2   2   1   2   2   0   2   1   0   1   1   1   2   0   1   1   2   2   2   1   0   1   1   0   0   1   1   0   1   0   1   1   1   2   1   1   0   1   1   0   2   2   1   2   0   1   1   0   1   1   1   0   1   1   0   2   0   0   0   0   1   2   1   0   2   0   1   2   1   1   1   0   1   2   1   1   2   2   1   0   2   2   1   2   2   0   1   0   1   0   2   1   2   0   1   2   1
 MK-2-8                 2   1   0   1   1   2   1   1   1   1   2   0   0   1   1   1   2   1   1   0   1   0   0   1   0   1   2   2   1   2   0   1   2   2   0   2   1   0   0   1   1   1   2   2   2   1   0   2   1   1   0   1   2   1   0   1   1   1   1   1   0   0   1   2   2   1   2   2   2   1   0   2   1   1   0   1   0   0   0   1   0   1   2   2   1   1   1   1   1   1   1   1   1   2   1   1   1   1   2   1   0   0   1   2   1   1   2   1   0   2   1   1   1   1   2   1   0   1   1   2   2   2   1   0   0   1   0   0   1   1   0   1   0   1   1   1   2   1   1   1   1   1   0   2   2   1   2   1   1   1   0   1   1   1   0   1   1   1   2   0   0   0   0   1   1   1   1   2   0   1   1   1   1   1   0   1   2   0   1   2   2   1   0   2   2   1   0   2   0   1   1   1   0   2   1   1   1   1   2   1
 MK-2-9                 2   1   0   1   2   2   0   1   1   1   1   0   0   1   2   1   1   2   2   1   0   0   1   1   0   1   2   2   1   2   0   1   2   2   0   2   0   0   0   1   1   1   1   2   2   1   0   2   1   1   0   2   2   1   0   1   1   1   1   1   0   0   2   2   2   1   2   2   2   1   0   2   1   2   0   1   0   0   0   1   0   0   1   1   1   1   1   1   1   1   1   1   1   1   1   1   1   1   1   1   0   1   1   2   1   1   2   1   0   2   1   2   1   1   2   1   0   1   1   2   2   2   2   0   0   1   0   0   1   1   0   1   0   1   1   1   2   1   0   1   1   1   0   2   2   0   2   0   1   1   0   1   1   1   0   0   2   1   2   0   1   1   0   1   1   1   1   2   0   1   2   1   1   2   1   1   2   0   1   2   2   1   0   2   2   1   1   2   0   1   1   1   0   1   2   1   1   0   2   1
 MK-2-10                2   1   0   1   2   2   0   1   1   1   1   0   0   2   2   1   1   2   2   1   0   0   1   1   0   0   1   2   1   1   0   1   2   2   0   2   0   0   1   1   1   2   1   2   1   1   1   2   2   1   0   2   1   1   1   2   2   1   1   1   0   0   2   2   1   2   2   2   2   0   0   1   1   2   0   1   0   0   0   1   0   0   1   1   1   1   1   2   1   1   0   1   1   1   2   1   1   1   1   1   0   2   1   2   1   1   2   1   0   2   1   2   1   2   1   2   0   1   2   2   2   2   2   1   0   1   0   0   0   1   1   1   0   1   1   1   2   1   0   0   1   1   0   1   2   0   1   0   1   1   2   1   1   1   1   0   2   1   2   0   1   1   0   1   1   1   0   2   0   1   2   1   1   1   1   1   1   0   1   2   2   1   0   2   2   1   0   1   0   1   1   1   0   1   2   2   1   0   2   1
 MK-2-11                2   2   1   1   2   1   0   1   1   1   1   0   1   1   1   1   2   2   2   1   0   0   1   1   0   0   1   2   1   2   0   1   2   2   0   2   0   0   1   1   1   2   1   2   0   1   1   2   2   0   1   2   1   1   1   2   2   1   1   1   0   0   1   2   1   2   2   2   2   0   0   1   1   2   0   1   0   0   0   0   0   0   0   1   1   1   1   1   1   1   1   1   1   1   2   1   1   1   1   1   0   2   1   2   1   2   2   2   0   2   2   2   1   2   1   2   0   2   1   2   1   2   2   1   0   1   0   0   0   1   1   1   0   1   1   1   2   1   0   0   1   0   1   1   1   0   1   1   2   0   2   1   2   1   1   0   2   2   2   0   1   1   1   1   1   1   0   2   0   2   2   1   1   1   1   2   1   0   2   2   2   1   0   2   2   1   0   1   0   1   1   1   0   0   2   2   1   0   2   1
 MK-2-12                2   2   1   0   1   1   0   1   2   1   1   0   1   1   1   1   2   2   0   1   0   1   1   1   0   0   1   2   2   1   0   1   2   2   0   2   1   0   1   1   1   2   1   2   0   1   1   2   2   0   1   2   1   1   1   2   2   1   0   1   1   0   1   2   2   2   1   2   2   0   1   1   1   2   0   1   0   0   0   0   0   1   0   1   1   1   1   1   1   1   1   1   1   1   2   1   1   1   1   1   0   0   1   1   1   2   2   2   0   2   2   2   1   2   1   2   0   2   1   2   1   2   1   1   0   1   1   0   0   1   0   1   0   1   1   1   1   1   0   0   1   0   1   1   1   0   0   1   1   0   2   1   2   1   1   0   2   1   1   0   1   1   2   1   1   0   0   2   0   2   2   1   1   1   1   2   1   0   2   1   2   1   0   2   2   1   0   1   0   1   1   2   0   0   2   2   1   0   2   1
 MK-2-13                2   2   1   1   1   1   0   1   2   1   1   0   1   1   2   1   2   2   0   1   0   1   1   2   0   0   1   2   2   1   0   1   2   2   0   1   1   0   1   1   0   2   1   2   1   1   1   2   1   0   1   2   1   1   1   2   2   1   0   1   1   0   1   2   2   2   1   2   2   0   1   1   1   2   0   1   0   0   0   0   0   0   0   1   1   2   1   1   1   1   1   0   1   1   1   1   1   1   1   1   0   0   1   1   1   2   1   1   1   2   1   2   1   2   1   1   0   2   1   1   1   2   1   1   1   1   1   0   0   1   0   2   0   1   1   1   1   1   1   0   1   0   1   1   1   0   0   2   1   0   2   1   1   1   1   0   2   1   1   0   1   1   2   1   1   0   1   2   0   1   2   1   1   1   1   2   0   0   2   1   1   1   0   2   2   1   0   1   1   1   2   2   0   0   2   2   1   0   2   1
 MK-2-14                2   2   1   1   2   1   0   1   2   1   1   0   1   1   2   2   2   2   0   1   1   1   1   2   0   0   1   2   2   1   0   1   2   1   0   0   1   0   1   2   0   2   0   2   1   1   1   2   2   0   1   2   1   1   1   2   2   1   0   2   1   0   1   2   2   2   1   2   2   0   1   1   2   2   1   1   0   0   0   0   0   0   1   1   0   2   1   2   1   1   1   0   1   1   1   1   1   2   1   1   0   0   2   1   2   2   1   1   1   2   2   1   1   2   1   2   1   2   1   1   1   2   1   1   1   1   1   1   0   1   1   2   0   1   1   1   1   1   1   1   1   0   1   1   1   1   0   2   1   0   2   1   1   2   1   0   2   1   0   0   1   1   2   1   1   0   1   2   0   1   2   2   1   0   1   2   0   0   2   1   1   1   0   2   2   1   1   1   1   1   2   2   1   0   1   2   1   0   2   1
 MK-2-15                2   2   1   1   1   1   0   1   2   1   1   0   1   1   1   2   2   2   0   2   1   0   0   1   0   0   1   1   2   0   0   1   2   1   0   0   2   0   0   2   0   2   0   2   2   1   0   1   2   0   1   2   0   0   1   2   2   1   1   1   1   1   1   2   1   2   1   2   2   0   1   1   2   1   1   1   0   0   0   0   0   0   1   1   0   2   1   2   0   1   1   0   1   1   2   1   1   2   1   1   0   0   2   1   2   2   1   1   1   2   2   1   2   2   0   2   1   2   1   1   1   2   1   0   1   1   1   1   0   1   1   2   0   1   1   1   1   2   1   1   2   0   1   1   1   1   0   1   1   1   2   1   0   1   1   1   1   1   0   1   1   1   2   1   1   0   1   2   1   1   2   2   1   0   1   1   0   0   2   1   0   1   0   2   2   1   1   1   1   1   2   1   1   0   1   2   1   0   2   1
 MK-2-16                2   1   1   2   1   1   0   1   2   1   1   0   1   1   1   2   2   2   0   2   1   0   0   1   0   0   1   1   2   0   1   2   2   1   1   1   2   1   0   2   0   2   0   2   2   1   1   1   2   1   1   1   0   1   1   1   2   0   2   1   2   1   1   2   2   1   1   2   1   0   1   1   2   1   1   1   0   0   0   0   0   0   2   1   0   2   2   2   0   1   1   0   2   1   2   1   1   2   1   1   1   0   1   1   2   1   1   1   1   2   2   1   1   2   1   1   0   1   1   1   1   2   1   0   1   1   1   1   2   1   1   2   0   2   1   1   1   2   1   1   2   0   1   1   1   2   0   2   1   1   2   1   0   1   1   1   1   1   0   0   1   1   2   1   1   0   1   2   1   1   2   2   2   0   1   1   0   0   2   1   0   1   0   2   1   1   1   1   1   1   2   1   1   0   1   2   1   0   2   1
 MK-3-1                 2   1   1   2   1   0   1   1   0   0   0   2   1   1   1   1   1   1   1   1   2   1   1   1   2   1   1   2   2   0   2   1   1   1   2   2   0   0   1   0   0   2   2   0   1   1   1   0   1   1   0   2   0   1   1   2   1   1   0   1   0   1   1   1   2   2   1   1   0   1   0   0   1   2   0   1   1   0   2   1   2   0   0   2   0   1   1   0   2   0   1   1   0   0   0   1   1   0   0   1   2   2   1   2   1   2   2   1   1   1   0   1   0   0   2   1   2   0   0   2   1   1   2   1   2   1   0   1   1   0   1   1   1   0   1   1   2   1   1   1   0   2   0   0   2   0   1   0   2   1   1   0   0   0   1   2   1   0   0   0   0   0   2   1   1   0   1   0   2   1   1   2   1   0   2   0   1   0   1   1   1   1   2   0   1   2   2   0   1   2   1   1   1   2   0   0   1   1   0   1
 MK-3-2                 2   1   2   0   1   0   1   1   1   1   0   2   1   1   0   1   1   1   1   2   1   1   0   1   2   1   0   2   2   0   2   1   1   2   2   2   0   1   1   0   1   2   2   1   1   1   0   0   1   0   0   2   0   1   1   1   2   1   0   1   1   1   1   1   1   2   1   0   1   2   0   0   0   1   0   1   1   0   2   1   2   0   0   2   1   1   0   0   2   1   1   1   0   0   0   1   1   0   1   1   1   2   1   2   1   2   1   1   1   1   0   1   0   0   2   1   2   0   0   2   1   1   2   1   2   2   0   1   1   0   1   1   0   0   1   1   2   1   1   1   0   2   0   1   1   0   0   0   2   1   2   0   0   0   1   2   1   1   0   0   0   0   2   1   1   1   1   0   2   1   1   2   1   0   2   0   1   1   0   1   1   0   2   0   1   2   2   0   2   2   1   1   1   2   0   1   1   1   0   2
 MK-3-3                 2   1   2   0   0   0   2   1   1   1   0   2   1   1   0   1   1   1   1   1   1   1   0   1   2   1   0   2   2   0   2   1   1   2   2   2   0   1   0   0   1   2   2   1   1   1   0   2   2   0   0   2   1   1   1   1   2   1   0   1   1   1   1   1   1   2   1   0   1   2   0   0   0   1   0   1   1   1   2   1   2   1   0   2   1   1   0   0   2   1   2   1   0   0   0   0   1   0   1   1   1   2   1   2   1   2   1   1   1   2   0   1   1   0   1   0   2   0   1   2   1   0   2   1   2   2   0   1   1   0   0   1   0   0   1   1   2   1   0   1   1   2   1   2   2   0   0   0   2   0   2   1   1   0   1   2   1   1   0   0   0   1   2   0   1   1   1   0   2   1   1   2   1   0   2   0   1   1   0   1   0   0   2   0   1   2   2   0   1   2   2   0   1   1   0   1   1   1   0   2
 MK-3-4                 2   1   2   0   0   0   2   1   2   1   0   2   0   1   0   1   1   1   2   1   1   1   0   1   2   1   0   1   2   1   2   1   1   2   1   1   0   1   0   0   2   2   1   1   1   1   0   2   1   0   1   2   1   1   1   1   2   1   0   2   1   1   1   0   1   2   1   1   1   2   0   0   1   1   0   1   1   1   1   1   2   1   0   2   1   1   0   0   1   1   1   1   0   0   0   0   1   0   1   1   1   0   1   2   1   2   1   1   2   2   0   1   1   0   1   1   1   0   1   0   1   0   2   1   1   1   1   1   1   0   0   1   1   0   1   1   2   1   0   1   1   2   1   1   2   0   0   1   2   0   2   1   1   0   1   2   1   0   0   0   0   1   2   0   1   1   1   0   1   1   1   2   1   0   2   0   1   1   0   2   0   0   2   0   1   2   2   1   1   2   2   0   1   1   0   1   1   1   0   2
 MK-3-5                 1   1   2   0   0   0   2   1   1   1   0   2   0   1   0   1   0   1   2   1   1   2   0   1   2   1   0   2   2   0   2   1   1   2   1   2   0   1   0   0   2   2   0   1   1   1   0   2   1   0   1   2   1   1   1   1   2   1   0   2   1   1   1   0   1   2   1   1   0   2   0   0   1   1   0   1   1   1   1   1   2   1   0   2   1   1   0   0   1   1   1   1   1   1   1   0   1   0   1   1   1   0   1   2   1   2   1   1   2   2   0   1   1   0   1   1   1   0   1   0   2   1   1   1   1   2   1   1   1   0   0   1   1   0   1   1   1   1   0   1   1   2   1   1   2   0   0   1   2   0   1   1   1   0   1   2   1   0   0   0   0   1   1   0   1   1   1   0   1   1   1   1   1   0   2   0   1   1   0   2   0   0   2   0   1   1   2   1   1   2   2   0   0   1   0   1   1   1   0   2
 MK-3-6                 1   1   2   0   0   0   2   1   1   1   0   2   0   1   0   0   0   1   2   0   1   2   0   1   2   1   0   1   0   0   2   1   1   2   1   2   0   1   1   0   1   2   0   1   2   2   0   2   1   1   1   2   2   1   0   1   2   0   0   2   1   1   1   0   1   2   1   1   0   2   1   0   1   1   0   1   1   1   1   1   1   1   0   1   2   0   2   0   1   1   1   2   1   1   1   0   1   0   2   1   1   0   1   1   1   2   1   1   2   2   1   1   1   0   1   2   1   1   1   0   2   0   1   1   1   2   1   1   1   1   0   1   1   0   1   1   1   1   0   0   1   2   1   1   2   0   0   1   1   0   1   1   2   0   1   2   1   0   0   0   0   1   2   0   1   1   1   0   1   1   1   1   1   1   2   0   1   1   0   2   0   0   2   0   1   0   2   1   1   2   1   0   0   1   0   1   2   1   0   2
 MK-3-7                 1   1   1   1   0   0   2   1   1   1   1   1   0   1   0   1   0   1   2   0   1   2   0   1   2   1   0   1   0   0   2   1   0   2   1   2   0   1   1   0   1   2   0   1   2   2   0   1   1   1   1   2   2   1   0   2   2   0   0   2   2   1   1   0   2   2   1   1   1   1   0   0   1   1   0   1   1   1   1   1   1   1   2   1   1   0   2   0   2   1   1   2   1   1   1   0   1   0   2   1   1   0   1   2   1   2   1   0   2   2   1   1   1   0   1   2   1   1   1   0   1   0   2   1   1   1   1   1   1   1   0   1   2   1   1   1   1   1   1   0   1   2   1   1   2   1   0   1   1   1   1   0   2   0   1   2   1   0   0   0   0   1   2   0   1   1   1   0   1   1   1   1   1   1   1   0   0   1   0   2   0   0   2   0   1   1   1   1   1   2   1   1   0   1   0   1   2   1   0   2
 MK-3-8                 0   2   1   2   1   0   2   1   1   0   1   0   0   1   1   1   0   0   2   0   2   1   0   1   1   1   1   1   0   0   2   1   0   2   1   1   0   1   1   0   1   2   1   1   2   2   0   1   2   1   1   2   2   1   0   2   2   0   0   2   2   1   1   0   2   2   1   1   1   1   0   0   1   1   0   1   1   1   1   1   1   1   2   1   1   0   2   0   1   1   1   2   1   1   1   1   1   0   2   0   1   0   0   2   0   2   2   0   2   2   1   2   1   1   1   2   1   1   1   0   1   0   2   1   1   1   1   1   1   1   0   1   2   1   1   1   1   1   1   0   0   2   1   1   1   2   0   1   1   2   1   0   0   0   0   1   1   0   0   0   0   1   2   0   1   1   1   0   1   1   1   1   1   0   1   0   0   1   1   2   0   0   2   1   1   1   1   2   0   2   1   1   0   1   1   1   2   1   0   2
 MK-3-9                 0   1   2   2   1   0   2   0   1   0   1   1   0   1   1   1   0   0   2   0   2   2   0   1   1   2   1   1   1   0   1   0   0   2   1   1   0   0   1   0   1   1   1   1   2   2   0   1   2   1   1   2   2   1   0   2   2   0   0   1   2   1   1   0   2   2   1   1   0   1   0   0   1   1   0   1   1   1   0   1   1   1   2   1   2   1   2   0   1   1   1   2   1   1   1   1   2   0   2   0   1   1   0   1   0   1   2   1   1   2   1   2   1   1   1   2   1   2   1   0   1   0   2   1   1   1   1   0   1   1   0   1   2   1   1   1   1   1   2   0   1   2   1   1   2   2   0   1   0   2   1   0   1   0   0   1   1   0   0   0   0   1   2   0   0   1   1   0   1   1   1   2   1   1   1   0   1   1   1   2   0   0   2   2   1   2   2   2   0   2   1   1   0   1   1   1   2   1   0   1
 MK-3-10                0   2   2   2   1   0   1   0   1   0   1   1   0   2   1   1   1   0   2   0   2   1   0   0   1   2   1   1   1   1   1   0   0   0   1   1   1   0   1   0   1   1   1   1   1   2   0   1   2   1   1   2   2   0   0   2   2   0   1   1   2   1   0   1   2   1   1   1   0   1   0   0   1   1   0   1   1   1   1   1   1   2   2   1   1   1   2   0   1   1   2   2   0   1   1   1   2   0   2   0   2   1   0   1   2   1   2   1   1   2   1   2   1   1   1   2   2   2   1   0   1   0   2   1   1   1   1   1   1   1   0   1   1   1   1   2   1   1   1   0   1   2   1   1   2   2   0   1   0   2   1   0   1   0   0   1   1   0   0   0   1   1   2   0   0   1   1   0   1   2   1   2   0   1   1   0   1   1   0   1   0   0   2   2   1   2   1   2   0   1   2   0   0   1   0   2   2   1   0   1
 MK-3-11                1   1   2   1   1   1   1   0   2   0   1   1   0   2   0   1   1   0   2   0   2   1   0   0   1   2   1   1   1   1   1   0   1   0   1   1   1   1   0   0   1   1   1   1   1   2   0   1   2   1   1   2   1   0   0   2   2   1   2   1   2   2   0   1   2   1   1   1   0   2   0   0   1   1   0   1   1   1   1   1   1   2   2   1   1   0   2   0   1   1   2   2   0   1   1   1   2   1   2   0   2   1   0   1   2   1   2   1   1   2   1   2   1   0   1   2   2   2   0   0   1   1   2   1   0   0   1   1   1   1   0   1   1   1   0   2   1   1   1   0   1   2   1   2   2   2   1   1   0   2   1   0   1   0   2   1   1   0   0   0   1   1   2   0   0   1   1   0   0   2   1   2   0   1   1   0   1   0   0   1   0   0   2   2   1   1   1   2   0   2   2   1   1   2   0   2   2   1   0   1
 MK-3-12                1   1   2   1   1   2   1   1   2   0   1   1   0   1   0   1   1   1   2   1   2   0   0   0   1   2   1   1   0   1   1   0   1   0   1   1   0   2   0   0   1   1   1   1   1   1   0   1   1   1   1   2   1   0   1   2   2   1   2   1   2   2   0   1   2   1   1   1   0   1   0   0   1   1   0   1   0   1   1   1   1   2   2   1   1   0   2   1   1   1   2   2   0   1   1   1   2   1   2   0   2   1   1   1   2   1   1   1   1   2   1   2   1   0   1   2   2   2   0   1   1   1   2   1   0   0   1   1   1   1   0   0   2   1   0   2   1   1   1   0   1   1   1   2   1   2   1   1   0   2   1   0   1   0   1   1   1   0   0   2   1   1   2   0   0   1   1   0   1   2   1   2   0   1   1   0   1   0   0   1   0   0   2   1   1   1   2   2   0   2   2   1   1   2   1   2   2   1   0   2
 MK-3-13                2   1   1   0   1   1   1   1   2   0   1   1   0   1   1   1   1   0   2   1   2   0   0   0   1   2   1   1   1   1   0   0   1   2   1   1   1   2   1   0   0   1   2   1   1   1   0   1   1   1   1   1   1   0   0   2   2   2   2   1   2   2   0   1   2   1   1   1   0   1   0   0   1   2   1   1   0   1   2   1   1   2   1   1   0   0   1   1   0   1   2   2   0   1   1   1   2   1   2   0   2   1   2   1   1   1   1   1   1   2   1   1   1   0   1   2   2   2   0   1   1   1   1   1   0   0   1   1   1   1   0   0   1   2   0   2   1   0   1   0   1   1   0   2   1   2   1   1   0   2   0   0   1   1   1   1   1   0   0   2   1   2   2   0   0   0   2   0   1   2   1   2   1   1   1   0   0   1   0   1   0   0   2   1   1   1   2   2   0   2   2   1   1   2   1   2   2   0   1   2
 MK-3-14                2   1   1   0   2   2   1   0   2   0   1   0   0   1   1   1   0   0   2   1   2   0   0   1   1   2   2   1   1   1   0   0   1   2   1   1   1   2   1   1   0   0   2   1   1   1   0   1   1   1   0   1   1   0   1   2   2   2   2   1   2   2   0   1   2   1   0   1   0   0   0   0   1   1   1   1   0   1   1   1   1   2   1   1   0   0   1   1   0   2   1   2   0   1   2   1   2   1   2   0   2   1   1   2   1   1   1   1   1   2   1   0   1   0   1   2   2   2   0   1   1   1   1   1   0   1   1   1   1   1   0   0   1   2   0   2   1   0   1   0   1   1   1   2   1   2   1   1   0   1   0   0   1   1   1   1   1   0   0   2   2   2   2   0   0   0   2   0   1   2   1   2   1   1   1   0   0   2   0   1   0   1   2   1   1   1   2   2   0   2   2   1   1   2   1   2   2   0   2   1
 MK-3-15                1   1   1   0   2   2   1   0   1   0   1   0   1   1   1   0   0   0   2   2   2   0   0   2   1   2   2   1   1   1   0   1   0   2   1   2   1   2   1   1   0   0   2   1   0   1   0   2   1   2   0   1   1   0   1   2   2   2   1   1   1   2   0   1   2   1   1   1   0   0   0   0   1   1   2   1   1   1   1   1   1   2   1   0   1   0   1   1   1   2   1   2   0   1   2   1   2   1   2   0   2   1   1   2   2   1   1   1   1   1   1   0   1   0   1   2   1   2   0   2   0   1   1   1   0   1   1   1   1   1   1   1   1   1   1   2   1   0   0   1   1   0   0   2   1   2   1   1   1   1   0   0   1   1   1   2   1   1   0   2   2   2   2   1   1   0   2   0   1   2   1   2   1   1   0   2   0   2   1   1   0   1   2   0   1   1   1   2   0   2   2   1   0   2   0   2   2   0   2   1
 MK-3-16                1   1   2   0   2   2   1   0   2   1   1   0   1   1   1   0   0   1   2   2   2   0   0   2   2   2   2   1   1   1   0   1   0   2   1   2   1   2   2   2   1   0   2   1   1   1   0   1   0   2   0   1   1   0   1   1   2   2   2   1   1   1   1   1   2   1   1   1   1   0   1   0   1   1   1   1   2   1   1   2   1   2   1   1   1   1   1   2   0   2   1   2   0   1   2   1   2   1   2   0   1   1   1   1   2   1   1   1   1   0   1   0   1   1   2   2   1   2   0   2   0   1   1   1   0   1   1   1   1   1   1   1   1   1   1   2   1   0   0   1   1   0   0   1   1   2   1   1   1   1   0   0   1   1   1   2   1   1   0   2   2   2   2   1   1   0   2   0   1   1   1   2   1   1   0   2   0   2   1   1   0   1   2   0   1   1   1   2   0   2   2   1   0   2   0   2   2   0   2   1
 MK-4-1                 1   1   1   2   2   1   1   1   2   2   1   1   0   2   2   1   1   0   0   1   1   2   1   1   0   1   2   1   1   2   1   1   1   1   1   2   1   1   1   1   0   1   2   1   2   1   0   2   1   0   2   1   1   1   0   1   2   2   0   2   1   0   1   2   1   1   1   1   1   1   0   1   0   1   0   2   1   2   2   0   0   1   2   0   1   1   1   1   1   1   1   0   2   2   1   1   2   2   2   1   2   1   0   2   1   1   1   0   0   2   0   1   1   1   1   2   0   1   2   1   2   2   0   1   2   2   1   0   2   1   1   1   1   2   0   0   0   2   0   1   1   1   1   1   0   0   0   1   0   1   1   2   1   1   1   0   1   0   1   2   1   0   1   1   0   2   1   1   0   1   1   1   1   0   0   1   0   1   0   1   0   2   2   0   2   2   1   1   0   0   1   1   1   1   1   0   1   2   1   2
 MK-4-2                 1   1   1   2   2   1   1   1   2   2   1   1   1   1   2   1   0   0   1   1   0   2   1   1   0   1   2   1   0   2   1   1   1   1   0   2   1   2   1   1   0   2   2   1   2   1   0   2   1   0   1   1   1   2   0   1   2   2   0   2   1   1   1   2   1   1   1   1   1   0   0   1   0   1   0   2   1   2   2   0   1   1   2   0   1   1   1   1   1   1   1   0   2   2   1   0   2   2   2   2   2   1   0   2   1   1   1   0   0   0   0   1   1   0   1   2   0   1   2   1   2   2   0   1   2   2   1   0   2   1   1   1   1   2   0   1   0   2   0   1   0   1   2   1   0   1   0   1   0   1   1   1   1   1   1   0   1   0   2   2   1   0   1   1   0   2   1   1   0   0   1   1   0   0   1   1   0   1   0   0   0   1   2   1   2   1   1   1   0   0   1   1   2   1   1   0   1   2   1   1
 MK-4-3                 1   1   1   2   2   1   0   1   2   2   1   1   1   1   2   1   0   1   0   1   1   2   1   1   0   1   2   1   1   2   1   1   0   1   1   2   1   2   1   1   0   2   1   1   2   1   0   1   1   0   1   0   2   2   1   1   2   2   0   2   1   1   1   2   1   1   0   1   1   0   0   1   0   1   0   2   2   2   2   0   1   1   1   0   1   1   1   1   1   1   1   0   2   2   1   0   2   2   2   2   0   1   0   2   2   1   1   0   0   0   0   1   1   0   1   1   0   1   2   1   1   2   0   1   2   2   1   1   2   1   1   1   1   2   0   1   0   2   0   1   1   1   2   1   1   1   0   1   0   1   1   2   1   1   1   0   1   0   2   2   1   0   1   1   0   2   0   1   0   1   1   0   1   0   1   2   0   1   0   0   0   1   1   1   2   1   1   1   0   1   1   1   2   2   1   0   1   2   1   1
 MK-4-4                 1   1   1   2   2   1   0   0   1   2   1   1   0   2   2   2   0   1   0   0   2   2   2   1   0   1   2   0   0   2   1   1   0   1   1   2   1   2   1   1   1   2   1   1   2   1   0   1   2   1   1   1   1   2   0   1   2   1   0   2   1   1   0   2   1   1   1   1   1   0   1   1   0   1   0   1   1   1   2   0   1   1   0   0   2   1   1   1   2   1   0   1   2   2   1   0   2   2   1   2   0   1   0   2   1   1   1   0   0   0   0   1   1   0   1   2   0   0   1   1   1   2   0   1   2   1   1   1   1   1   1   0   1   2   0   1   0   2   1   1   1   2   2   1   0   1   1   1   0   0   0   2   1   2   1   1   1   0   2   2   2   0   1   1   2   1   0   1   0   1   1   1   1   0   2   2   0   1   0   0   0   1   1   1   2   0   1   0   1   1   1   1   1   1   1   0   2   2   1   1
 MK-4-5                 1   1   1   2   2   1   0   0   1   2   1   1   0   2   2   2   0   1   1   0   2   2   2   1   0   1   2   0   0   2   1   1   0   1   1   2   0   2   1   1   0   2   1   0   2   1   0   1   2   1   1   1   1   2   0   1   2   1   0   1   1   1   0   2   1   1   1   1   1   0   1   1   1   1   1   1   1   1   2   0   1   1   0   1   2   1   0   1   2   1   0   0   1   2   1   0   2   2   1   2   1   1   0   2   1   1   1   0   0   1   0   1   1   1   1   2   0   0   1   2   1   2   1   1   2   2   1   1   1   1   1   1   2   2   1   1   0   2   1   1   1   2   2   0   0   1   1   1   1   1   0   2   0   2   1   1   1   1   2   2   2   0   0   1   2   1   0   1   0   1   1   1   0   0   2   2   0   0   0   0   0   1   2   1   2   1   1   0   1   1   1   1   1   0   1   0   2   2   1   1
 MK-4-6                 1   1   1   2   2   1   0   0   1   2   1   1   1   2   2   2   1   1   1   0   2   2   1   1   0   1   2   0   0   2   1   2   0   1   1   2   0   2   1   1   0   2   2   0   2   1   0   1   2   2   1   1   1   2   0   1   2   1   1   1   1   1   0   2   2   1   1   1   1   0   1   1   1   1   1   1   1   1   2   0   1   1   0   1   0   1   1   1   2   1   0   0   1   2   1   0   2   2   2   0   0   1   0   2   1   1   1   1   0   1   0   1   1   0   1   1   0   0   1   2   1   2   1   1   2   1   1   2   1   1   1   1   2   2   1   1   0   2   1   1   1   2   2   0   0   1   1   1   1   1   0   2   0   2   1   1   1   1   2   2   2   0   0   1   2   1   0   1   0   1   1   1   1   0   2   2   0   1   0   0   0   1   2   1   2   1   1   0   1   1   1   1   1   0   1   0   2   2   1   1
 MK-4-7                 1   0   1   1   1   1   1   0   1   2   1   1   2   2   1   2   1   1   1   0   2   2   1   0   0   1   1   0   0   2   1   2   0   1   0   2   0   2   1   1   0   2   1   0   2   1   0   1   2   2   1   1   1   2   0   1   2   1   1   1   0   1   1   2   2   1   2   1   1   0   1   1   1   1   2   1   1   1   2   1   1   1   0   2   0   1   1   1   2   1   0   0   1   2   1   1   2   2   1   0   1   1   0   2   1   1   1   1   1   1   1   1   2   0   1   1   1   0   1   2   1   2   1   2   2   1   1   2   1   2   1   1   2   2   1   1   1   2   2   1   1   1   2   1   0   1   1   1   1   1   0   2   0   2   1   2   0   0   2   2   2   0   0   1   1   1   0   1   0   0   1   2   0   0   2   2   0   1   0   1   0   1   2   1   2   1   1   1   2   1   1   1   1   0   1   1   2   2   1   1
 MK-4-8                 1   0   1   1   1   1   1   0   2   1   1   1   2   1   1   2   1   1   1   1   2   0   1   0   0   1   1   0   0   2   1   2   0   1   0   2   0   2   1   1   0   2   1   0   1   1   0   1   2   1   2   0   1   1   0   1   2   1   1   2   0   1   1   2   2   1   2   0   1   0   1   1   1   1   2   1   1   1   1   1   1   1   0   2   0   1   1   1   2   1   1   0   1   2   1   1   2   2   1   0   1   2   0   2   2   1   1   1   1   1   1   1   2   0   1   1   1   1   1   1   1   2   1   2   2   1   1   1   1   2   1   1   1   2   2   1   1   1   1   0   1   1   2   2   0   1   0   1   1   1   0   1   0   2   1   2   0   0   1   2   2   0   0   1   2   1   0   1   0   1   1   1   2   0   2   2   0   2   1   2   0   2   2   1   2   1   1   1   2   1   0   1   1   0   1   1   2   2   1   1
 MK-4-9                 1   0   1   1   1   1   2   0   2   1   1   1   2   1   1   2   1   2   1   1   2   0   2   0   0   1   1   0   0   2   1   2   1   1   0   2   0   2   0   2   0   2   1   1   1   1   0   1   2   1   2   0   1   1   0   0   1   1   1   2   0   1   2   2   2   2   1   0   1   0   0   1   1   1   2   0   1   1   1   1   1   2   0   1   1   0   1   1   1   2   2   1   1   2   1   0   2   1   2   0   1   2   1   2   2   1   1   2   1   1   1   1   1   0   1   0   0   2   1   1   1   1   2   2   2   2   1   1   1   1   1   1   1   2   2   1   0   1   0   1   2   1   2   1   0   1   0   1   1   1   0   1   0   2   2   2   0   0   1   2   1   0   0   1   1   1   0   1   1   1   1   1   2   0   2   2   1   2   2   2   0   2   2   1   2   1   1   1   2   1   0   1   1   0   1   1   1   2   0   1
 MK-4-10                1   0   1   1   1   1   2   0   2   1   2   1   2   1   1   2   0   2   1   1   2   0   2   2   0   1   1   0   0   2   1   2   1   1   0   1   0   2   0   2   1   2   1   1   1   0   0   2   2   1   1   0   1   1   1   0   1   1   1   2   0   1   1   2   2   2   1   0   1   0   0   2   1   1   2   1   1   1   1   1   0   1   0   0   1   0   0   1   1   1   1   1   1   2   1   0   1   1   2   1   1   2   1   1   2   0   1   2   1   1   1   1   1   1   1   0   0   2   1   1   1   1   2   2   1   2   1   1   0   1   1   1   2   2   2   1   0   1   0   0   2   2   2   1   0   1   0   1   0   1   0   2   1   2   2   2   0   0   1   2   1   0   0   0   2   1   0   1   1   1   1   0   2   0   2   1   1   2   2   2   0   2   2   1   2   1   1   1   2   1   0   1   1   0   2   1   2   1   0   1
 MK-4-11                2   1   2   1   1   1   2   0   1   1   2   1   2   1   1   2   0   2   1   1   2   0   2   1   0   0   1   0   0   2   0   1   1   1   0   1   0   1   0   2   1   2   1   1   1   0   1   2   1   1   1   0   1   1   1   0   1   1   1   2   1   1   1   2   2   2   0   0   1   0   1   2   0   1   2   0   1   1   1   1   0   1   0   0   1   0   0   1   1   1   1   0   1   2   1   0   0   1   2   1   1   2   1   1   2   0   1   2   1   0   1   2   1   1   1   0   0   2   1   0   1   2   2   2   1   2   2   1   0   1   1   1   2   2   2   1   1   1   0   0   2   2   1   2   0   2   1   1   0   1   0   2   1   1   2   1   1   0   1   2   1   0   0   0   2   1   0   1   1   1   1   0   2   0   2   2   1   1   1   1   0   2   2   1   2   1   2   1   1   1   0   2   1   0   2   1   1   1   0   1
 MK-4-12                2   1   2   1   1   1   2   0   1   2   2   1   2   0   0   1   0   2   1   0   2   0   1   1   0   0   1   1   0   2   0   1   1   2   0   1   0   1   0   2   2   2   2   1   1   0   1   2   1   1   1   2   0   1   1   0   1   1   1   2   1   2   0   2   2   2   0   0   1   0   1   2   0   1   0   0   1   1   1   2   0   2   0   0   1   0   0   1   1   1   1   0   1   2   1   0   0   1   2   1   1   2   1   1   1   1   1   2   1   0   1   2   1   1   1   0   0   2   1   0   1   2   2   1   2   2   1   1   0   1   1   1   2   2   2   1   1   1   0   0   2   2   1   1   0   2   1   1   0   1   0   1   1   1   2   1   1   0   1   1   1   0   0   0   2   0   1   1   1   1   1   2   2   0   2   2   2   1   0   1   0   2   2   1   2   1   2   1   1   1   0   2   1   0   2   1   1   1   1   1
 MK-4-13                2   1   1   1   1   1   2   0   1   2   2   1   2   0   0   1   0   2   1   0   2   0   1   1   0   0   1   1   0   2   0   1   1   2   0   1   0   0   1   2   2   2   1   0   1   0   2   2   1   2   1   2   0   1   2   0   0   1   1   1   1   2   0   2   2   2   0   0   1   0   1   2   0   1   1   0   0   1   1   2   1   1   0   0   1   0   0   1   1   1   0   0   1   2   1   0   0   1   2   1   1   2   1   1   1   1   1   2   1   0   1   2   1   1   0   0   0   2   0   0   1   2   2   2   2   2   1   1   0   1   0   1   2   2   2   1   1   1   0   0   2   2   0   1   0   1   1   1   0   0   0   1   1   1   2   2   1   0   1   0   1   0   0   1   2   0   1   1   1   1   1   1   2   0   2   2   1   1   0   1   0   2   2   1   2   1   2   1   1   1   0   2   1   0   2   1   1   1   1   1
 MK-4-14                2   0   1   2   0   1   2   0   1   2   2   1   2   0   0   1   0   2   1   0   2   0   1   1   0   0   1   1   0   2   0   2   1   2   1   1   0   0   1   1   2   1   1   0   1   1   2   2   2   2   2   2   0   1   2   0   1   1   0   1   1   2   0   2   2   2   0   0   1   0   1   2   0   1   1   0   0   1   2   2   1   1   0   0   1   0   1   1   1   1   0   0   1   2   1   1   0   1   2   1   1   2   2   1   1   1   1   2   1   0   1   2   1   1   0   0   0   2   0   0   1   2   2   1   2   2   1   2   0   1   0   1   2   2   2   1   1   1   1   2   2   2   1   1   1   1   1   0   1   0   0   1   1   1   2   2   1   0   1   0   0   0   0   1   2   0   1   1   1   1   2   1   2   0   2   2   1   1   0   0   0   2   2   1   1   1   2   1   2   1   0   1   1   0   1   1   1   1   0   1
 MK-4-15                2   0   1   2   0   1   2   0   1   1   2   1   1   0   0   1   0   2   1   0   2   0   1   1   0   1   2   1   0   2   0   2   1   2   1   1   0   0   1   1   2   1   1   0   1   1   2   2   2   2   2   2   0   0   1   0   1   1   0   1   0   2   0   2   1   2   0   0   1   0   1   2   0   1   1   0   0   1   2   2   1   1   0   0   2   0   1   1   1   1   0   1   1   1   1   1   0   1   2   1   1   2   2   1   1   0   0   2   1   0   1   2   1   1   0   0   1   2   0   0   1   2   2   1   2   2   1   2   1   0   0   1   2   1   0   1   1   2   1   2   2   1   1   1   1   1   1   0   1   1   0   1   2   1   1   1   2   0   1   0   1   0   1   1   2   0   1   1   1   1   2   2   2   1   1   2   1   1   0   0   0   1   2   1   1   1   2   1   2   0   0   1   1   0   2   1   1   1   0   1
 MK-4-16                2   0   1   2   0   1   2   0   0   1   2   1   1   0   0   1   0   2   1   0   2   0   1   1   0   1   2   2   0   2   0   1   1   1   1   1   0   0   1   1   2   1   0   0   1   1   2   1   2   2   1   2   0   0   1   0   1   2   0   1   0   2   0   2   1   2   1   0   1   0   2   2   0   1   1   0   1   1   2   2   2   1   0   0   2   1   1   2   1   1   0   1   2   2   1   1   0   1   2   2   0   2   1   1   1   0   0   1   1   0   1   2   1   1   0   0   1   2   0   0   1   2   1   2   2   2   1   2   1   0   0   1   2   1   0   1   1   2   1   2   2   1   1   1   1   1   1   1   2   1   0   1   2   1   1   1   2   0   1   1   2   0   1   1   2   1   1   1   1   1   2   2   2   1   1   2   2   1   0   0   1   2   1   2   1   1   2   1   2   0   0   1   0   0   1   1   1   2   0   1
 MK-5-1                 1   2   0   0   1   1   1   0   1   0   1   0   1   1   2   1   2   0   0   0   0   1   1   1   2   0   2   1   1   1   2   1   2   1   0   1   0   2   1   2   2   2   0   2   2   0   1   1   2   1   1   1   1   0   2   2   2   0   1   1   0   1   1   1   0   1   1   2   2   1   1   1   0   1   1   1   1   1   2   1   2   0   2   2   1   0   2   1   1   0   0   0   1   0   2   1   1   1   2   2   0   1   1   1   0   1   1   1   0   2   0   0   0   2   1   2   2   0   2   2   2   2   0   2   1   0   2   1   1   1   1   1   2   0   2   1   2   1   0   1   1   0   1   0   2   2   0   2   1   1   1   0   1   1   0   1   1   1   1   1   1   1   0   0   0   0   0   2   1   0   2   1   0   0   2   1   1   0   1   0   0   2   1   1   1   0   0   1   1   1   0   1   2   1   2   0   2   1   2   1
 MK-5-2                 1   2   0   0   1   1   1   0   1   0   1   0   1   2   2   1   2   0   0   0   0   1   0   2   2   0   2   1   1   1   2   1   2   2   0   0   0   2   1   2   0   2   1   1   2   0   1   1   2   0   1   1   1   0   2   2   2   0   1   1   0   1   1   1   0   1   1   2   2   1   1   1   0   1   1   1   1   1   2   1   1   1   2   2   1   0   2   1   1   0   0   1   1   0   2   1   0   1   1   2   0   1   1   1   0   1   1   0   0   2   1   0   0   2   1   2   2   0   2   2   2   2   0   2   1   0   1   1   1   1   0   1   2   0   2   1   2   0   0   1   1   1   1   0   2   2   0   2   1   1   1   0   0   0   1   1   1   1   1   1   1   2   0   0   0   1   1   2   1   0   2   1   1   1   2   1   1   0   1   0   0   2   1   1   1   0   0   0   1   1   0   1   2   1   2   0   2   1   2   1
 MK-5-3                 1   2   0   0   2   1   1   1   1   0   1   1   0   2   1   2   2   0   0   0   0   0   1   2   0   0   1   0   1   1   2   0   2   2   0   1   0   2   1   2   1   1   1   2   1   1   0   1   2   0   1   1   1   0   2   2   2   0   0   1   0   1   1   1   0   1   0   1   2   1   1   1   0   1   2   1   0   1   2   1   2   2   2   1   1   0   2   1   1   0   0   1   2   0   1   1   1   1   1   2   0   0   1   1   0   1   1   0   0   2   1   0   0   2   1   2   2   0   2   2   2   2   0   2   1   0   1   1   1   1   0   1   2   1   2   1   2   0   0   2   1   1   1   1   2   2   0   2   1   1   1   1   0   0   1   1   0   1   1   1   1   2   0   0   0   1   1   2   1   0   2   1   0   1   2   0   1   0   1   0   0   2   1   0   1   0   0   0   1   2   0   1   2   1   2   1   1   1   1   1
 MK-5-4                 2   1   0   0   1   1   1   1   1   0   1   1   0   2   2   2   2   0   0   0   0   0   1   2   0   0   1   1   1   1   1   0   2   2   0   1   0   2   1   2   1   1   1   2   1   1   0   0   2   0   1   1   1   1   2   2   1   0   0   1   0   1   2   1   0   1   0   1   2   1   2   1   0   0   2   1   0   0   1   1   2   2   2   1   1   0   2   1   1   0   0   1   2   0   1   1   1   1   1   2   0   1   1   1   0   1   1   1   1   2   1   1   1   1   1   2   2   0   2   2   2   2   0   2   2   1   0   1   1   1   0   1   2   1   2   1   2   0   0   1   1   1   1   1   1   2   0   2   1   1   1   1   0   1   0   1   0   0   2   1   1   2   0   0   0   1   1   2   1   1   2   1   0   1   2   0   1   0   1   1   0   2   1   0   1   0   0   1   1   1   0   1   2   1   2   0   2   1   1   1
 MK-5-5                 2   0   0   0   2   1   1   1   1   0   1   1   1   2   2   2   2   1   0   0   0   1   0   2   0   0   1   1   1   1   2   0   2   2   1   2   0   1   1   2   1   1   1   2   1   1   0   0   2   0   1   0   1   1   1   2   1   0   0   1   0   1   2   0   0   1   0   1   2   1   1   1   0   0   2   1   0   0   1   1   2   2   2   1   1   0   1   1   1   1   0   1   2   0   0   1   1   0   1   2   0   1   1   1   0   1   2   1   2   2   0   0   0   1   2   2   2   0   2   2   2   2   0   2   2   1   1   2   1   2   1   0   1   0   2   1   2   0   0   1   1   1   1   1   2   2   0   2   1   1   1   2   0   1   0   1   1   1   1   0   1   2   0   0   0   1   1   2   1   1   2   1   1   1   2   0   1   0   1   1   0   2   0   0   1   0   0   1   1   1   1   1   2   1   2   2   1   1   1   1
 MK-5-6                 2   0   0   0   2   1   0   1   1   0   2   1   1   2   1   2   1   1   0   0   0   1   0   1   0   0   1   1   1   1   2   0   2   1   0   1   0   1   1   2   1   1   1   2   1   1   1   1   2   0   1   0   1   1   1   2   1   0   0   1   1   1   2   0   0   1   0   1   1   1   1   2   1   0   2   1   0   0   0   1   1   2   2   1   1   1   2   1   1   1   0   1   2   0   0   0   1   0   1   2   0   1   1   1   0   1   2   2   1   2   1   0   1   1   2   2   2   0   1   2   2   2   0   2   2   1   1   2   1   2   1   0   1   0   1   1   2   0   0   2   1   2   1   1   2   2   0   2   1   1   0   2   0   1   0   1   1   1   1   0   1   2   0   1   0   0   1   2   0   1   2   1   1   1   2   0   1   0   1   1   0   2   1   0   2   1   0   1   1   2   1   1   2   1   2   2   1   1   1   1
 MK-5-7                 2   0   0   1   2   1   0   1   1   1   2   1   1   2   1   2   1   1   1   0   0   1   0   0   0   1   1   1   1   1   2   0   2   1   1   1   0   1   1   2   1   1   0   1   1   1   1   1   1   0   1   0   1   1   1   2   1   0   0   1   2   1   2   0   0   1   1   1   1   1   2   2   1   0   2   2   1   0   1   1   1   2   2   2   1   1   2   1   0   1   0   1   2   0   0   1   1   0   1   2   0   1   1   1   0   1   2   2   1   2   1   1   1   1   2   1   2   0   2   2   1   2   0   2   1   2   1   2   1   2   1   0   2   0   1   2   2   1   1   2   1   2   1   1   2   2   0   2   0   1   0   2   0   1   0   1   1   0   1   1   1   2   0   1   0   0   1   2   1   1   2   1   2   1   1   0   1   0   1   1   0   2   1   0   2   1   1   1   1   2   1   1   2   1   2   2   1   1   1   1
 MK-5-8                 2   0   0   1   1   1   0   1   1   2   2   1   1   1   1   2   1   0   1   0   0   1   1   0   0   1   0   2   2   1   2   0   2   1   1   1   0   1   1   2   2   1   0   1   1   1   2   1   1   0   1   0   1   0   1   2   1   0   0   1   2   1   2   0   0   1   1   1   1   1   1   2   2   0   2   1   2   0   1   1   1   2   2   2   1   1   2   1   0   1   1   1   2   0   0   1   1   0   1   2   0   1   1   1   0   1   2   2   1   1   2   1   1   1   2   2   2   0   2   2   1   2   0   2   1   1   1   2   1   2   2   0   2   0   1   1   2   2   1   2   1   2   1   1   2   2   0   2   0   0   0   1   0   1   0   1   1   0   0   1   1   2   0   1   0   0   1   2   2   1   1   1   2   2   1   0   1   0   1   1   0   2   1   0   0   2   1   1   0   2   1   0   2   1   2   2   1   1   2   1
 MK-5-9                 2   1   0   1   1   1   0   1   1   2   2   0   1   1   1   2   0   0   1   0   1   1   1   0   0   1   0   2   2   1   1   0   2   1   2   2   0   1   1   2   2   0   0   1   1   1   2   1   1   0   1   0   1   0   1   1   0   0   0   1   1   1   1   0   0   1   1   1   1   1   1   2   2   0   2   1   2   0   1   2   1   2   2   2   1   1   2   2   0   1   0   1   2   0   0   1   0   1   1   2   0   1   1   1   0   1   2   2   1   1   2   1   1   1   2   2   2   0   2   2   2   2   1   2   1   1   1   2   1   1   2   0   0   0   1   1   2   2   1   2   1   2   1   1   1   2   0   1   1   0   0   1   0   1   0   0   1   0   0   1   0   2   0   1   0   0   1   2   2   1   1   1   2   2   1   0   1   0   1   1   0   1   1   0   0   2   1   1   0   2   1   0   1   1   2   2   1   1   2   1
 MK-5-10                2   1   0   1   1   1   0   1   0   2   2   1   1   0   1   2   1   0   1   0   0   1   1   0   0   1   1   2   2   1   2   0   2   1   1   1   0   1   1   2   0   0   1   1   1   1   2   2   1   0   1   0   1   0   1   1   0   1   0   1   1   1   1   1   0   1   0   1   1   2   1   2   2   0   2   2   2   0   1   2   1   2   2   2   1   2   2   1   1   2   0   1   2   0   0   1   0   1   1   2   0   1   0   1   1   1   1   2   1   1   2   1   1   0   2   2   2   0   1   2   2   2   1   2   2   1   1   2   1   1   2   0   0   0   1   1   2   2   1   2   1   2   1   1   2   2   0   2   1   0   0   1   0   0   0   0   1   0   1   1   0   2   2   1   0   0   1   2   1   1   1   1   2   2   1   1   1   0   1   1   1   1   1   0   0   2   1   1   0   2   1   0   1   1   2   2   1   1   2   0
 MK-5-11                2   1   0   1   1   1   0   1   0   2   2   1   1   0   1   2   1   0   1   0   0   1   2   0   1   1   2   2   2   1   2   0   2   1   0   1   0   1   1   2   0   1   1   1   1   2   2   2   1   0   0   1   1   1   1   1   0   1   0   1   1   0   1   1   0   2   0   1   1   2   1   2   2   0   2   2   1   0   2   2   1   1   2   2   1   2   2   1   1   2   1   1   1   0   0   1   1   1   1   2   1   0   0   1   0   1   1   2   2   1   2   1   1   1   1   1   2   0   1   1   2   1   1   2   1   0   1   1   1   1   1   1   0   0   1   1   2   2   1   2   1   2   1   1   2   1   0   2   1   0   0   1   0   0   0   0   1   0   1   1   1   2   2   1   0   0   1   2   1   1   1   0   2   2   1   1   1   0   0   1   1   1   1   0   1   2   1   1   0   2   1   0   1   1   2   1   1   0   2   0
 MK-5-12                2   1   1   1   1   2   0   1   0   2   1   1   1   1   1   2   0   0   0   0   0   1   2   1   1   1   2   1   2   1   1   0   2   1   0   1   0   1   1   1   0   1   2   2   1   1   2   1   1   0   0   1   2   1   2   1   0   2   0   1   1   0   2   1   0   1   0   1   1   2   0   2   2   0   2   2   0   0   1   2   1   1   2   2   0   2   2   1   1   2   1   0   1   0   0   1   1   1   1   2   1   0   0   1   0   0   1   2   2   1   2   1   2   1   1   0   2   0   1   2   2   2   1   2   0   0   1   1   1   1   1   2   0   0   2   2   2   2   1   2   2   1   1   1   2   1   0   2   0   1   0   1   0   0   0   0   1   0   1   1   1   1   2   1   0   0   1   1   1   1   0   1   2   2   1   1   1   0   0   0   1   1   1   0   1   2   2   1   0   1   0   0   2   1   2   1   2   0   1   1
 MK-5-13                1   1   0   1   0   2   1   1   0   2   1   1   1   1   1   2   0   0   0   0   0   1   2   1   1   1   2   1   2   1   1   0   1   1   0   1   1   2   1   1   0   1   2   2   1   1   2   1   0   1   1   0   2   1   2   1   0   1   0   1   1   0   2   1   0   1   0   1   1   2   0   2   2   0   2   2   1   0   0   1   1   1   1   2   0   2   2   1   1   1   1   1   1   1   0   1   1   1   1   2   1   0   0   1   0   0   1   2   1   0   1   1   2   1   1   2   2   0   1   1   2   2   1   1   0   0   1   1   1   0   1   2   0   0   1   2   2   2   2   2   2   1   1   1   2   1   0   2   0   1   0   1   0   0   0   0   1   0   1   1   1   1   2   0   1   0   1   1   1   1   0   1   2   2   1   1   1   0   0   0   2   1   1   0   1   1   2   1   0   1   0   0   2   1   2   2   2   0   2   1
 MK-5-14                2   1   0   1   0   2   1   1   0   2   1   1   1   1   1   2   1   0   0   0   0   1   2   1   1   1   2   1   1   2   1   0   1   0   0   1   0   2   0   1   0   2   2   1   1   1   2   1   0   1   1   0   2   1   2   0   0   2   0   2   1   0   1   1   0   1   1   1   2   2   0   1   2   1   2   2   1   0   0   1   1   1   1   2   0   2   2   1   1   1   1   1   1   1   1   1   1   1   1   2   2   1   0   1   0   0   1   2   1   0   2   1   1   1   1   2   2   1   1   1   2   2   0   1   0   0   1   1   1   0   2   2   0   0   1   2   2   1   2   2   2   2   2   1   1   1   0   2   1   1   1   1   0   1   0   0   1   0   2   1   1   1   2   0   1   0   1   1   1   2   0   1   2   2   1   1   1   1   0   1   2   1   1   0   1   1   1   1   0   1   0   0   2   1   2   2   2   0   2   1
 MK-5-15                2   1   1   2   0   2   1   0   1   2   1   1   1   1   1   1   1   0   0   0   1   1   2   1   2   1   1   2   1   2   1   0   1   1   0   0   0   2   0   2   0   2   2   2   1   1   2   1   0   1   1   0   1   1   2   0   0   2   1   2   0   1   0   1   1   1   1   2   1   2   0   1   1   1   1   1   2   0   0   1   1   1   1   1   0   2   2   1   1   1   2   1   1   1   1   0   1   1   1   2   2   1   0   0   0   0   1   2   1   0   2   1   1   1   2   1   1   1   1   1   2   2   0   1   0   0   0   1   1   0   1   2   1   1   1   2   2   1   2   2   2   2   2   0   1   1   0   1   1   2   1   1   0   1   0   1   1   0   2   1   1   1   2   0   1   0   1   1   2   2   0   1   2   2   1   1   2   0   0   2   2   1   1   0   1   1   1   0   0   1   0   0   2   1   2   2   2   0   2   1
 MK-5-16                2   0   1   2   0   2   1   0   1   2   1   1   0   1   1   1   1   0   0   0   1   0   2   1   1   1   1   1   1   2   1   0   1   1   0   0   1   1   0   2   0   2   2   2   1   1   2   1   0   1   1   0   0   1   2   1   0   2   1   2   0   1   0   1   1   1   0   2   1   2   0   1   1   1   1   1   2   0   0   1   1   1   1   1   0   2   2   1   2   1   2   1   1   0   1   0   1   1   1   2   1   1   0   0   1   0   1   2   2   0   2   2   1   1   2   1   2   1   1   1   2   2   0   1   0   1   0   0   1   0   1   1   1   1   1   1   2   1   1   1   2   2   2   1   0   1   0   1   1   1   2   0   0   1   0   1   1   1   2   1   1   0   2   0   1   0   0   1   2   0   0   2   2   2   1   1   2   1   0   2   2   1   0   0   1   1   1   1   0   1   1   0   2   2   2   2   2   0   1   1
 MK-6-1                 2   1   1   1   1   1   2   1   2   1   2   2   1   0   2   1   2   0   2   1   1   2   1   1   1   2   1   2   0   1   2   1   2   1   2   0   1   2   2   0   2   1   1   0   2   2   2   2   2   1   0   1   0   1   2   1   1   1   0   1   2   0   1   2   1   0   2   0   1   2   0   1   1   2   1   1   2   1   0   2   0   1   1   1   1   2   1   1   2   1   0   2   1   1   0   1   0   1   1   1   2   0   1   1   1   0   2   1   0   0   2   2   1   0   2   0   0   1   0   1   2   1   0   1   0   1   1   2   1   1   1   1   1   2   0   0   1   2   2   0   2   1   1   0   0   2   0   1   2   1   1   2   1   1   0   2   2   2   0   2   2   1   1   0   1   2   1   0   0   0   1   1   1   0   1   1   0   1   1   0   2   2   1   1   0   1   2   0   1   1   1   1   1   2   0   1   1   2   1   2
 MK-6-2                 2   0   1   0   1   1   2   1   2   1   2   2   1   0   2   1   2   0   2   1   1   2   1   1   1   2   2   2   0   1   2   1   2   1   2   2   1   2   1   0   2   1   1   1   2   2   2   1   2   1   0   2   0   1   2   1   1   1   1   1   2   0   1   2   0   0   2   0   1   2   0   0   2   1   1   1   1   1   0   2   0   2   1   1   1   2   1   1   2   0   1   2   1   1   0   1   1   2   2   1   1   0   1   2   0   0   2   2   0   0   1   2   1   0   2   0   1   1   0   1   2   1   1   1   0   1   2   2   1   0   1   1   1   2   0   0   1   2   2   0   2   1   2   1   0   2   0   1   1   0   0   2   1   0   0   1   2   2   0   2   2   1   1   0   1   2   1   1   0   0   1   1   0   1   1   1   1   1   1   0   2   2   1   1   0   1   2   0   1   1   1   1   1   2   0   1   1   0   2   2
 MK-6-3                 2   0   1   0   1   1   2   1   1   0   2   1   0   0   1   1   2   0   2   1   1   2   1   2   1   2   2   2   0   1   2   1   2   1   2   2   1   2   1   0   2   1   2   1   2   2   1   1   2   1   0   2   0   1   2   1   2   1   1   1   2   0   1   2   0   1   2   0   1   2   0   0   2   1   1   1   2   1   1   1   0   2   1   1   2   2   1   1   2   0   1   2   1   1   0   1   1   2   2   1   1   0   1   2   0   0   2   2   0   0   0   2   1   0   2   1   1   1   1   2   2   1   2   1   1   1   1   2   1   0   1   1   0   2   0   1   1   2   2   0   1   1   2   2   0   2   0   2   0   0   0   2   1   1   0   1   2   2   0   1   2   1   1   0   0   2   1   1   0   0   1   1   0   1   1   1   1   1   1   0   1   2   1   0   0   1   2   0   0   1   1   1   1   2   0   1   1   0   2   2
 MK-6-4                 2   0   1   0   1   2   2   0   1   0   2   1   1   0   0   0   2   0   2   1   1   2   1   2   1   2   2   2   0   2   2   0   2   1   2   2   1   2   1   0   2   1   2   1   2   2   1   1   1   1   0   2   1   1   1   1   2   1   2   1   2   0   1   2   0   1   2   1   1   1   0   0   2   1   1   1   2   1   1   1   1   2   1   1   2   2   1   1   2   0   1   2   1   1   0   1   1   2   2   1   1   0   1   2   1   0   2   2   0   0   0   2   1   1   2   1   1   1   1   2   2   1   2   1   1   1   0   2   1   0   1   1   0   2   0   1   1   1   2   1   1   1   2   2   0   1   0   2   0   0   0   2   1   1   0   1   2   2   0   1   2   1   1   0   0   2   1   2   0   0   1   1   1   1   1   1   1   1   1   1   1   2   2   1   1   1   2   0   0   2   1   1   1   2   0   1   1   0   2   1
 MK-6-5                 2   0   1   1   1   2   2   0   1   0   2   1   1   0   0   0   1   0   2   2   1   2   1   2   1   2   2   2   0   2   2   0   2   1   0   2   1   2   1   0   2   1   2   1   2   2   1   1   1   1   0   2   1   0   1   1   2   2   2   1   0   0   1   2   0   0   2   1   1   1   1   0   2   1   1   1   2   1   1   1   1   2   1   1   1   2   1   1   1   0   0   0   1   1   0   2   1   1   2   1   1   1   1   1   2   0   2   2   0   0   0   2   1   1   1   1   1   1   1   1   1   2   2   2   2   1   0   2   0   0   1   0   0   2   0   1   1   1   2   1   1   1   2   1   0   0   1   2   0   0   0   2   1   1   0   1   1   2   0   1   2   1   2   0   0   2   1   1   0   0   1   1   1   1   1   1   1   1   1   1   0   2   2   0   0   1   1   1   1   2   0   0   1   2   0   2   1   0   2   1
 MK-6-6                 2   0   1   1   1   2   1   0   1   0   1   1   1   0   0   0   2   0   2   2   1   2   1   2   1   2   2   2   0   2   2   0   1   1   0   2   1   2   0   0   2   1   2   1   2   1   1   1   1   1   0   2   1   0   0   1   2   2   1   0   0   0   1   2   1   0   2   1   1   1   1   1   2   1   0   1   2   1   1   0   1   2   1   1   1   2   1   1   1   0   0   0   0   1   0   1   1   1   2   1   1   1   1   2   2   0   2   2   0   1   0   2   1   1   1   1   1   1   1   1   1   2   2   2   1   1   0   2   0   0   1   0   0   2   1   1   1   2   2   1   1   0   2   1   0   0   2   2   0   0   0   2   1   1   1   1   1   2   0   1   2   1   2   0   1   2   1   1   0   0   1   1   2   1   1   1   1   1   0   1   0   2   1   0   0   1   1   1   2   1   0   0   1   2   0   2   1   0   2   1
 MK-6-7                 2   0   1   1   1   1   1   1   1   0   2   1   1   0   0   0   2   0   2   2   0   2   1   2   1   2   1   2   0   2   2   0   0   1   0   2   1   2   0   0   2   1   2   1   1   1   1   1   2   1   0   2   1   0   0   1   2   1   1   0   1   0   1   2   1   0   2   1   1   1   1   2   2   1   0   1   2   1   1   0   1   1   1   1   1   2   1   0   1   1   0   0   1   1   0   1   1   1   2   1   1   1   1   2   2   1   2   2   0   1   0   2   1   1   1   1   1   1   1   1   2   2   2   2   1   1   1   1   0   0   1   0   0   2   0   1   1   2   2   1   1   0   2   1   0   0   2   2   0   0   0   2   2   1   1   1   0   2   0   1   2   1   2   0   1   2   1   1   0   0   0   1   2   1   1   1   1   1   0   1   0   1   1   1   0   1   1   1   2   1   0   0   1   2   0   2   1   0   2   1
 MK-6-8                 2   0   1   1   1   1   1   1   1   0   2   1   1   0   1   0   2   2   2   2   0   2   1   2   1   2   1   1   0   2   2   0   1   2   0   2   1   2   0   0   2   1   2   1   1   0   1   1   2   2   0   1   1   0   0   1   2   1   0   1   1   0   1   1   1   0   2   1   1   1   1   2   2   1   0   0   1   1   1   0   2   1   1   1   1   2   1   0   2   0   0   0   1   1   1   1   1   1   2   1   1   1   1   2   2   1   2   1   0   1   0   2   1   1   1   1   1   1   1   1   2   2   2   2   1   1   1   1   0   0   1   0   0   2   0   1   1   2   2   1   2   0   0   0   0   1   2   2   0   0   1   2   2   0   1   1   0   2   0   1   2   1   2   0   1   2   1   1   0   2   0   1   2   0   0   1   1   1   0   1   0   1   1   1   0   1   1   1   2   1   0   0   1   2   0   2   1   0   1   1
 MK-6-9                 2   0   1   1   1   0   0   1   1   0   2   1   0   0   1   0   2   2   2   2   0   1   1   2   2   2   1   1   1   1   1   0   1   2   0   2   0   2   0   0   2   0   2   1   1   0   1   1   2   2   1   2   1   0   1   1   2   1   0   1   1   0   1   1   1   1   2   1   1   1   2   2   2   1   0   0   2   1   1   0   2   1   1   1   1   2   1   0   2   0   1   0   1   1   0   2   1   1   2   1   1   1   2   2   2   1   2   1   0   1   0   2   1   1   1   2   0   1   1   1   2   1   2   2   1   2   1   1   0   0   2   0   1   2   1   1   1   2   2   0   2   2   0   0   0   1   2   2   0   1   1   2   2   0   1   1   0   2   0   1   2   1   1   0   1   2   2   1   0   1   0   1   2   1   0   2   1   1   1   0   0   2   1   1   0   1   1   1   2   1   0   0   1   2   0   2   1   0   2   1
 MK-6-10                2   0   1   2   1   0   0   0   1   0   2   1   0   0   1   0   2   2   2   2   0   1   1   2   2   2   1   1   1   1   1   0   1   2   0   2   0   2   2   0   2   0   2   1   0   0   1   1   2   1   1   2   1   0   1   0   2   1   1   1   2   0   0   1   1   1   2   1   1   1   2   2   2   1   0   0   2   1   0   0   2   1   0   0   1   2   1   0   1   0   1   0   2   1   0   2   1   1   2   1   1   1   2   2   2   1   1   1   0   1   0   2   1   1   1   1   2   0   1   1   1   1   2   2   1   2   1   1   0   0   2   0   0   2   1   1   2   2   2   0   2   1   0   0   1   1   2   2   0   1   1   2   2   1   1   1   1   2   0   1   1   1   1   0   0   2   1   0   1   1   0   1   2   1   0   2   2   1   1   0   0   1   1   1   0   1   1   1   2   1   0   1   1   1   0   2   1   0   2   1
 MK-6-11                2   0   1   2   1   0   1   1   0   0   2   1   0   0   1   0   2   2   2   2   0   1   1   1   2   2   0   1   1   0   0   0   1   1   0   2   0   2   2   0   2   0   2   1   0   0   1   1   2   0   1   2   1   1   1   0   2   1   1   1   2   0   0   2   0   1   1   1   1   1   2   2   2   1   0   0   2   1   0   0   2   1   0   0   1   2   1   0   1   0   1   0   2   1   2   1   1   1   2   1   1   1   2   1   2   1   2   1   0   0   0   2   1   1   1   1   1   0   1   1   1   0   2   2   1   2   1   1   0   0   2   1   0   2   1   1   2   2   1   0   2   1   0   0   1   1   2   2   0   1   2   2   2   1   1   1   1   2   0   1   1   1   1   0   0   2   2   1   1   1   0   1   2   0   0   2   2   1   1   0   0   1   1   0   0   1   1   2   2   1   0   1   1   1   0   2   1   0   1   1
 MK-6-12                2   1   1   2   1   0   1   0   1   0   1   1   0   0   1   0   2   1   1   2   0   1   1   1   2   2   1   1   1   0   0   0   1   0   0   2   0   2   2   1   2   0   2   1   0   0   1   1   1   0   1   2   1   1   1   1   2   1   1   1   2   0   0   2   0   1   1   0   1   1   1   2   1   1   0   1   2   1   1   0   1   1   1   0   0   2   0   0   1   0   1   0   1   1   2   1   1   1   2   1   1   0   2   1   2   0   2   1   0   0   0   2   1   2   1   2   1   0   1   1   0   0   2   2   1   1   1   1   0   0   2   1   0   2   0   1   2   1   1   0   1   1   0   1   1   1   2   2   0   1   2   2   2   1   2   1   1   2   0   1   1   1   1   0   0   2   1   1   1   1   0   1   2   0   0   1   2   1   1   0   0   1   1   0   0   1   1   1   2   0   0   1   1   1   0   2   1   1   0   1
 MK-6-13                2   1   0   2   0   0   1   0   1   0   1   1   0   0   1   1   2   1   1   2   0   1   1   1   2   2   1   1   0   0   0   1   1   0   0   2   0   2   1   1   1   1   1   1   0   0   1   1   1   0   1   2   0   1   1   1   2   1   1   1   2   1   1   2   0   1   1   0   1   1   1   1   1   1   0   1   1   1   1   1   1   0   1   0   0   2   1   0   1   1   1   2   1   2   2   1   2   0   2   2   1   0   2   1   2   0   2   1   0   0   0   2   1   2   1   2   1   0   0   0   0   0   1   2   1   1   1   1   0   1   2   2   0   1   0   1   2   1   1   0   0   1   0   1   1   1   2   2   0   1   2   2   1   1   2   1   1   2   0   1   1   0   1   1   0   2   1   1   1   1   0   2   2   0   1   1   2   2   1   0   0   1   2   0   0   1   1   1   2   0   0   1   1   2   0   2   1   1   0   1
 MK-6-14                2   1   1   2   0   0   1   0   1   0   1   2   1   0   1   1   2   1   1   1   0   1   1   1   1   2   1   1   0   0   0   1   1   0   0   2   1   1   1   1   2   2   0   1   0   0   2   1   2   0   1   2   0   0   1   1   2   1   1   1   2   1   1   1   0   1   1   0   0   1   1   1   1   1   0   0   1   1   0   1   1   0   0   0   0   2   1   0   1   1   1   2   1   1   2   1   2   0   2   2   1   0   2   1   2   1   2   1   0   0   1   1   1   1   1   2   1   0   0   1   0   0   1   2   1   1   0   1   0   1   2   2   0   1   0   1   2   1   1   2   0   0   0   0   1   1   2   2   0   2   2   1   1   1   2   1   2   2   0   1   1   0   1   1   1   1   1   1   1   1   0   2   2   0   0   2   2   2   0   0   1   1   2   0   0   1   2   2   2   0   0   1   1   2   0   2   1   0   0   2
 MK-6-15                2   1   1   2   0   1   1   0   1   0   1   2   1   0   1   1   1   1   1   1   0   1   1   1   1   2   1   2   0   1   1   1   1   0   0   2   1   0   1   1   2   2   0   1   0   0   2   2   2   0   1   2   0   1   0   1   1   1   0   1   1   1   1   1   0   1   1   0   1   2   1   0   2   1   1   0   1   1   0   1   1   0   0   0   0   2   1   0   2   2   2   0   0   1   2   2   2   0   2   2   2   0   2   1   2   1   2   1   0   0   1   1   1   1   1   2   1   1   1   2   0   0   2   2   0   1   0   1   0   1   2   2   1   1   0   1   2   1   1   2   0   0   0   0   1   1   2   2   0   2   2   2   1   0   1   1   2   2   0   0   1   0   1   1   1   1   1   1   1   2   0   2   2   0   0   2   2   2   0   0   0   1   2   0   0   0   1   1   2   1   0   1   0   2   0   2   0   0   1   1
 MK-6-16                2   1   0   2   0   1   1   0   1   0   1   2   2   1   1   1   0   1   1   2   1   1   1   1   1   2   1   2   0   1   1   1   1   0   0   1   1   1   1   1   2   2   0   1   0   0   2   2   2   0   1   2   1   1   0   1   1   1   0   1   1   1   1   1   0   1   1   0   1   2   1   1   2   1   1   0   1   1   0   1   1   0   0   0   0   2   1   0   2   2   2   1   0   1   2   1   2   0   2   2   2   0   2   0   1   1   1   1   0   1   1   1   1   1   1   2   1   1   1   2   0   1   2   2   0   1   0   1   0   1   2   2   1   1   0   1   2   1   1   1   0   1   0   1   1   1   2   2   0   2   2   2   2   0   1   1   2   2   0   0   1   1   1   1   2   1   1   1   1   2   0   2   2   0   0   2   2   2   0   1   0   1   2   0   0   0   1   1   2   1   0   1   0   2   0   2   0   1   1   2
 
!****************************************** Phenotypic Data **********************************************************
!-100.0 is resevred for missing phenotype
SimulatedTrait1         8.9974   10.4318   10.9010    9.1924    8.2815   10.7137    8.9076   11.5896   13.6491    9.0423   10.8850    8.0256   10.4804   10.3410    9.9147    9.9446    8.7277    9.4046   10.3362    8.4345    9.5017   11.1722    8.8886   10.3515   11.2149   11.5255   12.2192    9.5649    9.9633    9.3591    8.9344    9.8506    9.8971    8.6284   10.6180    9.1992    9.7862    8.6350   10.0861   11.3627   10.1157   12.1107    9.7906    9.8424   10.4465   10.4289    9.7171    8.8786   11.0591    9.7385   10.3355    9.9930    8.3718   11.0457   11.0453    8.1441    9.8849   11.3494   10.0906    9.5078    8.9619   10.4623   11.2150   10.2282    9.1043   11.2025    9.4882    9.3534    7.8049    9.4545   10.5336    9.8558    9.4342    8.8943    9.8232    8.8631   10.7772   10.7245    7.8346   10.7174   10.4611   10.5310    9.3788   10.0126    8.2303    9.9801    9.5035   11.5790   10.0217    9.5274   10.7923   10.5993    9.6752    9.7192   10.5084    9.5560    8.9918   10.2142    9.1083    9.4283   10.0116    9.7572   10.8137    9.1573   12.1194    8.1770   10.4091   10.0726    9.9734   11.2037   10.4380   10.9825   10.1876    9.2725    9.0805   10.7055    8.2881    8.7091    9.3095   11.5359    8.5408    9.2380   10.4698   11.1717   11.8079   10.1311    9.9762    8.1983   10.3118    8.8023    8.2594    8.7187   10.2640    9.2167    8.6871   12.4323    9.0198   10.4155    8.8844    9.5882   11.0652   10.1037   11.6197   10.3290    7.4375    9.9251   12.0470    9.6826    8.2970    8.4906   10.3042   10.0532    9.2514   10.9725    9.9064   10.2281    9.2156   10.1160   10.2721   10.4758   10.5655    8.4454   10.2312    8.9161   10.9132   10.4114    9.5359    8.2429    9.8424   10.4442    9.8127   10.0622   10.5541   11.2050    8.1954    8.1317    7.9140   10.3947   10.9346   11.3018   10.8954    9.5967    7.2698   12.0010   10.3575   10.0186   10.8659   10.3371    9.6550   11.0566    9.5822    9.8313   10.4223    9.0038   11.2784   12.1931   10.7934    9.5366    9.9130   10.6077
 
