# Supplementary material for: Inclusive Composite Interval Mapping of QTL by Environment Interactions in Biparental Populations
Source: PLoS One. 2015 Jul 10;10(7):e0132414. doi: 10.1371/journal.pone.0132414 (PMC4498613; doi:10.1371/journal.pone.0132414)
Supplement: S2 File — (ZIP) [file pone.0132414.s002.zip › F2 population/e=1/run_00083.met]

!**********************Note: lines staring with "!" are remarks and will be ignored in the program********************
!*********************************General Information**********************************
!Assuming F1 = P1 x P2, populations available in QTL IciMapping are: 
!  1, P1BC1F1 = P1 x F1, the first backcrossing where P1 is used as the recurrent parent;
!  2, P2BC1F1 = P2 x F1, the first backcrossing where P2 is used as the recurrent parent;
!  3, F1DH, F1-derived doubled haploids; 
!  4, RIL or F1RIL, recombination inbred lines through the repeated selfing of F1;
!  5, P1BC1RIL, recombination inbred lines through the repeated selfing of P1BC1F1;
!  6, P2BC1RIL, recombination inbred lines through the repeated selfing of P2BC1F1;
!  7, F2, the selfing generation of F1;
!  8, F3, the selfing generation of F2;
!  9, P1BC2F1, the second backcrossing where P1 is used as the recurrent parent; 
! 10, P2BC2F1, the second backcrossing where P2 is used as the recurrent parent;
! 11, P1BC2RIL, recombination inred lines through the repeated selfing of P1BC2F1; 
! 12, P2BC2RIL, recombination inred lines through the repeated selfing of P2BC2F1; 
! 13, P1BC1F2, the selfing generation of P1BC1F1; 
! 14, P2BC1F2, the selfing generation of P2BC1F1; 
! 15, P1BC2F2, the selfing generation of P1BC2F1; 
! 16, P2BC2F2, the selfing generation of P2BC2F1; 
! 17, P1BC1DH, P1BC1F1-derived doubled haploids; 
! 18, P2BC1DH, P2BC1F1-derived doubled haploids; 
! 19, P1BC2DH, P1BC2F1-derived doubled haploids; 
! 20, P2BC2DH, P2BC2F1-derived doubled haploids; 
   7      !Mapping Population (see remarks above)
   2      !Mapping Function (1 for Kosambi; 2 for Haldane; 3 for Morgan)
   2      !Marker Space Type (1 for intervals; 2 for positions)
   1      !Marker Space Unit(1 for centiMorgans; 2 for Morgan)
   6      !Number of Chromosomes (or Linkage Groups)
 200      !Size of the mapping population
   1      !Number of environments
 
!***************************************** Chromosomes and Linkage Maps **********************************************
!Chromosome                 NumMarkers
-CH1                        16
-CH2                        16
-CH3                        16
-CH4                        16
-CH5                        16
-CH6                        16
!Linkage map (Marker name followed by position or the interval length)
 MK-1-1                1     0.000
 MK-1-2                1    10.000
 MK-1-3                1    20.000
 MK-1-4                1    30.000
 MK-1-5                1    40.000
 MK-1-6                1    50.000
 MK-1-7                1    60.000
 MK-1-8                1    70.000
 MK-1-9                1    80.000
 MK-1-10               1    90.000
 MK-1-11               1   100.000
 MK-1-12               1   110.000
 MK-1-13               1   120.000
 MK-1-14               1   130.000
 MK-1-15               1   140.000
 MK-1-16               1   150.000
 MK-2-1                2     0.000
 MK-2-2                2    10.000
 MK-2-3                2    20.000
 MK-2-4                2    30.000
 MK-2-5                2    40.000
 MK-2-6                2    50.000
 MK-2-7                2    60.000
 MK-2-8                2    70.000
 MK-2-9                2    80.000
 MK-2-10               2    90.000
 MK-2-11               2   100.000
 MK-2-12               2   110.000
 MK-2-13               2   120.000
 MK-2-14               2   130.000
 MK-2-15               2   140.000
 MK-2-16               2   150.000
 MK-3-1                3     0.000
 MK-3-2                3    10.000
 MK-3-3                3    20.000
 MK-3-4                3    30.000
 MK-3-5                3    40.000
 MK-3-6                3    50.000
 MK-3-7                3    60.000
 MK-3-8                3    70.000
 MK-3-9                3    80.000
 MK-3-10               3    90.000
 MK-3-11               3   100.000
 MK-3-12               3   110.000
 MK-3-13               3   120.000
 MK-3-14               3   130.000
 MK-3-15               3   140.000
 MK-3-16               3   150.000
 MK-4-1                4     0.000
 MK-4-2                4    10.000
 MK-4-3                4    20.000
 MK-4-4                4    30.000
 MK-4-5                4    40.000
 MK-4-6                4    50.000
 MK-4-7                4    60.000
 MK-4-8                4    70.000
 MK-4-9                4    80.000
 MK-4-10               4    90.000
 MK-4-11               4   100.000
 MK-4-12               4   110.000
 MK-4-13               4   120.000
 MK-4-14               4   130.000
 MK-4-15               4   140.000
 MK-4-16               4   150.000
 MK-5-1                5     0.000
 MK-5-2                5    10.000
 MK-5-3                5    20.000
 MK-5-4                5    30.000
 MK-5-5                5    40.000
 MK-5-6                5    50.000
 MK-5-7                5    60.000
 MK-5-8                5    70.000
 MK-5-9                5    80.000
 MK-5-10               5    90.000
 MK-5-11               5   100.000
 MK-5-12               5   110.000
 MK-5-13               5   120.000
 MK-5-14               5   130.000
 MK-5-15               5   140.000
 MK-5-16               5   150.000
 MK-6-1                6     0.000
 MK-6-2                6    10.000
 MK-6-3                6    20.000
 MK-6-4                6    30.000
 MK-6-5                6    40.000
 MK-6-6                6    50.000
 MK-6-7                6    60.000
 MK-6-8                6    70.000
 MK-6-9                6    80.000
 MK-6-10               6    90.000
 MK-6-11               6   100.000
 MK-6-12               6   110.000
 MK-6-13               6   120.000
 MK-6-14               6   130.000
 MK-6-15               6   140.000
 MK-6-16               6   150.000
!*********************************** Marker Types ********************************************************************
!Co-dominant marker: When heterozygote F1 is present, P1 is coded as 2, F1 is coded as 1, and P2 is coded as 0; Otherwise, P1 is coded as 2, and P2 is coded as 0. 
!Dominant marker: When heterozygote F1 is present, P1 and F1 are coded as 12, and P2 is coded as 0; Otherwise, P1 is coded as 2, and P2 is coded as 0.  
!Recessive markers: When heterozygote F1 is present, P1 is coded as 2, and F1 and P2 are coded as 10; Otherwise, P1 is coded as 2, and P2 is coded as 0. 
!Missing marker is coded as -1. 
 MK-1-1                 0   1   1   2   1   0   2   2   1   1   1   2   1   2   0   2   2   2   1   0   1   1   1   2   1   0   1   2   1   1   0   0   1   1   1   2   0   2   0   2   2   1   0   1   1   1   1   1   2   2   1   2   1   0   0   1   1   1   2   2   1   2   1   0   1   0   0   0   0   1   2   2   2   1   2   2   2   0   1   1   2   1   0   2   1   1   0   2   2   1   1   2   0   1   1   2   2   0   2   2   2   2   2   0   0   2   1   1   1   1   2   1   1   1   0   1   0   0   1   0   2   0   1   1   1   1   2   1   2   1   1   1   1   1   1   0   1   1   1   1   1   2   1   0   0   1   1   0   1   0   0   0   1   2   2   1   2   1   2   2   1   1   1   1   0   1   2   1   1   0   2   1   0   1   0   1   0   1   0   2   2   0   0   2   0   1   1   1   1   0   1   0   1   1   1   1   2   0   1   2
 MK-1-2                 0   1   1   1   1   0   2   2   1   1   1   2   1   2   0   2   2   2   1   1   0   1   1   2   1   1   0   2   1   1   0   1   1   1   1   1   0   1   0   2   2   1   0   1   1   1   1   1   1   2   1   2   1   0   0   1   1   0   2   2   1   2   1   0   2   0   0   1   0   2   2   2   1   1   2   2   1   0   1   1   1   1   0   2   1   1   0   2   1   1   1   2   0   1   1   2   1   0   1   2   1   2   2   0   0   2   1   1   1   1   2   1   1   1   0   1   0   0   1   0   1   0   1   0   1   1   2   1   2   1   1   1   1   1   1   0   1   1   1   1   1   2   1   0   0   1   1   0   1   0   0   1   0   2   2   1   2   1   1   2   1   1   1   0   0   1   2   1   1   0   2   1   0   1   0   1   0   1   0   2   2   0   0   2   0   1   1   1   1   0   1   0   1   1   0   1   2   0   1   2
 MK-1-3                 1   1   0   1   1   0   0   2   1   1   2   2   2   1   0   2   2   2   2   1   0   1   1   2   0   1   0   1   1   1   0   1   1   0   1   1   0   1   0   2   1   1   0   1   1   1   1   1   1   2   1   2   1   0   0   1   2   1   2   2   1   2   1   0   2   0   0   1   0   2   1   2   1   1   2   2   1   0   1   1   1   1   0   2   1   1   0   2   0   1   1   1   1   1   0   1   2   0   1   2   1   2   1   0   1   2   1   1   2   0   2   1   1   1   0   1   0   0   1   0   1   0   0   0   1   1   2   1   2   2   1   1   1   1   0   0   1   1   1   1   1   0   1   0   1   2   1   0   1   0   0   2   1   2   2   1   2   1   0   1   1   1   1   0   0   1   2   1   2   0   2   2   0   1   1   0   0   1   0   2   2   1   0   2   0   1   1   0   1   1   1   1   1   1   0   0   2   0   1   2
 MK-1-4                 1   2   0   1   1   1   0   2   0   0   2   2   2   1   0   2   1   2   2   1   1   1   1   2   0   1   0   1   1   1   0   1   1   0   1   2   0   0   0   2   1   1   0   1   1   1   1   2   1   2   1   2   1   0   0   1   1   1   2   2   1   2   1   0   2   1   1   1   1   1   1   2   0   1   2   2   1   1   1   1   1   0   0   2   1   1   0   1   0   1   1   1   1   2   0   1   2   0   1   2   1   2   1   0   1   1   1   1   2   0   2   0   1   1   0   1   0   0   1   0   1   0   0   0   1   1   2   1   2   0   1   1   1   1   0   0   1   1   1   1   0   0   1   1   1   2   1   0   1   0   1   2   2   2   2   1   2   1   0   1   1   2   1   0   0   2   2   1   2   0   1   1   0   1   1   0   0   0   0   2   2   1   0   1   0   1   0   0   2   1   1   1   2   1   0   0   2   0   1   2
 MK-1-5                 1   2   0   1   1   1   0   2   1   0   2   2   2   2   0   2   1   2   2   1   1   1   1   1   0   1   1   1   1   1   0   1   1   0   1   1   0   1   0   1   1   1   0   1   2   1   1   2   1   2   1   2   1   0   1   1   1   1   2   2   1   2   2   0   2   2   1   1   1   1   1   2   0   1   2   2   1   1   1   1   0   0   0   2   1   1   0   1   1   1   1   1   0   2   0   1   2   0   1   2   1   2   1   0   1   1   1   1   2   0   2   0   1   1   0   1   0   0   1   0   1   0   0   0   1   1   2   1   2   0   1   1   1   1   0   0   1   1   0   1   0   0   1   1   1   2   2   0   1   1   1   2   2   2   2   0   2   1   0   1   1   1   1   0   0   2   2   1   1   0   1   0   0   1   1   1   1   1   0   2   2   1   0   1   0   0   0   0   2   1   1   1   2   1   0   1   1   0   1   2
 MK-1-6                 2   2   1   1   1   0   0   2   1   0   2   2   2   2   0   2   1   2   2   1   1   2   0   1   0   1   2   1   1   1   1   2   1   0   1   1   1   2   1   1   2   1   0   1   2   1   2   0   1   2   1   2   1   0   1   1   1   1   1   2   1   2   1   0   2   2   1   1   1   1   1   2   0   1   2   2   1   1   1   1   0   0   0   2   1   1   1   1   1   1   1   1   0   2   0   1   2   0   1   2   1   2   1   0   1   1   1   0   2   0   2   0   1   1   0   1   0   0   0   1   1   0   0   0   1   1   1   1   2   0   1   1   0   1   0   0   1   1   0   1   0   0   1   1   1   2   2   0   1   1   2   2   2   2   1   0   2   1   0   0   1   2   1   0   1   2   2   1   2   0   1   0   1   1   1   2   1   1   0   2   2   2   0   2   0   0   0   0   2   1   1   0   2   1   0   1   2   0   1   2
 MK-1-7                 2   1   1   1   1   1   0   2   1   1   2   2   2   2   0   1   1   2   2   1   1   1   0   0   0   1   2   1   1   1   1   2   1   0   1   0   1   2   1   1   2   1   1   1   2   1   2   0   2   1   1   2   1   1   1   1   1   2   1   2   0   1   1   1   2   2   1   1   1   1   1   2   0   1   2   2   1   1   1   1   0   0   0   2   1   1   2   1   1   2   2   1   0   2   1   1   2   1   1   2   1   2   1   0   0   1   1   0   2   0   2   0   2   1   0   1   1   0   0   1   1   1   0   0   1   2   2   2   2   0   1   1   0   1   0   0   1   1   0   0   0   0   0   0   1   1   2   0   1   1   2   2   2   2   1   0   1   0   1   0   1   2   1   1   1   1   2   1   2   0   1   0   1   1   1   2   2   2   0   2   2   2   1   2   0   0   0   0   2   0   1   0   2   1   0   1   2   0   0   2
 MK-1-8                 2   1   1   1   1   1   0   2   1   1   2   2   2   2   0   1   2   2   2   1   1   1   0   0   0   2   2   1   1   1   1   2   1   0   1   0   1   2   1   2   2   2   1   2   2   0   2   0   1   1   1   2   1   1   0   1   1   2   0   2   0   1   1   1   2   2   1   1   2   1   1   2   1   1   1   2   2   1   1   1   0   0   0   2   1   1   2   1   1   2   1   1   0   2   2   1   2   1   1   2   1   2   1   0   0   0   1   0   1   0   2   0   2   1   0   2   2   0   1   1   1   0   1   0   2   2   2   2   2   0   1   1   0   1   0   1   2   1   0   0   1   0   0   0   1   1   2   0   1   1   1   2   2   2   2   0   1   0   1   0   1   2   1   2   1   2   2   1   2   1   1   0   1   1   1   2   2   2   0   2   2   2   1   2   0   0   0   1   2   0   1   0   1   2   0   2   2   0   1   2
 MK-1-9                 2   1   1   1   1   1   1   2   1   0   2   2   2   2   0   0   2   2   2   0   1   1   0   0   0   2   2   1   2   1   1   2   2   1   1   0   1   2   1   2   2   2   0   2   2   0   2   0   1   1   0   2   1   1   0   1   1   2   0   2   1   1   1   0   2   2   0   1   2   1   1   2   0   1   1   2   2   1   1   1   0   1   0   2   0   1   2   1   1   1   1   1   0   0   2   1   2   1   1   2   1   2   1   0   0   1   1   0   1   0   2   0   1   1   0   2   2   0   2   1   1   0   1   1   2   2   2   1   1   0   1   1   1   1   0   1   2   1   0   0   1   0   0   0   1   2   2   1   1   1   1   2   2   2   2   0   1   1   1   1   1   2   1   2   1   2   2   0   2   1   1   0   1   1   1   2   2   2   0   2   2   2   1   2   0   0   0   2   2   0   1   0   1   2   0   2   2   0   1   2
 MK-1-10                2   1   2   1   1   1   1   2   2   1   2   1   2   1   0   1   1   1   2   0   1   1   0   0   0   2   2   1   2   1   1   2   2   1   1   0   2   2   1   2   2   2   0   2   2   0   2   1   1   0   0   2   2   2   0   1   1   0   0   2   1   0   1   1   2   2   0   1   2   1   1   2   0   1   2   2   2   1   2   1   0   1   0   2   0   1   2   1   1   1   2   1   0   1   1   1   2   1   1   2   1   2   1   1   1   1   1   0   1   0   2   0   1   1   0   2   2   0   1   2   1   0   1   1   2   2   2   1   0   1   1   1   1   1   0   1   2   1   0   0   1   0   0   0   0   2   1   2   1   1   1   2   2   2   2   1   1   1   1   1   1   1   1   2   1   1   2   1   2   1   1   0   1   1   1   2   2   2   1   2   1   1   1   2   0   0   1   2   1   0   1   0   2   2   0   2   1   1   2   2
 MK-1-11                2   1   2   1   0   1   1   2   2   1   2   2   2   1   0   1   1   1   2   0   1   1   1   0   1   2   2   1   2   1   0   2   2   1   1   0   2   2   1   1   2   1   0   2   2   0   2   1   1   0   0   2   2   2   0   0   1   0   1   2   1   1   1   0   2   2   0   1   2   1   1   2   0   1   2   2   2   0   2   0   0   1   1   2   0   1   2   1   1   1   1   1   0   1   1   1   2   1   1   2   1   1   1   1   1   1   1   0   1   0   2   0   1   1   0   2   2   0   2   2   1   1   1   2   2   2   2   1   0   1   0   1   1   1   0   1   2   1   0   0   1   0   0   0   0   2   1   1   1   1   1   2   2   2   1   1   1   1   1   1   2   1   1   2   1   1   2   1   1   1   1   0   1   1   1   2   2   2   1   2   1   1   1   2   0   0   2   2   1   1   2   0   2   2   0   2   1   2   1   2
 MK-1-12                1   1   2   1   0   1   1   2   1   1   2   2   2   1   0   1   1   0   1   0   1   2   1   0   1   2   2   1   2   1   0   2   2   1   1   1   2   2   1   1   2   1   0   2   2   0   2   1   1   0   0   1   2   1   0   0   1   0   1   2   1   1   1   1   2   2   0   2   2   0   1   2   0   1   2   2   2   1   2   1   0   1   1   2   0   0   2   1   2   1   0   1   0   1   1   1   2   1   1   2   1   1   1   1   1   1   1   0   1   0   2   1   1   1   0   2   2   0   1   2   1   1   1   2   2   2   1   1   0   1   0   1   1   2   0   1   2   1   0   1   1   0   0   0   1   2   0   0   1   1   1   2   2   2   1   0   1   1   2   1   2   1   1   2   1   1   2   1   1   1   1   1   1   1   1   1   2   2   1   2   1   1   1   2   0   0   2   2   1   1   2   0   2   2   0   2   1   2   2   1
 MK-1-13                1   1   1   0   0   0   1   2   1   0   2   2   2   1   0   1   1   0   1   0   1   2   1   0   1   2   2   1   1   1   1   2   2   1   1   1   2   2   1   0   2   1   0   2   1   0   2   1   1   0   0   1   2   2   0   0   1   0   2   2   1   1   1   1   2   2   0   2   2   0   1   2   0   1   2   2   2   1   2   0   0   1   1   2   1   0   2   1   2   1   0   1   0   1   1   0   2   1   1   2   1   1   1   1   2   1   1   1   1   0   2   1   1   1   0   2   1   0   1   2   1   1   0   2   2   2   1   1   0   1   0   2   1   2   0   1   2   1   0   2   1   0   0   0   1   1   0   0   1   1   1   2   2   2   1   0   0   1   2   1   2   1   1   2   1   1   2   1   1   1   1   1   1   1   1   0   2   2   1   2   1   2   2   2   0   0   1   2   1   1   2   1   2   2   1   2   1   2   2   1
 MK-1-14                1   1   1   0   0   0   1   2   1   0   2   2   2   1   0   1   1   1   1   0   1   2   1   0   1   2   2   1   1   1   1   2   2   1   1   2   2   2   1   0   2   1   0   2   1   0   2   1   1   0   0   1   2   2   0   0   1   0   2   2   0   1   1   0   1   2   0   2   2   0   1   2   0   1   2   2   1   1   2   1   0   1   1   1   1   0   0   1   2   1   0   1   1   0   2   0   2   1   1   2   1   1   1   1   2   1   1   1   1   0   2   0   1   1   0   2   1   0   1   2   1   1   0   2   2   2   1   1   1   1   0   2   1   2   0   2   1   1   0   2   1   0   0   0   1   1   0   0   1   1   1   1   2   2   1   1   0   1   2   1   1   1   1   2   1   1   2   1   1   2   1   1   1   1   1   0   2   2   1   2   1   2   2   2   0   1   1   2   2   1   2   1   1   2   1   2   0   2   0   1
 MK-1-15                1   1   1   0   0   0   1   2   1   0   2   1   2   1   0   2   1   1   1   0   1   2   0   0   1   1   1   1   1   1   2   2   2   1   1   1   1   2   2   0   2   0   0   2   1   0   2   0   1   2   0   1   2   2   1   0   1   0   2   2   1   1   1   0   1   2   0   2   2   0   1   1   0   1   2   2   1   2   2   1   0   1   2   1   1   0   0   1   2   1   0   1   2   0   2   0   1   1   1   1   1   1   2   0   2   1   0   1   1   0   1   0   1   1   2   2   1   2   1   2   1   1   0   2   2   1   1   1   1   1   0   1   1   1   0   2   1   1   0   2   1   0   0   0   1   1   0   0   1   1   1   1   2   2   1   1   1   1   1   1   1   1   1   2   1   1   1   2   1   2   1   0   2   1   2   1   2   2   0   2   1   1   2   2   0   1   0   2   2   1   1   2   1   2   1   2   0   2   1   1
 MK-1-16                1   1   1   0   0   0   1   2   1   0   2   1   2   2   0   2   1   1   2   1   1   2   0   1   1   1   1   1   1   1   2   1   2   1   0   1   1   2   1   0   2   1   0   2   2   1   2   0   1   2   0   2   2   2   1   0   1   0   0   1   1   1   1   0   1   1   1   2   2   1   1   1   0   1   2   2   1   2   2   1   1   1   2   2   1   0   0   1   2   1   0   2   1   0   2   0   1   1   1   2   1   1   2   1   1   1   0   2   1   0   1   1   1   1   2   2   1   2   1   2   1   1   0   2   2   1   1   1   1   1   1   1   1   1   0   2   1   0   0   2   1   0   0   0   1   1   0   1   1   2   1   1   2   1   1   1   1   1   1   1   1   1   1   2   1   1   1   2   0   2   0   0   2   1   2   1   2   2   0   1   1   1   2   2   0   1   0   2   2   1   1   1   1   2   1   2   0   2   1   1
 MK-2-1                 1   2   1   1   2   1   2   1   1   1   2   1   2   0   1   0   2   1   1   1   1   1   1   2   1   2   0   1   1   1   1   1   1   2   0   2   1   1   2   2   0   2   0   1   0   2   1   1   1   0   2   0   2   0   1   2   2   1   0   0   1   0   1   1   1   1   1   1   2   1   0   0   0   0   1   0   1   0   2   1   2   0   1   1   0   0   0   2   1   1   1   0   1   0   0   1   1   1   0   0   2   1   1   0   2   2   0   0   2   0   1   2   2   1   1   2   1   2   0   1   2   2   1   1   2   2   1   2   0   1   2   1   1   1   1   0   1   2   1   2   0   1   1   0   0   2   2   1   1   0   1   0   2   2   0   1   1   1   0   1   0   0   1   0   1   0   1   1   1   2   1   2   1   1   2   1   0   1   1   2   2   1   1   2   2   1   1   2   2   1   1   2   0   1   0   1   1   0   0   0
 MK-2-2                 1   2   2   1   2   1   2   1   1   1   1   1   2   0   1   1   2   1   1   1   1   2   1   2   1   2   0   0   1   1   1   1   1   2   0   1   1   1   1   2   0   2   1   1   0   2   1   1   1   0   2   0   2   0   1   2   2   0   0   0   1   0   2   2   0   1   1   1   2   0   0   0   1   0   0   0   1   0   2   2   2   1   1   1   1   0   0   2   1   1   1   0   1   0   0   1   0   1   0   0   2   1   1   0   2   1   0   0   2   0   1   2   2   1   1   2   1   2   0   2   1   1   1   1   2   1   1   1   0   1   1   2   1   1   1   0   1   2   1   2   0   1   1   0   0   2   2   2   1   0   1   1   2   1   0   1   1   1   0   1   0   0   1   0   1   1   0   1   1   2   1   2   1   0   2   1   0   1   1   2   2   1   1   2   2   1   1   2   2   0   1   2   0   1   1   1   1   0   0   1
 MK-2-3                 1   1   2   1   2   1   2   1   1   1   2   2   2   0   1   0   2   1   1   0   0   2   1   2   1   2   0   1   1   1   1   1   1   2   0   1   1   1   1   2   0   2   0   1   0   2   1   1   2   0   1   0   2   0   1   2   2   0   0   0   1   0   2   2   0   1   1   1   1   0   0   0   1   1   0   0   0   0   2   2   1   1   1   1   1   0   1   2   1   1   1   0   1   0   0   2   1   1   0   0   2   1   1   0   2   1   0   0   2   0   1   2   2   1   0   2   1   1   0   1   1   1   1   1   2   1   1   1   0   1   0   2   1   1   1   0   1   1   1   2   0   1   1   1   0   1   2   1   0   0   1   2   2   1   0   1   1   1   0   1   0   0   1   0   1   1   0   1   1   2   1   2   1   0   2   1   0   1   1   2   2   1   1   2   2   1   2   1   2   0   1   2   0   2   1   1   1   0   1   1
 MK-2-4                 1   2   2   1   2   1   2   1   1   1   1   2   1   0   0   0   2   1   1   0   0   2   1   2   1   2   0   1   1   1   1   1   1   2   0   1   1   1   0   2   0   2   0   1   0   2   1   0   2   1   1   0   2   1   1   2   1   0   0   0   1   0   2   2   0   1   2   1   1   0   0   0   0   1   0   0   0   0   2   1   1   1   1   0   1   0   1   2   1   1   1   0   1   1   0   1   1   1   0   0   2   1   2   1   2   1   0   0   2   1   1   2   2   1   0   1   1   1   0   1   1   0   1   1   2   1   2   2   1   1   0   2   2   1   1   0   1   1   1   2   0   1   1   1   0   1   2   1   0   0   1   2   2   1   0   1   1   1   0   1   0   0   1   0   1   1   0   1   1   2   1   2   2   0   2   1   1   1   1   2   2   2   2   2   1   1   1   1   2   1   1   2   0   2   1   1   1   0   0   1
 MK-2-5                 1   2   2   0   2   1   2   1   1   1   1   1   1   2   0   1   2   1   1   1   0   2   1   2   1   2   0   1   1   1   1   1   2   2   0   1   1   1   0   2   0   1   0   1   0   1   1   0   2   1   1   1   2   0   1   2   1   1   0   1   1   0   2   2   0   1   2   1   1   0   1   0   0   1   0   0   0   0   2   1   1   1   1   0   1   0   1   2   1   0   1   0   1   1   0   1   1   1   0   0   1   1   2   2   2   1   0   0   2   1   1   2   2   1   0   2   0   1   0   1   0   1   1   1   2   1   2   1   1   1   1   2   2   1   1   0   1   0   1   2   0   1   1   1   0   1   2   1   0   0   0   2   2   1   0   1   1   0   1   1   1   1   1   0   1   2   0   1   1   2   1   2   2   0   2   1   1   1   1   2   2   2   2   2   1   1   1   1   2   1   1   2   0   2   1   1   1   0   0   0
 MK-2-6                 1   2   2   0   1   1   2   1   1   1   1   2   2   2   0   1   1   1   1   2   1   2   1   1   1   1   1   1   1   1   1   1   2   2   1   1   1   1   0   2   1   1   0   1   0   1   2   0   1   1   1   0   2   0   1   2   1   1   0   0   1   0   2   2   1   1   2   1   1   0   0   0   0   1   0   0   0   0   2   1   1   0   2   1   1   1   1   2   1   0   0   0   1   2   0   1   1   1   0   0   0   1   1   2   2   1   1   0   2   2   1   2   2   1   0   2   0   1   0   1   0   1   1   1   2   1   1   2   0   2   1   2   2   0   1   0   1   0   1   2   0   1   1   1   0   1   2   2   0   1   0   1   2   1   0   0   1   0   1   2   2   2   1   0   1   1   0   1   1   2   1   2   2   1   2   1   1   1   1   2   2   1   2   2   1   1   1   0   1   1   1   2   0   2   0   1   1   0   0   1
 MK-2-7                 1   2   2   1   1   1   2   1   1   0   0   2   1   2   0   1   1   2   1   1   1   2   1   1   1   1   1   1   1   1   1   1   2   2   1   1   1   1   0   2   1   1   0   1   0   1   1   0   1   1   1   0   1   0   1   2   1   1   0   0   1   0   2   2   1   1   2   0   1   0   1   0   0   1   0   0   0   0   2   1   1   0   2   1   0   1   1   2   1   0   0   1   0   2   0   1   1   1   0   0   1   1   1   2   2   1   1   1   2   2   1   2   2   0   0   1   0   1   0   1   0   1   1   1   2   1   1   1   0   2   2   2   2   0   1   0   1   0   1   2   0   0   1   1   0   1   2   1   0   1   0   0   2   1   0   0   0   0   1   1   2   2   1   0   1   1   0   0   1   2   2   2   2   1   1   1   2   1   1   2   2   1   2   1   1   1   1   0   1   1   1   1   0   2   0   1   2   0   0   1
 MK-2-8                 1   1   1   1   1   1   2   1   1   1   0   2   1   2   0   1   0   2   1   1   1   2   1   1   1   1   1   1   1   1   1   1   2   1   1   0   1   1   0   2   1   1   0   1   0   1   2   0   1   1   1   0   1   0   1   2   1   1   1   0   1   0   2   2   1   1   2   0   1   0   1   1   0   1   0   0   0   0   2   1   1   0   2   1   0   1   1   2   0   0   0   1   0   1   0   1   1   1   0   1   1   1   1   2   2   1   1   2   2   2   1   2   1   0   0   1   0   2   0   1   0   2   1   1   2   1   0   1   0   1   1   2   2   0   2   0   1   0   2   2   0   0   1   1   0   1   2   2   0   2   0   0   2   1   0   0   0   0   1   1   2   1   1   0   1   1   1   0   1   2   2   2   2   0   1   2   2   1   1   2   2   1   1   1   2   1   1   0   2   0   1   1   1   2   0   1   2   0   0   2
 MK-2-9                 1   1   1   2   1   1   2   1   0   1   1   2   1   1   0   1   1   1   1   1   1   2   1   1   1   0   1   1   1   2   1   0   2   1   1   0   0   1   0   2   1   1   0   1   0   1   2   0   1   1   1   0   0   0   1   2   1   1   1   0   1   1   2   2   1   1   2   0   1   0   1   1   0   1   0   0   0   1   2   1   1   0   2   1   0   1   1   1   0   0   0   1   0   1   0   1   1   1   0   1   0   2   1   2   1   1   1   2   2   2   1   2   1   0   0   1   0   2   1   0   0   2   1   2   2   1   0   1   0   1   1   2   2   0   2   0   1   1   2   2   0   0   1   1   0   1   2   2   0   1   0   0   2   2   0   1   0   0   1   1   2   1   0   0   1   2   1   0   1   2   2   2   2   0   2   2   1   1   1   2   1   1   1   1   2   1   1   0   2   0   1   1   1   1   0   0   2   0   0   1
 MK-2-10                1   1   0   2   1   1   2   1   0   1   1   2   1   1   0   1   1   1   0   1   1   1   2   1   1   0   1   1   1   2   1   0   2   1   1   0   0   1   0   2   1   1   0   1   0   1   2   0   1   1   0   0   0   0   1   2   1   1   1   1   1   1   2   2   1   1   2   1   1   1   1   1   0   1   0   0   1   1   2   1   1   0   2   1   0   0   1   1   0   0   0   1   0   1   0   1   1   1   0   1   0   2   1   2   1   2   0   2   2   1   1   2   0   0   0   1   0   2   1   0   0   1   1   1   2   1   0   1   0   1   1   2   2   0   2   0   1   0   2   2   0   0   1   2   0   1   2   2   1   1   0   0   2   2   0   1   0   0   1   1   2   1   0   0   1   2   1   0   1   2   2   2   2   0   1   1   0   1   1   1   1   1   1   1   2   1   1   0   2   0   1   1   0   1   0   0   2   0   0   1
 MK-2-11                1   1   0   1   1   1   2   1   0   1   1   2   1   1   0   1   2   1   0   1   1   1   2   1   1   0   1   1   2   2   1   0   2   1   1   0   1   1   0   2   0   1   0   1   0   2   2   0   1   1   0   1   0   0   0   2   1   1   1   1   1   1   2   2   1   2   1   1   0   1   1   1   0   1   1   0   1   1   2   1   1   0   2   1   1   1   1   1   0   0   0   1   0   1   0   1   1   1   0   1   1   2   1   2   1   2   0   2   2   1   2   2   1   0   1   1   1   2   1   0   0   1   1   1   2   1   1   1   1   1   1   2   2   0   2   0   1   0   2   2   0   0   1   2   0   1   2   2   1   1   0   1   2   2   0   0   0   0   1   1   2   2   0   0   1   2   1   0   1   2   2   2   2   0   1   1   1   1   1   1   1   1   1   1   2   0   1   0   2   1   1   1   0   1   0   0   2   0   1   1
 MK-2-12                1   1   0   1   0   2   2   0   0   1   1   2   1   0   1   2   2   2   0   0   1   1   2   1   1   1   1   1   2   1   1   1   2   1   1   0   0   1   0   2   0   1   0   1   0   2   2   0   1   1   1   1   1   0   0   2   1   1   2   1   1   1   2   2   1   2   1   1   1   1   1   2   1   1   1   0   2   1   2   1   1   0   2   1   1   2   1   1   1   0   0   1   0   0   0   1   1   1   0   1   1   2   1   1   1   2   0   2   2   1   2   2   1   0   1   1   1   1   1   0   0   1   1   1   1   1   1   1   1   1   0   2   2   0   1   0   0   0   2   2   1   0   1   2   0   1   1   2   1   1   0   1   2   2   0   0   0   0   1   1   2   2   0   0   1   2   0   0   2   2   2   2   2   0   1   1   1   0   1   2   1   2   1   2   2   0   1   0   0   1   1   1   0   1   0   1   2   0   1   1
 MK-2-13                1   1   0   0   0   1   2   0   1   1   1   2   1   0   2   2   2   2   0   1   1   0   2   1   1   1   1   1   2   1   1   1   2   1   1   0   0   1   0   2   0   0   1   1   0   2   2   1   2   1   1   1   0   0   0   2   1   1   1   1   1   1   2   2   1   2   1   1   0   1   1   2   1   1   0   1   2   0   2   1   2   1   2   1   1   2   1   1   1   0   0   1   0   1   0   1   1   1   0   0   1   1   1   0   1   2   0   2   2   1   2   2   1   0   1   1   1   1   1   0   0   1   2   1   0   1   1   1   1   1   0   2   2   0   1   0   0   0   2   2   1   0   1   2   0   1   2   2   1   1   0   1   2   2   1   0   0   0   1   1   2   2   0   0   1   2   1   0   2   2   2   1   2   0   1   1   1   0   1   2   1   2   1   2   2   1   1   1   0   2   1   1   0   1   0   1   2   0   1   1
 MK-2-14                1   1   1   0   0   1   2   0   1   1   1   2   1   1   2   2   2   2   1   1   1   0   1   1   2   0   1   1   1   1   1   1   1   1   1   0   0   1   0   2   0   0   1   1   0   2   2   0   2   0   0   1   0   0   0   2   1   1   1   1   1   1   2   1   1   2   2   1   0   1   1   1   2   1   1   1   2   0   2   1   2   1   2   0   1   2   1   1   1   0   0   1   0   1   1   1   1   1   0   0   0   1   1   0   1   1   0   2   2   1   2   2   1   0   1   1   1   1   1   0   0   1   2   1   2   1   1   1   1   1   0   2   2   0   1   0   0   1   2   2   1   0   2   2   0   1   2   2   1   1   0   1   2   2   2   0   0   0   0   2   1   2   1   0   1   2   1   0   2   2   1   1   2   0   1   1   1   0   1   2   1   2   1   2   2   1   1   1   0   2   1   2   0   1   0   1   2   0   1   2
 MK-2-15                1   1   1   0   0   1   2   0   1   1   1   2   1   0   2   2   2   2   1   1   1   0   1   1   2   1   1   1   0   1   1   1   2   2   1   0   0   1   0   2   0   0   1   1   1   2   2   0   2   0   0   1   1   0   2   2   1   0   1   1   1   1   0   2   1   2   1   1   0   1   1   1   1   1   0   1   2   0   2   1   2   1   1   0   1   2   0   1   0   0   0   2   0   0   1   1   1   1   1   0   0   1   1   1   1   1   0   1   0   1   2   2   1   0   1   1   2   1   1   0   0   1   2   1   2   1   1   1   1   1   1   2   2   0   1   0   0   1   1   2   0   0   2   2   0   1   2   2   1   1   1   1   2   2   1   0   0   0   1   1   1   2   1   1   2   2   0   0   2   2   1   1   1   0   1   0   1   0   1   2   1   2   1   2   1   1   1   1   0   2   1   2   0   1   0   2   2   0   1   2
 MK-2-16                1   1   1   0   0   2   2   0   1   1   1   2   1   0   1   2   1   2   1   0   1   0   1   1   2   1   1   1   0   1   1   1   1   1   1   0   0   0   1   2   0   0   1   1   1   1   2   0   2   0   0   0   1   1   1   2   1   0   1   1   1   1   0   2   2   2   1   1   0   1   1   1   1   1   0   2   2   0   2   1   2   0   1   0   1   2   0   1   1   0   0   2   0   0   1   1   1   1   1   0   0   1   1   2   1   1   0   1   0   1   2   2   1   0   2   0   2   1   1   0   0   1   2   0   2   1   1   1   1   1   1   2   1   0   1   1   1   1   1   2   0   1   2   2   1   1   2   2   0   1   1   1   2   1   1   0   1   0   0   1   1   2   1   1   1   1   0   0   2   1   1   1   0   0   1   0   1   0   1   2   2   2   1   2   1   1   1   1   0   2   1   2   0   1   0   2   2   0   1   2
 MK-3-1                 0   1   2   1   1   0   2   0   1   2   1   1   0   0   1   0   2   1   2   1   1   1   0   1   1   1   1   1   2   1   1   1   0   2   1   2   1   2   1   0   1   2   1   0   1   2   0   1   1   1   1   1   2   1   2   1   0   1   0   1   2   1   1   2   2   1   0   2   1   1   2   2   1   0   1   0   1   1   1   1   1   1   2   1   1   0   0   1   1   1   0   0   2   2   2   2   2   1   1   2   1   2   0   1   1   2   2   1   2   0   1   0   1   0   0   1   2   1   2   1   1   1   1   2   1   1   0   1   2   2   0   0   1   2   0   2   1   0   0   1   1   2   2   1   1   1   0   2   2   2   0   2   0   1   1   2   2   1   2   0   2   1   0   0   2   1   2   1   1   2   1   0   1   1   1   0   0   0   2   2   1   1   1   2   0   0   1   1   1   2   1   2   1   1   1   2   0   1   0   1
 MK-3-2                 1   1   2   1   1   1   1   0   1   2   1   1   0   0   1   1   2   2   2   2   1   1   0   1   2   1   1   1   2   1   1   1   0   2   1   2   1   0   1   0   1   2   1   0   1   2   0   1   1   1   1   1   2   1   2   1   0   1   0   2   2   1   1   2   2   1   0   0   1   1   2   2   1   1   1   0   2   1   1   1   1   1   2   0   1   0   0   1   2   1   0   0   2   2   2   2   2   1   1   2   1   2   0   1   1   2   2   1   2   1   0   0   1   0   1   1   2   0   2   1   1   1   2   2   1   1   0   1   2   2   0   0   1   2   1   2   2   0   0   1   0   2   2   1   1   2   1   2   1   2   0   0   0   1   1   2   2   1   2   0   2   1   1   0   2   1   1   1   1   2   1   1   1   1   2   0   0   0   2   2   1   1   1   2   0   0   1   1   1   2   1   2   1   1   1   2   0   1   1   1
 MK-3-3                 1   1   2   1   1   1   0   1   1   2   1   1   0   0   1   1   2   2   2   2   1   1   0   1   2   1   1   0   2   0   1   1   1   2   1   2   1   0   1   1   1   2   1   0   1   2   0   2   1   2   1   1   2   1   2   1   1   1   0   2   2   1   1   1   2   1   0   0   1   1   1   2   1   1   1   0   2   1   0   1   1   1   1   0   1   0   0   0   1   2   0   0   2   2   1   2   2   1   1   2   1   2   1   1   2   2   2   1   2   0   1   0   1   0   1   1   1   0   2   1   1   1   2   2   1   1   0   1   2   2   0   0   1   2   0   1   2   1   0   1   0   2   2   1   1   2   1   2   2   2   0   0   0   0   0   1   2   1   2   2   2   1   1   0   2   1   1   1   1   2   1   1   2   1   2   0   0   0   2   2   2   1   1   2   0   1   1   1   1   1   1   1   1   1   1   2   0   1   0   1
 MK-3-4                 1   1   2   1   2   1   0   1   1   2   0   1   1   1   0   1   2   2   2   2   1   1   0   1   2   1   1   0   2   0   1   1   1   2   1   2   2   0   1   1   1   2   2   0   2   2   1   2   1   2   2   1   2   1   1   1   1   1   0   1   2   1   0   1   2   1   0   0   1   1   1   2   1   1   1   0   2   1   0   1   1   1   1   0   1   1   1   0   1   1   0   0   2   2   1   2   1   1   0   1   1   2   0   1   2   1   0   1   2   0   1   0   1   1   1   1   2   1   2   1   1   1   2   2   0   1   0   1   2   1   0   1   1   2   1   1   2   1   0   0   0   1   2   1   1   1   1   1   2   2   0   0   0   0   0   1   2   1   2   2   2   1   1   0   2   1   1   1   1   1   1   1   1   0   1   0   0   0   2   2   2   1   1   1   0   1   1   1   1   2   1   1   2   1   2   2   0   2   1   1
 MK-3-5                 1   1   2   1   2   1   0   1   1   2   0   1   1   1   0   0   2   1   1   2   2   1   1   1   2   1   1   0   2   0   1   1   1   2   1   2   2   0   1   1   1   1   2   0   1   2   1   2   1   2   2   2   2   2   1   1   1   2   0   1   2   1   0   1   2   1   2   0   0   1   1   1   1   2   1   0   2   1   0   1   1   1   1   0   0   2   0   0   1   1   0   0   2   2   1   1   1   1   0   1   1   2   0   1   2   1   0   1   2   0   1   1   1   1   1   1   1   1   1   1   1   1   1   2   0   1   0   2   2   1   0   1   1   1   1   1   1   0   0   0   0   1   2   1   2   1   1   1   2   2   0   1   0   0   0   1   2   1   2   2   1   2   1   0   2   1   1   0   1   1   2   1   1   0   0   1   0   0   2   2   2   1   1   1   0   1   0   1   1   2   1   1   2   1   2   1   0   2   0   1
 MK-3-6                 1   1   2   0   2   1   0   1   1   2   0   1   1   0   0   1   2   0   1   2   2   2   1   1   2   1   1   0   2   0   2   1   1   2   1   2   2   0   1   1   2   1   2   0   1   2   1   1   1   1   2   2   2   2   1   1   1   2   0   1   2   1   0   1   2   1   2   0   1   2   1   1   1   2   1   1   2   1   0   1   0   0   1   0   1   2   1   0   1   1   0   1   2   2   2   1   1   1   0   1   1   2   0   2   1   1   0   1   2   0   1   1   1   1   0   1   1   1   1   1   1   0   1   2   0   1   0   2   1   1   0   0   1   2   1   1   1   0   0   1   0   1   1   1   2   1   1   1   2   2   0   1   0   1   0   1   2   1   1   2   1   1   1   0   2   1   1   0   1   1   2   1   1   1   0   1   0   0   2   2   2   1   1   1   0   1   0   1   1   2   1   1   2   1   2   1   0   1   1   1
 MK-3-7                 1   0   2   0   2   1   0   0   1   2   0   1   1   2   0   1   1   0   1   2   2   2   1   1   0   1   1   1   2   0   2   1   1   2   2   2   2   0   1   0   2   1   2   0   1   2   1   1   1   0   2   2   1   2   0   1   1   1   0   1   2   1   0   1   2   1   1   0   1   2   1   1   1   1   1   0   2   1   0   1   0   0   1   1   1   2   1   0   1   1   0   1   2   2   2   2   1   1   0   1   1   2   0   1   1   1   1   1   2   0   1   1   1   1   0   2   1   1   1   0   1   2   1   1   1   1   0   2   1   0   0   1   1   2   1   2   1   0   0   1   0   1   1   1   2   1   1   1   2   2   0   1   0   2   0   1   0   1   0   0   1   2   1   0   2   1   1   0   1   1   2   1   1   1   0   1   0   0   2   2   1   1   2   1   1   1   1   1   1   2   2   1   2   1   2   1   0   1   1   1
 MK-3-8                 1   0   2   0   2   1   0   0   1   2   0   1   1   2   0   1   1   0   1   2   1   2   1   1   0   1   1   1   2   1   2   1   1   2   1   2   1   0   1   0   1   1   2   2   2   2   1   1   1   0   2   2   1   1   0   0   2   0   0   1   1   1   0   1   2   1   1   0   1   2   1   1   1   0   1   0   2   1   0   1   0   1   1   1   2   2   1   0   2   0   1   1   1   2   2   2   1   1   0   1   1   1   0   0   0   2   1   0   2   0   0   1   1   1   0   2   1   1   0   0   2   0   1   0   1   1   0   1   1   0   0   1   1   2   1   2   1   0   0   1   0   2   1   1   2   1   2   1   2   2   0   1   1   1   0   1   1   1   1   1   1   2   2   0   2   1   1   0   1   1   1   1   1   1   0   1   0   0   2   2   1   1   2   1   1   2   1   1   0   2   2   1   2   1   2   2   0   1   1   1
 MK-3-9                 1   0   2   0   2   1   0   0   1   2   0   1   0   2   0   1   1   0   1   2   1   2   1   1   0   1   1   1   2   1   2   1   0   2   1   2   1   0   1   1   1   1   1   2   1   1   1   1   1   0   2   2   1   1   1   0   2   0   0   1   1   1   0   1   2   1   0   0   1   2   1   1   1   1   1   0   2   1   0   0   0   1   1   1   1   2   2   1   2   0   2   1   1   2   0   2   1   0   1   1   1   1   0   1   0   2   1   0   2   0   1   1   1   0   0   2   1   1   1   0   2   1   1   0   1   1   0   1   2   1   0   1   1   1   1   2   1   0   0   1   0   2   1   1   2   0   2   1   2   1   0   1   1   1   0   1   1   1   1   1   1   2   2   0   2   1   1   1   2   1   1   1   1   1   0   1   0   0   0   2   1   1   1   1   1   1   1   2   0   2   2   1   2   1   2   1   0   2   1   1
 MK-3-10                1   0   2   1   1   1   0   1   1   2   0   1   0   1   0   1   1   0   1   2   2   2   1   1   1   2   1   1   2   1   2   1   0   1   1   2   2   0   1   1   1   0   1   2   0   0   1   1   1   0   2   2   1   1   1   0   2   0   0   1   0   1   0   1   2   1   0   1   1   2   2   1   1   1   1   0   1   0   0   0   0   1   1   1   2   2   2   1   2   0   2   1   1   2   0   2   1   1   2   1   1   0   0   0   1   2   1   0   2   0   1   1   1   0   0   2   1   1   2   0   2   1   2   0   2   1   0   1   2   2   0   1   1   2   2   2   1   0   1   1   1   2   1   2   2   0   2   1   2   1   0   1   1   1   0   1   1   2   1   0   0   2   2   0   2   1   2   1   2   1   1   1   2   1   0   1   0   1   0   1   1   1   1   1   1   1   1   2   0   2   1   1   2   1   2   1   1   1   1   1
 MK-3-11                1   0   2   1   1   1   1   0   1   2   0   1   0   0   1   0   1   0   1   2   1   2   1   1   0   2   1   1   1   1   2   0   0   2   1   2   2   0   1   1   1   1   1   2   0   1   1   1   2   0   2   2   1   1   1   0   2   0   0   0   0   1   0   0   2   1   0   1   1   1   2   1   1   1   1   0   1   0   0   0   0   1   1   1   2   2   2   1   1   0   2   0   1   2   0   2   1   1   2   1   1   0   0   0   1   2   1   0   2   0   2   1   1   1   0   2   1   1   2   0   2   1   2   0   2   1   0   1   2   1   0   1   0   2   2   2   1   0   1   1   1   2   1   2   2   0   2   1   2   1   0   0   1   1   0   1   2   1   1   0   0   2   2   0   2   2   1   2   2   1   1   1   2   1   1   1   0   1   0   2   1   2   1   0   1   1   1   1   0   2   1   2   2   1   2   0   1   1   1   1
 MK-3-12                1   0   2   1   1   1   1   1   1   2   0   0   0   1   1   0   0   0   1   2   1   2   1   1   1   1   1   1   1   1   2   0   1   2   1   2   2   1   1   1   1   0   1   2   0   1   1   1   1   1   2   2   1   1   1   0   1   0   0   0   0   1   1   0   2   1   1   1   0   1   2   1   1   1   1   1   1   0   0   0   0   1   1   1   2   2   1   1   1   1   2   0   1   2   0   2   1   1   1   1   1   1   0   1   0   1   1   0   2   0   1   1   1   2   0   2   1   1   2   0   2   1   2   0   2   1   0   0   2   1   0   1   0   2   2   2   1   1   1   1   1   2   1   2   2   0   2   1   2   1   0   0   1   1   0   1   2   1   1   0   0   2   2   0   1   2   1   1   2   1   1   1   2   1   2   1   0   1   0   2   1   2   2   0   1   2   1   0   0   2   1   1   2   1   2   0   1   1   0   2
 MK-3-13                1   0   2   1   1   1   1   2   1   2   0   0   1   1   1   0   0   0   2   2   0   2   1   0   1   1   1   1   1   1   2   0   1   2   1   2   2   0   1   1   1   0   0   2   0   1   1   1   1   1   2   1   1   1   0   0   1   0   0   0   1   1   2   0   2   1   1   1   0   1   1   2   2   1   1   1   0   0   0   1   0   1   1   1   2   2   1   1   1   1   2   0   1   2   0   2   1   1   1   1   2   1   0   1   1   1   1   0   2   0   1   1   1   2   0   2   1   1   1   0   2   1   2   0   2   1   0   1   2   2   0   1   0   2   2   1   1   1   1   0   1   2   1   2   2   0   2   1   2   0   1   1   2   1   1   1   2   1   1   0   0   1   2   1   1   2   1   1   2   1   1   1   2   1   2   1   0   1   0   2   1   2   2   0   0   2   1   1   0   1   1   1   2   2   2   0   0   1   2   2
 MK-3-14                1   0   2   1   1   1   1   2   1   2   0   0   1   1   1   0   0   1   1   1   1   2   1   0   1   0   1   1   0   1   2   0   2   2   1   2   2   1   1   1   1   0   0   2   0   1   2   1   1   1   2   1   1   0   0   0   1   0   0   1   1   1   2   0   1   1   1   1   0   2   1   2   2   1   1   1   0   0   0   1   1   1   1   1   1   2   0   1   1   1   1   0   1   2   0   2   1   1   1   1   2   1   1   1   1   1   1   0   2   0   1   1   1   2   0   1   1   2   1   0   2   1   2   0   2   0   1   1   2   2   0   1   1   2   2   0   1   0   1   0   0   1   1   2   2   0   2   1   2   0   1   1   2   1   1   1   1   1   1   1   0   1   2   1   1   2   1   1   2   1   1   1   2   1   1   1   0   2   0   1   1   2   2   0   0   1   1   1   0   1   1   1   2   2   2   0   0   1   2   2
 MK-3-15                1   0   2   1   1   1   1   2   2   2   0   0   1   1   1   0   0   1   1   1   1   2   1   0   1   0   1   1   0   1   1   0   1   2   1   2   1   1   1   0   1   0   0   1   0   0   2   1   0   1   2   1   1   1   0   0   1   0   0   1   1   1   2   0   1   1   1   1   0   2   2   2   2   1   1   1   0   0   0   1   1   1   1   1   1   2   0   1   1   2   0   0   1   2   1   2   1   1   1   1   2   1   0   1   1   1   1   0   2   1   1   1   1   2   1   1   1   2   1   0   2   1   2   0   2   1   1   1   2   2   1   1   1   2   2   0   1   0   1   0   1   2   1   2   2   0   1   1   2   1   0   0   2   1   1   1   0   1   1   1   1   0   1   1   1   2   0   1   2   1   0   1   2   1   2   1   0   2   0   1   1   2   2   1   0   1   1   2   1   1   1   1   2   2   2   0   0   1   2   2
 MK-3-16                1   0   1   1   1   1   2   2   2   2   1   0   1   1   0   0   1   1   1   0   1   1   1   0   1   0   1   1   0   1   1   1   1   2   1   1   1   1   1   0   1   0   1   1   0   0   2   2   0   1   2   1   1   1   0   0   1   0   0   1   1   1   2   0   1   1   1   1   1   2   1   2   2   1   1   1   0   0   0   1   1   1   1   1   1   2   0   1   1   2   0   0   1   2   1   2   1   1   1   0   2   1   0   1   1   1   1   0   2   1   1   1   1   2   1   1   1   2   2   0   0   1   2   0   1   1   1   1   2   1   1   1   1   2   2   1   1   0   1   0   1   2   1   2   2   0   0   1   2   1   0   0   2   1   1   1   0   1   1   1   2   0   1   1   1   2   0   1   2   0   0   1   2   1   2   2   0   2   0   2   1   2   2   1   0   0   1   2   1   1   1   1   2   1   2   1   1   1   1   2
 MK-4-1                 1   0   1   0   2   1   1   0   0   2   1   0   1   0   0   2   0   1   1   0   0   0   2   0   1   2   1   0   2   0   1   1   1   0   0   1   1   1   1   0   2   1   0   2   2   2   1   2   1   1   1   2   0   2   2   1   2   2   0   2   1   2   1   1   0   1   1   0   1   2   1   1   2   1   0   1   2   2   1   0   1   1   0   1   1   0   1   1   1   0   1   1   0   2   0   0   1   2   1   1   1   2   2   1   1   1   0   0   0   1   1   0   2   2   0   0   1   1   0   0   1   1   1   1   1   0   1   2   1   0   2   2   2   1   2   1   2   1   1   0   2   1   2   2   1   2   1   0   1   1   2   0   1   1   1   1   2   1   1   0   0   2   0   0   1   1   1   0   1   2   2   1   2   1   1   0   1   1   1   1   0   1   1   2   1   1   0   1   1   2   0   0   2   1   1   2   2   1   0   1
 MK-4-2                 1   1   1   0   2   0   1   0   0   2   1   1   1   0   1   2   0   0   1   0   1   0   2   0   0   2   0   0   2   1   1   1   0   0   0   1   1   1   1   0   2   1   0   2   2   2   1   1   1   1   2   2   0   2   2   1   2   1   0   2   1   2   1   2   0   2   1   0   1   2   1   0   2   2   0   1   2   2   1   0   1   1   0   1   2   0   1   1   1   1   2   1   0   2   0   0   1   2   1   0   1   2   2   0   1   1   1   0   0   1   1   1   1   2   0   0   1   1   0   0   1   1   1   1   1   0   0   2   1   1   2   2   2   1   2   1   2   2   1   0   2   1   2   2   0   2   0   0   1   1   2   0   1   1   1   1   2   1   1   0   0   2   0   0   1   1   1   0   1   2   2   1   2   1   1   0   1   1   1   1   0   1   1   2   1   1   0   1   1   2   0   0   2   1   1   2   2   1   0   1
 MK-4-3                 1   2   1   0   2   0   1   0   0   2   1   2   1   0   1   2   0   0   1   0   1   0   2   0   0   2   0   0   1   1   1   2   0   0   1   1   1   1   1   0   2   1   0   2   2   1   1   1   0   1   2   2   1   2   2   1   1   1   1   2   0   2   1   2   0   2   1   1   0   2   1   0   2   2   0   1   2   2   1   0   1   1   0   1   2   0   1   2   1   1   2   1   0   2   1   0   1   2   1   0   1   2   1   0   1   1   1   0   1   1   1   1   1   2   0   0   1   1   0   0   0   2   1   0   1   0   0   2   1   1   1   2   2   1   2   1   2   2   0   1   2   1   2   2   0   2   1   0   1   1   2   0   1   1   2   1   2   0   1   0   0   2   0   0   1   1   1   0   1   2   1   1   2   1   2   0   1   1   1   1   0   1   1   2   1   1   0   1   1   2   0   1   2   1   1   2   2   1   1   1
 MK-4-4                 1   2   1   0   2   0   1   0   1   2   1   2   1   0   1   2   0   1   1   0   1   0   1   0   0   2   0   0   2   1   1   2   1   0   1   1   1   1   1   0   2   1   0   2   2   1   0   1   0   1   1   2   1   1   1   1   2   1   1   2   1   1   1   2   0   2   1   1   0   2   1   0   2   2   0   1   2   2   1   0   1   1   0   1   2   0   1   2   1   1   2   1   0   0   1   0   1   2   2   0   1   1   1   1   1   1   0   0   1   1   1   1   1   2   0   0   1   1   0   0   0   2   0   0   1   0   0   2   1   1   1   2   2   1   2   1   1   1   0   1   2   1   1   2   0   1   0   0   1   1   2   0   2   1   2   1   2   0   1   0   0   2   0   1   1   2   1   0   0   2   1   1   2   1   2   0   1   1   1   1   1   1   1   2   0   1   0   1   1   2   1   1   2   1   2   2   2   1   2   0
 MK-4-5                 1   2   1   0   2   0   1   0   1   2   1   2   1   0   1   2   0   1   1   0   1   0   1   0   0   2   0   0   2   1   1   2   1   1   1   1   1   1   1   0   1   1   0   2   1   2   0   2   0   2   1   2   1   2   1   1   0   1   1   2   1   2   1   2   0   2   1   1   0   2   0   0   2   2   0   1   2   2   1   0   1   0   0   1   2   0   1   2   1   1   2   0   0   0   1   0   1   2   2   0   1   1   1   1   2   1   1   1   1   1   1   1   1   1   1   0   1   1   1   1   1   2   0   0   1   0   0   2   1   1   1   2   2   1   1   1   1   0   0   2   2   1   2   2   0   1   0   0   1   0   2   0   2   1   2   1   2   0   1   0   0   2   0   1   1   2   1   0   0   2   1   1   2   1   2   0   1   1   1   1   1   1   1   2   0   1   0   1   1   2   1   0   2   2   2   1   2   0   2   0
 MK-4-6                 1   2   1   0   2   0   1   0   1   2   1   1   1   1   1   2   0   2   1   1   1   0   1   0   0   2   0   0   2   1   1   2   1   0   1   1   1   1   1   0   1   1   1   1   1   2   0   1   1   1   1   2   1   2   1   1   0   1   1   2   1   1   1   2   0   2   1   1   1   1   0   0   2   2   0   1   2   1   1   0   1   0   0   1   2   1   1   2   1   1   1   0   0   0   1   0   1   2   1   1   1   1   1   1   2   1   1   2   1   0   1   1   0   0   1   0   1   1   1   1   1   2   0   0   1   0   0   2   1   1   1   2   2   1   1   1   2   0   0   1   2   1   2   2   1   1   0   0   1   0   1   0   1   1   2   1   2   0   2   0   0   2   0   1   1   1   1   1   1   2   1   1   2   1   2   0   1   1   1   1   1   1   1   2   0   0   0   1   1   1   1   1   2   2   2   1   2   1   2   0
 MK-4-7                 1   1   1   0   1   0   1   1   1   1   1   1   1   2   2   2   1   2   1   1   1   0   1   0   1   2   0   0   2   1   1   2   1   0   1   1   1   1   1   0   2   1   0   0   1   2   0   0   1   1   2   2   1   1   1   1   1   1   2   2   1   0   1   2   0   0   0   1   2   1   0   1   2   1   0   1   2   1   1   0   1   0   0   1   2   1   1   2   1   1   1   0   0   0   1   0   1   1   1   1   1   1   1   1   2   1   1   2   1   1   0   1   0   0   1   0   1   1   1   1   1   2   0   0   1   0   0   1   1   2   1   2   2   0   1   1   2   0   0   1   2   1   2   2   1   1   0   0   1   0   1   0   1   1   2   1   2   1   2   0   0   2   0   1   1   1   1   0   1   2   1   1   2   1   2   1   1   1   1   1   1   1   1   2   0   1   0   1   1   1   1   1   2   2   2   1   1   0   2   0
 MK-4-8                 0   1   1   0   1   0   1   1   1   1   1   1   1   2   2   2   1   2   1   0   1   0   1   0   1   2   0   0   2   1   1   2   1   1   1   2   1   1   1   0   2   1   0   0   1   2   0   1   1   1   2   2   1   1   1   1   1   1   1   2   1   0   1   2   1   0   2   0   2   1   0   1   2   1   0   1   2   2   1   0   2   0   1   1   2   1   1   1   1   1   1   0   0   0   1   0   0   0   1   1   2   2   1   2   2   1   1   2   0   1   0   1   0   0   1   0   1   1   1   1   1   2   0   0   2   0   1   0   2   2   2   2   2   1   1   1   2   0   2   1   2   1   1   2   1   1   0   0   2   0   1   0   1   0   2   1   2   1   2   0   0   2   0   2   1   0   1   0   2   2   1   1   2   1   1   0   1   2   1   1   1   1   1   2   0   1   0   1   1   1   1   2   2   2   2   1   0   0   2   1
 MK-4-9                 0   1   1   0   1   2   1   1   1   1   1   1   1   2   1   2   1   1   1   0   1   0   1   1   1   2   0   0   2   1   1   2   1   1   1   2   1   1   1   0   2   1   0   1   1   1   0   0   1   1   2   1   1   1   1   1   1   1   1   1   0   0   1   2   1   0   2   0   2   1   0   1   2   1   0   1   2   1   1   0   2   0   1   1   2   0   2   1   1   1   1   0   0   0   1   0   0   0   1   1   2   2   1   2   1   1   1   2   0   1   0   1   0   0   1   0   0   1   1   1   2   2   0   0   1   0   1   0   2   2   2   2   2   2   1   1   1   0   2   1   2   1   1   1   1   1   1   0   2   0   1   0   2   0   2   1   2   1   2   0   0   1   0   2   1   1   1   0   2   1   1   1   2   1   1   0   1   2   1   1   0   1   1   2   0   1   0   1   1   1   1   2   2   2   2   1   0   1   2   1
 MK-4-10                0   1   1   0   1   2   1   1   0   1   1   1   1   2   1   1   1   1   2   0   0   0   1   1   1   2   0   0   2   1   1   2   1   1   1   1   1   1   2   0   2   0   0   1   1   1   0   1   1   1   1   1   0   1   1   1   1   1   1   1   0   0   1   2   1   0   2   0   2   1   0   1   1   1   0   1   2   1   1   0   2   0   1   1   2   0   2   1   1   1   1   0   0   0   1   0   0   0   1   1   1   2   2   2   1   1   1   1   1   1   1   1   0   1   0   0   0   1   1   1   2   2   1   0   1   0   1   1   2   2   1   2   2   2   1   1   1   1   2   0   1   1   0   1   1   1   1   2   1   0   1   1   1   0   2   1   2   1   1   0   0   1   0   2   1   1   1   0   2   1   2   1   2   1   1   0   2   2   1   1   0   1   1   1   1   0   0   1   1   1   1   2   2   1   1   1   0   2   2   0
 MK-4-11                0   1   1   0   2   2   1   1   1   1   1   1   1   2   1   1   1   1   2   0   0   0   1   1   1   2   0   0   2   1   1   2   1   0   1   1   1   1   2   0   2   0   0   1   2   1   2   1   1   0   1   1   1   1   1   0   1   1   1   2   0   0   0   2   1   0   2   0   2   2   0   1   1   1   0   1   2   1   1   1   2   0   1   1   1   0   2   1   0   1   1   0   0   0   1   0   0   1   1   1   1   2   2   2   1   1   1   1   1   0   2   0   0   2   0   0   0   1   2   1   2   2   1   1   1   0   1   1   2   2   0   2   2   2   1   1   1   1   1   0   1   1   0   1   0   1   1   2   1   0   1   1   1   0   2   1   2   1   1   0   0   1   0   2   1   1   1   0   2   1   2   2   2   1   1   0   1   2   2   1   0   1   1   1   1   0   0   1   0   1   1   1   1   1   1   1   0   2   2   0
 MK-4-12                1   1   1   0   2   2   1   1   1   1   1   0   1   1   1   1   1   1   2   0   0   0   2   1   1   2   0   0   2   1   0   2   1   0   1   1   1   1   2   0   2   0   0   1   2   1   2   1   1   0   1   1   1   1   1   1   1   1   1   2   0   0   0   2   1   0   2   0   2   2   0   1   1   1   0   1   2   1   1   1   1   0   1   1   1   0   2   1   0   1   0   0   0   0   2   0   0   1   1   1   1   2   2   1   0   1   2   1   1   0   2   0   1   2   0   0   0   1   1   1   2   2   1   1   1   0   1   1   2   2   1   2   2   2   1   1   1   1   1   0   0   1   0   0   0   1   0   2   1   0   1   1   1   0   2   1   2   1   1   0   0   1   1   2   1   2   1   0   2   1   2   2   1   1   1   0   1   2   2   1   0   1   1   1   1   0   0   1   0   2   2   1   1   0   1   1   1   1   2   1
 MK-4-13                0   1   1   1   0   2   1   1   1   1   1   0   0   1   1   0   2   1   1   0   0   0   2   1   1   2   0   0   2   1   0   2   1   0   1   1   0   1   2   0   2   1   0   2   2   1   2   0   2   0   1   1   0   1   1   1   1   1   1   2   1   1   0   2   1   0   2   1   2   2   1   1   0   1   0   1   2   0   2   0   1   0   1   1   1   0   2   2   0   2   0   0   0   0   1   0   0   1   1   2   1   2   2   0   0   1   2   1   1   0   2   0   1   2   0   0   0   1   1   1   2   2   1   1   1   0   1   1   2   2   1   2   2   2   1   1   1   1   0   0   0   1   0   0   0   1   0   2   1   0   1   1   2   1   2   1   2   1   2   0   0   2   1   2   0   1   1   0   2   1   2   2   1   1   1   0   1   2   2   0   0   1   1   1   0   0   0   1   0   2   1   2   1   1   1   1   1   1   2   0
 MK-4-14                0   1   1   2   0   2   2   1   1   1   1   0   0   1   2   0   2   1   1   0   0   0   2   2   1   1   0   0   2   1   0   2   1   0   1   1   0   1   2   0   2   1   1   2   2   1   2   0   1   0   1   1   0   1   1   1   0   1   1   2   0   0   0   2   1   1   2   1   2   2   1   1   0   1   0   1   0   0   2   0   0   0   0   2   1   0   2   2   0   2   0   1   0   0   1   1   0   0   1   2   1   2   1   0   0   1   2   1   1   0   2   0   0   2   0   0   0   1   1   1   2   2   0   2   1   1   1   1   2   2   1   2   2   1   1   1   1   1   0   0   0   2   0   0   0   1   1   2   1   0   1   0   2   1   2   1   1   1   2   0   2   1   1   2   0   1   1   0   2   0   2   2   1   1   1   0   1   1   2   0   0   1   1   1   0   0   0   1   0   2   1   2   0   1   1   1   0   1   2   0
 MK-4-15                0   1   1   2   0   2   2   1   1   1   1   0   0   1   2   0   2   1   1   0   0   0   2   2   1   2   0   0   2   1   0   2   1   0   1   1   0   1   1   0   2   1   1   2   2   1   1   1   0   0   1   1   0   1   1   1   0   2   1   2   0   0   0   2   1   1   1   1   2   2   1   0   0   1   0   1   0   1   2   1   1   0   0   2   1   0   2   2   0   2   0   1   0   0   1   0   0   0   0   2   1   2   0   0   0   2   2   1   1   0   2   0   0   2   0   0   2   1   0   1   2   1   0   2   1   1   1   1   1   2   1   2   0   1   1   1   1   0   1   0   1   2   0   1   1   1   2   2   1   0   1   0   2   1   2   0   1   1   2   0   2   2   1   2   0   1   0   0   2   1   2   2   1   1   1   1   1   1   2   0   0   1   1   1   1   0   0   1   0   2   1   1   0   1   1   1   0   2   2   0
 MK-4-16                1   0   1   2   0   2   2   1   1   1   1   0   0   1   2   0   2   1   1   0   0   0   2   2   1   2   0   0   2   1   0   2   1   0   1   1   0   1   1   0   2   1   1   1   2   1   2   1   0   1   1   1   0   1   1   1   0   2   1   2   2   1   0   2   1   1   1   1   1   1   1   0   0   1   0   1   0   1   2   1   0   0   1   2   0   0   2   2   0   1   0   1   0   0   1   0   0   0   0   2   1   2   0   0   0   2   1   1   1   0   1   0   0   2   1   0   2   1   0   1   2   1   1   1   1   2   1   1   0   2   1   2   0   1   1   0   0   0   1   0   0   2   0   2   1   2   2   2   1   0   0   1   2   1   2   0   1   1   2   0   1   2   0   2   1   1   0   0   2   1   2   1   1   1   1   1   2   2   2   0   0   0   1   1   1   0   0   0   0   2   1   2   0   1   1   1   0   2   2   0
 MK-5-1                 1   1   0   1   1   1   2   1   0   0   1   0   0   1   1   2   1   1   1   1   1   2   0   1   1   0   2   0   0   1   1   1   1   0   1   2   0   1   0   0   2   1   2   0   1   1   1   1   1   1   2   1   2   1   1   0   1   2   0   1   2   0   1   1   1   1   0   2   1   2   0   2   2   2   1   1   0   2   1   1   1   2   1   1   0   2   2   2   1   0   1   0   0   2   0   2   2   1   1   2   0   1   1   2   1   2   1   0   1   1   2   0   1   2   0   1   2   2   1   1   1   2   1   1   0   0   1   2   0   1   2   0   0   1   1   1   2   1   1   0   1   2   0   0   1   0   0   2   1   0   2   0   1   1   1   1   2   0   1   0   1   1   0   2   1   2   1   1   2   1   1   0   2   1   0   1   0   1   2   1   0   1   2   2   0   0   1   1   1   1   2   2   2   1   2   0   0   2   1   0
 MK-5-2                 1   1   0   1   1   1   2   1   0   0   1   0   1   2   1   2   1   1   0   0   1   1   0   1   1   0   2   0   0   1   1   0   1   0   1   2   0   1   0   0   2   1   2   0   1   2   1   1   1   1   1   2   2   1   1   0   1   1   0   1   1   0   1   1   1   0   1   2   1   1   1   2   2   2   1   1   0   2   1   1   1   2   1   1   0   2   2   2   1   0   1   0   0   2   0   2   2   0   1   2   0   1   1   2   1   2   1   0   1   1   2   0   1   2   0   1   2   2   1   1   1   2   1   1   1   0   1   2   0   1   2   0   0   0   1   1   2   1   1   0   2   2   0   1   1   0   1   2   1   0   2   0   1   1   1   1   2   0   1   0   1   1   1   2   1   2   1   1   2   1   0   1   2   1   1   1   0   1   2   1   0   0   2   2   0   0   1   1   1   1   2   1   1   1   2   0   0   2   1   0
 MK-5-3                 1   0   0   2   1   2   2   1   0   0   1   0   2   1   1   2   1   1   0   0   1   1   0   1   1   0   2   0   0   1   1   1   1   0   1   2   0   2   0   0   2   1   1   0   1   1   1   2   1   1   1   1   2   1   2   0   1   1   0   1   2   0   1   1   0   0   2   2   1   1   1   2   2   2   1   1   0   2   1   1   0   2   1   1   0   2   2   2   1   0   1   0   0   2   0   2   1   0   1   2   1   1   1   2   1   2   1   0   1   1   2   0   2   1   0   1   2   2   1   1   1   2   2   1   1   0   1   2   0   1   2   0   0   0   1   1   2   0   0   0   1   2   0   1   1   0   1   1   1   0   2   0   1   1   1   1   1   0   2   0   0   1   1   2   2   2   1   0   1   1   0   1   2   1   2   1   0   1   2   0   0   0   2   2   0   0   1   1   1   1   2   1   1   1   2   1   0   2   1   0
 MK-5-4                 1   0   0   1   1   2   2   0   1   0   2   0   2   1   0   2   1   0   0   0   0   2   0   1   1   0   2   0   0   1   1   1   1   0   1   2   0   1   0   1   1   1   1   0   1   1   1   2   1   1   1   1   2   1   1   0   1   1   1   1   2   1   2   1   0   0   2   2   2   2   2   2   2   2   1   1   0   2   1   1   0   1   1   1   0   2   2   2   1   0   1   0   0   1   0   2   0   0   1   2   1   1   1   2   1   1   1   0   1   1   2   0   1   1   0   2   1   2   1   1   0   1   2   1   1   1   2   2   0   1   2   0   0   0   1   1   2   0   1   0   1   2   0   2   1   0   1   1   1   0   2   0   1   1   1   1   1   1   2   0   1   1   1   2   2   2   2   0   2   2   0   1   1   0   2   1   0   1   0   0   0   0   2   2   0   0   0   1   1   1   2   1   1   1   2   1   0   1   1   0
 MK-5-5                 1   1   0   1   1   2   1   1   1   0   2   0   2   1   0   0   1   0   0   0   0   2   1   1   0   0   2   0   1   1   2   1   1   0   1   1   0   0   0   1   1   1   1   0   1   1   1   2   1   1   1   1   2   1   1   0   2   1   1   1   2   1   2   1   0   0   1   1   2   2   2   1   2   1   1   1   0   2   1   1   0   0   1   1   1   1   2   2   1   0   1   0   0   1   0   2   0   0   1   2   0   1   1   2   1   2   1   0   1   1   1   0   1   1   0   2   1   2   1   1   0   0   2   1   1   1   2   2   0   1   2   1   0   2   0   2   2   0   1   1   1   1   0   2   2   0   1   1   1   2   1   0   1   1   1   1   1   1   1   0   1   1   1   2   2   2   2   0   2   2   0   1   1   0   2   1   0   2   0   1   0   0   2   2   0   0   0   1   1   1   2   1   1   1   2   1   0   1   1   0
 MK-5-6                 1   1   2   1   1   1   1   1   1   1   2   0   2   1   0   0   1   0   0   0   0   2   1   2   0   0   2   0   1   1   2   1   1   0   1   0   1   0   0   1   1   1   1   0   1   1   2   2   0   1   2   2   2   1   1   0   1   0   1   1   2   1   2   0   0   1   2   1   2   2   2   1   1   1   1   1   0   1   0   1   1   1   1   1   1   1   2   1   1   0   1   1   0   1   1   2   0   0   2   2   0   1   1   2   1   2   1   0   1   1   0   0   1   0   0   2   1   2   1   2   0   1   2   1   0   0   2   2   0   1   2   1   1   2   0   1   2   0   1   1   1   1   0   1   1   0   1   1   1   2   1   1   1   2   2   1   1   1   1   0   1   1   1   2   2   2   2   0   2   2   0   1   1   1   2   1   1   2   0   1   0   1   2   2   0   0   0   1   1   1   2   1   1   1   2   1   0   1   1   0
 MK-5-7                 1   2   1   2   1   1   1   1   1   1   2   0   2   1   1   1   1   0   0   0   1   2   1   2   1   0   2   1   1   1   2   1   1   0   2   0   1   0   1   1   1   1   1   1   1   1   2   2   0   1   2   2   1   1   1   0   0   1   1   1   2   1   2   0   0   1   2   1   2   2   2   1   1   1   1   2   0   1   0   1   1   0   1   1   1   1   2   0   1   0   1   1   0   1   1   2   0   0   2   2   0   1   1   2   1   2   1   0   1   1   1   1   1   1   0   1   0   2   1   2   0   1   1   1   0   0   2   2   1   1   2   1   1   2   0   1   2   0   1   1   1   1   0   1   1   0   1   1   1   2   1   1   1   1   2   1   1   1   1   1   1   1   1   2   2   2   2   0   2   2   0   1   1   1   2   1   1   2   2   1   0   1   2   2   0   0   0   1   1   1   2   1   1   1   2   1   0   1   1   0
 MK-5-8                 1   1   1   2   1   2   1   1   2   1   1   1   1   1   1   0   1   0   0   0   1   2   0   1   1   0   2   1   1   1   2   1   1   0   2   0   1   0   1   1   1   1   1   1   1   1   2   2   1   1   2   2   1   1   1   0   1   1   1   2   2   1   2   0   0   0   2   1   2   2   1   1   1   1   1   2   0   2   0   2   1   0   1   1   1   1   2   1   0   0   1   1   0   1   1   2   0   1   1   2   0   1   1   2   0   2   1   0   0   1   1   1   2   0   0   1   0   2   1   1   1   1   1   1   0   0   2   1   1   1   2   1   1   2   1   1   1   0   1   1   1   0   1   1   1   0   1   1   1   1   1   1   1   1   2   1   1   1   1   1   1   1   1   2   2   2   2   0   2   1   0   1   1   1   2   1   1   2   2   1   0   1   2   2   0   0   1   1   1   2   2   1   1   1   2   1   0   1   1   0
 MK-5-9                 1   1   0   2   1   2   1   1   2   1   0   1   1   1   1   0   1   0   0   0   1   2   0   1   1   0   2   1   1   1   2   1   1   0   2   0   1   0   1   1   1   1   1   1   1   1   1   2   1   1   2   2   1   1   1   0   1   1   1   2   2   1   2   0   0   0   2   1   2   1   1   0   1   1   0   2   0   2   0   2   1   0   1   1   1   0   2   1   0   0   1   1   0   1   1   2   0   1   1   1   1   2   1   2   0   2   1   0   1   1   1   1   2   0   1   1   1   1   1   1   1   1   1   1   0   0   1   1   2   1   2   1   1   2   1   1   1   0   1   1   1   1   1   1   1   0   1   1   1   1   1   1   1   1   2   1   1   1   1   1   1   1   0   2   2   2   2   0   1   1   0   1   1   1   2   1   1   2   2   1   0   1   2   1   0   0   1   1   1   1   2   1   1   1   2   1   0   1   0   0
 MK-5-10                1   1   0   2   1   2   1   1   2   1   0   1   1   1   2   0   1   1   0   0   1   2   0   1   2   0   2   1   1   1   2   1   1   0   2   0   1   0   1   1   2   2   1   1   2   2   1   2   1   1   2   2   1   1   1   0   1   1   1   2   1   1   0   1   1   0   2   2   2   1   1   0   1   1   0   1   0   2   0   1   1   0   1   1   1   0   1   1   0   0   1   1   0   2   1   2   0   1   1   1   1   2   1   2   0   2   1   0   0   1   1   1   2   0   1   1   1   1   1   2   1   1   1   2   0   0   0   1   2   2   2   1   1   2   1   1   1   0   1   1   2   1   1   1   1   0   0   1   1   1   2   0   1   1   2   1   1   1   1   1   2   1   0   2   2   2   2   0   0   1   0   1   1   1   2   1   1   2   2   1   0   2   2   1   0   0   1   1   1   1   2   1   1   1   1   1   0   1   0   0
 MK-5-11                1   0   0   2   2   2   1   2   1   1   0   1   1   1   2   0   1   1   0   0   1   2   0   1   1   0   2   1   1   1   2   1   1   0   2   0   1   0   1   1   2   2   1   1   2   2   1   2   1   1   2   2   1   1   1   0   1   1   1   2   0   1   0   1   1   0   2   1   2   1   1   0   1   1   0   0   0   2   0   1   1   1   0   1   1   1   1   1   0   0   1   1   0   2   1   2   1   1   1   1   1   2   1   2   0   1   1   0   0   1   1   1   2   0   1   0   1   1   1   1   1   1   1   2   0   0   0   1   2   2   2   1   1   1   1   1   1   0   1   1   2   1   1   1   0   0   0   1   2   1   2   0   2   1   2   1   1   1   1   1   2   0   0   2   2   2   2   0   1   1   1   1   1   0   2   1   1   2   2   1   0   1   2   1   0   0   0   1   1   1   1   0   1   1   1   1   0   1   0   0
 MK-5-12                1   1   0   2   2   2   1   2   2   1   0   1   1   1   2   0   1   1   0   0   1   2   1   1   1   0   1   0   1   1   2   1   1   0   2   0   1   1   1   1   2   2   1   2   2   2   1   2   2   1   2   1   1   1   0   1   1   1   1   2   0   1   1   2   1   0   0   1   2   1   2   0   0   1   1   0   0   2   0   1   1   1   0   1   1   1   1   1   0   0   1   1   0   1   1   2   1   1   1   2   0   2   1   2   0   1   0   0   0   0   1   1   2   0   1   0   1   0   0   1   1   1   1   1   1   0   0   1   2   2   2   1   0   1   1   1   1   1   1   1   2   2   1   1   0   0   1   1   2   2   2   1   2   1   2   1   1   1   1   2   2   0   0   2   2   2   2   0   1   1   1   1   1   0   2   1   1   2   1   2   0   1   2   2   0   0   0   1   1   1   1   0   1   1   1   1   1   1   0   1
 MK-5-13                1   1   1   2   2   2   1   2   2   1   0   1   1   1   2   0   1   1   0   0   1   2   1   1   1   0   1   0   1   1   2   1   1   1   2   0   1   1   1   2   2   2   1   2   1   2   1   1   2   1   2   1   0   2   0   1   1   1   1   2   0   1   1   1   1   0   0   1   2   1   2   0   1   1   1   0   0   2   0   1   1   1   0   0   2   1   1   1   0   0   1   1   0   1   1   2   2   1   1   2   0   1   1   2   0   1   0   0   0   0   1   2   1   0   1   1   2   0   0   1   1   1   1   1   1   0   0   1   2   2   2   1   0   1   1   0   1   1   1   1   2   2   0   1   0   0   1   1   1   2   2   2   2   1   2   1   1   1   2   2   2   0   0   1   2   2   2   0   1   1   1   1   1   0   2   1   1   2   0   2   1   1   2   2   0   1   0   2   1   1   1   0   1   1   0   1   1   1   0   1
 MK-5-14                2   1   1   1   2   2   1   2   2   1   1   1   1   1   2   1   1   1   0   0   1   1   1   1   1   0   1   0   1   0   2   1   1   1   2   0   1   1   1   2   2   2   1   2   1   2   1   1   2   1   2   1   1   2   0   1   1   1   1   2   0   2   1   2   1   1   0   1   2   1   2   0   1   2   0   0   0   2   0   1   1   1   0   1   2   1   1   1   0   0   1   1   1   1   2   1   2   1   1   2   0   1   1   2   0   1   0   0   0   1   1   1   1   0   2   1   2   0   0   2   2   1   1   2   2   0   0   1   2   2   2   1   0   1   1   0   1   1   1   1   1   2   0   2   0   0   1   1   1   2   2   2   2   1   1   0   1   1   2   2   2   1   1   1   2   2   2   0   1   1   1   0   1   0   1   1   2   2   0   2   1   1   2   2   0   1   0   2   2   0   1   0   1   1   0   1   2   1   0   1
 MK-5-15                2   1   1   1   2   2   1   1   1   0   0   0   1   1   2   1   1   1   1   0   1   0   1   1   2   0   1   0   2   0   2   1   2   1   2   0   2   1   0   2   2   2   2   2   1   1   1   1   2   1   2   1   1   2   1   1   0   1   1   2   0   2   1   2   0   1   0   1   2   1   2   0   2   1   0   0   0   2   0   0   1   1   1   0   2   2   1   1   1   0   1   1   1   1   2   1   2   0   1   2   0   0   2   2   0   1   0   0   1   1   1   1   1   0   2   1   1   0   1   1   2   1   1   1   2   1   0   1   2   2   2   1   0   0   1   0   1   1   1   1   1   2   0   2   0   0   1   1   1   2   2   2   0   1   1   0   1   1   2   2   2   1   1   1   2   2   2   0   1   1   1   0   0   0   1   1   1   2   0   2   1   1   2   2   0   0   0   1   2   1   0   0   2   1   0   1   2   1   0   1
 MK-5-16                2   1   1   1   2   2   1   1   1   0   0   0   1   1   2   1   1   1   1   1   1   1   1   1   2   0   2   0   1   1   2   0   2   1   2   0   2   1   0   2   2   1   2   2   1   1   1   1   2   1   2   1   1   2   1   1   0   1   1   2   0   2   1   2   0   1   1   1   2   1   2   0   2   1   0   0   0   2   0   0   0   1   1   0   1   2   1   1   1   0   1   1   1   1   1   0   2   1   2   2   0   0   2   2   0   1   0   1   1   0   1   1   1   0   2   1   1   0   1   1   2   1   1   1   2   1   0   2   2   2   2   2   0   1   1   0   1   1   1   1   1   2   0   0   0   0   1   1   1   1   1   2   0   2   1   1   1   1   2   2   2   1   1   0   2   2   2   0   1   1   0   0   0   1   1   1   1   2   0   2   1   1   2   1   0   1   1   1   2   1   0   0   2   1   0   2   2   1   0   0
 MK-6-1                 1   2   2   2   0   1   1   1   0   0   1   0   0   2   2   1   1   0   1   1   1   1   1   1   0   0   2   2   1   2   1   2   2   2   0   2   2   2   1   0   0   1   1   0   1   1   1   1   0   1   2   0   0   1   1   0   0   1   1   1   1   0   2   1   2   0   1   1   0   0   1   2   1   1   1   2   1   1   1   1   0   0   2   1   2   2   1   2   2   1   2   2   0   1   2   1   1   0   2   1   1   0   1   2   1   1   1   1   1   1   2   1   2   1   1   0   0   1   1   1   2   1   0   2   1   1   1   1   1   0   1   2   1   2   2   1   1   0   1   2   1   0   1   1   1   0   2   1   2   0   1   0   1   0   0   0   2   1   0   2   0   2   2   2   1   1   2   2   0   1   1   0   1   2   1   1   0   0   1   0   1   1   2   0   2   0   2   0   1   1   2   0   1   1   2   1   1   1   0   2
 MK-6-2                 1   2   1   2   1   1   0   1   0   0   1   0   0   2   2   1   1   0   1   2   1   1   1   1   1   0   1   2   1   0   1   2   2   1   0   2   1   2   1   0   0   1   1   0   2   1   1   1   0   1   2   0   0   1   1   0   0   1   1   1   2   0   2   1   1   0   0   1   0   0   1   1   1   1   1   1   1   2   1   0   0   0   2   2   2   2   1   2   2   1   2   2   0   1   2   1   1   0   1   2   1   0   1   2   2   1   1   1   1   1   2   1   2   2   0   0   0   1   1   1   2   1   0   1   1   1   1   1   0   0   1   2   1   2   2   1   2   1   1   2   1   0   1   2   1   0   2   1   2   0   1   0   0   1   0   0   2   2   0   2   0   1   2   1   1   1   2   2   0   1   1   0   1   2   1   1   0   0   1   0   1   0   2   1   1   0   2   1   1   0   2   0   1   0   2   2   1   1   0   2
 MK-6-3                 0   1   1   2   1   1   0   1   0   0   1   0   1   2   2   1   1   0   1   1   1   1   1   2   1   0   1   2   1   0   1   2   2   1   0   2   1   2   1   1   0   1   1   1   2   1   1   2   0   1   2   0   0   1   1   0   0   1   1   1   2   0   2   1   1   0   0   0   0   0   1   1   1   1   0   0   1   2   1   1   0   1   2   2   2   2   0   2   2   1   1   2   1   1   2   1   2   0   1   2   1   0   2   1   2   1   1   1   1   1   2   1   1   2   0   1   0   1   1   1   2   1   0   1   1   1   1   1   0   0   1   2   1   1   1   2   2   1   2   1   1   0   1   2   1   0   1   0   2   0   1   1   1   2   0   0   2   2   0   2   1   2   2   0   1   2   2   1   0   1   1   0   1   2   1   0   1   1   0   0   2   0   2   1   2   0   2   1   1   0   2   0   1   1   2   1   1   1   0   2
 MK-6-4                 0   1   1   1   1   1   0   1   0   0   1   0   1   2   2   1   1   1   1   2   1   1   1   2   1   0   1   2   0   0   1   2   2   1   0   2   1   2   2   1   0   2   1   0   1   1   1   2   0   1   2   0   0   1   0   1   0   1   1   1   1   0   2   1   2   1   0   0   0   0   1   1   1   1   1   0   1   1   1   1   0   1   2   1   2   2   0   2   2   0   1   1   1   1   2   1   1   1   0   2   1   0   2   1   1   1   1   2   1   1   1   1   1   2   0   1   0   1   1   1   1   1   0   0   1   1   1   1   0   0   1   2   1   1   1   2   2   2   2   2   1   0   1   2   2   0   1   0   1   0   1   1   1   2   0   0   2   1   1   2   0   2   2   0   1   2   2   1   0   1   1   1   1   2   1   0   1   1   1   0   2   0   2   1   2   0   1   1   2   0   2   1   1   1   2   1   0   0   0   2
 MK-6-5                 0   1   0   1   1   1   1   1   0   0   0   0   1   2   2   1   2   0   1   2   1   1   1   2   1   0   0   2   0   0   1   2   2   1   1   2   1   1   2   1   0   2   0   0   1   1   1   2   0   1   1   0   0   1   0   1   1   0   1   0   1   0   1   1   2   1   0   0   1   0   2   1   1   1   1   0   1   1   1   1   0   1   1   1   2   2   0   1   1   0   1   2   1   1   1   1   2   1   0   2   1   0   2   1   1   2   1   2   1   1   1   1   0   2   0   1   0   1   1   1   1   1   1   0   0   1   1   1   0   0   1   2   0   0   0   2   2   2   1   2   1   0   1   2   1   0   1   0   1   0   1   1   1   2   0   0   2   0   1   2   0   1   2   0   1   2   2   1   0   1   1   1   1   2   1   0   1   1   1   0   2   0   2   1   2   1   1   1   2   0   2   1   0   1   2   1   0   1   0   2
 MK-6-6                 0   1   0   1   1   1   1   2   1   0   0   0   1   2   2   1   2   0   2   2   1   1   1   2   1   0   0   2   0   0   1   2   2   1   1   1   1   1   2   1   0   2   0   1   0   1   1   2   0   0   1   0   0   1   0   1   2   0   2   0   1   0   1   1   2   1   0   0   2   0   1   1   1   1   1   0   1   1   1   0   0   1   1   1   2   1   0   1   1   0   1   2   1   2   1   1   2   1   0   1   1   0   2   1   1   2   1   2   1   1   1   1   0   2   0   1   0   2   1   1   1   0   1   0   0   1   1   1   0   0   0   2   0   1   0   2   2   1   1   1   2   0   0   2   1   1   1   0   0   0   2   1   1   2   1   0   2   0   1   2   1   1   2   1   1   2   2   2   0   1   1   1   1   2   1   0   1   1   1   0   2   0   2   1   2   1   1   2   1   0   2   1   0   1   2   1   0   1   0   2
 MK-6-7                 0   1   1   1   1   1   1   2   0   0   0   0   1   2   2   1   1   0   2   1   1   1   2   2   1   0   1   1   0   0   1   2   1   1   1   1   1   1   2   1   0   2   1   1   0   1   1   2   0   1   1   0   0   1   0   1   2   0   2   0   1   0   1   0   2   1   0   0   2   0   1   1   1   1   1   0   1   0   1   0   0   1   1   1   2   1   0   1   1   0   2   2   2   1   1   1   2   1   1   1   1   0   2   1   2   2   1   2   1   1   1   2   1   2   0   1   0   2   1   1   1   0   1   1   1   1   1   1   0   0   0   2   0   1   0   2   2   1   1   1   2   1   0   2   0   1   1   0   1   0   2   1   1   2   1   0   2   0   1   2   1   1   2   1   1   1   1   2   0   1   1   1   0   2   1   1   1   1   1   0   1   0   2   0   2   1   1   2   1   1   2   1   0   1   2   1   1   1   1   2
 MK-6-8                 0   1   1   1   1   1   1   1   0   0   0   1   1   2   2   2   1   0   2   1   1   1   1   2   1   0   1   1   0   0   1   2   1   1   1   1   1   2   2   1   0   2   2   0   0   1   1   2   0   2   1   0   0   0   0   1   2   1   2   0   0   0   0   0   2   1   0   0   2   0   1   0   1   1   0   1   1   2   1   0   0   1   1   1   1   2   0   0   1   0   2   2   2   1   1   1   2   2   1   1   0   0   2   2   2   1   1   2   1   1   0   1   1   1   0   1   0   2   1   1   1   0   1   2   2   1   0   1   0   0   0   2   0   1   0   2   2   0   1   2   2   1   0   2   0   0   1   0   1   0   1   0   1   2   1   1   2   0   1   2   1   1   1   1   1   1   1   2   0   1   1   1   0   2   1   1   1   1   1   0   1   0   2   0   1   2   1   2   2   1   2   1   0   1   2   1   2   2   1   2
 MK-6-9                 0   1   1   1   0   1   1   0   1   1   0   1   0   1   2   1   1   0   2   1   1   1   1   2   1   0   1   1   0   0   1   2   1   2   0   1   1   2   1   1   0   2   2   0   0   1   1   2   0   2   1   0   0   0   0   1   2   0   2   0   1   0   0   1   2   1   0   1   2   1   1   0   1   1   0   1   1   2   1   1   0   1   0   1   0   1   0   0   1   0   2   1   2   1   1   1   1   1   1   2   0   0   2   2   2   1   1   1   1   1   1   1   1   1   0   1   1   2   1   1   1   0   1   2   2   0   0   1   0   1   0   2   0   1   0   2   2   0   1   1   2   1   0   1   1   0   2   0   1   0   1   0   1   2   1   1   2   0   1   2   1   1   1   2   1   1   1   2   0   1   1   0   0   2   1   1   1   1   1   1   1   1   1   0   1   2   1   2   2   1   2   1   0   1   2   1   2   2   0   2
 MK-6-10                0   1   0   0   0   1   1   0   1   1   0   1   0   1   2   1   1   0   2   1   1   1   1   2   1   0   0   1   0   1   1   1   1   2   1   1   1   2   1   0   0   2   2   0   0   1   1   2   0   2   1   1   0   0   0   1   2   1   2   0   1   0   0   2   2   1   0   1   2   1   1   0   1   1   0   0   1   2   1   2   0   1   1   1   0   1   0   0   1   1   2   1   2   1   1   1   0   1   1   2   0   0   1   2   2   1   1   0   1   1   1   1   1   1   1   1   1   2   0   1   1   0   1   1   2   0   0   0   1   1   0   2   0   1   0   2   2   0   1   1   2   1   1   1   1   0   1   0   2   1   1   0   1   2   1   1   2   0   1   1   2   1   1   2   0   1   1   1   0   1   1   1   0   2   1   0   0   1   1   1   1   1   1   0   1   2   1   1   1   1   2   1   0   1   2   1   2   2   0   2
 MK-6-11                0   1   0   0   0   1   1   0   1   1   0   1   0   1   2   1   1   0   2   1   1   1   1   1   2   0   0   1   0   1   1   1   2   2   1   1   1   1   0   0   0   2   2   1   0   1   1   2   0   2   1   0   0   0   0   1   2   1   2   0   1   0   0   1   2   1   0   1   2   1   1   1   1   1   0   1   0   1   1   1   0   1   1   1   0   1   0   0   1   1   2   1   2   1   1   1   1   1   1   1   0   0   1   2   2   1   1   0   1   2   0   1   1   0   1   1   1   2   0   1   1   0   1   0   2   0   0   0   0   1   1   2   0   1   1   2   1   0   1   1   2   1   1   1   1   1   1   0   2   1   1   0   0   2   1   1   2   0   1   1   2   0   1   2   0   0   1   1   0   1   1   1   0   2   1   0   0   2   1   1   1   1   2   0   1   2   1   1   1   0   2   1   0   1   2   1   1   1   0   1
 MK-6-12                1   1   0   0   0   0   1   0   1   1   0   1   0   1   1   1   1   0   2   0   2   1   1   1   2   0   1   0   0   1   2   2   2   1   1   1   1   1   0   0   0   2   2   1   0   1   0   2   0   1   0   1   0   1   1   1   2   0   1   0   1   1   0   1   2   1   0   1   1   1   2   2   1   1   0   2   0   1   1   1   0   1   0   1   0   1   1   0   1   2   2   1   2   1   1   1   1   1   1   1   0   1   1   2   2   1   1   0   1   2   0   1   1   0   1   1   2   2   0   1   1   0   1   0   2   0   2   0   0   0   1   2   1   0   1   1   0   0   1   1   2   1   1   1   1   1   1   0   2   1   1   0   0   2   1   1   2   0   1   1   1   0   0   2   0   0   1   0   0   1   1   1   0   2   2   0   0   2   1   1   1   1   2   0   1   2   2   1   1   0   2   1   1   1   2   1   1   1   0   1
 MK-6-13                1   1   0   0   0   0   1   1   1   1   1   1   1   0   1   2   1   0   2   1   0   1   1   1   2   0   1   0   1   2   2   2   2   1   0   1   1   1   0   0   0   2   1   1   1   1   0   2   0   1   0   1   0   1   1   1   2   0   2   1   0   1   1   1   2   1   0   1   1   1   2   2   1   1   0   1   0   1   1   1   0   2   0   2   0   1   1   2   1   2   2   1   2   1   1   1   1   1   1   1   0   1   0   2   2   1   1   1   1   1   0   1   1   1   1   1   2   2   0   1   1   0   1   0   2   0   2   0   1   0   1   2   1   0   1   1   0   0   1   1   2   1   1   1   1   2   0   0   2   1   1   0   1   1   1   1   2   0   1   1   1   1   0   2   0   0   1   0   0   1   1   1   0   1   2   1   0   2   1   1   2   1   2   0   2   2   2   1   1   0   2   1   1   1   2   1   1   1   1   1
 MK-6-14                0   1   0   0   0   0   1   1   1   1   2   1   1   0   1   2   1   1   2   2   0   1   1   1   2   0   1   0   1   2   2   2   2   1   0   1   1   1   0   0   0   2   1   1   1   1   0   2   0   2   1   0   0   1   1   1   2   0   2   1   0   1   1   1   1   2   0   1   1   1   2   1   1   1   0   2   1   1   1   2   1   2   0   1   0   1   0   2   0   1   2   0   2   1   1   1   0   1   1   1   0   1   0   2   1   1   0   2   1   1   0   1   1   1   1   1   1   1   0   2   1   0   2   1   2   1   2   0   1   1   1   2   0   0   1   1   0   0   1   1   2   1   1   1   1   2   0   0   2   1   1   0   1   1   2   1   2   0   1   1   1   1   1   1   0   0   1   1   0   1   1   1   0   1   2   1   0   1   1   1   2   1   2   0   2   2   2   2   1   0   1   1   1   1   2   1   1   1   1   1
 MK-6-15                0   1   0   0   0   0   1   1   1   1   2   0   1   0   1   2   1   2   2   1   0   1   1   1   0   0   1   0   1   2   2   2   2   2   0   1   2   1   0   0   1   2   1   0   1   1   0   1   0   2   1   0   0   1   1   1   2   1   2   1   0   0   1   1   1   2   1   1   1   1   2   1   0   0   0   2   1   1   1   2   1   2   0   1   0   1   1   1   0   1   2   0   2   1   1   1   0   1   1   1   0   1   0   1   1   1   0   2   1   1   1   0   1   1   2   1   1   1   1   2   1   0   2   1   2   1   2   0   1   1   1   2   0   1   1   1   0   0   1   1   2   1   1   1   1   2   0   0   2   1   1   0   1   1   2   1   1   0   1   1   2   0   1   1   0   0   1   1   0   1   1   1   0   1   2   1   0   1   1   1   2   1   2   0   2   2   2   2   1   0   1   2   1   1   2   1   1   1   2   1
 MK-6-16                0   1   0   1   0   0   0   1   2   1   2   0   1   0   2   2   2   2   2   1   1   1   1   1   0   1   1   0   1   2   2   2   2   2   0   1   2   1   0   0   1   2   1   0   1   2   0   0   0   2   1   0   1   1   2   1   2   1   1   1   1   0   1   1   2   2   1   1   1   1   2   2   0   0   0   2   1   1   1   2   1   2   0   0   1   1   2   1   1   1   2   1   2   1   1   1   0   1   1   1   0   1   0   1   1   1   0   2   0   1   1   0   1   1   2   1   1   1   2   2   1   0   2   1   2   1   2   1   1   1   2   2   0   1   1   1   0   0   1   2   2   1   1   1   1   2   0   0   2   0   2   0   1   1   2   0   1   0   1   1   2   0   1   1   0   0   1   1   0   1   1   1   1   1   2   1   1   1   1   1   2   1   2   1   2   2   2   2   2   0   0   2   1   1   2   1   1   1   2   1
 
!****************************************** Phenotypic Data **********************************************************
!-100.0 is resevred for missing phenotype
SimulatedTrait1         8.4317    8.5831    9.9265   10.5665   10.6964   10.2373    9.1770    9.8398   10.5633   10.3026   10.0154   10.6295    8.2774   12.1004    9.8982   11.2891    8.5105    7.9874    9.2048    9.8280   10.0219   10.3216    9.1848    9.1061   10.0276   10.0767   10.7863   10.4141   10.1803    9.7319   10.4466    9.8230   10.5127   10.2394    8.4552   10.5682    9.0668   10.9688   10.5439   11.0187   11.3607   11.2146   11.0250    7.9624   10.0341   10.2574   10.5078    9.2433    9.6268   10.9737   10.3715   10.4191    9.0924    8.7453   10.9324    8.4966    8.1699   11.1152   10.8479    8.0394   11.1708    7.2302    9.5741    9.4852    8.2847    7.3067    9.6346    9.3032   10.5403   10.6293    9.5661   10.2674    9.4202    8.6597   10.1774   11.2212   11.1941    9.3784   11.9238    9.4123    9.0871   10.8617   10.9917   11.3675    9.1890    9.3377   10.1009    8.5172   11.4856    9.8219    8.3754   10.3993    8.9872   10.8801   10.7062    9.5883    9.4528    9.0930   10.6731    9.5992    8.5992   10.4020    8.7457    9.9862   10.9163    9.7452   10.0483    9.2616   10.0915   11.5734    9.4754    9.5417   10.8956    9.3307    8.5049   10.0942    9.6851    8.0231    9.8967    8.1613    9.3553    9.1913   10.0448    9.6821    7.8550    9.2565    9.6599    9.9142   11.5096   10.0595    9.9586    9.5516   11.7919    8.8329    8.8137   10.5625    9.0017   11.5403   12.0163   10.0901   11.8390   11.2000   10.2528   11.1417    9.2081   10.0054    9.7927   10.4418   10.3786   11.1559    8.9081    8.9506    9.3857    9.4516   10.6248    9.4428   10.2418   10.3476    9.6395   10.5213   10.4508   11.8088    9.1599   10.2874   11.4803   10.7951   10.5545   11.8881   11.0833   10.6227    8.9618   10.3311    9.8251   10.0800    7.8001   10.4432   10.3480   11.5796    8.5890   10.5479   10.3579    9.8259    7.4925   10.1460    9.8479    9.0886    9.5565    9.9077   10.3023    9.3039   10.6980   11.5332    8.2701    9.8177    7.5769   11.3531   10.6464   10.9672    9.1916   10.5444
 
