# Supplementary material for: Inclusive Composite Interval Mapping of QTL by Environment Interactions in Biparental Populations
Source: PLoS One. 2015 Jul 10;10(7):e0132414. doi: 10.1371/journal.pone.0132414 (PMC4498613; doi:10.1371/journal.pone.0132414)
Supplement: S2 File — (ZIP) [file pone.0132414.s002.zip › F2 population/e=1/run_00084.met]

!**********************Note: lines staring with "!" are remarks and will be ignored in the program********************
!*********************************General Information**********************************
!Assuming F1 = P1 x P2, populations available in QTL IciMapping are: 
!  1, P1BC1F1 = P1 x F1, the first backcrossing where P1 is used as the recurrent parent;
!  2, P2BC1F1 = P2 x F1, the first backcrossing where P2 is used as the recurrent parent;
!  3, F1DH, F1-derived doubled haploids; 
!  4, RIL or F1RIL, recombination inbred lines through the repeated selfing of F1;
!  5, P1BC1RIL, recombination inbred lines through the repeated selfing of P1BC1F1;
!  6, P2BC1RIL, recombination inbred lines through the repeated selfing of P2BC1F1;
!  7, F2, the selfing generation of F1;
!  8, F3, the selfing generation of F2;
!  9, P1BC2F1, the second backcrossing where P1 is used as the recurrent parent; 
! 10, P2BC2F1, the second backcrossing where P2 is used as the recurrent parent;
! 11, P1BC2RIL, recombination inred lines through the repeated selfing of P1BC2F1; 
! 12, P2BC2RIL, recombination inred lines through the repeated selfing of P2BC2F1; 
! 13, P1BC1F2, the selfing generation of P1BC1F1; 
! 14, P2BC1F2, the selfing generation of P2BC1F1; 
! 15, P1BC2F2, the selfing generation of P1BC2F1; 
! 16, P2BC2F2, the selfing generation of P2BC2F1; 
! 17, P1BC1DH, P1BC1F1-derived doubled haploids; 
! 18, P2BC1DH, P2BC1F1-derived doubled haploids; 
! 19, P1BC2DH, P1BC2F1-derived doubled haploids; 
! 20, P2BC2DH, P2BC2F1-derived doubled haploids; 
   7      !Mapping Population (see remarks above)
   2      !Mapping Function (1 for Kosambi; 2 for Haldane; 3 for Morgan)
   2      !Marker Space Type (1 for intervals; 2 for positions)
   1      !Marker Space Unit(1 for centiMorgans; 2 for Morgan)
   6      !Number of Chromosomes (or Linkage Groups)
 200      !Size of the mapping population
   1      !Number of environments
 
!***************************************** Chromosomes and Linkage Maps **********************************************
!Chromosome                 NumMarkers
-CH1                        16
-CH2                        16
-CH3                        16
-CH4                        16
-CH5                        16
-CH6                        16
!Linkage map (Marker name followed by position or the interval length)
 MK-1-1                1     0.000
 MK-1-2                1    10.000
 MK-1-3                1    20.000
 MK-1-4                1    30.000
 MK-1-5                1    40.000
 MK-1-6                1    50.000
 MK-1-7                1    60.000
 MK-1-8                1    70.000
 MK-1-9                1    80.000
 MK-1-10               1    90.000
 MK-1-11               1   100.000
 MK-1-12               1   110.000
 MK-1-13               1   120.000
 MK-1-14               1   130.000
 MK-1-15               1   140.000
 MK-1-16               1   150.000
 MK-2-1                2     0.000
 MK-2-2                2    10.000
 MK-2-3                2    20.000
 MK-2-4                2    30.000
 MK-2-5                2    40.000
 MK-2-6                2    50.000
 MK-2-7                2    60.000
 MK-2-8                2    70.000
 MK-2-9                2    80.000
 MK-2-10               2    90.000
 MK-2-11               2   100.000
 MK-2-12               2   110.000
 MK-2-13               2   120.000
 MK-2-14               2   130.000
 MK-2-15               2   140.000
 MK-2-16               2   150.000
 MK-3-1                3     0.000
 MK-3-2                3    10.000
 MK-3-3                3    20.000
 MK-3-4                3    30.000
 MK-3-5                3    40.000
 MK-3-6                3    50.000
 MK-3-7                3    60.000
 MK-3-8                3    70.000
 MK-3-9                3    80.000
 MK-3-10               3    90.000
 MK-3-11               3   100.000
 MK-3-12               3   110.000
 MK-3-13               3   120.000
 MK-3-14               3   130.000
 MK-3-15               3   140.000
 MK-3-16               3   150.000
 MK-4-1                4     0.000
 MK-4-2                4    10.000
 MK-4-3                4    20.000
 MK-4-4                4    30.000
 MK-4-5                4    40.000
 MK-4-6                4    50.000
 MK-4-7                4    60.000
 MK-4-8                4    70.000
 MK-4-9                4    80.000
 MK-4-10               4    90.000
 MK-4-11               4   100.000
 MK-4-12               4   110.000
 MK-4-13               4   120.000
 MK-4-14               4   130.000
 MK-4-15               4   140.000
 MK-4-16               4   150.000
 MK-5-1                5     0.000
 MK-5-2                5    10.000
 MK-5-3                5    20.000
 MK-5-4                5    30.000
 MK-5-5                5    40.000
 MK-5-6                5    50.000
 MK-5-7                5    60.000
 MK-5-8                5    70.000
 MK-5-9                5    80.000
 MK-5-10               5    90.000
 MK-5-11               5   100.000
 MK-5-12               5   110.000
 MK-5-13               5   120.000
 MK-5-14               5   130.000
 MK-5-15               5   140.000
 MK-5-16               5   150.000
 MK-6-1                6     0.000
 MK-6-2                6    10.000
 MK-6-3                6    20.000
 MK-6-4                6    30.000
 MK-6-5                6    40.000
 MK-6-6                6    50.000
 MK-6-7                6    60.000
 MK-6-8                6    70.000
 MK-6-9                6    80.000
 MK-6-10               6    90.000
 MK-6-11               6   100.000
 MK-6-12               6   110.000
 MK-6-13               6   120.000
 MK-6-14               6   130.000
 MK-6-15               6   140.000
 MK-6-16               6   150.000
!*********************************** Marker Types ********************************************************************
!Co-dominant marker: When heterozygote F1 is present, P1 is coded as 2, F1 is coded as 1, and P2 is coded as 0; Otherwise, P1 is coded as 2, and P2 is coded as 0. 
!Dominant marker: When heterozygote F1 is present, P1 and F1 are coded as 12, and P2 is coded as 0; Otherwise, P1 is coded as 2, and P2 is coded as 0.  
!Recessive markers: When heterozygote F1 is present, P1 is coded as 2, and F1 and P2 are coded as 10; Otherwise, P1 is coded as 2, and P2 is coded as 0. 
!Missing marker is coded as -1. 
 MK-1-1                 1   1   2   1   1   2   2   0   0   0   2   2   2   2   0   1   0   1   2   1   2   2   1   1   0   1   1   0   1   0   1   1   2   2   1   1   1   0   1   0   2   2   1   0   1   0   0   1   2   0   1   0   0   0   0   1   1   0   2   0   0   0   1   1   2   1   1   1   1   1   1   1   1   1   0   2   1   2   2   1   1   1   0   0   1   0   1   1   1   1   1   1   2   0   1   1   1   0   1   1   1   1   0   2   0   0   2   1   2   0   2   0   0   0   1   1   0   1   1   1   1   0   1   2   0   1   0   2   1   1   1   0   1   1   1   2   1   2   0   0   1   1   2   1   1   2   1   2   1   2   1   1   2   0   1   1   1   0   1   2   1   1   0   1   1   1   1   2   1   1   2   0   0   1   2   1   0   0   1   1   0   0   1   2   2   1   1   0   1   2   0   2   0   1   1   0   2   1   1   1
 MK-1-2                 1   0   2   1   1   2   2   0   0   1   1   2   2   2   1   1   0   1   2   1   1   2   1   1   1   1   0   0   1   0   1   1   2   2   1   2   1   0   1   0   1   2   1   1   1   0   0   1   2   0   1   0   0   0   0   1   2   0   2   0   0   0   1   1   2   1   1   1   1   1   1   1   1   1   0   2   1   2   2   1   1   1   0   1   1   0   1   1   2   1   1   1   2   0   1   0   1   0   2   1   1   1   0   1   0   0   2   1   2   0   2   0   0   0   1   1   1   1   1   1   1   1   1   2   0   0   1   2   2   1   1   0   1   1   1   2   1   1   0   0   1   1   2   1   1   2   1   2   1   2   1   1   2   1   1   1   1   0   0   2   1   1   0   1   1   1   1   2   0   1   2   0   1   1   2   1   0   1   1   1   0   0   1   2   2   1   1   0   1   2   0   1   0   1   1   0   2   1   1   1
 MK-1-3                 1   0   2   1   1   2   2   1   0   2   1   2   2   2   1   1   1   1   1   1   0   1   1   1   1   1   0   1   1   0   1   1   2   2   1   1   1   0   2   1   1   2   1   1   2   0   0   1   2   0   1   0   0   0   0   0   2   0   2   0   0   0   1   1   2   1   1   0   1   1   1   1   1   1   0   1   1   2   2   1   1   1   0   1   1   0   1   1   2   1   1   2   2   0   1   0   1   1   2   2   1   1   0   1   1   0   2   1   2   0   2   0   0   0   2   1   1   1   0   1   1   1   1   2   0   0   1   1   1   1   2   0   1   1   2   2   1   0   0   0   1   1   2   2   1   2   1   2   1   1   1   1   1   0   1   1   1   0   0   2   1   1   0   1   1   1   1   2   0   1   1   1   1   0   2   1   0   1   1   1   0   0   1   2   2   0   0   0   1   1   0   2   0   1   1   0   2   1   1   1
 MK-1-4                 1   0   2   1   1   2   2   1   0   1   0   2   2   2   1   1   1   1   2   1   0   1   1   1   0   0   0   1   1   0   1   1   2   2   1   1   1   0   1   0   1   2   1   2   2   0   0   1   2   1   1   0   0   0   0   0   2   0   1   0   0   0   0   1   2   1   1   0   1   1   1   1   1   1   0   1   1   2   1   1   0   1   0   1   0   0   1   1   2   1   1   2   2   0   1   0   1   1   2   1   1   1   0   1   1   0   2   2   2   0   2   0   0   0   2   1   1   1   1   1   2   1   1   2   0   0   1   1   1   1   2   0   1   0   2   2   1   0   0   1   1   1   2   2   1   2   1   2   1   1   1   1   1   0   1   1   1   0   0   2   1   1   1   1   2   1   1   2   0   1   1   1   1   0   1   1   1   1   0   1   0   0   1   2   2   0   0   0   0   1   1   2   1   1   1   0   2   1   1   1
 MK-1-5                 1   0   2   1   1   2   2   2   0   1   0   2   2   2   1   1   1   1   2   1   0   1   1   2   0   0   0   1   1   0   1   1   2   2   1   1   2   0   0   1   1   2   1   1   2   0   0   0   2   1   1   0   0   0   1   0   2   1   1   0   0   0   0   1   2   1   1   0   1   1   1   1   0   1   0   0   1   2   1   1   0   0   0   1   0   0   1   1   2   1   1   2   2   1   1   0   1   1   2   1   1   2   0   1   1   0   2   2   2   0   2   1   0   0   2   1   1   1   1   1   2   1   1   2   0   0   1   1   2   1   2   0   1   0   2   2   1   1   0   1   1   1   1   2   2   2   1   2   1   1   1   1   1   0   1   1   1   0   1   1   1   0   1   1   2   1   1   2   0   1   1   1   0   0   1   0   1   1   0   1   0   1   2   2   2   0   0   0   1   1   1   2   0   1   1   0   1   1   1   1
 MK-1-6                 1   0   2   2   1   2   1   2   0   1   0   2   2   2   1   1   0   2   2   0   0   1   1   2   1   1   1   1   0   0   2   1   2   2   1   1   2   1   0   1   1   1   1   1   2   0   0   0   2   1   1   0   0   0   1   1   2   1   1   0   1   0   0   0   1   1   1   0   1   2   2   1   0   1   0   0   2   2   1   1   0   0   0   1   0   1   1   1   1   1   1   2   2   1   1   0   1   1   2   1   1   2   0   1   1   0   2   2   2   1   2   1   1   0   2   1   1   1   1   0   2   1   1   2   0   0   1   1   2   1   2   1   1   0   1   2   1   2   0   1   1   1   1   2   1   1   2   1   2   1   1   1   1   1   1   1   1   1   1   1   1   0   1   1   2   1   1   2   0   1   0   1   1   0   1   0   1   1   0   0   0   1   1   2   2   1   0   2   1   0   1   2   0   1   1   0   1   1   2   1
 MK-1-7                 2   0   2   2   1   2   1   2   0   1   0   2   2   2   1   1   1   2   2   0   0   1   2   2   1   1   1   1   0   0   2   1   2   1   1   1   2   2   0   1   1   1   1   1   2   1   1   1   2   0   0   0   0   1   2   1   2   1   1   0   1   0   0   0   1   1   1   0   1   2   1   1   0   1   0   0   2   2   1   1   0   0   0   1   0   1   1   1   1   1   1   2   2   1   1   0   1   1   2   2   1   2   0   1   1   0   2   2   2   1   2   1   2   0   2   1   1   1   1   1   2   1   2   1   1   1   1   1   2   1   2   1   1   0   0   2   1   2   0   1   1   1   1   2   1   1   2   0   2   1   1   1   1   1   1   1   2   1   0   1   1   0   1   1   2   0   1   2   1   2   0   1   1   0   0   2   1   1   0   1   0   1   1   1   2   1   0   2   1   0   1   2   0   1   1   0   1   2   2   1
 MK-1-8                 1   0   2   2   1   1   1   2   0   1   0   2   2   2   1   0   1   2   2   1   0   1   2   2   1   1   1   1   1   0   2   1   1   1   1   1   1   2   0   1   1   2   1   1   1   1   1   1   2   0   0   0   0   1   1   1   2   1   1   0   1   0   0   0   1   1   1   0   1   2   1   1   0   2   0   0   2   2   1   1   0   0   0   1   0   1   0   1   1   2   1   2   2   1   1   1   1   1   2   2   1   2   1   1   1   1   1   2   2   1   2   0   2   1   2   1   1   0   1   2   2   1   2   1   2   1   1   1   2   1   2   1   1   0   0   2   0   2   0   1   0   1   1   2   1   1   2   0   2   1   1   1   1   1   1   1   2   1   0   1   2   0   0   1   1   0   2   2   1   2   0   1   1   0   0   2   1   1   0   1   1   2   0   1   2   1   0   0   1   0   1   2   0   1   1   0   1   1   2   1
 MK-1-9                 1   0   2   1   2   1   1   2   0   1   0   2   2   2   1   0   1   2   2   1   0   1   2   2   1   1   1   1   1   1   2   1   1   1   1   1   1   2   0   1   1   2   1   1   1   1   0   0   2   0   0   0   0   1   1   1   2   1   2   0   0   0   0   0   1   2   1   0   0   2   1   1   0   2   2   1   2   2   1   0   0   1   2   2   0   1   0   1   1   2   1   2   2   2   0   1   1   1   2   2   1   1   1   1   1   1   1   2   2   1   2   0   2   2   2   0   1   0   1   2   2   1   2   1   2   1   1   1   2   1   2   1   1   0   0   2   0   2   0   1   0   1   1   2   1   1   2   0   2   1   1   1   1   0   1   1   2   1   0   1   2   0   0   1   1   1   2   2   1   2   0   1   1   0   0   1   1   1   0   1   0   2   0   1   2   2   0   0   1   0   1   2   0   1   1   0   0   1   2   1
 MK-1-10                1   0   2   1   2   1   1   2   0   1   1   2   2   2   1   0   1   2   1   1   0   1   2   2   1   1   1   1   1   1   2   0   2   1   1   1   1   2   0   1   1   2   1   1   1   0   0   0   2   0   1   0   1   1   1   1   2   2   2   0   0   0   1   1   1   2   1   0   0   2   1   1   0   2   1   0   2   2   2   0   0   1   1   1   1   1   0   1   1   2   1   2   2   2   0   1   1   0   2   2   1   1   0   1   1   1   1   2   2   1   2   0   2   2   2   0   1   1   1   2   1   1   2   1   2   1   0   1   1   1   2   1   1   1   0   2   0   2   0   2   0   1   2   2   0   2   1   0   2   0   1   1   1   0   1   1   2   1   0   1   2   0   1   1   2   2   2   2   1   1   0   1   1   1   0   1   1   1   0   1   0   1   0   1   2   0   0   0   1   0   1   2   1   0   1   0   1   1   2   1
 MK-1-11                1   0   2   1   2   1   1   2   0   1   0   2   2   2   1   0   1   2   1   1   1   1   1   2   1   1   1   1   1   1   2   0   2   0   0   1   1   2   0   1   2   2   1   1   1   0   0   0   2   0   1   0   1   1   1   1   1   1   2   0   0   0   1   1   1   1   1   0   0   2   1   2   0   2   1   0   1   2   2   0   0   1   1   1   1   1   0   1   1   2   0   2   2   2   0   0   1   0   2   1   1   2   1   1   1   1   1   2   2   2   1   1   2   1   2   0   0   1   1   2   1   1   2   1   2   2   1   1   1   1   2   1   1   1   0   1   0   2   0   2   0   1   1   1   0   2   1   0   2   1   2   1   1   0   1   1   1   1   0   1   2   0   1   1   2   2   2   2   1   1   0   2   1   1   1   1   0   1   0   1   0   1   0   1   2   0   0   0   1   0   1   2   1   0   1   0   1   0   1   1
 MK-1-12                1   1   2   1   2   1   1   2   1   0   0   2   2   2   1   0   1   2   1   1   1   1   1   1   0   1   1   1   2   1   2   0   2   0   0   0   1   2   0   1   2   2   1   1   0   0   1   0   2   0   1   0   1   1   1   1   1   0   2   0   0   0   1   1   1   1   1   0   0   2   2   1   0   2   1   0   2   2   2   1   0   1   1   1   1   1   0   1   1   2   2   2   1   2   0   0   1   0   2   1   1   2   1   1   1   1   0   2   1   1   1   1   1   1   2   0   1   1   2   2   1   1   2   1   2   2   1   1   1   1   2   1   1   1   0   1   0   1   0   1   0   1   1   1   0   2   1   0   1   1   2   1   1   0   1   1   1   1   0   1   2   0   1   1   2   2   2   2   2   1   0   2   1   1   1   1   0   1   0   1   1   1   0   1   2   0   1   0   1   1   1   1   1   0   1   0   1   1   1   1
 MK-1-13                1   2   2   1   2   1   1   2   1   1   0   2   2   2   1   0   1   1   0   1   1   2   1   1   0   1   1   1   2   1   1   0   2   0   0   0   2   2   0   1   2   2   1   1   1   0   1   0   2   0   1   0   1   1   1   1   1   0   2   1   0   0   1   1   1   1   1   0   0   2   2   1   0   1   1   0   2   2   2   1   0   1   2   1   1   1   0   1   1   2   2   2   0   2   0   0   1   1   2   1   1   2   1   1   1   1   0   1   1   1   1   1   1   2   2   0   1   1   1   2   1   1   2   1   2   2   0   1   1   0   1   1   1   1   1   1   0   1   0   1   1   1   1   1   0   2   1   0   1   1   2   1   1   0   1   1   1   1   0   1   2   0   1   0   2   2   2   1   1   1   0   2   1   1   1   1   0   2   0   1   2   1   0   1   2   1   1   0   1   1   1   2   1   0   2   0   1   1   1   1
 MK-1-14                1   2   2   1   2   1   1   2   1   1   1   2   2   2   1   0   1   2   0   1   2   1   1   1   0   1   0   1   1   2   1   0   2   0   0   0   2   1   0   1   2   2   2   1   1   1   1   0   2   0   1   0   1   1   1   1   1   0   1   1   0   0   0   1   1   1   1   0   0   2   2   2   0   1   1   1   2   2   2   0   0   0   2   1   1   1   0   1   1   2   2   2   1   2   0   2   1   1   2   1   1   1   1   1   1   1   0   1   0   1   1   1   1   2   1   0   1   1   2   2   1   1   2   2   1   1   0   1   2   0   1   1   0   1   1   1   0   1   1   1   1   1   1   1   0   2   1   1   1   1   2   1   2   0   1   1   1   1   0   1   1   0   0   0   2   1   2   1   1   1   0   2   2   1   2   1   0   2   0   1   2   1   0   1   2   1   2   0   1   1   0   1   1   0   2   0   1   1   1   1
 MK-1-15                1   2   2   1   2   1   2   2   1   1   1   2   2   2   1   1   1   2   1   1   2   1   0   1   0   1   0   1   1   2   1   0   2   0   1   0   2   2   0   0   2   2   2   0   1   1   1   0   2   0   2   0   2   1   1   1   1   0   1   1   1   0   0   1   1   1   1   0   0   1   2   2   0   1   1   1   2   2   2   0   0   0   2   2   1   0   0   1   2   2   2   2   1   2   0   2   2   1   2   1   0   1   0   1   1   0   0   1   0   1   1   1   1   2   1   0   1   1   2   2   1   1   2   2   1   0   0   1   2   0   1   1   0   2   1   1   0   2   0   0   1   0   1   0   0   2   1   1   1   1   2   1   2   0   1   1   1   1   0   1   1   0   0   0   2   1   2   1   2   2   0   2   2   1   2   1   0   0   0   1   2   1   0   1   0   1   2   0   1   2   0   1   1   0   2   0   1   1   1   1
 MK-1-16                1   2   2   0   2   1   2   2   1   1   2   1   2   2   1   1   1   2   1   1   2   1   0   1   1   1   0   1   1   2   1   0   2   0   1   1   2   1   0   0   1   2   1   0   1   1   1   0   2   0   1   0   1   1   1   0   1   0   1   1   1   1   0   1   1   1   1   0   0   1   2   2   0   2   1   2   2   2   2   0   1   0   2   2   1   0   0   1   2   2   2   2   1   2   0   2   2   1   2   1   0   2   1   1   1   0   0   1   0   1   1   1   1   2   1   0   1   1   2   2   1   0   1   2   1   0   0   1   2   0   1   1   1   2   2   1   0   2   0   0   1   0   1   0   0   2   2   1   1   1   2   1   2   0   1   0   1   1   0   1   1   0   0   0   2   1   2   1   2   2   0   2   2   1   1   1   0   0   1   1   2   1   0   1   0   1   2   0   2   2   0   1   1   0   2   0   1   2   1   1
 MK-2-1                 1   1   2   2   1   2   1   1   2   0   2   0   0   0   1   1   2   1   1   0   2   2   1   1   0   1   1   1   2   1   1   1   0   2   1   0   1   0   0   1   1   1   2   1   1   1   1   0   1   0   2   1   1   0   2   0   1   1   0   1   2   1   2   2   0   1   1   1   2   1   1   2   1   2   1   1   1   2   1   0   2   1   1   0   0   1   1   0   0   1   2   2   1   0   2   2   1   2   1   1   2   0   1   0   0   1   2   1   1   1   2   1   0   0   1   1   1   1   0   1   1   1   2   0   2   2   1   0   0   2   2   0   1   1   2   2   2   2   0   0   2   2   2   1   0   0   1   2   1   1   2   1   0   2   0   1   0   0   1   2   2   1   1   2   1   2   2   0   2   1   1   0   1   0   1   1   0   1   1   1   1   2   2   0   2   1   0   0   1   2   1   0   1   2   1   0   0   1   1   1
 MK-2-2                 1   1   2   2   1   2   1   1   1   0   2   0   0   0   1   1   1   1   1   0   2   2   1   1   0   1   1   1   2   1   1   1   1   2   1   0   1   0   0   1   1   1   1   1   1   1   2   0   1   0   2   1   1   0   2   0   1   1   1   1   2   2   2   2   0   2   1   1   2   1   1   2   1   2   1   1   1   2   1   0   2   1   1   0   0   1   1   0   0   1   2   2   1   0   2   2   1   1   1   1   2   0   2   0   0   1   2   1   1   1   2   0   0   1   1   1   1   0   0   1   1   1   2   0   1   1   1   1   1   2   2   1   1   1   2   2   0   2   1   0   2   2   2   1   0   0   0   1   1   1   1   1   0   2   0   0   0   0   1   2   2   1   1   2   1   2   2   0   2   1   1   0   1   1   1   1   0   1   2   1   1   1   2   0   2   1   0   1   1   2   1   0   1   2   1   0   0   2   0   2
 MK-2-3                 1   0   2   2   1   2   0   1   1   0   2   0   0   0   1   1   1   1   1   0   2   2   1   1   0   1   1   1   2   1   1   1   1   2   1   0   1   0   0   1   1   1   1   1   1   1   2   0   1   0   2   1   2   0   2   0   0   1   1   1   2   2   2   2   0   2   1   1   2   1   1   2   1   2   1   1   1   2   1   1   2   1   1   0   0   2   1   0   1   1   2   2   1   0   2   2   1   1   1   1   2   0   2   0   0   1   2   2   0   1   2   0   1   1   1   1   2   0   0   1   1   0   2   0   1   1   1   1   1   1   2   1   1   1   2   2   0   2   0   1   2   2   1   2   0   0   0   1   1   1   1   1   0   2   1   0   0   1   1   2   2   1   1   1   0   2   1   1   2   1   1   0   0   1   1   0   0   1   1   2   1   1   2   0   2   1   0   1   1   2   0   1   1   2   1   0   0   1   0   2
 MK-2-4                 1   0   2   2   1   2   0   1   1   0   1   0   0   0   2   1   1   1   1   0   2   2   1   1   0   2   1   1   2   1   2   1   1   2   1   0   2   0   0   1   1   1   1   1   1   1   2   0   1   0   2   1   2   1   2   0   1   1   1   1   2   2   2   2   0   1   1   2   2   1   1   2   1   2   1   1   1   2   1   1   2   1   1   1   0   2   1   0   1   1   2   2   1   1   1   2   1   1   1   1   2   1   2   0   1   2   2   2   0   1   2   0   1   1   1   1   2   1   0   1   1   0   2   0   1   1   1   1   1   1   1   1   1   1   2   2   1   1   0   1   2   2   2   1   0   0   0   0   1   1   1   2   1   2   0   0   0   1   1   2   2   1   0   1   0   2   1   1   2   1   1   0   0   2   2   0   0   1   1   1   1   1   2   0   2   1   0   1   1   1   1   1   1   2   1   0   0   1   0   2
 MK-2-5                 1   1   2   2   1   2   1   1   1   0   1   0   0   0   2   1   1   1   1   0   1   2   1   1   0   2   1   1   2   1   2   1   1   2   1   0   2   0   0   1   0   1   1   1   1   0   2   0   0   0   2   1   2   1   2   1   1   2   0   1   2   2   2   1   0   1   0   1   2   1   2   1   1   2   1   1   1   2   1   1   2   1   0   1   0   2   1   0   1   1   2   2   1   1   1   2   1   1   1   1   2   1   2   2   1   2   2   2   0   1   2   0   2   1   2   1   2   2   0   1   1   0   2   0   1   1   1   1   0   1   1   1   1   1   2   2   1   1   0   1   2   2   2   2   1   0   0   0   1   1   1   2   0   2   1   1   0   1   1   2   2   1   0   1   0   2   1   0   2   1   1   0   0   1   1   0   0   1   1   0   1   1   2   0   2   0   0   1   1   1   1   1   1   2   1   0   0   1   0   2
 MK-2-6                 1   1   1   2   1   2   1   1   0   0   1   0   0   0   2   1   1   1   1   0   1   2   1   1   0   2   1   1   1   1   1   1   1   1   2   0   2   0   0   1   2   1   1   1   1   0   2   0   1   0   1   1   2   1   2   1   1   1   0   1   1   2   1   1   1   1   1   1   1   1   2   0   1   2   0   1   1   2   1   1   2   1   0   1   1   2   1   0   1   2   1   1   1   1   1   2   0   0   1   1   1   1   2   2   0   2   2   2   0   0   2   0   2   1   1   1   2   2   0   1   1   0   2   1   1   1   1   1   0   1   1   1   1   1   2   2   1   1   0   1   2   2   2   2   1   1   0   0   1   1   2   2   1   2   1   1   0   0   1   2   0   1   0   1   0   1   1   1   2   1   1   0   1   1   1   0   0   1   1   0   1   1   2   0   2   0   0   0   1   1   1   1   1   2   1   0   0   1   0   2
 MK-2-7                 1   1   1   2   2   2   0   1   0   0   1   1   0   1   2   1   1   1   1   0   1   2   2   1   0   2   1   0   1   1   1   1   1   0   1   0   2   0   1   1   2   2   1   1   1   0   1   0   1   0   1   2   2   1   2   1   1   1   0   1   1   2   1   1   1   1   1   1   1   1   1   0   2   2   0   1   1   2   0   1   2   0   0   1   1   1   1   0   1   2   1   1   1   1   1   2   0   0   2   1   1   2   2   2   1   2   2   2   0   0   2   0   2   1   1   1   2   2   0   1   1   0   2   2   1   1   1   1   0   1   1   1   1   0   1   2   1   1   0   1   2   1   2   1   0   1   0   0   1   1   2   2   1   2   1   1   0   0   1   2   0   1   0   1   0   1   1   0   2   1   1   0   1   1   2   0   0   1   1   0   1   1   2   1   2   2   0   0   1   0   1   1   1   2   1   0   0   1   0   1
 MK-2-8                 1   1   1   2   2   2   0   1   0   0   1   1   0   1   2   1   0   1   1   0   1   2   2   1   0   2   1   0   1   1   1   1   1   0   1   0   2   0   1   1   2   1   1   1   0   0   1   0   1   0   1   2   2   1   2   1   1   1   0   1   1   2   1   1   1   1   1   1   1   2   1   0   2   2   0   1   1   2   0   1   2   0   0   1   1   1   1   0   1   2   1   1   1   1   1   2   0   1   2   1   1   2   2   2   1   2   2   2   0   0   2   0   2   1   1   1   2   2   0   1   1   0   2   2   1   1   2   0   0   2   1   1   0   0   1   2   1   1   1   1   2   1   2   0   0   1   0   0   1   1   2   1   1   1   1   1   0   0   2   1   0   1   1   1   0   1   1   0   2   1   1   0   1   1   1   0   0   1   1   0   1   1   2   1   2   1   1   1   1   0   1   1   1   2   1   0   1   1   0   1
 MK-2-9                 1   1   2   2   2   2   0   1   0   1   1   0   0   1   1   1   0   1   2   0   0   2   2   1   0   2   1   0   1   1   1   1   1   0   1   0   2   0   1   1   1   1   1   1   0   0   1   0   2   0   1   2   2   1   2   2   1   0   0   0   1   2   1   1   1   1   1   1   1   2   1   0   2   2   0   1   1   2   0   1   1   0   0   0   0   1   1   1   1   2   1   1   1   2   1   2   1   1   2   0   0   2   2   1   2   2   2   2   1   0   2   0   2   2   1   1   2   2   0   1   1   0   2   2   1   2   2   0   0   2   1   1   0   0   1   2   1   1   1   0   1   0   2   0   0   1   0   0   1   1   2   1   1   0   0   1   0   0   2   1   0   1   1   1   0   1   1   1   2   2   1   1   1   1   1   1   0   1   1   0   1   1   1   1   2   1   1   1   1   0   1   1   0   2   1   0   2   1   1   2
 MK-2-10                1   1   1   2   2   2   1   1   0   1   1   0   1   1   2   1   0   0   2   0   0   2   2   0   0   2   1   0   1   2   1   1   1   1   1   0   2   1   1   1   1   1   0   1   1   0   1   1   1   0   1   1   2   1   2   1   1   0   0   0   1   2   1   1   1   1   2   1   1   2   1   0   1   2   0   1   1   1   0   1   1   0   0   1   2   0   1   1   0   2   1   1   1   2   1   2   1   1   2   0   0   1   2   1   2   2   2   2   1   0   2   0   2   2   1   1   2   1   0   1   1   0   2   2   1   2   2   2   0   2   1   2   0   0   1   2   1   2   1   0   1   0   0   1   0   1   0   0   1   2   0   1   0   0   1   1   0   0   2   1   0   1   1   1   0   1   2   1   1   2   1   1   1   0   1   1   0   1   1   0   1   1   2   2   2   1   1   1   1   0   1   1   1   2   2   0   2   1   1   1
 MK-2-11                1   1   1   2   2   2   1   1   0   1   1   0   1   1   2   1   0   0   2   0   0   1   1   0   0   2   0   0   1   2   1   1   1   1   1   0   1   2   1   1   1   1   0   1   0   0   1   1   1   0   1   0   2   1   2   1   1   1   0   0   1   2   1   1   1   1   2   1   1   2   0   0   1   2   0   1   1   1   1   2   1   0   0   1   1   0   0   1   0   2   1   1   0   2   0   2   0   1   2   0   0   2   2   1   2   1   2   2   1   0   2   0   2   2   1   1   2   1   0   1   1   0   2   2   1   2   2   2   0   2   1   2   0   0   1   2   1   2   2   0   1   0   1   1   0   1   0   1   1   0   0   1   0   0   1   1   0   1   2   1   0   1   1   1   2   1   2   2   1   2   1   1   1   0   1   2   0   1   1   0   1   1   2   2   2   1   1   1   1   0   1   1   1   2   2   1   2   1   1   1
 MK-2-12                1   1   1   2   2   1   1   1   1   1   1   0   1   1   2   1   0   0   2   0   0   1   1   0   0   1   0   0   1   2   1   1   1   1   1   0   1   2   2   1   2   2   0   1   0   0   1   2   1   0   1   0   2   2   2   1   1   1   1   0   1   1   2   1   1   1   2   2   1   2   0   1   1   2   0   1   1   1   2   2   1   0   0   1   1   0   1   1   0   2   1   1   0   1   0   2   0   1   2   0   0   2   2   1   2   1   2   2   1   0   2   0   2   2   1   2   2   1   0   2   1   0   2   2   1   2   2   2   1   2   1   2   0   1   1   2   1   2   2   0   1   1   0   1   0   1   0   0   1   0   0   1   0   0   1   1   1   1   1   1   0   1   1   1   1   1   2   2   1   2   1   2   1   0   2   2   1   1   1   0   1   1   2   2   2   0   2   1   1   0   1   1   1   2   2   2   2   1   0   0
 MK-2-13                1   1   0   2   2   1   0   1   1   0   1   0   2   1   2   1   0   0   2   0   0   1   1   0   0   1   0   0   1   1   1   0   1   1   1   0   1   2   2   1   2   2   0   1   0   0   1   2   1   0   1   0   2   2   1   1   1   2   1   1   1   1   2   0   1   1   2   2   0   2   0   1   1   2   0   1   1   1   2   1   1   1   1   1   1   0   1   0   0   2   1   1   0   1   0   2   1   1   2   0   0   2   2   1   2   1   2   2   1   0   2   0   2   2   1   2   2   2   0   2   1   0   2   2   1   2   2   2   1   2   1   2   0   1   1   2   1   2   2   0   1   1   1   1   0   1   0   0   0   0   1   1   0   0   1   1   1   1   2   1   0   1   1   0   1   1   2   1   1   2   2   2   1   0   2   2   1   1   1   0   1   1   2   2   2   0   2   1   1   1   1   1   1   2   1   2   2   1   0   0
 MK-2-14                1   1   0   1   2   1   0   2   1   0   1   0   2   2   2   1   0   0   2   0   0   1   2   0   0   1   1   0   1   1   0   0   1   1   1   1   1   2   2   1   2   2   0   1   0   1   1   2   1   1   1   0   2   2   1   1   1   2   1   1   1   1   2   0   1   2   2   2   0   2   0   1   0   2   1   2   2   1   2   1   1   1   1   1   1   0   1   1   1   2   1   1   0   1   1   2   1   1   2   0   0   2   2   1   2   1   2   2   1   0   1   0   2   2   1   0   2   2   0   2   1   0   2   2   1   2   2   2   1   2   1   2   0   1   1   2   1   2   2   0   1   1   1   1   0   1   1   1   1   0   1   2   0   0   2   1   1   1   1   2   0   1   1   0   1   1   2   1   1   2   2   2   1   0   2   2   1   1   1   0   1   1   2   2   2   0   1   1   1   1   1   1   1   2   1   1   2   1   0   0
 MK-2-15                1   1   0   1   1   1   2   2   1   0   1   0   2   2   2   1   0   0   2   0   0   1   1   0   0   1   1   0   1   1   0   0   1   1   1   1   1   1   2   1   2   1   0   1   0   0   0   2   1   1   1   0   2   2   1   1   1   1   1   1   1   1   2   0   1   2   2   2   0   2   0   1   0   2   0   2   2   1   1   1   1   1   2   1   1   1   1   1   1   2   1   1   1   1   1   1   1   1   2   0   0   2   2   1   2   1   1   2   0   0   1   0   2   2   1   0   2   2   0   2   1   0   2   2   0   0   2   2   1   1   0   2   0   0   1   2   1   2   1   0   1   1   0   0   0   1   0   1   2   0   0   2   0   0   2   1   1   1   1   2   1   1   1   0   1   1   2   1   1   2   2   2   1   0   2   1   2   1   0   0   0   1   2   2   2   0   0   1   2   1   1   2   1   2   1   1   1   0   0   0
 MK-2-16                1   1   0   1   1   1   2   2   2   1   1   0   2   2   1   0   1   1   2   2   0   1   1   0   1   1   1   0   2   1   1   0   1   1   1   1   1   0   2   1   1   1   1   1   0   0   0   2   1   0   1   1   2   2   1   1   1   1   1   1   0   1   2   0   2   2   2   2   0   1   0   1   0   2   0   2   2   1   1   1   1   1   2   1   1   1   1   1   1   2   1   1   1   1   1   1   1   1   2   0   0   2   2   1   0   1   1   2   0   0   1   0   2   2   1   0   2   2   0   2   0   0   2   2   0   0   2   2   1   1   0   2   0   0   1   1   1   2   2   0   1   1   0   0   0   0   0   1   2   1   0   2   1   0   2   1   1   1   1   2   1   1   2   0   1   1   2   0   1   1   2   2   1   0   2   1   1   0   0   0   0   1   2   1   2   0   0   1   2   1   1   2   1   2   2   1   1   0   0   0
 MK-3-1                 0   1   0   1   1   1   1   0   1   1   1   1   1   0   1   1   1   1   2   1   1   1   2   0   1   0   0   0   0   2   2   2   1   1   1   2   1   0   2   1   0   0   1   2   2   0   1   2   1   0   2   0   0   1   1   1   1   1   1   1   2   1   2   2   1   1   2   2   1   1   1   1   1   1   1   0   1   1   0   1   2   0   2   0   2   1   1   2   1   2   1   2   0   2   1   2   2   1   1   1   1   1   1   2   2   1   2   1   1   1   2   2   1   2   2   0   0   1   1   0   1   0   0   1   1   0   1   2   0   1   2   1   1   0   2   0   0   1   1   2   1   1   0   2   2   1   0   2   1   0   1   1   1   1   2   0   1   2   1   2   2   2   2   1   0   0   1   2   2   0   1   1   1   1   1   2   1   2   1   1   0   0   1   1   1   2   1   2   2   1   1   1   1   0   2   2   2   1   2   1
 MK-3-2                 0   1   0   0   1   1   2   1   1   1   2   1   1   0   1   2   1   1   2   1   1   1   2   1   1   2   0   0   0   1   1   2   1   0   1   2   0   0   1   1   1   0   1   2   2   0   1   0   1   1   2   0   0   1   1   1   1   1   1   1   2   1   2   2   1   1   2   2   1   2   1   1   1   1   1   0   1   1   0   1   2   0   2   0   1   1   1   1   1   2   1   1   0   1   1   2   2   1   1   1   1   1   1   1   2   1   2   1   1   1   2   2   1   2   2   0   0   2   1   0   1   0   0   1   1   1   1   2   0   2   2   1   1   0   2   0   0   1   1   2   1   0   0   2   1   1   0   2   1   0   2   1   1   1   2   0   1   2   2   2   2   2   2   2   0   1   0   2   2   1   1   1   1   2   1   2   1   2   1   1   1   1   1   1   1   2   1   2   2   1   1   1   1   1   2   2   2   1   2   2
 MK-3-3                 0   1   1   0   1   2   2   1   1   2   1   1   1   1   1   1   1   0   1   1   1   1   0   1   1   2   1   1   0   1   1   2   1   0   1   1   1   1   1   1   1   0   2   2   1   2   1   1   0   2   2   0   0   1   1   1   1   1   1   1   2   0   2   2   1   2   1   1   1   2   1   1   1   1   1   0   1   0   0   1   2   0   2   1   1   1   1   1   1   2   2   1   0   1   2   2   2   1   1   2   1   1   1   1   1   1   2   2   0   2   2   2   0   2   2   1   0   2   1   0   1   0   0   1   1   0   1   2   1   1   2   2   2   0   2   0   0   1   2   2   1   0   0   1   1   1   0   2   1   0   2   1   1   1   2   0   1   1   2   2   2   2   2   2   0   1   0   2   2   1   1   2   0   2   0   2   1   2   1   1   1   2   1   1   0   1   1   2   1   0   1   1   1   0   2   2   2   1   2   1
 MK-3-4                 0   1   1   1   1   2   2   1   1   2   0   1   1   1   1   0   1   0   1   1   1   1   0   1   2   1   0   1   0   0   1   2   1   2   0   1   2   1   2   1   1   0   2   2   1   2   1   1   0   2   2   1   0   1   1   2   1   1   1   1   2   0   2   2   1   2   1   0   1   2   1   1   1   1   1   0   1   0   0   2   2   0   2   1   1   1   0   1   1   2   2   1   0   1   2   2   2   1   1   2   2   0   1   1   0   1   2   2   1   2   2   2   1   2   2   1   0   1   1   1   1   0   1   1   1   0   1   2   1   1   2   2   2   1   2   0   0   1   2   2   1   0   0   1   1   1   1   2   1   0   2   1   1   1   2   0   1   2   1   2   2   2   2   2   1   1   0   2   2   1   1   2   0   1   0   2   1   1   1   1   1   1   1   0   0   1   1   2   1   1   1   2   1   0   2   2   2   1   2   0
 MK-3-5                 0   1   1   1   1   1   2   1   1   1   0   2   1   1   2   1   1   0   1   1   1   1   1   1   2   1   0   1   0   0   1   1   1   2   0   1   1   2   2   1   1   1   2   1   1   2   2   0   0   1   1   1   0   0   1   2   1   1   1   1   2   0   2   2   1   2   2   0   1   2   1   1   1   1   1   0   1   0   0   2   2   1   2   1   1   1   0   1   1   2   2   1   1   1   2   2   2   1   1   1   2   0   1   1   1   1   2   2   0   2   2   2   1   2   2   1   0   1   1   1   1   0   1   1   1   0   1   2   1   1   1   1   2   1   2   0   1   0   2   2   1   0   0   1   1   1   1   2   1   0   2   1   1   1   2   0   1   1   1   2   2   2   2   2   1   1   0   2   2   1   1   2   0   1   0   2   0   1   1   1   1   1   1   0   0   1   1   2   1   1   1   2   1   0   2   2   2   0   2   0
 MK-3-6                 0   1   1   1   2   1   0   1   1   1   0   2   1   1   2   1   1   0   1   1   2   0   2   1   2   1   0   1   0   0   1   1   1   2   1   1   1   2   2   1   1   1   1   1   1   2   2   0   1   1   1   1   0   0   1   2   1   1   0   1   1   0   2   2   1   2   2   1   0   1   1   2   1   1   2   0   1   0   0   2   2   1   1   1   1   1   0   1   1   2   2   2   1   2   2   2   1   1   1   1   2   0   1   1   1   1   2   2   0   2   2   2   2   2   2   1   0   1   1   1   1   0   1   2   1   0   0   2   1   1   1   1   2   1   2   0   1   0   2   2   1   1   0   1   1   1   1   2   2   0   2   1   1   1   1   0   1   1   1   2   1   2   2   2   1   1   0   2   1   1   1   2   0   1   1   2   1   1   1   1   1   1   1   1   1   1   0   2   0   1   1   2   1   0   2   2   1   0   2   0
 MK-3-7                 1   1   1   0   2   1   0   1   1   1   0   2   1   1   2   1   1   0   1   1   2   0   2   0   2   0   2   1   0   0   1   1   1   2   1   1   1   1   2   1   1   1   1   1   1   1   2   0   1   2   1   2   0   0   1   2   1   1   0   1   1   0   1   2   1   0   1   1   1   1   1   1   1   1   2   0   0   0   0   2   2   1   1   1   1   1   0   1   1   2   2   2   1   2   2   2   1   1   1   1   2   0   0   2   1   2   2   2   1   1   2   0   2   2   0   0   1   1   1   1   1   0   1   2   1   0   0   2   1   1   1   1   1   0   2   1   1   0   1   1   1   1   0   1   1   1   1   2   2   0   2   1   2   1   2   1   1   1   1   2   1   1   2   2   2   1   0   2   1   1   1   2   0   1   1   2   0   1   1   1   1   1   1   1   1   1   0   2   0   1   1   2   1   0   2   1   1   0   1   0
 MK-3-8                 1   1   1   1   2   1   0   1   1   2   0   1   1   1   2   0   1   0   1   1   2   1   2   0   2   0   1   1   1   0   0   1   1   2   1   1   1   1   2   1   1   2   1   1   1   1   2   1   1   2   1   2   0   1   1   2   0   1   0   0   1   1   1   2   1   0   0   1   1   1   1   2   1   1   2   0   0   0   0   2   2   1   1   1   1   1   0   2   1   2   2   2   1   2   2   1   1   1   1   0   2   0   0   2   2   2   1   2   1   2   2   1   2   1   1   0   1   1   1   1   1   0   1   0   1   0   0   2   1   1   0   1   1   0   2   0   1   0   1   1   1   1   0   1   1   1   1   2   1   0   1   1   2   2   2   1   1   1   1   2   0   2   2   2   1   0   2   2   0   1   1   1   0   1   1   2   1   1   1   1   1   1   2   1   1   1   0   2   1   0   0   2   2   1   2   1   1   0   1   0
 MK-3-9                 1   1   1   2   1   1   0   1   1   2   1   2   1   1   1   0   1   0   1   1   2   1   2   0   2   0   1   1   1   0   0   1   1   2   1   1   1   1   1   1   1   1   1   1   1   2   2   1   1   1   1   1   0   1   1   2   0   1   0   0   2   1   1   2   1   0   0   1   1   2   1   2   1   1   2   0   0   0   1   2   2   1   1   1   1   1   1   1   1   2   2   2   1   2   2   1   1   1   1   0   1   0   0   2   2   2   1   2   1   2   2   1   1   1   1   0   0   1   1   1   1   0   0   0   1   0   0   2   1   1   0   1   1   0   2   0   1   0   1   1   1   1   0   1   1   2   1   2   1   0   1   1   2   1   2   1   1   1   1   2   1   2   1   1   1   0   2   2   0   1   1   1   0   1   1   2   1   1   0   1   1   2   2   1   1   2   0   2   1   0   0   2   1   1   2   1   1   0   1   0
 MK-3-10                1   1   1   2   0   2   0   1   1   2   1   1   1   1   1   0   1   0   1   1   2   2   2   1   2   0   1   1   1   0   0   1   1   2   1   1   2   1   1   1   1   1   1   1   2   2   2   1   1   1   1   1   1   1   1   2   1   1   1   0   1   0   1   2   1   0   1   1   2   2   0   1   1   1   2   0   1   0   1   2   2   1   1   2   1   1   1   1   1   1   2   2   1   2   2   1   1   1   1   0   0   1   0   2   2   2   1   2   1   2   2   1   1   1   1   0   0   1   1   1   1   1   0   0   1   0   0   2   1   1   1   1   1   0   1   0   1   0   1   2   2   0   0   1   2   2   1   2   1   0   1   1   1   1   2   1   1   0   1   2   2   2   1   1   1   0   2   2   0   1   1   1   0   1   1   1   1   1   0   1   1   1   2   1   1   2   0   1   1   1   0   2   2   1   2   1   1   1   1   1
 MK-3-11                1   1   1   2   0   2   0   1   1   1   1   1   1   0   1   0   1   1   1   1   2   2   2   1   2   0   1   1   1   1   0   1   1   2   1   2   2   1   1   1   2   1   1   1   1   2   2   1   0   1   1   1   1   1   1   2   0   1   1   0   2   0   1   2   2   0   1   1   2   2   0   1   0   1   2   0   1   0   1   2   0   1   1   2   1   2   1   1   1   1   1   2   1   2   2   0   1   1   1   1   0   1   0   2   2   2   1   2   1   2   2   1   0   1   1   0   0   1   1   1   1   0   0   1   2   0   0   2   1   1   1   1   1   0   1   0   1   0   1   2   2   0   1   1   2   2   1   0   1   0   1   1   1   1   2   1   1   0   1   2   2   2   1   1   1   0   2   2   0   1   1   1   0   1   2   1   1   1   0   1   0   1   2   2   1   2   0   1   1   1   0   2   1   1   2   2   1   1   1   1
 MK-3-12                1   1   2   2   1   2   0   1   1   1   0   1   1   0   1   0   1   1   1   1   2   2   2   1   2   0   2   1   1   1   0   1   1   1   1   2   2   1   1   1   2   0   0   1   1   2   2   1   0   1   1   1   1   0   1   2   1   1   1   0   1   0   1   1   2   1   1   0   2   2   1   2   0   1   2   0   1   0   1   2   0   0   1   2   1   2   1   1   0   1   1   2   1   2   2   0   1   1   0   1   0   2   0   1   2   2   1   2   1   2   2   2   0   1   1   0   0   1   1   1   1   0   1   1   2   0   0   1   0   1   1   1   1   0   1   0   1   0   1   2   2   1   1   1   2   2   1   0   1   0   1   1   1   1   2   1   1   0   1   2   2   2   1   1   1   0   2   1   2   1   2   1   0   1   1   1   1   1   0   1   0   1   2   2   1   2   0   1   1   0   0   2   1   1   2   2   1   1   1   1
 MK-3-13                1   1   2   2   1   2   0   1   0   1   0   1   1   0   1   0   1   1   2   1   2   2   2   1   2   0   1   1   1   1   1   1   1   1   1   2   2   2   2   1   2   0   0   1   1   2   1   1   0   1   0   0   1   1   1   1   1   0   1   0   1   2   2   1   2   1   2   0   2   2   2   2   0   1   1   0   1   0   1   2   0   0   1   2   2   1   1   1   0   1   1   2   1   2   1   0   2   1   0   1   1   2   0   2   2   2   1   2   0   2   2   2   0   1   0   0   0   1   1   1   1   0   0   1   2   0   0   2   0   1   1   1   1   0   1   1   0   0   1   2   2   1   0   1   2   2   1   0   2   1   1   2   1   0   1   1   1   0   1   2   2   2   1   1   1   1   2   1   2   1   1   0   0   1   1   1   0   1   0   1   0   1   2   2   1   1   0   1   1   0   1   2   1   1   2   2   1   1   1   1
 MK-3-14                1   1   2   2   1   2   1   1   0   1   0   1   1   1   1   0   1   0   2   2   2   2   2   1   2   0   1   1   1   1   0   0   1   2   1   2   2   1   2   1   2   0   0   1   0   2   1   2   0   1   0   0   1   1   1   1   1   0   1   0   1   2   1   1   2   1   2   1   1   2   2   1   0   1   1   0   2   0   1   2   0   1   1   2   2   1   1   1   0   1   1   2   1   1   0   1   2   1   1   1   1   2   0   2   2   2   1   1   1   2   2   2   0   1   0   0   0   1   0   1   1   0   0   1   2   0   0   2   0   1   1   1   1   1   1   1   0   0   2   2   2   1   1   0   2   2   1   1   2   1   1   2   1   0   1   1   1   0   1   1   2   2   1   1   1   1   2   1   2   2   0   0   0   1   1   1   1   1   1   1   0   1   1   2   2   1   0   1   1   0   1   1   2   1   1   2   1   1   1   1
 MK-3-15                1   2   2   2   1   1   1   1   0   1   0   1   2   1   0   1   1   0   2   2   2   2   2   1   1   0   1   1   1   1   0   0   0   2   1   2   1   1   2   1   2   0   0   1   0   2   1   2   1   1   0   0   1   1   1   1   0   1   1   1   0   2   1   1   2   1   2   1   1   2   2   1   1   1   1   0   2   0   0   2   0   1   1   2   1   1   1   1   1   1   1   2   1   1   0   1   2   1   1   1   1   2   0   2   2   2   2   1   1   2   2   2   1   0   0   0   0   1   0   1   1   0   0   1   2   0   0   2   0   1   1   0   0   1   2   1   1   0   2   2   2   1   1   0   2   1   1   1   2   1   1   2   1   0   0   1   1   0   1   1   2   2   1   1   0   1   2   0   2   1   1   0   0   1   1   1   1   1   1   1   0   1   1   1   1   1   0   1   1   0   1   1   2   1   0   2   1   0   1   1
 MK-3-16                1   2   2   2   1   1   1   1   1   2   0   1   2   1   0   1   1   0   2   2   2   1   2   1   1   0   1   1   0   1   1   0   1   2   1   2   1   1   2   1   1   0   1   1   1   2   0   2   1   1   0   0   1   1   1   1   0   0   1   0   1   2   1   1   2   1   1   1   1   2   2   0   1   1   1   0   2   0   0   2   0   1   1   1   1   1   1   1   1   1   1   2   2   1   0   1   2   1   1   0   1   2   0   2   1   2   2   1   1   2   2   2   1   0   0   0   1   1   1   1   1   0   0   1   1   0   0   1   0   0   2   0   0   1   1   1   0   1   2   2   2   1   1   0   2   0   1   2   2   1   1   2   1   0   0   1   1   0   1   1   2   2   1   1   0   1   2   0   2   1   1   0   0   1   1   1   2   1   1   1   0   1   1   1   1   1   0   1   1   0   1   1   0   1   0   2   1   0   1   1
 MK-4-1                 1   2   1   1   1   0   0   0   2   0   1   0   0   1   1   0   1   2   0   2   1   0   1   1   0   1   0   1   1   0   1   2   1   1   1   0   0   2   0   2   1   1   1   0   0   1   2   1   2   1   1   1   1   1   2   0   1   1   1   2   2   0   1   0   1   1   1   0   1   0   1   2   1   2   1   2   1   1   2   1   1   1   1   0   2   1   1   1   1   2   2   1   2   2   1   1   2   1   0   1   1   1   2   0   2   1   1   1   0   1   0   1   1   2   2   1   1   2   2   1   1   1   2   1   0   0   0   1   1   0   2   2   2   1   1   1   2   2   2   1   1   0   0   0   0   0   1   2   0   1   1   0   1   1   1   0   1   1   1   0   1   1   1   1   1   0   2   0   1   1   1   1   1   0   1   2   2   0   1   2   0   2   0   1   2   2   1   1   0   1   1   2   1   1   1   0   1   2   0   0
 MK-4-2                 1   2   0   0   1   0   0   0   2   0   1   1   0   1   1   0   1   2   0   2   1   0   1   1   0   2   0   1   2   0   1   1   0   1   1   0   1   2   0   2   1   1   1   0   0   1   2   1   2   1   1   1   1   1   2   0   0   1   0   2   2   0   1   1   1   2   2   0   1   0   1   2   1   2   1   2   1   1   2   1   1   1   1   0   2   1   1   1   1   2   1   0   1   2   1   1   2   0   0   1   1   1   1   0   2   1   1   1   0   1   1   1   1   2   2   1   1   2   2   2   0   1   2   1   1   1   0   0   1   0   2   2   2   1   1   1   2   1   2   1   1   0   0   0   0   1   1   2   0   0   1   0   0   1   1   0   1   1   1   1   1   0   1   1   1   2   2   0   1   1   1   0   1   0   1   2   2   0   0   2   0   2   0   2   2   2   1   1   0   2   1   2   1   1   1   0   1   1   0   0
 MK-4-3                 0   2   0   0   1   0   0   1   1   0   1   1   0   1   0   0   1   2   0   2   1   0   2   1   0   2   1   1   2   0   1   2   0   1   1   0   1   2   0   2   0   1   1   0   0   1   1   0   2   1   1   1   1   2   2   0   0   1   1   1   1   0   1   1   1   2   2   0   1   0   1   2   1   2   1   2   1   1   2   1   1   1   1   0   2   1   2   0   2   2   1   0   0   2   1   1   2   0   0   1   2   2   2   0   1   1   0   1   0   1   1   1   1   2   2   1   1   1   2   2   0   1   2   1   1   1   0   0   0   0   1   2   2   1   1   1   1   1   2   1   0   1   0   0   0   1   1   2   0   1   1   0   0   1   1   0   2   1   1   0   1   0   1   1   1   2   2   0   1   2   0   0   1   0   1   2   2   1   0   2   0   2   1   2   2   2   0   1   0   2   1   2   1   1   1   0   1   0   0   0
 MK-4-4                 0   2   1   0   1   1   0   1   1   0   1   1   0   1   1   1   1   2   0   2   1   0   2   1   0   2   0   1   2   0   1   2   0   1   1   1   1   2   0   2   0   1   1   0   0   1   1   0   2   1   1   1   1   2   2   0   0   1   1   0   1   0   0   1   0   2   2   0   2   0   1   1   1   2   1   1   0   1   1   1   2   2   1   0   2   1   2   0   2   2   1   0   1   2   1   1   1   0   0   1   2   2   1   0   1   1   0   1   0   1   2   0   1   2   2   1   1   2   2   2   0   1   2   1   1   1   0   0   0   0   1   2   1   1   0   1   1   1   2   2   0   1   0   0   0   1   1   2   0   1   1   0   0   2   1   0   2   0   2   1   1   0   1   0   1   2   2   0   1   2   0   0   1   0   0   2   2   2   0   1   0   2   2   2   2   2   1   2   0   2   1   2   1   1   1   1   0   0   0   1
 MK-4-5                 2   2   2   0   2   1   0   2   1   0   1   1   0   0   1   0   1   2   0   2   1   1   2   2   0   1   0   1   2   1   1   2   0   1   1   2   1   2   0   2   0   0   1   1   2   1   1   0   2   2   1   1   0   2   2   0   0   1   2   1   1   0   0   1   0   2   2   0   2   1   1   1   1   1   1   1   1   1   1   1   2   2   1   0   2   1   2   0   2   1   1   0   1   2   1   2   1   0   1   1   2   2   1   0   1   0   0   1   0   1   2   0   1   2   2   1   1   2   2   2   0   0   2   1   1   1   0   0   0   0   1   2   1   1   1   1   2   1   2   2   0   0   0   1   0   1   1   1   0   1   1   1   0   2   1   1   2   0   2   1   1   0   1   0   2   2   2   0   0   1   1   0   1   0   0   2   2   2   0   1   1   1   2   2   1   2   2   2   0   2   1   2   1   1   1   1   0   0   0   1
 MK-4-6                 2   2   2   0   2   1   0   2   1   1   0   1   0   0   1   0   2   2   0   2   1   1   2   2   0   2   0   1   2   1   1   1   0   1   1   2   1   2   0   2   1   0   1   1   2   1   1   0   1   2   0   1   0   0   0   0   0   1   1   1   1   0   0   2   0   1   2   0   2   1   2   0   1   2   1   0   2   1   1   1   1   2   1   0   2   1   2   1   2   1   1   0   1   1   1   1   2   0   1   1   2   2   1   0   1   0   0   2   0   1   2   0   1   2   2   0   0   2   2   2   2   0   2   1   1   1   0   0   0   1   1   2   1   1   1   1   2   1   1   2   1   0   0   1   0   1   1   1   0   1   2   1   0   2   1   1   2   0   2   0   1   0   1   0   1   1   2   1   0   1   1   0   1   0   0   2   2   2   0   1   1   1   2   2   1   1   1   1   0   2   2   2   1   0   1   1   0   0   0   1
 MK-4-7                 2   1   2   0   1   1   0   2   1   1   0   0   0   0   1   1   2   2   0   2   1   1   1   2   0   2   0   1   1   1   1   1   1   1   1   2   0   2   0   2   1   0   1   1   2   1   1   0   1   2   1   2   1   0   0   0   0   1   1   1   1   0   0   2   0   1   2   1   2   1   2   1   1   2   2   1   2   1   0   1   1   2   1   1   2   1   1   2   2   2   1   0   1   1   1   1   1   0   2   1   2   2   1   0   1   0   0   2   1   1   2   0   1   2   1   1   0   2   2   2   2   0   2   1   2   1   1   0   1   1   1   1   1   1   1   1   2   1   1   1   1   1   0   1   0   1   1   1   1   1   1   1   0   2   1   1   2   0   2   0   1   0   1   0   0   1   2   1   0   1   1   0   2   0   0   2   2   2   1   1   1   1   2   2   1   1   1   1   0   2   2   2   1   0   1   2   0   0   0   1
 MK-4-8                 2   1   2   0   1   2   0   2   1   1   0   0   0   0   1   0   2   1   0   2   1   1   2   2   0   2   0   1   0   1   1   2   1   1   1   2   0   2   0   1   1   0   1   1   2   1   1   2   1   2   1   2   1   0   0   1   1   0   1   1   1   1   0   2   0   1   2   1   1   1   2   1   1   2   2   0   2   1   1   1   1   2   1   1   2   1   1   2   2   2   1   0   1   0   1   2   0   0   2   1   2   2   1   0   1   0   0   2   1   1   1   0   1   2   1   1   1   2   2   2   2   0   2   1   2   1   1   1   1   1   0   1   1   0   1   1   1   1   1   1   1   1   1   1   0   1   1   1   2   0   1   1   0   2   1   0   1   0   2   0   1   1   1   0   0   1   1   1   0   1   1   0   2   0   0   2   2   2   1   1   0   1   2   2   1   1   0   1   0   2   1   2   1   0   1   2   0   0   0   1
 MK-4-9                 1   1   2   0   1   2   0   2   1   1   0   0   0   0   1   0   2   1   0   2   1   1   2   2   0   2   0   1   1   1   1   2   1   1   1   1   0   2   0   1   1   0   1   1   2   0   1   1   1   2   1   2   1   1   0   1   2   0   1   1   1   1   1   2   0   1   2   1   1   1   1   1   1   2   1   0   1   1   1   1   1   2   1   1   2   1   1   1   1   2   1   1   1   1   1   2   0   0   2   1   2   2   0   0   2   0   1   2   1   2   0   0   2   2   1   1   1   2   2   2   1   0   2   1   2   1   1   1   1   1   0   1   1   0   1   1   1   1   1   1   1   1   1   1   0   1   1   2   2   1   1   1   0   2   1   0   0   1   2   1   1   1   1   0   0   1   1   2   0   1   1   1   1   0   0   2   2   2   2   1   0   1   1   2   1   1   0   1   0   2   1   2   1   0   1   2   0   1   1   1
 MK-4-10                1   1   2   0   1   2   0   2   1   1   0   0   0   0   1   0   1   1   0   1   1   1   2   2   0   2   0   1   1   1   1   2   2   1   1   1   0   2   0   1   1   0   1   1   2   0   1   1   1   2   1   2   1   1   0   1   2   1   2   1   1   1   1   2   0   1   2   1   1   1   1   1   1   2   0   0   1   1   1   1   2   2   2   0   1   1   2   1   1   2   1   1   1   1   1   2   1   0   2   1   2   1   1   0   2   0   0   2   1   2   0   0   2   2   0   1   2   1   2   2   2   0   2   1   2   1   2   1   1   1   0   1   1   0   1   1   1   1   2   1   1   1   1   0   0   1   1   2   2   1   1   1   0   2   1   0   0   1   2   1   1   1   0   0   0   1   1   2   0   1   1   1   1   0   1   2   2   2   2   1   0   2   1   2   1   1   0   1   1   2   1   1   1   0   1   2   0   1   1   1
 MK-4-11                1   1   1   0   2   2   0   1   0   1   1   0   0   0   1   0   0   1   1   1   1   1   1   2   0   2   0   1   1   1   1   1   2   1   1   1   0   2   0   1   2   0   1   1   1   0   2   1   1   2   2   2   1   0   0   1   2   1   2   1   1   1   0   2   0   1   1   1   1   1   1   1   1   2   0   0   1   1   2   1   2   2   2   0   1   1   2   1   1   2   0   1   1   2   1   2   0   0   2   1   2   1   1   0   2   0   1   2   1   2   0   1   1   1   0   1   2   1   2   2   2   0   2   0   2   1   2   1   1   1   0   0   1   0   0   1   1   0   1   0   2   1   1   0   1   1   2   2   2   1   1   1   0   2   1   0   1   2   1   1   1   1   0   1   0   1   1   2   1   1   1   1   1   0   2   2   2   2   2   1   0   2   1   2   1   0   0   1   1   2   1   1   0   0   1   2   0   1   1   1
 MK-4-12                1   1   1   1   1   1   0   1   1   1   1   0   0   0   1   0   0   1   1   1   1   1   1   2   0   1   0   1   1   1   1   1   1   1   1   1   0   2   0   1   2   0   1   1   1   0   2   1   1   2   2   2   1   0   0   1   2   1   2   0   1   1   1   1   1   1   1   2   0   1   1   1   1   1   0   0   0   1   2   0   1   2   2   0   1   1   2   0   1   2   0   1   1   1   1   2   1   0   2   1   2   1   1   0   2   0   2   2   1   1   0   1   2   1   1   1   1   2   2   1   2   0   2   0   2   1   2   1   1   0   0   1   1   0   0   1   1   0   1   0   2   2   1   0   1   1   2   2   2   1   1   1   0   2   1   0   1   2   1   2   1   1   0   1   0   1   1   2   1   1   1   1   2   0   2   2   2   2   2   1   0   2   1   2   1   0   0   1   1   2   2   1   0   0   1   2   0   1   1   1
 MK-4-13                1   1   1   1   1   0   1   1   1   1   1   0   0   0   1   0   0   1   1   1   1   2   1   2   0   1   0   2   2   1   1   2   1   1   1   1   0   2   1   1   1   0   1   1   1   0   2   2   2   2   2   2   1   0   0   1   2   1   2   0   1   1   1   1   1   2   1   1   0   1   0   0   1   2   0   0   0   1   2   1   1   2   2   1   1   1   2   0   2   2   0   1   1   1   1   1   1   0   1   1   2   1   0   1   2   0   2   2   1   1   0   1   2   1   1   1   1   1   1   1   2   1   2   0   2   2   2   0   1   1   0   1   1   0   0   1   1   0   1   0   2   2   1   0   1   1   2   2   2   1   0   1   0   2   1   0   1   2   2   2   1   1   0   1   0   1   1   0   1   2   1   1   2   0   2   2   2   1   1   1   0   2   1   2   1   1   0   1   0   1   2   1   0   0   1   2   0   1   1   1
 MK-4-14                1   1   1   0   1   0   1   1   1   0   1   0   1   0   1   1   0   1   1   1   1   2   1   2   0   1   1   2   2   1   1   2   1   1   1   2   0   2   1   0   1   0   1   1   1   0   2   2   2   1   2   2   1   2   1   1   1   1   2   1   1   1   1   1   1   2   1   0   1   2   0   1   1   2   0   0   0   0   2   2   1   2   2   0   1   1   2   0   2   1   0   1   0   1   2   1   1   1   1   1   2   2   0   1   2   0   2   2   1   1   0   1   2   1   1   1   1   1   1   2   2   1   2   0   2   2   2   0   0   1   1   1   1   0   0   1   1   0   1   1   2   1   1   0   2   1   2   2   2   1   1   1   0   2   1   0   1   2   1   2   1   1   0   0   0   1   1   0   1   2   1   1   2   1   2   2   2   1   2   1   0   2   2   2   1   1   0   1   0   1   2   2   0   0   1   2   1   1   1   1
 MK-4-15                1   1   1   0   1   1   1   1   1   0   1   0   1   0   1   1   1   0   1   1   1   2   2   2   0   1   2   2   1   1   1   2   1   1   1   2   1   2   1   0   1   0   1   1   1   0   2   2   2   1   2   2   1   2   1   1   0   1   2   1   1   1   1   1   2   2   1   0   1   2   1   1   1   2   0   0   1   0   2   1   1   2   2   0   1   1   1   1   2   1   0   0   0   1   2   1   0   1   1   1   0   2   0   1   2   0   2   1   1   1   0   1   0   1   1   1   1   1   1   1   1   1   2   0   2   2   1   0   0   1   2   1   1   1   0   1   1   0   1   1   2   1   1   0   2   1   2   1   2   1   2   1   0   1   1   0   1   2   1   2   1   1   0   0   1   2   0   1   1   1   1   1   2   1   2   2   2   1   2   2   0   2   2   2   1   1   0   1   0   1   2   2   0   0   0   2   1   1   2   1
 MK-4-16                1   1   1   0   1   2   1   0   1   0   1   0   1   0   1   1   1   0   1   0   1   2   2   2   0   1   2   2   1   1   2   1   1   1   0   2   1   1   0   0   0   0   1   1   1   0   2   1   2   1   2   2   1   2   1   1   1   1   2   1   1   1   1   1   2   2   1   0   1   2   1   1   2   2   1   0   1   0   2   1   1   2   2   0   1   1   1   2   1   1   0   0   0   1   1   1   1   1   1   1   1   2   1   1   2   0   1   1   1   1   1   1   0   1   1   1   1   1   1   1   1   1   2   0   2   2   1   0   0   1   2   1   1   1   0   0   1   0   0   1   2   1   1   1   2   1   2   1   2   1   2   1   0   1   0   0   1   2   0   2   1   2   0   0   1   2   0   1   1   0   1   1   2   1   2   2   2   1   2   2   0   2   2   1   1   1   0   2   0   2   2   2   0   0   0   2   0   1   1   1
 MK-5-1                 1   1   0   1   0   2   2   0   1   0   1   2   0   1   1   1   0   2   1   2   1   2   2   1   1   1   0   2   2   0   2   1   0   1   1   2   1   0   2   2   2   1   1   1   1   1   1   1   0   1   0   2   1   1   2   0   1   2   2   1   1   0   2   0   1   0   0   1   0   0   1   1   0   0   1   1   1   0   2   0   1   1   1   2   1   1   0   1   0   1   1   1   0   1   2   1   2   1   0   0   1   1   1   1   2   0   1   2   1   2   0   1   0   0   1   1   1   2   1   1   0   0   2   1   1   1   0   1   2   2   2   1   2   0   0   1   0   0   1   1   0   2   1   1   2   1   2   1   0   2   2   0   1   2   1   0   1   2   1   1   0   1   2   1   2   2   1   2   1   1   1   0   1   2   1   1   0   1   2   2   1   0   2   1   1   0   2   2   1   1   2   2   0   2   2   1   1   2   1   1
 MK-5-2                 1   1   0   1   0   2   1   0   1   0   1   2   0   0   1   1   1   2   2   2   0   2   2   1   1   0   0   2   2   0   2   1   0   1   1   2   1   0   0   2   2   0   1   1   1   1   1   2   0   2   0   2   1   1   2   2   0   1   2   1   1   0   2   0   1   0   0   1   0   1   1   1   0   0   1   1   0   0   2   0   1   1   1   2   2   1   0   1   0   1   1   1   1   1   2   1   2   1   0   0   1   1   1   1   2   0   1   2   1   2   0   1   1   1   1   1   1   1   1   1   0   0   2   2   1   1   1   1   2   1   2   1   2   0   0   1   1   0   1   1   1   2   1   1   2   1   2   2   0   2   2   0   1   2   1   0   1   2   1   1   0   1   2   1   2   2   1   2   1   1   1   1   1   2   1   1   0   0   2   2   1   0   2   1   2   1   2   2   1   1   2   2   1   1   1   1   0   2   1   2
 MK-5-3                 1   1   0   1   0   2   1   0   1   0   2   2   0   0   1   2   1   1   1   2   0   2   1   1   2   0   0   1   2   0   2   1   1   1   2   0   1   0   0   2   1   0   1   1   1   1   1   2   0   1   0   2   0   1   2   1   0   1   2   1   1   0   2   0   2   0   0   1   0   1   1   1   0   0   1   1   0   0   2   0   1   1   1   2   2   1   0   1   0   0   1   1   1   0   2   1   2   2   0   0   1   1   1   1   2   0   1   1   1   2   0   1   1   1   2   0   1   1   1   1   1   0   2   2   1   1   1   1   2   1   2   1   1   1   0   1   1   0   1   1   1   2   1   1   2   1   2   1   0   2   2   0   1   2   1   0   1   2   1   1   0   1   1   1   2   2   1   1   0   1   2   1   1   2   1   1   0   0   2   2   1   0   2   1   1   1   2   2   1   1   1   1   1   1   1   1   0   2   1   2
 MK-5-4                 1   1   0   1   2   2   1   0   1   0   2   2   0   0   1   2   1   1   1   2   1   2   1   1   2   0   0   1   2   0   2   1   1   1   2   0   1   0   0   2   2   2   1   0   1   1   1   2   0   1   0   1   0   1   2   1   0   1   2   1   1   1   2   0   2   1   0   1   0   1   1   0   0   0   1   0   0   0   2   0   1   1   1   2   2   2   0   1   0   1   0   1   0   0   2   1   2   1   0   0   1   1   0   1   1   0   1   1   2   2   0   1   2   1   2   1   1   1   1   2   1   0   2   2   1   1   1   1   2   1   2   1   1   1   0   1   1   0   1   1   1   2   1   2   2   1   2   1   0   2   2   1   1   2   1   0   1   2   1   1   0   1   1   1   2   2   1   1   0   1   1   1   1   2   0   1   0   0   1   2   2   0   2   0   1   1   2   1   1   2   0   1   1   1   1   1   1   2   1   2
 MK-5-5                 2   1   0   1   1   2   0   0   1   0   2   2   0   1   1   2   1   1   1   1   1   2   1   1   1   0   0   1   2   1   1   1   2   1   2   1   0   0   0   2   2   1   1   0   1   1   0   2   1   1   0   0   1   1   1   1   0   1   2   1   0   1   1   0   2   0   0   1   0   1   1   0   0   0   0   0   0   0   2   0   1   1   1   1   2   1   0   1   0   1   0   1   0   1   1   1   2   1   0   1   1   1   0   1   1   0   1   1   2   2   0   0   2   1   2   1   0   1   1   2   2   0   2   2   1   1   1   0   2   0   2   1   1   1   0   1   1   0   1   1   0   1   1   0   2   1   2   0   0   2   2   1   1   2   1   0   2   1   1   1   0   1   1   1   2   1   1   1   0   1   0   1   1   2   0   1   0   0   1   2   2   0   2   1   0   1   2   1   1   2   0   1   2   1   1   0   1   2   1   2
 MK-5-6                 2   1   0   1   1   2   1   0   2   0   2   2   0   1   1   1   1   1   0   1   1   2   1   1   1   0   0   1   2   1   1   1   2   1   2   1   0   0   0   2   2   1   2   0   1   1   0   2   0   2   0   0   1   1   1   1   0   1   2   1   0   1   1   0   2   0   0   0   0   1   2   1   0   0   0   0   0   0   1   1   1   1   0   1   2   1   0   2   1   1   0   1   0   1   1   1   2   1   0   1   1   1   0   0   1   0   1   2   2   2   0   0   2   1   1   1   0   1   1   2   2   0   2   2   1   1   1   1   2   0   2   1   1   1   0   1   0   0   0   1   0   1   1   0   2   1   2   0   0   2   2   0   1   2   1   0   1   1   1   1   0   1   0   1   2   1   1   2   0   1   0   1   1   2   1   1   0   0   0   2   2   0   2   1   0   1   2   1   1   2   0   1   2   1   1   0   1   2   1   1
 MK-5-7                 2   0   0   2   1   2   1   0   2   0   2   2   0   1   1   1   1   1   0   1   1   2   2   1   1   1   0   1   2   1   2   1   1   0   2   1   0   0   0   2   2   1   2   0   1   1   1   2   0   2   1   0   1   1   1   1   0   2   2   1   0   1   1   0   2   0   0   1   1   1   2   1   0   1   0   0   0   0   0   1   1   1   0   2   1   1   1   2   1   2   0   1   1   1   1   1   2   1   0   1   1   1   0   0   1   1   0   1   2   0   1   0   2   1   1   1   0   1   0   2   2   0   2   2   1   2   1   2   2   1   2   1   1   1   1   1   0   0   0   1   0   1   1   0   2   0   2   0   2   2   2   1   1   2   2   0   2   1   1   1   0   1   0   1   2   1   1   2   0   1   0   1   1   1   1   1   0   0   0   2   1   0   2   1   1   1   1   1   1   2   0   1   2   1   1   0   1   2   1   1
 MK-5-8                 2   0   0   1   1   2   1   0   2   0   2   2   0   1   1   0   1   2   0   0   1   2   2   1   1   1   0   0   2   1   1   1   1   1   2   1   0   0   1   1   2   1   2   0   1   2   1   2   1   2   1   1   2   1   2   1   0   2   2   1   0   1   1   0   2   0   0   1   0   1   2   1   0   1   0   1   1   0   0   0   1   1   0   1   1   1   2   2   1   2   0   0   1   1   1   1   1   1   0   1   1   1   0   0   0   1   0   1   2   1   1   0   2   1   1   1   0   1   0   0   2   0   2   2   1   2   1   2   1   1   2   1   2   1   1   1   0   0   0   1   0   1   1   1   2   0   1   0   2   2   2   1   1   1   2   1   2   1   0   1   0   2   0   1   2   1   1   2   0   1   0   1   1   1   1   1   0   0   0   1   1   0   2   1   1   1   1   1   1   2   0   1   2   1   0   0   1   2   2   1
 MK-5-9                 1   0   0   1   1   2   1   0   2   0   2   2   0   1   1   0   1   2   0   0   1   2   2   1   1   1   0   0   2   1   1   1   2   1   2   1   0   0   1   2   1   1   2   0   1   2   1   1   1   2   1   1   1   1   1   1   1   2   2   1   0   1   1   0   2   0   0   2   0   1   2   1   1   1   1   1   1   0   0   0   1   1   0   1   2   1   2   2   1   1   0   0   1   1   0   2   1   1   0   1   2   2   0   0   0   1   0   1   2   2   2   0   2   1   1   1   0   1   0   0   2   0   1   2   1   1   1   1   1   1   2   1   2   2   1   1   0   0   1   1   0   1   2   0   2   0   2   0   2   2   2   1   1   1   2   0   2   1   0   0   0   2   1   1   2   2   1   2   0   1   0   1   1   1   1   1   1   0   0   1   2   0   2   1   0   1   1   1   0   2   0   1   2   1   0   0   1   2   2   1
 MK-5-10                1   1   2   1   2   2   1   0   2   0   2   2   0   1   1   0   1   1   1   0   1   2   2   1   1   1   0   0   2   1   1   1   1   1   1   1   0   0   1   2   1   1   2   1   1   2   1   1   1   2   1   1   1   1   1   1   0   2   2   2   0   1   0   0   1   0   0   1   0   1   2   1   1   1   1   1   1   0   1   0   1   0   1   1   2   1   1   1   1   1   0   0   1   1   0   2   1   1   0   1   1   2   0   0   0   1   1   1   2   2   2   0   2   1   1   1   1   1   0   0   2   0   1   2   1   1   1   1   1   1   2   1   2   2   1   1   0   0   2   1   0   1   2   0   2   0   1   0   2   2   2   1   2   1   2   0   2   1   0   0   0   2   2   1   2   1   1   2   1   1   0   1   1   1   1   1   2   1   0   1   1   0   2   1   1   1   1   1   0   2   0   1   2   1   0   0   1   1   1   1
 MK-5-11                1   1   2   1   2   2   1   0   2   0   2   2   0   1   1   0   1   0   1   1   1   2   1   1   1   1   0   0   2   1   1   1   1   1   2   2   0   0   2   2   0   1   1   1   1   2   1   1   1   2   1   1   1   2   0   1   1   2   2   2   1   1   0   0   1   1   0   1   1   1   2   1   2   1   1   1   1   0   1   0   1   0   0   0   2   1   1   1   1   2   0   0   1   1   1   1   1   2   0   1   1   2   0   0   0   1   1   1   2   2   2   0   1   1   1   1   1   1   0   0   2   0   1   2   2   1   1   1   0   1   1   1   2   2   1   1   0   0   2   1   0   1   2   0   2   0   1   0   2   1   2   1   2   1   2   0   2   0   0   0   0   2   2   0   2   1   1   2   1   1   0   0   1   1   1   2   1   1   1   1   1   0   2   0   1   1   2   1   0   2   0   1   2   2   0   0   1   1   1   1
 MK-5-12                1   1   2   1   1   1   1   0   2   0   2   2   0   1   1   0   1   0   1   1   2   2   1   1   1   1   0   1   2   1   1   1   1   1   1   2   0   0   2   2   0   1   1   0   0   1   1   1   1   2   1   1   1   1   0   1   1   0   1   2   1   1   0   1   1   2   0   1   1   1   2   1   2   1   1   1   1   0   1   0   1   0   1   1   1   1   1   1   1   2   0   0   1   2   1   2   1   1   0   1   1   2   0   0   0   1   0   1   2   2   2   0   2   1   1   1   1   1   0   0   1   0   1   2   2   1   2   1   1   1   1   1   2   2   1   1   0   0   2   1   0   1   2   0   0   0   1   0   2   1   2   1   2   1   2   0   2   0   0   0   1   2   2   0   2   1   1   2   0   1   0   0   1   0   1   2   1   1   1   1   1   0   2   0   0   1   2   1   1   2   0   1   2   2   0   0   1   1   1   1
 MK-5-13                1   1   2   1   1   1   1   0   2   0   2   2   0   1   1   0   1   0   1   1   2   2   1   1   1   2   0   1   2   1   2   1   1   1   1   2   0   0   2   2   0   2   1   0   0   0   0   1   1   2   1   1   1   1   0   1   1   0   1   1   1   1   0   1   1   2   0   1   1   1   2   1   1   1   1   1   1   1   1   0   1   0   0   1   1   1   1   0   1   2   1   1   1   2   0   2   1   1   0   1   1   2   0   0   0   1   0   0   2   2   2   0   2   1   1   1   1   1   0   0   0   0   1   2   2   1   1   2   0   1   1   2   2   2   1   0   0   0   2   1   0   1   2   0   0   0   1   0   2   1   2   1   2   2   2   0   2   1   0   0   1   2   2   0   2   1   1   2   0   2   0   0   1   0   1   2   1   0   1   1   1   0   2   0   0   2   2   1   1   2   0   1   0   1   0   0   0   1   1   2
 MK-5-14                1   1   1   1   1   0   1   1   2   0   2   2   0   1   1   0   1   0   1   1   2   2   0   1   1   2   1   1   2   1   2   1   1   1   1   2   0   0   2   2   0   2   1   0   0   0   0   1   1   2   1   1   1   1   0   1   1   0   1   1   2   1   0   1   2   2   0   1   1   1   2   1   0   1   1   1   1   1   1   0   1   0   1   1   1   1   1   0   1   2   1   1   1   2   0   2   0   1   1   1   0   2   0   1   0   1   0   0   2   2   2   0   2   1   2   1   2   1   0   0   0   0   1   2   1   1   1   2   0   1   1   2   2   2   1   0   0   0   2   1   0   1   2   2   1   1   1   0   2   2   2   2   2   2   2   0   2   1   0   0   1   2   2   0   1   1   1   2   1   2   0   1   1   0   1   2   1   0   1   1   1   0   2   0   1   2   2   1   1   2   0   1   1   1   0   0   0   0   1   2
 MK-5-15                1   1   1   1   1   1   1   1   2   0   2   1   0   1   1   1   1   0   1   1   2   2   0   1   1   2   1   1   1   1   2   1   1   1   1   2   0   0   2   2   0   2   1   0   1   0   1   1   1   2   1   1   1   1   1   1   2   0   1   1   2   2   0   0   2   2   0   0   1   1   2   1   0   1   1   1   0   1   1   0   1   0   1   1   1   1   1   0   1   2   1   1   1   2   0   2   1   1   1   2   0   2   0   1   0   1   0   0   2   2   2   0   2   1   2   1   2   1   1   1   0   0   1   2   0   1   2   2   0   1   1   2   2   2   1   0   0   0   2   1   0   1   2   0   1   1   1   0   2   2   2   2   2   2   1   0   2   2   0   1   1   2   2   1   1   1   1   2   1   2   1   1   1   0   1   2   2   0   1   1   2   0   2   0   1   2   2   1   1   1   1   1   0   1   1   0   0   0   1   2
 MK-5-16                1   1   1   2   1   1   0   0   2   0   2   1   0   1   1   1   1   0   1   1   2   2   0   2   1   1   1   1   1   1   2   1   1   1   1   1   1   1   2   2   0   2   1   0   1   0   1   0   1   2   1   2   1   1   1   1   2   0   0   1   1   1   0   0   2   2   0   1   1   1   2   1   0   1   1   1   1   1   1   0   1   0   1   1   1   1   1   0   1   2   0   1   1   2   0   2   1   1   0   2   0   2   0   1   0   1   0   0   1   1   2   0   2   1   2   0   2   1   1   1   0   0   1   2   0   1   2   2   0   1   1   2   2   2   1   1   0   0   1   1   1   0   2   0   1   1   1   0   1   2   1   2   1   1   1   1   2   2   1   1   2   2   1   1   1   1   0   2   1   2   2   1   1   0   1   2   1   0   1   1   2   0   1   1   1   2   2   1   1   0   1   1   0   2   1   0   1   1   2   2
 MK-6-1                 0   0   1   1   1   1   2   2   1   1   2   2   2   0   1   0   0   2   1   0   2   1   1   0   2   0   1   0   0   2   1   1   2   1   1   1   1   2   1   1   2   2   1   0   0   2   2   1   2   0   2   0   0   0   0   0   1   1   0   1   2   0   2   0   1   1   1   1   0   1   1   2   1   0   1   1   1   0   1   1   0   1   1   1   1   1   0   0   1   1   1   1   1   1   1   2   1   0   2   1   1   1   0   2   1   0   1   1   1   0   1   2   1   1   1   1   2   1   0   1   0   1   0   1   1   1   1   1   0   1   0   1   0   1   1   1   2   0   0   0   1   2   1   0   0   2   1   2   2   1   1   1   1   1   1   1   0   1   1   0   2   1   0   2   1   0   0   1   2   1   1   1   0   0   1   1   1   1   1   1   1   0   1   2   0   0   1   1   2   0   0   0   1   1   2   1   1   1   2   2
 MK-6-2                 1   0   0   1   1   1   1   2   1   1   1   2   2   0   1   0   0   2   1   0   2   1   1   0   2   0   1   1   1   2   1   1   2   1   1   2   1   2   1   1   2   2   1   0   0   1   2   1   2   0   2   0   1   0   0   1   1   1   0   1   1   0   2   0   1   1   2   1   1   2   1   2   1   0   1   1   2   0   1   1   0   1   1   1   2   1   0   1   1   1   1   1   1   1   1   2   1   0   2   1   1   1   0   2   2   0   1   1   1   0   2   2   1   1   2   1   2   1   0   1   0   1   0   1   1   1   1   1   0   1   0   1   0   1   1   1   2   0   0   0   1   1   1   0   1   2   1   2   2   0   1   1   0   2   1   1   0   1   2   0   2   1   1   1   1   0   0   1   2   1   1   0   0   0   1   1   1   1   1   0   0   0   2   2   0   0   1   1   2   0   0   0   1   1   2   2   1   2   2   2
 MK-6-3                 1   0   1   1   1   1   1   2   1   0   1   2   2   1   1   1   0   1   1   0   2   1   1   0   2   0   0   1   0   2   2   1   2   1   1   2   1   2   1   1   2   2   1   0   0   0   2   1   2   0   2   0   1   2   0   1   1   1   0   1   1   1   2   0   1   1   2   1   1   2   1   2   1   1   0   1   1   0   1   1   0   1   1   1   2   1   0   1   1   1   1   1   1   0   1   2   1   0   1   1   1   1   1   2   2   0   1   2   2   0   2   2   1   1   2   1   2   1   0   1   0   1   0   2   1   1   1   1   0   1   0   1   1   1   1   1   2   0   0   0   1   1   1   0   1   2   2   1   2   0   0   2   0   2   1   0   0   2   1   0   2   1   1   1   1   0   1   2   2   0   1   0   0   0   0   1   1   2   1   0   0   0   1   2   0   0   1   1   2   0   0   0   1   1   2   2   0   2   2   2
 MK-6-4                 1   0   1   1   1   1   1   2   1   0   1   2   2   1   1   1   0   0   2   0   2   1   2   0   2   0   0   1   1   2   2   1   2   2   1   2   1   2   1   1   2   2   1   0   0   0   1   0   2   0   2   0   1   2   0   1   1   1   0   1   1   2   2   0   1   2   2   1   1   2   1   2   1   1   0   1   1   0   0   1   0   1   1   0   1   2   0   1   1   1   1   0   0   0   2   1   1   0   1   1   1   1   1   2   2   1   1   2   2   1   2   2   1   1   2   1   2   1   0   1   0   1   0   2   1   1   1   1   0   2   1   1   1   1   1   1   2   0   0   1   0   2   1   0   1   1   2   1   2   0   0   2   0   2   1   0   0   2   1   0   2   1   1   1   1   0   1   2   2   0   1   0   0   1   0   1   2   2   1   0   0   0   0   2   1   0   1   1   2   1   0   0   1   2   2   2   0   2   2   1
 MK-6-5                 1   0   1   1   1   1   1   2   2   0   1   2   2   1   1   1   0   0   2   1   2   1   2   0   2   0   0   1   0   2   1   1   1   2   1   2   1   1   1   1   2   1   1   0   0   0   0   0   1   0   2   0   1   2   0   1   2   1   0   1   1   2   1   0   1   1   2   1   2   2   1   2   1   1   0   0   1   1   0   1   0   1   1   1   1   2   0   1   1   1   1   0   0   0   2   1   1   0   1   1   1   1   2   2   2   1   1   2   2   2   2   2   1   1   2   2   2   1   0   1   0   1   0   1   1   1   1   0   1   1   1   1   1   2   1   1   2   0   0   1   0   2   2   1   1   1   2   1   2   0   0   2   0   2   1   0   1   2   1   1   2   1   1   1   1   0   1   2   2   1   2   0   0   1   0   1   2   2   0   0   0   0   0   2   1   0   1   0   2   0   0   0   1   2   2   2   0   2   1   2
 MK-6-6                 1   0   1   1   1   1   1   2   2   0   0   2   2   0   1   1   0   0   2   1   2   1   2   0   2   1   0   1   0   1   1   1   2   2   1   2   1   1   1   1   1   1   1   0   0   1   0   1   1   0   2   1   1   2   0   1   2   1   0   0   0   2   1   0   0   1   2   1   2   2   1   2   1   2   1   0   1   1   0   1   0   1   1   1   1   0   1   1   1   1   1   0   0   0   1   1   0   0   1   1   1   1   2   1   2   1   1   2   2   2   2   2   1   1   2   1   2   1   0   1   0   1   0   1   1   1   0   0   2   1   1   1   2   2   0   1   2   0   0   1   1   2   2   1   1   1   2   1   2   0   0   2   0   2   2   0   1   2   1   0   2   1   1   1   1   0   1   1   1   1   2   1   0   1   0   1   2   1   0   0   0   0   0   1   1   0   1   0   1   0   0   0   1   2   2   2   0   2   1   2
 MK-6-7                 1   0   1   1   1   0   1   2   2   1   0   2   2   0   1   1   0   0   2   1   1   1   2   0   2   1   0   1   0   1   0   1   2   2   1   1   1   0   2   0   0   1   1   0   0   1   0   1   1   0   2   1   1   2   1   1   2   1   1   0   1   2   1   0   0   1   2   1   1   2   1   2   0   2   1   1   1   2   0   1   0   1   1   1   1   0   1   1   1   0   1   0   0   0   1   1   0   0   2   1   1   1   2   1   2   1   1   2   2   2   2   2   1   1   1   1   2   1   1   1   0   1   0   1   1   1   0   0   2   1   1   1   2   2   0   1   2   0   0   0   1   2   2   2   0   1   2   1   2   0   0   2   0   1   2   0   2   2   1   0   1   1   1   1   1   0   2   1   1   1   2   2   0   2   0   1   2   1   0   1   0   1   0   1   1   0   1   0   1   0   0   0   1   2   2   2   0   1   1   2
 MK-6-8                 1   0   1   1   1   0   1   0   2   1   0   2   2   1   2   1   0   0   1   1   1   1   2   0   2   1   1   1   0   1   0   2   2   1   1   2   1   0   2   0   0   1   1   0   0   2   0   1   1   0   1   1   1   2   2   1   2   0   1   0   2   2   1   0   0   1   2   1   1   1   1   2   0   2   1   1   2   2   0   2   0   1   1   1   1   1   1   1   1   0   1   0   0   0   1   1   1   0   2   1   1   1   2   1   2   1   1   1   2   2   2   2   1   1   1   1   1   1   1   1   0   1   0   1   1   1   1   0   1   1   1   1   2   2   0   1   2   0   0   0   1   1   2   2   0   1   2   1   2   1   1   2   0   1   2   0   2   2   1   0   2   1   1   1   1   0   2   1   1   1   1   2   0   2   0   1   2   1   0   1   0   0   0   1   1   0   1   0   1   0   0   1   1   1   2   1   1   2   0   2
 MK-6-9                 1   0   1   1   1   0   1   0   2   1   0   2   1   1   2   1   0   0   0   1   1   1   1   0   2   1   2   1   0   1   0   2   2   0   1   1   1   0   2   0   0   1   2   0   2   1   1   1   1   0   1   1   1   2   1   1   2   0   1   1   2   2   1   0   0   1   2   1   0   1   1   2   0   2   2   2   1   2   0   1   0   1   1   1   1   1   1   1   1   0   0   0   0   0   2   1   1   1   2   0   0   1   0   1   1   1   1   1   2   2   2   2   2   1   1   1   0   1   1   1   0   1   0   1   1   1   1   1   1   1   1   1   1   2   0   1   1   0   0   0   1   1   2   2   0   1   2   1   2   1   1   2   0   1   2   0   2   2   1   0   2   1   1   0   0   0   2   2   1   0   0   2   0   2   0   1   2   1   0   0   1   0   0   1   2   1   1   0   2   2   0   1   1   1   2   1   1   1   0   1
 MK-6-10                2   1   2   1   1   0   1   0   0   1   0   2   1   1   2   0   0   0   0   1   1   1   1   0   2   1   2   1   0   1   1   2   2   0   1   1   1   1   2   0   0   1   2   0   2   1   1   1   1   0   0   1   1   2   1   1   2   0   1   1   2   1   1   0   1   1   2   2   0   0   1   2   0   2   2   2   1   2   0   2   0   0   0   1   1   1   1   1   1   0   0   1   0   0   2   1   1   1   2   0   0   1   0   1   1   1   2   1   2   2   2   2   1   1   1   1   1   1   1   1   0   1   0   1   1   1   2   1   1   1   1   1   1   1   1   1   1   1   0   0   1   1   2   2   0   2   2   2   2   1   1   2   0   1   2   0   2   2   1   0   2   1   1   0   0   1   2   2   1   1   0   1   0   2   0   2   2   1   1   1   1   0   0   1   2   1   1   0   2   1   0   1   1   1   2   1   0   0   0   1
 MK-6-11                2   1   2   1   1   0   0   1   0   1   0   2   1   1   2   1   1   0   0   1   1   1   1   0   2   1   2   1   0   1   1   2   2   0   1   1   1   1   2   0   0   1   1   0   2   1   1   1   1   0   0   1   1   2   1   1   2   0   1   1   1   2   1   0   1   1   1   2   0   0   1   1   0   2   2   2   1   2   0   2   0   0   0   1   1   1   1   0   1   0   0   2   0   0   2   1   1   1   2   0   0   1   2   1   1   1   2   1   2   2   2   2   1   1   1   2   1   1   1   1   0   1   0   1   0   1   2   1   1   1   1   1   1   1   1   1   0   1   0   0   1   1   1   2   0   2   2   2   1   1   1   2   0   1   2   0   2   2   1   0   2   1   0   0   0   1   2   2   1   1   2   1   0   2   0   2   2   1   1   1   1   0   0   1   1   1   1   0   2   1   0   1   2   1   2   1   0   0   0   1
 MK-6-12                2   1   2   1   1   0   0   1   0   1   0   2   1   0   2   1   1   0   0   1   2   1   1   0   2   1   2   1   0   2   1   2   2   0   0   1   0   1   2   0   0   1   0   1   2   1   1   1   0   0   1   0   1   2   1   1   2   0   1   1   1   2   1   0   1   1   1   2   1   0   1   1   0   1   1   1   2   1   0   2   1   0   0   0   1   1   1   0   1   0   0   2   0   0   0   1   1   1   2   1   0   1   2   1   1   1   2   1   2   2   2   2   1   1   1   2   0   1   1   1   0   1   0   1   0   1   2   1   1   1   1   1   1   1   1   0   0   1   0   0   1   1   1   2   0   2   2   2   1   1   1   2   0   1   2   0   0   2   1   0   2   1   1   0   0   1   2   2   1   1   2   2   0   2   0   2   1   1   1   2   2   0   1   0   1   0   1   0   2   1   1   1   2   1   2   1   0   0   1   1
 MK-6-13                2   1   2   1   1   0   0   1   0   1   0   1   1   0   2   1   2   0   0   1   2   1   1   0   1   1   2   1   0   2   1   2   1   1   0   1   1   1   2   0   0   1   0   2   2   2   1   1   0   0   1   0   1   2   1   1   2   1   1   1   1   2   1   0   1   1   1   2   1   1   1   1   0   1   1   1   2   1   0   1   1   0   0   0   1   1   1   0   1   0   0   2   0   0   0   1   2   1   2   1   0   2   2   1   2   1   1   1   2   2   1   2   1   1   1   2   0   1   1   1   0   1   0   1   0   1   2   1   1   1   2   1   1   1   1   0   0   1   1   0   2   1   1   2   0   2   2   2   1   1   1   2   0   1   2   0   0   2   1   0   2   1   1   0   0   1   2   2   1   1   1   2   0   2   0   2   1   0   1   2   2   1   1   0   1   1   1   1   2   1   1   2   1   2   1   1   0   0   1   1
 MK-6-14                2   1   1   1   1   0   0   1   0   1   1   1   1   0   2   0   2   0   1   1   2   1   1   0   2   1   2   1   0   2   1   2   1   1   0   0   0   1   2   0   0   1   0   2   2   2   1   0   0   0   1   0   2   2   1   1   1   1   1   1   1   2   1   0   2   1   1   2   1   1   1   2   1   0   1   1   2   1   0   1   1   0   1   0   0   1   1   1   1   1   1   2   0   0   0   1   2   1   2   1   0   2   2   2   2   1   1   1   2   2   1   2   2   1   1   2   0   1   1   1   0   0   1   1   0   1   1   1   1   1   2   1   1   1   1   0   0   1   1   0   2   1   1   2   1   2   2   2   0   1   1   2   0   1   2   0   0   2   1   0   2   1   1   0   1   1   2   1   0   1   1   2   0   2   0   2   1   0   1   2   2   0   1   0   1   1   1   1   2   1   1   2   1   2   1   1   0   0   1   1
 MK-6-15                1   1   1   1   1   0   0   0   0   1   1   1   1   0   2   0   2   0   1   1   1   1   1   0   2   1   2   1   0   1   2   2   1   2   0   0   0   1   2   0   0   1   0   2   2   2   1   0   0   0   1   0   2   2   1   1   1   1   1   1   1   2   1   1   2   1   1   2   1   1   1   2   1   0   1   1   2   1   0   1   1   0   1   0   0   2   1   1   1   1   1   2   0   0   1   1   2   1   2   0   0   2   2   2   2   1   1   1   2   2   1   1   2   1   1   2   1   1   1   1   0   0   1   1   0   2   0   1   1   1   2   1   1   1   1   0   0   1   1   0   2   2   1   2   2   2   2   2   0   1   1   1   0   1   1   0   0   2   1   0   2   1   2   0   1   1   2   1   0   1   1   2   0   2   0   1   1   0   0   2   1   0   1   0   1   1   1   2   2   1   1   2   1   2   1   1   0   0   1   1
 MK-6-16                1   1   1   1   1   0   1   0   0   1   1   1   1   0   2   0   2   0   1   1   1   0   1   0   2   0   2   1   1   1   2   2   0   2   0   0   0   1   1   0   0   1   0   1   1   1   1   0   0   0   1   1   2   2   1   1   1   1   1   1   1   2   1   1   2   1   2   2   1   1   1   2   2   0   1   1   2   1   0   2   1   0   0   0   0   2   1   1   1   1   1   2   0   0   1   1   2   2   2   0   2   1   2   2   2   1   1   1   1   1   1   1   2   1   1   2   0   1   1   1   1   0   2   1   0   2   0   0   1   1   2   1   1   1   1   0   0   1   0   0   2   2   0   2   2   2   2   2   1   1   1   0   0   1   1   0   0   2   1   0   2   1   2   0   1   0   2   1   0   1   0   1   0   0   0   1   2   0   1   1   1   0   1   0   1   1   1   1   2   1   2   2   1   2   2   1   0   0   1   1
 
!****************************************** Phenotypic Data **********************************************************
!-100.0 is resevred for missing phenotype
SimulatedTrait1         9.1165    9.8361    9.2541   10.2839   11.3027   12.1214    9.6793   10.7694   10.8213   10.7351   10.0431   10.1493    9.2362   10.0263    8.7783   10.9796    9.6050   10.0544    9.8520   11.6322   11.3690   10.5213    9.7078    9.1795   10.0912    8.3712   10.1851   10.6923   10.4675    9.1596   10.8726    8.8465    9.5358   11.0344    9.5463    9.9038   10.0635   11.8388    9.3458   10.0031   10.0413    9.0727    9.4398    9.4343    9.6857   10.7859   10.9299   13.0331   10.2132    7.5505   10.6381    9.6177   11.3101   12.0852   10.1151    9.3563   10.3037    9.8368    9.0237   10.9759   10.0985    8.2065   10.3014    8.9289   10.0582    9.9549    9.2673    9.0590   11.3478   11.5295   10.2837    9.8818    9.6659   10.9020    8.7930    9.6103   10.8093    9.6709   10.4140   10.7262   12.1119    8.9155   11.5363    8.3828    9.5501    9.5807   10.4974   10.1716   10.2848    9.3248   11.2953   10.7177   10.9125   11.9334   11.1607   10.7514    7.7940   11.0789   11.2948   10.4664   10.7005    9.5419   10.6533    9.6917    8.7533    8.7137    9.1380    8.6241   10.0823   10.5785    9.1757    8.8311   11.1531   11.4694    8.8803   10.1022   10.1961    8.2458    9.1036   10.9433   10.1681    9.1425    8.9130    9.5027   10.6360   10.6514    8.6902   11.6536    9.1608    9.9690   11.6070   10.6870   10.7410   12.2341   11.0057    9.6155    9.3633   10.4238   10.1044    9.9033   10.1389   10.0759    9.6095   10.3651   10.8262    8.2485   10.5400    7.9740   10.1930   11.0365   11.2177    8.7758    7.9823    9.1381   10.7381   10.6894    9.1063   11.8299    9.9738   12.3510    9.3049    9.2319    9.5488   12.3492    7.7595   10.1375    8.4576    9.9124    7.9936   10.1347    9.3559    9.5081    9.8028    9.4697   10.1813   10.1864   10.7311   10.1935    9.6212   11.2761    8.4448   10.3066   10.5057    9.4528    9.8731    9.7277    8.2524    9.8628   11.4341    7.6232    8.5167   10.4063   12.4458   10.5575    9.5176   10.7576   10.7945    9.6504   10.7914   10.5663
 
