# Supplementary material for: Inclusive Composite Interval Mapping of QTL by Environment Interactions in Biparental Populations
Source: PLoS One. 2015 Jul 10;10(7):e0132414. doi: 10.1371/journal.pone.0132414 (PMC4498613; doi:10.1371/journal.pone.0132414)
Supplement: S2 File — (ZIP) [file pone.0132414.s002.zip › F2 population/e=1/run_00085.met]

!**********************Note: lines staring with "!" are remarks and will be ignored in the program********************
!*********************************General Information**********************************
!Assuming F1 = P1 x P2, populations available in QTL IciMapping are: 
!  1, P1BC1F1 = P1 x F1, the first backcrossing where P1 is used as the recurrent parent;
!  2, P2BC1F1 = P2 x F1, the first backcrossing where P2 is used as the recurrent parent;
!  3, F1DH, F1-derived doubled haploids; 
!  4, RIL or F1RIL, recombination inbred lines through the repeated selfing of F1;
!  5, P1BC1RIL, recombination inbred lines through the repeated selfing of P1BC1F1;
!  6, P2BC1RIL, recombination inbred lines through the repeated selfing of P2BC1F1;
!  7, F2, the selfing generation of F1;
!  8, F3, the selfing generation of F2;
!  9, P1BC2F1, the second backcrossing where P1 is used as the recurrent parent; 
! 10, P2BC2F1, the second backcrossing where P2 is used as the recurrent parent;
! 11, P1BC2RIL, recombination inred lines through the repeated selfing of P1BC2F1; 
! 12, P2BC2RIL, recombination inred lines through the repeated selfing of P2BC2F1; 
! 13, P1BC1F2, the selfing generation of P1BC1F1; 
! 14, P2BC1F2, the selfing generation of P2BC1F1; 
! 15, P1BC2F2, the selfing generation of P1BC2F1; 
! 16, P2BC2F2, the selfing generation of P2BC2F1; 
! 17, P1BC1DH, P1BC1F1-derived doubled haploids; 
! 18, P2BC1DH, P2BC1F1-derived doubled haploids; 
! 19, P1BC2DH, P1BC2F1-derived doubled haploids; 
! 20, P2BC2DH, P2BC2F1-derived doubled haploids; 
   7      !Mapping Population (see remarks above)
   2      !Mapping Function (1 for Kosambi; 2 for Haldane; 3 for Morgan)
   2      !Marker Space Type (1 for intervals; 2 for positions)
   1      !Marker Space Unit(1 for centiMorgans; 2 for Morgan)
   6      !Number of Chromosomes (or Linkage Groups)
 200      !Size of the mapping population
   1      !Number of environments
 
!***************************************** Chromosomes and Linkage Maps **********************************************
!Chromosome                 NumMarkers
-CH1                        16
-CH2                        16
-CH3                        16
-CH4                        16
-CH5                        16
-CH6                        16
!Linkage map (Marker name followed by position or the interval length)
 MK-1-1                1     0.000
 MK-1-2                1    10.000
 MK-1-3                1    20.000
 MK-1-4                1    30.000
 MK-1-5                1    40.000
 MK-1-6                1    50.000
 MK-1-7                1    60.000
 MK-1-8                1    70.000
 MK-1-9                1    80.000
 MK-1-10               1    90.000
 MK-1-11               1   100.000
 MK-1-12               1   110.000
 MK-1-13               1   120.000
 MK-1-14               1   130.000
 MK-1-15               1   140.000
 MK-1-16               1   150.000
 MK-2-1                2     0.000
 MK-2-2                2    10.000
 MK-2-3                2    20.000
 MK-2-4                2    30.000
 MK-2-5                2    40.000
 MK-2-6                2    50.000
 MK-2-7                2    60.000
 MK-2-8                2    70.000
 MK-2-9                2    80.000
 MK-2-10               2    90.000
 MK-2-11               2   100.000
 MK-2-12               2   110.000
 MK-2-13               2   120.000
 MK-2-14               2   130.000
 MK-2-15               2   140.000
 MK-2-16               2   150.000
 MK-3-1                3     0.000
 MK-3-2                3    10.000
 MK-3-3                3    20.000
 MK-3-4                3    30.000
 MK-3-5                3    40.000
 MK-3-6                3    50.000
 MK-3-7                3    60.000
 MK-3-8                3    70.000
 MK-3-9                3    80.000
 MK-3-10               3    90.000
 MK-3-11               3   100.000
 MK-3-12               3   110.000
 MK-3-13               3   120.000
 MK-3-14               3   130.000
 MK-3-15               3   140.000
 MK-3-16               3   150.000
 MK-4-1                4     0.000
 MK-4-2                4    10.000
 MK-4-3                4    20.000
 MK-4-4                4    30.000
 MK-4-5                4    40.000
 MK-4-6                4    50.000
 MK-4-7                4    60.000
 MK-4-8                4    70.000
 MK-4-9                4    80.000
 MK-4-10               4    90.000
 MK-4-11               4   100.000
 MK-4-12               4   110.000
 MK-4-13               4   120.000
 MK-4-14               4   130.000
 MK-4-15               4   140.000
 MK-4-16               4   150.000
 MK-5-1                5     0.000
 MK-5-2                5    10.000
 MK-5-3                5    20.000
 MK-5-4                5    30.000
 MK-5-5                5    40.000
 MK-5-6                5    50.000
 MK-5-7                5    60.000
 MK-5-8                5    70.000
 MK-5-9                5    80.000
 MK-5-10               5    90.000
 MK-5-11               5   100.000
 MK-5-12               5   110.000
 MK-5-13               5   120.000
 MK-5-14               5   130.000
 MK-5-15               5   140.000
 MK-5-16               5   150.000
 MK-6-1                6     0.000
 MK-6-2                6    10.000
 MK-6-3                6    20.000
 MK-6-4                6    30.000
 MK-6-5                6    40.000
 MK-6-6                6    50.000
 MK-6-7                6    60.000
 MK-6-8                6    70.000
 MK-6-9                6    80.000
 MK-6-10               6    90.000
 MK-6-11               6   100.000
 MK-6-12               6   110.000
 MK-6-13               6   120.000
 MK-6-14               6   130.000
 MK-6-15               6   140.000
 MK-6-16               6   150.000
!*********************************** Marker Types ********************************************************************
!Co-dominant marker: When heterozygote F1 is present, P1 is coded as 2, F1 is coded as 1, and P2 is coded as 0; Otherwise, P1 is coded as 2, and P2 is coded as 0. 
!Dominant marker: When heterozygote F1 is present, P1 and F1 are coded as 12, and P2 is coded as 0; Otherwise, P1 is coded as 2, and P2 is coded as 0.  
!Recessive markers: When heterozygote F1 is present, P1 is coded as 2, and F1 and P2 are coded as 10; Otherwise, P1 is coded as 2, and P2 is coded as 0. 
!Missing marker is coded as -1. 
 MK-1-1                 0   1   1   0   1   1   1   1   1   1   1   2   0   1   1   0   0   2   2   0   1   1   1   1   1   2   1   2   1   0   1   2   0   2   2   1   1   0   2   1   1   0   2   2   0   1   0   0   1   2   1   1   1   2   2   1   1   1   1   1   1   0   1   0   1   2   1   1   1   1   1   1   1   1   1   1   2   2   1   2   2   1   0   1   0   0   2   2   1   1   2   1   2   1   1   0   1   0   0   1   2   1   2   1   2   2   0   2   1   2   1   1   2   1   1   1   2   2   1   1   1   1   2   1   1   0   2   1   1   1   1   0   0   1   0   1   2   2   1   1   0   1   2   1   1   0   2   1   2   2   2   1   1   1   1   1   2   1   0   2   1   1   1   1   1   0   0   1   2   0   1   2   1   1   2   1   1   1   2   2   0   1   1   2   1   1   2   2   0   2   0   2   0   2   1   2   0   1   2   1
 MK-1-2                 1   1   1   1   0   0   1   1   1   1   1   2   1   1   1   0   0   2   1   0   1   1   1   1   1   2   1   2   1   0   1   2   0   2   2   1   1   1   2   2   1   0   2   1   0   1   0   0   1   1   2   1   1   1   2   1   1   1   1   1   1   0   1   0   1   2   1   1   1   1   1   1   1   1   1   1   2   2   1   2   2   1   0   1   0   0   2   2   1   1   1   1   1   1   1   0   1   0   0   1   2   1   1   1   1   2   1   2   2   2   1   1   1   1   1   1   1   1   1   1   1   1   2   1   2   0   1   1   1   2   0   0   0   1   0   1   1   1   1   1   2   1   1   1   1   0   1   1   1   2   2   1   1   1   1   1   2   1   0   2   1   1   1   0   1   1   0   1   2   0   1   2   1   1   2   1   1   1   2   2   0   0   2   2   1   1   2   2   0   2   0   2   0   2   2   2   0   1   2   1
 MK-1-3                 1   1   1   1   1   0   1   1   1   1   1   2   1   1   1   0   0   2   0   0   1   1   1   1   1   2   1   2   1   0   1   2   0   1   2   1   1   2   2   2   1   0   2   1   0   1   0   0   1   1   2   1   1   0   2   2   1   1   1   1   1   0   1   0   2   2   1   1   1   1   1   1   1   1   1   1   2   2   2   1   2   1   0   1   0   0   1   2   1   1   1   1   1   1   1   0   2   0   0   1   2   1   1   1   1   2   1   1   2   2   1   1   1   0   2   1   0   1   1   0   1   1   2   1   2   0   1   1   2   2   0   0   0   1   0   1   2   1   0   1   2   1   1   1   1   0   2   1   1   2   2   1   1   2   1   1   2   1   0   1   1   0   1   0   1   1   0   1   2   0   1   2   0   1   2   1   1   0   2   2   0   0   2   2   1   1   2   2   1   2   1   2   0   2   2   2   0   1   2   1
 MK-1-4                 1   1   1   1   1   0   0   1   1   1   0   2   1   1   1   0   0   2   0   0   1   1   0   2   1   2   1   2   1   0   1   2   0   1   2   1   1   1   2   2   1   0   2   1   0   1   1   0   1   1   2   0   1   1   2   2   1   1   1   0   1   0   1   0   2   2   1   0   1   1   1   0   1   0   1   0   2   2   1   2   2   1   0   1   0   0   2   2   1   2   2   1   1   1   1   0   2   0   0   1   2   1   1   1   2   2   1   1   2   2   0   1   1   0   2   1   0   1   1   1   1   0   2   1   2   0   0   1   2   1   0   0   0   1   0   1   2   1   0   1   2   2   0   1   1   0   1   1   1   2   2   0   1   2   1   1   2   0   0   1   2   0   1   1   1   1   2   1   2   0   2   1   0   1   2   2   1   1   2   2   1   0   2   2   1   0   2   1   1   1   1   2   0   2   2   1   0   1   0   1
 MK-1-5                 1   1   1   1   1   0   0   1   1   1   0   2   2   1   0   0   0   2   0   0   0   1   0   1   1   1   1   2   0   0   1   2   0   1   2   1   1   1   2   2   1   0   2   1   0   1   1   0   1   1   2   0   1   1   1   1   1   1   1   0   1   0   1   1   2   1   1   0   0   1   2   0   1   0   2   0   2   1   2   1   1   1   0   1   0   1   2   2   1   2   0   0   1   1   1   0   2   0   1   1   2   1   0   1   2   2   1   1   2   2   1   2   1   0   2   1   0   1   1   1   1   0   2   1   2   1   1   1   2   1   0   1   0   1   2   1   2   1   0   1   2   2   0   1   1   0   1   1   1   2   2   0   1   2   1   1   2   1   0   1   2   0   0   1   1   1   1   2   2   1   2   1   1   1   2   2   1   1   2   2   1   1   2   2   1   0   2   1   1   2   1   1   0   1   2   2   0   0   0   1
 MK-1-6                 1   1   1   1   1   0   0   2   1   1   1   2   2   1   0   0   0   2   0   0   0   1   0   1   2   1   1   1   0   0   1   2   0   1   2   1   1   1   2   2   1   0   2   1   0   1   1   0   1   1   2   0   0   1   1   1   1   1   1   0   1   0   0   1   2   1   1   1   1   1   1   0   0   0   2   1   2   1   2   1   1   1   0   2   1   2   2   2   1   2   0   1   1   1   1   0   2   0   2   1   2   1   1   0   2   2   1   2   2   2   1   2   1   1   2   1   0   1   1   1   1   0   2   1   2   1   1   1   2   1   0   1   0   1   2   1   2   1   0   1   2   2   0   0   1   0   0   1   1   1   2   1   1   2   1   1   2   1   0   1   2   0   0   2   0   1   1   1   1   1   2   1   1   1   1   2   1   1   2   2   1   2   1   2   1   1   2   0   2   2   1   1   0   1   2   2   0   0   0   2
 MK-1-7                 0   2   1   1   1   0   0   2   1   1   1   2   1   1   1   1   0   2   0   0   0   1   0   1   2   1   1   1   0   0   1   2   0   1   2   1   1   1   2   1   1   0   2   1   1   1   1   0   1   1   2   0   0   1   1   1   1   1   1   1   1   0   0   1   2   1   1   0   1   1   1   0   0   0   2   1   2   1   2   1   1   1   0   2   0   2   2   2   1   2   0   1   1   1   1   1   2   0   2   2   2   0   1   0   1   2   2   2   2   2   1   2   2   2   2   1   0   1   1   2   2   1   2   1   2   1   1   1   1   0   0   0   0   1   2   1   2   0   0   1   2   1   0   0   1   0   0   1   1   0   2   1   1   2   1   1   1   1   1   1   2   0   0   1   0   1   1   1   1   1   2   1   2   1   2   2   1   1   2   1   2   1   1   2   1   1   2   0   1   2   1   1   0   1   2   2   1   1   0   2
 MK-1-8                 0   2   2   0   1   1   0   2   1   1   1   1   1   1   1   1   0   1   0   1   0   1   1   1   2   0   1   1   0   0   2   2   0   1   2   1   1   1   1   0   2   0   2   1   1   1   1   0   1   1   2   1   0   1   1   1   1   1   1   1   1   0   1   2   2   1   1   0   1   1   1   0   0   0   2   1   2   0   2   1   1   1   0   2   0   2   2   2   1   2   0   2   1   1   1   2   2   0   1   2   2   0   1   1   1   2   2   2   2   2   1   2   2   2   1   1   0   1   1   1   2   2   2   1   2   1   1   1   1   0   0   1   0   1   2   1   2   0   1   1   2   1   0   0   1   0   0   1   1   0   2   1   1   2   1   1   1   0   1   1   2   0   1   2   1   1   1   1   2   1   2   0   1   1   2   2   1   1   2   1   2   1   1   2   1   1   2   0   0   2   2   1   0   1   2   2   2   1   0   2
 MK-1-9                 0   2   1   0   1   1   1   2   1   1   1   1   1   1   1   1   0   1   1   1   0   1   1   1   2   1   1   1   0   0   2   2   0   1   2   1   1   1   1   1   2   0   2   0   1   1   1   0   2   1   2   1   0   1   1   1   1   1   1   1   1   0   1   2   2   1   1   0   2   2   1   0   1   0   2   0   2   1   2   1   1   1   0   2   0   2   2   2   1   1   0   2   1   1   1   1   2   0   1   2   2   1   1   1   1   2   2   2   2   1   1   2   2   2   1   1   1   1   1   1   2   1   2   1   2   1   1   1   1   0   0   1   0   1   2   1   2   0   1   1   2   1   0   0   2   0   0   1   2   0   2   1   1   2   1   1   2   0   1   1   2   0   1   2   1   1   2   1   2   1   1   0   1   1   1   1   1   1   2   0   2   1   1   2   1   2   2   0   0   2   2   0   0   1   2   2   2   2   1   1
 MK-1-10                1   1   1   0   1   1   1   2   1   2   1   1   1   1   1   1   1   1   1   1   0   1   1   1   2   1   1   0   0   0   2   2   0   1   2   1   0   1   1   1   2   0   2   0   0   1   0   0   2   1   1   1   0   1   1   1   1   1   1   1   1   0   1   1   2   0   1   0   2   2   1   1   2   0   1   0   1   1   2   1   1   0   0   1   0   1   2   2   1   0   0   2   2   1   1   1   2   0   1   2   2   1   1   1   2   2   2   2   2   1   2   2   2   2   1   1   0   2   1   1   2   1   1   1   2   1   1   1   1   1   0   1   0   1   2   1   2   0   1   1   2   1   0   1   2   0   0   1   2   0   2   1   1   2   1   1   1   1   1   1   2   0   1   2   1   2   2   1   2   0   1   0   1   1   1   1   1   1   1   0   2   1   1   2   1   2   2   0   0   2   2   0   0   1   2   2   2   2   1   1
 MK-1-11                0   1   1   0   1   2   1   2   1   2   1   1   1   1   1   1   1   0   1   1   0   1   1   1   2   1   1   0   0   0   2   2   0   1   1   1   1   1   1   1   2   0   2   0   0   1   0   0   0   1   1   2   0   1   2   1   1   1   2   1   0   0   1   1   2   0   2   0   2   1   1   1   2   0   1   0   1   1   1   1   1   1   0   1   0   1   2   2   1   0   1   2   2   1   1   0   2   0   0   2   2   2   1   1   1   2   2   2   2   1   2   2   2   2   1   1   0   1   1   1   2   1   2   1   2   1   1   1   1   1   0   1   1   1   2   1   2   1   1   1   2   1   0   1   2   0   0   1   2   0   2   1   1   2   1   1   1   1   1   1   1   0   1   2   1   2   1   0   2   0   1   0   1   1   1   1   0   1   1   0   2   1   1   2   1   2   2   0   0   2   2   0   1   1   2   1   2   2   1   1
 MK-1-12                0   1   1   0   1   1   1   2   1   2   1   1   1   1   1   1   2   0   1   1   1   1   1   1   2   1   0   0   0   0   2   1   0   1   1   1   1   1   2   1   2   0   2   0   0   2   0   0   1   1   1   2   0   1   2   1   1   1   2   0   0   0   1   1   2   0   1   1   2   1   1   0   2   0   0   0   0   1   2   1   1   1   0   1   1   1   2   2   1   0   1   2   2   1   1   0   2   0   0   2   2   2   1   1   1   2   2   2   1   1   2   2   2   2   1   1   0   2   1   1   2   1   2   1   1   1   1   1   1   0   0   1   1   1   2   2   2   1   1   1   2   1   0   0   1   0   0   1   2   0   2   1   1   2   1   1   1   1   1   0   1   0   2   2   1   2   1   0   2   0   1   1   1   2   1   1   0   1   1   1   2   2   1   1   1   2   2   0   0   2   2   1   1   1   2   1   2   2   2   1
 MK-1-13                0   1   0   0   1   1   1   2   2   2   1   0   1   1   1   1   2   0   1   1   1   1   1   1   1   1   0   0   0   0   1   1   1   1   2   1   1   1   2   1   2   0   2   1   0   2   0   1   1   1   1   1   0   1   2   1   1   1   2   0   0   1   1   0   1   0   1   1   2   1   1   0   2   0   0   0   1   2   2   0   1   1   0   1   1   1   1   2   1   0   1   1   2   1   1   0   2   0   0   2   2   2   2   1   1   1   2   1   1   1   2   2   2   1   1   1   0   2   0   1   2   1   2   1   1   0   1   1   1   0   0   1   1   1   2   1   2   1   1   1   2   0   0   0   1   0   1   1   2   0   2   1   1   2   1   2   1   1   1   0   0   0   2   2   1   1   1   0   1   0   1   1   1   2   1   1   0   1   1   1   2   1   1   1   1   2   2   1   0   2   2   1   1   1   1   1   2   2   1   1
 MK-1-14                0   1   0   0   1   1   1   2   2   2   1   1   1   1   2   1   2   0   1   1   1   1   1   1   1   1   1   0   0   1   1   1   1   1   2   1   1   1   2   0   2   1   1   0   0   2   0   1   0   1   1   1   0   1   2   1   1   1   2   0   0   1   1   0   1   1   1   1   2   0   1   0   2   0   0   0   1   2   2   0   1   1   0   1   1   1   1   1   1   0   0   1   2   1   1   0   2   0   0   2   1   2   2   1   1   1   2   1   1   1   2   2   2   1   1   1   0   1   0   1   2   1   2   1   1   0   1   1   1   0   0   1   1   1   2   1   1   1   2   1   2   0   0   0   1   0   1   1   2   0   2   2   1   2   1   1   1   1   1   0   0   0   2   1   1   1   1   0   1   0   1   1   1   2   1   1   0   1   1   1   1   1   1   1   1   1   1   1   0   2   2   1   1   1   1   1   2   2   1   2
 MK-1-15                0   2   0   0   1   1   1   2   2   1   1   1   1   1   1   1   2   1   0   1   1   2   1   1   1   1   1   0   0   2   1   1   1   1   2   1   2   1   2   0   2   1   2   0   0   1   0   1   0   1   1   1   0   1   2   2   2   0   2   0   0   0   1   0   1   1   1   1   2   0   1   1   2   0   1   0   1   2   2   0   1   2   0   1   1   1   1   1   1   0   1   1   2   1   1   0   2   0   0   2   1   1   2   1   1   1   1   1   1   1   2   1   1   1   1   1   0   0   0   1   2   1   1   1   0   0   1   1   0   0   0   0   1   1   2   1   1   1   2   1   2   0   0   0   1   0   1   2   2   0   2   2   1   2   1   1   1   1   1   0   0   0   2   1   0   1   1   0   1   0   1   1   1   1   1   1   0   1   1   1   1   1   1   1   0   1   1   1   1   2   2   1   1   1   1   0   2   2   1   1
 MK-1-16                0   2   0   0   1   1   1   2   1   0   1   1   1   1   2   1   2   1   0   1   2   2   1   0   2   1   1   1   2   2   1   1   1   1   2   1   2   1   2   0   2   2   1   0   0   1   0   1   0   1   1   0   0   1   1   2   2   0   2   0   0   1   1   0   1   1   1   1   2   0   1   1   2   0   0   1   2   2   2   0   1   0   0   1   1   2   1   2   1   0   1   1   2   1   1   0   2   1   1   2   1   1   2   1   1   1   1   1   2   1   2   1   1   0   0   1   1   0   1   1   2   1   1   2   0   0   1   1   0   0   0   0   1   0   2   1   1   1   2   1   2   0   0   0   1   0   1   2   2   1   2   2   1   2   1   1   1   0   1   0   0   0   2   1   0   1   1   0   1   2   1   1   1   1   1   2   1   1   1   1   1   1   1   1   0   1   1   0   1   2   2   1   0   1   1   0   0   2   1   1
 MK-2-1                 1   1   1   1   1   1   0   1   0   1   2   2   0   1   0   1   0   2   1   2   2   2   1   2   2   1   1   1   0   0   1   0   1   1   2   0   1   0   1   1   1   2   0   1   1   1   2   1   0   1   1   2   2   1   1   2   1   2   1   0   0   1   2   1   2   1   1   1   1   1   1   0   2   1   1   1   1   2   1   1   2   2   0   2   1   1   1   2   0   0   1   1   1   0   1   1   1   2   1   1   1   0   2   0   0   1   1   2   1   2   0   1   1   0   2   0   1   2   0   0   2   0   1   1   1   2   2   0   2   0   1   2   1   2   1   1   2   1   0   0   2   2   2   0   1   2   2   1   1   1   1   2   1   1   1   1   1   0   1   2   1   2   1   2   1   0   1   1   1   0   1   1   1   0   0   1   0   1   1   1   2   1   0   0   1   1   0   2   1   0   1   2   1   2   1   0   0   0   1   1
 MK-2-2                 1   1   1   1   1   1   0   1   0   1   2   2   0   1   0   1   0   2   1   2   2   2   1   1   1   1   1   1   0   0   1   0   1   1   2   0   1   0   1   1   1   2   1   1   1   0   2   1   0   1   1   2   2   1   1   2   0   2   1   0   0   1   2   1   2   1   1   1   1   1   0   1   2   1   1   0   1   1   1   1   2   2   0   2   1   1   1   1   1   0   1   2   1   0   1   1   1   2   2   0   1   0   2   0   0   1   0   2   1   2   0   1   1   0   2   0   2   1   0   0   2   1   1   1   1   2   2   0   2   0   1   2   1   1   1   0   1   1   0   0   2   2   2   0   1   2   2   1   1   1   1   1   2   1   2   1   1   0   1   2   1   2   2   2   1   1   1   1   1   0   2   1   1   0   0   1   0   1   1   1   2   1   1   0   0   1   0   2   1   0   1   2   1   2   1   0   1   1   1   1
 MK-2-3                 0   1   1   0   1   1   0   1   0   1   2   2   0   1   0   1   0   2   1   2   1   1   1   1   1   0   1   0   0   0   1   0   2   1   2   0   1   0   1   1   1   2   1   1   1   1   2   1   0   0   1   2   2   1   1   2   0   2   1   0   0   1   2   1   2   1   1   1   1   1   1   1   1   1   0   0   1   0   1   2   2   2   0   2   1   1   1   1   1   0   1   2   1   0   1   1   2   2   2   0   1   1   2   0   0   1   0   2   1   2   1   1   1   0   2   0   2   0   0   0   2   1   1   1   1   2   2   0   2   0   1   2   1   1   1   0   1   1   1   0   2   2   2   0   1   2   2   1   1   1   1   1   2   1   2   2   1   0   2   2   0   2   2   2   1   1   1   1   1   0   2   1   1   0   0   1   0   1   0   1   2   1   1   0   0   1   0   2   1   0   1   2   2   2   2   0   1   1   1   1
 MK-2-4                 0   2   2   0   1   1   0   1   1   1   2   2   0   1   0   1   0   1   1   2   1   0   1   1   1   0   1   0   0   1   2   0   2   1   2   0   1   0   0   1   1   2   1   1   1   1   2   0   0   0   2   2   2   1   1   1   0   1   1   0   0   1   1   1   2   1   1   1   1   2   1   1   1   1   0   0   1   0   1   2   1   2   0   2   1   1   1   1   1   0   1   2   1   0   2   1   2   2   2   1   1   1   2   1   0   1   0   1   0   2   1   2   1   0   2   0   2   1   0   0   1   0   0   1   1   1   2   0   2   1   1   2   1   1   1   0   1   1   2   0   2   2   2   0   1   2   2   1   1   1   1   1   1   0   2   2   2   0   1   2   0   2   2   2   0   2   1   1   1   0   2   1   1   0   0   1   1   1   0   0   2   1   1   0   1   1   1   2   1   1   2   2   2   2   2   0   2   1   2   1
 MK-2-5                 0   2   2   0   1   1   0   1   1   0   1   2   0   1   0   1   0   1   1   2   1   0   1   1   1   0   1   0   0   1   2   0   2   1   0   0   1   0   0   0   1   2   1   1   1   1   2   0   0   1   2   2   2   0   1   1   0   1   1   0   1   1   1   1   2   1   1   1   0   1   2   1   1   0   0   0   1   0   2   2   1   2   0   2   1   1   1   2   1   0   2   2   1   0   1   2   1   2   2   1   1   1   2   2   0   1   0   1   0   2   1   2   1   1   2   0   2   1   0   1   1   0   0   1   2   1   2   0   2   1   0   2   0   1   1   1   1   1   1   0   2   2   2   0   1   2   2   1   1   2   1   1   1   0   2   2   2   0   1   2   0   2   1   2   1   2   1   1   1   0   2   1   1   1   0   1   1   1   0   0   2   1   1   0   1   1   1   2   1   1   2   2   2   2   2   0   2   2   2   1
 MK-2-6                 1   2   2   0   1   1   0   1   1   0   1   2   0   1   0   1   0   1   1   0   1   0   1   1   1   0   0   0   0   0   1   0   2   1   0   0   1   0   0   0   1   2   1   1   1   1   2   0   0   1   2   2   2   1   1   1   0   1   1   0   1   1   1   1   2   0   1   1   0   1   2   1   1   1   1   1   1   0   2   2   1   2   0   2   1   1   1   2   1   0   2   2   2   0   1   2   1   1   2   1   1   1   1   2   0   1   2   1   0   1   2   2   2   1   2   0   2   1   0   1   1   0   0   1   2   0   2   0   2   1   0   2   0   1   0   1   1   1   1   0   1   1   2   0   1   2   2   1   1   2   1   0   1   0   1   1   2   1   1   2   0   2   1   2   1   2   1   1   1   0   2   1   1   1   0   1   0   1   0   1   1   0   1   0   1   1   1   2   2   2   2   2   2   2   1   0   2   2   2   1
 MK-2-7                 1   2   2   0   0   1   1   1   1   0   1   2   0   1   0   1   0   1   1   0   1   0   1   1   1   0   0   1   0   0   1   0   2   1   2   0   1   1   0   0   1   2   1   1   1   1   1   1   0   1   2   2   2   0   1   1   0   1   1   0   1   1   0   1   1   1   1   1   0   0   2   1   1   0   1   1   1   1   1   2   1   2   0   2   2   1   1   1   1   0   2   2   2   1   1   2   1   0   2   2   1   1   1   2   1   0   2   1   0   1   2   2   2   0   1   0   2   1   1   0   0   0   0   1   2   0   2   0   2   0   1   2   0   1   0   1   1   1   1   0   1   1   2   0   1   2   2   1   0   2   1   1   0   0   1   1   2   1   1   2   0   2   1   2   1   2   0   1   1   0   2   1   1   1   0   1   0   1   0   1   1   1   0   1   1   1   1   2   1   2   2   2   2   1   1   0   1   2   2   1
 MK-2-8                 1   2   2   0   0   2   1   1   1   0   1   2   1   1   0   1   0   1   0   0   1   1   1   1   1   0   0   1   0   0   1   1   2   2   2   0   1   1   0   0   1   2   1   1   1   1   1   1   0   1   2   2   2   0   0   1   0   1   1   0   0   1   0   1   1   1   1   2   0   0   2   1   1   0   1   1   1   1   1   2   1   1   0   1   1   1   1   1   1   0   1   2   2   1   1   2   1   0   2   2   1   1   1   2   1   0   2   1   0   1   2   1   2   0   1   1   2   1   1   1   0   0   0   1   2   0   2   0   2   0   1   2   0   2   0   1   2   1   1   0   1   1   2   0   1   2   1   1   0   1   1   1   0   0   1   1   2   2   1   2   0   2   1   2   1   2   0   1   1   0   2   1   1   1   0   1   0   1   0   1   1   1   0   0   1   1   1   2   1   1   2   1   2   1   1   0   1   2   1   1
 MK-2-9                 1   0   2   0   1   2   1   1   1   0   1   2   1   1   0   2   0   2   0   1   1   1   1   2   1   0   0   1   0   0   1   1   2   1   1   0   1   1   1   0   1   1   1   1   1   1   1   2   0   1   2   2   2   0   0   1   0   1   1   0   0   1   0   1   1   0   1   2   0   1   2   2   1   0   1   1   1   1   0   2   1   1   0   2   1   1   1   1   1   0   1   2   1   1   1   2   1   1   2   2   1   1   1   2   0   0   2   1   0   1   1   1   1   0   1   2   2   2   1   1   0   0   1   1   2   0   1   0   2   0   1   2   1   2   0   2   2   1   1   1   1   1   1   0   1   2   1   0   0   2   1   0   0   0   1   1   2   2   1   2   0   2   1   2   1   1   1   1   1   0   2   1   1   1   1   1   0   1   1   1   2   1   1   0   1   1   1   1   1   1   2   1   2   0   1   0   1   2   1   2
 MK-2-10                2   0   2   0   1   1   2   1   1   0   0   2   1   1   0   2   1   2   1   1   1   1   1   2   1   0   0   1   0   1   1   0   2   1   1   0   2   1   1   0   1   1   1   1   1   1   1   2   0   1   2   2   2   0   0   1   0   1   2   0   0   1   0   1   1   0   1   2   0   1   2   2   1   1   1   1   0   1   0   2   1   1   1   2   1   1   1   1   1   0   1   2   1   1   1   2   1   1   1   2   1   1   1   2   0   0   2   1   0   1   1   2   0   1   1   2   2   1   1   1   0   0   1   1   2   1   1   1   2   0   1   2   1   2   0   2   1   1   0   1   1   1   1   0   2   2   1   0   1   1   1   1   0   0   0   1   2   2   2   2   0   2   1   2   1   1   0   1   1   0   2   1   1   1   1   1   0   1   1   1   2   1   1   0   1   0   1   0   0   1   2   1   2   0   1   0   1   2   1   2
 MK-2-11                2   0   1   1   2   1   2   1   2   0   0   1   1   1   0   2   1   2   1   1   1   1   1   2   1   1   0   2   0   1   0   0   2   1   1   0   1   1   1   0   1   2   1   1   1   1   0   2   0   0   2   2   2   0   0   0   1   1   1   0   0   1   0   1   1   0   1   2   0   1   2   1   1   2   1   1   0   1   1   2   2   1   2   2   1   1   1   1   1   0   1   2   0   1   1   2   1   1   1   2   1   1   1   1   0   0   2   1   0   1   1   2   0   1   1   2   1   1   1   1   1   0   1   2   1   1   1   1   2   0   1   2   1   2   0   2   1   1   0   1   0   2   1   0   2   2   1   0   1   1   1   1   0   1   0   1   2   2   1   1   0   2   1   2   1   1   0   2   1   0   2   1   1   1   0   1   0   1   1   0   1   1   1   0   1   0   0   0   0   1   2   1   1   0   1   0   0   2   1   2
 MK-2-12                2   0   1   1   1   1   2   0   2   0   0   1   1   1   0   1   1   2   1   1   1   1   1   2   1   2   0   0   0   1   0   0   1   1   0   0   1   1   1   0   1   2   1   1   0   1   1   2   0   0   2   2   2   0   1   0   1   1   1   1   0   1   0   0   1   0   1   2   0   1   2   1   1   2   1   1   0   1   1   2   2   0   2   2   2   1   2   1   1   0   1   1   0   1   1   2   1   1   1   2   1   1   1   1   0   0   2   1   0   1   1   2   1   2   1   2   1   1   1   1   0   0   0   2   1   1   1   1   2   0   1   1   0   2   0   2   1   1   1   2   0   2   1   0   2   2   0   1   1   1   1   1   0   2   0   1   2   2   1   1   0   2   1   1   1   1   0   1   1   2   2   1   1   0   0   1   0   1   1   1   1   1   1   0   0   0   0   0   0   1   2   1   1   1   1   0   1   2   1   1
 MK-2-13                2   0   1   1   1   1   2   0   2   1   0   1   1   1   0   1   1   2   2   0   1   1   1   2   1   2   0   0   0   1   0   0   1   1   0   0   1   1   0   0   1   2   2   1   0   1   1   2   1   0   1   2   2   0   1   0   1   1   1   1   0   1   0   0   1   0   1   2   0   1   2   1   1   2   1   1   0   1   1   2   1   0   2   2   2   1   1   1   1   0   1   1   0   0   1   2   1   1   1   2   1   1   1   1   0   0   2   1   0   1   1   2   1   2   1   2   1   1   0   1   0   1   0   2   1   1   1   1   2   0   1   1   1   2   0   2   1   1   0   1   0   1   1   0   1   2   0   1   1   0   1   1   0   2   0   1   2   1   1   1   0   2   1   1   2   1   0   1   1   2   1   1   1   0   0   1   0   1   1   1   1   1   1   0   0   1   0   0   0   0   2   1   1   1   1   0   1   2   1   2
 MK-2-14                2   0   1   1   1   1   2   0   2   1   0   1   0   1   0   1   1   2   2   0   1   2   1   2   1   2   0   0   0   0   0   0   1   1   0   0   1   1   1   0   1   2   2   1   0   1   1   1   1   0   1   2   2   0   1   0   1   1   1   1   0   1   0   0   1   0   2   2   1   1   2   1   1   1   1   1   1   1   1   2   1   0   2   2   2   1   1   1   1   0   1   2   1   0   1   2   1   1   1   2   1   1   1   2   0   1   2   2   0   1   1   2   1   1   1   2   1   1   1   1   0   1   1   2   1   1   0   1   2   0   0   1   1   2   1   2   1   1   0   1   1   1   1   0   1   2   0   2   1   0   1   1   0   2   0   2   2   1   0   1   1   2   1   1   2   1   0   0   1   2   1   1   1   0   0   1   0   1   1   0   1   1   0   2   0   1   1   0   0   0   2   1   1   1   1   0   1   2   1   2
 MK-2-15                2   0   2   1   1   1   2   0   2   1   0   1   0   1   0   1   1   1   2   0   1   2   1   2   1   2   0   0   1   0   0   0   1   1   0   0   1   1   1   1   2   2   1   1   0   1   1   1   1   1   1   2   2   1   1   1   1   0   1   1   0   1   0   0   1   0   2   2   1   0   2   0   1   1   1   1   2   1   1   2   1   0   1   2   2   1   0   1   1   0   1   1   1   0   1   2   1   1   1   2   1   1   1   2   0   1   2   2   0   1   1   2   1   0   1   2   1   1   1   1   0   1   1   2   1   1   1   1   1   0   1   0   0   2   1   2   1   1   0   0   1   1   1   0   1   2   1   2   1   0   1   1   1   2   0   2   2   2   0   1   1   2   0   2   2   1   0   1   1   2   1   1   1   0   0   1   0   1   1   1   1   1   1   2   0   1   1   0   0   0   2   1   1   1   1   0   1   1   1   2
 MK-2-16                2   0   2   1   1   1   1   0   2   1   1   1   0   1   0   1   0   1   2   0   2   2   1   2   1   2   0   0   0   0   1   0   1   2   0   0   1   1   1   2   2   2   1   2   0   1   1   1   0   1   1   2   2   1   1   1   1   0   1   1   0   1   0   0   1   1   1   2   1   0   2   0   1   1   1   1   2   1   1   1   1   0   1   1   2   1   0   0   1   0   1   1   1   0   1   2   1   1   2   2   1   1   1   2   0   1   2   2   0   2   1   2   1   1   0   2   1   1   0   2   1   1   1   2   1   0   1   1   1   0   1   0   0   2   1   2   1   1   0   0   1   1   1   0   1   1   1   2   1   0   1   1   1   2   0   1   2   2   0   2   1   2   2   2   2   1   0   1   1   2   1   1   1   1   0   2   0   1   1   1   1   1   1   2   0   0   1   0   0   0   2   1   1   1   1   0   1   2   1   2
 MK-3-1                 1   0   1   0   1   2   1   0   2   0   2   0   1   1   2   0   2   1   0   1   2   0   2   1   2   2   1   1   1   1   1   1   1   2   0   1   2   1   2   1   0   1   0   0   0   0   1   1   1   0   2   0   1   1   2   2   2   1   0   1   1   2   2   1   2   1   1   2   0   0   2   2   1   1   0   2   0   1   1   2   1   0   1   2   2   1   1   1   0   1   0   1   1   1   1   0   1   1   2   2   0   1   0   1   2   1   0   1   0   0   1   1   1   1   2   1   1   0   0   1   1   1   2   1   1   2   1   1   1   0   1   2   2   1   1   2   2   2   1   1   1   2   0   1   1   1   1   2   0   1   1   2   2   1   1   1   1   1   1   0   2   2   1   0   0   1   0   0   2   0   0   0   2   2   1   0   1   0   0   1   1   1   1   2   1   0   1   0   2   0   1   2   1   2   1   0   1   0   1   0
 MK-3-2                 1   0   1   0   1   1   0   0   2   0   2   0   1   0   2   0   2   1   0   1   2   0   2   1   1   1   1   1   1   1   1   1   0   2   0   1   2   1   2   1   0   1   1   0   0   0   2   1   1   1   2   0   1   1   1   1   2   1   0   1   1   1   2   1   2   1   1   2   1   0   2   2   1   0   0   2   0   1   1   2   1   0   1   2   1   1   1   1   0   2   0   1   1   1   1   0   1   2   2   2   0   1   0   0   2   1   1   1   0   0   1   1   1   1   2   1   1   0   0   1   1   1   1   1   1   2   1   1   1   1   1   2   2   0   1   1   1   2   1   1   1   2   1   1   1   1   1   2   1   1   1   2   2   1   1   1   1   1   1   1   2   2   1   0   0   1   0   0   2   0   1   0   1   2   1   0   0   0   0   1   2   1   1   1   1   0   1   0   2   0   1   2   1   2   1   0   1   0   0   0
 MK-3-3                 1   1   1   1   1   1   0   0   1   0   2   0   1   1   2   0   2   1   1   1   2   0   2   1   2   1   1   1   0   1   1   1   0   1   0   1   1   2   1   1   0   1   0   1   0   1   2   2   1   1   1   0   1   1   1   1   2   0   0   1   1   1   2   1   2   1   1   1   1   0   2   2   1   0   0   2   1   2   1   2   2   1   1   2   1   1   1   2   0   2   0   2   1   1   1   0   2   2   0   2   0   1   0   0   2   1   1   2   0   0   1   2   1   1   2   1   1   0   0   1   2   1   1   1   0   2   1   2   1   1   1   2   2   0   1   1   0   1   1   2   1   2   1   1   0   1   1   2   1   0   1   1   1   1   0   1   1   1   2   1   2   2   1   0   0   1   0   0   2   0   1   1   0   1   1   0   0   0   0   0   2   1   1   1   1   0   1   0   2   0   1   1   1   2   1   0   1   1   0   0
 MK-3-4                 0   1   1   1   1   1   1   0   1   0   2   0   1   1   2   0   2   1   1   0   2   0   2   1   1   1   1   1   1   2   1   1   0   1   0   1   1   2   1   1   1   1   0   1   0   1   2   2   1   1   1   0   2   1   1   0   2   0   0   1   1   1   2   2   2   1   1   2   1   0   2   1   1   1   1   1   2   1   0   2   2   1   1   1   1   1   1   2   0   2   0   1   1   1   1   0   1   2   0   2   0   1   0   0   2   1   1   2   1   0   1   2   2   2   2   2   1   0   0   1   2   1   1   1   0   2   0   1   1   1   1   2   1   0   1   2   0   1   1   1   1   2   1   1   0   1   1   2   1   0   1   1   1   1   1   1   0   1   2   1   2   2   1   0   1   0   0   0   1   1   1   1   0   1   1   0   0   0   0   0   1   1   1   0   1   0   1   1   2   0   1   1   1   2   1   0   2   1   0   1
 MK-3-5                 0   2   1   1   1   1   1   0   1   0   2   0   1   1   2   0   2   1   1   1   2   1   2   1   1   1   1   1   1   2   1   1   0   1   0   1   1   2   2   1   2   1   0   1   0   1   1   2   1   1   1   0   2   1   1   0   2   0   0   1   0   2   2   2   2   1   1   2   1   1   2   2   1   1   1   1   2   0   0   2   2   1   1   1   1   1   1   2   0   2   0   1   1   1   1   0   1   2   0   2   1   1   0   0   2   1   0   2   1   0   2   2   1   1   2   1   1   0   0   1   2   1   1   1   0   2   0   1   0   1   1   2   1   0   1   1   0   1   0   1   0   2   1   1   0   0   1   1   1   1   1   1   1   2   2   1   0   1   2   1   2   2   1   1   2   1   0   0   1   1   1   1   0   1   1   0   0   1   0   0   1   1   1   0   1   0   1   1   2   0   0   1   1   2   0   0   1   1   0   1
 MK-3-6                 0   1   1   0   0   1   1   1   0   0   2   1   1   1   2   0   2   1   1   1   2   1   2   1   0   2   1   1   1   2   1   1   0   1   0   1   1   2   2   1   2   1   2   1   0   1   2   2   1   1   1   0   2   1   0   0   2   0   0   1   0   2   2   2   2   1   1   2   1   1   2   2   0   1   1   1   2   0   0   1   1   1   1   1   2   1   2   2   0   2   0   1   1   1   1   0   1   2   0   2   1   1   0   1   2   1   1   2   1   0   2   2   1   1   2   1   1   1   0   1   2   1   2   1   0   2   1   1   0   1   1   2   1   0   1   1   0   1   0   1   0   2   1   1   1   0   1   1   1   1   1   1   1   2   2   1   1   1   2   1   2   1   0   1   2   1   0   0   1   1   2   1   0   1   0   1   1   0   0   0   1   1   1   0   1   0   1   1   2   0   1   1   2   2   0   0   1   1   1   1
 MK-3-7                 0   1   1   0   1   2   1   1   0   0   2   0   1   1   2   0   2   1   1   1   1   1   2   1   0   2   1   2   1   2   1   1   0   1   0   1   0   2   2   1   2   2   2   1   0   1   2   2   1   1   1   0   2   1   1   0   2   0   0   2   0   2   2   1   2   1   1   2   1   1   2   2   0   1   1   1   2   0   0   1   1   0   1   1   2   1   2   2   1   1   0   1   1   1   1   0   1   1   0   2   1   1   0   2   2   2   1   2   2   0   2   2   1   1   2   2   1   1   0   1   1   1   1   1   0   2   2   1   0   1   1   2   1   0   1   2   0   1   0   2   0   2   1   1   1   0   1   0   1   1   1   2   1   1   1   1   1   1   2   1   2   1   0   0   2   1   0   0   1   1   2   1   0   1   0   1   1   1   1   0   1   1   1   0   1   0   1   1   1   0   1   1   1   2   1   0   0   1   2   1
 MK-3-8                 0   1   0   0   1   2   1   1   0   1   2   0   1   0   2   0   2   1   1   1   1   1   2   1   0   1   1   1   1   2   1   1   1   1   0   1   0   1   2   1   2   2   2   2   0   1   2   2   1   1   1   0   2   1   0   0   2   0   0   2   0   2   2   0   2   1   1   1   1   2   1   2   0   1   1   1   2   0   0   1   1   1   1   2   1   1   2   2   1   1   0   1   1   1   1   0   2   1   0   2   1   1   0   2   1   2   1   2   2   0   2   2   1   1   2   2   1   0   0   0   1   1   1   1   0   2   2   1   0   1   1   2   1   0   2   2   0   1   0   1   0   0   2   1   1   0   1   1   1   1   1   2   1   1   1   1   1   1   1   1   2   2   1   0   2   1   0   1   1   1   2   1   0   1   0   1   1   0   1   0   1   1   1   0   1   1   1   1   1   0   1   1   1   2   1   1   1   1   2   1
 MK-3-9                 0   1   1   1   1   2   1   1   1   0   2   0   1   1   2   0   2   2   1   1   2   1   2   1   0   1   1   1   1   2   1   2   1   1   0   0   0   1   2   1   2   1   2   1   0   1   1   2   1   1   1   0   2   1   0   0   2   1   1   2   1   1   1   0   2   1   1   1   1   2   1   2   0   1   1   0   2   0   0   1   1   1   1   2   1   2   2   2   1   1   0   1   1   1   1   0   2   0   0   2   1   1   0   2   1   2   1   1   1   0   2   2   2   1   2   2   1   1   0   0   1   2   2   1   0   2   2   1   1   1   1   1   1   0   2   2   0   1   1   0   1   0   2   1   1   0   1   1   1   2   1   2   1   1   1   1   0   1   1   1   2   1   1   0   1   1   0   1   1   1   2   1   0   1   0   1   0   1   1   0   1   1   1   0   1   1   1   1   1   0   1   1   1   2   0   1   1   1   2   1
 MK-3-10                0   1   1   1   1   2   1   1   1   0   2   1   0   2   2   0   2   2   0   1   1   1   2   1   0   1   1   1   1   2   2   2   2   1   0   0   0   1   2   1   1   1   2   1   0   1   1   2   1   1   1   1   1   1   0   0   2   1   1   2   1   1   2   0   1   1   0   1   1   2   1   2   0   1   1   1   2   0   0   1   1   1   1   2   1   2   2   2   1   2   0   1   2   1   1   0   2   0   0   2   1   1   0   2   1   1   0   1   2   0   2   2   2   1   2   2   1   1   0   0   1   2   2   2   0   2   1   1   1   1   2   2   1   0   2   2   0   1   1   1   1   0   2   1   2   0   1   0   1   2   1   2   1   1   1   2   0   1   1   1   2   1   1   0   1   1   0   1   1   2   2   1   0   1   0   1   1   1   1   1   1   1   1   0   1   1   1   1   1   1   1   1   1   2   0   1   0   0   2   1
 MK-3-11                1   1   1   1   1   2   1   1   1   0   2   1   1   2   2   0   2   2   0   1   1   1   2   1   0   1   1   1   1   2   2   2   2   1   0   0   0   0   2   0   1   1   2   1   0   2   1   2   1   2   1   1   1   0   0   0   1   1   1   2   1   1   1   1   0   1   0   0   2   1   1   2   1   1   1   1   2   0   0   1   1   1   2   2   1   2   2   2   2   2   0   1   2   1   1   1   2   0   0   2   2   1   0   2   0   1   0   2   2   0   1   2   1   1   2   1   1   1   0   0   1   2   1   2   0   2   1   2   0   1   2   2   1   0   1   2   0   1   0   1   1   1   2   1   2   1   1   1   1   0   0   2   1   2   1   2   0   1   1   1   2   1   2   0   1   1   1   1   1   2   2   1   0   1   0   1   1   2   1   1   1   1   0   0   1   1   1   1   0   1   0   1   1   2   0   1   0   1   1   1
 MK-3-12                1   1   1   1   1   2   1   1   0   0   2   1   1   2   2   0   2   2   2   1   1   1   2   0   0   1   1   1   1   2   2   2   2   1   0   0   0   0   2   0   1   1   2   1   0   2   1   2   2   2   1   1   1   0   1   0   1   1   1   2   2   1   1   1   0   1   1   0   2   1   1   2   1   1   1   1   2   0   0   1   1   1   2   1   1   2   2   2   2   2   0   1   2   1   1   1   2   0   0   2   2   1   0   1   0   0   0   2   2   0   1   2   0   1   2   1   1   1   0   0   1   2   1   2   0   2   1   2   0   0   1   2   1   0   2   2   0   1   0   1   1   1   2   1   2   1   1   1   1   0   0   1   1   2   1   2   0   1   1   1   2   1   2   0   1   1   1   0   1   2   2   2   0   1   0   1   2   2   1   1   1   0   1   0   1   1   1   1   1   1   0   1   1   2   0   1   0   1   1   1
 MK-3-13                1   2   1   1   1   1   1   0   0   0   2   1   2   2   2   0   1   2   2   1   1   1   1   0   1   1   0   1   1   2   2   1   1   1   1   0   0   0   2   0   1   1   0   1   1   2   0   2   1   2   1   1   1   1   1   0   1   2   0   2   2   1   2   1   0   1   1   0   2   1   1   2   2   1   1   1   2   0   0   1   1   1   2   1   1   2   2   2   2   1   0   1   1   1   1   1   1   0   0   2   1   1   0   1   0   0   0   2   2   0   1   2   0   1   2   1   1   1   0   0   1   1   1   2   0   2   1   2   0   0   1   1   0   0   1   2   0   1   0   1   1   0   2   1   2   1   1   1   1   0   1   1   0   2   1   1   0   1   0   1   1   1   2   0   1   1   1   1   1   2   2   2   1   1   0   1   2   2   2   1   0   0   1   0   1   1   1   1   0   2   0   1   1   1   0   2   0   1   1   1
 MK-3-14                1   2   1   1   2   1   1   0   0   0   2   1   2   2   2   0   1   2   2   0   1   1   1   0   1   1   1   1   0   1   2   1   1   1   1   0   0   1   1   0   1   1   0   1   1   2   0   2   0   2   1   2   0   0   0   0   1   1   0   2   1   1   2   1   0   1   0   0   2   1   1   1   2   1   1   1   1   0   0   1   1   1   2   1   2   2   2   1   2   1   0   1   2   1   1   1   1   1   0   1   1   1   2   2   0   0   0   2   2   0   1   2   0   2   2   1   1   1   0   0   1   1   1   2   1   1   1   2   0   0   1   1   0   0   0   1   0   1   0   1   1   0   2   1   1   1   1   1   1   0   1   1   0   2   1   2   0   1   1   1   1   1   2   0   2   1   1   1   1   2   2   2   1   1   0   1   2   2   2   1   1   0   1   0   1   0   1   1   0   2   0   1   1   0   0   2   0   1   1   1
 MK-3-15                2   1   0   1   2   1   0   0   1   0   2   1   2   2   1   0   2   2   2   0   1   1   1   0   1   2   1   1   0   1   2   1   1   1   1   0   0   1   1   0   1   0   0   0   1   2   2   2   1   2   1   2   0   0   0   0   1   1   0   1   2   2   1   1   0   1   0   0   2   1   1   1   2   1   1   1   1   0   0   1   1   1   2   1   2   2   2   1   2   1   0   1   2   2   1   0   1   1   0   0   2   0   2   2   0   0   0   2   1   0   1   2   0   2   2   1   1   1   0   0   1   1   1   1   1   1   0   1   1   0   2   1   1   0   0   1   0   1   0   2   1   0   1   1   1   1   1   1   1   1   2   2   0   2   1   2   0   1   1   2   1   1   2   0   1   1   1   1   1   2   2   2   1   2   0   0   2   2   2   1   1   1   1   0   1   0   1   1   0   2   0   1   1   0   0   2   1   1   1   0
 MK-3-16                2   2   1   1   2   1   0   0   1   0   2   1   2   2   1   0   2   2   2   0   1   1   1   0   1   2   1   1   0   1   2   2   1   1   1   1   0   1   2   0   1   0   1   0   2   1   2   2   1   2   1   2   0   2   0   1   1   1   0   1   2   2   1   1   0   1   1   0   2   1   1   1   2   1   2   1   1   0   0   1   1   1   1   2   2   1   2   1   1   1   0   1   2   2   2   0   1   1   0   0   2   0   2   2   0   0   1   2   1   0   1   2   2   2   2   1   1   1   0   0   1   1   1   1   1   1   1   1   1   1   2   1   1   0   0   1   0   1   0   2   0   0   1   1   1   1   1   1   1   1   2   1   0   2   0   2   0   1   1   2   1   1   1   1   1   2   1   1   1   2   2   2   2   2   0   0   2   2   2   1   2   1   1   1   1   0   1   1   0   2   0   1   1   0   0   0   0   1   1   0
 MK-4-1                 1   2   0   0   1   1   0   1   1   1   1   1   1   0   1   1   2   1   0   1   2   1   2   1   1   2   0   0   1   0   1   2   1   2   1   1   1   2   1   1   0   2   1   2   0   0   0   1   0   0   1   2   0   0   1   1   1   1   0   1   1   1   1   2   0   0   2   1   1   0   1   1   1   1   0   1   0   1   1   2   1   1   2   2   2   1   1   2   0   1   0   0   1   2   0   1   0   0   0   1   2   0   0   2   1   1   1   0   1   1   1   2   1   1   0   1   0   1   1   2   1   1   2   0   1   1   0   0   0   2   2   1   0   2   1   0   0   1   1   1   0   2   0   0   1   1   1   2   2   1   1   1   1   2   1   1   1   2   1   1   0   2   1   0   0   0   1   2   1   2   2   1   2   0   2   1   1   1   0   1   1   1   1   1   0   1   1   2   0   0   1   1   0   0   0   1   1   2   0   1
 MK-4-2                 1   2   0   1   1   1   0   0   0   1   1   1   1   0   1   1   2   2   0   1   2   1   1   1   1   1   0   1   1   0   1   2   1   2   1   1   1   1   1   1   0   2   1   2   0   0   1   2   1   0   2   2   0   0   1   1   1   1   0   1   1   0   1   2   0   0   2   1   1   0   1   1   1   0   0   1   0   1   2   2   1   1   2   2   2   2   2   2   0   1   0   0   1   2   0   0   0   0   0   2   2   0   1   2   1   1   1   0   1   1   1   2   1   1   0   1   0   1   1   2   1   1   2   0   1   1   0   1   0   2   2   1   0   2   1   0   0   1   1   1   0   2   0   0   1   2   1   1   2   0   1   1   1   2   2   1   1   2   1   1   1   2   1   1   1   0   1   2   1   2   2   2   1   1   2   1   0   2   1   1   1   1   0   1   0   1   1   2   1   1   1   0   0   0   1   1   1   1   0   1
 MK-4-3                 1   1   0   1   1   1   0   0   0   0   1   1   1   0   1   1   2   2   0   0   2   1   0   1   1   2   1   1   1   0   1   2   1   2   1   2   1   1   1   1   0   2   1   2   0   0   2   2   1   0   2   1   0   0   2   1   1   1   0   0   1   0   1   1   0   0   1   1   1   1   1   1   1   0   0   1   0   1   1   2   1   0   2   2   2   2   2   2   1   0   1   1   1   2   0   2   0   1   0   2   2   2   1   2   1   1   2   0   1   0   1   1   1   1   0   1   0   1   1   2   2   1   2   0   1   1   0   1   0   2   2   1   1   2   1   0   1   1   1   1   0   1   0   0   1   2   1   1   1   0   1   1   1   2   2   1   1   2   1   1   1   1   1   1   0   0   1   2   1   2   2   2   2   1   2   2   0   2   1   1   1   1   0   1   0   1   1   2   0   2   1   0   0   0   1   1   2   1   0   1
 MK-4-4                 1   1   0   1   1   1   1   0   0   0   1   1   1   0   1   0   1   1   0   0   2   1   0   0   1   2   1   1   0   0   1   2   1   2   1   2   2   1   1   1   0   2   1   2   1   0   2   2   1   0   2   1   0   0   2   1   1   1   0   1   1   0   1   1   0   0   1   1   0   1   1   1   1   1   0   1   0   1   2   2   1   0   2   2   1   2   2   2   1   0   0   2   0   2   0   2   0   1   1   2   2   2   1   2   1   1   2   0   1   1   1   1   1   1   0   1   0   1   1   2   2   1   2   0   1   1   0   0   0   2   1   1   1   2   1   0   2   2   1   1   0   1   0   0   1   1   1   1   1   1   0   1   1   2   2   1   1   2   1   1   1   0   1   1   0   0   1   2   2   2   2   2   2   1   2   2   0   2   1   1   1   1   0   0   0   1   1   2   0   2   1   0   0   0   1   1   2   1   0   2
 MK-4-5                 1   1   0   1   1   1   1   1   0   0   1   1   1   0   1   0   1   0   0   0   2   1   0   0   1   1   1   1   1   0   1   1   1   2   2   1   2   0   2   1   0   1   2   1   2   0   2   2   1   0   2   1   0   0   2   2   1   1   0   1   1   0   2   1   0   0   1   0   0   1   0   0   1   1   0   1   0   1   1   2   1   0   2   2   1   2   2   2   1   1   0   2   0   2   0   2   0   1   1   2   1   2   2   2   0   1   2   0   1   1   1   1   1   1   0   1   1   1   1   2   2   1   1   0   1   1   0   1   0   2   1   1   1   2   1   0   2   2   1   1   0   0   0   0   1   1   1   2   1   1   0   1   1   2   2   1   1   2   1   1   1   0   1   1   1   1   1   2   2   2   2   2   2   1   2   2   0   2   1   1   1   0   0   0   0   1   1   1   0   1   1   0   0   0   1   1   2   1   0   2
 MK-4-6                 1   1   0   1   1   2   1   1   0   0   1   1   1   0   1   0   1   0   0   0   2   1   0   0   1   1   1   0   1   0   1   1   1   1   2   1   2   0   2   1   1   1   1   1   2   0   2   2   1   0   2   1   0   0   2   2   1   2   0   1   1   0   2   1   0   0   1   0   1   1   0   0   1   1   0   1   0   1   0   2   1   0   2   2   1   2   2   2   1   1   0   1   0   1   0   2   0   1   1   2   1   2   2   2   0   1   2   1   1   1   1   1   1   0   0   1   1   1   0   1   2   1   1   2   1   1   0   1   0   2   2   1   0   1   1   0   2   2   2   1   0   1   1   1   1   1   1   2   0   1   0   1   1   1   2   1   1   1   1   1   0   0   0   1   1   2   1   2   2   2   2   1   2   1   1   2   0   2   1   0   1   0   0   1   0   2   1   1   0   1   1   1   0   0   1   1   2   2   0   2
 MK-4-7                 1   1   0   1   1   1   1   1   0   0   1   0   1   1   1   0   0   1   1   0   1   1   0   0   1   1   1   0   1   0   1   1   1   1   2   1   2   0   1   1   1   1   1   1   2   0   2   2   1   0   2   2   0   0   1   1   1   2   1   1   2   0   1   2   0   0   1   0   1   1   1   0   1   1   0   1   0   1   0   2   1   0   2   2   1   1   2   2   1   1   0   0   0   1   1   0   0   1   1   2   1   2   2   2   0   1   2   1   1   1   1   2   1   0   0   1   2   1   0   0   2   2   1   2   1   1   1   1   0   2   2   2   0   2   2   0   1   2   2   1   0   1   1   0   1   1   1   2   0   1   0   1   1   2   2   1   1   2   1   1   0   1   1   1   1   2   1   2   2   2   2   1   2   1   1   2   0   2   1   0   1   1   1   1   2   2   1   2   0   1   1   0   0   0   1   1   2   2   1   2
 MK-4-8                 1   1   0   1   1   1   2   1   0   1   1   0   1   1   2   0   1   1   1   0   1   1   0   0   1   1   1   0   1   0   0   1   1   1   2   1   2   0   1   1   1   1   1   1   2   0   2   2   0   0   2   1   0   0   1   1   1   1   1   1   2   0   0   2   0   0   1   1   1   1   1   0   1   1   0   1   0   1   0   2   1   0   2   2   1   1   1   2   1   1   0   0   1   1   1   0   0   2   1   2   1   1   2   2   0   1   1   1   1   0   2   2   1   0   0   1   2   2   0   0   2   2   1   2   0   1   1   2   0   2   2   2   1   2   2   0   1   2   2   0   0   1   1   0   1   1   1   2   0   1   1   1   1   2   2   1   1   1   0   1   0   2   2   1   1   2   1   2   2   2   2   1   2   1   1   2   0   2   1   0   1   1   1   1   2   2   1   1   0   1   1   0   0   0   1   1   1   2   1   2
 MK-4-9                 0   0   0   1   1   1   2   1   0   1   1   0   1   1   1   0   1   1   1   0   1   1   0   0   1   1   1   0   1   0   0   1   1   2   2   1   2   0   1   1   2   1   1   1   1   0   2   2   0   0   2   1   0   0   1   1   2   1   1   1   2   0   0   2   0   0   1   1   1   1   1   1   1   1   0   0   0   1   0   2   1   0   2   2   1   1   1   2   1   1   1   0   1   1   1   1   0   2   1   2   1   1   2   1   0   1   1   1   1   1   2   2   1   1   2   1   2   1   0   1   2   2   2   2   0   1   1   2   0   2   2   2   1   2   2   0   1   2   2   1   0   0   1   0   1   1   1   2   0   1   2   1   1   2   2   1   1   2   0   1   1   2   2   1   1   1   1   2   2   2   2   0   2   1   2   2   1   2   1   0   0   1   1   1   2   2   1   1   0   1   1   0   1   0   1   1   1   2   1   2
 MK-4-10                1   0   0   0   1   1   2   1   0   1   0   0   0   1   1   0   1   1   1   0   1   2   0   0   1   1   1   0   1   0   0   1   1   2   2   1   2   0   1   2   2   1   1   1   1   0   2   2   0   0   2   0   1   0   1   1   2   1   1   0   2   0   1   2   0   0   1   0   1   1   1   1   0   1   0   0   0   1   0   2   1   0   2   2   1   1   2   2   1   1   1   0   1   1   1   1   0   2   1   1   1   1   2   1   0   0   1   2   1   1   1   2   1   1   2   1   2   1   0   1   1   2   2   2   0   1   1   2   0   2   1   1   1   2   2   0   1   2   2   1   0   0   1   0   1   1   1   2   0   2   2   1   1   2   2   1   1   2   0   2   1   2   2   2   1   1   2   2   2   2   1   0   2   1   2   2   1   2   1   0   0   1   1   1   1   2   1   1   0   1   1   1   1   0   1   1   1   1   1   2
 MK-4-11                2   0   0   0   1   1   2   1   0   1   0   1   1   1   1   0   1   1   1   0   1   0   1   1   1   0   1   0   1   0   0   1   1   1   2   1   2   0   1   2   2   1   1   1   1   0   1   2   0   0   1   0   1   0   2   0   2   1   2   0   2   0   2   2   1   0   1   1   1   1   1   1   0   1   1   1   0   1   0   2   1   0   1   1   1   1   2   2   1   1   1   0   1   1   1   1   0   2   0   0   1   1   2   1   0   0   1   2   1   0   1   1   1   1   2   1   1   0   0   1   1   2   2   2   0   1   1   2   0   2   1   1   1   2   2   0   1   2   1   1   0   0   1   1   1   1   1   2   0   2   2   0   1   1   2   1   1   2   1   2   1   2   1   2   1   1   2   2   1   2   1   1   2   1   2   2   1   2   1   0   0   1   1   1   0   1   1   1   0   1   1   1   2   0   1   1   0   1   1   2
 MK-4-12                2   1   1   0   1   1   2   1   0   1   0   1   1   1   1   0   1   1   1   0   1   0   0   1   1   0   1   0   1   1   0   1   1   0   2   1   2   0   1   2   2   2   1   1   2   1   1   1   0   0   1   1   1   0   2   0   2   0   2   0   1   0   2   2   2   1   1   1   1   1   1   1   0   1   1   1   0   1   0   1   1   0   1   1   1   1   2   2   1   1   1   0   1   1   1   1   1   2   0   0   0   1   2   0   1   1   1   2   0   0   1   1   1   1   1   0   1   1   0   0   1   2   2   2   0   1   2   2   0   1   1   1   2   2   2   0   0   2   1   1   0   0   0   1   1   1   1   1   1   2   2   0   2   1   1   1   1   2   1   2   1   2   1   2   1   1   1   1   1   2   1   1   2   1   2   2   1   2   2   0   1   1   1   1   0   1   1   1   1   0   1   1   2   1   2   1   0   1   1   2
 MK-4-13                2   1   1   0   1   1   2   1   1   1   0   1   2   1   1   1   1   1   1   0   2   0   1   1   1   0   1   1   1   1   0   1   1   0   2   1   2   0   1   2   2   2   1   1   2   1   1   1   0   0   1   1   1   0   2   1   2   0   2   0   1   1   1   1   2   1   1   1   1   1   1   1   0   2   0   1   0   1   0   0   1   0   1   0   1   1   2   2   1   1   1   1   2   1   1   1   1   2   0   1   0   1   2   0   1   0   1   2   1   0   1   1   1   1   2   0   1   1   0   0   1   2   2   1   0   1   2   2   0   1   1   1   2   2   2   0   0   2   1   1   0   1   1   0   1   1   0   0   1   2   2   0   2   1   1   2   1   2   0   2   1   2   1   2   1   0   1   1   2   2   0   1   2   1   2   2   2   2   2   0   1   1   1   1   1   1   1   1   1   0   1   1   2   1   2   1   0   1   1   2
 MK-4-14                2   1   1   0   2   1   1   1   1   1   0   1   2   1   1   1   1   1   1   0   1   0   1   1   2   0   1   0   0   1   1   1   2   0   1   1   2   0   1   1   2   2   1   1   2   1   1   1   0   0   1   0   2   0   2   1   2   0   2   0   1   1   0   1   2   2   2   1   1   1   2   1   0   2   1   2   0   1   1   0   1   0   1   0   1   1   2   2   1   1   1   1   2   1   1   1   1   1   1   1   0   1   1   1   1   0   1   2   1   0   1   1   1   1   2   0   1   1   0   0   1   2   2   2   0   1   2   2   0   1   1   1   2   2   2   0   0   1   1   0   0   1   1   1   1   2   0   0   1   2   2   1   2   1   0   2   2   2   0   2   1   2   0   2   1   0   1   1   2   2   0   1   2   0   2   2   2   2   2   0   1   1   1   1   1   2   1   0   1   0   1   1   2   1   2   1   0   1   1   2
 MK-4-15                2   1   1   0   2   1   1   1   1   1   1   1   2   1   1   2   1   1   1   0   1   0   1   1   2   0   1   0   0   2   1   1   2   0   1   1   2   0   1   1   1   2   1   1   2   1   1   1   0   0   1   1   1   1   2   2   2   0   2   0   1   1   0   1   2   2   2   1   1   1   1   0   0   2   1   2   0   1   1   1   1   0   1   0   1   1   2   1   1   1   1   1   2   1   2   1   1   1   2   2   0   1   1   1   1   0   1   1   1   0   1   1   1   2   1   0   1   1   0   0   1   2   2   1   0   1   1   2   0   1   1   1   2   2   1   1   0   1   1   0   0   1   1   2   0   1   0   0   2   2   1   1   2   1   0   2   2   2   1   2   1   2   0   1   1   0   1   1   1   2   0   1   2   0   2   2   2   2   1   0   1   1   1   0   1   2   1   0   1   1   1   0   2   1   1   1   0   1   1   2
 MK-4-16                1   1   1   0   2   1   2   1   1   2   1   1   2   1   1   2   1   0   1   0   1   0   1   1   2   0   1   0   0   2   1   1   2   0   1   1   2   0   1   1   1   2   1   1   2   0   1   1   0   0   1   1   0   1   2   2   2   0   2   0   1   0   0   1   2   2   1   1   1   1   1   0   0   2   1   2   0   1   1   1   1   0   1   1   1   1   2   2   0   1   1   1   2   1   2   1   1   1   2   2   0   1   1   1   1   0   1   2   1   0   2   1   1   2   0   1   1   1   0   0   1   2   1   1   0   1   1   1   0   2   1   1   2   2   1   1   0   1   1   0   0   1   1   2   0   1   0   0   2   2   1   1   2   1   0   2   2   2   1   2   0   2   0   1   1   0   1   1   1   2   0   1   2   0   2   2   2   1   1   0   1   1   1   0   1   2   1   0   1   1   0   0   2   1   1   0   1   1   0   2
 MK-5-1                 1   1   2   1   1   1   0   1   1   0   2   0   2   0   1   1   1   1   2   1   0   2   1   1   1   0   0   1   1   0   1   1   0   2   1   1   1   1   2   1   1   1   0   0   1   0   2   1   2   0   2   2   2   1   1   2   1   0   2   0   1   1   1   2   1   0   2   0   2   2   1   0   0   0   2   2   1   1   1   0   2   1   2   1   1   0   2   1   2   2   1   2   1   1   2   0   1   1   1   1   1   2   0   1   0   1   0   1   0   1   1   1   2   0   1   1   1   1   0   2   1   1   1   1   1   1   1   2   0   1   0   1   0   1   0   1   0   1   0   1   2   2   2   0   2   1   1   1   2   0   0   0   0   2   1   1   1   0   1   1   1   2   1   0   1   2   1   1   2   1   0   1   1   1   1   1   0   1   2   1   1   2   0   1   1   1   2   2   1   1   0   0   2   1   1   2   2   2   2   1
 MK-5-2                 1   1   2   0   1   1   0   1   1   0   2   0   2   0   0   1   1   1   2   1   0   2   2   2   1   0   0   1   2   0   1   1   1   2   1   1   1   2   2   0   1   1   1   0   1   0   2   1   2   0   1   2   1   1   1   1   2   0   2   0   2   1   1   2   2   1   2   0   1   2   1   0   0   1   2   2   1   1   1   0   1   1   2   1   2   1   2   1   2   1   1   2   1   1   2   0   1   2   1   1   1   2   0   1   0   1   0   1   0   1   1   1   2   0   1   1   1   1   0   1   2   1   1   1   1   1   1   2   0   1   0   2   0   1   1   1   2   1   0   1   2   2   2   0   2   1   1   0   2   0   0   1   0   0   1   1   1   0   1   1   1   2   1   0   1   2   0   1   2   1   0   1   0   1   1   1   0   2   2   2   0   2   1   0   1   1   2   1   1   1   1   0   2   0   1   2   2   1   2   1
 MK-5-3                 0   1   2   0   1   1   0   1   1   1   2   1   2   0   0   0   1   1   1   1   0   2   2   2   1   0   1   1   2   0   1   1   1   2   1   1   1   2   2   0   2   1   1   0   1   0   2   1   2   0   1   1   1   1   1   1   2   1   2   1   2   1   1   2   2   1   2   0   0   2   1   0   0   2   2   1   1   1   1   2   0   1   2   1   2   0   2   0   2   1   1   0   1   1   2   0   1   1   0   1   1   2   0   1   0   1   0   1   0   0   1   1   2   0   1   1   1   1   0   1   2   0   1   1   1   1   1   2   0   1   0   2   0   1   1   1   2   1   1   0   2   2   2   0   2   1   1   1   1   0   0   0   1   0   1   1   1   0   1   1   1   2   1   1   0   1   0   1   2   1   0   1   0   1   2   2   0   2   2   2   0   2   1   0   1   0   1   1   1   1   1   0   1   0   1   0   1   1   2   0
 MK-5-4                 0   1   1   0   1   1   0   1   1   1   2   1   1   0   0   0   1   1   1   1   0   2   2   2   1   0   1   1   2   1   1   1   2   2   1   1   1   2   2   0   2   1   1   0   2   0   1   1   2   1   2   1   1   2   1   1   2   1   2   1   2   2   1   2   2   1   1   0   1   2   2   0   0   1   2   1   1   1   1   1   0   1   2   2   2   0   2   0   2   1   1   0   1   1   2   0   0   1   0   1   1   2   0   1   0   1   0   1   0   0   1   1   2   0   1   1   1   1   0   1   2   0   1   1   1   0   1   2   0   0   0   2   0   0   1   1   2   1   1   1   1   2   2   0   1   1   1   0   1   0   0   0   1   0   1   1   1   1   1   1   1   2   1   0   1   1   0   1   2   1   1   1   0   1   2   2   0   1   2   1   0   2   2   0   1   0   1   1   1   1   1   0   0   0   1   0   1   1   2   0
 MK-5-5                 1   1   1   0   1   1   1   1   1   1   2   1   1   0   0   0   1   1   1   1   0   1   2   2   1   0   1   1   2   1   1   1   2   2   0   1   1   1   2   0   1   1   1   2   2   0   2   0   1   1   2   0   1   2   1   1   2   1   2   1   2   2   1   2   2   0   1   0   1   2   1   1   1   1   2   1   1   1   1   1   0   1   1   2   2   0   2   0   2   1   1   0   1   1   2   0   0   1   0   0   2   2   0   1   0   1   1   0   0   0   1   1   2   0   1   1   1   1   0   1   2   0   2   1   1   1   0   1   0   0   0   2   0   0   1   1   2   1   1   1   1   1   1   0   1   1   1   0   1   0   0   0   1   1   1   1   2   1   1   1   0   1   0   0   1   1   0   1   2   1   1   1   0   1   1   2   0   1   2   0   0   2   1   0   1   1   1   1   1   1   1   0   0   1   1   0   1   1   1   0
 MK-5-6                 1   1   1   0   0   1   0   1   1   1   2   1   1   0   0   0   1   1   0   1   0   1   2   2   1   0   1   0   1   1   1   1   2   2   0   1   1   1   2   0   1   1   1   2   2   0   1   1   1   1   2   0   2   2   1   1   2   1   2   2   2   2   1   2   2   1   0   0   1   2   1   1   2   1   2   1   0   1   1   1   0   1   1   2   1   0   2   0   2   1   1   0   1   1   2   0   0   1   0   0   2   1   0   1   0   2   1   0   0   0   1   1   1   0   1   1   1   1   0   1   2   0   1   1   1   1   0   1   0   0   0   2   0   0   1   1   2   1   1   0   0   1   2   1   1   1   1   0   0   0   0   0   1   1   1   1   2   0   1   1   1   1   1   0   1   1   0   2   2   1   2   1   0   2   1   2   0   1   2   0   0   2   1   0   1   0   1   2   2   1   1   1   0   1   1   0   0   1   1   1
 MK-5-7                 0   1   1   0   0   1   0   0   1   1   2   1   2   0   0   0   1   1   1   1   0   1   2   2   1   1   1   1   1   1   1   1   2   2   1   1   1   1   2   0   0   1   1   2   2   0   1   1   1   1   1   0   2   2   1   1   2   1   2   2   2   2   1   2   2   1   0   0   1   2   1   1   2   1   1   1   0   1   1   1   0   1   1   2   1   1   1   1   1   1   1   0   1   1   2   0   0   1   0   0   2   1   0   1   0   1   1   0   0   0   0   0   1   0   1   1   1   1   0   1   2   0   1   1   1   1   0   1   1   0   0   2   0   0   1   0   2   1   2   0   1   1   1   1   1   1   1   0   1   0   0   0   1   1   1   1   1   0   1   1   1   1   1   0   1   1   0   2   2   0   2   1   1   2   0   2   0   1   2   0   0   1   1   0   0   0   1   2   2   1   0   1   0   1   1   0   0   0   1   1
 MK-5-8                 1   1   1   0   0   1   0   0   1   1   2   1   2   0   0   0   1   1   1   1   0   1   2   2   1   1   1   1   1   1   1   1   2   2   1   0   1   1   2   0   0   1   1   1   2   0   1   1   1   2   1   1   2   2   1   0   2   1   2   2   2   2   2   1   2   1   0   0   2   2   1   1   1   1   1   1   0   1   1   1   0   1   0   2   1   1   1   1   1   1   1   0   0   0   2   0   0   1   0   1   2   1   0   1   0   1   1   0   0   0   0   0   1   0   1   1   1   2   1   1   2   1   0   1   1   1   0   0   2   0   1   2   0   0   1   0   2   1   2   1   1   1   1   1   0   1   1   0   1   0   0   0   1   1   1   1   1   0   1   2   1   2   1   0   1   1   0   2   2   1   2   0   2   2   0   2   0   1   0   0   1   1   1   0   0   0   1   2   2   2   0   1   0   1   1   0   0   1   1   1
 MK-5-9                 0   1   1   1   0   1   0   0   1   1   2   1   2   1   0   0   1   2   1   2   0   1   2   2   1   1   1   1   1   1   1   1   2   2   1   0   2   1   2   1   0   2   1   1   2   0   1   0   0   2   1   1   2   2   1   0   2   1   2   2   1   2   2   1   2   1   1   0   2   2   1   1   1   1   1   1   1   1   1   1   0   1   0   2   1   1   1   1   1   1   1   1   0   0   2   0   0   1   0   0   2   2   0   1   0   1   1   0   1   0   0   0   1   0   1   1   1   2   1   1   2   0   0   0   1   1   1   0   2   0   0   2   0   0   1   0   2   1   2   1   1   1   1   1   0   1   1   0   1   0   0   0   2   0   1   1   0   0   1   2   1   2   1   0   2   1   0   1   2   1   2   0   2   2   0   2   0   1   0   0   1   1   0   0   0   1   0   2   2   2   0   2   0   1   1   0   0   1   1   1
 MK-5-10                0   1   1   1   0   0   0   0   1   1   2   1   2   1   0   1   1   1   1   1   1   1   2   2   1   1   2   1   0   1   1   1   2   2   1   0   2   1   1   1   0   2   1   1   2   0   1   0   0   2   1   1   2   2   1   0   2   1   2   1   1   2   2   1   2   1   1   0   1   1   1   1   0   1   1   1   1   1   1   2   0   1   1   2   1   1   1   1   1   1   1   0   0   0   2   0   1   1   1   0   2   2   0   1   0   1   1   0   1   0   0   0   0   0   1   1   2   2   1   1   0   1   1   0   0   1   1   0   2   0   1   2   0   0   1   0   2   1   2   1   1   1   1   0   0   1   1   1   1   0   0   0   2   0   1   2   1   0   1   2   1   2   1   0   0   1   0   2   2   0   2   0   2   2   0   2   0   1   0   0   1   1   0   0   1   1   0   2   2   2   0   2   0   1   1   0   0   1   1   0
 MK-5-11                0   1   1   0   0   1   0   0   1   1   2   0   2   1   0   0   1   1   1   1   1   1   2   2   1   0   2   1   0   1   1   1   2   2   1   1   2   1   1   1   0   1   1   1   2   0   1   0   0   1   2   1   1   2   2   1   2   1   1   1   0   2   2   1   2   1   1   1   1   0   1   1   0   1   1   1   1   0   0   1   0   1   1   2   1   1   1   0   0   1   2   0   0   0   2   0   1   1   1   0   2   1   0   1   0   1   1   0   1   0   0   0   0   1   1   1   2   2   1   1   0   0   1   0   0   0   1   0   2   0   1   1   1   0   0   0   2   1   2   2   2   1   2   0   1   2   1   1   2   0   0   0   2   1   1   2   1   1   1   2   1   1   2   0   0   1   0   2   2   0   2   0   1   2   0   1   0   1   0   1   2   1   1   0   1   1   0   2   2   2   0   2   1   1   1   0   0   1   0   0
 MK-5-12                1   1   1   0   0   1   0   1   1   1   2   1   2   2   0   0   0   1   1   1   1   1   2   1   1   0   2   1   0   0   1   2   1   2   2   1   2   1   1   0   1   1   1   1   2   0   1   0   0   0   2   1   1   2   2   1   2   1   1   1   0   2   2   1   2   1   1   1   1   1   1   1   0   1   1   0   1   0   0   1   0   1   2   2   1   0   1   0   0   1   2   0   0   0   2   1   2   1   1   0   2   0   0   1   0   1   1   0   1   0   1   0   0   1   1   1   2   2   1   1   0   0   1   0   0   0   1   0   2   1   1   1   1   0   1   0   2   1   1   2   2   0   2   0   1   2   1   1   2   0   0   0   2   1   1   1   1   1   1   2   1   1   2   1   0   1   1   1   2   0   2   0   2   2   0   1   1   2   0   1   2   1   1   0   1   1   0   2   1   2   1   0   1   1   1   0   0   1   0   0
 MK-5-13                2   2   1   0   0   1   0   1   1   1   2   0   2   2   0   0   0   1   0   1   2   1   2   1   1   1   2   1   0   0   1   2   1   2   2   1   1   1   1   1   1   0   1   1   2   0   0   0   0   0   1   1   1   2   2   0   2   0   1   0   0   2   2   1   2   1   1   1   1   1   1   1   0   1   1   0   2   1   0   1   0   1   2   2   1   0   1   0   0   1   2   0   0   1   2   2   2   1   1   0   2   0   0   1   1   1   1   0   1   0   2   0   0   1   1   1   2   1   1   1   0   1   1   0   0   0   1   1   2   1   1   2   1   1   1   0   2   1   1   1   2   0   2   0   1   1   1   1   1   0   0   0   1   1   1   1   2   1   1   2   1   1   1   1   0   1   1   0   1   0   2   0   2   2   0   2   1   2   0   1   2   0   1   0   1   1   0   2   1   2   1   0   1   1   1   0   1   0   0   0
 MK-5-14                2   2   1   0   1   1   0   1   1   1   2   0   2   2   1   1   1   1   1   1   1   1   2   1   1   0   2   1   0   0   1   2   1   2   2   1   1   1   0   2   2   0   1   2   2   0   0   1   1   0   1   1   1   2   2   0   2   0   1   0   0   1   1   1   1   1   1   2   1   0   1   2   1   1   1   1   2   1   1   1   0   1   2   2   1   0   1   0   0   1   1   0   1   1   2   2   2   1   0   0   2   0   1   1   1   0   0   0   1   0   2   0   0   0   0   1   0   1   1   1   0   1   1   0   0   0   1   1   2   0   1   0   1   1   1   0   2   2   1   1   2   1   2   0   1   1   0   1   0   0   1   0   0   1   1   1   1   1   1   2   1   1   1   1   0   0   1   0   1   0   2   0   2   2   1   2   1   2   0   1   1   0   1   1   2   1   0   1   1   1   0   0   1   0   1   0   1   0   0   0
 MK-5-15                2   2   1   0   1   1   1   1   1   1   2   1   2   1   1   1   2   1   2   1   1   1   2   1   1   0   2   2   1   0   1   1   1   2   2   0   0   1   0   2   2   0   1   1   2   0   0   0   1   0   1   1   0   2   2   0   2   0   1   0   0   0   1   1   1   1   1   2   1   1   2   2   1   1   1   1   2   2   0   1   0   1   2   2   1   0   1   1   0   1   1   0   1   2   1   2   2   1   1   0   2   0   0   1   1   0   1   0   1   1   2   0   0   1   0   1   1   1   1   1   0   1   1   1   0   0   1   1   2   0   1   0   1   1   1   0   2   1   1   1   2   1   2   0   1   1   0   1   1   0   1   0   0   1   1   1   1   0   1   2   1   1   1   1   0   0   1   0   1   0   2   0   2   2   1   1   1   2   0   1   1   0   1   1   2   1   0   1   1   1   0   1   1   0   1   0   1   0   0   0
 MK-5-16                1   2   1   0   1   1   1   1   1   1   2   1   2   1   1   1   2   1   2   1   1   1   2   1   0   0   2   2   1   0   1   1   1   2   1   0   0   1   0   2   2   0   1   1   2   1   0   0   1   0   1   1   0   2   2   0   1   0   1   0   0   1   1   1   1   2   1   1   0   1   2   2   1   1   1   1   2   2   0   1   0   1   2   2   2   0   1   1   0   1   1   0   1   1   1   2   2   1   1   0   2   0   0   2   1   0   2   0   2   1   2   0   0   1   0   1   1   1   1   2   0   1   1   0   0   0   1   1   2   0   2   0   1   1   0   0   2   2   1   1   2   2   2   0   1   1   1   1   1   0   1   0   0   2   1   2   1   0   1   1   1   1   1   1   0   0   2   2   1   0   1   1   2   1   1   1   1   2   0   1   1   0   1   1   2   0   1   0   1   1   0   2   1   0   0   0   1   0   1   0
 MK-6-1                 1   1   1   1   0   1   1   1   1   1   2   1   2   2   1   1   1   1   0   1   2   1   1   1   2   1   2   1   1   1   1   1   0   1   0   2   1   2   0   1   1   0   1   1   1   1   1   0   1   2   2   1   0   1   1   1   2   0   2   1   0   1   1   1   1   0   2   0   1   0   0   2   1   0   2   2   1   0   1   2   0   0   0   1   1   1   2   1   0   2   2   2   0   2   1   1   2   1   1   1   1   1   1   2   0   1   1   1   0   2   1   2   2   0   0   1   0   0   0   2   1   0   1   2   2   2   1   0   2   0   1   2   1   2   1   0   0   1   0   2   0   2   1   0   0   1   1   1   1   1   0   0   1   1   1   2   0   2   1   1   2   0   1   1   1   1   1   1   2   2   2   1   0   2   1   0   1   0   2   1   2   1   0   1   0   1   2   1   0   2   1   2   1   0   2   1   2   0   2   2
 MK-6-2                 1   2   1   1   1   1   1   1   1   1   2   1   2   2   1   1   1   1   1   1   1   2   1   1   1   1   2   1   1   0   1   1   0   1   1   1   1   2   0   1   1   0   1   1   1   1   1   0   1   2   2   1   0   0   1   1   2   0   2   1   0   1   1   2   1   0   2   0   1   0   0   2   0   0   2   2   2   0   1   2   0   0   0   1   0   1   1   1   0   2   2   2   0   0   1   1   2   1   1   1   1   1   2   2   0   1   1   0   0   2   1   2   2   0   1   1   0   0   1   2   1   1   1   2   2   2   1   0   2   0   2   2   1   2   1   0   1   1   0   2   1   2   1   0   1   0   1   1   1   1   0   0   1   1   0   2   0   2   1   1   1   0   1   1   1   0   1   0   2   1   1   1   0   1   1   0   0   1   2   1   2   2   0   1   0   1   1   1   0   2   1   2   1   0   1   1   2   0   1   2
 MK-6-3                 1   2   1   1   1   1   1   1   1   1   2   1   2   2   1   1   0   2   1   1   1   2   1   1   1   1   1   1   1   1   1   1   0   2   2   1   1   1   0   0   1   0   2   1   1   1   1   0   0   2   2   1   0   0   1   2   1   0   2   1   1   1   2   2   1   0   2   0   0   0   1   2   0   0   2   1   2   1   1   2   1   0   1   1   0   1   1   1   0   2   2   2   0   0   1   1   2   1   1   1   1   1   2   1   0   1   2   0   0   2   1   2   2   0   1   1   1   0   1   2   1   1   1   1   1   2   1   0   2   0   2   2   1   2   1   0   1   1   0   2   1   2   2   1   1   2   1   1   2   1   0   0   1   1   0   2   0   2   1   1   1   0   1   1   1   0   2   0   2   1   1   1   0   1   1   0   1   2   2   1   2   2   0   0   0   1   1   1   0   2   1   2   1   1   1   1   2   0   1   2
 MK-6-4                 1   2   0   1   0   1   1   1   1   1   2   1   1   2   1   1   0   2   1   1   1   2   1   2   1   2   1   1   1   1   2   1   0   2   2   1   0   1   0   0   1   0   2   1   1   1   1   0   0   1   2   2   0   0   1   2   1   0   2   1   1   1   2   2   1   0   2   0   0   0   1   2   0   1   2   1   2   1   1   2   2   0   1   1   0   1   1   1   0   2   2   2   0   2   1   1   2   1   1   1   2   1   2   1   0   0   1   0   0   2   0   2   2   0   1   1   1   0   1   2   1   1   1   1   1   1   2   0   2   0   2   2   1   2   2   0   1   1   1   2   1   2   2   1   1   2   1   2   2   1   0   0   1   2   0   2   1   2   1   1   0   0   0   1   1   0   2   0   2   1   1   1   0   0   0   1   1   2   2   1   2   2   0   1   0   1   1   1   0   2   0   2   1   1   1   1   2   0   0   2
 MK-6-5                 1   2   0   1   0   1   1   1   1   1   2   0   1   2   1   1   0   1   1   1   1   2   1   2   1   2   1   2   1   1   2   1   0   1   2   1   1   1   0   0   1   0   2   1   0   2   1   0   0   1   2   2   0   0   1   2   1   0   2   1   1   1   1   2   1   0   2   0   1   1   1   2   0   1   2   2   2   1   1   2   2   0   1   2   0   1   1   1   1   2   2   2   1   2   2   1   2   1   0   1   1   1   2   1   0   0   1   0   1   1   0   2   2   0   1   2   1   0   1   2   1   1   1   1   1   1   2   0   1   0   2   2   1   1   2   0   1   1   1   2   1   1   2   1   0   2   1   2   2   1   0   0   1   2   0   2   1   2   1   1   0   0   2   1   1   0   2   0   2   1   0   1   0   0   0   1   1   1   2   2   2   2   1   1   0   1   1   1   0   2   0   2   1   1   2   1   2   0   1   2
 MK-6-6                 1   2   0   1   0   1   1   1   0   0   2   0   1   2   1   1   0   1   1   1   1   2   1   2   0   1   1   2   1   1   0   1   0   1   1   1   0   1   0   2   1   0   2   0   1   2   1   1   0   1   2   2   0   0   1   1   1   0   2   1   1   0   1   2   1   0   2   1   1   1   0   2   1   1   1   2   2   1   1   2   2   0   0   2   0   1   2   1   0   2   2   2   1   2   2   1   2   0   0   1   1   1   2   1   0   0   1   1   1   1   1   1   2   0   1   1   1   0   1   1   1   1   1   1   1   1   2   0   1   1   2   2   1   1   1   0   0   1   1   2   1   1   2   1   0   1   1   2   2   2   0   1   1   2   0   2   2   1   1   1   1   0   2   1   1   0   2   0   2   1   0   1   0   0   0   1   1   1   2   2   2   2   0   1   0   1   1   1   0   2   0   2   1   1   2   1   2   0   1   2
 MK-6-7                 1   1   1   1   0   1   1   1   1   0   2   0   1   1   1   0   0   1   0   1   1   2   1   2   0   1   1   2   1   1   0   1   0   0   1   0   0   1   0   2   1   0   0   0   1   2   2   0   0   1   2   2   0   0   1   1   1   1   2   1   1   0   1   2   1   0   2   1   1   1   0   2   1   1   1   2   1   1   1   2   2   0   1   1   0   1   2   1   0   2   2   2   1   1   2   1   2   0   0   1   1   1   2   0   0   0   1   1   1   1   1   1   2   0   1   1   1   0   1   2   1   1   1   1   1   1   2   0   2   1   2   1   1   0   1   0   0   1   1   2   0   2   2   1   0   1   0   2   2   1   0   1   2   2   0   2   2   1   1   1   1   1   2   1   1   0   2   0   2   1   0   1   0   1   0   1   1   1   2   1   2   1   0   1   0   0   1   0   0   2   0   2   1   1   2   0   2   0   1   1
 MK-6-8                 1   1   1   1   0   1   1   1   1   0   1   1   1   1   1   0   1   1   0   1   1   2   1   2   0   1   1   2   1   1   0   1   0   1   1   0   0   1   0   2   1   0   0   0   0   2   1   0   0   1   2   2   0   0   1   2   1   1   2   1   1   0   2   1   1   1   2   1   1   1   0   2   1   1   1   1   0   1   1   2   1   0   1   1   0   2   1   1   0   2   1   2   1   1   1   0   2   0   0   1   1   1   2   1   0   0   1   1   1   1   1   1   2   1   1   1   1   1   1   2   1   1   1   1   1   1   1   1   2   2   2   2   0   0   0   0   0   1   1   2   0   2   2   1   1   1   0   2   2   1   0   1   2   1   0   2   2   1   1   1   1   1   2   1   1   0   2   0   2   1   0   0   0   1   0   1   1   1   2   1   2   2   0   1   0   0   1   1   0   2   0   2   1   1   2   0   2   0   1   1
 MK-6-9                 1   1   1   1   0   1   1   0   1   0   1   1   1   1   1   1   1   1   0   1   1   2   1   2   1   1   0   2   2   2   0   1   0   1   1   1   1   1   0   2   1   1   0   0   0   2   1   0   1   1   2   2   0   0   0   2   1   1   2   1   0   0   1   1   1   1   2   1   1   1   0   2   1   1   1   2   0   2   1   2   1   0   1   1   0   2   1   1   0   2   1   2   1   1   1   0   2   0   0   1   1   1   1   1   1   0   0   1   1   1   1   2   2   1   1   1   1   1   1   2   1   1   1   0   1   0   1   1   2   2   2   2   0   0   0   0   0   1   0   2   0   2   2   1   1   1   1   2   2   1   1   0   2   1   1   2   2   1   1   1   1   1   1   1   1   0   2   0   2   1   0   0   0   1   0   1   1   1   2   1   1   2   0   1   0   0   2   2   0   2   0   2   1   1   2   0   2   0   0   1
 MK-6-10                1   1   1   1   0   1   1   0   2   0   1   1   1   1   1   1   2   2   1   2   1   2   1   1   2   2   1   2   2   1   0   1   0   1   1   1   1   1   0   2   1   1   0   0   0   2   1   0   1   0   2   2   1   0   0   2   1   1   2   1   0   0   1   1   1   1   1   1   1   1   0   2   1   1   1   2   0   2   1   2   1   0   1   1   0   2   1   1   0   1   1   2   0   1   1   1   2   0   0   1   1   1   2   1   1   0   0   1   2   1   1   0   2   1   1   0   1   1   1   2   0   1   0   0   1   0   1   1   2   2   2   1   0   0   0   0   0   1   0   2   0   1   2   1   1   0   1   2   2   1   1   1   2   1   1   2   2   1   1   1   1   0   1   1   1   0   2   0   2   1   0   1   0   1   0   1   1   1   2   1   1   2   0   1   1   0   2   2   0   1   1   1   1   1   2   0   2   0   0   1
 MK-6-11                1   1   1   1   0   1   1   0   2   0   2   1   1   1   1   0   2   2   1   2   1   2   1   1   1   2   1   2   2   1   0   1   0   1   1   1   1   0   0   2   1   1   0   1   0   2   1   0   1   0   2   2   1   0   0   2   1   1   1   1   0   0   0   1   1   1   1   0   1   1   0   2   1   0   1   1   0   2   1   2   1   0   1   1   0   2   1   1   1   1   2   2   0   1   1   1   2   0   1   1   1   1   2   1   2   0   0   1   1   1   1   0   2   1   1   0   1   1   1   2   0   1   0   0   1   0   1   0   1   2   2   1   0   1   0   1   0   2   0   2   0   1   2   1   1   1   2   2   2   1   1   1   2   1   1   2   2   1   1   1   1   0   2   1   1   0   1   0   2   1   0   2   0   1   0   1   1   1   2   1   1   2   0   1   2   0   1   2   1   2   1   1   1   1   2   1   2   0   0   1
 MK-6-12                1   1   1   1   0   1   1   0   2   2   2   1   1   1   1   0   1   2   1   0   1   2   0   1   1   2   1   2   1   2   0   1   0   1   1   1   1   0   0   2   1   1   0   1   0   2   1   0   1   0   2   2   2   0   0   1   1   1   1   1   0   0   0   1   1   1   1   0   1   1   0   2   1   0   1   1   1   2   1   2   1   0   1   1   1   2   1   2   1   1   2   2   0   1   1   2   1   1   1   1   1   1   2   1   2   0   0   1   1   1   1   0   2   1   1   0   1   1   0   2   0   1   0   1   1   0   1   0   0   2   2   1   1   1   0   1   0   1   1   2   0   2   2   0   1   1   2   2   2   1   1   1   2   1   1   2   1   1   1   2   2   1   2   1   1   0   1   0   2   1   1   2   1   1   0   1   1   1   2   1   0   2   0   2   2   0   1   2   1   1   1   1   1   0   2   1   1   0   1   2
 MK-6-13                2   1   1   1   0   1   1   1   2   2   2   1   1   1   1   0   1   2   2   0   1   2   0   0   1   1   1   2   1   2   0   2   0   1   1   1   0   0   0   1   0   1   0   1   0   1   2   0   1   0   2   2   2   0   0   0   1   1   1   1   1   1   0   2   1   1   1   0   1   1   0   2   1   0   1   1   1   2   1   2   1   1   1   1   1   2   1   1   1   0   2   2   0   1   1   2   1   1   1   1   1   1   2   1   2   0   1   0   1   1   1   0   2   1   1   0   1   2   1   2   0   2   0   1   1   1   1   0   0   2   2   1   1   1   0   1   0   1   1   0   0   2   2   0   1   0   2   2   2   1   1   1   2   1   1   1   1   1   0   1   2   1   1   1   1   0   1   0   2   1   1   2   1   1   0   1   1   1   2   2   1   2   1   2   2   0   1   1   1   1   1   1   1   0   1   1   1   0   1   2
 MK-6-14                2   1   1   2   0   1   1   1   2   1   2   1   1   1   1   0   1   2   2   0   0   2   0   0   1   1   0   2   1   2   0   2   0   1   1   0   0   0   0   1   0   2   0   1   0   1   2   1   1   0   2   2   1   0   1   0   1   1   1   1   1   1   0   2   1   1   1   0   1   1   0   2   1   0   1   1   1   1   1   2   1   1   1   1   1   2   1   0   1   0   2   2   0   1   1   2   2   1   1   2   1   1   2   1   1   2   1   0   1   1   1   0   1   1   1   0   1   1   1   2   0   1   0   2   1   1   0   0   0   2   2   1   1   2   0   1   0   1   0   0   2   2   1   0   1   0   2   2   2   1   1   1   1   1   1   1   1   1   0   1   2   0   2   1   1   0   0   0   2   1   1   2   1   1   0   0   1   1   2   2   0   2   1   2   2   0   1   1   1   2   1   1   1   0   1   1   1   0   1   2
 MK-6-15                2   1   0   2   0   1   1   1   2   1   1   1   1   1   1   0   0   2   2   0   0   2   0   0   1   1   0   2   1   1   1   2   0   2   0   0   0   0   0   2   0   2   0   1   0   1   2   1   1   0   1   2   1   0   1   0   1   1   2   1   1   1   1   2   1   2   1   0   0   2   0   2   1   0   1   1   1   1   1   2   1   2   1   2   0   2   1   0   1   0   2   2   0   1   1   2   2   0   1   2   1   1   2   1   2   2   1   0   1   1   1   0   1   1   1   2   1   1   1   1   1   0   1   2   1   1   0   0   0   2   2   1   1   2   0   2   0   1   0   1   2   2   1   0   1   0   2   2   2   1   1   1   1   1   1   1   1   1   0   1   2   0   2   1   1   0   0   0   2   0   1   1   1   0   0   0   1   1   1   2   2   2   1   2   2   0   1   1   1   1   1   1   1   1   1   1   1   1   1   2
 MK-6-16                2   1   0   1   0   1   1   1   2   1   1   1   1   1   1   1   1   2   2   0   0   2   0   0   1   1   0   2   1   1   1   2   0   1   0   0   1   1   1   1   0   2   0   1   0   1   2   1   1   0   1   2   1   0   1   1   1   1   2   1   0   1   0   2   1   1   1   0   0   2   1   2   1   0   1   1   1   1   1   2   1   2   1   2   0   2   1   0   1   0   1   2   0   1   1   2   2   0   1   2   1   1   1   0   2   1   2   0   1   1   1   0   1   1   0   2   1   1   1   1   1   0   1   2   1   1   1   0   0   2   2   1   0   1   0   1   0   1   0   1   1   2   1   0   1   0   2   1   2   1   1   1   1   0   1   2   0   1   0   0   2   1   2   0   1   0   0   0   0   1   1   1   1   0   0   0   1   1   0   2   2   2   1   2   2   0   1   1   1   1   1   1   1   1   1   1   1   1   1   2
 
!****************************************** Phenotypic Data **********************************************************
!-100.0 is resevred for missing phenotype
SimulatedTrait1         8.8757    9.0313    9.9038   11.1574    9.4090    9.4312    9.9970    8.7960   11.7229    9.5001   10.7558    8.2050    9.5212   10.0750    9.6650   10.2097    9.7680   11.8064   10.5362    9.3175   10.2060   10.6225    9.1033    9.7869   10.6363    8.9026   10.6008   10.9784   12.1565   10.3614   10.3920    9.0359    9.6325   10.2938    9.9584    9.7454   10.0848    9.6529   10.9749    8.4708    9.8665   10.0116    9.5877   10.1959    9.5618   10.1715   10.2854   11.5072   10.5689   10.6383    9.1965   10.9234   10.4495   11.6400   10.2421   10.8329    9.5399   10.4375   10.2565    8.7908   10.3706   10.4192   11.0191    9.9318    8.3256   11.6799   10.5928   10.2407    8.7420    9.4408    9.0451   12.8124   10.8757   10.8650   11.6123   10.3133    9.8643    8.2095    9.9270    9.4989    8.5661   10.0947    9.8831    9.8895    9.5177    9.7447    9.4417   10.3465    8.7947   10.8388   10.3593   10.4097   11.0532   10.2437   10.7130   10.1455    9.4051    9.4827   10.0165    9.0473   10.6050   12.0302   11.2648   10.3625   10.9136   11.8260   10.4010   11.1391    8.5104   11.7923    9.4151   10.7607   11.7738   10.0029    7.7372   10.6427    9.0679    9.9400   11.1775   10.0811    8.9450   10.8324    9.4579    9.9108    9.3906   10.9954   11.0303   11.0100    9.8154   12.0257    9.1568    9.2543   11.6968    9.9631    9.4376    9.7411   10.0559    9.5849    9.8886    9.1161    8.5513   10.8148    9.0365   11.7179   11.0059   11.9150    9.7512   11.8861    9.8626    9.0262    9.2498   10.0234    9.1681   10.2866   11.0031    9.9789   11.0653    9.8169   10.6627   12.6076    7.8987   10.7383   10.1487   11.1417   10.4571    9.7242    9.9522    8.9992    9.4997    8.6171   11.1465    9.6754    9.0273    9.2487   10.0811    9.6779   11.2387   10.0124   11.6875    9.1381    9.3664   10.7851    9.4108    9.5224   10.8102    9.6700    9.6404   11.1535    9.1392    8.4267   10.8150    9.9550    8.9895   10.2359    8.9011    8.8322   10.7567    9.8064   11.1870    8.8941
 
