# Supplementary material for: Inclusive Composite Interval Mapping of QTL by Environment Interactions in Biparental Populations
Source: PLoS One. 2015 Jul 10;10(7):e0132414. doi: 10.1371/journal.pone.0132414 (PMC4498613; doi:10.1371/journal.pone.0132414)
Supplement: S2 File — (ZIP) [file pone.0132414.s002.zip › F2 population/e=1/run_00086.met]

!**********************Note: lines staring with "!" are remarks and will be ignored in the program********************
!*********************************General Information**********************************
!Assuming F1 = P1 x P2, populations available in QTL IciMapping are: 
!  1, P1BC1F1 = P1 x F1, the first backcrossing where P1 is used as the recurrent parent;
!  2, P2BC1F1 = P2 x F1, the first backcrossing where P2 is used as the recurrent parent;
!  3, F1DH, F1-derived doubled haploids; 
!  4, RIL or F1RIL, recombination inbred lines through the repeated selfing of F1;
!  5, P1BC1RIL, recombination inbred lines through the repeated selfing of P1BC1F1;
!  6, P2BC1RIL, recombination inbred lines through the repeated selfing of P2BC1F1;
!  7, F2, the selfing generation of F1;
!  8, F3, the selfing generation of F2;
!  9, P1BC2F1, the second backcrossing where P1 is used as the recurrent parent; 
! 10, P2BC2F1, the second backcrossing where P2 is used as the recurrent parent;
! 11, P1BC2RIL, recombination inred lines through the repeated selfing of P1BC2F1; 
! 12, P2BC2RIL, recombination inred lines through the repeated selfing of P2BC2F1; 
! 13, P1BC1F2, the selfing generation of P1BC1F1; 
! 14, P2BC1F2, the selfing generation of P2BC1F1; 
! 15, P1BC2F2, the selfing generation of P1BC2F1; 
! 16, P2BC2F2, the selfing generation of P2BC2F1; 
! 17, P1BC1DH, P1BC1F1-derived doubled haploids; 
! 18, P2BC1DH, P2BC1F1-derived doubled haploids; 
! 19, P1BC2DH, P1BC2F1-derived doubled haploids; 
! 20, P2BC2DH, P2BC2F1-derived doubled haploids; 
   7      !Mapping Population (see remarks above)
   2      !Mapping Function (1 for Kosambi; 2 for Haldane; 3 for Morgan)
   2      !Marker Space Type (1 for intervals; 2 for positions)
   1      !Marker Space Unit(1 for centiMorgans; 2 for Morgan)
   6      !Number of Chromosomes (or Linkage Groups)
 200      !Size of the mapping population
   1      !Number of environments
 
!***************************************** Chromosomes and Linkage Maps **********************************************
!Chromosome                 NumMarkers
-CH1                        16
-CH2                        16
-CH3                        16
-CH4                        16
-CH5                        16
-CH6                        16
!Linkage map (Marker name followed by position or the interval length)
 MK-1-1                1     0.000
 MK-1-2                1    10.000
 MK-1-3                1    20.000
 MK-1-4                1    30.000
 MK-1-5                1    40.000
 MK-1-6                1    50.000
 MK-1-7                1    60.000
 MK-1-8                1    70.000
 MK-1-9                1    80.000
 MK-1-10               1    90.000
 MK-1-11               1   100.000
 MK-1-12               1   110.000
 MK-1-13               1   120.000
 MK-1-14               1   130.000
 MK-1-15               1   140.000
 MK-1-16               1   150.000
 MK-2-1                2     0.000
 MK-2-2                2    10.000
 MK-2-3                2    20.000
 MK-2-4                2    30.000
 MK-2-5                2    40.000
 MK-2-6                2    50.000
 MK-2-7                2    60.000
 MK-2-8                2    70.000
 MK-2-9                2    80.000
 MK-2-10               2    90.000
 MK-2-11               2   100.000
 MK-2-12               2   110.000
 MK-2-13               2   120.000
 MK-2-14               2   130.000
 MK-2-15               2   140.000
 MK-2-16               2   150.000
 MK-3-1                3     0.000
 MK-3-2                3    10.000
 MK-3-3                3    20.000
 MK-3-4                3    30.000
 MK-3-5                3    40.000
 MK-3-6                3    50.000
 MK-3-7                3    60.000
 MK-3-8                3    70.000
 MK-3-9                3    80.000
 MK-3-10               3    90.000
 MK-3-11               3   100.000
 MK-3-12               3   110.000
 MK-3-13               3   120.000
 MK-3-14               3   130.000
 MK-3-15               3   140.000
 MK-3-16               3   150.000
 MK-4-1                4     0.000
 MK-4-2                4    10.000
 MK-4-3                4    20.000
 MK-4-4                4    30.000
 MK-4-5                4    40.000
 MK-4-6                4    50.000
 MK-4-7                4    60.000
 MK-4-8                4    70.000
 MK-4-9                4    80.000
 MK-4-10               4    90.000
 MK-4-11               4   100.000
 MK-4-12               4   110.000
 MK-4-13               4   120.000
 MK-4-14               4   130.000
 MK-4-15               4   140.000
 MK-4-16               4   150.000
 MK-5-1                5     0.000
 MK-5-2                5    10.000
 MK-5-3                5    20.000
 MK-5-4                5    30.000
 MK-5-5                5    40.000
 MK-5-6                5    50.000
 MK-5-7                5    60.000
 MK-5-8                5    70.000
 MK-5-9                5    80.000
 MK-5-10               5    90.000
 MK-5-11               5   100.000
 MK-5-12               5   110.000
 MK-5-13               5   120.000
 MK-5-14               5   130.000
 MK-5-15               5   140.000
 MK-5-16               5   150.000
 MK-6-1                6     0.000
 MK-6-2                6    10.000
 MK-6-3                6    20.000
 MK-6-4                6    30.000
 MK-6-5                6    40.000
 MK-6-6                6    50.000
 MK-6-7                6    60.000
 MK-6-8                6    70.000
 MK-6-9                6    80.000
 MK-6-10               6    90.000
 MK-6-11               6   100.000
 MK-6-12               6   110.000
 MK-6-13               6   120.000
 MK-6-14               6   130.000
 MK-6-15               6   140.000
 MK-6-16               6   150.000
!*********************************** Marker Types ********************************************************************
!Co-dominant marker: When heterozygote F1 is present, P1 is coded as 2, F1 is coded as 1, and P2 is coded as 0; Otherwise, P1 is coded as 2, and P2 is coded as 0. 
!Dominant marker: When heterozygote F1 is present, P1 and F1 are coded as 12, and P2 is coded as 0; Otherwise, P1 is coded as 2, and P2 is coded as 0.  
!Recessive markers: When heterozygote F1 is present, P1 is coded as 2, and F1 and P2 are coded as 10; Otherwise, P1 is coded as 2, and P2 is coded as 0. 
!Missing marker is coded as -1. 
 MK-1-1                 1   1   2   2   0   2   1   1   2   2   1   1   1   2   1   1   1   0   1   1   0   0   2   0   0   1   2   1   0   1   2   2   1   0   0   0   0   1   0   1   1   2   1   0   1   1   2   1   1   0   0   1   1   1   1   0   0   2   0   1   2   2   1   1   0   0   2   2   2   0   1   1   2   0   0   1   1   2   1   1   2   1   1   2   1   0   1   2   0   1   1   1   0   1   2   0   1   1   1   0   1   1   1   2   1   1   1   1   1   0   2   2   1   1   1   0   0   0   1   1   0   2   0   0   1   0   1   1   0   2   1   2   2   2   1   1   2   1   1   1   2   1   1   1   2   2   0   2   1   1   1   1   2   1   0   1   1   1   1   1   0   2   1   0   0   2   0   2   1   2   1   1   0   2   1   2   1   0   1   1   2   0   2   0   1   0   2   1   0   1   1   0   0   0   0   2   0   2   1   1
 MK-1-2                 1   1   2   1   0   2   1   1   2   1   1   1   0   2   1   1   1   0   1   2   1   1   2   0   0   1   2   1   0   1   2   2   1   0   0   1   0   2   0   1   1   2   1   1   1   1   2   2   0   0   1   2   1   1   1   1   0   2   0   2   2   2   1   1   1   1   2   1   2   1   1   1   2   0   0   0   1   2   1   2   2   1   1   2   1   0   1   2   0   1   1   1   1   1   2   0   1   1   1   0   0   0   1   2   0   1   0   1   1   0   2   2   1   1   2   0   0   0   2   0   0   1   0   0   1   0   1   1   0   2   1   2   0   2   1   1   2   1   0   1   1   1   0   1   2   2   0   1   1   0   1   1   2   1   0   1   1   1   1   1   0   2   1   0   0   2   0   2   2   2   1   1   0   1   2   2   1   0   1   1   2   0   2   0   1   0   2   1   0   1   1   0   0   0   0   2   0   2   1   1
 MK-1-3                 1   1   2   1   0   2   1   1   1   2   2   1   0   2   1   1   1   0   1   2   1   1   2   0   0   1   2   1   0   1   2   2   0   0   0   1   1   1   1   1   1   2   1   0   1   1   2   2   0   1   2   2   1   0   2   1   0   1   0   2   2   2   2   1   1   1   2   1   2   1   2   2   2   0   0   0   1   0   2   2   2   1   1   2   1   0   1   2   0   1   1   1   1   1   2   1   1   0   2   0   0   0   1   1   0   1   0   2   1   0   2   2   1   1   2   0   0   0   1   0   1   1   0   0   1   1   1   1   0   1   1   2   0   2   1   1   2   1   0   1   2   1   0   1   2   2   0   1   1   0   1   1   2   1   1   1   1   1   1   1   0   2   1   0   1   2   0   2   2   2   1   1   0   0   2   2   1   0   2   1   2   0   2   1   1   0   2   0   0   1   1   0   0   0   0   2   0   1   1   1
 MK-1-4                 1   1   2   2   1   2   1   1   1   2   2   1   0   1   0   1   1   0   1   2   1   1   2   0   0   1   1   1   0   1   2   2   0   0   0   1   1   1   1   2   2   2   1   0   0   1   1   2   0   1   2   1   1   0   2   1   1   1   0   2   2   2   2   1   1   1   2   2   2   1   2   1   2   0   1   1   1   0   2   2   2   1   1   1   0   0   0   2   0   1   2   1   1   1   1   2   1   0   2   0   0   0   2   1   0   1   0   2   1   0   1   2   1   0   2   0   0   0   0   0   0   1   0   0   2   1   1   1   0   2   1   2   1   1   1   2   2   1   0   1   2   1   0   1   2   1   0   1   2   1   1   1   2   1   1   0   0   1   1   1   0   2   1   0   1   2   2   2   2   2   1   1   0   0   2   2   1   0   2   2   2   0   2   1   1   0   2   0   0   0   1   1   0   0   0   1   0   1   0   1
 MK-1-5                 1   0   2   2   1   2   1   1   1   2   2   1   0   1   1   1   1   0   1   2   1   0   2   0   0   1   1   2   1   0   2   2   0   0   0   1   1   2   1   2   2   2   1   0   0   1   1   2   0   1   2   1   1   1   2   1   1   1   0   2   2   2   1   1   1   1   2   1   2   1   2   0   2   0   0   1   1   0   2   2   2   1   1   1   0   0   1   2   0   1   2   1   2   1   0   2   1   2   2   0   0   0   2   2   0   1   0   2   1   0   1   2   1   0   2   1   1   0   0   1   0   1   1   0   2   1   0   1   0   2   1   2   1   1   1   2   2   1   0   2   1   1   0   1   2   1   0   1   2   1   1   1   1   1   1   0   0   1   1   1   0   2   1   1   1   2   2   2   2   1   1   0   2   0   1   2   1   0   2   2   2   0   2   1   1   0   2   1   0   0   2   1   2   1   0   1   0   1   1   1
 MK-1-6                 2   1   2   2   1   1   1   0   1   2   2   2   0   1   2   1   2   1   1   2   1   0   2   0   0   1   1   0   1   1   2   2   0   0   0   1   1   2   1   2   2   2   1   1   0   1   1   2   0   1   2   2   1   1   2   0   2   0   0   2   2   2   1   1   1   1   2   1   2   1   2   0   2   1   1   1   0   0   2   2   2   1   1   1   0   0   1   2   0   1   2   1   2   1   1   2   1   2   2   0   0   0   2   2   0   1   0   2   0   0   0   2   1   0   2   1   1   0   1   0   0   0   1   0   2   1   0   1   1   2   1   2   1   1   1   1   1   1   0   2   1   2   0   1   2   1   0   0   2   1   1   2   1   1   1   0   1   1   1   0   0   1   1   1   1   2   1   2   2   1   1   0   2   0   0   2   1   0   2   2   0   0   2   1   1   0   2   1   0   0   1   1   2   1   0   1   0   1   1   1
 MK-1-7                 2   1   2   2   2   1   1   0   1   2   2   2   0   1   2   0   2   1   1   2   1   0   2   0   0   1   2   1   1   0   2   2   0   0   0   0   2   2   1   2   2   2   1   1   1   1   1   2   1   1   2   2   1   1   2   0   2   0   0   2   2   2   1   1   0   1   2   1   2   1   2   1   1   1   1   1   0   0   1   1   2   1   1   1   1   0   1   2   1   1   2   1   2   0   1   2   1   2   1   0   0   0   2   2   0   1   0   2   0   0   0   1   1   1   2   1   1   1   1   0   0   0   1   0   1   1   0   1   1   2   1   2   1   1   1   1   0   1   0   1   1   2   0   1   2   1   0   0   1   1   1   2   1   1   1   1   1   1   1   0   0   1   1   1   2   2   2   2   2   1   1   1   2   0   0   2   1   0   2   2   0   0   2   0   1   0   2   2   0   1   1   2   2   1   0   1   0   1   1   1
 MK-1-8                 2   1   2   2   2   1   1   0   1   2   2   2   0   1   2   0   2   1   1   2   1   0   2   0   0   1   2   1   0   1   2   2   1   0   0   0   2   1   1   2   2   2   1   1   1   2   1   2   1   1   2   2   1   1   2   0   2   0   1   2   1   1   1   0   0   1   2   1   2   1   2   1   1   1   1   1   0   0   1   1   2   1   1   1   2   1   2   1   1   0   2   1   2   0   1   2   1   2   1   0   0   0   2   2   0   1   0   2   0   0   1   1   0   1   1   1   2   1   1   0   0   0   1   0   1   1   1   1   1   2   1   2   1   1   1   1   1   1   0   1   2   2   1   1   2   1   0   1   1   1   1   2   1   2   1   1   0   1   1   1   1   1   1   1   2   2   2   2   2   1   1   1   1   2   0   2   1   0   2   2   0   0   2   0   1   1   2   2   0   1   1   2   1   1   0   1   0   2   1   1
 MK-1-9                 2   1   1   2   2   1   1   0   1   2   2   2   0   1   2   0   2   2   1   2   1   0   1   1   0   1   2   1   2   1   1   2   1   0   1   0   1   1   1   2   0   2   0   1   1   1   1   1   1   1   2   2   1   1   1   0   2   0   1   2   1   1   1   2   0   1   2   1   2   1   1   1   1   1   1   1   0   1   2   1   2   1   2   2   2   2   2   0   1   0   2   1   2   1   1   2   1   1   0   0   0   0   2   2   0   1   0   0   0   0   1   1   0   1   2   1   2   1   1   0   1   1   1   0   1   2   1   2   1   2   1   2   1   1   1   1   1   1   1   1   2   1   1   1   2   1   0   1   1   1   0   2   1   2   1   1   0   1   1   1   0   1   1   1   2   2   2   2   2   1   2   2   1   2   0   2   0   1   2   2   0   0   2   0   1   2   2   2   0   1   1   2   1   0   1   1   0   2   1   1
 MK-1-10                2   1   1   2   2   1   1   1   1   2   2   2   0   1   1   0   2   2   1   2   1   0   1   1   1   1   2   1   2   1   1   2   1   0   1   1   1   1   1   2   1   2   0   1   1   1   1   1   0   1   1   2   1   1   1   0   2   0   1   1   1   1   0   2   0   1   2   1   2   1   1   1   1   1   1   1   0   1   1   0   1   1   1   2   2   1   1   0   1   0   2   1   2   1   0   2   1   1   2   1   0   0   2   2   0   1   0   0   0   1   2   0   0   1   1   1   2   0   1   0   1   1   1   0   1   2   2   2   1   1   1   2   1   1   1   0   1   0   1   2   1   1   1   0   2   0   0   1   1   1   1   2   1   2   0   1   0   1   1   1   0   1   0   1   1   2   2   2   1   1   2   2   2   2   0   2   0   1   2   2   0   0   2   1   1   2   2   1   2   1   2   2   1   1   1   1   1   2   1   1
 MK-1-11                2   1   2   2   2   1   1   2   1   2   2   2   0   1   1   0   2   2   1   2   1   0   1   1   1   2   2   1   2   1   1   2   1   0   1   1   1   1   1   2   1   1   0   1   1   1   1   1   0   1   1   2   1   1   1   0   1   1   1   1   1   1   0   2   0   1   2   1   2   1   1   1   1   1   1   1   0   1   1   0   2   1   1   2   2   1   1   0   1   0   2   1   2   2   0   2   2   1   1   1   0   0   2   2   0   2   0   0   0   1   2   0   0   0   1   1   1   0   2   0   1   1   1   0   1   2   2   2   1   1   1   2   1   1   1   0   0   1   2   1   2   1   1   0   2   1   0   1   1   1   1   2   1   2   0   2   0   1   1   1   1   1   0   1   1   2   0   2   1   1   2   2   2   1   0   2   0   1   2   2   0   0   2   1   1   2   2   1   1   2   2   2   1   1   1   1   1   2   1   2
 MK-1-12                2   2   2   2   2   2   1   2   1   2   1   1   1   2   1   0   1   2   1   2   0   0   1   1   1   1   1   1   2   1   1   2   1   0   1   1   1   1   0   2   1   1   0   1   1   1   1   1   0   1   1   2   1   1   1   0   1   1   1   1   1   1   1   2   0   1   2   1   2   1   1   2   1   1   1   2   0   2   1   0   2   1   1   1   1   1   1   0   1   0   2   1   2   2   0   2   2   1   1   1   0   0   2   2   0   1   0   1   1   0   2   0   0   0   1   0   1   0   2   0   1   1   1   0   0   2   2   2   1   1   1   2   1   1   1   1   1   1   2   1   2   0   0   1   2   1   0   1   1   1   1   2   1   2   1   2   0   1   1   1   1   1   0   1   1   2   0   1   1   0   2   2   1   0   0   2   0   1   2   2   0   0   2   1   1   2   2   1   1   2   1   2   1   1   1   1   2   2   1   2
 MK-1-13                2   2   2   2   2   2   1   2   1   2   0   1   1   2   1   0   1   2   1   2   1   0   1   1   0   1   1   1   2   1   1   1   1   0   0   0   1   1   0   2   1   1   0   1   0   0   1   1   1   1   1   2   2   1   1   0   1   1   1   1   1   2   1   2   0   1   2   0   2   1   2   2   1   1   1   2   0   2   1   0   1   1   1   1   1   1   1   0   1   0   2   2   2   2   0   2   2   1   2   1   1   0   2   2   1   1   0   2   1   0   2   0   0   0   1   0   1   0   2   0   1   1   1   1   0   2   2   2   1   1   1   2   1   1   0   1   1   1   2   1   2   0   0   1   2   1   0   1   1   1   1   2   1   1   1   2   1   0   0   1   1   2   0   1   1   1   0   1   1   0   2   2   1   0   0   2   0   1   2   2   1   0   2   1   1   2   2   1   1   2   1   2   1   2   1   2   2   1   1   2
 MK-1-14                2   2   1   2   2   2   1   2   1   1   0   1   2   2   1   2   0   2   1   2   1   0   1   1   0   1   1   1   2   1   1   1   1   1   0   0   1   1   0   2   1   1   0   1   0   0   1   1   1   1   1   2   1   1   1   0   1   1   2   1   1   2   0   2   0   1   1   0   1   0   2   2   1   1   1   2   0   2   1   1   1   1   1   2   1   1   1   0   1   0   1   2   2   2   0   2   2   1   1   1   1   0   2   2   1   1   0   2   1   0   2   0   1   1   1   0   0   0   2   0   1   1   2   1   0   2   2   2   1   2   1   2   0   0   0   1   0   1   2   1   2   0   0   2   2   1   0   1   1   1   1   1   1   2   1   2   1   0   0   1   1   2   0   1   1   1   0   0   1   0   2   2   1   0   1   2   1   1   2   2   0   0   2   1   1   2   2   1   1   2   2   2   1   2   1   2   2   1   1   2
 MK-1-15                2   2   1   2   2   2   1   2   1   1   0   1   2   1   1   1   0   2   1   2   1   0   0   0   0   1   1   1   2   1   1   1   1   1   0   1   1   1   0   2   1   1   0   1   1   1   1   1   2   1   1   1   0   1   1   0   1   1   1   1   2   2   0   1   0   1   1   0   1   1   2   2   1   1   1   2   0   2   1   1   1   1   1   2   1   1   2   0   1   0   1   2   2   2   0   1   2   1   2   1   1   0   2   1   1   1   0   2   1   1   2   0   1   1   1   1   0   0   2   0   1   1   2   1   0   2   2   2   1   2   1   2   0   0   0   1   0   1   2   1   2   0   0   2   2   1   1   2   1   1   1   1   1   1   1   1   1   0   0   1   1   2   0   1   1   1   0   0   1   1   2   2   1   0   2   2   1   1   2   2   0   1   2   1   0   2   2   1   1   2   1   1   1   2   1   2   2   1   1   2
 MK-1-16                2   2   1   2   2   2   1   2   2   1   0   1   2   1   1   1   1   2   1   2   1   0   0   0   0   1   1   1   2   1   1   1   1   2   0   1   2   1   0   2   1   1   0   1   1   1   1   1   2   1   1   2   1   1   1   1   1   1   2   1   2   1   0   0   0   1   1   1   1   1   2   2   2   1   1   1   1   2   1   1   1   1   0   2   1   1   1   0   1   1   1   2   2   2   0   1   1   0   2   1   1   0   2   1   1   1   0   2   1   1   2   0   2   1   1   1   0   0   2   0   1   1   2   1   0   2   2   2   2   2   1   2   0   1   0   1   0   0   1   1   2   0   0   2   1   0   1   2   1   1   1   1   2   1   1   1   1   0   1   1   1   2   0   2   1   1   0   0   1   1   2   2   1   1   2   2   1   0   2   1   0   2   2   1   1   1   2   1   1   2   1   1   0   2   1   2   1   1   2   2
 MK-2-1                 0   1   1   2   2   0   1   0   2   1   2   0   2   1   1   2   2   1   2   1   0   1   2   1   0   2   1   1   2   1   1   0   1   1   2   0   0   1   1   0   0   1   1   1   1   0   2   2   2   1   0   1   1   2   2   0   0   0   1   0   0   0   1   0   1   0   1   1   1   1   1   2   1   1   2   1   0   0   2   0   1   1   0   0   0   0   0   1   1   0   1   1   1   1   2   2   2   0   1   1   1   2   2   1   1   1   1   1   1   2   2   1   0   0   1   2   1   1   2   1   2   1   2   1   1   2   2   0   2   1   1   0   1   1   1   1   1   2   1   2   1   0   0   1   0   2   2   0   1   0   1   1   1   0   1   1   1   0   1   0   0   0   1   2   1   0   0   0   2   1   2   1   1   0   0   1   2   1   0   0   1   0   2   1   1   0   0   0   2   1   1   1   1   0   0   1   1   0   1   0
 MK-2-2                 0   0   1   2   2   0   2   0   2   1   1   0   2   1   1   2   2   1   2   1   0   1   2   1   0   2   1   1   2   1   1   0   1   0   1   0   1   0   1   1   0   1   1   1   1   1   2   2   2   1   0   1   0   2   2   0   0   0   1   0   0   1   1   0   1   0   1   1   1   1   1   2   1   0   1   1   0   0   2   0   1   2   0   0   0   0   0   2   1   0   1   1   1   1   2   2   2   0   1   1   0   2   2   1   1   1   1   1   1   2   1   1   0   0   0   2   1   1   1   2   2   1   2   1   1   2   2   0   2   1   2   0   1   1   2   1   1   2   0   2   1   0   1   1   0   2   2   0   1   0   2   1   1   0   1   1   1   0   1   1   0   0   1   2   1   0   0   0   2   1   2   1   1   0   2   1   2   1   0   0   1   0   2   1   1   1   1   0   2   1   1   1   1   0   0   0   1   0   1   0
 MK-2-3                 0   0   1   1   2   0   2   0   2   1   0   0   2   1   2   2   2   1   1   1   0   0   2   1   0   2   1   1   2   1   2   0   1   0   1   0   1   0   1   0   0   1   1   1   0   1   2   2   2   1   1   1   0   2   2   0   1   0   1   0   0   1   1   0   1   1   1   1   1   2   1   2   0   1   1   0   0   0   2   0   1   2   0   1   1   1   0   2   1   0   1   0   1   1   2   2   2   0   1   1   1   2   2   1   1   1   1   0   1   2   1   2   1   0   0   2   1   1   1   2   2   1   2   1   1   2   2   0   2   1   2   1   1   1   2   0   1   2   0   2   1   0   1   1   0   2   1   0   1   0   1   1   0   0   1   1   2   1   1   1   0   0   1   2   1   0   0   0   2   1   2   1   2   1   2   1   2   1   1   0   1   0   2   1   1   1   1   0   2   1   0   1   1   0   0   0   1   0   1   0
 MK-2-4                 0   0   1   1   2   0   2   0   2   1   0   0   2   1   1   2   2   1   1   1   0   0   2   1   0   2   0   1   2   1   2   0   2   0   1   0   0   0   1   0   0   1   1   2   0   1   1   2   2   1   1   1   1   2   2   0   2   0   1   0   0   1   2   0   1   1   1   2   1   2   1   2   0   1   1   0   1   1   2   0   1   2   0   1   1   1   0   2   1   0   1   0   1   1   2   2   2   0   1   1   2   2   2   0   1   0   1   0   1   1   1   2   1   0   1   2   1   1   1   1   2   2   2   1   2   2   2   0   2   1   2   0   1   1   1   0   1   1   0   2   1   0   1   2   0   2   2   0   1   0   1   1   0   0   1   1   2   1   1   1   0   1   1   1   1   0   1   0   2   1   2   2   2   1   2   1   2   0   1   0   2   1   1   1   0   1   0   0   2   1   0   1   1   0   1   0   1   0   0   0
 MK-2-5                 1   0   0   1   2   0   2   1   2   1   0   1   1   1   1   1   2   1   2   1   0   0   2   1   1   2   2   1   2   2   2   0   2   0   1   0   0   0   1   1   0   1   1   1   0   1   2   1   2   1   0   1   0   1   2   0   2   0   1   0   0   1   2   0   1   1   1   2   1   2   1   2   1   1   1   0   1   1   2   0   1   1   0   1   2   1   0   2   2   1   1   0   1   1   1   2   2   0   2   1   2   1   2   0   0   1   1   0   1   1   1   2   1   0   1   1   1   1   1   1   2   2   2   0   1   2   2   0   2   1   2   0   1   1   0   0   1   1   0   2   1   0   1   2   1   2   2   0   1   0   1   1   0   0   2   2   2   1   1   1   0   1   1   1   1   0   1   1   2   1   2   1   2   1   2   1   2   0   1   0   2   1   1   1   0   1   0   0   2   1   0   1   1   0   1   0   1   0   0   0
 MK-2-6                 1   0   0   1   2   0   2   1   2   1   0   1   1   1   1   1   2   1   2   1   0   0   2   1   1   2   2   1   2   2   1   0   2   0   1   0   0   0   1   1   0   1   1   1   0   1   1   1   2   0   0   1   0   1   1   0   2   0   2   1   1   1   2   1   1   1   1   1   1   2   1   2   0   0   1   1   1   1   2   2   1   1   0   1   2   1   0   2   2   1   2   0   1   1   1   2   2   0   2   1   1   1   2   0   0   1   1   0   1   1   1   1   2   0   0   1   1   1   1   1   2   2   2   0   1   2   1   0   2   1   2   0   1   1   0   0   1   1   0   1   1   0   1   2   1   2   2   0   1   0   1   0   0   0   2   1   2   1   1   1   1   1   1   1   2   1   1   1   2   1   1   1   1   1   2   1   2   2   1   0   2   2   1   1   1   2   0   1   2   1   0   1   2   1   1   1   1   0   0   0
 MK-2-7                 1   0   0   1   2   0   2   1   2   1   0   1   1   1   0   1   2   1   1   1   0   0   2   2   1   2   2   1   1   2   1   0   2   0   1   0   0   0   1   1   0   1   0   2   1   0   1   1   2   0   0   0   1   0   1   0   1   0   2   1   1   1   2   1   1   1   1   1   1   2   1   2   0   0   1   1   1   1   2   2   1   2   0   1   2   2   0   2   1   1   2   0   1   1   1   2   2   0   2   0   1   1   2   0   0   1   1   1   1   1   1   2   2   0   0   1   1   0   1   1   2   2   2   0   1   2   1   0   2   1   2   0   1   0   0   0   1   2   0   1   1   0   0   2   1   2   2   0   1   0   1   0   0   0   2   1   2   1   1   1   0   2   1   1   2   1   2   1   2   1   1   1   1   1   2   1   2   2   1   0   2   2   0   1   1   1   1   1   2   1   0   1   2   1   1   1   1   1   0   0
 MK-2-8                 2   0   0   1   2   0   2   1   2   1   0   1   1   1   0   1   2   1   1   1   0   0   2   1   1   1   2   1   1   2   1   0   2   0   1   0   0   0   1   1   0   1   1   1   1   0   1   1   2   0   0   0   1   0   1   0   1   0   2   1   1   1   2   2   1   1   1   1   1   1   1   2   0   0   0   1   1   1   2   2   1   2   0   1   2   2   1   2   1   1   2   0   1   1   1   2   1   0   2   0   2   1   2   1   0   0   1   2   1   1   0   2   1   0   0   1   1   0   1   2   2   2   2   0   1   2   1   0   2   1   2   0   1   0   0   0   2   1   0   2   0   0   2   2   1   2   1   0   1   0   1   0   0   0   2   1   2   0   1   1   0   2   1   1   2   1   2   1   2   1   1   1   1   1   2   1   1   1   1   0   2   1   0   1   2   1   1   1   2   1   0   1   2   2   1   1   1   1   0   1
 MK-2-9                 2   1   0   1   2   0   2   1   2   1   1   1   1   1   0   2   2   1   1   2   0   0   2   1   1   1   2   1   1   1   1   0   2   1   2   0   0   0   1   1   0   1   1   1   1   0   2   1   2   0   0   0   2   0   1   1   1   0   2   1   1   2   2   2   1   1   1   0   1   1   1   2   0   0   0   2   0   1   2   2   1   2   1   1   1   1   1   2   1   1   1   0   1   2   0   2   1   0   2   0   2   1   2   2   0   0   1   2   1   1   0   1   1   1   1   1   1   0   1   2   2   2   2   1   2   2   1   1   1   2   2   0   1   0   0   0   2   2   0   1   0   0   2   1   1   2   1   1   1   0   2   0   0   0   2   1   1   1   1   1   0   2   1   1   2   1   0   1   2   1   1   1   1   1   2   0   1   2   1   0   2   1   1   1   2   1   1   1   2   1   0   2   1   2   1   1   1   1   0   1
 MK-2-10                2   0   1   1   2   1   2   1   2   1   1   1   2   2   1   2   2   2   1   2   0   0   2   1   1   1   2   1   2   1   1   0   2   1   2   0   0   0   1   1   0   1   0   1   1   0   2   1   2   0   1   0   2   0   0   1   1   1   2   1   1   2   2   1   1   1   1   1   1   1   1   2   0   0   0   2   0   2   2   2   1   2   1   1   1   1   0   1   1   1   1   0   1   2   0   2   1   1   1   0   2   1   2   2   0   0   1   2   2   1   0   1   0   2   1   1   1   0   1   2   2   2   1   2   2   1   1   1   1   2   2   1   1   1   0   0   2   2   0   2   0   0   2   0   1   2   1   1   1   0   2   0   0   0   2   1   1   1   1   1   0   2   1   1   2   0   0   1   2   2   1   1   1   1   2   0   1   2   1   0   2   1   0   1   2   1   1   1   2   1   2   2   1   2   1   1   2   1   0   2
 MK-2-11                2   0   1   1   1   1   2   1   1   1   1   1   2   1   1   2   2   2   1   2   0   0   2   2   1   1   2   1   2   1   1   0   2   1   2   0   0   0   1   1   0   1   0   1   1   0   2   1   2   0   0   0   2   0   0   1   1   1   1   1   1   2   2   1   2   0   1   1   1   2   1   2   0   1   1   2   0   2   2   2   1   2   1   1   1   2   0   1   1   1   1   0   1   1   0   2   0   1   1   0   2   1   2   2   0   1   1   2   2   0   0   1   0   2   1   0   2   0   1   2   2   1   1   1   2   1   1   1   1   2   2   0   2   1   0   0   2   2   0   2   1   1   2   0   1   2   2   0   1   0   2   0   0   0   2   1   1   1   1   1   0   2   1   0   2   0   1   1   2   2   1   1   1   1   2   0   1   2   1   0   1   1   1   2   2   1   1   1   2   1   2   1   1   2   1   1   2   1   0   2
 MK-2-12                2   0   1   0   1   1   2   1   0   1   1   1   2   1   1   1   2   2   1   2   1   0   2   2   2   1   2   1   1   1   1   0   2   1   2   0   0   0   1   1   0   1   0   1   1   0   2   1   2   0   0   0   2   0   1   0   1   1   1   1   0   2   2   1   1   0   1   2   1   2   1   1   1   1   1   2   0   2   2   2   1   2   1   1   1   1   0   1   1   1   1   2   1   1   0   1   1   1   2   0   2   1   2   2   0   1   1   2   2   0   0   1   0   1   1   0   2   0   1   1   2   1   1   1   2   0   1   1   0   2   1   0   1   1   0   0   2   1   0   2   1   2   2   1   1   1   2   0   1   0   2   1   0   0   2   2   1   1   1   1   0   1   1   0   2   0   1   1   2   2   1   1   1   1   2   0   1   2   1   0   1   1   1   2   2   1   1   2   2   1   2   1   1   2   1   1   2   1   0   2
 MK-2-13                2   0   1   1   1   1   2   1   0   1   1   1   2   1   1   1   1   2   1   2   1   0   2   2   2   1   2   1   2   1   1   0   2   1   2   0   0   1   1   1   0   1   0   1   0   0   2   1   1   1   0   0   2   0   1   0   1   1   1   1   1   2   2   1   2   0   2   2   1   2   1   1   1   1   1   2   0   2   2   1   1   2   1   1   1   1   0   1   1   1   0   2   1   1   0   2   1   1   1   0   2   0   2   2   0   1   1   2   2   1   1   1   0   1   1   1   2   0   1   1   1   1   1   1   1   0   1   1   0   2   1   0   1   1   1   0   2   1   1   2   1   2   2   0   1   1   2   0   1   1   2   0   0   0   2   2   1   1   1   1   0   1   1   0   2   0   1   1   0   2   1   1   1   1   2   0   1   2   0   0   1   1   1   1   2   1   1   1   2   1   2   0   1   1   1   0   2   1   0   2
 MK-2-14                1   1   1   1   1   1   2   1   0   1   1   1   2   1   1   1   1   1   1   2   0   1   2   2   1   0   2   2   2   1   1   0   2   1   2   1   0   0   1   1   0   1   1   1   0   0   1   1   1   1   0   0   1   0   1   0   1   1   1   1   1   2   2   1   1   0   1   2   0   2   1   1   1   1   0   2   0   2   2   1   1   2   1   1   1   1   0   1   1   1   0   2   1   1   0   2   1   2   1   0   2   0   2   2   0   1   1   2   2   1   2   1   0   1   1   2   2   0   1   1   1   1   1   2   1   0   1   1   0   1   1   0   1   1   0   0   1   1   1   2   1   2   1   0   1   1   2   0   1   1   2   0   0   0   2   2   1   1   1   1   0   0   1   0   2   0   1   1   2   1   2   1   1   1   2   0   1   2   1   0   1   1   2   1   1   1   0   1   2   0   2   0   1   1   1   1   2   1   0   2
 MK-2-15                1   1   1   1   0   1   2   1   0   0   1   0   1   0   1   1   1   1   1   2   1   1   1   2   1   0   2   2   2   2   1   0   2   1   2   1   1   2   1   1   0   2   1   1   0   1   1   1   1   1   0   0   1   0   1   0   1   1   1   1   2   2   1   1   1   0   0   2   0   2   1   1   1   1   0   2   1   2   2   1   1   1   1   1   1   1   0   1   2   1   0   2   1   1   0   2   1   2   1   1   1   0   2   2   1   1   1   2   2   1   2   1   0   1   2   2   2   0   1   1   1   1   1   2   1   0   1   1   1   1   1   0   1   1   0   0   1   1   1   2   0   2   1   0   1   1   1   0   1   1   2   0   0   0   2   2   0   1   1   1   0   1   1   0   2   0   1   1   2   1   2   1   1   1   1   0   1   2   1   0   0   1   2   1   1   1   0   1   2   0   2   0   1   1   1   1   2   1   0   2
 MK-2-16                1   2   1   1   0   1   2   1   2   2   1   0   1   0   1   1   1   1   1   2   1   1   1   1   0   1   2   2   1   1   1   0   2   1   2   1   1   2   1   1   1   2   1   1   0   1   2   1   1   1   0   0   1   0   1   0   1   1   1   1   2   1   1   1   1   0   1   2   0   2   2   1   1   1   0   2   0   2   2   1   1   1   1   0   1   1   0   1   2   1   0   2   2   0   0   2   0   2   2   1   1   0   2   2   1   1   1   2   1   1   0   1   0   1   2   2   1   1   1   1   1   1   1   0   2   1   1   1   1   1   1   0   1   1   0   0   1   1   2   2   0   2   1   0   1   1   1   0   1   1   2   0   0   0   2   2   0   1   0   1   0   1   1   0   2   0   1   1   1   1   2   1   1   1   0   0   1   2   1   0   0   1   2   1   1   1   0   1   2   0   2   0   1   1   1   1   2   2   0   2
 MK-3-1                 2   1   1   1   1   1   1   2   2   1   2   0   2   1   1   1   1   0   0   0   2   0   1   0   2   0   0   1   1   2   0   1   2   1   2   2   1   0   0   1   2   0   2   1   1   1   2   1   1   0   2   1   1   1   1   1   1   0   0   0   0   1   2   2   1   2   1   1   0   1   2   1   1   1   1   0   0   2   2   1   1   1   0   2   2   1   1   2   1   1   1   0   1   0   2   2   2   0   1   1   2   1   2   1   1   1   2   0   0   2   1   1   1   0   0   0   0   1   0   0   2   1   2   2   1   1   2   1   2   2   1   0   0   0   2   1   1   0   1   1   0   1   1   1   1   1   2   0   0   1   0   1   2   1   1   0   1   1   2   0   0   1   1   0   0   0   1   0   1   2   1   1   1   1   2   1   1   1   1   2   0   1   2   1   1   0   1   2   2   1   1   1   1   1   1   1   2   1   0   0
 MK-3-2                 2   1   1   1   1   1   1   2   2   1   2   0   2   0   1   1   0   2   0   0   2   0   1   0   2   0   0   2   1   2   0   1   1   1   2   2   2   0   0   1   2   0   1   1   1   1   2   1   1   0   2   1   1   1   1   1   1   0   0   0   0   1   2   2   1   2   2   1   0   1   2   1   1   0   1   1   0   2   2   1   1   1   0   2   2   1   2   2   1   1   1   1   1   0   2   1   2   0   1   1   2   1   2   0   1   1   2   0   0   2   0   2   1   0   1   0   0   1   0   1   2   1   2   2   1   1   2   1   2   2   1   1   0   1   2   1   1   0   1   1   0   1   1   1   0   1   2   0   0   1   0   1   2   1   0   0   1   1   2   0   0   1   1   1   0   0   1   0   1   2   0   1   1   0   1   1   1   1   2   2   0   1   2   1   1   1   1   2   2   1   1   1   0   0   2   1   2   1   0   0
 MK-3-3                 2   1   1   1   1   1   1   1   0   1   2   0   1   0   0   1   0   2   0   0   2   0   1   0   0   0   0   2   1   2   0   1   1   1   2   2   2   0   0   1   2   0   0   1   1   1   2   1   1   0   2   1   1   1   0   1   1   0   1   0   0   1   1   2   1   2   2   1   0   1   2   1   1   0   1   1   0   2   2   1   1   1   0   2   2   1   2   1   0   0   1   1   1   1   2   2   2   0   1   1   2   1   1   0   1   2   2   0   0   2   0   2   1   0   0   0   0   1   0   1   2   1   1   1   1   0   1   1   2   2   1   1   0   1   1   1   0   0   1   1   0   1   1   1   0   1   2   0   0   1   1   1   2   1   0   0   1   1   2   0   1   1   1   1   0   0   1   0   1   2   0   1   1   0   1   1   1   1   2   2   0   1   1   1   1   1   1   2   2   1   1   1   0   0   1   1   2   1   0   0
 MK-3-4                 2   1   1   1   1   0   1   1   0   1   2   0   1   0   0   1   0   2   1   0   2   0   1   0   0   0   0   2   1   2   0   1   1   0   2   2   2   0   1   1   2   0   0   1   2   1   2   1   1   0   2   1   0   0   1   1   1   0   1   0   0   1   0   2   1   1   2   1   0   1   2   1   1   0   1   1   0   2   2   1   0   1   0   1   2   1   2   1   0   1   1   1   1   2   1   2   2   0   2   1   2   1   1   0   1   2   2   0   0   1   0   2   1   0   0   0   0   2   0   1   2   1   1   1   2   0   1   1   2   2   1   2   0   1   1   1   0   1   0   1   0   1   2   1   0   1   2   1   1   1   1   1   2   1   0   0   1   0   2   0   0   1   1   1   0   0   2   0   1   2   1   1   1   0   1   1   2   1   2   2   0   1   1   1   1   2   1   2   2   1   1   1   0   0   1   2   2   2   1   0
 MK-3-5                 2   1   2   0   1   0   1   1   0   1   2   0   1   0   1   1   1   2   1   0   2   1   1   0   0   0   0   2   1   1   0   1   1   0   1   1   2   0   1   1   2   0   0   2   2   1   2   1   1   0   2   2   0   0   1   1   1   0   1   0   0   1   0   2   2   1   2   1   1   1   2   1   1   0   1   1   0   2   2   1   0   1   0   1   2   1   2   1   0   1   1   1   1   2   1   1   2   0   2   1   1   1   1   0   1   1   2   0   1   2   0   2   1   0   0   1   0   0   0   0   2   1   1   1   2   0   1   1   2   1   1   2   0   1   1   1   0   1   1   0   0   1   2   0   0   1   2   1   1   1   1   1   2   1   1   0   2   1   2   0   0   1   1   1   1   0   2   1   1   2   1   0   1   0   1   2   2   1   2   1   1   1   2   1   2   2   1   2   2   1   1   1   0   0   1   1   2   1   2   0
 MK-3-6                 2   1   2   0   1   1   2   1   0   1   2   0   1   0   1   1   1   2   1   0   2   1   1   0   1   0   0   2   1   1   0   0   0   0   1   1   2   0   1   2   2   0   0   2   2   1   2   1   1   0   2   2   0   0   1   2   1   0   2   0   0   1   0   2   2   1   2   1   2   1   2   1   2   0   1   0   0   2   2   1   0   1   0   1   2   1   1   1   0   1   1   1   1   1   1   1   2   0   2   1   2   1   1   1   1   1   2   0   1   1   0   2   1   0   0   1   0   0   0   0   2   1   1   1   2   0   1   1   2   1   1   2   0   2   0   1   0   1   1   0   0   1   2   0   0   1   2   1   1   1   1   1   2   1   1   0   2   1   2   0   0   2   1   2   1   1   2   1   1   2   1   0   1   0   1   2   2   1   2   1   1   1   2   1   2   1   1   2   2   1   1   1   0   0   1   1   2   1   2   0
 MK-3-7                 2   0   2   0   1   1   1   0   0   1   2   1   2   1   1   1   0   2   1   1   2   1   1   0   1   0   0   2   1   1   0   0   0   0   1   1   1   0   2   2   2   0   1   2   1   1   2   1   1   0   2   2   0   0   1   2   0   0   2   0   1   1   1   2   2   1   1   2   2   1   2   1   2   0   1   0   0   2   2   1   1   1   0   0   1   1   1   1   0   1   1   1   1   1   1   1   2   0   2   1   2   1   1   1   1   1   2   0   1   1   0   2   1   0   0   1   0   2   0   0   2   1   1   1   2   0   1   1   2   1   1   2   0   2   0   1   1   1   1   0   1   1   2   1   0   1   2   1   1   1   1   1   2   1   1   0   2   1   2   0   0   2   1   2   1   1   2   1   1   1   1   1   1   0   0   2   2   1   1   2   1   1   2   1   2   1   1   2   2   0   1   2   1   0   0   1   2   1   2   1
 MK-3-8                 2   0   2   0   1   1   1   0   1   1   2   1   2   1   1   1   0   1   1   1   1   1   1   0   1   0   1   2   1   2   1   0   0   0   0   1   1   0   2   2   2   0   1   2   1   1   2   0   1   0   2   2   0   0   1   2   0   0   2   0   1   1   1   2   2   1   1   2   2   1   2   0   2   0   1   0   0   2   2   1   1   2   0   0   2   1   1   1   1   1   1   1   1   1   1   1   2   0   2   1   2   1   1   2   1   1   2   1   1   1   0   2   1   0   0   2   0   1   0   0   2   1   1   1   1   0   1   2   2   1   0   2   0   1   0   1   1   1   1   0   1   1   2   1   0   1   2   1   1   1   1   1   2   2   0   1   1   1   2   0   0   2   1   2   1   0   2   1   1   0   1   1   1   0   0   2   2   1   1   2   1   0   2   1   2   1   1   2   2   1   1   2   1   1   0   1   2   1   2   1
 MK-3-9                 2   0   2   1   1   2   2   0   0   1   2   1   2   1   1   1   0   1   1   1   1   1   1   0   1   0   1   2   0   1   1   0   1   0   0   1   2   0   2   2   2   0   1   2   1   1   2   0   1   0   2   2   0   1   1   2   0   0   2   0   1   1   1   2   2   2   1   2   1   0   2   0   2   0   1   0   0   2   2   1   1   2   1   0   2   1   2   1   1   1   1   0   1   1   1   0   2   0   2   1   2   2   0   2   1   1   2   1   1   1   0   2   1   0   0   2   0   1   0   0   2   1   1   2   2   1   1   2   2   0   0   2   0   1   2   1   1   1   0   0   1   0   1   1   0   1   2   0   1   1   1   1   2   1   0   1   1   1   2   1   0   2   1   2   0   0   1   1   2   1   0   2   1   0   0   2   2   1   2   2   2   0   2   2   2   1   1   2   1   1   1   2   1   1   0   1   2   1   2   2
 MK-3-10                1   0   2   1   2   2   2   0   0   1   2   1   2   1   2   1   0   1   1   1   1   1   1   0   1   0   1   2   0   2   1   0   1   0   0   1   2   0   2   2   2   0   2   2   2   1   2   0   1   0   1   1   0   1   1   2   0   0   2   0   2   1   1   2   2   2   1   2   1   1   1   0   2   0   1   0   1   2   1   1   1   2   1   0   2   1   2   1   1   1   1   1   1   1   1   0   2   0   2   1   2   1   0   2   1   1   1   1   1   1   0   1   0   1   0   2   0   1   0   1   2   1   1   1   2   1   1   2   2   1   1   2   0   2   2   1   1   2   0   1   1   1   1   1   0   1   1   0   1   1   1   1   2   1   0   0   1   2   2   1   0   2   1   2   0   0   1   1   2   1   1   1   1   0   0   2   2   1   2   2   2   1   2   2   2   1   1   2   2   1   1   2   1   2   0   1   1   1   2   1
 MK-3-11                1   0   2   1   2   2   1   0   0   1   2   1   2   1   2   2   0   1   1   1   2   1   1   0   1   0   1   2   0   2   0   0   1   0   0   1   2   1   2   2   2   0   2   2   1   2   2   0   1   1   2   1   0   1   1   2   1   0   2   0   1   0   1   2   2   2   1   2   1   1   1   0   2   0   1   0   1   2   1   1   1   1   1   0   1   1   2   1   1   1   1   1   1   1   1   1   1   0   2   1   2   1   0   2   1   1   0   1   1   1   1   1   1   1   0   2   2   0   0   1   2   1   1   1   2   1   1   2   2   1   1   2   1   2   2   1   1   2   0   1   1   0   1   1   0   1   1   0   2   1   1   1   1   1   0   0   0   2   2   1   0   2   1   2   0   1   1   1   2   1   1   2   1   0   1   2   1   1   2   2   1   1   2   1   2   1   1   2   1   1   1   2   2   2   0   1   1   1   1   1
 MK-3-12                1   0   2   1   2   2   1   0   0   1   1   1   2   1   2   1   0   1   1   0   2   1   1   0   0   1   1   2   0   2   0   0   0   0   0   1   1   1   2   2   1   0   2   2   1   2   1   0   1   1   2   1   1   1   0   2   1   0   2   0   1   0   1   2   2   2   1   2   1   1   1   0   2   0   1   0   2   2   1   1   1   1   1   0   1   1   2   1   1   1   1   1   1   1   1   1   1   0   2   1   2   1   0   2   0   1   0   1   1   1   1   2   1   1   0   2   2   0   0   1   2   1   1   1   2   1   1   2   2   1   1   2   1   2   2   1   1   2   0   1   1   0   2   1   1   1   1   0   2   1   1   1   1   1   0   0   0   2   2   1   2   1   1   2   0   1   1   1   2   1   1   1   1   1   1   2   1   1   2   2   1   1   2   1   2   1   1   2   2   1   1   2   2   2   1   1   1   1   0   1
 MK-3-13                1   0   0   1   2   2   1   0   0   0   1   2   2   1   2   1   0   1   1   1   2   1   0   0   0   1   1   2   1   2   1   0   0   1   0   1   2   1   2   2   1   1   2   2   1   2   1   0   1   1   2   1   1   1   0   2   1   0   2   0   1   0   1   2   2   2   2   2   1   2   1   0   1   0   1   0   2   2   1   0   1   1   0   1   1   1   2   2   1   0   1   1   1   1   1   1   1   0   2   1   2   1   0   2   0   1   1   2   1   1   1   2   1   1   1   2   2   0   0   1   2   1   1   1   2   1   1   2   2   1   1   2   1   2   2   1   1   1   0   1   1   0   2   1   1   1   1   0   2   0   1   1   1   1   0   0   0   2   2   2   1   1   1   2   0   1   1   1   2   2   2   1   2   1   1   2   1   1   2   2   1   1   2   1   2   1   1   2   2   1   1   2   2   2   1   1   1   1   0   1
 MK-3-14                1   0   0   1   2   2   1   0   0   1   1   2   1   1   1   1   0   2   1   1   2   1   0   0   0   0   1   2   1   1   1   0   0   1   1   1   2   1   2   2   1   1   2   2   1   2   1   0   1   1   2   1   1   1   0   1   1   0   2   0   1   0   1   2   2   2   1   2   1   2   1   0   1   1   1   0   1   2   2   0   1   1   0   1   1   1   2   2   1   0   1   1   1   1   1   1   0   0   1   1   1   1   0   2   0   1   1   2   2   1   1   2   1   2   1   2   2   0   0   1   2   2   0   1   2   1   1   2   2   0   1   2   1   2   1   1   1   1   1   1   2   0   2   1   1   1   1   0   2   0   1   0   1   1   1   0   0   2   2   2   1   1   1   1   0   1   1   1   2   2   1   1   2   1   1   2   1   1   1   2   1   1   2   1   2   1   1   2   2   1   1   2   2   2   1   1   1   1   0   2
 MK-3-15                1   0   0   1   2   2   1   0   0   1   1   2   1   1   1   1   0   1   1   1   2   1   1   0   0   1   1   1   1   1   0   0   0   1   1   1   2   1   2   2   1   1   2   2   1   2   1   1   1   1   2   1   1   1   1   0   1   0   2   0   2   0   1   2   1   1   1   2   1   2   1   2   1   1   2   0   2   2   1   0   1   1   0   1   2   1   2   2   1   1   2   1   1   1   1   1   0   0   1   0   1   1   0   2   0   1   1   2   2   1   1   1   1   2   0   2   2   0   1   1   1   2   0   0   2   1   1   2   2   1   1   2   1   2   1   1   1   2   1   1   2   0   2   1   1   1   1   0   2   0   1   0   2   1   1   0   0   2   2   2   1   0   1   1   1   1   1   1   1   2   1   1   2   0   1   2   0   1   1   2   0   1   1   1   2   1   1   2   2   1   0   2   2   2   1   0   1   1   0   2
 MK-3-16                1   0   1   1   1   1   0   0   0   2   1   2   0   1   1   2   0   2   1   1   2   1   0   0   0   1   1   1   1   0   0   0   1   1   1   1   2   1   2   2   0   1   2   2   1   2   1   1   1   1   2   1   1   1   1   0   1   0   2   1   2   0   1   2   1   2   1   2   1   2   1   2   1   1   2   0   2   2   1   0   1   1   0   1   2   1   1   2   1   1   2   1   1   1   1   1   0   1   1   0   0   1   0   2   0   1   0   2   2   1   1   1   1   2   0   2   1   0   1   2   1   1   0   0   2   1   1   2   2   1   1   2   1   2   1   1   1   2   1   1   2   0   2   1   1   1   1   0   2   0   1   0   2   1   1   1   0   2   2   2   1   0   1   1   1   1   1   1   1   1   1   1   2   0   1   2   0   0   1   1   0   1   2   0   2   1   1   2   2   1   0   2   2   2   0   0   1   1   0   1
 MK-4-1                 2   1   1   0   2   1   2   2   1   2   0   2   2   0   1   1   1   1   1   1   2   0   1   1   2   1   1   2   2   1   2   1   1   1   1   1   1   0   0   2   2   1   1   0   1   2   0   0   1   1   1   2   1   0   2   1   0   0   2   0   1   2   1   0   1   0   1   2   2   0   2   0   0   2   1   2   1   1   1   1   0   1   0   1   1   1   1   1   2   2   2   2   1   1   0   2   2   1   1   1   0   0   2   1   1   1   1   1   2   1   1   1   1   1   0   1   1   2   1   1   2   1   1   1   2   2   1   2   0   1   0   1   1   1   1   1   1   2   1   1   2   1   1   0   0   1   1   1   1   1   0   0   2   1   1   0   0   2   2   1   1   2   1   1   2   0   1   1   0   2   0   2   2   1   2   1   1   0   1   0   0   2   2   1   2   2   1   1   2   0   0   2   0   2   1   0   2   2   1   2
 MK-4-2                 2   2   2   0   1   1   2   2   1   2   0   2   2   0   2   1   1   2   0   1   2   0   1   1   0   1   1   2   2   1   2   1   0   1   1   1   0   0   0   2   2   1   1   0   2   2   1   0   2   1   1   2   1   0   2   1   0   1   2   0   1   2   1   0   1   1   1   1   1   0   2   0   0   2   1   2   2   1   1   1   0   1   0   1   1   1   1   2   2   1   2   2   1   1   1   2   2   0   1   1   0   0   1   1   1   1   2   1   2   1   1   1   1   1   0   1   1   2   1   2   2   1   1   1   2   2   1   2   0   1   0   1   1   0   0   1   1   2   1   1   2   1   0   1   0   1   1   1   1   2   1   0   2   1   1   0   0   1   2   1   1   2   2   1   2   0   1   1   0   2   0   2   2   1   2   0   0   0   1   0   1   2   2   1   2   2   1   1   2   0   0   2   0   2   1   0   2   2   1   2
 MK-4-3                 2   2   2   0   1   1   1   1   1   2   0   2   1   0   1   0   1   2   0   1   2   0   1   1   0   1   1   1   2   2   1   1   0   1   2   1   0   0   1   2   2   1   1   0   2   2   1   1   2   1   1   2   1   0   2   1   0   1   2   0   1   2   1   0   1   1   2   0   1   0   1   1   0   1   1   1   2   1   0   1   0   1   0   1   1   1   1   1   2   1   1   2   1   1   1   2   2   0   1   2   0   0   1   1   1   2   2   1   2   1   1   2   1   1   0   1   1   2   1   1   2   1   1   1   2   2   1   2   0   1   0   1   0   0   0   1   0   2   1   1   1   1   0   0   1   0   1   1   1   1   1   1   2   1   2   1   0   1   2   1   1   2   2   1   2   0   1   1   0   2   0   2   2   1   2   0   0   0   0   0   1   2   1   2   2   2   0   1   2   0   0   2   0   2   1   0   2   2   1   2
 MK-4-4                 2   2   2   0   1   0   1   1   1   2   1   2   1   0   1   2   1   2   0   0   2   0   1   2   0   1   2   1   2   2   1   1   0   1   2   2   0   0   1   0   2   1   2   0   1   2   1   1   1   1   1   1   1   1   1   1   0   0   2   0   1   2   1   0   1   2   2   0   1   0   1   1   2   1   0   1   1   1   0   1   0   1   0   1   1   2   1   1   2   1   1   2   1   1   1   2   2   1   2   2   0   0   2   1   1   2   2   1   2   1   1   2   1   1   1   1   1   2   1   1   2   1   1   1   2   2   1   2   0   1   0   1   0   0   0   1   0   1   1   0   1   1   0   0   1   0   2   2   1   1   1   1   2   0   1   1   0   1   2   1   1   2   2   1   2   0   1   1   0   2   0   2   2   1   2   0   1   0   0   0   1   2   1   2   2   1   0   1   2   0   0   2   0   2   1   0   2   2   1   2
 MK-4-5                 1   2   2   1   2   1   1   1   1   2   1   1   2   0   1   2   1   1   0   0   2   0   1   2   0   1   2   1   2   2   1   1   1   2   2   2   0   0   1   0   1   2   2   0   1   2   1   1   1   1   1   1   1   2   1   1   1   0   1   1   1   2   2   0   2   2   2   0   1   0   1   1   2   1   1   1   1   0   0   1   0   1   0   2   2   1   1   1   2   1   1   1   1   1   1   2   2   1   1   2   0   0   2   1   1   2   2   1   2   0   2   1   1   2   1   1   1   2   2   1   2   1   1   1   2   2   0   2   1   1   0   1   1   1   0   1   0   1   1   0   1   2   1   0   1   0   2   2   0   1   0   1   2   0   1   1   0   1   1   1   2   2   2   1   1   0   1   1   0   2   1   1   2   1   2   0   2   0   0   1   1   2   1   2   1   1   0   1   2   0   0   2   0   2   1   0   0   2   1   2
 MK-4-6                 1   2   2   1   2   1   1   1   1   2   1   1   2   0   1   2   1   1   0   0   2   0   1   2   1   1   2   1   2   2   1   0   1   2   2   2   1   1   0   0   1   2   2   0   0   2   0   1   0   1   1   1   1   2   1   1   1   0   1   1   1   1   2   0   2   2   2   0   1   0   0   2   2   1   1   1   1   1   0   1   0   1   0   2   1   2   1   1   2   1   1   1   1   1   1   2   2   1   1   2   0   0   1   1   1   1   2   1   2   0   1   1   1   2   1   1   1   2   1   1   2   1   1   1   2   2   1   2   1   1   0   1   1   2   0   1   0   1   0   0   1   2   1   0   1   0   2   2   1   1   0   1   2   0   1   2   0   1   1   1   2   2   2   1   2   0   1   1   0   2   2   1   2   1   2   0   2   0   1   1   1   2   1   2   1   1   0   1   2   1   0   1   0   2   1   1   0   2   1   2
 MK-4-7                 1   2   1   1   2   1   1   1   1   2   1   1   1   0   1   2   1   1   0   0   2   0   1   2   1   1   1   1   1   1   1   0   1   2   2   2   1   2   0   0   1   2   2   0   0   2   0   1   0   1   1   1   2   2   2   1   1   0   1   1   2   1   2   0   2   2   2   0   1   1   1   2   2   1   1   1   0   1   0   1   1   1   0   1   1   2   1   1   2   1   1   0   1   1   2   2   2   1   1   2   1   0   1   0   1   1   2   1   2   0   1   1   1   2   1   1   2   2   1   1   2   1   1   1   2   2   0   2   0   1   0   1   1   2   0   1   0   1   0   0   1   2   1   0   1   0   2   1   1   1   0   1   2   1   1   2   0   1   1   1   1   2   2   1   2   0   1   1   0   1   1   2   2   1   2   0   2   0   0   1   1   1   1   2   1   2   0   1   2   2   0   1   0   2   2   1   0   1   0   2
 MK-4-8                 1   2   1   0   1   1   1   1   1   2   2   2   1   0   1   2   0   1   1   0   2   0   0   2   0   1   1   1   1   1   0   1   1   2   2   2   1   2   0   0   1   2   2   0   0   1   0   2   0   0   2   1   2   2   2   1   1   0   1   1   2   1   1   0   2   2   1   0   1   1   1   2   2   1   1   1   1   1   0   2   1   1   0   1   1   1   1   1   2   1   1   2   1   0   2   1   2   2   1   2   1   1   1   0   1   1   1   0   2   0   1   2   1   2   1   2   2   2   1   1   2   1   0   1   2   2   0   1   0   1   0   2   1   2   0   1   0   1   0   0   1   2   1   0   1   0   1   1   1   2   1   1   2   1   1   2   0   1   1   1   0   2   2   1   2   1   1   1   0   1   1   2   2   1   2   1   2   0   0   1   1   1   1   2   1   1   0   1   2   2   0   1   0   2   2   2   1   1   0   2
 MK-4-9                 1   1   2   1   2   1   2   1   1   2   1   2   1   0   1   2   0   1   1   0   2   0   0   2   0   2   1   1   1   0   1   1   1   2   2   2   1   1   0   0   1   2   1   1   0   1   0   2   0   0   2   1   2   2   2   1   1   0   1   1   2   0   1   2   2   2   1   1   1   1   1   2   2   1   1   0   1   1   0   2   1   1   0   2   1   2   1   1   2   0   1   1   0   0   1   1   2   1   1   2   1   1   1   0   1   1   1   0   2   0   1   2   1   2   1   2   2   2   1   2   2   1   0   2   1   2   1   0   0   1   0   2   1   2   0   1   1   1   0   0   1   2   1   0   1   0   1   1   1   2   1   1   2   1   2   2   1   1   1   1   0   2   1   0   2   1   1   1   0   1   1   2   2   1   2   1   2   0   0   1   1   1   1   2   1   1   0   1   2   2   0   1   0   2   1   2   0   2   1   2
 MK-4-10                1   1   1   1   2   1   2   1   1   2   1   2   1   0   1   1   0   1   1   1   2   0   0   2   0   2   1   1   1   0   1   1   1   2   2   2   1   1   0   0   1   1   1   1   0   1   1   1   0   0   2   2   1   0   2   1   1   1   2   1   2   0   1   2   2   1   1   2   1   1   1   2   1   1   1   0   2   1   1   2   1   1   0   2   1   2   2   1   2   0   2   2   0   0   2   1   1   1   1   1   1   1   1   0   1   1   1   0   2   0   1   1   1   1   1   2   2   2   0   2   2   1   0   2   1   2   1   1   0   1   0   2   1   2   0   1   1   2   2   0   1   2   2   0   1   0   1   1   1   2   1   1   1   1   2   2   1   1   1   1   0   2   1   0   2   2   1   2   0   1   1   2   2   1   1   1   2   0   0   0   1   1   0   2   1   1   0   1   2   2   0   1   0   2   1   2   0   0   1   2
 MK-4-11                1   1   1   0   2   0   1   1   1   1   1   2   1   0   1   0   0   1   1   1   2   1   0   2   1   2   1   1   1   0   2   1   1   2   2   2   1   1   0   0   1   1   1   1   0   1   1   1   0   1   2   2   2   0   2   1   1   2   2   1   1   0   1   2   2   1   1   2   0   1   0   2   1   0   2   0   2   2   1   1   1   1   0   2   1   1   2   1   1   0   2   2   1   1   2   1   1   1   0   1   1   1   1   0   1   1   1   0   2   0   1   1   1   1   1   2   2   2   1   2   2   1   0   2   1   2   1   1   0   1   0   2   0   1   0   1   1   2   2   0   1   2   1   0   1   0   1   1   2   2   1   1   1   1   2   2   1   1   1   1   0   1   1   0   2   2   1   2   0   2   2   2   2   1   1   1   2   0   0   0   0   1   0   2   1   1   0   1   2   2   1   1   0   2   1   2   1   1   2   2
 MK-4-12                1   1   1   0   1   0   1   1   1   1   0   2   1   1   2   0   0   1   1   0   2   0   0   2   0   2   1   1   1   0   2   1   1   2   2   1   1   1   0   0   1   2   0   1   0   1   0   1   0   1   2   2   2   0   2   1   1   2   0   1   1   0   1   2   2   1   1   2   0   1   0   2   2   0   2   0   1   2   1   1   1   1   0   1   0   1   2   1   1   0   2   2   2   1   1   1   2   1   0   1   2   1   1   1   1   1   1   0   2   0   1   1   1   1   1   2   2   2   1   2   2   1   0   1   2   2   1   0   0   0   0   2   0   1   0   1   1   2   2   0   1   2   1   0   1   1   1   1   2   1   1   0   1   1   2   2   0   1   1   1   0   1   1   1   2   2   1   2   0   2   2   1   2   1   1   1   2   0   0   0   0   1   0   2   1   0   0   1   1   2   1   1   0   1   1   2   1   1   2   2
 MK-4-13                1   2   1   0   1   0   1   1   1   0   0   2   1   1   1   1   0   1   1   0   2   0   0   2   0   2   1   1   1   0   1   0   1   2   1   2   1   2   0   0   1   2   1   0   0   1   0   1   0   1   2   2   1   0   2   1   2   2   0   1   1   0   1   2   2   1   1   2   1   2   0   2   2   0   2   0   1   2   1   1   1   1   1   1   0   1   1   1   1   1   2   2   1   2   1   1   2   1   0   1   0   1   1   1   1   1   1   0   2   0   1   1   0   1   1   2   2   1   1   2   2   1   1   1   2   2   1   0   0   0   0   2   0   1   0   1   1   1   2   0   1   1   1   0   1   1   1   1   2   1   1   0   1   1   2   2   0   1   1   1   0   1   1   1   2   1   2   2   0   2   2   1   2   1   2   2   1   0   0   1   0   1   1   2   1   1   0   1   1   2   1   0   0   0   0   2   2   1   2   1
 MK-4-14                1   2   1   0   1   0   1   1   1   0   0   2   1   1   0   1   0   2   1   0   2   0   1   2   0   1   1   1   1   0   1   1   1   2   1   2   1   2   0   0   1   2   1   0   0   1   0   1   0   1   2   2   1   2   2   1   2   2   0   1   1   0   1   2   2   1   1   1   1   2   0   2   2   0   2   0   1   2   1   1   1   1   1   0   1   0   1   1   1   1   2   2   2   2   1   1   1   1   2   1   2   1   1   2   1   2   1   0   2   0   1   1   0   1   1   2   2   1   1   2   2   1   1   1   2   2   0   0   1   0   1   2   0   1   0   1   2   1   2   0   1   1   1   0   1   2   1   1   1   1   1   0   1   1   2   1   0   1   2   1   0   1   1   1   2   1   2   2   0   2   2   0   2   1   2   2   0   0   0   1   0   1   1   2   1   1   0   1   0   1   1   0   1   0   0   2   2   1   2   1
 MK-4-15                1   2   0   0   1   0   1   1   1   0   1   2   2   1   0   1   0   2   1   0   1   0   0   2   0   1   1   1   1   0   1   0   1   2   1   2   2   2   0   0   1   2   1   0   1   1   0   1   0   0   2   1   1   2   0   1   2   2   0   1   0   0   1   1   2   1   1   1   1   2   0   2   2   0   2   0   1   2   1   1   1   1   2   0   1   0   1   0   0   1   2   2   2   2   1   1   1   2   1   1   2   1   1   2   1   2   1   0   2   0   1   1   0   1   1   0   1   1   1   2   1   1   1   1   1   2   0   1   1   0   1   2   0   1   0   1   2   1   2   0   1   1   1   0   1   2   1   1   1   1   0   1   1   1   2   0   0   1   1   1   0   1   1   1   2   1   2   1   0   1   2   0   2   1   2   2   0   0   0   1   1   1   1   1   0   1   0   1   0   1   0   1   1   1   0   2   2   1   2   1
 MK-4-16                1   2   0   0   1   0   1   1   1   0   2   2   2   1   0   1   0   1   0   0   1   0   0   2   0   1   0   0   1   0   1   0   1   2   0   2   2   2   0   1   1   2   1   0   1   1   0   1   0   0   0   1   1   2   0   1   2   1   0   1   0   1   1   1   2   1   0   1   1   2   0   2   2   0   2   1   1   2   1   0   1   1   2   0   1   0   1   0   0   1   1   2   2   2   2   1   1   2   1   1   2   1   1   2   1   2   1   1   2   1   1   1   1   2   1   0   1   1   1   2   1   1   0   1   1   1   0   0   1   0   1   1   0   1   0   1   2   1   2   0   1   1   1   0   1   2   1   0   1   1   0   2   1   1   2   0   0   2   1   2   0   1   1   1   2   0   2   2   0   1   2   0   2   1   2   2   0   0   0   1   1   1   1   1   0   1   0   1   0   1   0   1   0   0   0   1   2   2   2   1
 MK-5-1                 1   2   0   1   1   0   0   1   1   1   0   1   1   1   1   1   1   1   1   1   2   0   1   1   2   0   2   0   1   1   1   1   2   1   1   0   0   2   1   1   0   1   2   1   1   1   0   2   2   0   2   0   1   0   0   1   0   1   2   2   1   2   2   1   1   1   2   0   1   1   2   2   1   0   2   0   1   1   0   1   2   1   2   2   1   1   2   2   1   0   1   1   1   0   0   0   1   2   0   2   1   1   1   1   0   1   1   0   1   1   2   2   1   0   0   0   1   1   1   1   2   1   0   0   2   2   1   2   2   1   1   2   1   1   1   2   1   0   1   2   1   2   1   2   0   2   1   1   1   0   1   1   0   2   1   0   2   1   1   2   1   1   0   1   2   1   2   2   0   1   1   0   0   2   2   1   0   2   1   2   2   1   2   0   0   2   1   1   2   2   1   0   1   2   1   2   1   0   1   0
 MK-5-2                 1   1   1   1   1   0   0   1   2   1   0   1   1   1   0   1   1   0   1   1   2   0   1   1   2   0   2   0   1   1   1   1   2   2   1   1   1   1   2   1   0   1   2   1   1   2   0   2   2   0   2   0   1   0   0   1   0   1   2   2   1   2   2   1   1   1   1   0   1   1   1   2   1   0   2   0   1   1   0   1   2   2   2   2   1   1   2   1   1   0   2   1   1   1   0   1   1   2   0   2   1   2   1   0   0   1   1   0   1   1   2   2   1   0   1   1   1   1   1   1   2   0   1   0   2   2   1   2   2   1   1   2   1   1   1   2   1   2   1   2   1   2   2   2   0   1   1   1   1   0   1   1   0   2   1   0   2   1   2   2   1   1   0   1   2   1   2   1   0   1   1   0   1   2   2   1   0   2   1   2   2   1   1   0   0   2   0   0   2   2   2   1   1   2   1   1   1   0   1   0
 MK-5-3                 1   1   1   1   1   0   0   2   2   1   0   0   0   1   0   1   1   0   1   1   2   1   1   1   1   1   2   0   1   1   1   1   2   2   1   1   0   0   2   1   0   1   2   1   1   2   1   2   2   0   2   1   1   1   0   1   0   1   1   2   1   1   2   1   1   2   1   0   1   1   1   2   1   0   2   0   1   1   0   1   2   2   2   2   1   1   2   0   1   0   2   1   1   1   0   1   1   2   0   2   0   2   1   0   0   1   1   1   1   1   2   2   1   0   1   1   1   1   0   0   2   0   0   0   2   2   1   2   1   1   2   1   1   1   1   2   0   1   1   1   1   2   2   2   0   1   1   1   1   0   1   1   0   2   0   0   1   1   2   2   0   2   0   0   2   0   2   1   0   1   1   0   1   2   2   0   0   2   1   2   2   1   1   0   0   2   0   0   2   2   2   2   1   2   1   1   1   0   1   0
 MK-5-4                 1   1   1   1   1   0   1   1   2   1   1   0   0   1   1   1   1   0   1   2   2   1   1   1   1   1   2   0   1   0   2   0   2   2   1   0   1   0   1   1   0   1   2   1   1   2   1   2   2   0   2   1   1   1   0   1   1   1   1   2   1   1   2   1   0   2   1   0   1   1   1   2   1   0   1   0   1   1   1   0   2   1   2   1   1   1   1   0   1   0   2   2   1   2   0   2   1   2   0   2   0   2   1   0   0   0   1   1   1   1   2   2   1   0   1   2   1   1   0   0   2   0   0   0   2   2   1   2   1   2   2   1   1   1   1   1   0   1   1   1   1   2   2   1   1   1   1   1   1   0   1   1   0   2   1   0   1   1   1   2   0   2   0   0   1   0   2   1   0   2   2   1   1   2   2   0   0   1   1   2   2   1   1   0   0   2   0   0   2   2   2   2   2   2   1   1   2   0   1   0
 MK-5-5                 0   1   1   1   1   0   1   1   1   2   1   0   0   1   1   1   1   0   1   2   2   1   1   1   1   1   2   2   1   0   1   0   2   2   1   1   1   0   1   1   0   1   2   0   1   2   1   2   2   0   1   1   1   1   0   2   1   1   2   2   1   1   2   1   1   2   0   0   1   1   1   2   1   1   1   0   1   1   1   0   2   1   2   0   1   0   1   0   1   1   2   2   0   2   0   2   1   2   1   2   0   2   0   0   0   0   1   1   1   1   2   2   1   0   1   2   1   1   1   0   2   0   0   0   2   2   1   1   1   1   2   1   1   1   1   1   0   1   1   1   1   2   2   1   1   1   1   1   1   1   1   1   0   2   1   0   0   1   1   2   1   2   0   0   1   1   1   1   0   1   2   1   1   1   2   0   1   1   1   2   2   0   1   0   0   1   0   0   2   0   2   2   2   2   2   1   2   0   1   0
 MK-5-6                 0   0   1   1   2   0   1   1   1   1   1   1   1   2   1   1   1   0   2   2   2   1   1   1   1   1   2   1   0   0   0   0   2   2   1   0   1   0   0   2   0   1   2   0   2   2   0   2   1   0   1   1   2   1   1   1   1   0   2   2   1   1   1   0   2   2   0   0   0   1   1   2   1   1   1   0   2   1   1   0   1   1   2   0   1   0   1   1   1   0   2   2   0   2   0   2   1   2   2   2   0   2   0   0   1   0   1   0   0   1   2   2   1   0   1   2   1   1   0   0   1   0   0   0   2   2   1   2   1   0   2   0   1   1   1   1   0   2   1   1   1   2   2   1   1   2   1   1   1   1   1   1   0   1   0   0   0   1   0   2   1   2   1   0   0   2   1   1   0   1   2   1   1   1   2   0   1   1   1   2   2   0   1   0   0   0   0   0   2   1   1   2   2   2   2   1   2   0   1   0
 MK-5-7                 0   0   1   1   2   0   1   1   1   1   1   1   1   1   0   1   2   0   2   1   2   1   1   0   0   1   2   1   0   0   0   1   2   2   1   0   1   0   0   1   0   1   2   0   2   2   0   1   1   0   1   2   1   1   1   1   1   0   2   2   1   1   1   0   2   1   0   0   1   1   0   2   1   1   1   1   1   1   1   0   1   1   1   0   2   0   2   2   1   0   1   2   0   2   1   2   1   2   2   2   0   2   0   0   1   0   1   0   0   1   2   2   1   0   2   2   1   1   0   0   1   0   1   0   1   2   1   2   1   0   1   0   1   1   1   1   0   2   1   1   1   1   2   0   1   2   1   1   1   1   0   1   0   1   0   0   0   1   1   2   1   2   1   0   0   2   2   1   0   0   1   1   1   1   2   0   1   1   1   1   2   0   1   0   0   0   0   0   2   1   2   1   1   2   2   0   2   0   1   0
 MK-5-8                 1   0   1   1   2   0   1   1   1   1   1   1   1   1   0   1   2   0   2   1   2   1   1   0   0   1   2   1   1   0   1   0   2   1   1   0   2   0   0   1   0   1   2   0   2   2   0   0   1   0   1   2   1   1   2   1   1   0   2   2   1   1   1   0   2   0   0   0   1   1   0   2   1   1   1   1   1   1   1   0   1   1   1   0   2   0   2   1   1   0   1   2   0   2   1   1   1   1   2   2   0   2   0   0   1   0   1   0   0   1   1   1   1   0   2   2   1   0   0   0   1   0   1   0   1   2   1   2   1   0   1   0   1   1   1   1   0   2   2   1   1   1   2   0   1   1   2   1   1   1   0   1   0   2   0   0   0   1   1   2   1   2   1   0   0   2   2   1   0   0   1   1   1   1   1   1   1   1   1   2   2   0   0   0   0   1   0   1   1   1   1   1   1   1   2   1   2   2   1   0
 MK-5-9                 1   0   1   1   2   0   1   1   0   1   1   1   1   1   0   1   2   0   2   1   2   1   1   0   0   1   2   1   1   1   1   0   2   1   1   0   2   0   0   1   0   1   2   0   2   2   0   0   0   0   0   2   1   1   2   1   1   0   1   2   1   1   1   0   2   0   0   1   1   1   0   2   0   1   1   1   1   1   1   0   1   1   1   0   2   0   2   1   1   0   1   1   0   2   0   1   1   1   1   2   0   2   0   0   2   1   1   1   0   1   1   1   1   0   2   2   1   1   0   1   1   0   1   0   1   2   0   1   2   0   0   1   1   0   1   1   0   2   2   1   0   1   2   0   1   1   2   1   0   1   0   1   0   2   0   0   0   2   0   2   1   2   2   0   1   2   2   1   1   0   1   1   1   1   1   1   1   1   1   2   2   0   0   0   0   1   0   1   1   1   0   1   1   1   2   1   1   2   1   0
 MK-5-10                1   0   1   0   2   1   1   1   1   1   1   0   1   2   1   1   1   0   2   1   2   1   1   0   0   1   2   1   1   1   1   0   1   1   1   0   2   2   0   2   0   1   2   0   2   1   1   0   0   0   0   2   1   1   2   1   1   0   1   2   0   2   1   0   2   1   0   1   1   1   0   2   0   1   1   1   1   2   1   0   1   1   1   1   2   0   0   1   1   0   1   1   0   2   0   1   1   1   1   2   0   2   0   0   2   1   1   1   0   1   1   1   1   0   2   2   1   0   0   1   1   1   1   0   2   2   2   1   2   0   0   1   1   0   0   1   0   2   1   1   0   1   2   0   2   1   2   0   0   1   0   1   0   2   0   0   0   2   0   2   1   2   2   0   0   2   2   0   0   1   1   1   0   1   1   1   1   1   0   2   2   0   0   0   0   1   0   2   1   1   0   1   1   1   1   0   1   2   1   0
 MK-5-11                1   1   1   0   2   1   1   1   1   0   2   1   1   2   1   0   1   0   2   1   2   0   1   0   1   0   2   1   1   1   1   0   1   1   1   0   2   2   0   2   0   0   2   0   2   1   1   0   0   1   0   1   1   2   1   0   1   0   1   2   0   2   1   1   2   1   0   1   1   1   1   2   1   1   1   1   2   2   1   0   1   1   2   2   2   1   0   1   1   0   1   1   0   2   0   0   1   1   1   2   0   2   0   0   1   1   1   1   0   1   1   1   1   0   2   2   1   0   0   0   1   1   1   0   2   2   1   1   2   0   0   2   2   0   1   1   0   2   1   2   0   1   1   1   1   1   2   0   0   1   1   1   0   2   1   0   0   1   0   2   1   1   2   0   0   2   2   0   0   1   1   1   0   1   1   1   1   1   1   1   1   0   1   0   1   1   0   1   1   1   0   1   1   1   1   0   1   2   1   0
 MK-5-12                1   1   1   0   1   1   1   1   1   0   2   1   1   2   2   0   1   0   2   1   1   0   1   0   0   0   2   1   1   1   0   0   1   1   1   0   2   2   1   2   1   0   2   1   2   1   1   1   1   1   0   2   1   2   1   0   1   0   1   2   0   1   1   1   2   1   0   1   1   2   0   2   1   0   1   1   2   0   1   0   1   0   2   2   2   1   0   1   1   0   1   1   1   2   0   0   1   0   1   2   0   1   1   1   1   1   0   1   0   1   2   1   1   0   2   2   1   1   0   0   1   1   1   0   2   2   1   1   2   0   2   2   2   0   1   2   0   1   1   2   0   1   1   1   1   1   2   0   0   1   2   0   0   2   1   1   0   1   1   2   1   1   2   0   0   2   2   1   0   1   1   1   0   0   1   1   1   2   1   1   1   0   1   0   1   1   0   1   1   0   0   1   1   1   1   0   1   2   1   0
 MK-5-13                1   1   1   0   1   1   0   1   1   0   2   1   1   2   2   0   1   0   2   1   1   0   0   0   1   0   2   1   1   1   0   0   1   1   1   0   1   2   1   2   1   1   2   1   1   1   1   0   1   1   1   2   0   2   1   0   1   0   1   2   0   0   1   1   2   1   1   1   1   1   0   2   2   1   2   2   2   0   1   0   1   0   2   2   2   1   0   1   1   0   1   2   1   2   0   1   1   0   1   2   0   1   2   2   1   1   1   1   1   2   2   1   1   1   2   2   1   1   1   0   1   1   1   0   1   2   1   1   2   0   2   2   2   0   1   2   0   1   0   2   0   1   2   1   1   1   2   0   0   1   1   0   0   2   1   1   0   1   1   2   1   2   2   0   0   2   2   1   0   1   0   2   1   0   2   1   1   2   1   1   2   0   1   0   1   0   0   1   1   0   0   1   1   1   1   1   1   2   1   0
 MK-5-14                1   1   1   0   1   1   1   2   1   0   2   1   1   2   1   0   1   1   2   1   1   0   0   2   0   1   2   1   1   1   1   0   1   1   1   0   1   2   1   1   1   0   2   0   2   1   1   1   1   1   1   1   0   2   1   0   1   0   1   2   0   0   0   1   2   1   1   0   1   0   0   2   2   1   2   2   2   0   1   0   1   0   2   2   2   1   0   1   1   0   1   1   1   1   0   1   1   0   1   2   0   1   1   1   1   1   1   1   2   2   2   1   1   1   2   1   1   1   1   1   1   1   1   0   1   2   2   1   1   0   2   1   1   0   1   2   0   1   0   2   1   0   0   1   1   1   2   0   0   1   1   0   0   2   2   2   0   1   1   2   1   1   1   0   0   2   2   1   0   0   1   2   1   0   2   1   1   1   1   1   2   0   1   0   1   1   0   1   0   1   0   1   0   1   1   1   1   1   1   0
 MK-5-15                2   1   1   0   2   1   2   2   1   1   2   2   1   2   1   0   0   1   2   1   1   0   0   2   0   1   2   0   1   1   0   0   1   1   0   0   1   2   1   1   1   0   2   0   2   1   1   1   2   2   1   1   1   2   1   0   0   0   1   2   0   0   1   1   2   1   1   0   1   0   0   1   1   1   2   1   2   0   1   1   0   0   2   1   1   1   0   1   1   0   1   1   1   1   0   0   1   0   1   2   0   1   1   1   1   1   1   1   2   1   2   1   2   1   2   1   2   1   1   1   1   1   1   1   1   2   2   1   1   0   2   1   1   0   1   1   0   1   0   2   1   0   0   1   1   2   2   1   0   1   2   0   0   2   1   2   1   2   2   2   1   2   2   0   0   1   2   1   0   0   2   2   1   1   2   1   1   1   1   1   2   0   1   0   0   1   0   1   0   1   1   1   1   1   1   1   1   1   1   0
 MK-5-16                2   1   1   1   2   1   2   2   1   1   2   2   2   2   1   0   0   1   1   1   0   0   0   2   0   2   2   0   1   1   0   0   1   1   0   0   2   2   1   1   1   0   2   0   2   0   1   1   2   2   0   1   1   1   1   0   0   0   1   2   0   0   1   1   2   1   1   0   1   0   0   1   0   1   2   1   2   1   1   0   0   0   2   2   0   1   0   1   1   0   1   1   0   1   0   0   1   0   1   2   0   1   0   1   0   1   1   1   2   1   2   1   1   1   2   1   2   1   1   1   1   1   1   1   0   2   2   2   1   0   2   1   1   0   1   2   1   1   0   2   1   1   0   2   1   2   2   1   0   1   2   0   1   2   1   1   1   2   2   2   1   2   1   0   0   1   2   1   0   0   2   2   2   1   2   1   1   1   0   1   2   0   1   1   0   2   0   2   1   1   1   1   1   1   1   1   0   1   1   0
 MK-6-1                 0   2   0   1   2   1   1   2   1   2   1   0   1   0   1   1   1   1   1   1   1   2   0   1   2   1   0   1   0   1   2   1   0   0   1   1   2   2   1   2   2   2   2   0   1   2   1   1   2   2   2   0   1   2   1   1   2   1   1   2   2   0   2   0   0   1   0   0   1   1   1   0   2   2   0   1   1   2   1   1   0   2   0   1   0   2   2   1   0   0   1   0   2   1   1   0   1   2   1   1   1   1   0   2   1   1   0   1   1   1   0   1   2   1   1   2   1   0   2   1   2   2   1   1   2   0   1   0   1   1   1   2   0   1   2   0   0   1   1   2   1   1   1   0   2   1   1   1   0   2   0   2   0   1   1   1   1   1   1   1   1   0   1   1   2   1   1   1   0   1   1   2   1   0   2   1   0   0   0   2   1   0   2   2   2   1   1   0   1   1   2   0   2   2   1   1   1   1   1   0
 MK-6-2                 0   0   0   1   1   1   1   2   1   2   1   0   1   0   1   2   0   1   1   1   1   2   0   1   2   1   2   2   0   1   2   1   0   0   1   1   2   2   1   2   2   2   2   0   1   1   1   1   2   2   2   0   1   2   1   1   2   1   1   2   0   0   1   1   1   1   0   0   1   1   2   0   2   2   0   1   1   2   1   2   0   2   0   1   1   2   2   1   0   0   2   0   2   1   1   0   1   2   1   1   1   1   0   1   1   1   0   1   1   1   0   1   1   1   2   2   1   1   2   0   2   2   1   1   2   1   1   0   1   1   1   2   0   0   2   0   2   1   1   2   1   1   1   1   2   1   0   1   0   2   1   2   1   1   1   0   1   1   1   1   1   0   1   0   2   1   1   1   0   1   1   1   0   0   2   1   0   1   0   1   1   0   2   2   2   0   1   0   2   1   2   0   2   1   1   1   1   1   1   0
 MK-6-3                 1   0   0   1   1   1   1   2   0   2   1   0   1   0   1   2   0   1   1   1   1   2   0   2   2   1   2   2   0   0   2   1   0   1   1   1   1   2   0   2   2   2   1   0   1   1   1   1   2   2   1   0   1   2   2   1   2   1   1   1   0   0   1   1   2   1   0   1   2   1   2   0   2   2   0   1   2   2   1   2   0   2   0   1   1   2   2   1   0   1   2   0   2   1   2   1   1   2   1   1   1   1   0   1   1   2   0   1   1   1   0   1   1   1   1   2   1   1   2   0   2   2   1   1   2   1   1   0   1   1   0   2   0   1   2   0   1   1   1   2   1   1   1   1   2   1   0   1   0   2   1   2   1   0   2   0   1   1   0   1   1   0   2   0   2   1   0   1   0   1   0   1   0   0   2   2   0   1   0   1   1   0   2   2   1   0   1   0   2   1   2   0   2   0   1   2   1   1   1   0
 MK-6-4                 1   0   0   1   1   1   1   2   0   1   1   0   2   1   0   2   0   1   2   1   1   2   1   1   2   0   1   2   0   1   2   1   0   1   0   1   1   2   0   2   2   2   1   0   1   1   2   2   2   1   1   0   1   2   2   1   2   2   1   1   1   0   1   1   0   1   0   1   2   1   2   0   1   2   1   1   2   1   1   2   1   2   0   1   1   1   2   1   0   1   2   0   2   2   2   1   1   2   1   1   1   1   0   1   2   2   0   1   1   1   0   1   1   2   0   2   1   1   1   0   2   2   1   1   2   1   0   0   0   1   0   0   2   1   1   0   2   1   1   2   1   1   1   1   2   2   1   1   0   2   1   2   0   0   2   0   1   1   0   1   1   0   1   0   2   2   0   1   1   0   1   1   0   0   2   2   0   1   1   1   1   0   2   2   1   0   1   0   2   1   2   2   2   0   1   2   1   1   2   0
 MK-6-5                 2   0   0   1   2   1   0   2   1   1   2   0   2   2   0   2   0   0   2   1   1   1   1   1   2   0   1   2   0   1   2   2   1   2   1   2   1   1   0   2   2   1   0   0   1   1   1   2   2   1   1   0   1   2   2   2   2   2   1   1   1   0   1   1   0   1   1   1   2   1   1   0   1   2   1   1   1   2   1   2   1   1   0   1   1   1   2   1   0   1   2   1   2   2   2   1   1   2   1   1   1   1   0   0   2   2   1   1   1   1   0   1   1   2   0   2   1   1   1   0   2   2   1   1   1   2   0   0   0   1   0   0   2   1   0   0   2   1   2   2   1   1   1   1   2   1   1   1   0   0   1   2   0   0   1   0   1   1   0   1   1   1   1   0   2   2   0   1   1   1   1   1   0   0   2   1   1   2   0   1   0   0   2   2   1   0   1   0   2   0   2   2   2   1   1   2   1   1   2   0
 MK-6-6                 1   1   0   1   2   1   0   1   1   1   2   1   2   1   0   2   0   0   2   1   1   1   1   1   2   0   1   1   0   1   2   2   1   2   0   2   1   1   0   1   2   1   0   0   1   1   1   2   2   1   1   1   1   1   2   2   2   2   1   2   1   1   1   1   1   2   1   1   2   1   0   0   1   2   1   1   1   2   1   2   1   1   0   1   1   1   2   2   0   1   2   1   2   2   2   1   2   2   1   1   1   1   1   0   2   1   0   1   1   1   0   2   1   2   0   2   1   1   1   0   1   2   0   1   1   2   0   0   1   0   1   1   2   1   0   0   2   1   2   2   1   1   1   1   2   2   2   0   0   0   1   2   0   0   1   0   2   0   0   1   1   0   1   0   1   2   1   1   0   2   1   1   1   0   1   1   1   1   0   2   0   0   2   2   1   0   0   0   2   0   2   2   2   1   1   2   2   2   1   0
 MK-6-7                 1   1   0   1   2   1   0   2   1   1   2   1   2   1   1   2   0   1   2   1   1   1   1   2   2   0   0   1   0   1   1   2   1   2   0   2   1   1   0   1   2   1   0   0   1   2   1   2   2   1   1   1   1   1   2   2   2   2   1   2   1   1   1   1   1   1   1   1   2   1   1   0   1   2   1   2   2   2   1   1   1   1   0   1   1   2   2   2   0   1   2   1   2   2   0   1   1   2   2   1   1   1   1   0   2   1   1   1   1   1   0   1   2   2   0   2   1   1   1   0   1   2   1   1   1   2   0   2   0   0   0   1   2   0   1   1   2   1   1   2   1   1   1   1   2   2   2   0   0   0   1   1   0   0   1   0   2   0   0   1   1   0   1   0   1   1   1   1   0   2   1   1   1   0   1   2   1   0   1   2   0   0   2   2   1   0   0   0   1   0   1   2   1   2   2   1   2   2   1   0
 MK-6-8                 1   1   0   1   2   1   0   2   1   1   2   1   2   1   1   2   0   1   2   0   2   1   0   2   2   0   0   1   0   1   1   2   1   2   0   2   1   1   1   1   2   1   0   0   0   1   1   2   1   1   1   1   1   1   2   2   2   2   1   2   1   1   1   1   1   1   1   1   1   0   0   0   1   2   1   2   1   0   2   1   1   1   0   1   1   1   2   2   0   1   2   1   1   2   0   1   1   1   1   1   1   2   1   0   2   1   1   1   2   1   0   2   2   2   0   2   1   1   1   0   1   2   1   1   1   2   0   2   0   0   1   1   2   0   0   1   2   1   1   2   1   2   1   1   2   2   1   0   0   0   1   1   0   0   1   0   2   0   1   1   1   0   1   0   1   1   1   1   0   2   1   1   1   0   1   1   1   0   0   2   0   0   2   2   1   0   0   2   1   0   1   2   1   2   2   1   2   2   1   0
 MK-6-9                 1   1   0   1   2   1   0   2   1   1   2   1   2   0   1   1   1   2   2   0   2   1   1   1   2   1   0   0   0   1   1   2   2   1   0   2   1   1   1   1   2   1   0   0   0   1   1   2   1   1   1   1   1   0   2   2   2   2   1   1   1   1   1   1   1   1   1   1   1   1   0   0   1   2   1   2   1   0   2   1   2   1   0   1   1   1   2   2   0   2   1   1   0   2   0   1   1   1   1   1   1   2   0   0   2   1   1   1   2   1   0   2   2   1   0   2   1   1   1   0   1   2   1   1   1   2   0   2   0   1   1   1   2   1   0   1   1   0   1   2   1   2   1   1   1   2   1   1   0   0   1   1   0   0   1   1   1   0   1   1   0   0   0   0   1   1   1   2   0   1   1   1   2   0   1   1   1   0   1   2   0   0   2   2   1   0   0   2   0   0   1   2   2   2   2   2   2   2   1   0
 MK-6-10                0   1   2   0   2   0   0   2   1   1   1   1   1   0   1   1   1   2   1   0   1   2   2   1   2   1   0   0   1   2   1   2   2   1   0   2   1   1   0   1   2   1   0   1   0   1   2   2   1   1   1   1   1   0   2   1   2   2   1   1   1   1   1   1   1   1   1   1   0   0   0   0   1   0   1   2   1   1   2   1   2   1   0   1   1   2   1   2   1   2   1   1   0   2   1   2   1   1   1   1   1   1   0   0   2   1   1   1   2   1   0   1   2   1   0   2   1   1   1   0   1   2   1   1   1   2   0   2   0   1   1   1   2   1   0   1   0   0   1   2   1   2   1   1   1   2   1   1   0   1   1   2   0   0   1   1   0   1   1   1   0   0   0   0   1   1   1   1   0   1   1   1   2   1   1   1   1   0   0   2   0   0   2   2   1   0   0   2   0   0   1   2   2   1   1   2   2   2   2   0
 MK-6-11                0   1   2   0   2   1   0   2   1   1   1   1   1   1   0   1   1   2   0   0   1   2   2   1   1   0   1   0   1   2   1   2   2   1   1   2   1   1   0   1   1   1   1   1   0   1   2   2   1   1   1   0   0   0   2   2   2   2   1   2   1   1   1   1   2   1   1   1   0   0   0   0   1   0   1   1   1   1   2   1   2   1   1   1   1   2   0   2   1   2   1   1   1   2   1   2   1   1   1   1   1   2   1   0   2   1   1   1   2   1   0   1   2   1   1   2   2   1   1   0   1   2   1   1   1   1   0   1   0   1   1   1   2   1   0   1   0   1   1   2   1   0   1   1   2   1   1   1   0   1   1   2   0   0   1   1   0   1   1   1   0   0   0   0   0   1   1   1   0   1   2   1   2   1   1   1   1   0   0   2   0   0   2   2   1   0   0   1   0   0   1   2   2   1   1   1   2   2   2   0
 MK-6-12                0   1   1   0   2   1   0   2   1   1   1   1   2   1   0   1   1   2   0   0   1   2   2   1   1   1   1   1   2   1   1   2   1   1   1   2   1   1   0   1   1   1   1   1   0   1   2   2   1   1   1   0   0   1   2   2   2   2   1   1   1   2   1   1   2   1   1   1   0   0   0   1   1   0   1   1   1   0   2   1   2   1   1   1   1   2   1   2   0   2   2   1   1   2   1   2   1   1   1   0   1   0   2   0   2   1   1   0   2   1   0   1   2   1   1   2   2   1   0   0   1   2   1   1   1   1   0   1   1   1   1   1   2   2   0   1   1   1   2   2   1   0   1   1   2   1   1   1   0   1   1   2   0   0   1   1   0   2   1   1   0   0   1   0   0   1   1   1   0   0   2   1   2   1   1   1   1   0   0   2   0   1   2   1   1   0   0   1   0   0   2   2   2   1   1   1   2   2   2   0
 MK-6-13                0   1   1   0   2   1   0   2   1   1   1   1   2   1   0   1   1   2   1   0   1   2   2   2   1   1   1   1   2   1   1   2   2   1   1   2   1   1   0   1   1   2   1   1   0   1   2   1   1   1   1   0   0   1   2   1   2   2   1   1   1   2   1   1   2   1   1   1   0   0   0   1   1   0   1   1   1   0   2   1   2   1   1   1   1   2   1   2   1   2   2   1   1   1   1   1   2   1   1   0   2   0   2   0   2   1   0   0   2   1   0   1   2   1   1   2   2   1   0   0   1   2   1   1   1   1   0   1   1   1   1   1   2   2   0   1   1   0   2   2   0   1   1   1   2   1   1   1   1   2   1   2   0   0   0   0   0   2   1   1   0   0   1   0   0   1   1   1   0   0   2   1   2   1   1   1   1   0   1   2   1   1   2   1   1   0   0   1   0   1   2   2   2   1   1   1   2   2   1   0
 MK-6-14                1   1   1   1   2   1   0   2   1   1   1   1   2   0   0   1   0   1   0   0   1   2   2   1   1   1   1   1   2   1   1   1   2   1   1   2   1   1   0   1   1   2   1   1   0   1   2   1   1   1   1   0   0   2   1   1   2   2   1   1   1   2   1   1   2   1   1   1   1   1   0   1   1   0   1   1   1   1   1   1   2   1   1   1   1   1   1   2   1   2   1   1   1   1   1   1   2   1   1   0   2   0   2   0   2   1   0   0   2   2   1   2   2   1   1   2   2   1   0   0   0   1   1   1   1   0   0   2   1   2   1   1   2   2   0   1   1   1   2   2   1   1   1   1   0   1   1   1   2   2   1   2   1   0   0   0   1   1   1   1   0   0   1   0   0   1   1   1   0   0   2   1   2   1   1   1   1   1   1   2   1   1   2   1   1   0   0   1   0   1   2   2   2   1   1   1   1   1   1   0
 MK-6-15                1   1   1   0   2   1   0   1   1   1   1   1   2   0   0   1   0   2   0   1   1   2   2   1   1   2   1   1   1   1   1   1   2   1   0   2   1   1   0   1   1   1   1   1   0   1   2   1   0   1   2   0   0   2   1   1   2   2   1   1   1   2   1   1   1   2   0   1   1   1   0   1   1   0   1   1   1   1   1   0   2   2   1   1   1   1   1   2   1   2   1   1   2   1   1   1   2   1   1   0   2   1   2   0   2   1   0   0   2   2   1   2   2   1   1   2   2   1   0   0   0   1   1   2   0   0   0   2   2   2   1   1   1   2   0   1   1   1   2   2   1   1   1   1   0   1   1   1   2   2   1   2   0   0   0   0   1   1   0   1   1   0   1   0   0   1   1   1   0   0   2   1   2   1   1   1   1   0   1   2   1   2   2   1   1   1   0   1   0   1   1   2   0   1   1   1   1   1   1   0
 MK-6-16                1   0   1   0   2   2   0   1   1   1   1   1   2   0   0   1   0   2   1   1   1   2   1   1   0   2   1   2   1   1   1   1   2   1   0   2   1   1   0   1   2   1   0   1   0   1   2   1   0   1   2   0   0   2   1   0   2   2   1   2   1   2   1   1   1   2   0   1   1   1   0   0   1   0   1   1   1   1   2   0   2   2   1   2   1   1   1   2   1   2   1   1   1   1   1   1   2   0   1   0   2   1   2   0   2   1   0   0   2   2   2   2   2   1   1   2   2   1   0   0   0   0   2   2   0   0   0   2   2   2   1   1   1   2   0   1   1   1   2   2   1   1   1   1   0   2   1   1   1   2   2   1   2   0   0   0   1   1   0   1   1   1   1   0   0   0   1   1   1   0   2   1   2   1   1   1   2   1   1   2   1   2   1   1   1   1   1   0   1   0   1   2   0   1   1   1   1   2   1   0
 
!****************************************** Phenotypic Data **********************************************************
!-100.0 is resevred for missing phenotype
SimulatedTrait1         9.5090   11.4119    7.5266   11.0291    9.5379    9.3511   11.0011    7.0697   10.6738   10.1354   11.0562   10.0983   11.6717    8.7207    9.7056    9.8898    9.8860    9.4836   10.7587    9.4182    9.1914    9.3122   10.8007   11.4915    9.5354   11.3369   11.2050   10.6475    9.6939    9.9958   10.4866   11.2899   11.1262    8.9973    9.5785    8.7447    9.7023   10.0213   10.8078    9.5024    9.2541    9.9114    9.3487    8.2624    9.7200    8.8608   10.4435    9.8219   10.4675    8.8978    9.6512   10.5268    8.9066   10.6137    8.7286    9.5133   11.6662   11.3707   10.3239    7.4778   10.2036   10.6721    8.5167   10.0513   10.3464    8.4796   10.5219   10.3510   10.3415   10.4329    9.7753   10.9820   10.8040    8.5729    8.4011    7.7571   10.0700   10.2640   10.3663   11.0342    9.7636    8.9457    8.7266    9.2848   11.3514    9.8244    8.7028    7.6383   10.7123   10.6971   12.0984   10.5550    9.5725   10.4389    9.4183    9.5351    9.7489    9.3824    9.1477    9.8469    9.4594    9.0098    9.2267   10.1373    9.2413    9.3901    9.6653   10.6384   12.5475    8.0488    9.3191    9.3976   10.3550   10.2324   12.2150   10.3833    7.3106   11.1941   10.6042   10.2072   11.8679    9.4897   11.0111   11.1238    8.5090    8.3075   10.9542    9.9963   10.1109    9.2803   11.3830    9.5073   10.1319   10.8095    9.0215   11.7054    9.7905   10.4977    7.9167   10.4532   10.6678   12.5106    9.6836    9.1331    9.8229    9.1783   10.9612   10.4818   11.1059   11.0609   11.3743   10.0280   10.2688   10.1487    9.7818   10.4981   10.6237   11.4075   10.3344   10.9969    9.4951    9.1943   10.1217   10.2149   10.6912    9.4712   10.6402    9.5835   10.6354    9.7940    8.8039    9.7561   10.8110   11.1818    7.9924   10.3234   11.6090    9.7540    9.0615    9.9243   10.9624    9.4368    9.5737   10.0906    8.6255    9.4470    9.3222    9.6214   12.3237    9.1343    9.2622   10.8560   10.0726    8.8750   11.8534    8.0378    9.1802    9.5672    8.1356   12.1236
 
