# Supplementary material for: Inclusive Composite Interval Mapping of QTL by Environment Interactions in Biparental Populations
Source: PLoS One. 2015 Jul 10;10(7):e0132414. doi: 10.1371/journal.pone.0132414 (PMC4498613; doi:10.1371/journal.pone.0132414)
Supplement: S2 File — (ZIP) [file pone.0132414.s002.zip › F2 population/e=1/run_00087.met]

!**********************Note: lines staring with "!" are remarks and will be ignored in the program********************
!*********************************General Information**********************************
!Assuming F1 = P1 x P2, populations available in QTL IciMapping are: 
!  1, P1BC1F1 = P1 x F1, the first backcrossing where P1 is used as the recurrent parent;
!  2, P2BC1F1 = P2 x F1, the first backcrossing where P2 is used as the recurrent parent;
!  3, F1DH, F1-derived doubled haploids; 
!  4, RIL or F1RIL, recombination inbred lines through the repeated selfing of F1;
!  5, P1BC1RIL, recombination inbred lines through the repeated selfing of P1BC1F1;
!  6, P2BC1RIL, recombination inbred lines through the repeated selfing of P2BC1F1;
!  7, F2, the selfing generation of F1;
!  8, F3, the selfing generation of F2;
!  9, P1BC2F1, the second backcrossing where P1 is used as the recurrent parent; 
! 10, P2BC2F1, the second backcrossing where P2 is used as the recurrent parent;
! 11, P1BC2RIL, recombination inred lines through the repeated selfing of P1BC2F1; 
! 12, P2BC2RIL, recombination inred lines through the repeated selfing of P2BC2F1; 
! 13, P1BC1F2, the selfing generation of P1BC1F1; 
! 14, P2BC1F2, the selfing generation of P2BC1F1; 
! 15, P1BC2F2, the selfing generation of P1BC2F1; 
! 16, P2BC2F2, the selfing generation of P2BC2F1; 
! 17, P1BC1DH, P1BC1F1-derived doubled haploids; 
! 18, P2BC1DH, P2BC1F1-derived doubled haploids; 
! 19, P1BC2DH, P1BC2F1-derived doubled haploids; 
! 20, P2BC2DH, P2BC2F1-derived doubled haploids; 
   7      !Mapping Population (see remarks above)
   2      !Mapping Function (1 for Kosambi; 2 for Haldane; 3 for Morgan)
   2      !Marker Space Type (1 for intervals; 2 for positions)
   1      !Marker Space Unit(1 for centiMorgans; 2 for Morgan)
   6      !Number of Chromosomes (or Linkage Groups)
 200      !Size of the mapping population
   1      !Number of environments
 
!***************************************** Chromosomes and Linkage Maps **********************************************
!Chromosome                 NumMarkers
-CH1                        16
-CH2                        16
-CH3                        16
-CH4                        16
-CH5                        16
-CH6                        16
!Linkage map (Marker name followed by position or the interval length)
 MK-1-1                1     0.000
 MK-1-2                1    10.000
 MK-1-3                1    20.000
 MK-1-4                1    30.000
 MK-1-5                1    40.000
 MK-1-6                1    50.000
 MK-1-7                1    60.000
 MK-1-8                1    70.000
 MK-1-9                1    80.000
 MK-1-10               1    90.000
 MK-1-11               1   100.000
 MK-1-12               1   110.000
 MK-1-13               1   120.000
 MK-1-14               1   130.000
 MK-1-15               1   140.000
 MK-1-16               1   150.000
 MK-2-1                2     0.000
 MK-2-2                2    10.000
 MK-2-3                2    20.000
 MK-2-4                2    30.000
 MK-2-5                2    40.000
 MK-2-6                2    50.000
 MK-2-7                2    60.000
 MK-2-8                2    70.000
 MK-2-9                2    80.000
 MK-2-10               2    90.000
 MK-2-11               2   100.000
 MK-2-12               2   110.000
 MK-2-13               2   120.000
 MK-2-14               2   130.000
 MK-2-15               2   140.000
 MK-2-16               2   150.000
 MK-3-1                3     0.000
 MK-3-2                3    10.000
 MK-3-3                3    20.000
 MK-3-4                3    30.000
 MK-3-5                3    40.000
 MK-3-6                3    50.000
 MK-3-7                3    60.000
 MK-3-8                3    70.000
 MK-3-9                3    80.000
 MK-3-10               3    90.000
 MK-3-11               3   100.000
 MK-3-12               3   110.000
 MK-3-13               3   120.000
 MK-3-14               3   130.000
 MK-3-15               3   140.000
 MK-3-16               3   150.000
 MK-4-1                4     0.000
 MK-4-2                4    10.000
 MK-4-3                4    20.000
 MK-4-4                4    30.000
 MK-4-5                4    40.000
 MK-4-6                4    50.000
 MK-4-7                4    60.000
 MK-4-8                4    70.000
 MK-4-9                4    80.000
 MK-4-10               4    90.000
 MK-4-11               4   100.000
 MK-4-12               4   110.000
 MK-4-13               4   120.000
 MK-4-14               4   130.000
 MK-4-15               4   140.000
 MK-4-16               4   150.000
 MK-5-1                5     0.000
 MK-5-2                5    10.000
 MK-5-3                5    20.000
 MK-5-4                5    30.000
 MK-5-5                5    40.000
 MK-5-6                5    50.000
 MK-5-7                5    60.000
 MK-5-8                5    70.000
 MK-5-9                5    80.000
 MK-5-10               5    90.000
 MK-5-11               5   100.000
 MK-5-12               5   110.000
 MK-5-13               5   120.000
 MK-5-14               5   130.000
 MK-5-15               5   140.000
 MK-5-16               5   150.000
 MK-6-1                6     0.000
 MK-6-2                6    10.000
 MK-6-3                6    20.000
 MK-6-4                6    30.000
 MK-6-5                6    40.000
 MK-6-6                6    50.000
 MK-6-7                6    60.000
 MK-6-8                6    70.000
 MK-6-9                6    80.000
 MK-6-10               6    90.000
 MK-6-11               6   100.000
 MK-6-12               6   110.000
 MK-6-13               6   120.000
 MK-6-14               6   130.000
 MK-6-15               6   140.000
 MK-6-16               6   150.000
!*********************************** Marker Types ********************************************************************
!Co-dominant marker: When heterozygote F1 is present, P1 is coded as 2, F1 is coded as 1, and P2 is coded as 0; Otherwise, P1 is coded as 2, and P2 is coded as 0. 
!Dominant marker: When heterozygote F1 is present, P1 and F1 are coded as 12, and P2 is coded as 0; Otherwise, P1 is coded as 2, and P2 is coded as 0.  
!Recessive markers: When heterozygote F1 is present, P1 is coded as 2, and F1 and P2 are coded as 10; Otherwise, P1 is coded as 2, and P2 is coded as 0. 
!Missing marker is coded as -1. 
 MK-1-1                 0   0   0   1   0   0   1   1   1   0   2   1   2   1   1   0   1   1   1   0   0   2   1   1   0   1   0   1   1   1   1   1   2   2   2   0   1   1   2   0   2   1   1   1   1   1   2   1   1   0   2   2   1   1   1   0   0   0   1   0   1   1   0   2   1   0   2   1   2   0   0   1   1   1   2   0   1   0   2   2   0   1   0   2   2   0   0   1   0   0   1   0   1   2   0   2   1   0   2   2   1   1   1   2   0   0   1   2   1   1   1   1   2   2   2   0   0   1   2   2   2   2   2   0   2   1   2   1   1   0   0   1   2   1   1   0   1   2   0   0   1   2   1   1   1   1   0   2   2   1   0   0   2   0   2   1   1   0   0   2   1   1   2   1   0   1   2   1   1   2   1   1   1   2   1   2   1   2   1   1   2   1   1   0   0   2   0   1   1   0   0   1   2   0   0   1   0   1   1   1
 MK-1-2                 0   0   1   1   0   0   2   1   1   0   2   1   1   1   1   0   1   1   1   0   1   2   1   1   0   1   0   1   1   1   1   1   2   2   1   1   1   0   2   0   2   1   2   1   1   0   2   1   1   0   2   2   1   0   1   0   1   0   1   0   1   1   0   2   1   0   2   1   2   1   0   1   1   1   2   0   1   0   2   1   0   1   0   2   2   2   0   1   0   0   1   0   1   2   0   2   1   0   2   2   1   1   1   2   0   0   2   2   1   1   2   1   2   1   1   2   0   1   2   1   2   2   2   0   2   1   2   1   1   0   0   1   2   1   1   0   1   2   0   0   1   2   2   1   1   1   0   2   2   1   0   1   2   0   2   1   1   0   1   2   1   1   2   1   0   2   2   1   1   2   1   1   1   2   1   2   1   2   1   0   2   1   1   1   0   2   0   1   1   0   0   1   2   0   0   1   0   0   1   1
 MK-1-3                 0   0   1   1   0   0   2   1   1   0   2   1   1   2   1   0   1   1   1   0   0   2   1   1   0   1   0   1   1   1   1   1   2   2   1   1   1   0   2   0   2   1   2   1   0   0   2   1   1   0   2   2   1   0   1   0   1   0   1   1   0   2   0   1   1   0   1   1   2   1   0   1   1   1   2   0   1   0   2   1   0   1   0   2   2   2   0   1   0   0   1   0   1   2   0   2   1   0   1   2   1   1   2   2   0   0   2   2   1   1   2   1   2   1   1   2   0   1   2   1   2   2   2   0   2   1   1   1   1   0   0   1   2   1   1   1   1   2   0   0   1   1   2   1   1   1   0   2   2   1   0   1   1   0   2   1   1   0   1   2   1   1   2   1   0   2   2   0   1   2   1   1   1   2   1   2   1   2   1   0   2   2   1   1   0   2   0   0   1   1   0   1   1   0   0   1   1   0   1   1
 MK-1-4                 0   0   1   1   0   1   2   1   1   1   2   1   1   2   0   1   1   1   1   0   0   1   1   1   0   1   0   1   1   1   1   1   2   2   2   0   1   0   2   2   2   1   2   1   1   0   1   1   2   0   2   2   0   0   1   0   1   0   1   1   0   2   0   1   1   0   2   1   2   1   0   1   1   1   2   0   1   0   2   1   1   1   0   1   2   1   1   2   1   1   2   0   0   2   0   2   1   0   0   2   1   1   2   2   0   0   2   1   2   2   2   1   2   1   1   2   0   1   2   1   2   2   2   0   1   1   1   1   1   0   0   1   1   1   1   1   1   2   0   0   1   1   2   1   1   1   0   1   2   1   0   1   1   0   1   1   1   0   1   2   1   1   2   1   1   2   2   0   1   2   1   1   1   1   1   2   1   1   2   0   2   2   1   1   0   2   0   0   1   0   0   1   1   0   0   1   1   1   0   0
 MK-1-5                 0   1   1   1   1   2   2   1   1   1   2   1   1   1   1   1   0   1   1   0   0   1   1   1   0   1   1   1   2   1   1   1   2   2   2   0   1   0   2   2   2   1   2   1   1   1   2   1   1   2   2   2   0   1   1   0   1   0   1   1   0   2   0   0   1   1   1   1   2   1   0   1   1   1   2   0   0   0   1   1   1   1   0   1   2   2   1   2   1   2   2   1   0   2   1   1   2   0   0   2   1   1   2   2   0   0   2   0   2   2   1   1   2   1   1   2   0   1   2   0   2   2   2   0   1   1   1   1   1   0   1   1   1   1   1   1   2   2   0   0   1   1   1   1   1   1   0   1   1   1   0   1   1   0   1   1   1   0   1   2   1   1   2   1   1   1   1   1   1   2   1   2   1   2   1   2   1   1   2   0   2   2   1   1   0   2   0   0   1   1   0   1   1   0   0   1   1   1   1   0
 MK-1-6                 0   1   1   1   1   2   2   1   2   1   2   1   1   2   1   1   0   1   1   0   0   1   1   1   0   1   1   1   2   2   1   1   2   2   2   1   2   0   2   2   1   1   2   1   1   1   2   1   1   2   2   2   1   1   1   1   1   0   1   1   0   2   0   0   1   0   1   1   2   0   0   1   1   1   2   0   0   0   1   1   1   1   0   1   1   2   2   2   1   2   2   1   1   2   1   0   2   1   0   2   1   1   2   2   0   0   2   0   2   2   1   1   2   1   1   2   0   1   2   0   2   2   2   1   1   1   1   1   1   0   1   1   1   1   1   1   1   2   1   0   2   1   1   1   1   0   0   2   1   1   1   1   1   0   1   1   1   0   1   2   1   1   2   2   1   1   1   1   1   2   1   2   1   2   1   1   1   1   2   0   2   2   1   1   0   2   0   0   1   1   0   1   1   0   0   1   1   1   1   0
 MK-1-7                 0   0   1   1   1   2   2   2   2   1   2   1   1   2   0   2   0   1   0   0   0   1   1   1   1   1   2   1   2   1   1   1   2   1   2   1   2   0   1   2   1   0   1   1   1   1   2   1   1   1   2   2   1   1   1   1   1   0   0   1   0   2   0   0   1   1   1   2   2   0   1   1   1   1   1   0   1   0   1   1   1   1   0   1   2   2   2   2   1   1   2   1   1   2   1   1   1   1   0   1   1   1   2   2   0   0   2   0   2   2   1   0   2   1   1   2   0   1   1   1   2   2   1   1   1   1   1   1   1   0   1   1   2   1   1   1   1   2   1   1   1   0   1   1   1   1   1   2   1   1   1   0   1   0   2   1   1   1   1   2   1   1   2   2   1   1   1   0   1   2   0   1   1   2   1   1   1   1   1   0   2   2   1   1   0   2   0   0   1   2   0   1   1   0   0   1   0   1   1   0
 MK-1-8                 0   2   2   1   1   2   2   2   2   1   2   1   1   2   1   2   0   1   1   0   0   1   1   1   1   0   2   1   2   1   1   1   1   1   2   1   2   0   1   2   2   0   1   1   1   1   2   1   1   1   2   2   2   1   1   1   1   0   0   1   0   2   0   0   1   1   1   2   1   1   1   1   1   1   1   0   0   1   1   1   0   1   0   1   2   2   2   2   1   2   2   1   1   2   1   1   1   1   0   0   1   1   2   2   0   0   2   0   2   2   1   0   2   1   2   2   0   2   1   1   2   2   1   1   2   1   1   2   1   1   1   1   2   1   1   1   1   2   1   1   1   0   1   1   1   1   1   1   1   1   1   0   1   0   0   1   0   1   1   2   1   1   2   2   0   1   1   0   1   2   0   1   1   2   1   0   1   1   1   0   2   2   1   1   0   2   1   0   1   1   0   1   1   1   0   1   0   2   1   0
 MK-1-9                 0   2   2   1   2   2   2   2   2   1   1   1   1   2   1   2   0   1   1   0   0   1   1   1   1   0   2   1   2   1   2   1   1   1   1   1   1   0   1   1   2   0   1   1   1   1   2   2   0   1   1   1   2   1   1   1   1   0   0   2   1   1   0   1   1   0   1   1   1   1   0   2   0   1   1   0   0   1   1   1   0   1   0   1   2   2   2   1   1   1   2   1   1   2   1   2   1   1   0   0   1   1   2   1   0   0   2   0   2   1   1   0   2   2   2   0   0   2   1   1   1   1   1   1   2   1   1   2   2   2   1   1   2   1   1   1   1   2   1   1   1   0   0   1   1   1   1   1   1   1   1   0   1   0   1   2   1   1   1   2   1   1   2   2   0   1   2   0   1   2   0   1   1   2   1   0   2   1   2   0   2   2   1   1   1   2   1   0   2   1   0   1   1   1   0   1   0   1   1   0
 MK-1-10                0   2   2   1   2   2   2   2   2   1   0   0   1   2   1   2   1   2   1   0   1   1   1   0   1   0   2   1   2   1   2   1   1   1   1   1   1   1   1   2   2   0   1   1   1   1   2   2   0   1   2   1   2   1   1   1   1   0   0   2   1   1   2   1   1   0   1   1   1   1   0   1   0   1   1   0   0   1   1   1   0   1   0   1   2   2   2   1   1   1   2   2   1   2   1   1   2   1   0   0   1   1   2   1   0   0   2   0   1   1   1   0   2   2   1   0   1   2   1   1   1   1   1   1   1   1   1   1   1   2   0   1   2   1   1   1   0   2   2   1   0   0   0   1   1   0   1   1   1   1   1   0   1   0   1   2   1   1   1   1   1   1   2   2   0   0   2   0   1   2   0   1   0   2   2   0   2   1   2   0   2   2   1   1   1   2   1   0   2   1   0   0   1   1   1   0   1   2   1   0
 MK-1-11                0   2   2   1   2   1   1   2   2   1   0   0   1   2   1   2   1   2   1   0   1   1   1   1   1   0   2   1   2   1   1   2   0   1   2   0   1   1   0   2   2   1   1   2   1   1   2   2   0   1   2   1   2   1   1   0   1   0   1   2   1   1   2   1   1   0   1   1   1   1   0   2   0   1   1   0   1   1   1   1   0   1   0   1   2   2   2   1   1   1   0   2   1   2   1   2   2   1   1   0   2   1   2   1   1   0   2   0   1   1   1   0   2   2   1   0   1   2   1   1   1   1   2   1   1   2   1   1   1   2   0   1   2   1   1   1   0   2   2   1   0   0   0   1   1   0   1   1   1   1   1   0   1   0   1   1   1   1   1   1   1   1   2   2   0   0   2   0   1   2   0   1   0   2   2   1   2   1   2   0   2   2   1   1   1   2   1   0   2   1   0   0   1   1   1   0   1   2   1   1
 MK-1-12                0   2   2   2   2   1   1   2   2   1   0   0   1   2   1   1   1   1   1   0   2   2   1   1   2   0   2   1   2   0   1   2   0   1   2   0   1   1   1   2   2   0   1   2   0   1   1   2   0   1   2   1   2   1   2   0   0   0   1   2   1   1   2   1   1   0   1   1   2   1   0   1   0   1   1   0   1   1   2   2   0   0   0   1   1   2   2   1   1   1   0   2   1   2   1   2   2   1   1   0   2   1   2   1   1   0   2   1   0   1   1   0   2   2   2   1   2   1   1   0   1   1   2   1   1   2   1   1   1   2   0   1   2   0   1   1   0   2   2   1   0   0   0   1   1   0   1   1   1   1   1   0   0   0   1   1   1   1   1   1   1   1   2   2   0   0   2   0   0   2   0   1   0   1   2   2   1   1   1   0   2   0   1   1   1   2   1   0   2   1   0   0   1   1   1   1   1   2   1   1
 MK-1-13                0   2   2   2   2   0   1   1   2   1   0   0   1   2   1   1   1   1   2   0   2   1   1   0   2   0   2   0   2   0   1   1   0   2   2   1   1   1   1   2   2   1   1   1   0   1   1   1   0   1   2   1   2   1   1   0   0   0   1   2   1   1   2   1   1   0   1   1   2   1   0   1   0   1   2   1   1   2   2   2   0   1   0   1   1   1   2   1   1   1   0   2   1   2   1   2   2   0   1   0   2   1   2   0   0   0   2   1   0   1   1   0   2   2   2   1   2   1   0   0   1   2   2   1   1   1   1   1   2   1   0   1   2   0   1   1   0   2   2   1   0   0   0   1   1   0   1   0   1   1   1   0   0   0   2   0   2   1   1   1   2   1   2   2   0   0   2   0   0   1   0   2   1   1   1   2   2   0   1   0   2   1   1   1   1   2   1   0   2   1   0   0   1   1   1   1   2   2   1   1
 MK-1-14                0   2   2   2   2   0   0   0   2   1   0   0   1   1   0   2   1   1   2   0   2   1   1   0   2   0   2   0   2   1   1   1   0   2   1   1   1   1   1   2   2   1   1   1   0   1   1   1   1   1   2   1   1   1   1   0   0   0   2   2   0   1   2   1   1   0   1   1   2   2   0   1   0   1   2   1   1   1   1   2   0   1   0   1   1   1   2   1   1   1   0   1   1   2   0   2   2   0   1   0   2   1   2   0   0   0   2   0   0   1   1   0   1   2   2   1   2   1   1   1   1   2   2   1   1   1   1   0   1   1   0   1   2   0   1   1   0   2   2   1   0   0   0   1   1   1   1   0   1   1   1   0   0   0   2   0   2   1   1   1   2   1   2   2   0   0   1   0   0   1   0   2   1   1   1   2   2   0   2   0   2   1   0   1   1   2   1   0   2   1   0   0   1   1   2   0   2   2   1   1
 MK-1-15                0   2   1   2   2   0   0   0   2   1   1   0   1   1   0   2   1   1   1   0   1   1   0   0   1   0   2   2   2   1   1   1   0   1   1   1   1   1   1   2   1   1   1   1   0   1   1   1   1   1   2   1   1   1   1   1   0   0   2   2   0   1   2   1   2   0   1   1   2   2   0   2   0   2   2   1   1   1   1   1   1   1   0   2   2   1   1   1   1   2   0   1   2   1   0   2   1   0   1   0   2   1   2   0   1   1   2   0   0   1   2   1   1   2   2   1   1   1   1   1   1   1   2   1   1   1   1   2   2   1   0   1   2   0   1   0   1   2   2   0   1   0   0   1   1   1   0   0   2   1   1   1   0   0   2   1   2   1   1   1   2   1   2   1   0   0   1   0   1   1   1   2   1   1   1   2   2   0   2   1   2   2   0   1   1   2   1   1   1   1   0   0   1   1   2   0   2   2   1   1
 MK-1-16                0   2   1   2   2   1   0   0   2   1   0   0   0   1   0   1   1   1   2   1   1   1   1   0   1   0   2   2   2   1   2   1   0   1   2   1   1   1   1   2   1   0   1   1   0   1   1   1   1   1   2   1   0   1   1   1   0   0   2   2   0   1   1   2   2   0   1   1   2   2   0   2   1   2   2   1   1   1   1   1   1   1   0   2   2   0   1   1   1   1   1   1   2   1   0   2   2   0   1   0   2   1   2   0   1   1   2   0   0   1   2   1   1   2   2   1   1   1   1   1   1   1   2   0   1   1   1   2   1   1   0   1   2   0   1   1   1   2   2   0   1   0   0   1   1   1   0   0   2   1   1   2   0   0   2   1   2   1   1   1   2   1   2   0   0   0   0   0   1   2   1   1   1   1   0   1   2   0   2   1   1   2   1   1   1   2   1   1   1   1   0   0   1   1   2   0   2   2   2   1
 MK-2-1                 0   2   0   0   0   1   1   2   1   2   0   2   1   0   1   1   1   2   1   0   2   1   1   2   0   2   1   0   1   2   2   2   2   1   1   2   2   1   1   0   0   2   1   1   1   0   0   2   1   2   1   1   2   1   1   1   2   1   1   2   1   1   0   1   0   1   2   1   1   1   1   1   1   2   1   2   2   1   2   0   0   1   1   2   0   1   1   2   1   1   1   2   1   0   2   1   1   1   1   1   2   0   0   0   1   1   2   1   2   0   1   2   1   0   1   1   1   1   1   0   2   2   0   2   1   0   0   1   1   1   1   2   1   1   0   0   1   0   2   0   2   2   0   0   1   1   0   2   2   0   0   1   1   1   1   2   1   1   0   1   1   2   0   1   0   1   2   2   2   1   1   2   1   1   2   0   1   1   0   2   1   0   1   1   1   1   1   2   1   1   0   1   1   1   1   2   2   2   1   2
 MK-2-2                 0   2   0   0   0   1   1   2   1   2   0   2   0   1   1   1   1   2   1   0   2   1   1   1   0   2   1   0   1   2   2   2   2   1   0   2   2   1   1   0   0   2   1   1   1   0   0   2   0   2   1   1   1   1   1   1   2   1   0   2   1   0   0   1   0   1   1   1   1   1   1   1   1   2   1   2   2   1   2   0   0   1   1   2   0   1   1   2   1   1   1   2   1   1   2   1   1   0   0   1   2   0   0   0   1   1   2   1   1   0   1   2   2   0   1   1   1   1   1   0   2   2   0   2   1   0   0   0   0   1   1   2   1   1   0   1   1   0   1   0   1   2   0   1   0   1   0   2   2   0   0   1   1   1   1   2   0   1   0   1   1   2   0   1   0   1   2   2   2   1   1   2   2   1   2   0   1   1   0   2   1   0   1   1   1   1   1   2   1   1   0   1   1   1   1   1   2   2   0   2
 MK-2-3                 1   2   1   0   0   1   1   2   1   2   0   1   0   1   1   1   1   2   1   0   2   1   1   1   0   2   1   0   1   2   2   2   1   1   0   2   1   0   1   0   0   1   1   1   1   0   0   2   0   2   1   1   1   0   1   1   1   1   0   2   1   1   0   0   0   1   1   1   1   1   2   1   1   1   1   1   2   1   1   1   1   1   0   2   1   1   1   2   0   0   1   2   1   1   1   1   1   1   0   0   2   0   0   0   1   1   2   1   1   0   1   2   2   0   2   1   1   1   1   0   2   2   0   2   1   1   0   1   0   1   1   1   1   0   0   1   1   0   1   0   1   1   0   1   0   1   0   1   2   1   0   1   1   1   1   2   0   0   2   1   1   2   0   1   0   1   2   2   2   1   1   2   2   0   1   1   1   1   0   2   1   0   1   1   1   1   1   1   1   1   0   1   1   1   1   1   2   2   0   2
 MK-2-4                 1   1   0   0   0   1   1   2   1   2   0   1   0   1   1   1   1   1   1   0   2   1   1   1   0   2   1   0   1   2   2   1   0   1   0   2   2   0   1   0   0   1   2   2   1   1   0   2   0   2   1   1   1   0   1   1   1   1   0   1   0   1   1   0   1   2   1   1   1   1   2   1   0   1   1   0   2   1   1   1   1   1   0   2   1   1   1   2   1   0   1   2   1   1   1   1   1   1   0   0   2   0   0   1   0   1   2   1   0   0   1   1   2   0   2   1   1   1   2   1   2   1   0   2   1   0   0   1   0   1   1   1   1   0   0   1   0   0   1   0   1   1   1   1   0   1   0   1   2   1   1   1   2   1   1   2   0   0   1   0   1   1   1   1   0   1   2   2   1   1   1   2   2   0   1   0   1   1   0   0   1   0   1   1   1   1   1   1   1   1   0   1   1   1   1   2   2   2   0   2
 MK-2-5                 1   1   0   0   0   1   1   2   1   2   0   1   0   1   0   1   2   1   2   0   1   1   1   0   0   2   0   0   1   2   2   1   1   2   1   2   0   0   1   0   0   1   1   2   1   1   0   2   0   2   1   1   1   0   0   1   0   1   0   1   1   1   1   0   0   2   0   1   1   1   2   1   1   1   1   1   1   1   1   1   1   0   0   2   1   1   2   2   1   0   1   2   1   1   1   1   1   1   0   0   2   1   0   1   1   1   2   2   0   0   1   1   2   0   2   1   1   2   2   1   2   1   0   2   1   0   1   1   0   1   1   2   1   0   0   1   0   0   1   0   1   1   1   1   1   1   0   1   1   2   1   1   2   1   1   2   0   0   1   0   1   1   1   1   0   1   2   2   1   1   1   2   2   0   1   0   1   1   0   0   1   0   1   1   1   1   1   1   1   1   0   1   1   1   1   2   1   2   1   2
 MK-2-6                 1   1   0   1   0   1   1   2   1   2   0   1   0   1   0   1   2   1   2   0   2   1   1   0   0   2   0   0   1   2   2   1   1   2   2   2   0   0   1   0   0   1   1   2   0   1   0   2   0   1   2   1   1   0   0   1   0   1   0   1   1   1   1   0   0   2   0   2   1   1   2   1   1   1   1   1   1   1   0   1   1   0   0   2   1   1   0   2   1   0   1   1   1   1   1   0   1   1   1   0   2   1   0   1   1   0   2   1   0   0   1   1   2   1   2   2   2   2   2   1   0   1   0   2   1   0   1   1   0   2   1   1   1   0   0   1   0   0   1   1   1   1   1   1   1   1   0   1   1   2   2   1   2   1   1   2   0   0   1   0   1   1   2   1   0   1   2   2   0   1   1   2   2   0   1   0   1   1   1   0   1   1   1   1   1   1   1   1   1   1   0   1   1   1   1   2   1   2   1   2
 MK-2-7                 1   1   0   1   0   1   1   2   1   2   0   1   0   1   0   1   2   1   2   1   2   1   1   0   1   1   0   0   2   2   2   1   2   2   2   0   0   0   1   0   0   1   1   2   0   1   0   2   0   1   2   1   1   0   1   0   0   1   0   1   1   2   1   0   1   2   1   2   1   1   2   1   1   1   1   0   1   1   0   1   1   1   0   2   1   1   0   2   1   0   1   1   1   1   1   1   1   1   1   1   2   1   0   1   1   0   2   1   0   1   1   1   2   1   1   2   2   2   1   2   0   1   0   2   1   0   1   1   0   2   1   1   1   0   0   1   0   0   1   1   1   1   1   0   1   1   0   1   1   1   2   1   2   1   1   2   0   0   1   0   1   1   2   1   0   1   1   2   1   1   1   2   2   0   1   0   2   1   1   1   1   0   1   1   1   2   1   1   1   1   0   1   1   1   1   2   1   2   1   1
 MK-2-8                 1   1   0   1   0   1   1   2   1   1   1   1   0   1   0   1   2   1   2   0   2   1   1   0   0   1   1   0   2   2   2   1   2   1   2   0   0   0   1   0   0   2   1   2   0   1   0   1   0   1   2   1   1   1   1   0   0   1   0   1   1   2   1   0   1   2   1   2   1   1   2   1   2   1   1   0   1   1   0   1   1   1   0   2   1   1   0   1   1   0   1   1   1   1   1   1   1   1   1   1   2   1   0   1   2   0   2   1   0   0   1   1   1   1   0   1   2   2   1   1   0   1   0   2   1   0   2   1   0   2   1   1   1   1   0   1   0   0   1   1   1   1   0   0   1   1   0   1   0   1   2   1   1   1   1   2   0   2   1   1   1   1   2   1   0   1   1   2   1   1   2   2   2   0   1   0   2   1   1   1   1   0   1   1   1   2   1   1   1   1   0   2   2   1   1   2   1   2   1   1
 MK-2-9                 1   1   0   1   1   1   0   1   1   1   1   1   0   1   1   1   2   1   1   0   2   1   1   0   0   1   1   0   2   2   1   1   2   2   2   0   0   0   2   0   0   2   0   2   0   1   0   1   0   1   2   1   1   1   1   0   0   1   0   1   1   2   0   0   1   2   1   2   0   0   1   1   1   1   1   0   1   0   1   1   1   1   0   2   0   1   1   1   1   0   1   1   0   0   1   1   1   1   1   1   1   1   0   1   2   0   2   1   0   0   1   0   1   1   1   0   2   1   2   0   0   2   2   2   1   0   2   1   0   2   1   1   1   1   1   1   0   1   1   1   1   1   0   0   1   1   0   1   0   1   2   2   1   1   1   2   0   2   1   0   1   1   2   1   0   1   1   2   1   1   2   2   2   0   1   0   2   1   1   1   0   0   0   1   1   1   0   1   1   1   0   1   2   1   1   2   1   2   1   1
 MK-2-10                1   1   0   1   1   1   1   1   1   0   1   1   0   1   1   1   2   1   1   1   2   1   1   0   1   1   1   0   2   0   1   1   2   2   2   0   1   0   2   1   0   2   1   2   0   1   0   0   0   1   2   1   1   1   1   1   0   1   0   1   1   1   0   0   0   2   1   2   0   1   1   1   1   1   1   0   1   0   1   1   1   1   0   2   0   1   1   1   1   0   1   1   0   0   1   1   1   1   1   1   1   1   0   1   1   0   2   1   0   1   1   0   0   1   1   0   2   1   1   0   0   2   2   1   1   1   2   1   0   2   1   1   0   1   1   2   0   1   0   1   1   1   0   1   0   1   0   0   0   1   2   2   1   2   1   1   0   2   1   0   1   1   2   1   0   1   1   1   1   2   2   2   2   0   1   0   2   1   1   1   0   0   0   1   1   1   0   0   1   1   0   1   1   0   1   2   1   2   1   1
 MK-2-11                1   1   2   1   1   1   1   1   1   0   1   1   0   0   1   1   2   2   1   1   2   2   1   0   1   1   1   0   1   0   1   1   1   2   2   0   2   0   2   1   0   2   2   2   0   1   0   0   0   1   2   2   1   1   2   1   0   1   0   1   1   1   0   0   0   2   1   2   0   1   1   1   1   1   1   0   1   0   1   0   1   1   1   2   0   1   2   1   1   0   1   1   0   0   1   1   1   1   1   1   1   1   0   1   1   0   2   1   0   1   1   0   0   1   1   0   2   1   1   0   0   2   2   1   1   1   2   1   0   2   0   1   0   1   2   2   0   1   1   1   1   1   0   1   1   1   0   0   0   1   2   2   1   2   1   1   0   2   1   0   1   1   2   1   1   1   1   1   1   1   2   2   2   0   1   0   2   1   2   1   0   0   0   1   1   1   0   1   1   1   0   1   1   0   0   2   1   2   1   1
 MK-2-12                0   1   2   1   1   1   2   1   1   0   1   1   1   0   1   1   2   2   1   1   2   2   1   0   1   1   1   0   1   0   2   1   1   2   1   0   1   0   1   1   0   2   2   2   0   1   0   0   0   2   1   2   1   1   2   2   1   1   0   1   1   1   1   0   1   1   1   2   0   1   2   1   1   1   1   0   1   0   1   0   1   1   1   2   0   2   2   1   0   0   1   1   0   0   1   1   1   1   1   1   1   1   1   1   1   0   2   0   0   1   1   0   0   0   0   0   2   0   2   0   0   1   2   1   1   1   2   1   0   2   0   1   0   1   2   2   0   1   1   1   2   1   0   1   1   1   2   0   2   1   2   2   1   2   1   1   0   1   1   0   1   1   1   1   1   1   1   1   1   1   1   2   2   0   1   0   2   1   2   1   0   0   0   1   1   1   0   1   1   0   0   1   1   0   0   1   0   2   1   1
 MK-2-13                0   1   2   1   2   0   1   1   2   0   1   0   1   2   1   1   2   2   1   1   1   2   1   0   2   1   1   1   1   0   2   1   0   1   1   0   1   1   1   1   0   1   2   2   0   1   0   0   0   1   1   2   2   0   2   1   1   1   0   1   1   1   0   0   1   1   2   2   1   1   2   1   1   1   1   0   0   0   1   0   0   0   1   2   0   2   2   1   0   1   1   1   0   0   1   1   1   1   1   1   2   1   1   1   1   0   2   0   0   0   1   1   1   1   0   1   2   0   2   0   0   1   2   1   2   0   2   2   0   2   0   1   0   1   2   2   0   1   1   1   2   2   2   1   1   2   1   0   2   1   1   0   1   2   1   1   0   1   1   0   1   1   0   1   2   0   1   2   0   1   1   2   2   0   1   0   2   1   2   0   0   0   0   0   1   1   0   2   0   1   0   2   1   0   0   1   0   2   1   1
 MK-2-14                0   1   2   1   1   0   1   1   2   1   1   0   1   2   1   1   2   2   1   1   1   2   1   0   2   1   1   1   1   0   2   1   0   1   1   0   1   2   1   1   0   1   2   1   0   1   1   0   0   1   1   2   1   0   2   1   1   1   0   1   0   1   0   0   1   0   2   1   1   1   2   2   1   1   1   0   1   2   1   0   0   0   1   2   0   1   2   0   0   1   1   2   0   0   2   0   1   1   1   1   1   1   1   1   1   0   1   0   1   0   1   2   1   1   1   1   2   0   2   0   1   1   2   1   1   0   1   2   0   1   0   1   1   1   2   2   0   1   0   1   2   2   2   0   1   2   1   0   2   1   1   0   1   2   1   1   1   1   1   0   1   1   0   1   2   0   1   2   0   2   1   2   2   0   1   0   2   1   2   0   1   0   0   1   1   1   0   2   0   1   0   1   1   0   0   1   0   2   2   1
 MK-2-15                0   1   2   1   1   0   1   1   2   1   1   2   1   2   1   1   0   2   1   0   1   2   1   0   2   1   1   1   0   0   2   1   0   1   1   0   1   2   1   1   0   1   2   1   0   1   0   0   0   1   0   2   1   0   1   1   1   1   0   1   0   1   0   0   1   0   1   1   1   1   2   2   1   1   1   1   2   2   1   0   0   0   2   1   0   1   2   0   0   2   2   2   0   0   1   0   1   2   1   1   1   1   1   1   1   0   1   0   1   0   1   2   0   0   1   1   2   0   2   0   1   1   1   0   1   0   1   2   0   1   0   1   2   0   1   2   0   2   0   1   2   2   1   1   1   2   1   0   2   1   1   0   2   2   1   1   1   1   1   0   2   1   0   0   2   0   1   2   0   1   1   1   2   0   0   0   1   0   2   0   1   0   1   1   1   1   0   2   0   1   0   1   1   0   0   1   0   1   1   1
 MK-2-16                0   1   2   0   1   0   1   1   2   1   1   1   1   2   1   0   0   2   1   1   1   1   1   0   2   0   1   1   0   0   2   1   0   1   1   0   1   2   1   1   0   1   2   1   0   1   1   0   0   1   0   2   1   0   1   1   1   1   0   1   0   0   0   1   1   0   2   1   1   1   1   2   1   0   0   1   2   1   1   0   1   1   2   1   0   1   2   0   1   2   1   2   0   1   1   0   1   2   1   1   1   0   1   1   1   0   1   0   1   0   1   1   0   1   1   1   2   0   2   0   1   1   1   0   0   0   1   2   0   1   2   2   2   0   1   2   0   2   0   0   1   2   1   1   1   2   1   0   1   1   1   1   2   2   2   1   1   1   0   0   2   2   0   0   2   0   1   1   0   1   1   1   1   0   0   0   1   1   2   0   1   0   1   1   1   1   0   2   0   1   0   1   1   0   0   1   0   1   1   1
 MK-3-1                 1   2   1   1   1   1   1   1   1   2   2   1   1   0   0   1   2   1   2   0   1   0   0   2   1   1   1   2   2   1   0   1   1   1   1   2   1   2   2   1   1   1   2   1   0   1   2   1   0   1   2   1   2   2   2   1   1   1   0   2   2   1   1   0   1   1   2   1   1   2   2   0   0   1   2   1   0   1   2   0   0   1   1   0   2   1   1   0   0   1   0   2   1   2   1   2   1   1   0   2   2   2   1   1   1   1   1   1   1   0   1   0   1   1   1   1   1   1   2   2   1   2   2   0   1   1   1   0   0   0   1   1   0   1   0   0   0   1   2   1   1   2   1   1   1   1   1   1   1   1   1   0   1   1   0   2   0   2   2   1   0   0   1   1   0   0   0   0   1   0   0   1   0   1   0   1   0   2   1   0   0   1   1   1   1   1   1   1   1   1   1   2   0   1   1   2   2   1   1   2
 MK-3-2                 1   2   2   1   1   1   1   1   0   1   2   1   1   0   0   1   2   1   2   0   1   0   0   2   1   1   1   2   2   1   1   2   1   1   0   2   1   2   2   1   1   1   2   1   0   2   2   1   0   1   2   1   2   2   2   0   1   1   0   2   1   1   2   0   1   1   1   1   0   2   2   0   0   1   1   1   1   1   2   1   0   1   1   0   2   1   1   0   0   1   1   2   1   2   1   2   1   1   0   2   2   2   1   1   1   1   1   1   1   1   1   0   1   1   1   1   1   1   2   2   1   2   2   0   1   1   1   0   1   0   1   1   0   2   0   1   1   0   2   1   1   2   1   1   2   0   1   1   1   1   1   0   1   2   0   2   1   1   1   1   0   0   1   1   0   0   0   0   1   0   0   1   0   1   0   1   0   2   1   0   0   2   1   1   1   1   1   2   0   1   1   2   0   1   1   2   2   1   1   2
 MK-3-3                 1   2   2   1   2   1   1   1   1   1   2   1   1   1   0   1   2   2   2   1   1   1   0   2   1   2   1   2   2   2   1   2   1   1   0   2   0   1   2   1   1   1   2   1   1   2   2   1   0   1   2   1   2   2   2   0   1   1   0   2   1   1   2   0   1   1   1   1   1   2   2   0   0   1   1   1   1   1   2   1   1   1   1   0   2   1   1   0   0   1   1   2   1   1   1   2   0   1   0   2   2   2   2   1   1   1   1   2   1   1   1   1   1   1   1   1   1   1   2   1   1   2   2   0   1   2   1   0   1   1   1   1   0   2   0   2   1   0   2   1   1   2   1   0   2   0   0   1   1   1   1   0   0   2   1   2   1   1   1   0   1   0   1   0   0   0   0   0   1   0   0   1   0   1   2   0   0   2   1   0   0   2   1   1   2   1   1   1   0   1   1   2   0   0   0   2   2   1   0   2
 MK-3-4                 1   2   2   1   2   1   1   1   2   1   2   1   1   1   0   1   2   2   2   1   1   1   0   1   1   2   1   2   2   2   2   2   1   1   0   2   0   1   2   1   1   1   2   1   1   2   2   1   2   1   1   1   2   2   2   0   1   1   0   2   1   1   2   1   0   1   1   1   1   2   2   0   0   0   1   1   0   1   2   1   0   1   1   0   2   1   1   0   1   0   1   2   1   1   1   2   0   1   0   1   2   2   2   1   1   1   1   2   1   2   1   1   1   1   1   1   0   1   2   1   1   2   2   0   1   2   1   1   1   1   0   1   0   2   1   1   1   0   2   1   1   1   1   0   2   0   1   1   2   1   1   1   0   1   1   1   1   1   1   0   1   0   1   0   0   1   0   1   1   0   0   2   1   1   2   0   0   2   1   0   0   2   1   2   1   1   0   1   0   1   0   2   0   0   0   2   1   1   0   1
 MK-3-5                 1   2   1   1   2   1   1   0   2   1   2   1   1   1   0   1   1   2   2   1   1   1   0   1   1   2   1   1   2   1   2   2   1   1   0   2   0   0   2   1   1   1   2   1   1   2   2   1   2   2   1   1   2   2   2   1   1   1   1   2   1   1   2   1   1   2   2   1   1   2   1   0   1   1   1   1   0   1   2   1   1   1   1   0   2   2   1   0   0   0   2   2   0   1   1   2   1   1   1   2   2   2   2   1   1   1   1   2   1   2   1   1   1   1   1   1   0   1   2   1   1   2   2   0   1   2   0   1   1   1   1   1   0   2   1   1   1   1   1   2   1   1   1   0   2   0   1   1   1   0   1   1   0   1   1   1   1   1   1   0   1   0   2   0   0   0   0   0   2   0   1   2   1   1   2   0   0   2   1   0   0   2   1   1   1   1   0   0   0   1   0   1   0   0   0   2   1   1   0   1
 MK-3-6                 0   2   1   1   2   1   2   0   2   1   2   1   1   1   0   1   1   2   2   1   1   1   1   1   1   2   1   1   2   0   2   2   1   1   0   2   0   0   2   2   0   1   2   1   1   2   2   1   2   2   1   1   1   2   2   1   1   1   1   2   1   1   2   1   1   0   2   1   1   2   1   0   1   1   1   1   0   1   1   1   1   1   1   1   2   2   1   0   0   0   2   1   0   2   1   1   2   1   1   2   1   2   2   1   1   1   1   2   1   2   2   0   1   1   1   1   0   1   2   1   1   2   2   0   0   2   0   1   0   2   1   1   1   2   1   1   1   1   1   1   1   2   1   1   2   0   0   2   2   2   1   1   1   1   1   1   1   1   1   0   1   0   2   0   0   0   0   1   2   0   1   2   1   1   2   1   0   2   1   0   1   1   1   1   1   1   0   1   0   1   0   1   0   0   0   2   1   1   0   0
 MK-3-7                 0   2   1   0   2   1   2   0   2   1   2   1   1   1   0   1   1   2   2   1   1   0   1   1   1   2   2   1   2   0   2   1   1   1   0   2   0   0   1   2   0   1   2   1   1   2   1   1   2   2   1   1   1   2   2   0   1   0   1   2   1   1   2   2   1   0   2   1   1   1   0   0   2   1   2   1   0   1   1   1   1   1   0   0   2   2   1   0   0   0   2   1   0   2   1   1   2   1   1   2   0   2   2   1   1   1   2   2   1   2   2   0   2   2   1   1   0   1   2   1   1   2   2   0   0   2   0   0   0   0   1   1   1   2   1   2   1   1   1   1   1   2   1   1   2   1   0   2   2   1   1   1   1   1   1   1   1   1   1   1   2   1   1   1   0   0   0   1   1   0   0   2   1   1   2   1   0   1   1   0   1   1   1   1   1   1   0   0   1   1   0   2   0   0   1   2   1   1   0   0
 MK-3-8                 0   1   2   0   2   1   2   0   1   1   2   1   0   1   0   1   1   2   1   1   0   0   1   1   2   2   2   1   1   0   2   1   0   1   1   2   0   0   1   2   1   1   2   1   1   2   1   1   2   2   1   1   2   2   2   1   1   0   0   2   1   0   2   2   2   0   2   0   0   1   0   1   2   1   2   1   0   2   1   0   1   1   0   0   2   2   1   0   0   0   2   1   0   2   2   1   2   1   1   1   1   2   2   1   1   1   1   1   1   2   2   0   2   0   1   1   0   0   2   1   1   2   2   0   0   1   0   0   0   1   1   2   1   2   0   2   2   1   1   1   1   2   1   1   2   0   0   2   2   1   1   1   2   1   1   1   1   1   2   1   1   0   1   0   0   0   0   1   1   0   1   2   1   1   2   1   0   1   1   0   1   1   1   1   1   0   1   0   1   1   1   2   0   1   1   2   2   1   0   0
 MK-3-9                 1   1   2   2   1   1   2   0   1   1   2   0   0   2   0   1   1   2   1   1   0   0   1   2   2   2   2   1   1   0   2   1   0   1   2   2   0   0   1   1   2   1   2   1   2   2   1   2   2   1   1   2   2   2   2   0   1   0   0   2   1   0   2   2   2   1   2   0   0   1   0   1   1   1   2   1   1   2   1   0   1   1   0   0   2   1   1   0   1   0   2   0   1   2   2   1   2   1   1   1   1   2   1   1   1   0   1   1   1   1   2   0   1   0   1   1   0   0   2   1   1   2   2   0   0   1   0   0   1   1   1   2   2   2   0   1   1   1   1   1   2   1   1   0   2   0   0   2   2   1   0   1   2   1   1   1   1   1   2   1   2   0   1   0   0   1   0   1   1   0   0   2   2   1   2   1   0   1   1   0   1   1   0   2   2   1   0   0   1   1   1   2   0   1   1   2   2   1   1   1
 MK-3-10                1   1   1   1   1   1   2   0   1   1   2   0   0   2   0   1   1   2   1   1   0   0   0   1   2   2   2   1   1   0   2   0   0   1   2   2   1   1   1   1   2   1   1   1   2   2   1   2   2   0   1   2   2   2   2   0   0   1   0   2   1   0   1   2   2   1   2   1   0   1   0   1   1   1   2   2   1   2   1   0   1   1   0   0   2   1   2   0   1   0   2   0   1   1   1   1   2   1   1   1   1   2   1   1   1   0   0   1   1   1   2   0   1   0   1   1   0   0   2   1   1   2   1   0   1   1   0   0   1   1   1   2   1   2   0   1   1   1   0   1   2   1   1   0   2   0   1   2   1   1   0   1   1   1   1   1   2   0   2   1   2   0   1   0   0   1   0   1   2   0   1   2   2   0   2   1   0   1   1   0   1   1   1   2   1   1   0   0   1   1   1   2   0   1   1   2   2   1   1   1
 MK-3-11                1   1   1   1   1   1   2   1   1   1   1   0   0   2   0   1   2   2   1   1   0   0   0   1   2   2   2   1   1   0   2   0   0   1   1   2   1   1   1   1   2   1   1   2   2   2   1   2   2   1   1   2   2   2   2   0   0   1   1   2   1   0   1   2   2   1   2   1   0   1   0   1   1   0   2   2   1   2   1   0   1   1   0   0   2   0   2   0   1   0   2   0   1   1   0   1   1   1   1   1   1   1   1   2   1   0   0   1   1   1   2   0   1   0   1   1   0   0   2   1   1   1   2   0   1   1   1   0   1   1   1   2   1   1   1   0   1   1   1   1   2   1   1   1   2   0   1   1   2   2   0   1   1   1   1   1   2   0   2   1   2   0   1   0   0   1   0   1   2   0   1   2   2   0   1   1   0   1   1   0   1   2   1   1   1   1   0   0   1   1   1   2   0   1   1   2   2   0   1   1
 MK-3-12                0   0   2   1   2   2   2   1   1   1   1   0   0   2   0   1   2   1   1   1   0   0   0   1   1   2   1   1   1   0   1   0   0   1   1   2   1   1   1   1   2   0   1   2   1   2   1   2   2   2   0   2   2   2   2   0   1   0   1   2   1   0   1   2   1   2   2   1   0   1   0   2   1   0   2   2   1   2   1   0   2   1   1   0   2   0   2   0   1   1   2   0   1   1   0   1   1   1   2   1   1   1   1   2   1   0   2   1   1   1   1   1   1   0   1   1   0   0   2   1   1   1   2   0   1   1   1   0   1   1   1   2   1   1   1   0   1   1   1   1   2   1   1   1   2   0   1   1   2   0   0   1   1   0   1   1   2   0   2   0   2   1   1   0   0   1   1   1   2   0   1   1   2   0   1   1   0   1   1   0   1   1   1   0   1   1   1   0   1   1   0   2   0   1   1   2   2   0   1   1
 MK-3-13                0   0   2   2   2   2   2   1   2   1   1   0   0   1   0   1   2   1   1   1   0   1   0   1   0   1   1   0   1   0   1   0   1   1   0   1   1   1   1   1   2   1   0   2   2   2   1   2   2   2   0   2   2   2   2   0   1   0   1   2   1   0   1   2   1   2   2   2   0   1   0   2   1   0   2   2   1   2   1   0   2   1   1   0   1   0   1   0   1   1   1   1   1   1   0   1   1   1   2   1   1   1   1   2   1   0   2   2   1   2   1   2   0   0   1   1   0   0   2   1   1   1   1   0   1   1   2   1   2   1   1   2   1   2   1   0   1   1   1   1   2   1   1   1   2   0   0   1   2   0   0   1   2   0   1   1   1   0   1   0   1   1   1   0   0   1   1   1   2   0   0   1   2   0   1   0   1   1   2   0   1   1   2   0   1   1   1   1   1   1   0   2   0   1   1   2   1   1   1   2
 MK-3-14                0   1   2   2   2   1   2   1   2   1   1   0   0   1   0   1   2   1   1   1   0   1   0   1   0   1   1   0   1   0   0   0   1   1   1   2   1   1   1   1   2   1   0   2   2   2   1   2   2   2   0   2   2   0   2   0   1   0   1   1   1   1   2   1   1   1   2   2   1   1   1   2   1   0   1   2   0   2   1   0   2   1   0   0   1   1   1   0   1   1   2   1   1   1   0   1   1   1   2   0   1   1   1   2   1   0   2   2   1   2   1   2   0   0   1   1   0   0   2   1   1   1   1   0   1   1   2   2   1   0   1   2   1   2   1   0   1   1   1   1   1   0   1   1   2   0   0   1   1   0   0   1   1   0   1   1   1   0   1   1   1   1   1   1   0   0   2   2   2   0   0   1   1   0   1   0   1   1   2   0   1   1   2   0   1   1   1   1   1   1   0   1   0   1   0   2   1   1   1   2
 MK-3-15                0   0   2   2   2   2   2   0   2   1   1   0   0   1   0   1   1   1   1   1   0   0   0   1   1   0   1   0   1   0   0   0   1   1   1   1   1   2   1   1   2   1   0   2   2   2   1   2   2   0   0   2   2   0   1   0   1   0   1   1   1   1   2   1   1   1   2   1   1   1   1   2   1   0   1   2   0   2   1   0   2   1   0   0   1   1   1   0   1   1   2   1   0   1   0   1   1   1   2   0   1   1   1   2   1   0   2   1   1   2   0   2   0   0   1   1   0   0   2   2   1   1   2   0   1   1   2   2   1   0   1   2   1   2   1   0   1   2   1   1   1   1   0   1   2   0   0   2   1   1   0   1   1   0   1   1   1   0   1   1   1   1   1   1   0   0   2   2   2   0   0   1   1   0   1   0   1   0   1   2   1   1   2   2   1   1   1   1   1   1   0   0   0   1   1   2   1   1   1   2
 MK-3-16                0   0   1   2   2   1   2   0   2   1   1   0   0   1   0   1   1   1   0   1   0   0   0   1   2   1   0   0   1   0   0   0   1   1   2   0   1   1   2   1   1   1   0   2   2   2   1   2   2   0   0   2   2   0   0   0   1   0   1   1   1   0   1   1   1   1   2   1   1   2   2   2   1   1   1   2   1   2   1   0   2   1   0   0   1   1   1   0   1   1   2   1   0   1   0   1   1   1   2   0   1   1   1   2   1   0   1   1   1   2   1   2   0   0   1   1   0   0   2   2   1   1   2   0   1   2   2   2   1   0   1   2   1   2   1   0   1   2   1   1   1   1   1   1   2   0   0   2   1   1   0   1   1   0   0   1   1   0   1   1   0   1   1   1   1   0   2   1   2   0   0   1   1   1   1   0   1   1   2   2   1   1   2   2   1   1   1   1   1   1   0   1   0   1   2   2   1   1   0   2
 MK-4-1                 2   2   2   1   0   2   1   1   1   1   1   0   1   2   1   0   1   1   0   1   1   0   0   2   2   2   0   2   1   1   1   0   0   1   1   1   0   2   1   1   0   1   1   2   1   1   2   0   0   1   1   1   1   1   2   1   2   0   0   2   1   0   1   1   0   1   1   1   0   2   0   2   1   1   0   1   1   1   1   0   1   1   2   1   2   1   2   2   0   1   0   2   2   1   2   0   2   1   1   2   0   0   0   1   2   2   2   2   1   2   1   0   0   1   1   0   2   0   0   1   0   1   1   0   2   0   0   1   1   1   2   1   2   0   1   2   1   1   2   2   2   1   1   2   1   1   0   1   0   1   2   0   2   0   0   2   1   1   0   0   0   1   0   2   0   2   0   1   2   1   2   1   1   1   1   1   2   1   2   0   0   0   1   0   2   0   1   1   2   1   2   2   1   1   2   2   1   1   1   0
 MK-4-2                 2   0   2   1   1   2   0   1   1   1   1   1   1   2   1   0   1   2   0   1   1   0   0   2   2   2   2   2   1   1   2   0   0   1   1   1   0   2   1   1   0   0   1   2   1   1   2   0   0   1   1   1   1   1   2   2   1   0   0   2   1   2   1   1   0   1   0   0   1   1   0   2   2   1   0   0   1   2   1   0   0   1   2   1   2   1   2   2   0   1   0   2   1   2   2   0   2   1   1   1   1   0   0   1   1   2   1   2   1   1   1   1   0   1   1   0   2   0   1   1   0   1   1   0   2   0   0   1   1   1   2   0   2   1   1   2   1   2   2   2   2   1   1   1   1   1   0   1   1   1   2   0   2   0   0   2   1   0   0   0   0   1   0   2   0   2   0   1   2   1   2   1   0   1   1   1   2   1   2   0   0   0   1   0   0   0   1   0   2   1   2   2   1   1   2   2   2   1   1   0
 MK-4-3                 2   0   0   1   1   2   0   1   1   1   1   1   1   2   1   1   1   2   0   1   1   0   0   2   1   2   1   2   1   0   2   0   0   0   1   1   0   2   0   0   0   1   1   2   1   1   2   2   0   1   1   1   1   1   2   2   1   0   0   2   0   2   1   1   0   1   0   0   2   1   0   2   2   1   0   0   1   2   1   0   0   0   2   0   2   1   2   2   0   1   0   2   0   2   2   0   2   0   1   1   0   0   0   0   1   2   1   2   1   1   1   1   1   1   1   0   2   0   1   1   0   1   1   0   2   0   0   1   1   2   1   0   2   1   1   2   1   2   2   2   1   1   1   1   1   1   0   1   1   1   2   1   2   0   0   2   1   0   0   1   0   0   0   2   0   2   0   1   1   1   2   1   0   1   1   1   2   1   2   0   1   0   1   0   0   0   2   0   1   1   2   1   1   1   2   1   2   1   1   0
 MK-4-4                 2   1   0   2   0   2   1   1   1   1   1   1   1   2   1   1   1   2   0   1   1   0   0   2   1   1   1   2   1   0   2   0   0   0   1   0   0   2   0   0   0   1   1   1   1   1   2   2   0   1   1   1   2   1   2   1   1   0   0   2   0   1   0   1   0   1   2   0   2   1   0   2   2   1   0   0   2   1   1   0   2   0   2   0   2   1   2   2   0   1   0   2   0   2   2   0   2   0   1   0   1   0   0   1   1   2   1   2   1   1   1   1   1   2   2   0   2   0   1   1   0   1   1   0   2   0   0   1   1   2   1   0   2   1   1   2   1   2   2   2   0   1   1   1   1   1   0   1   1   1   2   1   2   0   0   0   0   0   0   1   0   0   0   2   0   2   0   1   1   2   2   1   0   1   1   1   2   1   2   0   1   0   1   0   0   0   2   0   1   1   2   1   1   1   2   1   1   0   1   0
 MK-4-5                 1   1   0   2   0   1   1   1   1   0   1   1   1   2   1   1   1   2   0   1   1   0   0   2   1   1   1   1   1   0   2   0   2   0   1   0   0   1   0   0   0   1   1   1   1   1   1   2   0   1   1   1   2   2   2   1   1   0   0   2   0   1   0   1   0   1   2   0   2   1   0   1   2   0   0   0   1   1   1   0   2   1   2   0   2   1   2   1   0   1   0   2   0   2   2   0   1   0   1   1   1   1   0   1   1   2   1   2   1   1   1   0   1   2   1   1   2   0   1   2   0   1   1   1   1   0   0   1   2   2   1   1   1   1   2   2   1   2   2   2   0   2   1   1   1   1   1   2   1   1   2   1   2   0   2   0   0   0   1   1   0   0   0   2   0   2   0   1   1   2   2   1   0   1   1   1   2   1   2   0   1   0   1   0   0   0   2   0   1   1   1   0   1   0   2   1   1   0   1   0
 MK-4-6                 1   1   0   2   0   1   1   1   1   1   1   2   1   2   1   1   1   2   0   1   2   0   0   2   2   1   1   1   1   0   2   0   2   0   1   0   0   1   0   0   0   1   1   1   1   1   1   2   0   1   2   1   2   2   2   2   0   0   0   2   1   1   1   1   0   1   2   0   2   1   0   1   2   0   0   0   1   1   1   0   2   1   2   0   2   1   2   1   0   0   0   2   0   2   2   1   1   0   1   1   1   1   0   1   1   2   1   2   1   1   1   0   1   1   1   1   2   0   1   2   0   0   1   0   1   0   0   1   2   2   1   1   1   2   2   2   1   1   2   2   0   2   1   2   2   1   1   2   1   0   2   1   2   0   2   0   0   1   2   1   0   0   0   2   0   1   0   1   1   2   2   1   0   1   1   1   2   1   2   0   1   0   0   0   0   0   2   0   1   1   1   0   1   0   2   1   1   0   1   0
 MK-4-7                 0   1   0   2   0   1   1   1   2   1   1   2   1   1   1   2   1   1   0   1   2   0   0   2   2   1   1   1   1   0   2   0   2   0   1   0   0   1   0   0   1   1   0   1   1   1   1   2   0   1   2   1   1   2   2   2   0   1   0   2   1   1   1   1   0   0   2   0   2   2   0   1   2   0   0   1   1   1   1   0   2   0   2   0   2   1   2   0   0   1   0   2   0   2   1   2   1   0   1   1   2   1   0   1   1   1   1   2   1   1   1   0   0   1   1   1   2   0   1   2   0   0   1   0   1   0   0   2   2   2   1   2   2   2   2   2   1   1   2   2   0   2   1   1   1   1   1   2   1   0   2   1   1   0   2   0   0   0   2   0   0   0   0   1   0   1   0   1   1   1   2   1   0   1   1   1   1   1   2   0   1   0   0   0   0   0   2   1   2   1   1   0   1   0   2   1   1   0   1   0
 MK-4-8                 0   1   0   2   0   1   2   1   2   1   0   2   1   0   2   2   1   1   0   1   2   0   0   2   2   1   1   1   1   0   2   0   2   0   1   0   1   1   0   0   0   2   0   1   1   1   1   2   0   1   2   0   1   2   1   2   0   1   0   2   1   1   1   0   0   0   1   0   2   2   0   1   2   0   0   1   0   1   1   0   2   0   2   0   2   1   1   0   0   2   0   2   0   2   2   2   0   0   1   2   2   1   0   0   1   1   1   2   1   1   1   0   1   2   1   1   0   0   1   2   0   1   1   1   1   0   2   1   2   2   1   2   2   2   2   2   2   1   2   2   0   2   0   2   1   1   1   2   1   0   2   0   2   0   2   0   0   0   2   0   0   0   1   1   1   1   0   1   1   1   2   1   0   1   1   1   1   1   2   0   1   1   0   0   0   1   2   2   2   1   1   0   0   0   2   1   1   0   1   0
 MK-4-9                 0   1   0   1   0   1   2   1   2   1   1   1   1   0   2   2   1   1   1   0   2   0   0   1   2   1   1   1   1   0   1   0   2   0   1   0   1   0   2   0   0   2   0   1   1   1   1   2   0   1   2   1   1   2   1   2   0   1   1   1   2   0   1   0   1   0   1   0   1   2   0   2   2   1   0   1   0   1   1   0   2   1   2   0   2   1   1   0   1   2   0   2   0   2   2   2   0   0   1   0   1   1   0   0   1   1   1   2   0   1   1   0   1   2   1   1   0   0   1   2   0   2   1   1   1   0   1   1   2   2   1   2   2   2   2   2   2   2   2   2   0   2   0   2   1   1   1   1   1   1   2   0   2   0   1   0   0   0   2   0   0   0   1   1   1   1   0   1   1   1   2   1   0   1   1   1   1   1   2   0   1   1   0   1   0   1   1   1   2   2   1   1   0   0   2   1   2   0   1   0
 MK-4-10                0   1   0   0   0   0   2   1   2   2   1   1   1   0   2   2   1   1   1   0   1   1   0   1   2   2   0   1   1   0   1   0   1   0   1   0   1   0   2   0   0   2   1   1   1   1   1   2   0   1   2   1   1   2   1   1   0   1   1   1   2   1   1   0   1   0   1   0   2   2   0   2   2   1   0   1   0   1   1   0   2   1   2   0   0   1   1   0   1   2   0   2   0   1   2   2   0   0   1   0   1   1   0   0   1   1   1   2   0   1   1   0   1   2   1   1   0   0   1   2   0   2   1   1   1   0   1   2   2   2   1   2   1   2   1   2   2   2   2   2   0   2   0   2   1   1   1   0   1   1   1   1   2   0   1   0   0   0   2   1   0   0   1   1   1   1   1   1   1   1   2   1   0   1   1   1   1   1   1   0   1   1   0   1   0   1   1   1   1   2   1   2   0   0   2   0   2   1   1   0
 MK-4-11                0   1   0   0   0   0   2   1   2   2   1   1   1   0   2   2   1   1   1   0   1   0   0   1   1   1   1   1   1   0   2   0   1   1   2   0   1   0   2   0   0   2   1   1   1   1   1   2   1   1   2   1   1   2   1   1   0   1   1   1   2   1   1   0   1   0   1   0   1   2   0   2   2   1   0   1   0   2   1   0   1   1   2   0   0   1   2   0   1   2   0   2   0   1   2   2   1   0   2   0   1   1   0   0   1   1   1   2   0   1   2   0   0   2   1   1   0   0   1   2   0   1   1   1   1   0   2   2   1   2   1   1   1   2   1   2   0   2   1   2   0   2   0   1   1   1   1   0   2   2   1   1   2   1   1   0   0   0   2   1   0   0   1   1   2   1   1   1   1   1   2   1   0   1   1   1   1   1   1   0   1   1   1   1   0   1   0   1   1   0   2   2   1   0   1   0   2   1   0   0
 MK-4-12                1   1   0   0   0   0   2   1   2   2   1   1   1   0   2   2   1   2   1   0   1   0   1   0   1   1   1   1   1   0   2   0   1   1   2   1   1   0   2   0   0   2   1   1   1   1   1   2   1   0   2   0   1   2   1   1   0   2   1   1   2   1   1   0   0   0   1   0   1   1   1   2   2   1   0   2   0   1   0   0   1   0   2   0   1   1   2   1   1   2   0   2   0   0   1   2   1   0   1   0   1   1   0   0   1   0   1   2   0   2   1   0   0   2   2   1   0   0   1   1   0   1   0   1   1   0   2   1   1   2   1   1   1   2   1   2   0   2   1   2   0   1   0   1   1   1   1   0   2   2   1   1   2   1   1   2   0   1   1   2   0   0   1   1   2   1   2   1   1   1   1   1   0   1   2   1   1   1   1   0   1   1   1   1   0   1   1   1   1   1   1   2   1   0   1   0   2   1   1   1
 MK-4-13                0   2   0   1   0   0   2   1   2   2   1   1   1   0   2   2   1   2   1   1   1   0   1   0   1   2   0   0   1   0   2   0   1   0   2   1   1   0   2   1   1   1   1   1   1   1   1   2   0   0   2   0   1   0   1   1   0   1   1   1   1   1   1   0   0   1   1   1   1   1   1   1   2   1   0   2   0   1   0   0   2   0   2   0   1   1   2   2   1   2   0   2   0   0   2   2   1   0   1   0   1   1   0   0   1   0   0   2   0   2   0   0   0   2   2   1   0   0   1   1   0   1   0   1   1   1   2   1   1   2   1   2   0   2   1   2   0   1   1   1   0   1   0   1   1   1   1   0   2   2   1   1   2   1   1   2   0   1   1   2   0   0   1   1   2   1   2   1   1   1   1   1   0   0   2   0   1   2   1   0   1   1   1   1   0   1   1   1   1   1   1   2   1   0   1   0   2   1   1   1
 MK-4-14                1   2   0   1   1   0   2   1   2   2   1   1   1   0   2   2   1   2   0   2   1   0   2   0   1   2   0   0   1   0   2   0   1   0   2   1   1   0   2   1   2   1   1   1   1   1   1   1   0   0   2   0   2   0   1   1   0   1   0   1   1   1   1   1   1   0   1   1   0   2   1   1   2   1   0   2   0   1   1   0   2   0   2   0   1   1   1   2   1   2   0   2   0   0   2   2   1   0   1   1   1   1   0   0   1   1   0   1   0   2   1   0   0   2   2   2   1   1   1   1   0   1   0   1   1   1   1   1   1   2   1   2   0   2   1   2   1   1   2   1   1   1   0   1   1   1   2   1   2   2   1   2   2   0   1   2   0   0   1   2   0   0   1   1   2   1   1   2   1   1   1   1   0   0   2   0   2   1   2   0   1   1   1   1   0   1   1   1   1   1   1   2   1   0   1   0   2   1   1   1
 MK-4-15                1   2   0   0   1   0   2   1   2   2   1   1   2   0   2   2   1   2   0   2   1   0   1   0   1   2   0   0   1   1   2   0   1   0   1   1   0   0   2   1   1   0   1   1   1   1   1   1   0   0   2   0   2   0   1   1   0   2   0   1   0   1   2   1   2   0   2   1   0   2   1   1   2   1   0   2   0   1   1   0   1   0   1   0   1   1   1   2   1   1   0   2   0   0   2   1   1   0   1   1   1   1   0   0   1   1   0   1   0   2   1   0   0   1   2   2   1   1   1   2   0   2   0   1   0   1   1   0   1   1   1   2   0   2   1   2   1   1   2   1   1   1   0   1   1   1   2   1   2   2   1   2   1   0   1   2   0   1   1   2   0   0   1   1   2   1   1   1   1   1   1   1   0   0   2   0   2   2   2   0   2   1   1   1   0   1   1   1   1   2   2   2   1   0   1   0   2   1   1   1
 MK-4-16                0   2   0   0   1   1   2   1   2   2   1   1   1   0   2   2   1   2   0   2   1   0   1   0   1   0   0   0   2   1   2   0   1   0   1   1   0   0   2   1   1   0   1   1   1   1   1   1   0   0   2   0   2   0   1   1   0   2   0   1   0   1   2   1   2   0   2   1   0   2   1   1   2   1   0   2   0   1   1   0   1   0   1   0   1   2   1   2   1   1   0   2   0   0   2   1   1   0   1   1   1   1   0   0   1   1   0   1   0   2   1   0   0   1   2   2   1   2   1   2   0   2   0   1   0   1   1   0   0   1   1   1   0   2   0   2   1   1   2   1   1   2   0   1   2   1   2   0   2   2   1   1   1   0   1   2   0   2   1   2   0   0   1   1   2   1   1   0   1   1   1   1   0   0   2   0   1   2   2   0   2   1   1   1   0   1   1   1   2   0   2   2   2   0   1   0   2   1   1   1
 MK-5-1                 1   0   1   1   1   1   0   2   1   2   2   1   1   1   0   1   1   1   0   0   1   1   2   2   1   1   2   1   0   2   1   2   0   2   2   1   2   0   2   1   1   1   1   1   0   1   0   2   2   1   0   1   1   1   1   2   0   0   1   0   0   1   1   1   0   1   0   1   1   1   0   0   1   2   0   0   1   1   1   2   2   1   0   0   1   1   1   1   2   1   0   1   1   2   2   0   1   2   1   2   1   1   0   1   1   1   2   1   1   2   1   2   0   2   1   1   1   1   1   0   1   2   0   0   0   0   0   1   0   2   2   1   1   1   1   1   0   0   1   2   2   0   0   0   1   1   1   2   1   0   1   2   1   1   1   1   0   1   1   1   1   0   2   2   0   2   1   1   1   2   2   2   1   2   1   0   2   1   2   0   1   2   2   0   1   2   1   2   2   2   1   1   1   2   1   2   1   1   1   2
 MK-5-2                 0   0   1   1   1   1   0   2   1   2   2   1   1   1   0   1   1   1   1   0   0   1   2   2   1   0   2   1   0   1   1   2   0   2   2   1   2   0   2   1   1   1   1   1   1   1   0   2   2   1   0   1   1   1   1   2   1   0   1   0   1   1   1   1   0   1   0   1   1   2   0   0   1   1   0   1   1   1   1   2   2   1   0   0   1   1   1   1   2   1   0   1   1   2   2   0   1   2   1   2   1   1   0   2   0   1   2   1   1   2   1   2   0   2   1   1   2   1   1   0   1   2   0   0   0   0   1   0   0   1   2   1   1   1   1   1   0   0   1   2   2   0   0   0   1   2   1   2   1   1   1   2   2   0   1   1   0   1   1   0   1   1   2   2   0   2   1   1   0   2   2   2   1   2   1   0   2   1   2   0   0   2   2   0   1   1   1   2   1   2   1   1   0   2   1   2   1   1   1   2
 MK-5-3                 1   0   1   1   1   1   1   2   1   2   2   1   1   2   1   1   1   1   1   1   0   1   2   2   1   0   2   1   0   1   1   2   0   2   1   1   2   0   2   1   1   1   2   1   2   1   0   2   2   1   0   0   1   1   1   2   0   0   1   0   1   1   1   1   0   1   0   1   1   2   0   0   1   1   1   1   2   1   1   2   1   1   1   0   1   1   1   1   2   1   0   1   1   2   2   0   1   2   1   2   1   1   0   2   0   1   2   1   1   2   0   2   0   2   2   1   2   1   1   0   1   2   0   1   1   0   1   0   1   1   2   1   1   1   1   1   0   0   1   2   2   0   0   0   1   2   1   2   1   1   1   2   2   0   1   1   0   1   1   2   2   1   1   2   0   2   1   1   0   2   2   2   1   2   1   1   1   2   2   2   0   2   2   0   0   1   1   2   1   2   0   1   1   2   1   2   0   1   1   1
 MK-5-4                 1   0   1   1   1   1   1   2   1   2   2   1   1   2   1   1   1   1   1   1   0   1   2   1   1   0   2   1   1   1   0   1   1   2   0   1   2   0   2   1   1   1   2   1   2   1   0   2   2   1   0   0   1   1   0   2   0   0   1   0   2   1   0   1   0   1   0   1   1   2   1   0   1   1   1   1   2   0   1   2   1   2   0   0   1   1   0   1   2   1   0   1   1   2   2   0   1   2   1   1   1   1   0   2   1   1   2   1   1   2   0   1   0   2   1   1   2   1   1   0   1   2   0   1   1   0   2   0   1   1   2   1   1   1   1   1   1   0   1   2   2   0   1   0   1   2   1   2   1   0   1   2   1   0   1   1   0   1   2   2   2   1   1   2   0   2   1   1   0   2   2   2   0   2   1   1   1   0   2   2   0   2   2   0   1   0   1   2   1   2   0   2   1   2   1   2   0   1   1   1
 MK-5-5                 1   1   1   1   1   1   1   2   2   2   2   1   1   2   1   2   1   2   1   2   0   0   1   1   1   0   1   1   1   1   1   2   1   2   0   0   2   0   2   1   1   1   2   1   2   1   0   2   2   1   0   0   1   1   0   2   0   1   1   0   2   1   0   1   0   1   0   1   1   1   1   0   1   0   1   1   2   0   1   2   1   1   0   0   1   1   0   1   2   1   0   1   1   2   2   0   1   2   1   2   1   1   0   2   0   1   2   1   1   2   0   1   0   1   0   0   2   1   1   0   1   2   0   1   1   0   2   1   1   1   1   1   1   1   1   2   0   0   1   1   2   0   1   0   1   2   0   2   1   0   1   2   1   0   2   1   1   1   2   2   2   2   1   2   1   2   1   1   0   2   1   2   1   2   1   1   1   0   0   2   1   2   2   0   1   0   1   2   1   2   0   2   1   2   1   2   0   1   1   1
 MK-5-6                 1   1   1   1   1   1   1   2   1   2   2   1   0   2   1   2   1   2   1   2   1   0   1   0   1   0   1   1   1   1   1   2   1   2   0   0   2   0   2   1   1   1   2   1   1   1   0   2   2   0   0   1   1   1   0   2   0   1   2   0   2   1   0   1   0   1   0   1   1   2   2   0   1   1   1   1   2   0   1   1   1   1   0   1   1   1   0   1   2   1   0   1   1   2   2   0   2   2   2   1   1   1   0   2   0   1   1   1   1   2   0   1   0   1   1   0   2   0   1   0   1   2   1   1   1   0   1   1   1   1   1   1   0   1   1   1   0   0   1   1   2   0   0   0   1   2   1   2   1   0   1   2   1   0   2   1   1   1   2   2   2   2   1   2   1   1   0   1   0   2   1   1   1   1   1   1   1   0   0   2   2   2   1   1   1   0   1   2   1   2   0   2   1   2   1   1   0   1   1   1
 MK-5-7                 1   1   1   1   1   0   0   2   1   2   1   1   1   1   0   2   1   2   1   2   1   0   1   0   1   0   1   2   1   1   1   2   0   2   0   0   2   0   2   1   1   0   2   0   1   1   0   2   2   1   1   0   1   1   1   1   0   2   2   2   2   1   0   1   0   1   0   1   1   2   2   0   1   1   1   1   2   0   1   2   1   1   0   1   1   1   0   1   2   1   1   1   0   2   2   0   2   2   1   2   1   1   1   2   1   1   0   1   1   2   0   1   0   1   1   0   2   0   1   0   1   2   1   1   1   0   1   1   1   1   1   0   1   1   1   1   2   0   1   2   2   1   0   0   1   2   1   2   1   0   1   1   1   0   2   1   1   1   2   2   2   1   1   2   2   1   0   1   0   2   1   0   1   0   1   1   1   0   0   2   2   2   1   1   1   0   1   2   0   2   0   2   1   2   1   1   0   0   1   1
 MK-5-8                 1   1   1   1   0   0   0   2   1   2   1   1   1   1   0   1   2   2   1   1   1   1   0   1   1   0   1   2   0   1   1   2   1   2   1   0   2   0   1   1   1   0   2   0   1   1   1   1   2   1   0   0   1   1   0   0   1   2   2   2   1   1   0   1   0   1   0   1   1   2   2   0   1   2   1   2   1   0   1   2   1   1   0   1   1   0   0   1   2   2   1   1   0   2   2   0   2   2   1   2   1   1   2   2   1   1   0   1   1   2   0   1   0   1   1   0   1   0   1   0   1   2   1   1   1   0   1   1   1   1   1   0   0   1   2   1   1   1   1   1   2   1   0   0   1   2   1   2   1   0   1   1   1   0   2   1   1   1   2   2   2   0   1   1   2   1   0   1   0   1   1   0   1   0   1   1   1   0   0   2   2   1   0   1   1   0   1   2   0   2   0   2   1   2   2   1   0   0   1   1
 MK-5-9                 0   1   1   2   0   0   0   2   1   2   1   0   1   1   0   1   2   2   1   1   1   0   0   1   0   0   1   2   0   1   1   2   1   2   1   1   2   1   1   1   2   0   2   0   1   1   2   1   2   1   0   0   1   1   0   0   1   2   2   2   1   1   0   1   0   1   0   1   2   2   2   0   1   1   1   2   1   0   1   1   1   1   0   2   1   0   0   1   2   2   1   1   0   2   2   0   2   1   1   2   2   1   2   2   1   1   0   1   1   2   0   2   0   1   1   0   1   0   1   0   1   2   0   1   0   0   2   1   2   1   1   1   0   1   1   1   1   0   1   1   2   1   0   0   1   2   1   1   2   0   1   1   2   0   2   1   1   1   2   1   2   0   1   1   2   1   0   1   0   1   1   0   0   0   2   1   1   0   0   0   2   1   1   1   1   0   1   1   1   1   1   2   1   2   2   1   0   0   1   1
 MK-5-10                0   2   1   2   0   0   1   1   1   2   1   0   1   1   0   1   2   2   2   0   1   0   0   1   0   0   1   2   0   1   2   1   1   1   1   2   1   1   1   1   2   0   2   1   1   1   2   1   1   1   0   0   1   1   0   0   1   2   2   2   1   0   0   2   0   1   1   1   2   1   2   0   1   1   1   1   1   0   1   1   1   1   0   2   1   0   0   1   2   2   1   1   0   2   2   0   1   1   1   1   2   1   2   2   1   1   0   1   1   1   1   2   0   1   1   0   2   0   1   0   1   2   0   1   0   0   2   1   1   1   1   1   1   1   1   1   1   0   1   1   2   1   1   0   1   2   1   1   2   0   1   1   2   0   2   1   1   1   2   1   2   0   1   1   2   1   0   1   1   1   1   1   0   0   2   1   1   0   0   0   2   1   1   1   1   0   1   1   1   1   1   2   1   1   2   1   0   2   0   1
 MK-5-11                1   2   1   2   0   0   1   1   1   2   1   0   1   1   0   1   2   2   2   1   1   1   0   1   0   0   1   2   1   1   2   1   1   1   1   2   1   2   0   2   2   0   2   1   1   1   2   1   1   1   0   1   1   1   0   0   1   2   2   2   1   0   0   2   0   2   1   1   2   1   2   1   1   0   2   2   1   0   1   1   1   2   0   2   1   0   0   1   1   2   1   1   1   2   1   0   1   0   1   1   2   2   2   1   1   1   0   1   0   1   1   2   0   0   2   0   2   0   1   0   1   2   1   1   0   1   2   0   1   1   0   0   1   0   1   1   1   0   1   1   2   1   1   0   1   2   0   1   2   0   1   1   2   0   2   1   1   0   2   1   2   0   1   1   2   2   0   2   2   1   1   1   0   0   2   1   1   0   0   0   2   1   1   1   1   0   1   0   1   0   1   2   1   1   2   1   0   2   0   0
 MK-5-12                1   1   1   2   0   0   1   1   1   2   1   0   0   1   0   1   2   2   2   1   1   1   0   1   0   0   1   2   1   1   2   1   1   1   1   2   1   2   0   2   1   0   1   1   1   1   2   1   1   0   0   1   1   1   0   0   1   2   2   1   1   0   0   2   0   2   1   1   2   0   2   1   1   1   2   2   1   0   2   2   1   2   0   2   1   0   0   1   1   2   1   1   1   2   1   0   1   0   1   1   2   2   1   1   1   1   0   1   0   1   1   2   1   0   2   1   2   0   2   0   1   2   1   1   0   1   2   0   1   2   0   1   1   0   1   1   1   0   1   1   2   1   1   0   1   2   0   1   2   0   1   1   2   0   2   1   1   0   2   2   2   0   0   1   1   2   0   2   2   1   1   1   0   0   1   1   1   1   0   0   1   1   1   1   1   1   1   0   2   0   1   2   1   1   2   1   0   2   0   1
 MK-5-13                1   0   1   2   1   0   1   1   1   2   1   0   0   1   0   2   1   2   2   1   1   1   0   1   0   0   1   1   0   1   2   0   1   1   1   1   1   2   0   2   1   0   1   1   1   1   2   0   2   0   0   0   1   1   0   0   1   2   2   1   1   0   0   2   0   2   1   1   2   1   2   1   2   1   1   2   2   1   1   2   1   2   0   2   1   0   0   1   2   2   1   2   1   2   1   0   1   0   1   1   2   2   1   1   1   1   0   1   0   1   1   2   1   0   2   1   1   0   2   0   1   1   0   2   0   0   2   0   1   2   0   1   1   0   1   1   1   0   1   1   2   1   1   0   1   0   0   2   1   0   0   1   2   0   2   1   1   1   1   2   2   0   0   1   1   2   0   2   2   1   2   1   0   0   1   1   1   1   0   0   2   0   1   1   1   1   1   0   2   0   1   2   1   0   1   1   0   2   0   1
 MK-5-14                1   0   1   2   1   0   1   1   1   2   1   0   0   1   0   2   1   2   2   1   1   1   0   2   0   0   1   1   1   1   2   0   1   1   1   1   1   2   1   2   1   0   1   1   1   1   2   0   2   0   0   1   1   1   0   0   1   2   2   1   1   0   0   2   0   2   1   1   2   1   2   1   2   1   2   1   2   1   1   2   1   2   0   2   1   0   0   1   2   2   2   2   1   2   1   0   1   1   1   2   2   2   2   1   1   1   0   0   0   1   1   2   1   1   2   1   1   0   2   0   1   1   0   2   0   0   2   1   0   2   0   1   1   0   1   0   1   0   1   1   2   1   1   0   0   0   1   2   1   0   0   1   1   0   2   1   0   1   1   2   1   0   0   1   1   2   0   1   1   1   2   1   0   0   1   1   1   2   0   0   2   0   2   1   1   1   1   0   2   0   1   2   1   0   1   1   0   2   1   1
 MK-5-15                2   0   1   2   1   0   0   1   1   2   1   1   0   1   0   2   1   2   2   1   0   0   1   1   0   0   1   1   1   2   2   0   0   1   1   1   1   2   1   2   1   1   1   1   1   2   2   0   2   1   0   1   1   1   0   0   1   1   1   1   1   0   0   2   1   2   1   1   2   1   2   1   2   1   2   1   2   0   2   2   1   1   0   2   1   1   1   1   2   1   2   1   1   2   2   0   1   1   0   2   2   2   2   1   1   1   0   0   0   1   1   2   2   1   2   1   1   0   2   0   0   1   0   2   0   0   2   1   1   2   0   1   1   0   1   0   1   0   1   1   2   1   1   0   0   0   1   2   1   0   0   1   1   2   2   1   0   1   1   1   0   0   1   1   2   2   0   0   1   1   1   1   0   0   1   1   1   2   0   0   2   0   2   1   1   1   1   0   1   0   1   2   1   0   1   1   1   2   1   1
 MK-5-16                1   0   1   2   1   0   0   1   1   2   1   1   0   1   1   2   1   2   2   2   0   1   1   1   0   0   1   1   0   2   2   0   1   1   0   1   0   2   1   2   0   1   1   1   0   2   2   0   2   2   0   2   1   1   0   0   1   1   1   1   1   1   1   2   1   1   1   1   2   1   2   2   2   1   2   1   2   0   2   2   0   2   0   2   1   1   1   1   2   1   2   1   1   2   2   0   1   1   0   2   1   2   1   1   1   1   0   0   1   1   1   2   2   0   2   1   1   0   2   1   0   1   1   2   0   2   2   1   0   2   0   1   1   0   1   0   1   0   1   1   2   1   1   0   0   0   1   2   1   0   0   1   1   2   2   1   0   2   1   0   0   0   1   2   1   1   0   0   2   1   1   1   0   0   1   1   1   2   0   0   2   0   2   1   1   1   1   0   1   0   1   2   1   0   1   1   1   2   1   1
 MK-6-1                 1   2   0   1   1   1   1   0   2   2   2   1   0   1   1   1   0   2   0   1   2   2   2   1   1   0   1   1   1   1   0   2   1   2   0   2   0   1   1   1   0   2   2   1   1   0   1   2   0   1   0   0   0   1   0   2   1   1   0   2   2   2   1   0   1   1   0   2   0   1   1   1   1   0   1   0   1   0   2   1   1   2   1   1   0   2   1   1   0   1   2   2   2   1   0   1   2   1   1   2   2   0   2   1   2   0   1   1   0   2   0   1   2   1   1   1   1   0   1   0   0   0   1   1   1   0   0   2   2   2   2   0   1   1   1   2   1   1   2   1   0   0   1   1   1   1   0   1   2   0   2   0   0   1   1   0   2   1   1   1   2   0   1   1   1   1   2   1   1   0   1   1   2   1   1   0   1   1   1   1   1   0   1   0   1   1   0   0   2   1   1   2   1   1   1   0   0   1   2   1
 MK-6-2                 2   2   0   1   1   0   0   0   2   2   1   1   0   2   1   1   0   2   0   1   1   1   2   0   2   0   1   1   1   1   0   2   1   2   2   2   0   1   1   1   0   2   2   1   1   0   1   2   0   1   0   0   1   1   0   1   1   1   0   2   2   2   1   0   1   1   0   2   0   1   1   1   1   1   1   0   1   2   2   1   1   2   1   1   0   2   1   2   1   1   2   2   2   1   0   1   2   1   1   1   2   1   1   1   1   0   1   1   0   2   1   1   2   1   0   1   2   1   1   0   0   0   0   1   2   0   0   2   2   2   2   0   1   1   1   1   1   1   2   1   0   0   1   1   1   1   0   1   2   0   2   1   1   1   1   0   2   1   1   1   2   0   1   1   1   2   1   1   1   0   1   1   2   1   1   1   1   0   1   1   1   1   2   1   1   1   0   0   2   2   1   2   1   2   1   0   0   1   2   1
 MK-6-3                 2   2   0   1   1   1   0   1   2   2   1   1   0   2   0   2   0   2   1   1   1   1   2   0   2   1   1   1   0   1   0   1   1   2   2   1   0   1   1   1   0   1   2   1   1   0   1   2   0   1   0   0   1   1   0   1   1   1   0   2   2   2   0   0   1   0   0   2   0   0   2   1   1   0   1   0   1   1   2   1   1   2   1   1   0   2   1   2   1   1   2   2   2   1   0   1   1   0   1   1   1   1   1   1   0   0   1   1   0   1   1   1   2   1   0   1   2   1   1   0   1   0   0   2   2   0   1   2   2   2   2   0   1   1   1   2   2   1   2   1   0   0   2   1   1   1   0   1   2   0   2   1   1   1   1   0   2   1   1   1   2   0   1   0   1   1   1   1   1   0   1   1   2   1   1   1   1   1   1   1   2   1   1   1   1   1   0   0   2   2   0   2   1   1   1   0   0   0   2   1
 MK-6-4                 2   2   0   1   1   0   1   0   2   2   1   1   0   2   0   2   0   2   1   2   2   1   2   0   2   1   0   1   0   1   1   1   1   1   2   1   1   1   1   1   0   1   2   1   1   1   1   2   0   1   1   0   1   1   0   2   1   1   0   2   2   2   1   0   1   0   0   2   0   0   2   1   1   0   1   0   1   1   1   1   1   2   1   1   1   2   2   2   1   2   2   2   2   1   0   0   1   0   0   1   1   1   1   1   0   1   2   1   0   1   1   1   2   1   1   1   2   1   1   0   1   0   0   2   2   0   1   2   2   2   1   0   0   1   1   2   2   1   1   1   0   0   2   0   1   1   0   1   2   0   2   1   1   1   1   1   2   0   1   1   2   0   1   0   1   1   1   1   1   0   1   0   2   1   1   0   1   1   1   1   2   1   1   2   1   1   0   0   2   0   0   2   1   2   1   0   0   0   2   1
 MK-6-5                 2   2   0   2   1   0   1   0   2   2   1   1   0   2   0   2   0   2   1   2   2   1   2   0   1   1   1   1   0   0   1   1   1   1   2   2   1   1   2   1   0   1   2   1   1   1   0   2   0   1   1   0   1   1   0   2   1   1   0   1   2   2   2   0   1   0   0   2   0   0   2   1   1   0   1   0   1   1   1   1   1   1   1   1   1   1   2   2   1   2   1   2   1   1   0   0   1   0   0   1   1   1   1   1   0   1   2   0   0   1   1   1   2   1   1   2   2   1   1   0   1   1   0   2   1   0   0   2   2   1   1   0   1   1   1   2   2   2   1   1   0   0   1   0   2   0   0   1   2   0   2   1   1   1   1   1   2   0   1   1   2   0   1   1   0   2   1   1   1   0   1   0   2   1   1   1   1   0   1   0   2   1   0   2   1   1   0   0   2   0   0   2   1   1   1   0   0   0   2   1
 MK-6-6                 2   2   0   1   1   0   2   1   2   2   1   1   0   1   0   2   0   2   1   1   2   1   2   0   1   1   1   1   0   0   1   1   1   1   2   2   2   0   2   1   1   2   2   1   1   1   0   2   0   1   1   1   1   1   0   1   1   0   0   1   2   2   2   0   1   0   0   2   0   0   2   1   1   0   1   0   1   1   1   1   2   1   2   1   1   1   2   2   1   2   1   2   0   0   0   0   1   0   0   1   1   1   1   1   0   1   2   0   0   1   1   2   2   1   1   2   2   1   1   0   1   1   0   2   1   0   0   2   2   1   1   0   0   1   1   2   2   2   1   2   0   0   1   0   1   0   0   1   2   0   2   2   1   2   2   1   2   0   1   0   2   0   1   1   0   2   1   1   1   0   1   1   2   1   1   1   1   0   1   0   2   1   1   2   1   0   0   0   2   0   0   1   1   1   0   0   0   0   2   1
 MK-6-7                 2   2   1   2   1   0   2   1   2   2   1   1   0   1   0   2   1   2   1   1   2   1   2   1   1   1   1   1   0   0   1   1   1   1   2   2   2   0   2   1   1   1   2   1   1   2   0   2   1   1   1   1   1   1   1   1   1   0   0   1   2   1   2   0   1   0   0   1   0   0   1   1   1   0   1   0   1   1   1   1   1   1   2   1   1   1   2   2   1   1   1   2   1   0   0   0   1   0   0   1   1   1   1   1   0   1   2   1   0   2   1   2   2   1   1   1   2   1   1   0   1   1   1   2   1   0   0   1   2   1   1   0   0   0   1   2   2   2   1   1   0   1   1   0   1   0   0   1   2   0   1   2   1   2   2   0   2   0   1   0   2   0   1   1   0   2   0   1   1   0   1   1   2   2   1   1   1   0   1   0   2   0   1   2   1   1   0   0   1   0   0   1   1   1   0   0   0   0   2   1
 MK-6-8                 2   2   0   2   1   1   1   2   2   2   2   1   1   1   0   2   1   1   1   1   2   1   2   1   2   1   0   2   0   0   1   1   1   0   2   0   2   0   1   1   1   1   1   1   1   2   0   2   1   1   1   1   1   1   1   1   1   1   0   1   2   1   2   0   1   0   1   1   0   0   1   1   1   0   1   0   0   0   1   1   1   1   2   1   1   1   2   2   1   1   1   1   1   1   0   0   0   0   0   1   1   1   2   1   0   1   2   1   0   2   1   2   2   1   1   1   2   1   1   0   1   1   2   2   1   0   0   1   2   2   1   0   0   0   1   2   2   2   1   1   0   1   1   0   1   0   0   1   2   1   1   2   1   2   2   0   2   0   1   0   2   0   1   1   0   1   0   1   1   0   1   1   2   1   1   1   1   0   1   0   1   0   1   2   0   2   0   0   1   0   0   1   1   0   0   0   1   1   2   1
 MK-6-9                 2   2   0   2   1   2   2   2   2   2   2   1   1   1   0   2   1   1   1   1   2   1   1   1   2   1   0   2   1   0   1   1   1   0   1   1   2   0   1   1   1   1   1   1   1   2   0   2   1   1   1   1   1   1   1   1   1   1   0   1   1   1   1   0   1   0   1   0   0   0   1   1   1   0   1   0   0   0   1   1   1   0   1   1   1   1   2   1   1   1   1   1   1   2   0   0   1   0   0   2   1   0   2   1   0   1   2   1   0   0   1   2   2   1   1   1   2   0   1   0   1   1   2   2   1   0   0   1   2   1   1   0   0   0   1   1   2   2   1   2   0   1   1   0   1   0   0   0   2   1   1   2   2   2   2   0   2   0   1   0   2   1   1   1   0   1   0   1   1   1   1   1   1   1   1   1   2   0   1   0   1   1   1   2   0   2   1   0   1   0   0   1   1   0   2   0   1   1   2   1
 MK-6-10                2   1   0   2   1   1   2   2   2   2   2   0   1   1   0   2   1   1   1   1   2   1   1   1   2   1   1   1   1   0   1   1   1   0   1   1   2   0   1   1   1   1   2   1   1   2   0   2   1   1   1   1   1   1   1   0   2   1   0   1   1   1   1   0   1   0   1   1   0   0   2   2   0   0   1   0   0   0   1   1   1   1   1   1   1   1   2   1   1   1   1   1   0   2   0   0   1   0   0   1   1   0   2   1   0   1   2   2   0   0   1   2   1   0   0   0   2   0   1   1   1   1   1   1   1   0   0   2   2   1   1   0   0   0   2   1   2   2   1   2   1   1   1   0   1   0   0   0   2   1   1   2   2   2   1   0   1   0   1   0   1   1   2   1   0   1   0   0   2   1   1   1   1   1   1   1   2   0   1   0   1   1   1   2   0   2   1   0   1   0   0   1   1   0   1   1   1   1   1   1
 MK-6-11                0   1   0   2   1   1   1   2   2   1   2   0   0   1   1   2   2   1   1   1   2   1   1   1   1   0   1   2   1   0   1   2   1   0   1   1   1   0   0   2   1   1   2   1   2   2   0   2   1   1   0   1   1   1   1   0   2   1   0   1   1   2   1   0   1   0   2   1   1   1   2   2   0   1   1   1   0   0   1   0   1   1   1   1   2   1   2   1   1   1   1   1   0   2   0   0   2   0   0   2   1   0   1   1   0   1   2   2   0   0   1   2   1   0   0   0   1   0   1   1   1   1   1   1   1   0   0   2   2   0   1   0   1   0   2   1   2   2   1   2   1   1   1   0   1   0   0   0   2   1   1   2   2   2   1   0   1   1   2   1   0   1   2   0   0   2   0   0   2   1   1   1   1   0   1   1   2   0   1   0   1   1   0   2   0   2   1   0   1   0   0   1   1   0   1   2   0   2   0   1
 MK-6-12                0   1   0   2   1   1   1   2   2   1   2   0   0   1   1   1   2   1   1   1   2   1   1   1   1   0   1   2   1   0   1   2   1   0   1   1   1   0   0   2   1   1   2   2   2   2   0   2   1   2   1   1   1   1   1   0   1   1   0   1   2   2   0   0   1   0   2   1   1   1   2   1   0   2   1   1   0   1   1   0   1   1   1   2   2   1   2   1   1   1   0   1   1   2   0   0   2   0   0   2   1   0   1   1   0   1   2   2   0   0   1   1   1   0   0   0   1   0   1   1   1   1   2   1   1   1   0   2   1   0   1   1   1   0   2   1   2   2   1   2   0   1   1   0   1   0   0   0   2   1   1   2   2   2   1   0   1   1   2   1   0   2   2   1   0   1   0   0   2   1   1   1   1   0   1   1   2   0   1   1   1   1   0   2   0   2   1   0   1   0   1   2   1   0   2   1   0   2   1   1
 MK-6-13                0   1   0   2   1   1   1   2   2   1   2   0   0   1   1   1   2   1   1   1   2   1   1   1   1   0   1   2   1   0   1   2   1   0   1   1   1   0   1   2   0   1   2   2   2   2   0   2   1   2   1   1   1   1   1   0   1   1   0   0   2   2   0   0   1   0   2   1   1   1   2   1   0   1   1   1   0   1   1   0   1   1   1   2   2   1   1   1   1   1   0   0   1   2   0   0   1   0   0   2   1   0   1   1   0   1   2   2   0   0   1   1   1   0   0   1   2   1   1   0   1   1   2   1   1   0   0   2   1   0   1   1   1   0   2   1   2   2   1   2   0   1   0   1   1   0   0   0   2   1   1   1   2   2   1   0   1   1   2   1   0   2   1   1   0   1   0   0   2   1   1   1   1   0   1   1   2   0   1   1   2   1   0   2   0   2   1   0   0   1   1   2   1   0   2   0   0   2   0   1
 MK-6-14                0   1   0   2   1   2   1   1   2   1   2   0   0   1   1   1   1   1   1   1   2   1   1   1   1   0   1   1   1   1   1   2   1   0   1   1   1   0   1   2   0   1   2   1   2   2   0   2   1   2   1   1   1   1   1   0   1   1   2   0   2   2   0   1   1   1   2   1   1   1   2   1   0   2   0   1   1   1   1   1   1   1   1   2   2   1   1   1   0   1   1   0   0   2   1   0   0   0   0   2   1   0   1   0   0   1   2   2   0   0   1   1   1   1   0   1   2   1   1   0   1   1   2   1   1   0   0   1   1   0   1   1   1   1   2   2   2   2   1   2   0   1   0   1   1   0   0   1   2   1   1   1   2   2   1   1   1   2   2   1   0   2   1   0   0   1   0   1   2   2   2   1   1   1   1   1   2   0   1   1   2   1   0   2   0   2   1   0   0   2   1   2   1   0   2   0   0   2   0   1
 MK-6-15                1   0   0   1   1   2   1   1   2   1   2   1   0   1   1   1   0   1   1   1   2   1   1   1   1   0   1   1   1   2   1   1   1   0   1   1   1   0   2   1   0   1   2   2   1   1   0   2   1   2   1   1   1   2   1   0   0   1   2   0   2   2   0   1   1   1   2   1   1   0   2   1   0   2   0   1   1   1   0   1   1   1   1   2   2   1   0   2   0   1   1   0   0   1   1   1   0   0   0   2   1   0   1   0   0   1   2   1   0   0   1   1   2   1   0   0   2   1   1   1   1   1   2   1   1   0   0   1   2   0   1   1   1   1   2   2   2   2   0   2   0   1   1   1   2   0   0   1   2   1   1   1   2   2   0   1   1   1   2   1   1   2   1   0   0   1   1   0   1   2   2   1   1   1   1   1   1   0   1   1   2   1   0   1   0   2   1   1   0   1   1   2   1   1   2   0   0   2   1   1
 MK-6-16                1   0   0   1   0   2   1   1   2   1   2   1   0   1   1   1   0   2   1   1   2   1   1   1   1   0   1   1   1   2   1   1   1   1   1   1   1   0   2   1   0   1   2   2   1   1   0   2   0   0   1   0   1   2   1   0   0   1   1   0   2   0   0   1   2   1   2   1   1   0   2   1   1   2   0   1   1   1   0   1   0   1   1   2   2   1   1   1   0   1   1   0   0   1   1   1   0   1   1   2   1   0   1   0   1   1   2   1   0   0   1   1   1   1   0   0   2   1   1   1   2   1   2   1   1   0   0   0   2   0   0   1   2   1   2   2   2   2   0   2   1   1   1   1   1   0   0   1   2   1   1   1   2   2   1   1   1   1   1   1   1   2   0   0   1   1   0   0   1   2   1   1   1   1   2   1   1   0   1   1   2   0   2   1   0   2   1   1   0   1   2   2   1   0   2   0   1   1   1   1
 
!****************************************** Phenotypic Data **********************************************************
!-100.0 is resevred for missing phenotype
SimulatedTrait1        10.1221    9.2824    7.7927   10.9703   10.7511   11.4811   10.6818   12.5990   10.6240    9.4732   10.3081    8.6026    6.6854   11.3384    9.7505    9.0820   10.0732   11.1883   10.6355    9.9107   11.0871   11.9618    8.4487   10.9884    9.6327   10.3101    9.3264    7.7199   10.0462    9.4929   11.5804    9.8756    9.8128    9.8184   11.0370   10.3368    9.3478   10.1546   10.6885    9.7783    9.1107   10.3659    6.8408    9.2200   10.5079   10.1068   10.6151    9.4484    9.1427    8.8362    8.9162    9.1878   11.5118    9.1567   10.1132   10.9679   10.1590    9.2187    9.2054    9.6131   10.9374   10.5360   10.9144    7.6118    9.7034    9.8001    9.9566   11.5478   10.5465    9.1218   11.3820    9.5806    9.9895    9.6632    9.3776    8.4557    9.6932    9.3186   10.4243    9.4397   11.7130    9.8081    9.1516   12.1586   10.7797   10.2303   10.4815    9.5452   10.1726    9.0385    9.2850    9.4040    8.6697   10.0699   10.3614   10.2131    9.8679    9.3588    8.5242   10.9442    9.3331   12.5118    8.4216    9.6201   10.6675    9.3369   11.0460    9.3921    8.8186   10.2504    9.7906   10.1497   10.1484    8.6502   11.2011   11.0281    9.5980   10.8311    9.1793   10.7082    8.3777   10.0297    8.9961    7.6147    9.1031   10.5072    9.0417    9.3254   10.3604   11.0210   10.6838    8.9892    8.5884    9.4803    8.5900    9.8451   11.2709    9.1054    9.7493    8.9511    9.7124    8.9063   10.4193   10.5688    9.7949   10.4515    9.4062    9.6298   11.0508   10.8100    9.8990    8.5177   10.6592    8.6028    9.9042    9.7216    9.8247    8.8885    9.9449   11.5419    9.8432   10.0606   10.4930    9.8333    9.4210    9.1445    9.4065    9.3045   10.0310    9.9724    9.1573    9.7034   10.2665    9.4204    8.9564   11.4584   10.2361   11.2081   10.8594   10.5091    8.1486   10.4412   10.6195    8.5619   10.3538   10.2605    9.1625    9.0113    8.5094    8.9180   10.4384   11.8131    8.4681   11.3212    9.0016   10.7397    9.6311    9.5100    9.2347   11.6165
 
