# Supplementary material for: Inclusive Composite Interval Mapping of QTL by Environment Interactions in Biparental Populations
Source: PLoS One. 2015 Jul 10;10(7):e0132414. doi: 10.1371/journal.pone.0132414 (PMC4498613; doi:10.1371/journal.pone.0132414)
Supplement: S2 File — (ZIP) [file pone.0132414.s002.zip › F2 population/e=1/run_00088.met]

!**********************Note: lines staring with "!" are remarks and will be ignored in the program********************
!*********************************General Information**********************************
!Assuming F1 = P1 x P2, populations available in QTL IciMapping are: 
!  1, P1BC1F1 = P1 x F1, the first backcrossing where P1 is used as the recurrent parent;
!  2, P2BC1F1 = P2 x F1, the first backcrossing where P2 is used as the recurrent parent;
!  3, F1DH, F1-derived doubled haploids; 
!  4, RIL or F1RIL, recombination inbred lines through the repeated selfing of F1;
!  5, P1BC1RIL, recombination inbred lines through the repeated selfing of P1BC1F1;
!  6, P2BC1RIL, recombination inbred lines through the repeated selfing of P2BC1F1;
!  7, F2, the selfing generation of F1;
!  8, F3, the selfing generation of F2;
!  9, P1BC2F1, the second backcrossing where P1 is used as the recurrent parent; 
! 10, P2BC2F1, the second backcrossing where P2 is used as the recurrent parent;
! 11, P1BC2RIL, recombination inred lines through the repeated selfing of P1BC2F1; 
! 12, P2BC2RIL, recombination inred lines through the repeated selfing of P2BC2F1; 
! 13, P1BC1F2, the selfing generation of P1BC1F1; 
! 14, P2BC1F2, the selfing generation of P2BC1F1; 
! 15, P1BC2F2, the selfing generation of P1BC2F1; 
! 16, P2BC2F2, the selfing generation of P2BC2F1; 
! 17, P1BC1DH, P1BC1F1-derived doubled haploids; 
! 18, P2BC1DH, P2BC1F1-derived doubled haploids; 
! 19, P1BC2DH, P1BC2F1-derived doubled haploids; 
! 20, P2BC2DH, P2BC2F1-derived doubled haploids; 
   7      !Mapping Population (see remarks above)
   2      !Mapping Function (1 for Kosambi; 2 for Haldane; 3 for Morgan)
   2      !Marker Space Type (1 for intervals; 2 for positions)
   1      !Marker Space Unit(1 for centiMorgans; 2 for Morgan)
   6      !Number of Chromosomes (or Linkage Groups)
 200      !Size of the mapping population
   1      !Number of environments
 
!***************************************** Chromosomes and Linkage Maps **********************************************
!Chromosome                 NumMarkers
-CH1                        16
-CH2                        16
-CH3                        16
-CH4                        16
-CH5                        16
-CH6                        16
!Linkage map (Marker name followed by position or the interval length)
 MK-1-1                1     0.000
 MK-1-2                1    10.000
 MK-1-3                1    20.000
 MK-1-4                1    30.000
 MK-1-5                1    40.000
 MK-1-6                1    50.000
 MK-1-7                1    60.000
 MK-1-8                1    70.000
 MK-1-9                1    80.000
 MK-1-10               1    90.000
 MK-1-11               1   100.000
 MK-1-12               1   110.000
 MK-1-13               1   120.000
 MK-1-14               1   130.000
 MK-1-15               1   140.000
 MK-1-16               1   150.000
 MK-2-1                2     0.000
 MK-2-2                2    10.000
 MK-2-3                2    20.000
 MK-2-4                2    30.000
 MK-2-5                2    40.000
 MK-2-6                2    50.000
 MK-2-7                2    60.000
 MK-2-8                2    70.000
 MK-2-9                2    80.000
 MK-2-10               2    90.000
 MK-2-11               2   100.000
 MK-2-12               2   110.000
 MK-2-13               2   120.000
 MK-2-14               2   130.000
 MK-2-15               2   140.000
 MK-2-16               2   150.000
 MK-3-1                3     0.000
 MK-3-2                3    10.000
 MK-3-3                3    20.000
 MK-3-4                3    30.000
 MK-3-5                3    40.000
 MK-3-6                3    50.000
 MK-3-7                3    60.000
 MK-3-8                3    70.000
 MK-3-9                3    80.000
 MK-3-10               3    90.000
 MK-3-11               3   100.000
 MK-3-12               3   110.000
 MK-3-13               3   120.000
 MK-3-14               3   130.000
 MK-3-15               3   140.000
 MK-3-16               3   150.000
 MK-4-1                4     0.000
 MK-4-2                4    10.000
 MK-4-3                4    20.000
 MK-4-4                4    30.000
 MK-4-5                4    40.000
 MK-4-6                4    50.000
 MK-4-7                4    60.000
 MK-4-8                4    70.000
 MK-4-9                4    80.000
 MK-4-10               4    90.000
 MK-4-11               4   100.000
 MK-4-12               4   110.000
 MK-4-13               4   120.000
 MK-4-14               4   130.000
 MK-4-15               4   140.000
 MK-4-16               4   150.000
 MK-5-1                5     0.000
 MK-5-2                5    10.000
 MK-5-3                5    20.000
 MK-5-4                5    30.000
 MK-5-5                5    40.000
 MK-5-6                5    50.000
 MK-5-7                5    60.000
 MK-5-8                5    70.000
 MK-5-9                5    80.000
 MK-5-10               5    90.000
 MK-5-11               5   100.000
 MK-5-12               5   110.000
 MK-5-13               5   120.000
 MK-5-14               5   130.000
 MK-5-15               5   140.000
 MK-5-16               5   150.000
 MK-6-1                6     0.000
 MK-6-2                6    10.000
 MK-6-3                6    20.000
 MK-6-4                6    30.000
 MK-6-5                6    40.000
 MK-6-6                6    50.000
 MK-6-7                6    60.000
 MK-6-8                6    70.000
 MK-6-9                6    80.000
 MK-6-10               6    90.000
 MK-6-11               6   100.000
 MK-6-12               6   110.000
 MK-6-13               6   120.000
 MK-6-14               6   130.000
 MK-6-15               6   140.000
 MK-6-16               6   150.000
!*********************************** Marker Types ********************************************************************
!Co-dominant marker: When heterozygote F1 is present, P1 is coded as 2, F1 is coded as 1, and P2 is coded as 0; Otherwise, P1 is coded as 2, and P2 is coded as 0. 
!Dominant marker: When heterozygote F1 is present, P1 and F1 are coded as 12, and P2 is coded as 0; Otherwise, P1 is coded as 2, and P2 is coded as 0.  
!Recessive markers: When heterozygote F1 is present, P1 is coded as 2, and F1 and P2 are coded as 10; Otherwise, P1 is coded as 2, and P2 is coded as 0. 
!Missing marker is coded as -1. 
 MK-1-1                 1   0   2   2   1   1   1   1   1   1   2   1   2   1   1   2   2   1   2   0   1   0   1   2   2   0   1   0   1   2   2   0   1   0   2   1   1   1   1   1   0   1   0   1   0   1   1   1   1   1   1   2   0   2   1   1   1   1   1   0   1   1   1   1   1   1   0   2   0   1   1   2   0   1   2   1   2   0   0   1   0   1   2   1   0   1   2   1   1   2   1   2   1   0   0   1   1   1   0   1   1   1   0   0   1   0   0   2   0   2   1   2   1   1   1   0   1   2   0   0   2   1   0   1   1   0   2   2   2   0   1   1   2   2   1   1   0   1   1   0   1   1   2   2   1   1   1   1   1   1   2   2   1   2   0   0   0   1   1   2   0   1   1   1   1   0   2   1   2   1   1   2   1   1   0   0   2   2   2   1   1   1   0   1   2   2   1   2   1   1   2   0   1   1   1   0   0   1   0   1
 MK-1-2                 1   0   2   2   1   0   1   1   1   1   2   0   2   1   1   2   2   1   2   0   1   0   1   1   2   0   1   0   1   2   2   0   1   1   1   1   2   1   1   1   1   1   0   0   0   1   1   1   1   1   0   1   0   2   1   1   1   1   1   0   0   0   1   2   1   1   0   2   0   1   1   2   0   0   2   1   1   1   0   1   0   1   2   1   0   1   2   1   2   0   1   2   1   1   0   1   1   1   0   1   1   1   0   0   1   0   0   2   0   2   1   1   2   1   1   1   1   2   1   0   2   1   0   1   1   0   2   2   2   0   1   1   2   2   1   1   0   1   1   1   1   1   2   2   1   1   1   0   1   1   2   2   1   2   0   0   0   1   1   2   0   0   1   1   1   0   2   1   2   1   1   1   1   1   0   0   2   2   1   1   0   1   0   2   2   2   1   2   1   1   1   0   1   1   1   0   0   0   0   1
 MK-1-3                 1   0   2   2   1   0   1   1   1   1   2   0   2   1   1   2   2   1   2   0   1   0   1   1   2   0   1   0   1   1   2   0   1   1   2   1   2   1   1   1   1   1   0   0   0   2   1   1   1   1   0   2   0   1   1   1   1   1   1   0   1   0   1   2   1   1   1   2   1   1   1   2   0   0   1   1   1   1   0   1   0   1   1   1   0   1   2   0   2   0   1   2   1   1   0   1   1   2   0   1   1   2   0   0   1   1   0   2   0   2   2   1   2   1   1   2   1   2   2   0   2   1   0   1   1   0   2   2   2   0   1   1   2   2   1   1   0   1   1   1   2   0   2   2   0   1   1   0   1   0   2   2   1   2   0   0   0   1   0   1   0   0   1   1   1   0   2   1   2   1   1   1   1   1   0   0   2   2   1   1   0   1   0   1   2   1   1   2   1   1   1   0   1   1   0   0   0   0   0   1
 MK-1-4                 1   0   1   1   2   0   2   1   0   1   2   0   2   0   1   2   2   1   2   0   1   0   1   1   2   0   1   0   1   1   2   2   1   1   2   1   2   1   1   1   1   1   0   0   0   2   1   2   1   2   0   2   0   1   2   1   1   1   1   0   1   0   1   2   1   1   2   2   1   1   1   2   0   0   1   1   1   1   0   1   0   0   1   1   0   2   2   0   2   0   0   2   1   1   0   1   1   2   0   1   0   2   0   0   1   1   0   2   0   2   2   0   2   1   1   2   1   2   1   0   2   1   0   0   1   1   2   2   1   0   0   1   2   2   1   1   0   1   1   1   2   1   2   2   0   1   1   0   0   0   2   1   1   1   0   0   0   1   0   1   0   0   1   1   1   0   2   1   2   0   1   0   1   1   0   0   2   2   2   1   0   1   0   1   2   1   2   2   1   1   1   1   1   1   1   0   0   0   0   1
 MK-1-5                 1   0   0   1   2   0   2   1   0   1   2   0   1   0   1   2   2   1   1   0   1   0   2   1   2   0   1   0   0   1   2   2   1   1   1   1   2   1   1   1   2   1   0   0   0   2   1   1   1   2   0   2   0   1   2   1   1   1   1   0   1   0   1   1   1   1   1   1   1   1   1   2   0   0   1   1   1   1   0   1   0   0   1   1   0   2   2   0   1   0   0   2   0   0   0   1   1   1   0   1   0   2   1   1   1   1   0   2   0   2   2   1   1   0   1   2   0   2   1   0   2   1   1   0   1   1   2   2   2   0   0   1   2   2   1   1   0   1   1   1   2   1   1   2   0   1   1   1   1   1   2   1   1   1   0   0   0   1   1   1   0   0   1   1   1   0   2   1   2   0   1   0   1   1   0   0   2   2   0   0   0   2   0   1   2   1   1   2   1   1   1   1   2   1   1   1   0   0   0   1
 MK-1-6                 1   0   0   1   2   0   1   1   1   1   1   0   2   0   1   2   2   1   1   0   1   1   2   0   2   0   1   1   0   1   2   2   1   2   0   1   2   1   1   1   2   1   0   0   1   2   1   1   1   2   0   2   0   2   1   2   1   1   1   0   1   0   1   1   1   0   1   1   1   1   1   2   1   0   1   1   1   1   0   1   0   0   0   1   0   2   2   0   1   0   0   2   0   0   0   1   1   1   0   0   0   2   1   0   1   1   0   2   0   2   2   1   1   0   1   2   0   2   1   0   2   0   1   0   0   1   1   2   2   0   0   1   2   2   1   1   0   1   1   1   2   1   1   2   1   1   1   1   1   1   2   1   1   1   0   0   0   1   1   1   0   0   1   0   1   0   2   1   2   0   1   1   1   1   0   1   2   2   0   0   0   2   1   1   2   1   1   2   1   0   2   1   2   0   1   1   0   0   1   1
 MK-1-7                 1   0   1   1   2   0   1   1   0   1   1   0   2   0   1   2   2   0   2   0   1   2   2   0   2   0   1   1   0   1   1   2   1   2   0   1   2   2   1   2   2   1   0   0   1   2   1   1   1   2   0   1   0   2   1   2   1   1   1   1   1   0   1   0   1   0   1   1   1   1   1   1   1   0   0   1   1   1   0   1   0   0   1   1   0   2   1   1   1   0   0   2   0   0   0   1   1   1   0   0   0   2   1   1   1   0   0   2   0   2   2   0   1   0   1   2   1   2   0   0   0   0   2   0   0   1   1   2   2   0   0   1   2   2   1   1   0   1   1   1   2   1   1   2   1   1   1   1   1   1   2   1   1   0   0   0   0   1   1   1   0   0   1   0   0   0   2   1   2   1   1   0   1   1   0   1   2   2   1   0   0   2   1   1   1   2   1   2   2   1   2   1   2   0   1   1   0   0   1   1
 MK-1-8                 1   1   1   1   2   0   1   2   0   1   1   1   2   0   1   2   2   0   2   0   1   2   2   0   2   0   1   1   0   1   1   2   1   2   1   1   2   2   0   1   2   1   0   0   1   2   0   1   2   2   0   1   0   2   1   2   1   0   1   1   1   0   1   1   1   0   1   1   1   1   1   1   1   0   0   0   1   1   0   1   0   1   1   1   0   2   1   1   1   1   1   2   1   0   0   2   1   1   0   1   0   2   1   1   1   0   1   2   0   2   1   1   1   0   0   2   2   2   0   0   0   0   2   1   0   2   1   2   2   1   0   1   2   2   1   1   0   1   0   1   2   1   1   2   1   1   1   1   1   1   1   1   1   0   0   1   0   1   1   0   0   0   1   0   1   0   2   1   1   2   1   0   1   0   0   1   2   2   1   0   0   2   1   0   1   2   1   2   2   1   1   1   2   0   1   1   0   1   1   1
 MK-1-9                 1   1   1   1   2   0   1   1   1   1   1   1   2   0   0   2   2   0   2   0   2   2   2   0   2   0   1   1   0   1   1   2   1   2   1   1   1   2   0   0   2   1   0   0   1   2   0   1   1   2   0   1   0   2   1   1   1   0   1   1   1   0   2   1   1   0   2   0   1   1   0   1   1   0   0   0   1   1   0   1   0   1   1   1   1   2   2   1   1   0   1   2   1   0   0   0   1   1   0   1   0   2   1   1   1   0   1   2   0   2   1   1   1   0   1   2   2   2   0   0   0   0   0   1   0   2   1   2   2   1   0   0   2   2   1   0   1   1   0   1   1   1   2   2   1   1   1   1   1   1   1   1   1   0   0   1   0   1   1   1   0   0   1   0   2   0   2   0   1   2   0   0   1   0   0   1   2   2   1   0   0   2   1   0   1   1   1   2   2   0   2   1   2   0   1   1   0   0   1   1
 MK-1-10                1   1   2   1   2   0   2   1   1   1   1   1   1   0   0   2   2   0   2   1   2   1   2   0   2   0   1   2   0   0   1   2   1   1   1   1   1   2   0   0   2   1   0   0   2   2   0   1   1   2   1   1   0   2   1   1   1   0   1   1   1   0   1   1   0   0   2   0   1   1   0   1   1   0   0   0   1   1   0   0   0   1   2   2   1   2   1   1   1   0   1   2   1   0   0   0   1   1   0   2   0   2   1   1   1   0   1   1   0   2   1   2   1   0   1   2   2   2   0   0   0   0   0   1   1   2   1   2   2   0   0   0   1   2   1   0   1   1   0   2   1   1   2   2   1   1   1   1   1   1   1   1   1   0   0   1   1   1   1   2   0   2   1   1   2   0   2   0   0   2   1   0   2   0   1   1   2   2   0   1   0   1   0   1   2   1   1   2   2   1   2   1   2   0   1   1   0   0   1   1
 MK-1-11                1   1   2   1   2   0   2   1   1   0   1   1   2   0   0   2   2   0   2   1   2   1   2   0   2   0   2   2   0   0   0   2   1   1   1   1   1   2   0   0   1   1   0   0   2   2   0   0   1   2   1   1   0   2   1   1   1   0   2   1   1   0   1   1   0   0   1   1   1   1   2   1   1   0   0   0   1   1   0   0   0   1   2   2   1   2   1   1   1   0   0   2   2   0   0   0   1   1   0   2   0   1   1   1   0   1   1   1   1   1   0   2   1   1   1   2   2   0   0   0   0   0   1   2   1   2   1   2   2   0   0   0   2   2   1   0   1   1   1   2   0   1   2   2   1   2   1   2   1   1   1   1   1   0   1   1   1   1   0   2   0   2   1   1   2   0   2   0   0   2   1   0   2   1   1   1   2   2   0   1   0   1   0   1   2   1   0   2   2   1   2   1   2   0   1   1   1   0   1   1
 MK-1-12                1   1   2   1   2   0   2   1   1   0   1   2   2   0   0   2   2   1   2   2   1   1   2   0   2   0   2   2   0   1   0   2   1   1   1   1   1   2   0   0   1   1   0   0   1   2   0   0   0   2   1   1   0   1   1   1   1   0   1   1   1   0   1   1   0   0   1   1   1   1   2   1   1   0   0   0   1   1   0   0   1   1   2   2   1   2   1   1   1   0   0   2   2   0   0   1   1   0   0   2   0   1   1   1   1   1   1   1   1   1   0   1   1   2   1   2   2   0   0   0   0   0   1   1   1   1   0   2   2   0   0   0   1   2   1   0   1   2   1   2   0   2   1   1   1   2   1   2   1   1   1   1   1   0   1   1   1   0   0   1   0   2   1   1   2   1   2   0   0   2   1   0   2   1   1   1   1   2   0   1   1   1   1   1   1   1   0   2   2   1   2   1   2   0   1   1   1   0   1   1
 MK-1-13                0   1   1   1   2   0   2   1   1   0   1   2   1   0   0   2   1   1   0   2   1   1   2   0   2   0   1   2   1   1   0   2   1   1   1   1   0   2   0   0   1   1   0   0   1   2   0   0   0   2   1   1   0   1   1   1   1   0   1   1   1   0   1   0   0   0   2   1   2   0   2   1   1   0   0   0   1   1   0   0   1   1   2   2   1   2   1   1   1   0   0   2   2   0   1   1   1   1   0   2   0   0   0   1   1   1   1   1   1   1   1   1   2   2   1   2   1   0   1   0   0   1   1   1   1   1   1   2   2   0   0   0   1   2   1   0   1   2   1   2   0   2   1   1   1   2   1   2   1   1   1   1   1   0   1   1   1   1   0   1   0   2   1   2   2   0   1   1   1   2   1   0   2   1   1   1   1   2   0   1   1   0   1   1   1   1   0   2   2   1   2   1   2   0   1   1   1   0   1   0
 MK-1-14                0   1   1   1   2   0   2   2   1   0   1   1   1   0   0   2   1   1   0   1   1   1   2   0   2   0   1   0   0   1   1   2   2   1   0   1   0   2   1   0   1   1   0   1   0   2   0   0   0   1   1   1   0   1   1   1   1   0   1   1   1   0   1   0   0   0   2   1   2   0   2   2   2   0   0   0   1   1   0   0   1   1   2   2   0   1   1   2   1   0   0   2   2   0   1   1   1   1   0   2   1   0   0   1   1   1   1   1   2   1   1   1   2   2   1   2   1   0   1   0   0   1   1   1   0   1   2   2   1   1   0   0   1   2   1   0   1   1   1   1   0   2   1   1   1   2   1   2   0   1   1   1   1   0   1   1   1   1   0   1   0   2   1   2   2   0   1   1   1   2   1   0   2   1   1   1   1   2   0   2   1   0   1   1   0   1   0   2   2   1   2   1   2   0   1   1   1   1   1   1
 MK-1-15                0   1   1   1   2   1   2   2   1   0   1   2   1   0   0   2   1   1   0   2   1   1   2   0   2   0   1   0   0   1   1   2   2   1   0   1   0   2   1   0   0   0   1   1   0   2   0   0   1   1   1   1   0   1   1   1   1   0   1   1   1   1   0   0   0   0   2   0   2   1   2   2   1   0   0   0   1   1   0   0   2   1   2   1   1   0   1   1   1   0   0   2   1   0   1   1   1   1   0   2   1   0   0   1   1   1   2   1   2   1   1   1   2   2   1   1   1   0   0   0   0   1   1   1   0   1   1   2   1   1   0   0   1   2   0   0   1   1   1   1   0   2   0   1   1   2   2   1   0   1   2   1   1   0   1   1   1   1   0   1   0   1   1   2   2   0   0   1   2   2   1   0   2   1   1   1   1   2   0   2   1   0   1   1   0   0   1   2   2   1   2   1   0   1   1   1   1   1   1   1
 MK-1-16                0   1   1   1   2   1   2   1   1   0   1   2   1   1   1   2   1   1   0   2   2   2   2   0   2   0   1   1   1   1   1   2   2   1   0   1   0   1   1   1   1   0   1   0   1   2   0   0   1   1   0   1   0   1   1   1   1   0   1   1   1   2   0   0   1   0   2   0   1   1   2   2   0   0   0   0   1   0   0   0   2   1   2   1   1   0   1   1   1   0   0   1   1   0   1   2   0   1   0   2   0   0   0   1   2   1   2   1   2   1   1   1   2   2   1   1   1   0   0   0   0   1   1   1   0   2   1   2   1   1   1   1   1   1   0   0   2   1   1   1   0   1   0   0   1   2   2   1   0   1   2   1   0   0   1   1   1   1   0   1   0   1   1   2   2   0   0   2   2   2   1   0   2   1   1   1   1   2   0   2   1   1   1   1   1   0   1   2   2   1   2   1   2   1   1   1   2   0   1   1
 MK-2-1                 2   1   0   0   2   1   1   1   1   2   1   1   1   1   2   0   1   2   0   0   1   1   1   1   0   1   0   2   2   1   0   0   0   1   1   1   1   2   1   0   0   0   1   2   1   1   2   1   1   1   2   1   1   1   0   2   1   1   0   1   1   1   2   2   1   1   1   0   2   2   1   0   0   0   2   1   0   1   1   1   1   0   2   2   1   1   0   2   2   0   0   1   2   1   0   1   1   1   1   0   0   2   2   0   2   2   0   1   1   1   1   0   2   1   0   1   1   1   2   0   1   1   1   2   2   1   0   1   1   0   1   1   1   1   0   1   2   1   1   0   1   1   2   2   2   0   2   1   1   1   1   0   1   2   1   0   0   2   1   1   1   1   2   1   1   1   2   2   1   1   0   0   1   1   1   1   0   1   1   2   0   1   0   0   2   1   1   0   1   2   2   2   2   0   0   1   2   1   0   1
 MK-2-2                 2   1   0   0   2   1   1   0   1   2   1   1   1   1   2   0   0   2   1   1   1   0   1   0   0   0   0   2   2   1   0   1   0   0   1   2   1   2   1   0   0   0   2   2   1   1   2   1   1   1   2   1   1   1   0   2   1   1   0   1   1   2   2   2   1   0   1   0   2   2   1   0   0   0   2   1   0   1   1   0   1   0   2   2   1   1   1   2   2   0   0   1   1   1   0   1   1   1   1   1   0   2   1   0   2   2   0   0   1   1   1   0   2   1   0   1   1   1   2   0   0   0   1   2   2   1   0   1   1   0   1   1   1   1   0   1   2   1   2   0   2   1   2   2   2   0   1   1   1   0   1   1   2   0   1   0   0   2   1   1   1   1   2   1   0   1   2   1   1   1   0   1   1   1   1   1   0   1   1   2   0   1   0   0   2   1   1   0   1   2   2   2   2   0   0   1   1   1   0   2
 MK-2-3                 2   1   1   0   2   1   1   0   1   2   1   1   1   1   2   0   0   2   1   1   2   0   1   0   0   1   0   1   2   2   0   1   0   1   1   2   1   2   1   0   0   0   1   2   1   1   2   1   2   1   2   1   1   1   0   2   1   1   0   1   0   1   1   2   1   0   1   1   2   2   2   0   0   0   2   1   0   1   1   0   0   0   2   2   2   1   1   2   2   1   0   0   1   1   0   2   1   1   2   1   0   2   1   0   2   2   0   0   1   2   1   0   2   1   0   1   1   1   2   0   0   0   1   1   1   1   0   1   1   0   1   1   0   0   0   1   2   1   2   0   2   1   2   2   2   0   1   1   1   0   1   1   2   0   1   0   0   2   1   1   2   1   2   1   0   1   2   1   1   1   0   1   1   1   0   1   0   1   1   2   1   1   0   0   2   2   2   0   1   1   2   1   2   0   0   1   0   1   1   2
 MK-2-4                 2   2   1   0   2   1   1   1   2   2   0   1   1   1   2   1   1   2   1   1   1   1   1   1   0   0   0   1   2   2   0   1   0   1   1   2   1   2   0   0   0   0   1   2   1   1   2   1   1   1   2   1   1   1   0   1   1   1   0   1   0   0   1   2   1   0   1   0   1   1   2   0   0   0   2   1   0   1   1   0   0   0   2   2   2   0   0   2   1   1   0   0   1   1   0   1   1   1   2   1   0   1   1   0   2   2   0   0   1   2   1   0   2   1   0   1   1   1   2   0   0   0   2   0   1   0   0   1   2   0   1   1   0   0   0   1   2   1   2   0   2   1   1   1   2   0   1   1   1   0   1   1   2   1   0   0   0   2   1   1   1   1   2   1   0   1   2   1   1   1   0   1   1   1   0   1   0   1   1   2   1   1   0   0   1   2   1   0   1   1   2   1   2   1   0   1   0   1   1   2
 MK-2-5                 2   2   1   0   1   1   1   1   2   2   0   1   0   1   2   1   1   2   1   0   1   2   1   1   0   1   0   0   2   2   0   1   0   1   1   2   1   2   0   0   0   0   1   1   1   1   1   1   1   1   2   1   1   1   0   2   2   1   0   1   0   0   1   2   0   1   0   0   1   1   1   0   0   0   2   1   0   1   1   0   0   1   2   2   2   0   0   2   1   1   0   0   0   1   1   0   1   1   2   1   0   1   1   0   1   2   1   0   1   1   1   0   2   1   0   1   1   1   2   0   0   1   2   0   1   0   0   1   2   1   1   1   0   2   0   1   2   1   2   1   2   1   1   1   2   0   1   1   1   0   1   1   1   1   0   0   1   2   1   1   1   1   2   1   1   1   0   2   1   1   0   1   1   1   1   1   0   1   1   2   0   1   0   1   1   2   1   0   1   2   2   1   2   1   1   2   0   0   1   2
 MK-2-6                 2   2   0   0   1   1   1   0   2   1   0   2   0   1   2   1   1   1   1   0   1   2   1   1   0   1   0   0   2   2   0   1   0   1   1   2   1   2   0   0   0   0   1   1   1   1   1   1   2   1   2   2   1   1   1   2   2   2   0   1   0   0   1   2   0   0   0   0   1   0   0   0   0   0   2   1   0   1   1   0   1   1   2   2   2   0   0   2   1   1   1   0   0   1   2   0   1   1   2   1   0   1   1   1   1   2   2   0   1   1   1   0   2   1   0   1   1   1   2   0   1   2   2   1   0   0   0   1   2   1   1   1   0   2   0   1   2   1   2   1   2   2   1   1   2   0   1   1   1   0   1   2   1   1   1   0   1   2   1   1   1   1   2   1   1   1   0   2   0   1   0   1   1   2   1   1   0   1   1   2   1   1   0   1   1   2   1   0   2   1   2   1   2   1   1   2   0   0   1   2
 MK-2-7                 2   2   1   0   1   1   1   0   1   1   0   2   0   1   1   1   1   0   1   1   2   2   1   0   0   1   1   0   1   1   1   1   0   1   1   2   1   2   0   0   1   1   1   1   1   1   1   1   2   1   2   1   1   1   0   2   2   2   0   2   0   1   1   2   0   0   0   0   2   0   0   0   0   0   1   1   0   1   1   0   1   1   2   1   2   0   0   2   1   1   1   0   0   1   2   0   1   0   2   1   0   1   1   1   1   1   2   0   1   1   1   0   2   1   0   1   1   2   1   0   1   2   2   1   0   0   0   1   2   1   1   1   0   1   0   1   2   1   2   1   2   2   1   1   2   0   2   1   1   0   2   2   1   1   1   1   1   2   1   1   1   1   2   1   1   1   0   1   1   1   0   1   2   2   1   1   0   2   1   2   1   1   0   1   2   2   1   1   2   1   1   2   2   1   1   2   0   1   2   1
 MK-2-8                 2   2   1   1   1   1   1   0   1   1   0   2   0   1   1   1   1   1   1   1   2   1   1   1   0   1   1   0   1   1   1   1   0   1   1   1   1   2   1   0   1   1   1   1   1   1   1   1   1   1   2   1   0   1   0   2   1   1   0   2   0   1   1   1   0   0   1   1   2   0   1   0   0   0   1   1   0   0   1   0   1   1   2   1   2   0   0   2   2   0   1   0   0   1   2   0   1   0   2   1   0   1   1   1   1   1   2   0   0   1   1   0   2   0   0   1   1   2   1   0   1   1   2   1   0   0   0   1   2   1   1   1   1   1   1   2   2   1   2   1   2   2   1   1   2   1   2   1   1   0   2   2   1   1   1   1   1   2   1   1   1   1   2   1   1   1   1   1   1   1   0   1   0   2   1   1   0   2   1   2   0   1   0   1   2   2   2   1   1   1   1   2   1   2   1   2   0   2   2   1
 MK-2-9                 2   2   0   1   1   1   1   0   2   1   1   2   0   2   1   2   1   1   1   1   2   1   0   1   0   1   2   0   1   0   1   1   0   1   1   0   1   2   1   1   1   1   1   1   1   0   1   1   1   1   1   1   0   1   0   1   1   1   0   1   0   1   1   1   0   0   1   1   2   0   1   0   1   0   1   1   1   0   1   1   1   1   2   0   1   0   0   1   2   0   1   0   0   1   2   0   1   0   2   2   1   1   2   1   1   1   2   0   0   1   1   0   2   0   0   1   1   2   1   0   1   1   2   1   1   0   0   1   2   1   1   1   1   1   1   1   2   1   2   0   2   2   1   1   2   1   2   1   1   0   2   2   1   1   1   1   1   2   2   1   1   1   2   1   1   1   1   1   1   1   0   1   0   2   1   1   0   2   1   2   0   1   0   1   2   2   2   1   1   1   1   2   1   2   1   2   0   2   2   1
 MK-2-10                2   2   0   1   1   1   1   0   2   1   1   2   1   2   1   2   1   1   1   2   2   1   1   1   0   1   2   0   1   0   1   1   0   1   1   0   1   2   1   1   1   1   1   0   1   0   1   1   1   1   1   1   0   1   2   1   1   2   0   1   1   1   1   1   0   0   1   1   2   0   1   0   1   0   1   1   1   0   1   1   1   1   2   0   1   1   0   1   1   0   1   0   1   1   2   0   1   0   2   2   2   1   2   1   1   1   2   0   1   1   1   0   1   0   0   0   0   2   1   0   1   1   1   1   1   0   0   1   2   1   1   1   1   2   1   1   1   0   2   0   2   2   2   2   2   1   2   1   1   0   2   2   1   1   1   1   1   2   2   1   1   2   2   1   1   1   2   1   1   1   0   1   0   2   1   1   0   2   0   2   0   1   0   0   2   2   2   1   1   0   1   2   1   1   1   2   0   2   2   0
 MK-2-11                1   2   0   2   0   1   1   1   2   1   1   2   1   1   0   2   1   2   1   2   2   1   0   1   0   1   1   1   1   1   1   1   0   1   1   0   1   2   1   1   1   1   1   0   1   0   1   1   1   1   1   1   0   1   2   1   1   2   0   1   1   1   1   1   0   0   1   1   2   0   2   0   1   0   1   1   1   1   2   1   1   1   2   0   1   1   0   1   1   1   1   0   1   1   2   0   1   0   2   1   2   1   1   1   1   1   2   0   1   1   1   0   1   0   0   0   0   2   0   1   1   1   1   0   2   0   0   1   2   1   1   1   1   1   0   1   1   1   2   0   2   2   2   1   2   1   2   1   1   0   2   2   2   2   1   1   1   2   2   1   1   2   2   1   1   1   2   0   1   1   0   1   0   2   1   1   0   1   0   2   1   0   0   0   2   2   2   1   1   0   1   2   1   1   0   2   0   1   2   0
 MK-2-12                1   1   0   2   0   1   1   1   2   1   1   1   1   1   0   2   1   2   1   2   2   1   0   0   0   1   1   1   1   1   2   1   0   1   2   0   1   2   1   0   0   1   2   0   1   0   1   2   1   1   1   1   0   1   2   1   1   2   0   1   1   1   1   1   0   0   1   1   2   0   2   0   1   0   1   1   1   0   2   2   1   1   2   0   1   1   0   1   1   1   1   0   1   1   2   0   1   1   2   1   2   1   2   1   1   1   2   0   1   0   1   1   1   0   0   0   0   2   0   1   1   1   1   1   1   0   1   1   2   1   1   1   1   1   0   1   1   0   2   0   2   2   2   0   2   1   2   1   1   0   2   2   2   2   1   1   1   2   2   1   2   2   2   1   1   1   1   1   1   1   1   2   0   2   1   1   0   1   0   2   1   0   0   1   2   2   2   1   1   0   2   2   1   1   1   2   0   1   2   0
 MK-2-13                0   1   0   1   0   2   1   1   2   2   1   1   1   1   0   1   1   1   0   2   2   2   0   0   0   1   1   1   1   1   1   1   0   1   2   0   0   2   1   0   0   1   2   0   1   0   1   2   2   1   1   1   2   1   1   1   1   2   0   1   2   1   1   2   0   0   1   1   2   1   2   0   1   1   1   1   1   0   2   2   1   1   2   0   1   2   1   1   1   1   1   0   1   1   2   0   1   1   2   1   2   1   2   1   1   1   1   0   1   0   1   1   1   0   1   0   0   2   0   1   1   1   1   1   1   1   0   2   2   1   1   1   2   2   0   1   1   0   2   0   2   2   2   0   2   1   2   0   1   0   2   2   2   2   1   1   1   2   2   1   2   1   2   0   1   1   1   1   1   0   1   2   0   2   1   1   0   1   0   2   1   1   0   1   1   2   2   1   2   0   1   2   2   1   1   2   0   1   1   1
 MK-2-14                0   1   0   1   2   2   1   1   2   2   1   1   1   0   0   0   1   1   0   2   2   2   0   1   0   1   1   1   1   1   1   1   0   1   0   0   0   2   1   0   0   1   2   1   1   0   1   2   2   2   1   1   2   1   1   1   2   2   1   1   2   1   2   2   1   1   1   1   2   1   1   0   0   1   1   1   1   1   1   2   1   1   2   0   0   2   1   1   1   1   1   0   1   1   2   0   1   1   2   1   2   1   2   1   1   1   1   1   2   0   1   0   1   0   2   0   0   2   0   1   1   0   1   0   1   1   0   2   2   2   1   1   1   2   0   0   2   0   2   1   2   2   2   0   2   1   2   0   1   0   2   2   2   2   1   0   1   2   2   1   2   1   1   0   1   1   1   1   1   1   1   2   0   2   1   1   0   1   0   1   1   1   0   1   2   2   2   1   2   0   1   1   2   1   1   2   0   1   1   1
 MK-2-15                1   1   0   1   2   2   1   2   1   2   1   0   1   0   0   0   1   1   0   2   2   2   0   2   0   0   1   1   1   1   1   1   0   1   0   0   0   1   1   0   1   1   2   1   1   0   2   2   2   1   0   2   2   1   1   1   2   1   2   1   1   1   2   0   1   0   1   1   2   1   1   0   1   1   1   0   1   1   1   2   1   1   2   0   0   2   0   1   1   1   0   0   1   1   2   0   0   1   2   0   1   2   2   0   1   1   1   1   0   0   1   0   1   0   2   0   0   2   0   1   1   1   2   0   1   1   1   2   2   2   1   1   1   1   0   0   2   1   2   1   1   2   2   0   2   1   2   0   1   0   1   2   2   2   1   0   0   1   2   2   2   1   0   2   1   1   1   1   1   1   1   2   0   2   2   1   0   1   0   0   1   1   0   1   2   2   2   1   2   0   1   1   2   1   1   1   0   1   1   1
 MK-2-16                1   1   0   1   2   1   1   2   1   2   1   0   1   0   0   0   1   1   0   2   2   2   0   1   0   1   0   1   1   1   1   1   0   2   0   0   1   0   1   0   1   1   2   1   2   1   2   2   1   1   0   2   2   1   0   1   2   0   2   1   1   1   2   0   1   0   1   1   2   0   1   0   1   2   1   1   1   1   0   1   1   1   1   1   0   2   0   0   0   1   0   0   1   0   2   0   0   0   2   1   1   2   1   0   1   1   1   1   0   0   1   0   1   1   2   0   0   1   0   1   2   1   2   0   1   1   2   2   2   2   1   1   1   1   1   0   1   1   2   1   1   2   2   1   2   1   2   0   1   0   0   2   1   2   2   0   0   0   2   2   2   1   0   2   0   1   0   1   1   1   1   2   1   2   2   1   1   1   0   0   0   1   0   1   1   2   2   1   2   0   1   1   1   0   1   1   1   1   0   1
 MK-3-1                 2   0   1   1   1   0   1   0   0   1   0   1   2   0   1   1   0   2   2   2   1   2   1   2   1   1   2   2   1   1   1   1   2   1   0   0   0   0   2   0   2   2   1   1   2   0   1   0   0   1   2   2   0   2   1   0   0   0   1   2   1   2   0   1   0   1   1   2   1   0   1   1   1   1   2   1   0   2   0   0   1   1   1   0   1   1   1   1   0   1   2   0   0   1   1   2   0   0   1   1   0   0   2   0   2   1   1   2   2   1   1   2   1   0   0   2   1   1   1   0   0   1   2   0   1   2   1   0   1   1   1   2   1   0   0   2   1   2   0   2   1   1   1   2   2   2   1   1   1   1   2   2   2   1   0   0   0   1   2   2   1   2   1   1   1   1   1   1   2   1   0   2   2   1   1   1   0   2   0   0   1   2   2   0   1   1   0   2   0   1   1   1   0   1   2   1   1   2   1   1
 MK-3-2                 2   0   1   1   1   0   1   0   0   1   0   1   2   0   1   0   0   2   2   1   1   2   1   2   1   1   2   0   1   2   1   1   2   2   0   1   1   1   2   0   2   2   1   1   2   1   1   0   0   1   2   2   0   2   1   1   1   0   1   2   1   2   0   1   0   1   1   2   1   0   1   1   1   1   1   1   0   2   0   0   1   1   1   0   1   1   1   0   0   1   2   1   0   1   1   2   0   0   1   0   0   0   2   0   2   1   1   2   2   1   1   2   1   0   0   2   1   1   1   1   0   1   2   0   1   2   1   1   1   1   1   2   2   0   0   2   2   2   0   2   1   1   1   1   1   2   1   1   1   1   2   2   2   1   0   0   0   0   2   2   1   2   2   1   1   1   2   1   2   1   0   2   2   0   1   1   0   1   0   0   1   2   2   0   1   1   0   2   0   0   1   0   0   0   2   2   1   1   1   1
 MK-3-3                 2   0   0   1   1   1   1   0   0   1   0   1   2   0   1   0   0   2   2   1   1   1   1   2   1   1   2   0   1   2   1   1   1   2   0   1   1   1   2   1   2   2   1   1   2   1   1   0   0   1   2   2   0   2   1   1   1   1   0   2   1   2   0   1   0   0   1   2   0   1   1   1   1   1   1   1   0   1   0   0   1   1   1   0   1   1   1   0   1   1   2   0   0   1   1   2   0   0   1   0   0   1   2   0   2   1   1   1   2   1   2   2   1   0   1   2   1   0   1   1   1   1   2   0   2   1   1   1   1   1   1   2   2   0   0   2   2   2   0   0   1   1   1   1   1   2   1   1   1   1   2   2   2   1   0   1   0   0   2   2   1   2   2   1   1   1   1   1   2   1   0   2   2   0   1   1   0   1   0   0   1   2   2   1   1   1   0   2   1   0   1   0   0   0   2   2   1   1   1   1
 MK-3-4                 2   0   0   1   1   1   1   1   0   1   2   1   1   0   1   0   0   1   2   1   0   1   1   2   0   1   2   0   1   2   0   1   0   2   0   0   1   1   2   1   2   2   1   1   2   1   1   0   0   1   2   2   0   2   1   1   1   1   0   2   1   2   1   1   0   1   2   2   1   1   1   2   1   1   1   1   0   1   1   0   2   1   2   0   1   1   1   0   1   1   2   0   1   1   1   2   0   0   1   0   0   1   2   0   2   1   2   1   1   1   2   2   1   0   1   1   1   1   2   1   1   2   2   0   2   1   1   1   1   1   1   2   2   0   0   2   2   2   0   0   1   1   1   2   0   2   2   1   1   1   1   2   2   1   0   1   0   0   1   2   1   2   2   0   1   1   1   1   2   1   0   2   2   0   1   1   0   1   0   1   1   2   2   2   1   2   0   2   1   0   1   2   0   2   2   2   1   1   0   1
 MK-3-5                 2   0   0   1   1   1   1   1   0   1   2   1   1   1   1   0   0   1   2   0   0   1   2   2   0   1   2   0   2   2   0   1   1   1   1   0   1   0   2   1   2   2   1   1   1   1   1   0   0   1   2   2   0   1   1   0   1   1   0   2   1   1   1   1   0   1   2   1   1   1   1   2   0   1   1   0   0   1   1   1   1   1   2   0   1   1   1   0   1   1   2   0   2   1   1   2   1   1   1   0   2   0   2   0   2   1   2   1   1   0   2   2   2   0   1   1   1   1   1   1   1   1   2   0   2   1   2   1   1   0   1   2   2   0   0   2   1   2   2   0   1   1   1   2   0   2   2   1   1   0   1   1   2   1   0   1   0   0   1   2   1   2   1   0   0   1   1   1   1   1   0   2   2   0   1   1   1   1   0   1   1   2   2   2   1   1   0   2   1   0   1   2   0   2   2   2   1   1   0   1
 MK-3-6                 2   0   0   1   1   1   0   2   0   2   2   1   0   1   1   1   0   0   0   0   0   1   1   2   0   1   2   0   2   2   0   1   2   1   1   0   1   1   1   1   2   2   1   1   1   1   1   0   1   1   2   2   0   1   1   0   1   1   1   2   1   1   1   1   1   1   2   1   2   1   1   2   0   1   1   0   0   1   1   1   1   1   2   0   1   1   1   0   1   1   2   0   2   1   1   2   1   1   1   0   2   0   2   0   2   1   2   1   1   0   1   2   1   0   1   1   1   2   1   1   1   0   2   0   2   0   2   1   1   0   1   2   2   0   1   2   1   2   2   0   1   2   1   2   0   2   0   1   1   1   2   1   1   1   0   1   0   0   1   2   1   2   1   0   1   1   0   1   1   1   0   2   2   0   1   0   1   2   0   1   2   2   2   1   2   1   0   2   2   1   1   2   0   2   2   2   1   1   0   1
 MK-3-7                 1   0   0   1   1   1   0   2   0   2   2   1   0   2   1   1   0   0   0   2   0   1   1   1   0   1   2   0   1   2   1   2   2   1   1   0   1   1   1   1   2   2   1   0   1   1   1   1   0   1   2   2   0   0   1   0   1   2   2   2   1   1   1   1   1   1   2   1   2   1   1   2   0   1   1   1   0   1   1   2   1   1   2   0   1   1   0   0   1   1   2   0   2   0   0   2   1   1   1   0   1   0   2   0   2   1   1   2   1   0   2   2   1   0   1   1   1   2   1   1   1   0   2   0   2   0   1   1   0   0   1   2   2   0   1   2   1   2   2   1   1   2   1   2   0   2   0   1   1   2   1   1   1   1   0   2   1   0   1   2   2   2   1   0   1   1   1   1   1   0   0   2   2   0   1   1   1   2   0   1   2   2   2   1   2   1   2   2   1   1   1   2   0   2   2   2   1   1   0   1
 MK-3-8                 2   0   1   1   1   1   0   1   0   2   2   1   0   2   1   0   0   1   0   2   1   1   1   1   0   1   2   0   1   2   1   1   2   1   2   0   1   1   0   1   2   2   1   0   1   2   0   1   1   1   2   2   0   0   1   0   1   2   2   2   1   0   1   1   1   1   2   1   2   1   1   2   1   1   1   0   1   1   1   2   1   1   2   0   1   1   0   0   1   1   2   0   1   0   0   2   1   1   1   0   1   0   2   0   2   2   2   2   1   0   2   2   1   0   1   1   1   2   0   1   1   0   2   1   2   0   1   1   0   1   1   2   2   0   1   2   1   2   2   1   1   1   0   2   0   2   0   1   1   2   1   0   1   1   0   2   1   0   1   1   2   2   1   1   1   0   0   1   1   0   0   2   2   0   1   1   2   1   2   0   2   1   2   1   1   1   2   1   1   1   1   2   1   2   2   2   1   1   0   2
 MK-3-9                 2   0   1   1   1   1   0   1   0   2   1   1   0   2   1   0   0   1   0   2   1   1   1   1   0   1   1   0   2   2   0   1   2   1   2   0   1   1   0   2   2   1   1   0   1   2   0   1   1   1   2   2   0   0   1   0   1   2   1   2   2   1   0   1   1   1   2   1   1   1   1   2   1   1   2   0   1   1   1   2   1   1   1   0   1   0   0   1   1   1   2   0   1   0   0   2   2   1   1   0   1   0   2   0   2   2   2   2   1   0   2   2   1   1   1   1   1   1   0   1   1   0   2   2   2   2   1   2   0   1   1   2   2   0   1   2   1   2   2   1   1   1   0   2   0   2   0   1   1   2   1   0   1   1   0   2   1   0   1   1   2   2   2   1   1   0   1   1   1   0   1   2   1   0   1   1   1   1   2   0   2   0   2   1   0   1   2   1   1   1   0   2   1   2   2   2   1   1   0   2
 MK-3-10                2   0   1   1   1   1   0   1   0   2   1   1   0   2   1   1   0   1   0   2   1   1   1   1   1   1   1   0   2   2   0   1   1   1   2   0   2   1   0   1   2   1   1   0   1   2   0   1   1   1   2   2   0   0   1   0   1   2   1   2   2   1   0   1   1   1   2   1   1   1   1   1   1   1   2   0   1   1   1   2   1   0   0   0   1   0   0   1   1   1   2   0   1   1   0   2   2   1   1   1   1   0   2   0   2   2   2   2   1   0   1   2   1   1   1   0   1   1   0   1   1   1   2   1   2   2   1   2   0   1   1   2   2   0   1   2   1   2   2   1   0   1   0   1   0   1   1   1   1   2   2   0   1   1   0   2   1   0   1   1   1   2   1   1   1   0   1   0   1   0   1   1   1   0   1   1   1   0   2   0   2   0   2   1   1   1   2   1   1   1   0   1   1   1   2   2   1   1   0   2
 MK-3-11                1   1   1   1   1   1   0   1   0   2   1   1   0   2   1   1   0   1   0   2   1   1   1   0   2   1   1   0   2   2   0   0   1   2   2   0   2   0   0   2   2   1   1   0   1   2   1   1   1   1   2   2   0   0   1   0   1   2   1   2   2   1   0   1   1   1   2   2   0   1   0   0   2   1   2   0   2   2   1   2   1   0   0   1   1   0   0   1   1   0   2   0   1   1   1   2   2   1   1   1   2   0   2   0   2   2   2   2   1   0   1   2   1   1   1   0   1   1   0   1   0   1   2   1   2   2   1   2   0   1   1   1   2   0   2   2   0   2   2   1   0   1   0   1   0   2   1   0   1   2   2   0   1   1   0   2   1   0   1   1   1   2   1   0   1   0   1   0   1   1   0   1   1   0   1   1   1   1   2   0   2   0   2   1   1   1   1   1   2   1   0   0   0   1   1   2   1   1   0   2
 MK-3-12                1   1   1   1   1   1   0   1   0   2   2   1   1   2   1   1   1   1   0   2   1   1   2   0   2   1   1   0   2   2   0   0   1   1   2   0   1   0   0   1   2   1   1   1   1   1   1   1   1   1   2   2   0   0   1   0   1   2   1   2   1   1   0   1   1   1   2   2   0   1   0   0   1   1   1   0   2   2   1   2   1   1   0   1   2   0   0   1   1   1   2   0   1   1   1   1   2   1   1   1   2   0   2   0   2   1   2   2   1   2   1   2   1   1   1   0   1   0   1   1   0   1   2   1   2   2   1   2   0   1   1   2   1   0   2   2   0   1   2   1   0   1   0   1   1   2   2   0   1   2   2   0   1   1   0   2   1   0   1   1   1   2   2   0   1   0   1   1   1   1   0   1   1   0   1   1   2   1   2   0   2   0   2   1   1   1   1   1   1   1   0   0   0   1   1   2   1   1   0   2
 MK-3-13                0   0   1   1   1   1   0   1   0   2   2   1   1   1   1   1   1   1   0   1   2   1   2   1   2   1   1   0   2   2   0   0   1   1   2   0   1   0   0   1   2   1   1   1   1   1   1   1   1   1   1   2   0   0   1   0   1   2   1   2   1   2   0   1   1   1   2   2   0   1   1   0   1   1   1   0   2   2   1   1   2   1   1   1   2   0   1   1   1   1   2   0   1   1   1   1   2   1   1   1   2   0   2   0   2   1   2   2   1   2   1   2   0   1   1   0   1   0   1   1   1   0   2   1   2   2   1   2   0   1   1   2   1   1   2   0   0   1   2   1   0   1   0   1   1   2   2   0   1   1   2   1   1   1   1   2   1   0   1   1   1   2   1   0   1   0   1   0   0   1   0   1   2   0   1   1   1   2   2   1   2   1   2   1   1   1   2   1   1   1   0   0   0   1   1   2   0   1   1   2
 MK-3-14                0   0   1   2   1   1   1   1   0   2   2   1   2   1   1   1   1   1   0   1   2   1   2   1   1   1   1   0   2   2   0   0   1   1   2   0   1   1   0   1   2   1   1   1   1   1   1   1   2   1   1   2   0   1   2   0   1   2   1   2   0   2   0   1   1   1   2   2   0   0   1   0   1   1   1   0   1   2   1   1   2   1   1   1   2   0   0   1   1   1   2   0   1   1   1   1   2   1   1   1   2   0   1   0   2   1   2   1   1   2   1   2   0   1   1   0   1   0   1   1   0   0   2   1   2   1   1   1   0   2   1   2   0   1   2   0   1   1   2   1   0   1   0   1   1   2   2   1   1   1   2   0   2   1   1   1   1   0   1   0   1   2   1   0   0   0   1   0   0   1   0   1   2   0   1   1   1   2   2   1   2   1   2   1   2   1   1   1   1   1   0   0   1   1   1   2   0   1   1   2
 MK-3-15                0   0   1   2   2   1   2   1   0   2   2   1   2   1   1   1   1   1   1   1   1   1   2   2   1   1   1   0   2   2   0   1   1   1   1   1   1   1   0   1   2   1   2   1   1   1   1   1   2   1   1   2   1   1   2   0   1   2   1   2   0   2   0   1   1   1   2   2   0   0   1   0   1   1   1   0   1   2   0   1   1   0   1   1   2   1   0   1   1   1   2   0   1   2   1   1   1   1   1   1   2   0   2   0   1   1   1   1   1   2   1   2   0   1   1   0   1   0   1   1   0   0   1   1   1   1   1   1   0   2   0   2   0   1   1   0   1   1   2   1   1   0   0   1   1   1   2   1   0   1   2   0   2   2   1   1   1   1   1   1   1   1   1   0   0   0   1   0   0   1   0   1   2   1   1   1   1   2   2   1   2   1   1   1   2   1   1   1   1   1   0   0   2   1   1   2   0   1   1   2
 MK-3-16                0   0   2   1   2   1   2   1   0   2   2   1   1   1   1   1   1   1   1   1   1   0   1   2   1   1   0   0   2   2   0   1   1   0   1   1   1   1   1   1   2   1   2   1   1   1   0   1   2   2   1   2   1   1   1   0   1   2   1   2   0   2   0   1   0   2   2   2   1   1   1   0   0   0   1   0   2   2   0   1   1   0   1   1   2   1   1   1   1   1   2   0   1   2   1   1   1   1   2   1   2   0   2   0   1   1   1   1   2   2   1   2   0   1   1   0   1   1   1   1   0   0   0   1   1   1   1   1   0   2   1   2   1   1   0   0   1   1   2   1   1   0   0   1   1   1   2   1   0   1   2   0   2   2   1   1   1   1   1   1   1   1   1   0   0   0   1   0   0   1   1   0   2   2   1   1   1   1   2   1   1   1   1   1   2   1   1   1   1   1   0   0   2   1   1   2   0   1   1   1
 MK-4-1                 0   0   1   1   2   2   0   0   2   1   2   1   0   1   1   2   0   0   1   2   2   1   0   0   2   1   1   0   0   0   1   1   0   1   1   2   1   2   2   1   2   2   1   0   1   1   0   0   1   1   0   2   0   0   2   0   1   0   1   1   1   2   1   0   2   0   1   1   2   0   2   0   2   1   1   1   1   0   1   0   1   0   2   1   1   2   0   2   0   2   2   0   2   1   1   1   1   2   2   0   1   0   0   1   2   0   2   1   2   0   2   0   0   2   1   1   1   0   0   2   0   0   1   0   1   1   1   2   0   0   0   1   1   2   1   0   0   2   1   0   0   1   1   0   1   1   1   2   1   0   0   1   1   1   2   2   1   1   1   2   0   2   1   1   0   1   1   1   2   2   0   1   0   2   1   2   1   2   1   2   0   1   0   1   0   1   2   2   2   1   0   0   1   1   1   1   0   0   1   0
 MK-4-2                 0   0   1   1   2   2   2   1   2   1   2   0   0   1   1   1   0   0   1   2   2   1   0   0   2   1   2   0   0   1   1   2   1   1   1   1   1   2   2   1   2   1   0   0   1   1   0   0   1   1   0   2   0   0   2   0   1   1   1   1   0   2   1   0   2   0   1   1   2   0   2   0   2   1   1   2   1   1   1   0   1   1   2   1   1   2   0   2   0   2   2   0   2   1   1   2   0   2   2   0   1   1   1   1   1   1   2   1   2   0   2   0   0   2   1   1   1   1   0   2   0   0   1   0   1   1   1   2   0   0   0   1   1   1   1   0   0   2   0   0   0   1   1   0   1   1   1   2   1   0   0   1   1   1   2   2   1   1   1   2   0   2   1   0   0   0   1   1   2   2   0   1   0   2   1   2   1   2   1   2   1   1   0   1   0   1   2   2   2   1   0   0   2   1   1   1   0   0   0   0
 MK-4-3                 0   0   1   1   2   2   2   1   2   1   1   0   0   1   1   1   0   0   1   2   2   1   1   0   2   2   2   0   0   1   2   2   1   1   1   1   1   2   2   0   1   1   0   0   0   1   0   0   1   1   1   2   0   0   2   0   1   1   1   1   0   2   1   1   2   0   1   0   2   0   2   0   2   1   1   1   1   2   1   0   1   1   1   2   1   1   0   2   0   2   2   0   2   1   1   2   1   2   2   1   2   1   1   1   1   1   2   1   1   0   2   0   0   2   1   1   1   1   0   2   0   0   1   0   1   1   1   1   0   0   0   2   1   1   1   1   0   2   0   1   0   1   1   0   1   1   1   1   1   0   0   1   1   1   0   1   1   1   1   1   0   1   1   0   0   0   1   1   2   2   0   1   0   1   1   2   0   2   1   2   1   1   0   1   0   1   2   2   2   0   0   0   2   1   1   0   0   1   0   0
 MK-4-4                 0   0   1   1   2   2   2   1   2   1   1   0   0   0   1   1   0   0   2   2   2   1   1   0   1   2   1   0   0   1   1   2   1   1   1   1   1   2   1   1   1   1   0   0   0   1   0   0   1   1   1   2   0   0   2   0   1   1   1   1   0   1   1   1   2   0   1   0   2   0   2   0   2   1   0   1   0   1   0   0   1   0   1   2   1   1   0   2   0   2   2   1   2   0   0   2   1   2   2   0   2   1   1   1   0   1   2   1   1   0   2   0   0   2   1   1   1   1   0   2   0   1   1   0   1   1   1   1   0   1   1   2   1   1   2   1   0   2   0   1   0   1   1   0   1   1   1   1   1   0   0   1   1   1   0   1   1   1   1   1   0   1   1   0   0   1   0   1   2   2   0   0   0   0   2   1   0   2   1   2   1   1   0   1   0   1   2   2   1   0   0   0   2   1   1   0   0   1   0   0
 MK-4-5                 0   0   1   1   2   2   2   1   2   1   1   0   0   0   1   1   1   0   1   2   2   1   1   0   1   0   1   0   0   1   1   1   1   1   1   1   1   2   1   1   1   1   0   1   0   1   0   0   1   1   1   2   0   0   1   0   2   1   1   1   0   1   1   1   1   0   1   0   2   0   2   0   2   1   0   1   0   1   1   0   1   1   1   2   1   1   1   2   1   2   2   1   1   0   1   2   2   1   1   0   2   2   1   0   0   1   2   1   1   0   1   0   0   2   1   1   1   1   1   1   0   1   1   0   1   1   1   1   0   2   1   2   1   1   2   1   0   1   1   1   1   1   1   0   1   1   1   1   1   0   0   1   1   1   0   1   1   1   1   0   0   1   1   0   0   1   0   2   2   2   1   0   0   0   1   1   0   1   0   2   1   0   0   1   0   1   2   2   1   1   0   0   2   2   1   0   0   1   0   1
 MK-4-6                 0   0   1   1   2   2   2   0   2   1   1   0   1   0   1   0   1   0   1   2   2   1   0   0   1   0   2   0   0   1   1   1   1   1   1   1   2   2   1   2   1   1   0   1   0   1   0   0   1   1   1   2   0   1   1   0   2   1   2   1   0   1   1   1   0   0   1   0   1   0   2   2   2   1   0   1   0   1   2   0   1   1   1   2   1   1   1   2   1   2   2   2   1   0   2   2   2   1   1   0   2   2   1   0   0   1   2   1   1   0   1   0   0   2   1   1   0   1   1   1   0   1   1   0   1   0   1   1   0   2   1   2   1   1   2   0   0   1   1   1   1   1   1   0   1   1   1   1   1   0   0   1   1   1   0   1   1   2   1   0   0   1   1   1   0   1   0   2   1   2   2   1   0   0   2   1   0   1   0   2   1   0   0   1   0   1   2   2   1   2   0   0   2   2   1   0   0   1   0   1
 MK-4-7                 0   0   0   1   2   2   2   1   2   1   1   1   1   1   1   0   1   0   1   2   2   1   1   0   1   0   2   0   0   1   1   1   1   1   1   1   2   2   1   2   1   1   1   1   0   1   0   0   1   1   1   2   0   1   1   1   2   1   1   0   0   0   1   1   1   1   1   0   1   0   2   2   1   1   1   1   0   1   2   0   1   1   1   2   1   1   1   2   1   2   2   2   1   1   2   1   2   1   1   0   1   2   1   0   0   2   2   1   1   0   1   0   0   1   1   1   0   1   1   1   0   1   1   0   0   1   1   1   0   2   1   1   1   1   2   0   1   1   1   1   1   1   1   0   1   1   1   1   1   0   0   1   1   1   0   1   1   2   0   0   0   1   1   1   0   1   0   2   1   2   2   0   0   0   1   2   0   1   0   2   1   0   0   2   0   0   2   2   1   2   0   0   2   2   1   0   0   1   0   1
 MK-4-8                 0   0   0   1   2   1   2   0   2   1   1   1   1   1   1   1   1   0   1   1   2   1   1   0   1   0   2   0   0   1   0   1   0   1   2   0   2   1   2   2   1   1   1   1   1   1   0   0   1   1   0   1   0   1   1   0   2   1   0   1   0   0   1   1   1   1   1   0   1   0   2   2   1   0   1   1   0   1   2   1   1   1   2   2   1   1   1   2   1   2   2   2   1   1   2   2   2   1   1   1   1   2   0   0   0   2   2   1   0   1   1   0   0   0   1   1   0   1   0   1   0   1   1   0   0   1   1   1   0   2   1   1   1   1   2   2   2   1   0   1   1   1   1   1   1   1   1   1   1   0   0   1   1   1   0   1   1   2   0   0   0   1   1   1   0   1   0   2   2   2   1   0   0   0   1   2   0   1   0   1   1   0   0   2   0   0   2   1   0   2   0   0   2   1   1   0   1   1   0   1
 MK-4-9                 0   0   0   1   1   1   2   0   2   1   1   1   1   1   1   0   1   0   1   1   2   1   0   1   1   0   2   0   0   1   0   1   0   1   2   0   2   0   2   2   1   0   1   1   1   1   1   0   1   1   0   1   0   1   0   0   2   2   0   1   0   0   1   1   2   1   1   0   1   1   2   2   1   0   1   1   0   1   2   1   1   2   1   2   1   1   1   2   1   1   2   1   1   1   2   2   2   1   1   1   1   2   1   0   0   2   0   1   0   1   1   0   0   0   0   1   0   1   0   1   0   1   0   0   0   1   1   2   1   2   2   1   1   1   1   1   1   1   0   1   1   0   1   0   1   0   1   2   1   1   0   2   1   1   1   2   0   2   0   0   0   1   1   1   1   1   1   2   2   2   0   0   0   0   1   2   0   1   1   1   1   0   0   2   0   0   2   2   0   2   0   0   2   1   1   0   1   2   0   1
 MK-4-10                0   1   0   1   1   1   2   0   2   2   1   1   1   1   1   0   1   0   1   2   2   1   0   2   1   0   2   0   0   1   0   1   1   1   2   0   2   1   2   2   1   0   1   1   1   1   1   0   1   1   0   0   0   1   0   0   2   2   0   1   0   0   1   1   2   1   1   0   1   1   2   2   1   0   1   1   0   1   2   1   1   2   1   2   1   1   1   2   1   2   2   2   1   1   2   2   2   1   1   1   1   2   0   0   0   2   0   1   0   1   0   1   0   0   0   1   0   1   0   1   0   1   0   0   0   1   1   2   1   2   2   0   1   1   1   1   1   1   1   1   1   0   1   0   1   0   1   2   1   1   0   0   1   1   1   2   0   2   0   0   1   1   1   1   0   1   2   2   2   2   0   0   0   0   1   2   0   1   1   1   1   0   0   1   1   0   2   2   0   2   0   0   2   1   1   1   1   1   0   0
 MK-4-11                0   1   0   1   1   1   2   0   2   2   1   0   1   1   2   0   1   1   1   1   2   1   0   2   1   0   2   1   1   1   1   1   1   1   2   0   2   1   1   1   1   1   1   1   1   1   1   1   1   1   0   0   0   1   0   0   2   2   0   0   0   0   1   1   2   1   1   0   1   1   2   2   1   0   1   1   0   1   2   1   1   2   1   2   1   1   1   2   1   1   2   2   1   1   1   1   2   1   1   1   1   2   1   0   0   2   0   1   0   1   0   2   1   2   0   1   0   1   0   1   1   0   1   0   0   1   1   2   1   0   1   0   1   1   1   1   1   0   1   1   1   0   2   0   1   0   1   2   0   1   0   0   1   0   2   2   0   2   1   0   1   1   1   0   0   1   1   2   2   2   0   0   0   0   1   2   0   0   1   1   1   0   0   1   1   0   2   2   0   2   1   0   1   1   1   1   1   1   0   0
 MK-4-12                1   1   0   1   0   1   2   0   1   2   1   0   1   1   2   0   1   1   1   2   2   1   1   2   1   0   2   1   1   1   1   1   1   1   2   0   2   0   1   1   1   1   1   1   1   1   1   1   1   1   1   0   0   1   0   0   2   2   0   0   0   0   1   1   2   0   1   0   1   1   1   2   1   0   1   1   0   1   2   0   2   2   1   1   1   1   2   2   1   1   1   1   1   1   2   1   2   2   0   1   2   2   1   0   0   2   0   1   0   1   1   2   1   2   0   0   0   1   0   1   1   0   1   0   0   1   1   2   1   0   1   0   1   1   1   1   1   0   1   1   1   0   2   0   1   0   1   2   0   1   1   1   1   0   1   2   0   1   1   0   1   1   1   0   1   1   1   2   1   2   1   1   0   0   2   2   0   0   0   1   1   0   1   1   1   0   2   2   0   2   1   0   1   1   1   1   1   0   0   0
 MK-4-13                1   1   0   1   1   2   2   0   1   2   0   0   1   1   2   0   1   1   1   2   2   1   1   2   2   0   1   1   1   1   0   1   2   1   1   0   2   0   1   1   1   1   1   0   2   1   1   1   1   1   1   0   0   1   1   0   2   2   0   1   0   0   1   0   2   0   2   1   1   1   2   2   1   0   1   1   1   1   2   0   1   2   1   1   1   2   2   2   0   1   1   1   1   0   1   1   2   2   0   1   1   2   1   2   0   2   0   1   1   1   1   1   1   2   0   0   0   1   0   1   1   0   1   0   0   1   1   2   1   1   1   1   1   1   1   1   1   0   1   1   1   0   1   0   1   0   1   2   0   1   2   1   0   0   1   1   0   1   1   0   1   1   1   0   0   1   1   1   1   2   0   1   0   1   2   2   0   0   0   1   1   0   1   1   1   0   2   2   0   2   1   0   1   1   1   1   1   1   0   0
 MK-4-14                2   1   0   2   1   2   2   0   2   2   0   0   1   2   2   0   1   1   1   2   2   2   1   2   1   0   1   1   1   1   0   1   2   1   1   0   2   1   1   1   1   1   2   0   2   1   1   1   1   1   1   0   0   1   1   0   2   2   0   1   0   0   1   0   2   0   2   1   1   1   2   2   1   0   1   1   1   1   2   0   1   2   1   1   1   2   2   2   0   1   1   1   1   0   1   1   2   2   0   1   1   1   1   2   0   2   0   1   1   1   1   1   1   1   0   0   0   1   1   1   2   0   1   0   0   1   2   2   1   1   1   2   1   1   1   1   1   0   1   1   1   0   0   1   1   0   1   1   0   1   2   2   0   0   1   0   0   1   1   0   2   1   2   1   0   0   1   0   2   1   0   1   0   1   2   2   0   0   0   1   0   0   1   1   1   0   2   2   0   2   1   0   1   1   1   2   0   1   0   0
 MK-4-15                2   1   0   2   1   2   2   0   2   2   0   1   1   2   2   0   1   1   2   2   2   1   1   1   0   1   1   1   2   1   0   1   2   1   1   0   2   1   1   1   1   1   2   0   2   1   1   1   1   1   1   0   0   1   1   0   2   2   0   1   1   0   0   0   2   0   2   1   1   1   1   2   1   0   1   1   1   1   2   0   1   2   1   1   1   1   2   2   0   1   1   1   1   0   1   2   2   1   1   1   0   1   1   2   1   2   1   1   1   1   1   1   1   1   0   0   0   1   1   1   2   1   1   0   0   1   2   2   1   1   1   2   1   1   1   0   1   0   1   1   1   0   0   1   1   0   1   2   0   1   2   2   0   0   1   1   0   2   1   1   2   0   2   1   0   0   1   0   2   1   1   2   0   1   2   2   0   0   0   1   0   0   1   1   1   0   2   2   0   2   1   0   1   1   1   2   0   1   1   0
 MK-4-16                1   1   0   1   1   2   2   0   1   1   0   1   1   2   2   0   1   2   2   1   2   1   1   2   1   1   2   1   2   0   0   1   2   2   1   0   2   0   1   1   1   1   2   0   2   1   1   1   1   1   1   0   1   2   1   1   1   2   0   1   1   0   0   0   2   0   2   1   1   2   2   2   1   0   1   0   1   1   2   0   1   2   1   1   1   1   2   2   0   1   2   1   1   0   1   2   2   0   1   1   0   1   1   2   1   2   1   1   1   1   1   1   1   0   0   0   0   1   1   1   2   1   1   1   0   1   2   1   1   1   1   2   2   1   1   0   1   0   1   1   1   1   0   1   1   0   1   1   0   1   2   2   0   0   1   1   0   2   1   1   2   0   2   1   0   0   1   0   2   2   1   2   0   1   2   2   0   0   0   2   2   0   1   2   1   0   2   2   1   2   1   0   0   1   1   1   0   1   2   0
 MK-5-1                 2   1   1   1   0   1   2   0   2   2   1   1   1   2   1   1   1   0   1   1   1   1   1   1   2   1   0   0   2   1   1   1   0   1   2   2   1   1   1   1   1   2   2   2   1   2   2   0   2   1   2   0   1   0   1   2   1   2   2   0   2   0   1   1   1   2   2   0   1   1   0   2   1   1   2   1   1   1   0   2   1   2   0   2   2   0   2   1   2   0   2   0   1   0   0   0   2   1   1   0   1   2   1   2   0   2   1   1   0   1   2   0   0   0   1   0   2   1   2   1   1   1   0   0   2   1   0   2   0   1   0   1   2   1   2   1   1   1   1   0   1   1   1   1   1   2   1   1   1   0   2   1   1   1   1   1   2   2   1   1   0   1   1   1   1   0   2   2   0   1   1   0   0   1   1   2   0   0   1   1   2   1   0   2   1   1   0   1   2   2   2   1   1   2   1   1   0   1   1   1
 MK-5-2                 2   1   1   1   0   2   2   0   2   0   1   1   0   2   1   1   1   0   1   1   1   1   2   1   1   1   0   0   2   0   1   1   0   1   2   1   1   1   1   1   1   2   1   1   1   2   2   0   1   2   2   0   1   1   1   2   1   2   2   0   2   1   1   1   1   2   2   0   1   1   0   2   1   0   2   1   1   0   1   2   0   2   0   2   2   0   1   0   2   0   2   0   0   1   0   0   2   1   1   0   1   2   1   2   0   2   1   1   0   1   2   0   0   0   1   0   2   1   2   1   1   1   1   0   2   1   0   2   0   1   0   0   2   1   1   1   2   1   1   0   1   1   1   1   1   2   1   1   1   0   2   1   1   2   0   2   2   2   1   0   0   0   1   1   1   0   2   1   0   1   1   0   0   1   1   2   0   2   0   1   2   1   2   2   1   0   0   1   1   2   2   1   1   2   2   1   0   1   1   2
 MK-5-3                 2   1   1   1   1   1   2   0   2   0   0   1   0   2   1   1   1   0   1   1   1   1   2   1   1   0   0   0   2   0   0   1   0   1   2   1   1   1   1   1   1   2   1   1   1   2   2   1   1   2   2   0   1   0   1   2   1   2   2   0   1   1   1   0   1   1   2   0   1   1   0   2   1   0   2   1   1   0   1   2   0   2   0   2   2   0   1   0   2   0   2   1   0   1   1   2   2   1   1   0   0   1   1   2   0   2   2   1   0   1   0   0   2   0   1   1   2   1   2   1   1   1   1   0   2   1   0   2   0   1   1   0   1   2   1   1   2   1   1   0   1   1   1   2   1   2   1   0   1   1   2   1   1   2   1   2   2   2   1   0   0   2   2   1   1   1   2   1   0   2   1   1   0   1   1   2   0   2   0   1   2   1   1   1   2   0   0   1   1   2   2   1   1   1   2   1   0   1   1   1
 MK-5-4                 2   1   1   1   1   1   2   0   2   0   0   1   0   2   1   1   1   1   2   1   1   1   2   1   0   0   0   0   2   0   0   1   1   1   2   1   1   2   1   0   0   2   1   0   1   1   2   0   1   1   2   0   1   0   1   1   1   2   2   0   1   1   1   0   1   1   2   0   1   1   0   2   2   0   2   1   2   1   1   2   0   2   0   1   2   0   0   0   2   0   2   1   0   1   1   2   1   1   1   1   0   1   1   2   0   2   2   1   0   1   0   0   2   0   0   1   2   1   1   1   1   2   2   1   1   1   0   2   0   1   1   0   1   2   1   0   2   1   0   1   1   1   1   2   2   2   1   1   1   1   2   1   1   2   1   2   2   2   1   0   0   2   1   0   1   1   2   0   0   1   1   1   1   2   1   2   0   2   0   1   2   1   1   2   2   0   1   1   1   2   2   1   1   1   2   1   1   1   1   1
 MK-5-5                 2   1   1   2   1   1   2   0   2   0   0   1   0   2   1   1   1   1   2   1   1   1   2   1   0   0   0   0   1   0   1   1   1   1   2   1   1   1   2   0   0   2   1   0   1   2   2   0   1   1   2   0   1   0   1   1   0   2   2   0   1   1   1   0   1   1   2   0   1   1   0   2   2   0   2   1   2   1   1   2   0   2   0   1   2   0   0   0   2   0   1   1   0   1   1   2   1   1   1   1   0   1   1   1   0   2   2   1   0   1   0   0   2   0   0   1   2   1   1   1   1   2   2   1   1   0   0   2   0   1   1   0   1   2   1   1   2   1   0   1   1   1   1   2   2   2   1   1   2   1   2   1   1   2   2   2   1   2   1   1   0   2   1   0   1   1   1   1   0   1   1   1   0   2   0   2   0   2   0   1   2   1   1   2   2   0   1   1   1   2   2   1   1   0   2   1   1   1   1   1
 MK-5-6                 2   1   1   2   1   1   2   2   2   0   0   2   0   2   1   1   1   1   2   1   1   1   1   1   0   0   0   0   1   0   0   1   1   1   2   1   1   1   1   1   0   1   1   0   1   2   2   1   1   1   2   0   0   1   1   1   0   2   1   0   1   1   1   0   1   1   2   0   1   1   0   2   2   0   2   1   1   1   1   2   0   2   0   1   1   0   0   1   2   0   2   1   0   1   1   2   1   1   2   1   0   1   1   1   0   1   2   1   0   1   1   0   2   0   0   1   2   1   2   1   2   1   2   1   1   0   0   2   1   1   1   0   1   2   2   1   2   0   0   1   2   1   1   2   2   1   1   1   2   1   2   1   1   2   1   2   1   2   1   1   0   2   1   0   1   1   1   1   0   1   1   1   0   2   0   1   0   2   1   1   2   1   1   2   2   0   1   1   1   2   2   1   1   1   2   2   1   0   1   2
 MK-5-7                 2   0   1   1   1   1   2   2   2   1   0   2   0   2   1   0   1   1   2   1   1   0   0   1   1   0   0   0   1   0   0   0   2   1   2   1   1   1   0   1   0   1   1   0   1   2   1   2   1   2   2   0   0   1   1   1   0   2   1   0   1   0   1   1   1   2   2   0   0   1   0   2   2   0   2   1   1   1   1   2   0   1   0   0   1   0   0   1   1   0   2   1   1   0   1   2   1   0   1   0   0   1   1   1   0   0   2   1   0   1   1   1   2   1   0   1   2   1   2   1   2   1   2   1   1   0   0   2   0   1   1   0   0   2   1   1   2   0   0   1   2   1   1   1   2   1   1   1   2   1   2   1   1   2   1   2   1   2   1   1   0   2   2   0   1   1   1   1   0   1   1   1   0   1   0   1   0   2   1   1   1   1   2   2   2   0   1   1   1   2   2   1   1   1   2   2   1   0   2   2
 MK-5-8                 2   0   1   1   1   1   2   2   1   1   0   2   0   2   1   0   1   1   2   0   1   0   0   0   2   0   0   0   2   0   1   0   2   1   2   1   1   1   0   1   0   1   1   0   1   2   1   2   2   2   2   0   0   1   1   2   0   2   1   0   2   0   2   1   1   2   2   0   0   1   0   2   2   0   1   1   1   1   1   2   0   1   0   0   1   0   1   1   1   0   1   1   2   0   1   2   1   0   1   1   0   1   1   1   1   0   1   1   0   1   1   1   2   1   0   1   2   1   2   1   2   1   2   1   1   0   0   2   0   1   1   0   0   2   1   1   2   0   0   0   2   0   1   1   2   2   1   1   2   1   2   1   1   2   2   2   0   2   1   2   0   2   2   1   1   1   1   1   0   1   1   2   0   1   0   1   0   2   0   1   1   1   2   2   1   0   1   1   1   2   2   1   1   2   2   2   1   0   2   2
 MK-5-9                 2   0   1   0   1   1   1   2   1   1   2   1   1   2   1   0   1   1   2   0   1   0   2   1   2   0   0   0   2   1   2   0   2   1   2   2   1   1   0   2   0   1   1   0   1   2   1   2   2   2   1   1   1   1   0   2   0   1   1   0   2   0   1   1   1   2   2   0   0   1   0   1   1   0   1   1   1   1   1   1   1   1   0   1   1   0   1   1   0   2   1   1   1   0   1   1   1   0   1   1   0   1   1   1   1   0   1   1   0   2   1   1   2   1   0   1   2   1   2   1   2   1   2   1   1   0   0   2   0   1   1   0   0   2   1   1   2   0   0   0   2   1   1   1   2   2   1   1   2   1   2   1   1   2   2   2   0   2   1   2   0   2   2   1   1   1   1   1   0   1   1   2   1   1   0   1   0   2   0   0   1   0   2   2   2   0   1   2   1   2   2   1   1   2   2   2   1   0   2   2
 MK-5-10                1   0   1   0   1   1   1   1   1   1   2   1   1   2   1   0   1   1   1   0   1   0   2   1   2   0   0   0   2   1   2   0   1   2   2   2   1   1   1   2   0   1   1   0   1   1   1   1   2   2   0   1   1   1   0   2   0   1   1   0   2   0   1   1   1   2   2   0   0   1   0   2   1   0   1   1   1   1   1   1   2   0   0   0   1   1   1   1   1   2   1   1   1   0   0   1   1   1   1   1   0   1   1   1   1   0   2   1   0   0   1   1   2   1   0   1   1   1   1   1   2   0   2   1   1   0   0   2   0   2   1   0   0   2   1   2   2   0   0   0   2   1   0   1   1   1   0   1   2   2   2   2   0   2   2   2   0   2   1   1   0   2   2   1   1   1   1   0   0   1   1   2   1   1   0   2   0   1   1   1   1   0   2   2   1   0   1   2   1   2   2   0   1   2   2   2   1   1   2   2
 MK-5-11                1   0   1   0   1   1   1   2   1   0   2   1   2   2   1   0   1   1   1   0   0   0   2   0   0   0   0   0   2   1   2   0   1   2   2   1   0   1   1   2   0   1   1   1   1   2   1   1   2   2   0   1   1   1   0   2   0   1   0   0   1   0   1   1   1   1   2   0   0   1   1   2   2   0   1   1   1   2   0   1   2   1   0   0   1   1   1   1   1   2   1   2   0   1   0   1   0   1   1   1   0   1   1   1   1   0   2   1   0   0   2   1   2   1   0   1   1   1   1   1   2   1   1   1   1   0   0   2   0   2   1   0   0   2   1   2   2   1   0   0   2   1   0   1   1   1   0   2   1   2   2   2   1   2   1   2   0   2   0   1   1   2   2   0   0   1   1   1   0   1   1   2   1   1   0   1   0   1   1   1   1   0   2   2   1   0   1   2   2   2   2   0   1   2   2   2   1   1   2   2
 MK-5-12                2   0   1   0   1   1   1   2   1   0   2   1   2   2   1   1   1   1   1   1   0   0   2   0   0   0   0   1   2   1   2   0   1   2   2   1   0   1   2   2   0   1   0   1   0   2   1   1   1   2   0   1   1   1   0   2   1   0   0   1   1   0   1   1   1   1   2   1   0   0   1   2   2   0   1   1   1   2   0   1   2   2   0   0   1   1   0   2   0   2   1   2   0   2   0   1   1   1   2   1   0   0   1   1   1   0   1   1   0   0   2   1   1   1   0   1   1   1   1   1   2   1   1   1   0   0   0   2   1   2   1   0   0   1   1   1   1   1   0   2   2   0   0   1   1   2   0   2   1   1   2   2   2   1   1   2   0   2   0   1   1   2   1   0   0   1   1   2   0   1   1   1   2   1   0   2   0   1   1   1   1   1   2   2   1   0   2   2   2   1   2   0   1   2   2   2   2   1   2   2
 MK-5-13                2   1   1   0   2   1   1   2   1   0   1   2   1   2   1   1   1   2   1   2   0   0   2   0   0   0   0   1   2   1   2   1   1   2   2   1   0   1   2   2   0   1   0   0   0   1   1   1   1   2   0   1   1   1   0   2   1   0   0   1   1   0   1   1   1   1   2   0   0   0   1   2   2   1   1   1   1   2   0   1   2   2   0   0   1   1   0   1   0   2   1   2   0   2   0   1   1   1   2   1   0   0   1   2   1   0   1   0   0   0   2   1   1   1   0   1   0   1   1   1   2   1   2   2   0   0   1   2   1   2   1   0   0   0   1   1   1   1   0   2   2   0   0   1   0   2   0   2   1   1   2   2   2   1   1   2   1   2   0   2   1   1   1   0   0   1   1   2   0   0   1   1   2   1   0   2   0   1   1   1   1   1   2   2   1   0   2   2   2   1   2   1   1   2   1   2   2   1   2   2
 MK-5-14                2   1   1   0   2   1   0   2   1   0   1   1   1   1   2   1   1   2   1   2   0   0   2   0   0   0   0   1   2   1   1   1   1   2   1   1   0   1   2   2   0   1   0   0   1   0   1   1   1   2   0   1   1   1   0   2   0   0   0   1   1   0   1   1   1   1   1   0   0   0   1   2   2   0   1   1   1   1   0   1   1   2   1   1   1   1   0   1   0   1   1   1   0   2   0   2   2   1   2   1   0   0   1   2   1   0   1   0   1   0   0   1   2   1   0   1   0   1   0   0   2   1   2   2   0   0   1   2   1   2   1   0   0   1   1   0   1   0   0   2   2   0   0   1   0   2   0   2   1   1   1   2   2   1   1   2   1   2   0   2   2   1   1   0   0   1   1   2   0   1   1   0   2   1   0   2   0   1   2   1   1   1   2   2   1   0   2   2   1   1   2   1   0   2   2   2   2   1   2   1
 MK-5-15                2   1   1   0   2   1   1   2   1   1   1   1   1   1   2   1   1   2   1   2   0   1   2   0   0   0   0   1   2   1   1   1   1   2   1   0   0   1   2   2   0   1   0   0   2   0   0   1   1   2   0   1   1   1   0   2   1   0   0   1   1   0   1   2   1   1   1   0   0   0   1   2   2   0   1   1   1   1   0   1   2   2   1   2   0   1   1   1   0   1   0   1   0   2   1   2   2   1   1   1   0   0   2   1   1   1   1   0   1   1   1   1   2   1   0   1   2   1   0   0   1   1   2   2   0   0   1   1   1   2   1   0   0   1   1   0   1   0   0   2   2   0   0   1   0   2   1   2   1   1   1   1   1   1   1   2   2   2   0   2   2   1   1   0   0   1   1   2   0   1   1   0   2   1   0   2   1   1   2   1   1   1   2   2   0   0   2   1   2   1   2   0   0   2   2   2   2   1   2   2
 MK-5-16                1   1   1   0   2   1   1   2   1   1   1   1   1   1   2   2   0   2   1   2   0   1   0   0   0   0   0   1   2   1   1   1   1   2   2   0   0   1   2   2   0   1   0   0   1   0   0   0   1   2   0   1   1   1   0   1   1   0   1   1   0   0   1   2   1   1   1   0   0   0   1   2   1   0   1   1   1   1   0   1   2   2   1   2   0   1   0   2   0   1   0   1   0   2   1   2   2   1   0   1   0   2   2   1   1   1   1   0   2   2   1   2   2   1   0   1   1   1   0   0   1   0   1   1   0   0   1   1   1   2   1   0   0   2   1   0   1   1   0   2   1   0   0   1   0   2   1   2   1   1   1   0   1   0   1   2   1   2   0   2   2   2   1   0   0   1   1   2   0   1   1   0   1   1   0   1   1   0   2   1   1   1   2   2   0   0   2   1   2   2   2   0   0   2   2   2   2   1   2   2
 MK-6-1                 2   0   0   1   0   1   1   2   0   1   0   2   2   2   1   0   1   2   1   1   2   2   2   1   0   2   0   0   0   0   1   1   1   1   1   1   1   2   1   0   0   1   0   2   1   2   2   1   1   2   2   2   1   2   2   0   1   1   2   1   1   0   2   2   1   1   2   1   0   0   0   1   0   1   1   0   1   1   1   2   2   2   1   1   2   1   1   1   1   1   0   2   1   1   0   0   2   1   0   1   0   1   1   0   1   2   2   2   1   1   2   0   0   1   1   1   2   2   1   0   1   2   1   1   2   2   2   0   1   1   2   1   2   1   2   1   0   2   2   1   1   1   1   1   1   1   0   1   1   1   1   2   1   0   1   1   1   1   0   2   1   0   1   2   1   1   1   0   2   1   1   1   2   0   1   2   2   2   1   1   1   2   2   1   1   0   1   0   0   1   1   0   1   1   1   1   0   1   2   1
 MK-6-2                 2   1   0   0   0   1   1   2   0   1   0   2   2   2   1   0   1   1   1   1   2   2   2   2   1   2   0   0   0   0   1   1   2   1   1   1   1   1   2   0   0   1   0   2   1   2   1   1   1   2   2   2   1   1   2   0   1   1   1   1   1   0   1   2   1   1   2   1   0   0   0   1   0   1   0   0   2   1   1   2   2   2   1   1   2   0   1   1   2   0   0   2   1   1   0   0   2   1   0   1   0   1   1   0   1   2   1   2   1   0   2   0   0   1   2   1   2   2   1   0   1   2   1   1   2   2   2   1   1   1   2   1   2   1   2   0   0   2   2   1   1   1   1   1   1   1   0   0   1   1   1   2   1   0   1   1   1   1   0   2   1   0   1   2   1   1   1   0   2   1   1   1   2   0   1   2   2   2   1   1   1   2   2   1   1   0   0   0   0   1   1   1   1   1   1   0   0   1   2   2
 MK-6-3                 2   1   0   1   0   1   2   2   0   1   0   2   2   2   1   0   1   1   1   1   2   2   1   1   1   2   0   0   0   1   0   1   2   2   1   1   1   1   1   0   0   1   0   1   1   2   1   1   1   2   2   2   1   1   2   0   1   2   1   0   1   0   1   2   1   1   2   1   0   0   0   1   0   1   0   0   2   1   2   1   2   2   1   1   2   0   1   2   1   0   0   2   1   1   0   0   2   1   1   1   0   1   2   0   1   2   1   2   1   0   2   0   0   1   1   2   2   1   1   1   1   2   1   2   2   2   2   1   2   2   2   1   1   1   2   0   1   2   2   1   1   1   1   1   1   1   0   0   1   1   1   2   1   0   1   2   1   1   0   2   1   0   1   2   1   1   2   0   2   1   1   1   2   0   1   1   2   2   0   1   1   2   2   1   1   0   1   0   0   1   1   1   1   1   1   0   0   1   2   2
 MK-6-4                 2   1   0   0   1   1   2   2   0   1   0   2   2   2   1   1   2   1   1   1   2   2   1   1   1   2   1   0   0   1   0   0   2   2   1   1   1   1   1   0   0   1   0   1   1   2   1   1   1   1   2   2   2   2   2   0   0   2   1   0   1   0   2   1   1   1   1   1   0   1   1   1   0   1   0   1   2   1   2   1   2   2   0   1   2   0   1   2   1   0   0   2   1   1   0   1   1   0   1   1   1   1   1   0   1   2   1   2   1   0   2   0   1   1   1   2   2   1   1   1   1   2   1   2   2   2   1   1   1   2   2   1   1   1   2   0   1   1   2   1   1   1   1   1   1   2   2   0   1   1   1   1   1   0   1   2   1   1   0   1   1   1   0   1   1   1   2   0   2   1   1   1   2   0   1   1   1   2   2   1   1   2   2   0   1   0   1   0   1   1   1   1   1   1   1   0   0   1   1   2
 MK-6-5                 2   1   1   0   1   1   1   2   0   1   0   2   2   2   1   1   2   1   0   1   1   2   1   1   1   2   1   1   0   1   0   0   2   2   1   1   1   1   1   0   0   1   0   1   1   2   1   1   2   1   2   2   2   2   2   0   2   2   1   0   2   1   2   1   1   2   2   1   0   1   0   1   0   1   1   1   2   1   2   1   2   2   1   1   2   0   1   1   0   1   0   2   1   0   0   1   1   0   1   1   1   1   0   0   1   2   1   2   1   0   2   0   1   1   0   2   1   1   1   2   1   1   1   2   2   1   1   1   1   2   1   1   1   1   2   0   1   0   2   1   0   1   1   1   2   2   2   0   1   1   1   0   1   0   1   1   1   1   0   1   1   1   0   1   1   1   2   0   2   1   1   1   2   0   1   1   1   2   2   1   1   2   2   0   0   0   2   1   1   1   1   1   1   1   0   0   1   1   1   2
 MK-6-6                 2   1   1   0   1   1   1   1   0   0   0   1   2   2   2   1   1   1   0   0   1   1   1   1   2   2   1   1   1   0   1   0   2   2   1   1   1   1   1   0   0   1   0   1   1   1   1   1   2   1   1   2   2   2   2   0   2   1   2   0   2   1   2   1   1   2   2   1   0   1   0   1   0   1   1   1   2   1   2   1   2   2   1   1   2   0   1   1   0   1   0   2   1   0   0   1   1   0   1   1   1   1   0   0   1   2   1   1   1   0   2   0   1   1   1   2   1   1   2   2   2   1   1   2   2   2   1   1   1   2   1   1   1   1   2   1   1   0   1   1   0   1   1   1   2   2   2   0   1   1   1   0   1   0   1   1   1   1   0   1   0   1   1   1   1   1   2   0   2   1   1   0   1   0   1   1   1   2   2   1   1   2   2   1   0   0   2   1   1   1   1   1   1   1   1   0   1   1   1   2
 MK-6-7                 2   0   2   0   1   1   1   1   0   1   1   1   2   2   2   1   1   1   0   1   1   1   1   1   2   2   1   1   0   0   1   0   2   2   1   1   1   1   1   0   0   1   0   1   1   1   1   1   2   0   1   2   2   2   2   0   2   1   2   0   2   1   2   1   1   1   1   1   0   2   0   2   0   1   1   0   2   1   2   1   2   1   1   1   0   0   1   1   0   1   0   2   2   0   0   1   1   0   1   1   1   0   1   0   1   2   1   2   1   0   2   0   1   1   1   2   2   1   2   2   2   1   1   2   2   2   1   1   1   2   1   1   1   2   2   1   1   0   1   1   0   1   1   1   2   2   2   2   1   1   1   0   1   0   1   1   1   1   1   1   0   1   1   1   1   1   2   0   2   1   1   0   1   0   1   1   1   2   1   1   1   2   2   1   0   0   2   1   1   1   2   2   1   1   1   0   1   1   1   2
 MK-6-8                 2   0   2   0   1   1   1   1   0   1   1   1   2   2   2   1   1   1   0   1   1   2   1   1   2   2   1   1   1   0   1   0   2   2   1   1   1   1   1   0   1   1   0   0   1   1   1   1   2   0   0   1   2   1   2   0   2   1   2   0   2   1   2   1   0   1   1   1   0   2   0   2   0   1   1   0   2   1   2   1   2   1   1   1   0   0   1   0   0   1   1   2   2   0   1   1   1   0   1   1   1   0   1   0   2   2   1   1   1   0   2   0   1   2   1   2   1   1   2   2   2   1   0   2   2   1   1   1   0   2   1   2   1   2   1   1   1   0   1   1   1   0   0   1   2   2   2   2   2   1   0   1   1   0   1   1   1   1   1   1   0   1   0   2   1   1   2   0   2   1   1   1   1   0   1   1   1   2   0   1   1   2   2   0   0   0   2   1   1   1   2   1   2   1   0   0   1   1   0   2
 MK-6-9                 1   0   2   0   2   1   1   1   0   1   0   2   2   2   2   1   1   1   0   0   1   2   1   1   2   2   1   1   1   0   1   0   2   2   1   1   2   1   1   1   1   1   0   0   1   1   1   1   2   1   0   1   2   1   2   0   2   1   2   0   2   1   1   1   0   1   2   1   0   2   0   1   1   1   1   0   2   1   2   1   2   1   1   1   0   0   1   0   0   1   1   2   2   0   1   2   1   0   0   1   2   0   1   0   2   1   0   1   1   0   2   0   1   2   1   1   1   1   2   2   2   1   0   2   2   1   1   1   0   2   1   2   1   2   1   1   1   0   1   0   1   1   0   0   1   2   2   2   2   1   0   1   1   0   1   1   1   1   2   1   0   1   0   2   1   1   2   0   2   1   1   1   1   0   1   1   1   2   0   1   1   2   2   1   0   1   2   1   1   1   2   1   2   1   0   0   1   1   1   1
 MK-6-10                1   0   2   0   2   1   1   1   0   1   0   0   2   2   2   1   1   1   1   0   1   2   1   1   2   1   1   1   1   0   1   1   2   2   1   1   2   1   0   0   1   2   0   0   1   1   1   1   2   1   0   1   1   1   2   0   2   1   2   0   2   0   1   1   0   1   2   1   0   2   1   1   1   0   1   0   2   1   2   1   2   1   1   1   0   0   1   0   0   1   1   2   2   0   1   2   1   0   0   1   2   0   1   0   2   1   0   1   0   0   1   0   1   1   1   1   1   1   1   1   2   1   0   1   2   1   1   1   0   2   1   2   1   1   1   1   2   0   2   1   1   1   0   0   1   1   1   2   1   1   0   1   1   0   1   1   1   1   2   1   0   1   1   2   1   1   2   0   2   1   1   0   2   0   1   1   1   1   0   1   1   1   1   1   0   1   2   1   1   1   2   0   2   2   0   0   1   1   1   1
 MK-6-11                1   1   2   1   2   0   1   1   0   0   0   0   1   2   2   1   1   1   0   0   1   2   1   2   2   1   0   1   1   0   2   2   2   2   1   0   2   1   0   0   1   2   0   0   1   0   1   1   2   1   0   1   1   1   2   0   2   0   1   0   2   0   1   1   0   1   2   1   0   2   1   1   1   0   1   0   1   1   1   1   2   0   1   1   0   0   1   1   0   1   1   2   2   0   1   1   1   0   1   1   1   1   1   0   2   1   0   1   0   0   1   0   1   1   1   1   1   1   0   2   2   1   0   1   2   1   1   1   2   2   1   2   0   1   2   1   2   1   0   1   1   1   2   0   1   1   1   1   1   1   0   1   1   0   1   1   1   1   2   1   0   1   1   2   0   1   2   1   2   1   1   0   2   1   1   1   1   1   0   1   0   0   1   2   0   1   2   1   1   1   2   0   2   2   0   0   1   2   1   1
 MK-6-12                1   1   2   1   2   0   0   1   0   0   0   0   1   2   2   1   0   0   0   0   1   2   1   2   2   1   0   1   1   0   2   2   2   2   1   0   1   1   0   0   2   2   1   1   2   0   2   1   2   0   0   1   1   1   2   0   2   0   1   0   2   1   1   1   0   1   2   1   0   2   1   1   1   1   1   0   1   1   1   0   2   0   1   1   0   0   2   1   0   1   1   2   1   0   0   1   1   0   1   0   1   1   1   0   2   1   1   0   0   0   1   0   0   1   1   1   1   1   1   1   2   1   0   1   2   1   1   1   2   2   1   2   0   2   1   1   2   1   0   1   2   1   2   1   1   1   1   1   1   1   1   1   1   0   1   2   1   1   2   1   0   1   1   2   0   1   2   1   2   1   0   0   2   1   1   1   1   0   0   1   0   0   1   2   0   1   2   1   1   1   2   0   2   2   0   0   1   2   1   0
 MK-6-13                1   1   2   1   2   0   0   1   0   0   1   0   1   2   2   1   0   0   0   0   1   2   1   2   1   1   0   1   1   0   2   2   2   2   1   0   1   1   0   0   2   2   0   1   2   0   2   1   2   0   0   2   0   1   2   0   2   0   1   0   2   1   1   1   0   1   2   0   0   2   1   1   1   1   1   0   1   1   1   0   2   0   1   1   0   1   2   1   0   2   1   2   1   1   0   1   1   0   1   0   1   2   1   0   2   1   2   0   0   0   1   0   0   2   1   1   1   1   1   1   2   1   1   1   2   1   1   1   2   2   1   2   1   2   1   2   2   1   0   1   2   1   2   1   1   2   0   1   1   1   1   1   1   0   1   1   1   1   1   0   0   1   2   2   0   1   1   1   2   1   0   0   2   1   1   1   1   0   0   1   0   0   1   2   0   1   1   1   1   1   2   0   2   2   1   0   1   2   0   0
 MK-6-14                1   1   2   1   2   0   0   1   0   0   1   1   0   2   1   1   0   0   0   0   2   2   1   2   1   2   0   2   1   0   2   2   1   2   2   0   2   1   0   0   2   2   0   1   2   0   1   1   2   0   0   2   0   1   2   0   2   0   1   1   2   0   1   1   0   1   2   0   1   2   0   1   1   1   1   0   1   1   1   1   2   0   1   1   0   1   2   1   0   2   0   1   1   1   1   1   1   0   1   0   1   2   1   0   2   2   1   0   0   0   1   0   0   2   1   2   1   1   1   1   2   1   1   1   1   1   1   1   2   2   0   2   1   1   2   2   1   1   0   1   1   0   2   1   1   2   0   1   1   1   1   1   1   0   1   1   1   1   1   0   0   1   2   2   1   1   1   1   2   1   0   0   1   1   1   0   1   0   0   1   0   0   1   2   0   1   1   1   2   1   2   0   2   2   1   1   1   1   1   1
 MK-6-15                1   1   2   1   2   0   0   1   0   0   1   1   0   2   0   1   1   0   1   1   2   2   1   2   0   2   0   2   1   0   2   2   1   2   2   0   2   1   0   1   1   2   0   1   2   0   1   1   2   0   0   2   1   1   2   0   2   0   1   0   2   0   2   1   0   2   1   0   1   1   0   1   2   1   1   1   1   1   1   1   2   0   1   1   1   2   2   1   0   2   0   1   1   1   1   0   1   0   1   0   1   2   1   0   2   2   1   0   0   1   1   0   0   1   1   2   1   2   1   1   2   1   1   2   0   1   1   1   1   2   0   1   1   0   1   2   1   1   1   1   1   0   2   1   1   2   1   1   1   1   1   1   1   0   1   0   1   0   1   0   0   1   2   2   1   1   1   1   2   1   0   1   1   1   1   0   0   0   1   1   1   1   1   2   0   1   1   1   2   1   2   0   2   2   1   1   1   1   1   1
 MK-6-16                1   1   2   1   2   0   0   1   1   0   1   1   0   2   0   1   1   0   1   2   2   1   1   2   0   2   0   2   1   0   2   2   0   2   1   0   1   1   0   1   1   1   1   1   2   0   0   1   2   0   0   1   1   1   2   0   2   0   1   0   2   0   1   1   0   1   2   0   1   1   0   1   2   1   1   1   1   1   1   1   2   0   1   1   1   2   2   0   0   2   0   1   1   1   1   0   1   0   1   0   1   2   1   0   2   2   0   0   0   1   0   0   0   1   1   1   1   2   1   1   1   0   1   2   0   1   1   2   1   2   0   1   1   0   1   2   1   1   1   1   1   1   2   1   1   1   1   0   1   1   1   2   1   0   1   0   1   1   0   0   0   1   2   2   1   1   1   1   2   2   1   1   1   1   1   0   0   0   1   1   1   1   1   1   0   1   2   0   2   0   2   0   2   2   1   1   1   0   1   1
 
!****************************************** Phenotypic Data **********************************************************
!-100.0 is resevred for missing phenotype
SimulatedTrait1         9.8828    9.7618    8.6641    9.9596    9.2341    9.7040    8.7481   10.3412   10.8793    8.9912   12.4234   10.0687   10.5703   10.3134   10.2256   10.3329   11.5342    8.5879   10.2040    9.2998   10.8520    9.7181    9.6436    8.2912    9.7228   10.3531   11.0940   11.1366    7.5932    7.5402    9.4607   10.5311    9.6454    9.3714   10.3381   10.1625   11.7725   10.5861    9.0220   12.3680    8.9600   10.7910   10.6444   10.3629    9.4628    9.9869   10.2488    9.1323   10.5891    9.8355   10.6894    8.4573   10.3816    8.9685    9.8966   12.1100    9.5557   10.1786   10.0059    9.7130    9.6083    9.1511    8.9676    8.9692   11.1330   11.9475    9.8770   10.3283    9.5419    9.2817    9.6147    9.6348    9.8468   10.7158    9.0228   10.2684   11.3610    8.9074    9.3029    8.4522    9.9818   10.4942   10.4763   10.5576    9.0749    9.9096    8.7392    9.1262   10.7563   10.3677   10.5402    9.5091   10.8410    8.5184   10.2829   11.2848   10.4543    9.3010    9.2574    9.3266    9.7409   10.5738    8.2520    9.2645    9.1799    9.2121   11.0201   11.1324    7.8290   11.1156   10.4484   10.3615    7.5480   10.5882   11.2149    9.2327   10.4093    8.5112    9.4324   10.1134   11.5226    9.7180    9.4068    8.7475    9.3585   10.7372   11.1853    7.6763    9.4570   10.7514   10.2682    9.7918    9.8129   10.4499   10.7992   11.1474    8.8502   10.5400   10.3070   10.6992    8.3346   10.7171    9.5916    9.3094    9.8641    9.2821    8.6885    9.9513   10.1453    8.8073    9.2843    9.4062    9.4293   10.3231    8.6407    9.5102    8.6146    8.0661   10.3215    9.7870    9.7969   10.9123    8.9517   11.5478   10.6761    8.7625   10.1149    9.1332   10.1154    9.7951   11.3749   11.4079   10.8784   10.1606   12.0887   10.8169    9.9355    9.2889    8.9971    9.6247   10.8493    8.5259   10.3815   10.1878    9.5207    9.3773    8.4800    9.5311    9.6259   10.0311    9.7146   10.1254    9.6893    9.2070   11.2395   10.3141    8.5497   11.2920    9.2222    9.2281
 
