# Supplementary material for: Inclusive Composite Interval Mapping of QTL by Environment Interactions in Biparental Populations
Source: PLoS One. 2015 Jul 10;10(7):e0132414. doi: 10.1371/journal.pone.0132414 (PMC4498613; doi:10.1371/journal.pone.0132414)
Supplement: S2 File — (ZIP) [file pone.0132414.s002.zip › F2 population/e=1/run_00089.met]

!**********************Note: lines staring with "!" are remarks and will be ignored in the program********************
!*********************************General Information**********************************
!Assuming F1 = P1 x P2, populations available in QTL IciMapping are: 
!  1, P1BC1F1 = P1 x F1, the first backcrossing where P1 is used as the recurrent parent;
!  2, P2BC1F1 = P2 x F1, the first backcrossing where P2 is used as the recurrent parent;
!  3, F1DH, F1-derived doubled haploids; 
!  4, RIL or F1RIL, recombination inbred lines through the repeated selfing of F1;
!  5, P1BC1RIL, recombination inbred lines through the repeated selfing of P1BC1F1;
!  6, P2BC1RIL, recombination inbred lines through the repeated selfing of P2BC1F1;
!  7, F2, the selfing generation of F1;
!  8, F3, the selfing generation of F2;
!  9, P1BC2F1, the second backcrossing where P1 is used as the recurrent parent; 
! 10, P2BC2F1, the second backcrossing where P2 is used as the recurrent parent;
! 11, P1BC2RIL, recombination inred lines through the repeated selfing of P1BC2F1; 
! 12, P2BC2RIL, recombination inred lines through the repeated selfing of P2BC2F1; 
! 13, P1BC1F2, the selfing generation of P1BC1F1; 
! 14, P2BC1F2, the selfing generation of P2BC1F1; 
! 15, P1BC2F2, the selfing generation of P1BC2F1; 
! 16, P2BC2F2, the selfing generation of P2BC2F1; 
! 17, P1BC1DH, P1BC1F1-derived doubled haploids; 
! 18, P2BC1DH, P2BC1F1-derived doubled haploids; 
! 19, P1BC2DH, P1BC2F1-derived doubled haploids; 
! 20, P2BC2DH, P2BC2F1-derived doubled haploids; 
   7      !Mapping Population (see remarks above)
   2      !Mapping Function (1 for Kosambi; 2 for Haldane; 3 for Morgan)
   2      !Marker Space Type (1 for intervals; 2 for positions)
   1      !Marker Space Unit(1 for centiMorgans; 2 for Morgan)
   6      !Number of Chromosomes (or Linkage Groups)
 200      !Size of the mapping population
   1      !Number of environments
 
!***************************************** Chromosomes and Linkage Maps **********************************************
!Chromosome                 NumMarkers
-CH1                        16
-CH2                        16
-CH3                        16
-CH4                        16
-CH5                        16
-CH6                        16
!Linkage map (Marker name followed by position or the interval length)
 MK-1-1                1     0.000
 MK-1-2                1    10.000
 MK-1-3                1    20.000
 MK-1-4                1    30.000
 MK-1-5                1    40.000
 MK-1-6                1    50.000
 MK-1-7                1    60.000
 MK-1-8                1    70.000
 MK-1-9                1    80.000
 MK-1-10               1    90.000
 MK-1-11               1   100.000
 MK-1-12               1   110.000
 MK-1-13               1   120.000
 MK-1-14               1   130.000
 MK-1-15               1   140.000
 MK-1-16               1   150.000
 MK-2-1                2     0.000
 MK-2-2                2    10.000
 MK-2-3                2    20.000
 MK-2-4                2    30.000
 MK-2-5                2    40.000
 MK-2-6                2    50.000
 MK-2-7                2    60.000
 MK-2-8                2    70.000
 MK-2-9                2    80.000
 MK-2-10               2    90.000
 MK-2-11               2   100.000
 MK-2-12               2   110.000
 MK-2-13               2   120.000
 MK-2-14               2   130.000
 MK-2-15               2   140.000
 MK-2-16               2   150.000
 MK-3-1                3     0.000
 MK-3-2                3    10.000
 MK-3-3                3    20.000
 MK-3-4                3    30.000
 MK-3-5                3    40.000
 MK-3-6                3    50.000
 MK-3-7                3    60.000
 MK-3-8                3    70.000
 MK-3-9                3    80.000
 MK-3-10               3    90.000
 MK-3-11               3   100.000
 MK-3-12               3   110.000
 MK-3-13               3   120.000
 MK-3-14               3   130.000
 MK-3-15               3   140.000
 MK-3-16               3   150.000
 MK-4-1                4     0.000
 MK-4-2                4    10.000
 MK-4-3                4    20.000
 MK-4-4                4    30.000
 MK-4-5                4    40.000
 MK-4-6                4    50.000
 MK-4-7                4    60.000
 MK-4-8                4    70.000
 MK-4-9                4    80.000
 MK-4-10               4    90.000
 MK-4-11               4   100.000
 MK-4-12               4   110.000
 MK-4-13               4   120.000
 MK-4-14               4   130.000
 MK-4-15               4   140.000
 MK-4-16               4   150.000
 MK-5-1                5     0.000
 MK-5-2                5    10.000
 MK-5-3                5    20.000
 MK-5-4                5    30.000
 MK-5-5                5    40.000
 MK-5-6                5    50.000
 MK-5-7                5    60.000
 MK-5-8                5    70.000
 MK-5-9                5    80.000
 MK-5-10               5    90.000
 MK-5-11               5   100.000
 MK-5-12               5   110.000
 MK-5-13               5   120.000
 MK-5-14               5   130.000
 MK-5-15               5   140.000
 MK-5-16               5   150.000
 MK-6-1                6     0.000
 MK-6-2                6    10.000
 MK-6-3                6    20.000
 MK-6-4                6    30.000
 MK-6-5                6    40.000
 MK-6-6                6    50.000
 MK-6-7                6    60.000
 MK-6-8                6    70.000
 MK-6-9                6    80.000
 MK-6-10               6    90.000
 MK-6-11               6   100.000
 MK-6-12               6   110.000
 MK-6-13               6   120.000
 MK-6-14               6   130.000
 MK-6-15               6   140.000
 MK-6-16               6   150.000
!*********************************** Marker Types ********************************************************************
!Co-dominant marker: When heterozygote F1 is present, P1 is coded as 2, F1 is coded as 1, and P2 is coded as 0; Otherwise, P1 is coded as 2, and P2 is coded as 0. 
!Dominant marker: When heterozygote F1 is present, P1 and F1 are coded as 12, and P2 is coded as 0; Otherwise, P1 is coded as 2, and P2 is coded as 0.  
!Recessive markers: When heterozygote F1 is present, P1 is coded as 2, and F1 and P2 are coded as 10; Otherwise, P1 is coded as 2, and P2 is coded as 0. 
!Missing marker is coded as -1. 
 MK-1-1                 0   1   1   2   1   1   1   1   1   1   0   2   1   1   1   2   2   2   2   0   2   1   2   0   2   1   1   0   1   1   1   0   2   1   0   1   1   1   1   1   1   1   2   1   2   2   2   1   1   1   0   0   0   0   1   0   1   0   1   0   2   1   0   0   2   2   0   1   0   0   1   1   2   1   0   2   2   2   1   1   1   1   2   0   1   0   1   0   0   2   1   1   1   1   0   2   1   2   1   1   1   1   1   1   2   1   0   2   0   1   1   2   0   1   1   1   1   1   1   2   0   1   1   1   1   0   2   1   1   1   0   1   0   2   1   1   1   0   1   1   1   1   0   2   2   0   1   1   0   1   0   1   0   1   2   0   1   2   0   1   0   1   2   2   1   1   0   0   2   0   1   1   1   1   1   1   1   2   1   0   0   1   1   2   1   1   2   1   2   1   1   0   1   2   1   1   1   0   0   0
 MK-1-2                 0   1   1   2   1   2   1   2   1   1   1   1   1   0   2   2   2   2   2   0   2   1   2   0   1   1   1   0   2   1   0   0   2   1   0   1   1   1   1   1   1   1   2   1   2   1   2   1   1   1   0   0   0   0   1   1   1   0   1   0   2   1   0   1   2   2   0   1   0   0   1   2   2   1   1   2   2   2   1   1   1   1   2   0   2   0   1   0   1   2   1   1   1   1   0   2   1   2   2   1   1   1   1   1   1   1   0   2   0   1   2   2   0   1   1   2   1   2   1   2   0   1   1   1   1   0   2   1   1   1   0   1   0   2   0   0   1   0   2   1   1   1   0   2   2   0   1   1   0   1   0   1   0   1   2   0   2   2   0   1   0   2   2   1   2   1   0   0   2   0   1   1   1   1   1   2   1   2   1   0   0   2   0   2   1   0   2   1   1   1   1   0   1   1   1   1   1   0   0   1
 MK-1-3                 0   1   1   2   1   1   1   2   1   1   1   0   1   0   2   2   2   2   1   1   2   1   2   0   1   1   0   0   2   1   0   0   2   1   0   1   1   1   1   1   1   0   1   1   2   2   2   1   1   2   0   0   0   0   1   1   1   1   1   0   2   1   0   1   2   2   0   2   0   1   1   2   1   1   0   2   2   2   2   1   1   1   1   0   2   0   1   0   1   2   1   1   1   2   0   2   1   2   2   2   1   1   1   1   0   0   0   2   1   1   2   2   0   1   1   2   1   2   1   2   0   1   1   1   1   0   2   1   1   1   0   1   0   2   0   0   1   1   2   1   1   1   0   2   1   1   1   1   0   1   0   1   0   1   1   0   2   2   0   1   1   1   2   1   2   1   0   0   2   0   1   1   1   1   1   2   2   2   0   0   1   1   1   2   1   0   1   1   1   1   1   0   1   1   1   1   1   1   1   2
 MK-1-4                 0   1   1   2   1   1   1   2   1   1   1   0   1   0   2   2   2   2   1   1   2   1   2   0   1   2   1   0   2   1   0   0   1   1   0   1   1   1   1   1   1   0   1   1   1   2   1   2   1   2   0   0   1   0   1   1   2   0   1   0   2   1   0   1   2   1   0   2   0   1   1   2   1   2   0   2   2   2   2   1   1   1   1   0   2   0   1   0   1   2   1   0   1   2   0   2   1   2   2   2   1   1   1   1   0   0   1   2   1   1   2   2   1   1   1   2   1   2   1   2   0   0   1   1   0   0   2   1   1   1   2   1   0   2   0   0   0   1   2   1   1   1   0   2   1   1   1   1   0   1   1   1   0   2   1   1   2   2   1   0   1   1   2   1   2   0   1   0   2   0   1   0   1   1   1   1   2   2   0   0   1   0   1   2   1   0   1   1   1   1   1   0   1   1   1   1   1   1   1   2
 MK-1-5                 0   1   1   2   0   1   1   2   1   1   1   1   2   0   2   1   2   2   1   1   2   1   2   0   1   2   1   0   2   1   0   0   1   1   1   1   1   1   1   1   1   0   1   0   1   2   1   2   1   2   0   0   1   0   1   2   2   0   1   0   1   1   0   1   2   1   0   2   0   1   1   2   1   2   1   2   2   1   1   0   1   1   1   1   2   0   1   0   1   2   1   0   0   2   0   2   1   2   2   1   1   1   1   1   0   1   1   1   1   1   2   2   2   1   1   2   1   2   1   2   2   0   1   1   0   0   1   1   1   1   2   1   1   2   0   0   0   0   2   1   1   2   0   2   2   1   1   0   0   1   1   1   0   2   1   1   2   2   1   0   1   1   2   1   2   0   1   1   2   0   1   0   1   1   1   2   2   2   0   0   1   0   1   2   1   0   1   0   1   1   1   0   1   1   1   1   1   1   1   2
 MK-1-6                 0   1   0   1   0   1   1   2   1   1   1   1   1   0   1   1   2   2   1   1   2   1   2   0   1   2   1   0   2   1   0   0   1   1   1   1   1   1   1   1   1   0   1   0   1   2   1   2   1   2   1   0   2   1   1   2   2   0   1   0   1   1   0   1   2   1   0   2   0   0   1   2   1   2   2   2   2   1   1   1   0   1   1   1   2   0   1   0   1   2   0   1   1   2   0   2   1   1   2   0   1   1   1   0   0   1   1   1   1   1   2   2   1   0   1   2   1   2   1   2   2   0   1   1   2   0   1   1   1   2   2   1   1   1   0   0   0   0   2   1   1   2   0   2   1   0   1   0   0   1   1   1   0   2   0   1   1   2   1   1   1   0   1   1   2   0   1   1   2   0   1   0   1   1   1   2   2   1   0   0   1   0   1   2   1   0   1   1   1   1   1   0   1   1   1   1   1   0   1   2
 MK-1-7                 0   1   0   1   0   1   1   1   1   1   0   1   1   0   0   1   2   1   1   1   2   1   2   0   1   1   1   0   2   1   0   1   1   1   1   1   1   1   1   1   1   1   1   1   1   2   0   2   1   1   2   1   2   1   1   2   2   0   1   0   0   1   0   1   2   1   0   0   0   0   1   2   1   2   2   2   2   1   1   1   0   1   1   1   2   0   1   1   1   2   0   1   1   1   0   2   1   1   2   0   0   1   1   1   0   1   1   2   1   1   2   2   0   0   1   2   1   2   1   2   2   1   0   1   2   0   1   1   1   2   2   1   1   2   0   0   0   0   1   0   1   2   0   2   2   1   1   1   1   1   1   1   0   2   0   1   1   1   0   1   1   0   1   0   1   0   1   1   1   0   0   0   1   1   1   2   2   1   0   0   0   1   1   2   1   0   2   1   1   1   1   0   1   1   0   2   0   0   2   2
 MK-1-8                 0   2   0   1   0   1   1   1   0   1   0   1   1   0   0   1   2   1   1   1   1   1   2   1   2   1   1   1   2   0   1   1   1   1   1   1   2   1   1   1   1   1   1   1   2   2   0   2   1   1   2   1   2   1   2   2   1   0   1   0   0   1   1   1   2   1   0   0   0   0   1   2   1   2   2   1   1   1   1   1   0   1   0   1   2   1   1   1   1   2   0   1   1   0   1   2   1   2   0   1   0   1   1   1   0   1   0   2   2   1   0   2   0   0   2   2   1   2   1   2   1   1   0   1   2   0   1   1   2   2   2   1   1   2   0   0   0   0   1   0   1   2   0   2   2   1   1   1   1   1   1   1   0   2   0   1   1   1   0   1   1   1   1   1   1   0   0   2   2   0   0   1   1   1   1   2   2   2   0   0   0   1   1   2   1   0   2   1   1   1   0   1   1   1   1   2   0   0   1   2
 MK-1-9                 1   2   0   1   0   1   2   1   0   1   0   1   1   0   0   1   1   1   1   1   0   0   2   1   2   1   1   0   2   0   1   0   1   1   1   1   2   1   1   1   1   0   1   0   2   2   0   2   1   1   2   1   1   1   2   2   1   0   1   0   0   1   1   1   2   1   0   0   0   1   1   1   1   2   2   1   1   1   1   1   0   1   0   1   2   2   1   1   1   1   0   1   1   0   1   2   1   1   0   1   0   1   1   2   1   1   0   2   2   1   0   2   0   0   2   2   1   2   1   2   1   1   0   1   2   0   1   1   2   1   2   0   0   2   0   0   1   1   1   0   1   2   0   2   2   1   1   1   1   1   1   1   0   2   0   1   1   2   0   1   1   1   1   1   2   1   0   2   2   0   1   1   1   1   1   2   2   2   0   1   0   1   1   2   1   0   2   1   2   1   0   1   1   2   1   2   0   0   1   2
 MK-1-10                1   1   0   1   0   0   2   1   0   1   0   1   2   0   0   1   1   1   0   2   0   0   2   1   2   1   1   0   2   0   1   1   1   1   0   2   2   1   1   1   1   1   1   1   2   2   0   2   1   1   2   1   1   1   2   2   2   0   1   0   1   1   1   1   2   1   0   0   0   1   1   1   1   2   2   1   1   0   1   1   0   1   0   2   2   2   2   0   1   1   0   0   1   0   1   2   1   1   0   1   0   1   1   1   1   1   0   2   2   1   0   2   0   0   1   1   1   2   1   2   1   1   0   1   2   0   1   1   2   1   2   0   0   2   0   0   1   1   1   0   1   2   0   1   2   1   0   2   1   2   1   1   1   2   0   1   1   2   0   1   1   1   1   1   2   1   0   1   2   1   2   1   1   1   2   2   2   0   0   1   0   1   1   2   1   0   2   1   2   1   0   1   1   1   1   2   1   1   1   2
 MK-1-11                1   1   0   1   1   0   2   1   0   1   0   1   2   0   0   1   1   1   0   2   1   0   2   1   2   2   1   0   2   1   0   1   1   1   0   2   2   1   1   2   1   1   1   1   2   2   1   1   2   1   2   1   1   1   2   2   2   0   1   0   1   1   1   1   2   1   0   0   0   1   0   1   1   2   1   1   0   0   1   1   0   1   0   2   1   2   2   0   2   0   0   0   0   0   1   1   1   1   0   1   0   1   1   1   1   1   0   2   2   1   1   2   1   0   1   0   1   2   1   2   2   1   0   1   2   0   2   1   2   1   2   1   0   2   1   0   1   1   1   2   2   1   1   2   2   1   0   2   2   2   0   1   1   2   0   1   1   2   0   1   0   1   1   1   2   1   1   1   2   1   2   2   0   2   1   2   2   2   0   1   0   1   1   2   1   0   2   1   2   0   0   0   1   1   1   2   1   1   1   2
 MK-1-12                1   1   0   1   1   0   2   1   1   1   0   1   2   0   0   1   1   1   0   2   1   0   2   1   2   2   1   0   2   0   0   1   0   1   1   1   2   1   1   2   0   1   1   1   1   2   1   1   2   1   2   1   1   1   2   2   2   0   1   1   1   0   2   2   2   1   0   0   0   1   0   1   0   2   1   1   0   1   1   1   0   1   0   2   1   2   2   0   2   1   0   0   1   0   1   2   1   1   0   1   0   1   1   2   2   1   0   1   2   2   1   2   1   0   2   0   1   2   1   2   2   1   0   1   2   0   2   1   2   1   2   1   0   2   1   1   0   1   2   1   2   2   0   2   2   1   0   2   2   2   1   1   1   2   1   1   1   2   1   1   0   1   1   1   2   1   1   2   2   1   2   2   0   2   1   2   2   2   0   1   0   1   1   2   1   1   2   1   2   0   0   1   1   1   0   1   1   1   1   2
 MK-1-13                2   1   0   1   1   0   2   0   1   1   0   1   2   0   0   0   1   1   0   2   1   0   2   1   2   2   2   0   2   0   0   1   0   1   0   1   2   1   1   2   0   1   1   1   1   2   1   2   2   1   2   1   0   1   2   2   2   0   1   0   1   0   2   2   2   1   1   0   0   1   0   1   0   1   1   1   1   1   1   1   0   1   0   1   1   2   1   1   2   1   0   0   1   1   1   2   1   1   1   0   1   1   1   2   2   1   0   1   0   2   1   2   1   0   2   1   1   2   2   2   2   1   0   1   2   0   2   1   1   1   2   1   0   1   1   1   0   1   2   0   2   1   1   2   2   1   0   2   2   2   0   1   1   2   1   1   1   1   2   1   0   1   1   1   2   1   1   1   2   1   2   2   0   2   1   2   2   2   0   1   0   0   2   1   1   1   2   0   2   0   1   1   1   1   0   1   1   1   0   2
 MK-1-14                2   1   0   1   1   0   2   0   1   1   0   1   2   0   1   0   1   1   0   1   1   0   2   1   2   2   2   0   2   0   0   1   0   1   1   1   2   1   1   2   0   0   2   1   1   2   1   2   2   1   2   1   1   1   2   1   2   0   1   0   0   0   2   2   1   2   1   0   0   1   0   1   0   1   2   1   2   1   1   1   0   2   0   1   1   2   1   0   2   2   1   0   1   1   2   1   1   1   1   0   2   1   0   2   2   1   0   1   0   2   1   1   1   1   2   1   1   2   1   2   2   0   0   1   2   0   2   1   1   1   2   1   1   1   1   1   0   1   1   0   2   1   1   2   2   1   0   2   2   2   0   2   1   2   0   1   1   0   2   1   0   1   1   1   2   1   1   1   1   1   1   2   0   2   1   1   1   2   0   2   0   0   1   1   1   2   2   0   2   0   1   1   1   1   0   1   1   0   0   2
 MK-1-15                2   0   1   1   1   1   2   0   1   1   1   1   2   0   1   0   1   1   0   1   1   0   1   1   2   2   2   0   2   0   0   1   1   1   1   1   2   1   1   1   0   0   2   1   1   2   0   1   2   1   2   1   1   1   2   0   2   0   1   0   0   0   2   1   1   2   2   0   0   1   0   1   1   0   2   1   2   1   1   1   0   2   1   0   1   2   1   0   2   2   1   0   1   1   1   1   1   1   2   0   1   1   0   2   1   1   1   1   1   2   1   0   1   1   2   1   1   2   1   2   2   0   0   2   2   0   2   1   2   0   2   1   0   1   1   1   0   1   1   1   2   1   1   2   2   1   0   1   2   2   0   2   1   2   1   1   1   1   2   1   1   1   1   2   2   1   1   2   0   1   1   2   0   2   1   1   1   2   0   2   1   0   1   1   2   1   2   0   2   0   1   1   1   2   0   1   1   1   0   2
 MK-1-16                2   0   1   1   1   1   1   0   1   1   1   1   1   0   1   0   1   1   0   1   2   0   1   1   0   1   2   0   2   0   1   1   1   1   1   1   2   1   1   1   0   0   2   1   1   2   0   1   2   2   2   2   1   1   2   0   2   1   1   0   0   0   2   1   1   2   1   0   0   1   0   1   0   1   2   1   2   1   1   2   0   1   1   0   1   2   1   0   2   2   2   0   1   1   1   1   1   2   2   1   1   1   0   2   1   1   2   1   1   2   1   1   1   1   2   1   1   2   0   2   2   0   0   2   2   0   2   1   2   0   2   1   0   1   1   1   0   1   1   1   2   1   2   1   2   1   0   1   2   2   0   2   1   2   1   1   2   1   2   1   1   1   1   2   2   1   1   2   1   1   1   2   1   2   1   1   1   2   0   2   1   0   1   0   2   1   1   0   2   1   1   1   0   2   0   1   1   1   0   2
 MK-2-1                 2   1   0   1   1   1   2   0   1   1   1   2   0   0   1   1   0   1   0   1   0   1   1   1   2   1   1   0   1   1   1   2   2   1   1   1   1   1   2   1   2   0   2   1   1   1   1   1   1   2   0   0   1   2   1   1   1   1   1   0   0   1   1   0   1   0   0   1   1   0   1   1   1   1   2   2   2   2   2   0   1   0   2   1   2   0   0   1   2   1   0   0   2   1   1   2   1   0   2   2   2   0   1   1   2   0   1   1   0   0   1   0   1   1   1   1   1   0   2   1   0   2   1   1   2   2   1   0   1   0   1   1   1   0   1   2   0   1   1   0   2   2   1   2   1   0   0   2   1   1   1   2   1   1   0   1   2   2   1   2   1   1   2   2   1   2   2   1   0   1   1   1   2   0   1   0   0   1   1   2   1   1   0   1   2   1   0   0   2   1   0   0   2   1   0   1   1   1   0   0
 MK-2-2                 2   0   0   1   1   1   2   0   1   2   2   2   0   0   1   1   0   2   0   0   1   1   1   1   2   1   1   0   1   1   0   2   2   1   1   1   1   1   2   1   2   0   2   2   1   1   1   1   1   2   0   0   1   2   1   1   1   1   1   1   0   1   1   0   1   0   0   2   1   0   1   1   1   1   2   2   2   2   0   1   1   0   2   1   1   0   1   1   1   1   0   1   2   1   1   2   1   0   2   2   2   0   2   1   2   1   1   1   0   1   1   0   2   1   1   1   1   0   2   1   0   1   1   1   2   2   1   1   1   0   1   1   1   0   1   2   0   0   1   0   2   2   1   2   1   0   0   2   1   1   1   2   1   1   0   1   2   1   1   1   1   1   2   2   1   2   2   1   0   1   1   1   2   1   1   0   0   1   1   2   0   1   0   1   1   1   2   0   2   0   0   0   2   1   0   0   1   1   0   0
 MK-2-3                 2   0   0   1   1   1   2   0   0   2   2   2   0   1   1   1   0   1   0   0   1   1   1   1   2   2   1   0   1   1   0   2   2   1   1   1   1   1   2   1   2   0   1   1   1   1   0   0   1   2   0   0   1   2   1   1   1   1   1   1   0   1   1   0   1   0   0   2   1   0   1   1   2   1   2   1   2   2   0   0   2   0   2   0   1   0   1   1   1   2   0   1   2   1   0   2   1   0   2   1   2   0   2   2   1   1   1   1   0   1   0   0   2   1   1   0   1   0   2   1   0   1   0   1   1   2   1   2   1   2   0   0   1   1   1   1   0   0   1   0   2   2   1   2   1   0   0   2   1   1   1   2   1   1   0   1   2   1   1   0   1   1   2   2   1   2   1   1   0   1   1   1   2   2   2   0   0   1   1   2   0   1   0   1   1   1   2   0   1   0   0   0   2   1   0   0   2   1   0   0
 MK-2-4                 2   0   0   1   0   1   0   0   0   2   2   2   1   1   1   1   1   1   1   0   1   1   1   1   2   2   1   0   0   1   0   2   2   2   1   1   1   1   2   1   2   0   1   1   1   0   0   0   1   2   0   0   1   2   2   1   2   1   1   2   0   1   1   0   1   0   0   2   1   0   1   1   2   0   2   1   2   2   0   1   2   0   2   1   1   0   1   1   1   1   0   1   2   2   0   2   0   0   2   1   2   0   2   2   1   2   1   1   0   1   0   0   2   1   1   0   1   0   2   1   0   1   0   1   1   2   1   0   1   2   0   0   1   1   1   1   0   0   1   0   2   2   1   2   1   0   0   2   1   1   1   2   1   2   1   1   2   1   1   1   0   1   2   2   1   2   1   1   0   1   1   1   2   2   2   0   0   1   1   2   0   1   0   1   1   1   2   0   1   0   0   0   1   1   0   0   1   1   1   0
 MK-2-5                 2   0   0   1   1   1   0   0   0   2   2   1   1   1   1   1   1   1   1   1   1   1   1   1   1   2   1   0   1   1   0   1   1   2   1   1   1   1   2   1   2   1   1   2   1   0   0   1   1   2   0   0   1   2   1   1   1   0   1   2   0   0   1   1   1   0   0   1   0   0   1   2   2   0   2   2   2   2   0   1   2   0   2   1   1   0   1   1   1   1   0   1   2   2   0   2   2   0   2   2   2   1   2   1   1   2   1   1   0   1   0   1   1   1   1   0   1   0   2   1   0   1   0   1   1   2   1   0   1   2   0   0   1   0   1   1   0   0   1   0   2   1   1   2   1   0   1   2   1   0   2   2   1   2   1   1   2   1   1   1   1   1   2   2   1   2   1   1   0   1   0   1   2   2   2   1   1   1   1   2   0   1   0   0   1   1   2   0   1   0   0   2   1   1   0   0   2   0   1   0
 MK-2-6                 2   1   1   1   1   0   0   1   1   2   2   1   1   1   1   1   1   1   1   1   1   2   0   1   1   2   1   0   1   1   1   1   1   2   1   1   1   1   2   1   2   1   1   1   1   0   0   1   1   1   1   0   1   2   1   1   1   0   1   2   1   0   1   0   0   1   0   0   0   0   1   2   0   0   2   1   1   2   0   1   2   0   2   1   1   0   1   1   1   2   0   1   2   2   0   1   2   0   2   2   2   1   2   2   1   2   1   1   1   2   0   1   0   1   1   0   1   0   1   1   0   2   0   1   1   2   1   0   1   2   0   1   1   0   1   1   0   1   1   0   2   1   1   2   2   0   1   2   1   0   2   2   2   2   1   1   2   1   1   1   1   1   1   2   1   1   1   1   0   1   0   0   2   1   2   1   1   0   1   2   0   1   1   0   2   1   2   1   1   0   0   2   0   1   1   0   2   1   1   1
 MK-2-7                 1   1   1   0   1   0   0   0   1   1   2   1   1   1   1   1   1   1   1   1   2   2   0   2   1   2   1   1   1   1   1   1   1   2   2   1   1   1   2   0   1   1   0   0   1   0   0   1   1   1   1   0   1   2   1   1   1   0   2   2   1   1   1   0   0   1   0   0   0   0   1   2   0   0   2   1   1   2   0   1   2   0   1   1   1   0   1   1   1   2   0   1   2   2   0   1   2   1   1   2   1   2   2   2   0   0   1   2   1   2   0   1   0   1   1   0   1   0   1   1   0   1   1   1   1   2   1   0   1   2   0   0   0   0   1   0   0   1   1   0   2   1   1   2   1   0   1   2   1   1   2   2   2   2   1   1   2   1   1   1   1   0   1   2   1   1   1   1   0   1   1   0   2   1   2   1   1   0   1   2   1   1   1   0   2   1   2   1   1   0   0   1   0   2   1   0   2   1   2   1
 MK-2-8                 1   1   1   1   2   0   0   0   1   1   2   1   1   1   1   2   1   1   1   1   2   2   0   2   1   2   1   2   1   2   1   1   1   1   2   1   2   1   0   0   1   1   0   0   1   1   1   1   1   1   1   1   1   2   1   1   1   0   2   2   0   1   1   0   0   1   0   0   0   0   1   2   0   0   2   1   1   2   1   2   2   0   1   1   1   0   1   1   1   2   0   2   2   1   0   1   2   1   1   2   1   2   2   2   0   0   2   2   1   2   0   1   0   1   1   0   1   0   1   1   0   1   1   1   0   2   1   1   1   2   0   0   0   0   1   0   0   1   1   0   2   0   1   2   1   0   1   2   1   1   2   2   2   2   1   2   1   1   1   1   1   0   1   2   1   1   1   1   0   1   1   1   2   1   2   1   1   0   2   1   1   1   1   1   2   1   2   1   1   0   1   1   0   2   1   0   2   2   2   1
 MK-2-9                 1   1   1   1   2   0   0   1   0   1   2   2   1   1   1   2   1   1   1   1   2   2   0   1   1   2   0   2   1   1   1   1   1   1   2   0   2   1   0   0   1   1   0   0   1   1   1   2   1   1   1   1   0   1   1   0   0   0   2   2   0   1   1   0   0   1   0   0   0   0   1   2   0   1   2   1   1   2   1   2   2   0   1   1   1   0   1   1   1   2   0   0   2   1   1   1   2   1   1   2   1   2   2   2   0   0   2   2   1   2   0   1   0   1   1   0   1   0   1   1   0   1   1   1   0   2   1   1   1   2   0   0   0   0   1   0   0   1   0   0   1   0   2   1   1   1   1   1   1   1   2   1   1   2   1   2   1   1   1   1   1   0   1   2   1   1   1   1   1   2   1   1   2   1   2   1   1   0   1   1   1   1   1   1   2   1   2   1   1   1   1   1   0   1   1   0   2   2   2   1
 MK-2-10                1   0   1   1   1   0   0   1   1   2   1   2   1   1   0   2   2   1   1   1   2   2   0   1   1   2   0   2   1   1   1   1   1   1   2   1   1   1   0   0   1   1   0   0   1   1   1   1   1   1   1   1   0   1   1   0   1   1   1   2   0   1   1   0   0   1   0   0   0   0   1   2   0   0   2   1   1   2   1   2   2   1   1   1   1   0   2   1   1   2   0   0   2   1   2   1   1   1   1   2   1   1   2   2   1   0   2   2   1   2   1   1   0   1   0   0   1   0   1   1   0   1   0   1   0   2   1   1   1   1   0   0   0   0   1   0   0   2   0   0   1   0   2   1   1   1   1   1   1   2   2   1   1   2   1   2   0   2   1   1   1   0   1   2   1   1   0   0   1   1   1   2   2   1   2   1   1   0   1   1   1   1   1   1   2   1   1   1   1   2   1   0   0   1   1   0   2   1   2   1
 MK-2-11                1   0   1   1   1   0   0   0   1   2   1   2   1   0   0   2   2   1   1   1   1   2   0   1   1   2   2   2   1   1   1   1   1   1   2   1   1   1   0   0   2   1   0   0   0   1   1   2   1   1   1   0   1   1   1   0   1   1   1   2   0   1   1   0   0   1   1   0   0   0   1   2   0   0   2   1   1   2   1   2   2   1   1   1   1   0   2   1   0   2   1   0   2   1   2   1   2   1   1   2   2   1   2   2   1   0   2   2   1   1   1   1   0   0   0   0   2   0   1   1   0   1   0   1   0   2   1   2   1   1   0   0   0   0   1   0   0   2   0   0   1   0   2   2   1   1   1   1   1   2   2   1   1   1   1   2   0   2   1   1   1   1   1   2   1   1   0   0   1   1   1   2   2   1   2   1   1   1   1   1   1   1   1   1   2   2   1   1   1   2   1   0   0   1   1   0   2   1   2   1
 MK-2-12                2   0   2   1   1   0   0   0   1   2   1   2   1   0   0   2   2   2   2   1   1   2   1   1   1   2   2   2   1   1   1   1   1   1   2   1   1   1   0   1   2   1   0   1   0   1   1   2   1   1   1   1   1   0   1   0   2   2   1   2   0   1   0   0   0   1   1   0   0   0   0   2   0   1   2   0   2   1   1   2   2   1   1   1   1   0   2   1   0   2   1   0   2   1   2   2   2   1   1   2   2   1   2   2   1   0   2   2   1   0   1   1   0   0   0   0   2   0   1   1   0   2   0   1   1   2   2   2   1   1   0   0   0   1   1   0   0   2   0   0   1   1   1   1   1   0   1   1   1   2   0   1   1   1   1   2   0   2   1   1   1   1   1   2   1   1   0   0   1   1   1   2   2   1   2   1   1   1   1   1   1   1   1   1   2   1   1   1   1   2   1   0   0   1   1   0   2   1   2   1
 MK-2-13                2   0   1   1   2   0   0   0   1   2   1   2   1   1   0   2   2   2   2   1   1   2   1   1   1   2   1   1   1   0   2   1   1   1   2   1   1   1   1   1   2   1   0   1   1   1   1   2   1   1   1   1   1   0   1   1   2   2   1   2   0   1   0   0   1   1   1   0   1   0   0   2   1   1   2   0   2   1   1   2   2   1   2   1   1   0   2   0   0   0   1   0   2   1   1   2   2   1   1   2   2   1   2   2   1   0   2   2   1   0   1   1   0   0   0   0   2   0   1   1   0   2   0   1   1   1   2   1   1   1   0   0   0   1   2   0   0   2   1   0   1   1   0   0   1   0   1   1   1   2   0   1   1   1   1   2   0   2   1   1   1   1   1   1   1   1   1   0   2   1   1   2   2   2   2   1   1   2   1   1   1   1   1   0   1   1   1   2   1   1   1   0   0   1   1   1   2   0   1   1
 MK-2-14                2   0   1   2   2   0   0   0   1   1   1   2   1   0   0   2   2   2   1   1   1   1   1   1   1   1   1   1   1   0   2   2   1   1   2   2   0   1   0   0   2   1   0   1   1   1   1   2   1   1   1   1   1   0   1   1   1   1   1   1   0   1   0   0   0   1   0   0   1   0   1   2   1   1   2   0   2   1   1   2   2   1   1   1   1   0   1   0   1   0   1   1   2   1   1   1   2   1   0   2   2   1   1   2   2   0   2   2   1   0   1   1   1   0   0   0   2   0   2   2   0   2   1   1   1   1   2   1   0   2   0   0   0   1   1   0   1   2   1   0   1   1   0   0   1   1   1   1   2   2   0   1   1   1   1   2   0   1   1   1   1   0   1   1   1   1   2   1   2   1   1   1   2   2   2   0   1   2   0   1   1   1   1   0   1   0   1   1   1   1   1   0   2   0   1   1   2   0   2   1
 MK-2-15                0   0   1   2   2   0   1   0   2   1   1   1   2   0   0   2   2   2   1   1   1   1   1   1   1   1   2   1   1   0   2   2   1   1   2   1   0   1   0   0   1   0   0   1   0   1   1   1   1   1   1   1   2   0   1   1   1   1   1   1   0   1   0   0   0   1   0   0   1   1   2   2   1   1   2   1   2   2   2   2   2   1   1   1   1   0   1   1   0   0   0   1   2   1   0   1   2   1   0   2   2   1   1   2   2   1   2   2   1   0   1   2   1   1   1   1   2   0   2   2   1   2   1   1   1   1   2   1   0   2   0   0   0   1   1   0   1   2   1   0   1   1   1   0   1   1   0   2   1   2   0   2   1   2   1   2   0   1   1   1   1   0   1   1   1   0   2   1   2   1   1   1   2   1   2   0   0   2   0   1   1   1   1   0   1   0   2   0   1   1   0   0   2   0   1   1   2   0   2   1
 MK-2-16                0   0   1   2   2   0   1   0   2   0   0   1   2   0   0   2   1   2   1   1   1   1   1   1   2   1   1   1   1   0   1   2   1   1   2   1   0   1   1   0   1   0   0   1   0   1   1   0   1   1   1   2   2   0   1   1   1   2   1   1   1   1   0   0   1   1   0   0   0   1   2   2   1   1   1   1   2   1   2   1   2   1   0   1   1   0   1   1   0   0   0   1   2   1   1   0   2   1   0   2   2   0   1   1   2   1   2   2   1   0   1   2   1   1   0   2   2   0   2   2   1   2   1   1   1   1   2   1   0   1   0   0   0   1   1   0   1   2   1   0   1   1   1   0   1   1   1   2   2   2   0   1   1   2   1   2   0   1   1   1   1   0   2   1   1   0   2   1   2   1   1   1   2   2   2   0   0   1   0   1   1   1   1   0   0   0   1   0   1   2   0   0   2   0   1   1   2   0   1   1
 MK-3-1                 1   0   0   1   2   2   0   1   1   1   1   0   1   0   2   2   1   1   1   1   1   1   1   1   1   1   0   2   1   1   0   2   0   0   1   1   1   2   0   2   0   1   0   1   1   1   1   1   0   2   1   1   1   1   1   2   0   0   1   1   1   0   1   1   1   2   2   2   1   2   2   1   0   1   1   0   0   0   1   0   1   0   1   0   1   0   1   2   1   0   1   0   1   0   2   2   1   1   1   0   1   1   1   1   1   0   0   2   1   1   0   1   0   0   1   1   1   1   0   2   0   1   0   0   1   1   2   1   1   1   1   1   2   1   0   0   0   0   1   1   0   1   1   0   1   2   1   1   0   1   0   0   0   1   1   2   1   1   2   0   0   2   1   2   2   2   2   0   1   1   2   1   1   2   1   1   2   1   0   0   1   0   1   0   1   2   1   1   2   2   1   1   0   1   2   2   0   2   1   1
 MK-3-2                 1   0   0   1   2   1   1   1   1   1   1   0   2   0   2   2   1   1   1   1   1   1   1   0   1   1   0   2   1   0   0   2   0   0   1   1   2   1   0   2   0   1   0   1   1   1   0   1   0   2   1   1   1   1   1   1   0   0   1   1   1   1   1   1   1   2   2   2   2   2   1   1   0   1   1   0   1   0   1   0   1   0   1   0   1   0   1   2   1   0   1   0   1   0   2   1   1   1   0   0   0   1   1   1   1   0   0   1   1   1   0   1   0   0   1   1   1   1   0   2   1   1   0   0   1   1   2   1   1   1   1   1   2   1   0   1   0   1   1   1   0   1   1   1   1   2   1   1   0   1   1   1   0   1   1   2   1   1   2   0   0   2   1   2   2   2   1   0   1   1   2   0   1   2   1   1   2   1   0   0   1   0   1   0   1   1   2   1   2   2   1   1   1   1   1   1   0   1   1   1
 MK-3-3                 1   0   0   1   1   1   1   1   1   1   1   0   2   1   2   2   1   1   1   1   1   1   0   0   0   1   0   2   1   0   0   2   0   0   1   1   2   1   0   2   0   2   1   1   1   1   0   1   0   2   1   1   1   1   1   1   0   0   2   1   1   1   1   2   1   2   2   2   2   2   1   1   0   1   1   0   1   0   1   0   1   0   1   0   2   0   1   2   1   0   1   0   1   0   2   1   1   1   0   1   0   1   1   1   1   1   2   1   1   1   0   1   1   0   0   1   1   0   0   1   1   1   0   1   1   1   1   1   1   1   1   1   2   1   0   1   0   1   1   1   1   1   1   1   2   2   1   1   0   1   1   2   0   1   1   2   2   1   2   1   0   2   1   1   2   2   1   0   1   1   2   0   1   1   2   1   2   0   0   0   1   1   0   0   1   1   2   1   2   2   1   1   0   1   1   1   0   1   1   1
 MK-3-4                 1   0   0   1   2   1   1   1   1   1   1   0   2   1   1   2   1   1   1   1   1   1   0   0   1   1   0   2   1   0   1   2   0   0   1   0   2   1   0   2   0   2   1   2   1   1   0   1   0   1   1   1   1   1   1   1   1   1   1   2   0   1   1   1   1   2   2   2   2   2   0   1   0   1   1   0   0   0   1   0   1   0   1   1   1   0   1   2   1   0   1   1   2   0   1   1   0   1   0   1   0   1   1   1   1   1   2   1   0   1   0   1   1   0   0   1   1   1   0   1   1   1   0   1   1   1   1   2   1   1   0   1   2   1   0   1   0   0   1   1   1   1   1   1   1   2   1   1   0   1   1   2   1   1   1   2   2   0   2   1   0   1   1   1   2   2   1   0   1   1   2   1   2   1   2   1   2   0   0   0   1   1   0   0   1   1   2   1   2   2   1   1   0   1   1   0   0   0   2   2
 MK-3-5                 1   0   0   1   2   1   1   1   1   1   1   0   2   0   2   2   1   1   1   1   1   1   1   0   1   1   1   2   1   0   1   2   0   1   0   0   2   0   0   1   0   2   1   2   2   1   0   1   1   2   1   1   1   1   1   0   1   0   1   2   0   2   0   0   2   2   2   2   2   2   0   1   0   1   1   0   0   0   1   0   1   0   1   2   1   0   1   2   1   0   2   1   1   0   1   1   0   0   0   1   0   1   1   1   1   1   2   2   0   1   0   1   1   0   0   2   0   1   0   2   1   2   0   1   1   1   1   2   1   1   0   1   2   1   0   1   0   0   1   0   1   1   0   1   0   2   1   0   0   1   2   2   1   1   1   2   2   0   2   1   1   1   1   1   2   1   1   0   1   1   2   1   2   1   2   1   2   0   1   0   1   1   1   0   1   1   2   1   1   2   1   1   0   1   1   1   1   0   2   2
 MK-3-6                 1   0   0   1   1   0   1   1   1   1   2   0   2   0   2   1   1   1   1   1   1   1   1   0   1   1   0   1   1   0   1   2   0   0   0   0   2   1   0   1   0   2   1   2   2   1   0   1   1   2   0   1   1   1   1   0   2   0   2   2   0   1   0   0   2   2   2   2   2   2   0   0   1   0   1   0   0   1   1   0   1   0   1   2   1   0   2   2   1   0   2   1   1   0   1   1   0   1   0   1   0   2   1   1   1   1   2   2   0   2   0   1   1   0   0   2   1   1   0   1   1   2   1   1   1   1   1   2   1   1   1   1   1   2   0   2   1   1   1   0   1   1   0   1   0   1   1   0   0   1   2   2   2   1   1   2   2   0   2   1   0   1   2   1   2   1   1   1   1   0   2   1   2   1   2   1   2   0   1   0   1   1   1   0   1   1   2   1   1   2   1   1   0   1   0   0   1   0   2   2
 MK-3-7                 1   0   1   1   1   1   1   1   1   2   2   0   2   0   2   1   1   0   1   1   1   1   1   0   0   1   0   1   1   0   1   2   0   0   0   0   2   1   0   2   0   2   1   1   2   1   0   1   1   2   0   0   1   1   1   0   2   1   2   2   1   1   0   0   2   2   2   2   2   2   0   0   1   0   1   0   0   1   1   2   1   1   2   2   1   0   2   2   1   0   2   1   1   0   1   1   1   1   0   1   0   2   1   1   1   1   2   2   1   2   1   1   1   0   0   2   1   1   0   1   1   2   1   1   1   0   0   2   1   1   1   1   1   1   0   2   1   1   1   0   1   1   0   0   1   1   1   0   0   1   2   2   2   1   1   2   2   0   2   1   0   2   2   1   2   1   1   1   1   0   2   1   2   0   2   0   2   0   1   0   1   1   2   0   1   1   2   0   1   2   1   1   0   1   0   0   1   1   2   2
 MK-3-8                 1   0   1   1   1   1   1   1   1   2   2   0   2   0   2   1   2   0   1   1   1   0   0   0   0   1   0   1   1   1   1   2   0   0   0   0   2   1   0   2   0   2   1   1   2   1   0   1   2   2   0   0   1   1   1   0   2   2   2   2   1   2   0   0   2   2   2   1   2   2   0   0   1   0   1   0   0   1   1   2   1   0   2   2   0   0   2   2   1   0   2   1   1   0   1   1   1   1   0   1   0   1   1   1   1   1   2   1   1   2   1   1   1   0   0   2   2   1   1   1   0   2   1   0   2   0   0   2   1   1   2   1   1   1   0   2   1   1   1   0   1   1   0   0   1   1   1   1   0   2   2   2   2   1   1   1   2   0   1   1   1   1   2   1   2   1   1   0   1   0   2   1   2   0   2   0   2   0   0   0   1   1   1   0   1   1   2   0   1   2   2   1   0   1   1   0   1   1   2   2
 MK-3-9                 1   0   1   1   1   1   1   1   0   2   2   0   2   0   1   1   0   1   1   0   2   0   0   0   0   1   0   1   1   1   1   2   0   0   0   0   2   1   0   2   0   1   0   1   2   1   0   1   2   2   0   0   1   1   1   0   2   2   2   2   1   2   0   0   2   2   1   1   2   1   0   0   1   1   1   0   0   1   1   2   1   0   2   2   0   1   1   1   1   0   2   1   1   0   1   2   1   0   0   1   0   1   0   1   1   1   2   1   1   2   1   1   1   0   0   1   2   1   1   1   0   2   1   0   1   1   0   1   1   1   2   1   1   2   0   2   1   1   1   1   1   2   0   0   1   1   1   1   0   2   2   2   1   1   1   1   2   0   1   2   1   1   2   1   2   1   1   0   1   0   1   1   2   0   2   0   2   1   0   0   1   1   1   0   1   1   2   0   1   1   1   1   0   1   0   0   2   1   2   2
 MK-3-10                1   0   2   1   0   1   1   0   1   2   2   1   2   1   1   0   0   1   1   0   2   1   0   1   0   1   0   1   1   1   1   1   0   0   0   0   2   1   0   2   0   1   0   1   2   1   0   1   2   1   0   0   1   1   1   1   2   2   2   2   1   2   0   1   2   2   1   1   1   2   0   0   1   1   0   0   0   1   1   2   1   1   2   2   0   1   1   2   0   1   2   1   2   1   1   1   1   1   0   1   0   1   0   2   0   1   1   1   1   1   0   1   1   0   0   1   2   1   1   1   0   2   0   0   2   1   0   1   1   1   2   1   1   2   0   2   1   1   1   1   1   2   0   1   1   0   1   1   1   2   2   2   1   1   1   1   2   0   1   1   1   1   2   1   2   1   1   0   1   0   0   1   2   0   2   0   2   1   0   0   1   1   1   1   1   1   2   0   1   1   1   1   0   1   1   0   2   1   2   1
 MK-3-11                1   0   2   1   0   1   1   0   1   2   2   2   1   1   1   0   1   1   1   0   2   1   0   1   1   1   0   1   1   1   1   0   0   0   0   0   2   1   1   1   0   1   0   1   2   1   0   1   1   1   0   0   1   1   1   1   2   2   2   2   0   2   0   0   2   1   1   1   0   2   0   0   1   1   0   0   0   1   1   1   1   1   2   1   0   2   2   2   0   1   2   1   2   1   1   1   1   1   0   0   0   1   0   2   0   1   1   1   1   1   0   1   1   0   0   1   2   0   2   1   0   2   0   0   1   1   0   1   1   1   1   1   1   2   0   2   1   1   1   1   2   2   0   1   2   1   2   1   1   2   2   2   1   1   1   2   2   1   1   1   0   0   2   0   2   1   1   1   1   0   1   1   2   0   1   0   1   1   0   0   1   2   1   1   1   1   2   0   1   0   1   1   0   1   1   0   2   1   1   1
 MK-3-12                1   0   2   0   0   1   1   0   1   1   2   2   1   0   1   0   1   1   1   0   2   1   0   1   2   2   0   1   1   1   1   0   0   0   1   0   2   1   1   1   0   0   0   1   2   2   0   1   1   1   0   0   0   0   1   1   2   2   2   2   0   1   1   0   2   0   1   1   0   1   0   0   1   1   0   0   0   1   1   0   1   1   2   1   0   2   2   2   0   0   2   1   2   1   1   1   1   1   0   1   0   1   0   2   0   1   1   1   1   1   1   0   1   1   0   1   2   0   1   1   0   2   0   0   1   1   0   1   0   1   1   0   1   1   0   2   1   1   1   1   2   2   1   1   2   1   1   1   1   2   2   0   1   1   1   1   1   1   1   1   1   0   2   0   2   1   1   1   1   0   1   1   2   0   1   1   1   1   0   0   1   2   0   1   1   1   2   0   1   0   1   1   0   1   1   0   2   1   2   0
 MK-3-13                1   0   2   0   1   0   1   0   1   1   1   2   1   0   1   1   2   1   2   0   2   1   0   1   2   1   0   1   1   1   1   0   0   0   1   0   2   1   1   2   1   0   0   1   2   1   0   1   1   1   0   0   0   0   1   1   2   2   2   2   1   1   2   0   2   1   1   1   0   1   0   0   1   1   0   0   1   1   1   0   1   1   2   1   0   2   2   2   0   0   2   2   2   0   1   1   1   1   0   1   0   2   0   2   1   1   2   1   0   1   1   0   1   2   0   1   2   0   1   1   1   2   0   0   1   1   0   1   0   1   1   0   2   1   0   2   1   1   1   1   1   2   1   1   2   1   1   1   0   2   2   0   1   1   1   1   1   1   1   1   1   0   2   0   2   1   1   1   1   0   1   1   2   1   0   2   1   0   0   0   1   2   1   1   0   1   2   0   1   0   1   1   0   1   1   0   2   1   1   0
 MK-3-14                1   0   2   0   1   0   1   0   0   1   1   2   1   0   1   0   2   1   2   0   1   1   0   0   2   0   0   1   1   2   1   1   1   0   1   0   2   1   1   2   1   0   0   1   2   1   0   1   1   1   0   0   0   0   2   1   1   2   2   2   2   1   2   0   2   0   0   1   0   1   1   0   1   1   1   0   1   1   1   0   1   1   2   1   0   2   2   2   1   0   2   1   2   0   1   1   1   1   0   1   1   2   0   2   1   1   2   1   0   1   1   0   1   2   0   1   2   0   2   1   1   1   1   0   1   1   0   2   0   1   1   0   2   1   0   2   1   1   0   1   1   2   1   1   1   1   1   1   0   2   1   0   1   1   1   1   1   1   1   1   0   0   2   0   2   1   1   1   1   0   2   1   2   1   1   2   1   0   0   0   1   2   1   1   0   1   2   0   1   0   1   1   0   1   1   0   2   1   1   0
 MK-3-15                1   0   2   0   1   0   1   0   0   1   2   2   1   0   2   0   2   1   1   1   1   1   0   1   2   0   0   1   1   2   1   1   1   1   1   0   2   2   1   2   1   0   0   1   2   1   0   1   1   1   0   0   0   1   2   1   1   2   2   2   2   1   2   0   2   0   0   0   0   1   1   0   1   1   1   0   1   1   1   0   1   1   2   1   0   2   1   2   1   0   1   1   2   0   1   1   1   1   1   2   1   1   0   2   1   1   2   1   0   1   1   0   1   1   0   0   2   0   2   2   1   1   1   0   1   1   0   2   1   1   1   0   2   0   0   2   1   1   1   1   1   2   1   1   0   1   1   1   0   2   1   0   1   1   1   1   1   1   1   2   0   0   1   0   1   1   1   1   1   0   2   0   2   1   1   1   1   0   0   0   1   2   1   1   0   1   2   1   1   0   1   1   0   1   1   0   1   1   1   0
 MK-3-16                0   0   2   0   1   1   1   0   0   1   1   1   1   0   2   0   2   1   1   0   1   1   0   1   2   0   0   1   1   2   1   1   1   1   1   0   2   2   1   2   1   0   0   2   2   2   0   1   1   2   0   0   0   1   2   1   1   2   2   2   2   1   2   0   2   0   0   0   0   1   2   0   1   0   2   0   0   1   1   0   1   1   2   1   0   2   1   2   1   1   1   1   1   1   1   1   1   1   2   2   1   1   0   2   0   1   2   1   1   1   1   0   1   1   1   0   2   0   1   1   1   1   1   0   1   0   0   1   1   1   1   0   2   0   0   2   1   1   1   1   1   1   1   1   0   1   1   1   1   2   1   0   1   1   1   0   1   0   1   2   2   1   1   0   1   1   1   1   2   0   2   0   2   1   1   1   1   1   0   0   1   2   1   1   0   1   2   1   1   0   1   1   0   1   2   0   2   1   0   0
 MK-4-1                 2   1   1   1   1   1   1   2   1   2   1   1   0   2   2   2   1   1   1   1   0   1   1   1   2   1   1   2   0   1   1   2   1   1   1   1   2   1   1   1   1   0   1   1   1   2   1   1   2   2   1   0   0   2   2   1   1   2   1   1   1   0   2   1   0   1   2   1   1   0   1   0   2   1   2   2   1   0   0   1   2   1   1   2   1   2   0   2   1   0   2   1   1   1   2   1   2   2   2   1   0   1   0   2   0   0   0   0   0   1   0   1   2   1   0   1   1   1   1   1   0   1   1   1   0   0   0   1   0   0   1   2   0   2   1   1   2   1   0   2   2   0   1   0   2   1   1   1   2   0   1   2   2   1   2   0   0   1   2   1   2   1   0   2   0   1   0   0   2   0   1   0   1   1   0   1   0   0   1   1   2   2   0   2   0   1   1   0   1   1   1   2   1   0   2   0   1   2   1   1
 MK-4-2                 1   1   1   0   1   1   1   2   1   2   1   0   0   1   2   2   1   1   1   2   0   1   1   1   1   1   1   2   0   1   1   2   1   1   1   1   2   1   1   1   1   0   1   1   1   2   1   1   2   2   1   0   0   2   2   1   1   2   1   1   2   0   1   1   0   2   2   1   1   0   1   0   2   1   2   2   1   0   0   1   2   1   2   2   0   1   0   2   2   1   1   1   1   0   0   1   2   2   2   1   0   1   0   2   0   0   1   0   0   1   0   1   2   1   1   1   1   1   0   1   0   1   1   1   0   0   0   1   0   0   1   2   0   2   1   1   2   1   0   2   2   0   0   0   2   1   1   2   1   0   1   2   2   1   2   0   1   1   1   1   1   1   0   2   0   1   0   0   2   0   2   0   1   1   0   1   0   0   1   2   2   2   0   2   0   1   1   0   0   1   1   2   1   0   2   0   1   2   1   1
 MK-4-3                 1   1   1   1   1   1   1   2   1   2   1   0   0   1   2   2   1   1   1   2   0   1   1   1   1   1   1   2   1   0   1   2   2   1   1   2   2   1   0   1   1   0   1   1   1   2   1   1   2   2   0   0   1   2   2   1   1   2   2   1   2   0   2   1   0   2   2   1   1   0   1   0   2   1   2   2   1   0   0   1   2   1   1   2   0   1   0   2   2   2   0   1   1   0   0   0   2   1   2   1   0   1   0   2   0   0   1   0   0   1   0   1   2   1   1   1   1   1   1   1   0   1   1   1   1   0   0   2   0   0   1   2   0   2   1   1   1   1   1   1   1   0   0   0   2   1   1   1   1   0   2   2   1   1   2   0   1   1   1   0   0   1   0   2   0   1   0   0   1   0   2   0   1   0   0   1   0   0   1   2   1   2   0   2   0   2   1   0   0   1   1   2   1   0   2   0   1   2   1   1
 MK-4-4                 0   1   0   2   1   1   1   2   1   2   1   0   0   1   2   2   1   1   1   2   1   0   2   1   1   1   1   2   1   1   1   2   2   1   1   2   2   1   1   1   1   0   1   1   1   1   0   1   2   2   0   0   1   2   1   1   1   2   2   1   2   0   2   2   0   2   2   1   0   0   1   0   2   0   2   2   0   1   0   1   2   1   1   2   0   1   0   2   2   2   0   1   2   0   0   0   1   1   2   2   0   2   0   2   1   1   1   0   0   1   0   1   2   0   1   1   1   1   0   0   2   1   1   1   1   0   0   2   0   1   1   2   0   1   1   0   2   1   1   2   1   1   0   0   2   1   0   1   1   1   2   2   1   1   2   0   1   1   1   0   0   2   0   2   0   1   0   0   2   0   2   1   2   0   1   1   0   0   1   1   1   1   0   2   0   2   1   0   0   1   1   2   1   2   2   0   1   2   1   1
 MK-4-5                 0   1   0   2   1   1   1   2   1   2   1   0   0   1   2   2   0   1   1   2   1   0   2   1   0   1   1   2   1   1   1   2   2   1   1   2   2   1   1   1   1   1   1   1   1   0   0   1   2   1   0   0   1   2   1   1   1   2   1   0   1   1   1   2   0   2   2   0   1   0   2   0   2   0   2   2   0   1   1   1   2   1   1   1   1   2   0   2   2   2   0   2   2   0   0   0   1   1   2   2   0   2   0   2   0   1   2   0   0   1   0   1   2   1   1   1   1   1   0   1   2   1   1   0   1   0   0   2   0   1   0   2   1   1   2   0   2   1   1   2   1   1   0   0   2   1   0   1   1   1   2   1   1   1   2   0   1   1   1   0   0   2   0   2   0   1   0   1   2   0   2   0   2   1   1   1   0   0   1   1   1   1   1   1   0   2   1   0   1   2   1   2   1   2   2   0   1   2   1   1
 MK-4-6                 0   1   0   2   1   1   0   1   2   2   1   0   0   1   2   2   0   1   1   2   1   0   2   1   0   1   1   2   1   1   1   2   2   1   1   2   2   2   0   1   1   1   1   1   1   0   0   1   2   2   0   0   1   2   1   1   1   1   1   0   1   1   0   1   0   2   2   0   2   1   2   0   2   0   2   2   0   1   1   1   1   1   1   1   1   2   0   2   2   2   0   1   1   0   0   0   1   1   2   2   0   2   1   2   0   1   2   0   1   0   0   1   1   1   1   1   1   1   0   1   2   1   1   1   1   0   1   2   0   1   0   2   0   1   2   0   2   1   1   1   1   1   0   0   2   1   0   0   0   1   2   0   0   2   2   0   0   1   2   1   0   2   0   2   0   2   0   1   1   0   2   0   2   1   1   1   1   1   2   1   0   1   1   1   1   2   1   0   1   2   1   1   1   1   2   0   1   1   1   1
 MK-4-7                 0   1   1   2   1   1   0   1   2   2   1   0   0   2   2   2   0   0   1   2   1   0   1   1   1   0   1   2   2   1   0   2   1   1   1   2   2   2   0   1   1   0   2   1   2   0   0   1   2   2   0   0   1   2   1   1   1   1   1   0   1   1   0   1   0   2   1   0   2   1   2   0   0   0   2   2   1   0   1   1   1   1   0   0   0   2   0   2   1   2   0   1   1   0   0   0   1   1   2   2   0   2   1   2   0   1   2   0   1   0   0   1   0   1   1   1   1   1   0   1   1   1   1   1   0   0   1   2   0   1   0   1   0   1   2   0   2   0   1   1   1   1   0   0   2   1   0   0   0   1   2   1   1   2   2   0   0   1   1   1   1   2   0   2   0   1   0   1   1   0   2   0   2   1   2   1   0   1   1   1   1   1   1   1   1   2   1   0   1   1   1   1   1   0   2   0   1   0   1   1
 MK-4-8                 0   1   1   2   1   1   0   1   2   2   1   0   0   2   1   2   0   1   0   2   1   1   1   1   1   1   1   2   2   1   0   1   1   1   1   2   1   1   1   1   1   1   1   1   2   0   0   1   2   2   0   0   1   2   0   1   1   1   1   0   2   2   0   1   0   2   0   0   2   1   2   0   1   0   2   2   1   0   1   1   1   1   0   0   0   2   1   2   2   2   0   1   1   0   0   0   1   2   2   2   0   2   1   1   0   1   2   1   1   0   0   1   0   1   1   1   1   1   0   1   0   1   1   0   0   0   1   2   1   1   0   1   0   1   2   1   2   0   1   1   2   1   0   0   2   1   1   0   0   1   1   0   1   2   2   0   0   1   1   0   1   2   1   2   1   1   0   1   1   0   2   0   1   1   2   1   0   1   1   1   1   1   1   1   1   2   2   0   1   1   1   1   0   0   2   0   1   0   1   1
 MK-4-9                 0   2   1   2   2   2   0   1   2   2   1   0   1   2   1   2   0   1   0   2   1   1   1   1   1   0   1   2   2   1   0   1   1   1   1   2   0   1   1   1   1   1   1   1   2   0   0   1   1   2   0   0   1   2   0   1   1   1   1   0   2   2   0   1   1   2   0   0   2   1   2   0   1   0   2   1   1   0   1   1   1   1   0   0   2   2   1   2   2   2   2   1   0   0   0   0   1   0   2   2   1   2   1   0   0   1   2   1   1   0   1   1   0   0   1   0   1   1   0   1   0   0   1   0   0   0   1   2   1   1   1   1   0   1   0   1   2   0   1   1   2   1   0   0   2   1   1   0   0   2   1   0   1   2   2   0   0   1   0   0   1   2   1   2   1   1   0   1   1   0   2   0   1   1   2   1   0   1   1   1   1   1   1   1   1   2   2   0   1   2   2   1   0   0   1   0   1   0   1   1
 MK-4-10                0   1   1   1   2   1   0   0   2   2   1   0   1   1   1   2   0   1   1   2   1   1   1   2   1   1   1   2   2   2   0   1   0   1   1   2   0   0   1   1   1   1   1   1   2   0   0   1   1   1   0   0   1   1   0   1   1   1   0   0   2   2   0   1   1   2   0   0   2   1   1   0   2   1   2   1   1   0   1   1   1   1   0   1   2   2   1   1   1   2   1   1   0   1   0   0   0   1   1   2   1   1   2   0   0   1   2   1   0   0   1   1   0   0   1   0   1   1   0   1   0   0   0   0   0   0   0   1   1   1   1   1   0   1   0   1   2   0   1   2   2   1   0   0   2   1   1   0   0   2   1   0   1   2   2   0   0   2   0   0   1   2   1   1   0   1   0   1   1   0   2   0   2   2   2   1   0   2   1   1   1   1   2   1   1   2   2   0   1   2   1   1   0   0   1   0   2   0   1   1
 MK-4-11                0   1   1   2   2   1   0   0   2   2   1   0   1   1   0   2   0   1   1   1   1   1   1   2   0   1   1   2   2   2   0   1   0   1   1   2   0   1   1   1   0   2   2   2   2   0   0   1   1   0   0   0   0   1   0   0   1   1   0   1   2   1   0   1   1   1   0   0   2   0   1   0   2   1   1   2   1   0   1   1   1   1   0   1   1   2   0   1   1   2   0   1   0   1   0   0   0   0   1   2   1   1   1   0   0   0   2   0   0   0   2   1   0   0   1   1   1   1   0   1   0   0   0   0   0   1   0   1   1   0   2   2   0   1   0   1   2   0   1   2   2   2   0   0   2   1   1   0   0   2   1   1   2   2   2   0   1   2   0   0   1   2   1   1   0   1   0   1   1   0   2   0   2   2   1   1   0   2   2   1   1   1   2   1   2   2   2   0   1   1   2   1   0   0   1   0   2   0   1   1
 MK-4-12                0   2   1   2   1   0   0   0   2   2   1   0   2   1   0   2   0   0   0   0   1   1   0   2   0   1   1   2   2   2   0   2   0   1   1   2   1   1   1   1   0   1   2   1   1   0   0   1   1   0   0   0   1   1   0   1   1   1   0   2   2   1   0   1   1   1   0   1   2   1   2   0   2   1   1   2   1   0   1   2   1   1   0   1   1   2   1   1   1   2   0   1   0   1   0   0   0   0   1   2   1   1   1   0   0   1   2   0   0   0   2   1   0   0   1   1   1   1   0   1   0   0   0   1   0   1   1   1   1   0   2   2   0   1   0   1   2   1   1   2   2   2   0   0   2   1   1   0   0   2   1   1   1   2   1   0   1   1   0   0   1   2   1   1   0   1   1   1   1   0   2   0   1   2   1   1   0   2   2   1   1   1   2   1   2   2   2   0   1   1   2   1   0   1   1   0   2   1   1   1
 MK-4-13                1   2   1   2   0   1   0   1   2   2   1   0   2   1   1   2   0   0   0   0   1   0   0   1   0   0   0   1   2   2   0   1   0   1   1   1   1   1   1   1   0   1   2   1   1   0   1   1   1   0   0   0   1   1   0   1   1   0   0   2   2   1   1   1   1   0   0   1   2   1   1   1   2   1   1   2   1   0   1   1   1   1   1   1   1   2   1   0   1   2   1   2   0   1   0   1   0   1   1   2   0   1   2   0   0   1   2   0   0   1   1   1   0   0   1   1   1   0   0   1   0   0   0   1   0   1   2   0   1   0   2   2   0   0   0   1   2   1   1   0   2   2   0   0   2   1   1   0   0   2   2   1   1   2   2   1   1   1   0   0   1   1   1   1   0   1   1   1   1   0   1   0   1   2   1   1   0   1   1   2   1   1   2   0   1   2   2   0   1   1   2   0   1   1   2   1   2   2   1   1
 MK-4-14                1   2   1   2   0   1   0   1   2   2   2   0   2   1   1   2   0   1   0   0   1   0   0   1   0   0   0   1   1   2   1   1   0   1   0   2   1   1   1   1   0   1   2   0   1   1   1   1   1   0   0   0   1   1   0   1   1   0   0   2   2   2   1   1   1   0   0   1   1   1   1   1   2   1   0   2   1   0   1   1   1   1   1   1   1   1   1   0   1   2   1   0   0   2   0   1   0   1   1   2   0   2   2   0   0   0   1   0   0   1   1   1   0   0   2   1   1   0   0   1   0   1   0   0   1   1   2   0   1   1   2   0   0   0   0   1   2   1   1   0   2   2   0   0   2   1   1   0   0   2   2   1   1   2   1   1   1   1   0   0   2   1   1   1   0   1   1   0   1   0   1   1   2   2   1   1   0   0   1   1   1   1   2   1   1   2   2   0   1   1   2   1   1   1   2   1   2   2   1   1
 MK-4-15                1   2   1   2   0   1   1   0   2   2   2   0   2   1   1   2   0   1   0   0   1   1   1   2   0   0   0   1   1   2   1   0   0   1   0   2   2   0   0   1   0   0   1   1   1   1   1   1   1   0   0   0   1   1   0   1   1   0   0   2   1   2   0   1   2   0   0   1   1   1   1   1   2   1   0   2   1   0   2   1   1   1   1   1   1   1   1   0   1   2   1   0   0   2   0   1   0   1   1   2   1   2   2   1   1   0   1   1   0   1   1   1   1   0   2   1   1   1   0   1   0   1   0   0   1   1   2   0   1   1   2   0   1   0   0   1   1   1   1   1   1   2   0   0   2   1   2   0   0   2   2   0   1   2   1   1   1   1   0   1   2   1   1   1   1   1   1   1   1   0   1   1   2   2   1   1   0   0   1   1   1   1   1   1   1   2   2   0   1   1   2   1   1   1   2   1   2   2   1   1
 MK-4-16                1   2   1   2   0   1   1   0   2   2   2   0   2   1   1   2   0   2   0   1   1   2   2   2   0   0   0   1   1   2   1   1   0   1   0   2   2   0   0   1   0   0   0   2   1   1   0   1   0   0   1   0   1   2   0   1   1   0   0   2   1   1   1   1   2   0   0   2   0   1   1   1   2   1   0   2   1   1   2   1   1   1   0   1   1   1   1   0   2   2   1   0   0   2   0   1   0   1   1   2   1   2   2   1   1   0   2   1   0   1   1   1   0   0   1   1   1   1   0   1   0   1   0   0   1   1   2   0   1   1   2   0   1   0   0   1   1   1   1   1   1   2   1   0   2   1   2   0   0   2   1   0   1   2   1   1   1   1   0   1   2   1   2   1   1   1   1   1   1   1   1   1   2   2   1   1   0   0   1   1   1   1   2   0   1   2   2   0   2   1   2   1   1   1   2   1   2   1   1   1
 MK-5-1                 1   1   0   1   0   1   0   0   0   1   1   0   0   0   1   1   0   1   1   0   1   0   1   1   1   1   0   1   1   0   1   1   1   1   0   0   0   1   1   0   2   2   1   0   2   0   1   2   2   0   1   2   1   0   1   1   1   1   2   0   2   0   1   0   1   2   0   1   1   1   1   1   0   1   1   1   1   1   1   1   2   2   1   1   1   2   2   1   0   2   2   0   1   1   0   0   1   0   1   1   0   1   2   0   2   1   1   1   1   1   1   1   2   1   2   1   1   1   2   1   1   1   0   2   1   0   0   2   1   2   0   1   0   1   1   0   0   0   2   0   1   0   1   1   1   2   0   1   1   1   2   2   1   1   0   2   0   1   1   1   0   1   0   1   2   2   1   2   2   2   1   0   2   1   2   1   0   2   0   0   2   0   2   0   2   2   1   2   1   1   1   1   1   1   0   1   0   1   2   2
 MK-5-2                 1   1   1   2   0   0   0   0   0   1   2   0   0   0   1   0   0   1   1   0   1   0   1   1   1   1   1   1   1   0   1   1   0   1   0   0   1   1   1   0   2   2   1   1   2   0   1   2   2   0   1   1   1   0   1   1   1   1   2   0   2   0   2   0   1   1   0   2   1   1   1   1   0   1   1   1   2   1   2   1   2   2   1   0   1   2   2   1   0   2   2   1   1   1   0   0   0   0   2   0   0   1   2   0   2   1   1   1   1   1   1   1   2   1   2   1   1   1   1   1   1   0   0   2   2   0   0   2   1   2   0   1   0   2   1   0   0   1   2   0   1   0   0   0   1   2   1   2   1   1   2   2   1   1   0   2   0   1   1   2   0   1   0   1   2   2   1   2   2   2   1   0   2   1   2   1   0   2   0   0   2   0   2   0   2   2   1   2   1   1   1   2   1   1   0   0   0   1   2   2
 MK-5-3                 1   1   1   2   1   0   0   0   0   1   2   0   0   0   1   0   0   2   1   1   1   0   1   1   1   1   1   1   1   0   1   1   1   1   0   0   1   1   1   0   2   2   1   1   2   0   2   2   2   1   1   1   1   0   1   1   1   1   2   0   2   0   1   0   1   0   0   2   1   0   1   1   0   1   1   1   2   1   2   2   2   2   2   0   1   1   2   1   1   2   2   1   1   1   0   1   0   0   2   0   0   1   2   0   2   1   1   0   0   1   1   1   2   1   1   1   1   1   1   0   1   1   1   2   2   0   0   2   1   2   0   1   0   2   1   0   0   1   2   0   1   0   0   0   1   2   2   2   1   1   2   2   1   1   1   2   0   1   1   1   1   1   0   1   2   2   1   2   2   2   1   0   2   1   2   1   1   2   0   0   2   0   2   0   2   2   1   2   1   1   1   2   1   2   0   0   0   0   2   2
 MK-5-4                 1   1   1   2   1   1   0   0   0   1   2   1   1   0   1   0   1   1   1   1   1   1   1   1   1   1   1   1   1   0   1   1   1   1   0   0   1   1   1   0   2   2   1   1   2   0   2   1   2   1   1   1   0   0   1   1   1   0   2   0   2   0   1   0   1   1   0   2   1   0   1   1   0   1   0   2   1   1   1   2   1   2   2   0   1   1   2   1   2   2   2   0   0   0   0   1   0   0   1   0   0   1   2   0   2   2   1   0   0   1   0   1   2   1   1   1   1   1   2   0   2   1   1   2   2   0   0   2   1   0   0   1   0   2   2   0   0   2   2   1   1   0   1   0   1   2   2   2   1   1   2   2   1   2   1   2   1   2   1   1   1   1   0   1   1   2   1   2   1   2   1   1   2   2   2   1   1   2   1   0   1   0   1   0   1   2   1   2   1   1   1   2   1   1   0   0   1   0   2   2
 MK-5-5                 2   1   1   2   1   1   0   0   0   1   1   1   1   0   1   0   2   1   1   1   1   1   1   2   1   1   1   2   2   0   1   1   1   1   1   0   1   1   0   0   2   2   1   1   2   1   1   1   2   1   0   1   0   0   1   1   1   1   2   1   1   0   1   2   1   1   0   2   1   0   1   1   0   1   1   2   1   1   1   2   1   2   2   0   1   1   2   0   1   2   2   0   0   0   0   2   0   1   0   0   1   1   2   0   2   2   1   1   0   1   0   1   2   1   1   0   1   2   2   0   2   1   1   2   1   1   0   0   0   0   0   2   0   2   2   0   0   2   2   1   1   1   1   0   1   2   2   2   1   0   2   2   1   1   1   2   1   1   1   1   1   0   0   1   1   2   1   2   1   2   1   1   2   2   2   1   1   2   1   2   1   0   1   0   2   2   1   2   1   1   1   1   2   1   0   0   1   0   2   2
 MK-5-6                 2   1   1   2   1   1   0   1   0   1   1   1   1   0   2   0   2   1   1   1   1   1   1   2   1   2   1   1   2   0   1   1   2   1   0   0   1   1   0   1   2   2   1   1   2   1   1   1   2   1   1   1   0   0   1   1   1   1   2   1   1   0   1   2   1   1   0   2   1   0   1   1   0   1   1   2   1   1   1   2   1   1   2   0   1   1   2   1   2   2   2   0   0   0   0   2   0   1   0   0   1   0   2   0   1   2   1   1   1   1   1   1   2   2   1   0   1   2   2   1   2   1   1   2   1   1   2   1   0   0   0   2   0   1   2   0   0   2   1   1   1   1   1   1   1   2   2   2   1   0   2   2   1   0   1   1   1   0   2   1   1   0   0   1   1   2   1   1   1   2   1   2   2   1   2   1   1   2   1   2   0   0   1   0   2   2   1   2   1   1   1   1   2   1   0   1   1   0   1   2
 MK-5-7                 2   1   1   2   1   1   0   1   0   2   1   1   1   0   2   0   2   1   1   1   1   1   0   2   0   2   1   1   2   1   1   1   2   1   0   0   1   0   0   0   2   1   1   2   2   1   1   2   2   1   1   1   0   0   1   2   1   1   2   1   1   0   1   2   1   1   0   1   1   0   1   1   0   0   1   1   0   1   1   2   1   2   1   0   1   1   2   1   2   1   2   1   0   0   0   2   0   1   0   0   1   0   1   1   1   1   1   1   1   0   0   1   2   2   1   0   1   2   2   2   1   1   1   2   1   1   1   1   0   0   1   2   0   1   2   0   0   2   1   1   2   2   1   1   1   1   2   2   1   0   2   2   1   0   1   1   1   0   1   1   1   0   0   1   0   2   1   2   1   2   1   2   1   1   1   1   1   2   1   2   1   0   1   0   2   2   1   1   1   1   1   2   1   1   0   1   1   0   1   2
 MK-5-8                 2   2   1   1   1   1   0   1   0   2   1   1   1   0   2   0   2   2   1   1   1   1   0   2   0   2   1   1   2   1   1   1   2   1   0   1   2   0   0   1   2   1   1   2   2   0   1   2   1   1   1   2   0   0   1   1   0   1   2   1   1   0   1   2   1   1   0   1   1   0   1   1   0   0   1   1   1   1   1   1   0   2   1   0   1   0   2   1   2   1   2   2   0   0   0   2   0   1   0   1   1   0   1   1   1   1   1   1   1   0   1   1   2   2   1   0   1   2   1   2   2   1   0   2   1   1   1   0   1   0   1   2   0   1   2   0   0   2   0   1   2   2   1   1   2   1   2   2   1   0   2   1   0   0   0   1   1   0   0   1   2   1   0   1   0   2   1   2   1   2   1   2   1   1   1   1   1   2   1   2   1   0   2   0   2   2   1   1   1   1   1   2   1   1   0   1   1   0   1   2
 MK-5-9                 2   2   1   1   1   1   0   1   0   2   1   1   1   0   2   0   2   2   0   2   1   1   0   1   1   2   1   1   2   1   0   1   1   1   0   1   2   0   0   1   2   1   0   2   2   0   1   2   1   1   1   2   0   0   1   1   0   1   1   1   1   1   1   2   0   1   0   1   1   0   1   0   0   0   1   1   1   1   1   1   0   2   1   0   2   0   2   1   2   1   2   2   1   0   0   2   0   1   1   0   1   1   0   1   1   1   1   1   1   0   1   1   2   2   1   0   1   2   2   2   1   2   0   1   1   1   1   0   1   0   1   2   0   1   2   0   0   2   1   1   2   2   0   1   1   1   2   2   1   0   2   1   0   0   0   1   1   0   0   1   1   1   0   1   0   2   1   2   1   2   1   2   1   1   1   1   1   2   1   2   1   0   2   0   2   1   1   1   1   0   1   2   2   0   0   1   1   0   1   2
 MK-5-10                1   2   1   1   1   1   0   1   0   1   1   1   1   0   2   1   1   2   0   1   1   2   0   1   1   0   1   1   2   1   0   1   1   1   0   1   1   0   0   1   2   1   0   1   2   0   1   2   1   1   1   2   0   0   2   1   0   0   1   1   1   1   1   1   0   0   0   1   1   0   1   0   1   1   1   1   1   1   0   1   0   2   1   0   2   0   2   1   2   1   1   2   1   0   0   2   0   1   1   0   1   1   0   2   2   1   1   1   1   1   1   2   2   2   1   1   1   2   2   2   1   2   0   0   1   1   1   0   1   0   1   2   0   1   2   0   0   2   1   2   2   1   0   1   1   1   2   2   1   0   2   1   0   0   1   1   1   0   1   1   1   1   0   1   0   2   1   2   1   2   1   2   1   2   1   1   1   2   1   2   1   1   1   0   2   1   1   1   0   1   1   2   2   0   0   1   1   0   0   1
 MK-5-11                1   2   1   2   1   1   0   2   0   1   1   1   1   0   2   1   1   2   0   1   1   2   1   0   1   0   1   1   2   1   0   1   1   1   0   1   1   0   0   1   2   1   1   2   2   0   1   1   1   0   1   2   0   0   2   1   0   0   0   2   1   1   1   1   0   1   0   1   1   0   0   0   1   1   1   1   1   1   0   0   0   2   0   0   1   1   2   1   2   1   1   2   0   1   0   2   0   1   1   0   0   1   0   2   1   0   1   1   1   1   1   2   1   1   1   2   1   2   2   2   0   2   1   0   1   1   0   0   1   1   1   2   0   1   1   0   0   2   1   2   1   1   0   2   1   1   2   1   1   0   2   2   0   0   1   1   1   0   1   1   1   1   0   1   0   2   1   0   1   2   2   2   1   2   1   1   1   2   1   2   1   1   1   1   2   2   1   1   1   2   1   2   2   0   0   1   0   0   1   1
 MK-5-12                1   2   1   2   1   1   0   2   0   1   1   1   1   0   2   1   1   2   0   0   1   2   1   0   1   0   1   1   2   1   0   1   1   1   0   1   1   0   0   1   2   1   1   2   2   0   1   1   1   0   2   1   0   0   2   2   0   0   0   2   1   2   1   1   0   1   0   1   1   0   0   1   1   0   1   2   1   1   0   0   0   1   0   0   1   2   2   1   2   1   1   2   0   1   0   2   0   1   1   0   1   1   0   2   1   0   1   1   1   0   1   1   1   0   1   1   1   1   2   2   0   2   1   0   1   1   0   0   1   1   1   2   0   0   2   0   0   2   1   1   1   2   0   2   1   1   2   1   1   0   2   2   0   0   1   1   2   0   0   0   2   1   1   1   0   2   1   0   1   2   2   2   1   2   1   2   2   2   1   2   1   1   1   2   2   2   0   1   1   2   1   2   2   0   0   1   0   0   1   1
 MK-5-13                1   2   1   1   1   1   0   1   0   1   1   1   1   0   2   1   1   1   0   0   1   2   1   0   1   0   1   2   2   1   0   1   2   1   0   1   1   0   1   0   2   1   1   2   1   1   1   1   1   0   1   1   0   1   0   2   0   0   0   2   1   2   1   1   1   1   0   1   1   0   0   1   1   0   1   2   1   0   0   0   0   1   0   1   1   2   2   1   2   1   1   2   0   1   0   2   1   1   1   0   1   1   0   1   1   1   1   1   1   0   1   1   1   0   1   1   0   1   2   2   0   2   1   0   1   1   1   0   0   1   1   2   0   0   2   0   0   2   1   1   1   2   0   2   2   1   2   1   1   0   2   2   0   1   1   1   2   0   0   0   1   1   1   1   1   2   1   1   2   2   2   2   1   2   1   2   2   2   1   2   1   1   1   2   2   2   0   1   2   2   1   2   0   0   0   1   0   0   1   1
 MK-5-14                1   2   1   2   1   1   0   1   1   1   1   1   0   0   2   1   1   1   0   1   1   2   1   0   2   0   1   2   1   1   0   1   2   1   0   1   1   0   1   0   2   1   1   1   1   1   1   1   1   1   0   1   0   1   0   2   0   0   0   2   1   1   1   1   1   1   0   1   1   0   0   1   1   0   0   1   1   0   0   0   0   1   0   1   2   2   2   1   2   1   1   2   0   0   0   2   1   1   2   0   1   2   1   1   2   1   1   0   1   0   1   2   1   0   1   1   1   2   2   2   0   2   2   0   1   1   2   0   0   1   1   2   0   1   2   0   0   1   1   1   1   2   0   2   2   1   2   1   1   0   2   2   0   1   1   1   2   0   0   0   2   2   1   1   1   2   1   1   1   1   2   2   1   2   2   2   1   2   0   2   1   1   1   2   2   2   0   1   1   2   1   2   0   0   0   1   0   0   1   1
 MK-5-15                1   2   2   1   1   1   1   1   1   1   1   1   0   0   2   1   1   1   1   0   0   2   1   1   2   0   1   1   1   1   1   1   0   1   0   1   1   0   1   0   2   1   1   1   1   0   1   1   1   1   0   1   0   1   0   2   1   0   0   1   1   1   1   1   1   1   0   1   1   0   0   1   1   0   0   1   1   0   0   0   0   1   0   1   2   2   2   1   2   1   1   1   0   0   1   2   1   1   2   0   1   2   1   1   2   1   2   0   2   0   1   2   1   0   1   1   1   2   2   2   0   2   2   1   1   1   2   0   0   1   1   2   0   1   2   1   0   1   1   1   0   2   1   2   1   1   2   1   1   1   2   2   0   1   1   1   2   0   1   0   2   2   1   2   1   2   1   1   1   1   2   2   1   1   2   1   1   2   0   2   1   2   1   2   2   2   0   1   1   2   1   2   0   0   0   1   0   0   1   1
 MK-5-16                2   2   2   1   1   2   1   1   1   1   1   1   0   0   2   1   0   1   1   0   0   2   1   1   2   0   1   0   1   1   1   1   1   1   0   1   1   0   1   0   2   1   1   1   2   0   1   1   1   1   0   1   0   1   0   2   1   0   0   0   1   1   0   1   1   1   0   1   1   1   0   1   1   0   1   0   1   0   0   1   0   1   0   1   1   2   2   1   2   1   1   2   0   0   1   2   2   1   2   0   1   2   1   1   2   1   2   0   2   0   1   2   1   1   1   0   1   2   2   2   0   2   2   1   1   1   2   0   1   1   1   2   0   1   2   1   0   1   1   1   1   2   1   2   1   1   2   1   1   1   1   2   0   1   1   1   2   0   1   0   2   2   0   2   1   2   1   0   1   0   2   2   1   1   2   1   1   2   0   2   1   2   0   1   1   1   0   1   1   2   1   1   0   0   0   0   0   0   1   1
 MK-6-1                 0   1   2   1   2   2   2   2   1   1   0   2   1   1   1   2   1   1   2   1   2   1   2   1   1   1   2   1   0   1   0   2   1   2   1   1   2   1   0   1   0   1   1   0   1   0   1   1   0   0   0   2   0   1   2   1   1   0   1   0   2   0   1   1   0   1   2   1   2   1   1   1   0   1   1   2   1   2   0   0   1   1   1   2   1   1   0   2   0   0   1   1   2   1   1   1   2   0   1   0   0   1   2   1   1   1   2   1   0   1   1   1   0   2   0   1   2   0   1   2   1   1   0   1   1   1   2   0   1   1   1   1   0   1   0   0   1   1   1   2   1   0   0   1   0   2   2   1   1   1   0   2   1   2   2   1   0   2   1   1   1   1   0   2   1   1   0   2   0   2   1   1   0   2   2   2   0   1   1   1   2   2   2   0   1   1   0   0   1   0   1   1   1   1   1   1   1   0   0   2
 MK-6-2                 0   1   2   0   2   2   2   2   1   1   0   2   1   1   1   2   1   1   2   1   2   1   2   1   1   1   1   1   0   1   0   2   1   2   1   1   2   1   0   1   0   1   1   0   1   0   1   1   1   1   0   2   0   1   2   1   1   0   1   1   2   0   2   1   0   1   2   0   2   1   1   1   1   1   0   2   1   2   0   1   1   2   1   2   1   1   1   2   0   0   1   1   2   2   1   1   2   0   1   0   0   1   2   1   1   1   2   1   0   1   1   1   0   1   0   2   2   0   1   2   1   1   0   1   1   0   1   0   1   1   0   1   0   1   0   0   1   1   1   2   1   0   1   1   0   2   2   1   1   1   0   2   2   2   1   1   0   2   1   1   1   1   1   2   1   1   0   2   0   2   1   1   0   2   2   2   0   1   1   1   2   2   2   0   0   1   0   0   1   1   2   2   1   1   1   1   2   0   0   2
 MK-6-3                 0   1   2   1   1   2   1   2   1   1   0   2   1   1   1   2   1   1   2   1   2   1   1   1   1   1   1   1   0   1   0   1   0   2   0   1   1   1   0   1   1   2   1   0   1   0   1   1   1   0   0   2   0   1   2   1   1   0   2   1   1   0   2   1   0   1   1   0   2   1   1   1   0   1   0   1   1   2   0   2   1   2   1   2   1   1   1   1   1   0   0   1   2   1   1   1   2   1   1   0   0   1   2   1   1   1   2   1   0   1   1   1   0   1   1   1   0   0   0   2   1   1   0   1   1   0   1   0   0   1   0   1   0   1   2   0   1   1   1   2   1   0   1   1   0   2   1   1   1   1   0   2   2   2   1   1   0   2   1   1   1   1   1   2   1   1   1   2   0   2   1   1   1   2   2   2   0   1   1   1   1   2   2   0   0   1   0   1   1   1   1   2   1   1   1   1   2   0   0   2
 MK-6-4                 1   1   2   1   1   2   1   2   1   1   0   1   1   1   1   2   1   1   1   1   2   1   1   1   2   0   0   1   0   1   0   1   0   2   0   1   0   1   0   1   1   1   1   0   2   0   1   1   1   0   0   2   0   1   2   1   1   0   0   1   1   0   2   1   0   0   1   0   2   1   1   1   0   2   0   0   1   1   0   2   1   1   1   2   1   1   1   1   1   0   0   1   2   1   1   2   2   1   1   0   0   1   2   1   1   1   2   1   0   1   1   0   0   1   1   1   0   0   0   2   1   1   1   1   1   0   1   0   0   1   1   1   0   1   2   0   1   1   1   1   2   0   1   1   1   2   1   1   1   1   1   2   2   2   2   1   0   2   1   1   1   1   1   2   1   0   0   2   1   2   1   1   0   1   2   2   0   1   1   1   1   2   2   0   0   1   0   1   0   1   1   2   2   1   1   1   2   0   0   2
 MK-6-5                 1   1   2   1   1   2   1   2   1   1   1   1   1   1   1   2   1   1   1   1   1   1   1   0   2   0   0   0   0   1   0   1   1   2   1   1   1   1   0   1   1   1   0   0   2   0   1   1   1   0   0   2   1   1   2   1   2   1   0   1   1   0   2   1   0   0   1   0   2   1   1   1   0   2   0   0   0   0   0   2   1   1   1   2   1   1   1   1   0   1   1   1   2   1   1   2   2   1   1   1   0   1   1   1   1   1   2   2   0   1   1   0   1   0   1   1   0   0   0   2   1   1   1   1   1   1   2   0   1   1   1   1   0   1   2   0   1   1   1   0   2   1   1   1   1   2   1   1   1   1   1   2   2   2   2   1   0   2   1   1   1   1   1   2   1   0   0   2   1   2   1   1   1   2   2   2   0   1   1   2   1   2   2   1   1   1   1   1   0   1   1   2   2   1   1   0   1   0   1   2
 MK-6-6                 1   1   2   0   1   1   1   2   1   1   1   1   1   1   1   2   1   1   1   1   1   1   1   0   2   0   0   0   0   1   0   1   1   2   1   2   1   1   0   1   1   1   0   0   2   0   2   1   1   0   0   2   1   2   2   1   2   1   0   1   1   0   2   1   0   0   1   0   2   1   1   1   0   2   0   0   0   0   0   2   0   1   1   1   1   1   0   1   0   1   1   1   2   1   1   2   2   1   1   1   0   0   1   1   1   1   2   2   0   1   1   0   1   0   1   0   0   0   0   2   0   1   1   2   2   1   2   0   0   2   1   1   0   1   2   0   1   1   1   0   2   1   1   0   1   2   1   1   2   1   1   2   2   2   2   1   0   2   0   0   1   1   1   2   1   1   0   2   1   2   1   1   1   2   1   2   0   1   1   2   1   1   2   1   1   1   1   1   1   1   1   2   2   1   1   0   1   0   1   2
 MK-6-7                 1   1   2   0   2   1   1   2   1   1   1   1   1   1   1   2   1   1   1   1   1   1   2   0   2   0   0   0   1   1   2   1   1   1   1   2   1   1   0   1   1   1   0   0   2   2   1   1   0   0   0   2   1   1   2   1   2   2   0   1   1   0   2   1   0   0   1   0   1   1   1   1   0   2   0   0   1   0   1   1   0   1   1   1   1   1   0   1   0   1   1   1   2   2   1   2   2   1   1   1   0   1   1   1   1   1   2   2   0   1   1   0   1   0   1   0   0   0   0   2   0   1   1   2   2   1   2   1   0   2   1   1   0   1   2   0   1   1   1   0   2   1   1   0   1   2   2   0   2   1   1   2   2   2   2   1   0   2   0   0   1   1   1   1   2   2   0   2   0   2   1   1   1   2   0   2   0   1   1   2   1   1   2   1   2   0   1   2   1   1   1   2   2   1   2   0   1   0   1   2
 MK-6-8                 1   1   2   1   2   1   1   2   0   1   1   1   1   1   2   1   0   1   0   1   1   1   2   0   2   0   0   0   2   1   2   0   2   1   1   2   1   1   0   1   1   1   0   0   2   1   1   1   0   0   0   2   1   1   1   1   2   2   0   1   1   0   2   1   0   0   1   1   1   1   1   2   0   2   0   0   0   0   1   1   1   0   1   2   1   1   1   1   0   1   0   1   2   1   1   2   1   1   0   1   0   1   1   1   1   1   2   2   0   1   1   1   1   0   1   0   0   0   0   2   0   1   1   2   1   1   2   1   1   1   1   1   1   1   2   0   1   1   1   0   2   1   1   1   1   2   1   1   2   1   1   2   2   2   2   1   0   1   0   0   1   1   1   1   2   1   0   2   1   2   1   1   1   2   0   2   0   1   1   2   1   2   2   1   2   0   2   2   2   1   1   2   2   0   2   0   1   0   1   2
 MK-6-9                 1   1   2   0   2   0   1   2   0   1   1   1   1   1   2   1   0   1   0   1   1   1   2   1   1   1   0   0   2   1   1   0   2   1   1   2   1   1   0   1   2   0   0   0   2   1   1   1   0   0   0   2   0   1   1   1   2   2   0   1   1   1   2   1   0   0   1   1   1   0   1   2   1   2   0   0   0   0   1   1   1   0   2   2   1   1   1   1   0   1   0   1   2   1   1   1   1   1   0   0   1   1   2   1   0   1   2   1   0   1   1   1   1   0   1   0   1   1   1   1   0   1   2   2   1   1   1   2   1   1   2   1   1   1   2   0   1   1   0   0   2   1   1   1   1   2   1   2   1   1   1   2   2   2   2   1   0   1   0   0   1   1   0   1   2   1   0   2   1   2   1   1   1   2   1   1   0   1   1   1   1   2   2   1   2   0   2   2   2   1   0   2   1   0   2   0   2   0   0   2
 MK-6-10                1   1   2   1   2   1   1   2   0   1   2   1   1   1   2   1   0   1   0   1   1   1   2   1   1   1   0   0   1   1   1   0   1   1   1   2   2   2   0   2   1   1   1   0   2   2   1   1   0   1   0   2   1   1   1   1   1   1   1   1   1   1   2   0   0   0   1   2   1   0   1   2   2   2   0   0   0   0   1   1   1   1   1   2   1   0   1   2   0   1   1   1   2   1   1   2   1   2   0   1   1   1   2   1   0   1   1   0   0   1   2   1   1   0   1   0   1   2   1   1   0   1   2   0   0   2   1   1   1   1   1   0   1   1   2   0   1   1   0   0   2   1   1   1   1   2   2   1   1   1   1   2   2   2   2   1   0   1   2   0   1   1   0   1   2   1   1   2   2   1   1   1   0   2   1   1   1   0   1   1   2   1   1   1   2   0   2   1   2   1   0   2   1   1   2   1   2   0   0   1
 MK-6-11                2   1   2   1   2   0   1   2   0   1   2   1   2   1   2   1   1   1   0   1   1   1   1   1   1   1   0   0   1   2   1   0   1   0   1   2   2   2   0   2   1   1   1   0   2   2   1   1   0   1   0   2   1   2   1   1   1   2   2   1   0   1   2   0   0   0   1   2   1   0   1   2   2   2   0   0   0   0   1   1   1   1   1   1   1   0   1   2   0   0   1   1   1   1   0   1   1   2   0   0   1   1   1   1   0   1   1   0   0   1   2   1   1   0   0   0   1   1   1   1   0   0   2   0   1   2   1   1   2   1   1   0   2   0   2   0   2   1   0   0   2   1   1   1   0   2   2   0   1   1   1   2   2   2   2   1   0   2   2   0   2   1   0   1   2   1   1   2   2   1   0   1   0   2   1   1   1   0   1   1   2   1   1   1   2   0   2   1   2   1   0   1   1   1   1   1   2   0   0   1
 MK-6-12                2   0   1   1   1   0   1   2   1   1   1   1   2   1   2   2   1   1   0   2   1   1   1   1   1   1   0   0   0   2   1   0   1   0   1   2   2   2   0   2   1   1   0   1   2   2   1   1   0   0   1   2   1   0   1   1   1   2   2   1   0   1   2   1   0   0   2   2   1   0   0   2   2   2   0   0   0   0   1   1   1   1   0   1   0   0   1   1   0   0   1   1   1   1   1   1   1   2   0   0   1   1   1   1   0   0   1   0   0   1   1   1   1   0   0   0   1   1   0   1   0   0   1   0   1   2   1   1   2   1   1   0   1   0   2   1   0   1   0   0   0   0   1   1   0   2   2   0   2   1   1   1   1   2   2   0   0   2   2   1   1   0   0   1   2   2   1   2   2   1   0   1   0   2   1   1   2   0   2   1   2   0   1   1   2   0   2   1   2   1   0   1   1   1   1   1   1   1   0   1
 MK-6-13                2   0   1   1   1   0   0   2   1   2   1   1   2   2   2   2   1   0   0   2   1   1   2   1   1   1   0   0   0   2   1   0   2   1   1   2   2   2   0   2   1   2   0   1   2   2   1   2   1   1   1   2   1   1   1   1   1   2   2   1   1   1   2   1   1   0   2   2   1   0   0   2   1   1   0   0   1   0   1   1   1   1   0   1   0   0   1   1   0   0   1   1   1   1   1   1   1   2   0   0   1   1   1   1   0   0   1   0   2   1   1   1   1   0   0   1   1   1   0   1   0   0   1   0   1   2   1   1   2   1   0   0   2   0   1   1   0   1   0   0   1   0   1   1   1   2   1   0   2   1   1   2   1   2   2   0   0   2   2   1   1   0   0   1   2   2   1   2   2   1   0   1   0   2   1   1   2   0   2   1   2   0   1   1   2   0   2   0   2   1   1   2   1   2   1   1   2   1   1   1
 MK-6-14                2   0   1   1   1   0   0   2   1   2   0   1   2   2   2   2   1   0   0   2   2   0   2   1   1   1   0   0   0   2   1   0   1   1   1   2   2   2   0   2   1   2   0   1   2   2   1   2   0   1   1   2   1   1   2   1   1   2   2   1   1   1   2   0   1   1   2   2   1   0   0   2   0   1   0   0   1   0   1   1   1   2   0   2   0   0   1   0   0   1   1   1   1   1   0   1   1   1   0   0   2   1   1   1   0   0   1   0   2   1   0   1   1   0   0   1   1   1   0   1   0   0   2   0   1   2   1   1   2   1   1   0   2   0   1   1   0   1   0   0   1   0   1   1   1   2   2   0   2   1   1   2   1   2   1   1   0   2   2   1   1   1   0   1   2   2   1   2   2   1   1   1   0   1   1   1   2   0   1   1   2   0   1   1   2   0   2   0   2   1   1   2   1   2   1   1   2   1   0   1
 MK-6-15                2   0   2   1   1   0   1   2   1   2   0   1   0   2   2   2   1   0   0   2   2   0   2   1   1   1   0   0   1   2   1   0   1   1   2   2   2   2   0   2   0   2   0   1   2   1   0   2   1   1   1   2   1   1   2   0   1   1   2   2   1   0   2   1   1   1   2   2   1   0   0   2   0   0   1   0   1   0   1   1   1   2   0   1   0   0   1   0   2   1   1   0   1   2   0   1   1   1   0   0   2   1   1   1   1   0   1   0   2   1   0   1   1   0   0   1   1   1   1   1   0   0   1   0   1   2   1   1   2   2   1   1   2   0   1   1   0   0   0   0   1   1   1   1   1   2   2   0   2   2   1   2   1   2   1   2   0   2   2   1   1   1   0   1   1   2   1   2   2   2   1   1   0   1   1   1   2   0   1   1   2   0   1   2   2   0   2   0   2   1   0   2   1   1   1   0   2   1   0   2
 MK-6-16                2   2   2   1   0   0   1   1   1   1   1   1   0   2   2   2   0   0   1   1   2   0   2   1   0   1   0   0   1   2   2   0   1   1   2   2   2   2   0   2   0   1   0   1   0   0   0   2   1   1   1   2   1   2   1   0   1   1   2   2   1   0   2   1   1   1   2   2   1   1   0   2   0   0   1   0   1   0   1   1   1   2   1   1   0   0   1   0   2   1   1   1   1   2   0   1   1   1   0   0   2   1   1   1   1   0   1   0   2   1   0   1   1   0   0   1   2   1   1   1   0   0   1   0   1   2   1   1   1   2   1   1   2   1   1   0   0   0   0   0   1   1   1   1   1   1   2   0   2   2   1   2   1   1   1   2   0   2   2   1   1   1   0   1   1   2   2   2   1   2   0   1   0   1   1   1   1   0   1   1   2   0   1   1   2   1   2   0   2   2   0   1   1   2   1   0   2   1   0   2
 
!****************************************** Phenotypic Data **********************************************************
!-100.0 is resevred for missing phenotype
SimulatedTrait1        10.0260   11.1835    9.8057   11.3722   10.4196   10.0844    8.8932   10.4502   10.6196   11.0745   10.6418   11.3511   10.7007   11.0255    8.7481    8.9926   10.0660    8.9149   10.4800   10.1338   10.3687    9.9789    8.1224   11.0934   10.3054   10.9939   11.0507   10.4583   10.5051   12.2794    8.8264    9.8789   10.4675   11.1204    8.9964   10.7926    8.4213   10.7135    9.1657    9.5862    8.8532   10.1945    9.5479   10.1158    7.7326   10.6011   10.9936   11.6391   10.2341    9.5732   10.8523    8.3124   10.4933    8.7247   10.3338    8.1841   11.8282   11.4157   10.4907   11.2258   10.1350   11.0136    9.3465    9.4884    9.4503   10.7939   12.0623    9.9187    9.0698   11.3908    9.9337    9.8691    9.6761   10.2017    9.1142    9.7376    8.5810    7.8618    9.1643   11.1462    9.4117    9.2020    9.5687    8.1336    9.9513   10.0670   10.6751   11.3769    9.6279   10.8550   10.1658    9.7020    9.0299   11.1133    9.9585    9.9757   11.2569   10.5004    9.3788    9.2733    9.9081    8.6182   10.1630    9.7417    8.4841   10.2399    9.4971    8.8094   10.1569   12.7574   10.4470   10.9104   12.5382   10.1022    6.9424    9.5465   11.1247   10.2507    9.4090    9.4184    9.6233    9.6577   11.3113   11.3449   11.1610    9.4710   11.8834    9.7375    9.7580    9.6878    7.9983   10.5914    8.7745   11.2797    9.4407   11.0997    9.7107   11.2853    9.1693   10.4502   11.5912    9.9632    9.3719    9.0242   11.3515    8.6151    8.9612   10.4716   11.1802   10.3661    8.9874   10.4020    9.7717   10.2801    9.3281    9.0502    8.9826    8.3903   10.4236   10.5899   10.0901   10.0449    7.9407    8.0360    9.5138   10.5996    9.4847    9.9590   11.3109   11.1809    8.6332    9.4092    8.9384   10.1542   10.8109    9.7009   10.4227    9.7573   10.9996   10.9086    9.8113    9.1106   11.5138   11.5571    8.1343   10.5662    8.4292   10.9098   11.1766    8.8227   11.3666   10.4791    7.5576    8.8558    9.8308   11.5085   10.1415    8.9468   10.8370    9.5141
 
