# Supplementary material for: Inclusive Composite Interval Mapping of QTL by Environment Interactions in Biparental Populations
Source: PLoS One. 2015 Jul 10;10(7):e0132414. doi: 10.1371/journal.pone.0132414 (PMC4498613; doi:10.1371/journal.pone.0132414)
Supplement: S2 File — (ZIP) [file pone.0132414.s002.zip › F2 population/e=1/run_00090.met]

!**********************Note: lines staring with "!" are remarks and will be ignored in the program********************
!*********************************General Information**********************************
!Assuming F1 = P1 x P2, populations available in QTL IciMapping are: 
!  1, P1BC1F1 = P1 x F1, the first backcrossing where P1 is used as the recurrent parent;
!  2, P2BC1F1 = P2 x F1, the first backcrossing where P2 is used as the recurrent parent;
!  3, F1DH, F1-derived doubled haploids; 
!  4, RIL or F1RIL, recombination inbred lines through the repeated selfing of F1;
!  5, P1BC1RIL, recombination inbred lines through the repeated selfing of P1BC1F1;
!  6, P2BC1RIL, recombination inbred lines through the repeated selfing of P2BC1F1;
!  7, F2, the selfing generation of F1;
!  8, F3, the selfing generation of F2;
!  9, P1BC2F1, the second backcrossing where P1 is used as the recurrent parent; 
! 10, P2BC2F1, the second backcrossing where P2 is used as the recurrent parent;
! 11, P1BC2RIL, recombination inred lines through the repeated selfing of P1BC2F1; 
! 12, P2BC2RIL, recombination inred lines through the repeated selfing of P2BC2F1; 
! 13, P1BC1F2, the selfing generation of P1BC1F1; 
! 14, P2BC1F2, the selfing generation of P2BC1F1; 
! 15, P1BC2F2, the selfing generation of P1BC2F1; 
! 16, P2BC2F2, the selfing generation of P2BC2F1; 
! 17, P1BC1DH, P1BC1F1-derived doubled haploids; 
! 18, P2BC1DH, P2BC1F1-derived doubled haploids; 
! 19, P1BC2DH, P1BC2F1-derived doubled haploids; 
! 20, P2BC2DH, P2BC2F1-derived doubled haploids; 
   7      !Mapping Population (see remarks above)
   2      !Mapping Function (1 for Kosambi; 2 for Haldane; 3 for Morgan)
   2      !Marker Space Type (1 for intervals; 2 for positions)
   1      !Marker Space Unit(1 for centiMorgans; 2 for Morgan)
   6      !Number of Chromosomes (or Linkage Groups)
 200      !Size of the mapping population
   1      !Number of environments
 
!***************************************** Chromosomes and Linkage Maps **********************************************
!Chromosome                 NumMarkers
-CH1                        16
-CH2                        16
-CH3                        16
-CH4                        16
-CH5                        16
-CH6                        16
!Linkage map (Marker name followed by position or the interval length)
 MK-1-1                1     0.000
 MK-1-2                1    10.000
 MK-1-3                1    20.000
 MK-1-4                1    30.000
 MK-1-5                1    40.000
 MK-1-6                1    50.000
 MK-1-7                1    60.000
 MK-1-8                1    70.000
 MK-1-9                1    80.000
 MK-1-10               1    90.000
 MK-1-11               1   100.000
 MK-1-12               1   110.000
 MK-1-13               1   120.000
 MK-1-14               1   130.000
 MK-1-15               1   140.000
 MK-1-16               1   150.000
 MK-2-1                2     0.000
 MK-2-2                2    10.000
 MK-2-3                2    20.000
 MK-2-4                2    30.000
 MK-2-5                2    40.000
 MK-2-6                2    50.000
 MK-2-7                2    60.000
 MK-2-8                2    70.000
 MK-2-9                2    80.000
 MK-2-10               2    90.000
 MK-2-11               2   100.000
 MK-2-12               2   110.000
 MK-2-13               2   120.000
 MK-2-14               2   130.000
 MK-2-15               2   140.000
 MK-2-16               2   150.000
 MK-3-1                3     0.000
 MK-3-2                3    10.000
 MK-3-3                3    20.000
 MK-3-4                3    30.000
 MK-3-5                3    40.000
 MK-3-6                3    50.000
 MK-3-7                3    60.000
 MK-3-8                3    70.000
 MK-3-9                3    80.000
 MK-3-10               3    90.000
 MK-3-11               3   100.000
 MK-3-12               3   110.000
 MK-3-13               3   120.000
 MK-3-14               3   130.000
 MK-3-15               3   140.000
 MK-3-16               3   150.000
 MK-4-1                4     0.000
 MK-4-2                4    10.000
 MK-4-3                4    20.000
 MK-4-4                4    30.000
 MK-4-5                4    40.000
 MK-4-6                4    50.000
 MK-4-7                4    60.000
 MK-4-8                4    70.000
 MK-4-9                4    80.000
 MK-4-10               4    90.000
 MK-4-11               4   100.000
 MK-4-12               4   110.000
 MK-4-13               4   120.000
 MK-4-14               4   130.000
 MK-4-15               4   140.000
 MK-4-16               4   150.000
 MK-5-1                5     0.000
 MK-5-2                5    10.000
 MK-5-3                5    20.000
 MK-5-4                5    30.000
 MK-5-5                5    40.000
 MK-5-6                5    50.000
 MK-5-7                5    60.000
 MK-5-8                5    70.000
 MK-5-9                5    80.000
 MK-5-10               5    90.000
 MK-5-11               5   100.000
 MK-5-12               5   110.000
 MK-5-13               5   120.000
 MK-5-14               5   130.000
 MK-5-15               5   140.000
 MK-5-16               5   150.000
 MK-6-1                6     0.000
 MK-6-2                6    10.000
 MK-6-3                6    20.000
 MK-6-4                6    30.000
 MK-6-5                6    40.000
 MK-6-6                6    50.000
 MK-6-7                6    60.000
 MK-6-8                6    70.000
 MK-6-9                6    80.000
 MK-6-10               6    90.000
 MK-6-11               6   100.000
 MK-6-12               6   110.000
 MK-6-13               6   120.000
 MK-6-14               6   130.000
 MK-6-15               6   140.000
 MK-6-16               6   150.000
!*********************************** Marker Types ********************************************************************
!Co-dominant marker: When heterozygote F1 is present, P1 is coded as 2, F1 is coded as 1, and P2 is coded as 0; Otherwise, P1 is coded as 2, and P2 is coded as 0. 
!Dominant marker: When heterozygote F1 is present, P1 and F1 are coded as 12, and P2 is coded as 0; Otherwise, P1 is coded as 2, and P2 is coded as 0.  
!Recessive markers: When heterozygote F1 is present, P1 is coded as 2, and F1 and P2 are coded as 10; Otherwise, P1 is coded as 2, and P2 is coded as 0. 
!Missing marker is coded as -1. 
 MK-1-1                 0   1   2   2   2   2   1   2   0   0   2   0   2   1   1   2   1   1   2   1   0   2   0   2   2   0   2   2   2   0   0   1   2   1   1   2   2   1   1   1   0   0   1   1   2   0   0   0   0   1   1   2   0   2   1   1   1   1   2   1   1   0   1   1   0   1   2   1   1   1   0   2   0   2   1   2   2   1   0   0   2   1   1   1   1   0   2   2   0   1   1   0   1   2   2   1   1   2   2   0   1   1   2   2   0   1   1   0   2   1   2   0   1   1   2   0   0   0   2   0   1   0   0   2   2   0   0   1   1   0   0   1   1   2   0   1   1   1   2   2   2   0   2   1   1   0   0   0   2   1   0   2   2   2   2   1   1   1   1   0   2   2   1   0   0   1   2   0   0   2   1   1   2   0   0   2   2   1   1   0   1   1   1   0   1   2   0   0   1   1   2   1   1   0   1   1   0   1   1   0
 MK-1-2                 0   1   2   1   1   2   1   2   0   0   2   0   2   1   1   2   1   1   2   0   0   2   1   2   2   0   2   2   2   0   0   1   1   1   1   2   2   1   1   1   1   1   1   1   2   0   0   0   0   1   1   2   0   2   1   2   1   1   2   1   2   0   1   1   0   1   2   1   1   0   0   2   0   2   1   2   2   2   0   0   1   1   2   1   0   0   1   2   0   1   1   0   1   2   2   2   1   2   2   0   1   1   2   2   0   0   1   0   2   1   2   0   1   1   2   0   0   0   2   0   1   0   0   2   2   0   0   1   1   0   0   1   1   2   0   1   1   1   2   2   2   1   2   1   1   0   0   0   2   1   0   2   2   1   2   1   1   1   1   0   2   2   2   0   0   1   1   0   0   2   1   1   2   0   0   2   2   1   1   0   1   1   1   0   0   2   0   0   1   1   2   1   1   0   1   1   0   1   1   0
 MK-1-3                 0   1   2   1   1   2   1   2   0   1   2   0   2   1   1   2   0   1   2   0   0   1   1   2   2   0   2   1   2   1   1   1   1   2   1   2   1   1   1   1   2   1   1   1   2   0   0   0   0   1   1   2   0   2   1   2   1   1   2   0   2   1   0   1   0   1   2   1   1   0   0   2   0   2   1   2   2   2   0   0   1   1   2   1   0   0   1   2   0   1   1   0   1   2   2   2   1   2   2   0   1   1   1   2   0   0   1   0   2   1   2   1   1   1   2   0   0   0   2   0   1   0   0   2   1   0   0   1   1   0   0   1   1   2   1   1   1   1   1   2   2   1   0   1   1   1   0   0   2   1   1   2   2   1   1   1   1   1   1   0   2   2   1   0   0   1   1   0   1   2   1   1   2   0   0   2   2   1   2   0   1   0   1   0   1   2   0   0   0   1   2   1   1   0   2   1   0   0   1   0
 MK-1-4                 0   1   2   1   1   2   1   2   0   1   2   0   2   1   1   2   0   2   2   0   0   2   1   2   2   0   2   1   1   1   0   1   1   2   1   2   1   1   2   1   2   2   1   1   2   0   0   0   0   1   1   2   0   2   1   2   1   1   2   0   1   1   1   1   1   1   2   1   1   0   0   2   0   2   1   2   2   2   0   0   1   1   2   1   0   0   1   2   0   1   1   1   2   2   2   2   2   2   2   0   0   1   1   1   0   0   0   0   2   1   2   1   1   1   2   0   0   0   2   0   1   0   0   2   1   0   0   1   1   1   0   1   1   2   1   1   1   1   1   2   2   1   0   1   1   1   0   0   1   1   2   2   2   1   1   1   1   1   1   0   2   2   1   0   1   1   2   0   1   2   1   1   2   0   1   2   2   1   2   0   1   0   1   0   1   2   0   0   0   1   2   1   1   0   2   1   0   0   1   1
 MK-1-5                 0   0   1   1   1   2   1   2   0   1   2   0   2   1   0   2   0   2   2   0   0   2   2   2   2   0   2   1   1   1   0   1   1   2   1   2   1   1   2   1   1   2   1   1   2   1   0   0   0   1   1   1   0   2   1   2   1   1   2   0   1   1   1   1   1   1   2   1   1   1   2   2   0   2   1   1   1   2   0   0   0   1   2   1   0   0   1   1   0   0   1   1   2   2   2   2   1   2   2   0   0   1   1   1   0   0   0   0   2   1   2   2   1   1   2   0   0   0   2   1   1   0   0   2   1   0   0   1   1   1   1   1   1   2   1   1   1   1   1   2   1   1   0   1   1   1   0   0   1   1   0   2   2   1   2   1   1   1   1   0   1   1   1   0   1   1   2   1   1   2   1   1   2   0   1   2   2   1   2   0   1   0   1   1   1   2   0   1   1   1   2   1   1   0   2   2   0   0   1   1
 MK-1-6                 0   0   1   1   1   2   1   2   0   0   2   0   2   1   0   2   1   1   2   0   1   2   2   2   2   0   2   1   0   1   0   1   1   2   1   2   1   1   2   1   1   1   1   1   2   1   0   1   0   1   1   1   0   2   1   2   1   1   2   0   1   1   1   1   1   0   2   1   1   1   2   2   1   2   0   1   1   2   0   0   0   1   2   1   1   0   0   1   2   0   1   1   2   2   1   2   1   2   2   0   0   1   1   1   0   0   0   1   2   1   1   2   1   1   2   0   0   1   2   1   1   1   0   2   0   0   0   2   1   1   2   1   2   1   1   0   1   1   1   1   1   1   0   1   1   1   1   0   1   1   0   2   2   1   2   1   1   0   1   0   1   1   0   0   1   1   2   2   1   2   2   1   1   0   1   2   2   1   1   0   1   0   2   1   1   1   0   1   2   1   2   2   2   0   2   2   0   0   1   1
 MK-1-7                 0   0   2   1   1   2   1   2   0   0   2   1   2   1   0   2   2   1   2   0   1   2   2   2   2   0   2   1   0   1   0   1   1   2   1   2   2   1   2   1   1   1   1   1   2   0   0   1   0   1   1   1   0   2   1   2   1   1   1   0   1   1   1   1   0   0   2   1   1   1   2   2   1   1   0   1   1   2   1   0   0   1   1   1   1   1   0   1   2   0   1   1   2   1   1   2   1   2   2   0   1   0   1   1   0   0   0   1   2   1   2   2   1   1   2   0   0   1   2   1   1   1   0   2   0   0   0   0   1   1   2   1   2   1   1   0   1   1   1   1   1   1   0   1   1   1   0   0   1   1   1   1   2   2   2   1   1   0   1   1   1   1   0   0   1   1   2   2   1   2   2   1   1   0   1   2   2   1   1   0   1   0   2   1   1   0   0   1   2   0   2   2   2   1   2   2   0   1   1   0
 MK-1-8                 0   1   2   1   1   2   1   2   0   0   2   1   2   1   0   2   2   1   2   0   1   2   2   2   2   1   2   2   0   1   0   1   2   2   1   2   2   2   1   2   1   1   2   1   1   0   0   2   0   1   1   1   0   2   1   2   1   1   1   0   2   1   1   0   1   0   2   1   1   1   1   2   1   1   0   1   1   1   1   0   1   2   1   0   1   1   0   1   2   0   1   1   2   1   1   2   1   0   2   0   1   1   1   1   0   0   0   1   2   1   1   1   1   2   0   1   0   1   2   0   1   1   0   2   0   0   1   0   1   1   2   1   2   1   1   0   1   1   1   0   0   1   0   1   1   0   0   0   1   1   1   1   1   2   2   1   1   0   2   1   1   0   0   0   1   1   2   2   1   1   0   1   1   1   1   2   1   1   1   1   1   0   1   2   1   0   0   1   2   0   1   2   2   1   2   2   0   1   1   0
 MK-1-9                 0   1   2   1   1   2   1   2   0   0   2   1   1   2   1   2   2   1   2   1   1   2   2   2   2   1   2   2   0   1   0   1   2   2   2   2   2   2   1   2   1   1   2   1   1   0   0   2   1   1   1   1   0   2   1   2   1   0   1   1   2   1   1   1   0   0   2   1   1   1   1   1   1   1   0   1   1   1   1   0   1   2   0   0   1   1   0   1   2   0   1   1   2   1   2   1   1   1   1   0   1   1   1   1   1   1   0   1   2   1   1   1   1   2   0   1   0   1   2   0   1   1   0   2   0   0   1   0   0   1   2   1   2   1   2   0   1   1   1   0   0   1   0   1   1   1   0   0   1   1   1   1   0   2   2   1   1   0   2   1   1   0   0   0   1   1   2   2   1   1   0   1   1   1   1   2   1   1   1   1   1   0   1   2   1   0   0   1   2   1   1   2   2   1   2   1   0   2   1   1
 MK-1-10                2   2   2   1   1   2   1   2   0   0   2   2   1   2   0   2   2   1   2   1   1   2   2   1   1   0   2   2   0   0   0   1   2   2   2   2   2   2   1   2   1   0   2   1   1   0   0   2   1   2   1   2   0   2   1   1   1   0   1   1   2   0   0   1   0   0   2   1   1   1   1   1   1   1   0   0   2   1   2   0   1   2   0   0   1   1   0   1   2   0   1   1   2   1   2   1   1   1   1   0   2   0   1   1   1   1   1   1   2   1   1   1   1   2   1   1   0   1   2   0   1   1   0   1   0   0   1   0   0   2   2   1   1   1   2   0   1   1   1   0   0   1   0   1   1   1   0   0   1   1   1   1   0   2   1   1   1   0   2   2   1   0   0   0   1   1   2   2   1   1   0   1   1   1   1   1   1   1   0   1   1   0   1   2   1   0   0   1   2   1   2   1   2   1   2   1   0   2   1   1
 MK-1-11                1   2   2   1   1   2   1   2   0   0   2   2   1   1   0   2   2   1   2   1   1   2   2   1   1   0   2   2   1   0   0   1   2   2   2   2   1   1   1   2   1   0   2   1   0   0   0   2   1   2   1   1   0   2   0   1   1   0   1   1   2   0   0   1   0   0   2   0   1   1   1   0   1   1   0   0   2   1   2   0   1   2   0   0   1   0   1   1   2   0   1   1   2   1   2   1   0   1   1   1   2   0   1   1   1   1   1   1   2   1   1   0   1   2   1   1   0   1   2   0   0   1   0   1   0   0   1   0   0   1   2   1   1   0   2   0   1   1   1   1   1   1   0   1   1   1   0   0   1   1   1   2   0   2   1   1   1   0   2   2   1   1   0   0   1   1   2   2   1   1   0   1   2   1   1   1   1   1   0   1   1   1   1   2   1   0   0   1   2   1   2   1   1   1   2   1   0   2   2   2
 MK-1-12                1   2   1   1   1   2   2   2   0   1   2   2   1   1   0   2   2   1   2   1   1   2   1   1   1   0   2   2   1   0   0   1   2   2   2   2   1   1   1   2   1   1   2   0   0   0   0   2   1   2   1   1   0   2   0   1   1   0   1   1   2   0   0   1   0   0   2   0   1   1   1   0   1   1   1   0   1   1   1   2   1   2   0   2   1   1   1   1   2   0   1   1   2   1   2   1   0   1   1   1   2   0   1   2   1   1   0   1   1   0   1   0   1   2   0   1   0   2   2   0   0   1   0   1   0   1   1   0   0   1   2   1   1   0   1   0   1   1   1   1   1   1   0   1   0   0   0   0   1   0   1   2   1   2   1   1   1   1   2   2   2   1   0   1   1   1   2   2   1   2   1   1   2   1   1   1   1   1   0   1   1   1   1   1   1   0   1   1   2   1   2   1   1   1   2   1   0   2   2   1
 MK-1-13                1   2   1   2   1   2   2   2   0   1   2   1   1   1   0   2   2   1   2   1   1   2   1   1   1   0   1   2   1   0   0   1   2   1   2   2   1   1   1   2   1   0   2   0   0   0   0   2   2   2   1   1   0   2   0   1   1   0   1   1   2   0   0   1   0   0   2   0   1   1   0   0   1   1   1   1   1   2   2   2   1   2   0   2   1   1   1   1   2   0   2   1   2   1   2   1   0   1   1   1   2   1   1   2   1   1   0   1   1   0   1   0   2   2   0   1   0   2   2   0   0   1   0   1   0   1   1   1   0   1   2   1   1   0   1   0   2   1   1   2   1   1   0   0   0   0   0   1   0   0   1   2   1   2   1   2   1   1   2   2   2   1   0   1   1   2   2   2   1   2   1   1   2   1   2   1   1   1   0   1   1   1   1   1   2   0   1   1   2   1   1   1   1   1   2   1   0   2   2   1
 MK-1-14                1   2   1   2   1   2   1   2   0   1   1   1   1   1   0   2   2   1   2   1   1   2   1   1   1   0   1   2   1   1   0   2   2   1   2   2   1   1   1   2   2   0   1   0   0   1   0   2   2   2   1   2   0   2   1   1   2   0   1   1   2   0   1   0   0   0   2   0   1   1   0   0   1   1   1   1   1   2   2   2   1   2   0   2   1   1   1   0   2   0   2   1   2   1   2   1   0   1   1   1   2   1   1   2   1   1   0   2   1   0   1   0   2   2   0   1   0   2   2   0   0   2   0   1   0   1   1   2   1   2   2   2   1   1   1   0   2   1   1   2   1   2   0   1   0   0   2   1   0   0   1   2   0   2   1   2   0   1   2   2   2   2   1   2   1   2   1   2   0   2   1   1   2   1   2   1   1   1   0   0   1   1   1   1   2   0   1   1   2   0   1   2   1   1   2   1   0   2   2   1
 MK-1-15                1   1   2   2   1   2   1   2   0   1   1   1   1   1   1   2   1   1   2   1   1   2   1   1   1   0   2   2   1   1   0   2   2   2   2   2   1   2   1   2   2   0   1   0   0   1   1   2   2   2   1   2   0   2   1   1   2   0   1   1   2   0   1   0   0   0   2   0   1   1   0   0   1   2   1   2   1   2   2   2   2   1   0   2   2   0   1   0   2   0   2   1   2   1   2   1   1   1   1   1   2   1   1   2   1   1   1   2   1   1   1   1   2   2   0   1   0   2   2   1   0   2   0   1   0   1   1   2   1   1   2   2   1   1   1   0   2   1   1   2   1   2   0   1   0   1   2   1   2   0   1   2   0   2   1   2   0   1   2   1   2   2   1   2   1   2   1   1   0   1   1   1   2   1   2   1   1   1   0   0   1   1   2   1   2   0   1   1   2   0   1   2   0   1   1   1   0   2   2   1
 MK-1-16                0   1   2   1   1   1   1   2   0   1   1   1   1   1   1   2   1   1   1   1   1   2   1   1   1   0   1   2   2   1   0   2   2   2   2   1   1   1   1   1   1   0   1   0   1   1   1   2   2   2   1   2   0   2   1   1   2   0   2   1   2   0   2   0   0   0   2   0   0   1   1   0   1   2   1   2   1   2   2   2   1   1   0   2   2   0   1   0   2   0   2   2   1   1   2   2   1   1   1   1   2   1   1   1   1   1   1   2   1   1   1   1   2   2   1   1   1   2   2   1   0   2   0   1   0   0   2   2   1   1   2   2   1   1   2   0   1   1   1   2   1   2   1   1   0   1   2   1   1   0   1   2   0   1   2   2   0   1   2   1   2   2   1   1   1   2   1   1   0   1   1   1   2   1   1   1   1   1   0   0   1   1   2   1   1   0   1   0   2   0   1   2   0   1   1   2   0   2   2   1
 MK-2-1                 1   2   1   1   0   2   1   1   2   1   1   2   2   0   1   0   0   1   1   1   0   0   0   2   1   1   0   1   2   1   2   1   2   0   1   2   1   0   2   1   1   2   0   1   1   0   2   1   1   1   2   2   1   1   2   1   2   1   1   1   0   0   1   2   1   1   0   0   2   0   2   1   2   1   2   0   2   2   1   1   0   1   1   1   0   2   2   2   1   1   1   0   1   1   1   2   0   2   2   1   1   0   2   0   0   1   1   2   2   1   1   0   2   0   0   1   1   1   0   1   1   1   1   2   1   1   1   1   1   1   1   1   2   0   1   2   2   1   1   2   1   1   0   1   1   0   1   1   1   1   1   0   2   2   1   1   0   1   0   1   1   1   1   1   2   1   1   1   2   1   1   0   0   1   2   2   2   2   1   0   1   2   1   0   0   1   0   1   1   0   0   1   1   2   2   1   2   1   1   2
 MK-2-2                 1   2   0   1   0   2   1   1   2   1   1   2   2   0   0   0   0   1   2   2   0   0   0   2   1   1   0   1   1   1   2   1   1   0   1   2   1   0   2   1   1   2   0   1   1   0   2   1   1   1   2   2   1   1   1   2   2   1   1   1   0   0   1   2   1   1   0   0   2   0   2   1   2   0   0   0   2   2   1   1   1   0   2   1   0   2   1   1   1   1   0   0   1   2   1   2   1   1   1   1   0   0   2   0   0   1   1   2   2   1   1   0   2   0   0   1   1   1   1   1   2   1   1   2   1   1   1   1   1   1   1   1   2   0   1   2   2   1   1   2   1   1   0   2   1   0   1   1   1   1   0   1   2   2   1   1   0   1   0   1   1   1   1   1   2   1   1   0   2   1   1   1   0   1   2   2   2   2   1   0   1   2   1   0   1   1   0   1   1   0   0   1   1   2   1   1   2   1   1   1
 MK-2-3                 2   2   0   2   0   2   1   1   2   1   1   1   1   0   0   0   1   1   1   2   0   0   0   2   1   1   1   2   1   1   2   1   2   0   1   2   0   0   1   1   1   2   0   2   1   0   2   1   1   1   1   2   0   1   1   2   2   2   1   1   0   0   1   2   1   1   0   0   2   0   2   1   2   0   0   0   1   1   2   0   1   0   1   1   0   1   1   1   1   1   0   0   2   2   1   2   1   1   1   1   0   0   2   0   2   1   1   1   1   1   1   0   2   1   0   1   1   0   1   1   2   1   1   2   1   1   1   1   1   1   1   0   1   0   1   2   2   1   1   2   1   0   0   2   1   0   1   1   1   1   0   1   2   1   1   1   0   2   0   1   0   1   1   1   2   0   1   0   2   1   1   1   0   0   2   2   2   2   1   0   1   2   1   0   1   1   0   1   1   0   0   1   1   2   1   1   2   1   1   1
 MK-2-4                 1   2   0   2   0   1   1   1   2   1   1   1   1   1   1   0   1   1   1   1   0   0   0   2   1   1   1   2   1   0   2   1   1   1   1   2   0   0   2   1   1   2   0   1   1   0   0   1   1   1   1   2   0   1   1   2   2   2   1   1   0   0   1   2   1   1   1   0   2   1   2   1   2   1   0   0   1   1   1   0   1   0   2   1   1   1   1   1   1   1   0   0   2   2   1   2   1   1   1   1   0   1   1   0   2   0   2   1   1   1   1   0   2   1   0   1   1   1   1   1   2   1   1   2   1   1   1   1   1   1   1   1   1   1   1   2   2   1   1   1   1   1   0   2   1   0   1   1   1   1   0   1   2   0   1   1   1   1   0   2   0   2   1   1   1   1   1   1   1   1   1   1   0   0   2   2   2   2   1   0   1   2   2   1   1   1   0   1   1   0   0   2   1   2   0   1   2   1   1   1
 MK-2-5                 1   2   0   2   0   1   1   1   2   1   1   1   1   2   1   0   1   2   2   0   0   0   1   2   1   1   1   2   1   0   2   1   1   1   1   2   0   0   2   1   1   2   0   1   1   0   0   1   1   1   1   2   0   1   1   2   1   1   0   1   0   0   1   2   0   0   1   0   2   0   2   1   2   1   0   1   1   1   1   0   1   0   2   1   1   1   1   1   1   1   0   0   2   1   1   2   1   0   1   0   1   1   2   0   2   0   2   1   1   1   1   1   2   1   0   2   1   2   1   1   2   1   1   2   1   1   1   1   0   1   1   1   1   1   1   2   2   1   1   1   1   1   0   2   1   0   0   1   2   1   0   1   2   0   1   1   1   1   0   2   0   2   1   1   1   2   1   0   2   0   1   0   0   1   2   2   2   2   1   1   1   2   2   1   1   1   0   1   0   0   0   2   1   2   0   1   2   1   1   0
 MK-2-6                 1   2   0   2   0   1   1   1   2   1   1   1   1   2   1   0   1   2   2   0   0   0   1   2   1   1   1   2   1   0   2   1   1   1   1   2   1   0   1   1   1   1   1   1   1   0   0   1   1   1   2   1   0   1   1   2   1   1   0   1   0   1   2   2   0   0   1   0   2   1   2   1   2   1   0   1   1   2   1   0   1   0   1   1   1   1   1   0   1   1   0   1   2   1   1   2   1   0   1   0   1   1   2   0   1   0   2   1   1   1   0   1   2   2   0   2   1   1   1   1   2   1   1   2   1   1   2   1   0   1   1   1   1   0   1   1   2   1   1   1   1   1   0   2   1   0   0   1   2   1   0   1   2   0   1   1   1   1   0   2   0   2   1   1   2   2   1   1   2   0   1   1   0   1   2   2   2   2   1   1   1   1   1   1   1   1   0   1   0   0   0   2   1   2   0   1   2   1   1   0
 MK-2-7                 2   2   0   2   0   0   0   2   2   1   1   1   1   2   1   0   2   2   2   1   0   0   2   2   1   1   0   1   1   0   2   1   1   1   1   2   1   1   1   1   0   2   1   1   1   0   0   1   1   2   2   1   0   1   1   1   1   1   1   0   0   1   2   2   0   2   1   0   2   1   1   1   2   1   0   1   1   2   0   1   1   0   1   1   1   1   1   0   1   1   0   2   1   1   1   2   1   0   1   0   1   1   2   0   0   0   2   1   1   0   1   1   2   1   0   2   1   2   1   0   2   1   1   2   1   1   2   1   0   1   1   1   1   0   1   0   1   1   1   0   1   1   0   2   1   0   0   1   2   1   0   1   1   1   1   2   1   1   1   2   1   2   1   2   2   2   1   0   2   0   1   1   0   1   2   2   2   2   1   1   1   1   1   1   1   1   0   1   1   0   0   2   1   2   0   1   2   1   1   0
 MK-2-8                 2   2   0   2   1   0   0   2   2   1   1   1   2   2   1   0   2   1   2   1   1   0   2   2   0   1   0   1   1   0   2   1   1   1   1   2   1   1   1   1   0   2   1   1   1   0   0   1   1   1   1   1   0   1   1   1   1   1   1   1   0   1   2   2   0   2   1   0   2   1   1   1   2   1   0   1   1   2   0   1   1   0   1   1   1   0   1   2   1   1   0   2   1   1   1   1   1   0   2   0   1   1   2   0   0   0   2   1   2   0   1   1   2   1   0   2   1   1   1   0   2   0   1   2   1   1   2   1   0   0   1   1   1   0   1   0   1   1   2   0   0   1   1   1   1   0   0   1   2   1   0   1   1   1   1   1   1   1   1   2   1   1   1   2   2   2   0   1   2   0   1   2   1   1   2   2   2   2   1   1   1   1   1   1   1   1   0   1   1   1   0   2   1   2   0   1   2   1   1   0
 MK-2-9                 1   2   0   2   1   1   0   2   1   1   1   1   2   2   1   1   2   1   2   1   1   0   1   2   0   0   0   2   1   0   2   1   1   1   1   2   1   1   2   1   0   1   1   1   1   0   0   1   1   1   1   0   0   1   1   1   1   1   1   1   0   1   2   1   0   2   1   0   2   1   0   2   2   1   0   1   1   2   0   2   1   0   1   2   1   0   1   2   1   1   1   2   1   1   1   1   1   0   2   0   1   1   2   0   0   0   2   2   1   0   1   1   2   1   0   2   1   1   1   0   1   1   1   2   1   1   2   1   0   0   1   1   1   1   1   0   0   2   1   1   1   1   1   1   1   0   0   2   1   1   0   1   1   1   1   1   1   2   1   1   1   1   0   2   2   2   0   1   1   0   1   2   1   1   2   2   2   2   1   1   1   0   1   1   1   1   1   2   1   1   1   2   1   2   1   1   2   1   2   0
 MK-2-10                2   2   0   1   1   1   1   0   1   1   1   1   2   2   1   1   2   1   2   1   1   0   1   2   0   0   0   2   1   0   2   1   2   1   1   2   1   1   2   2   0   1   1   1   1   0   0   1   1   1   1   0   0   2   1   2   1   1   2   1   1   1   2   1   0   2   1   0   2   1   0   2   1   0   0   0   1   2   0   2   1   0   1   2   1   0   1   2   1   1   1   2   1   2   2   1   1   0   2   0   2   1   2   0   0   1   2   2   1   0   1   1   2   0   0   2   1   1   1   0   0   1   1   1   1   1   0   0   0   0   1   1   1   1   1   0   0   2   1   1   1   1   1   1   1   0   1   2   1   1   0   0   1   1   1   1   1   2   2   1   1   1   0   2   2   2   0   1   1   0   1   2   1   1   2   2   1   2   1   1   1   0   1   0   1   1   1   2   0   1   2   2   1   2   1   1   2   1   2   0
 MK-2-11                2   2   0   1   2   1   1   0   1   1   1   1   1   2   1   0   2   1   2   1   2   0   1   0   0   0   0   2   1   0   2   0   2   1   1   1   1   0   1   2   0   1   1   1   0   1   0   1   1   1   1   0   1   2   1   2   2   1   2   0   1   1   1   1   0   1   1   0   2   1   0   2   1   0   1   1   1   2   0   2   1   0   0   2   1   0   1   2   2   1   1   2   1   2   1   1   1   0   2   0   2   1   2   0   0   0   2   1   1   1   1   1   2   1   0   2   1   1   1   0   0   1   1   1   1   1   0   0   0   0   1   1   1   1   1   0   0   2   1   1   2   1   1   1   1   0   1   2   1   1   0   0   1   1   1   1   0   1   2   1   1   1   1   2   2   2   0   1   1   1   1   2   1   0   2   2   1   2   1   1   1   0   1   0   1   1   1   2   0   0   2   2   1   1   0   1   2   1   2   0
 MK-2-12                2   2   0   1   2   1   0   0   1   1   1   2   1   1   1   0   2   1   2   1   2   0   1   0   0   0   0   2   1   0   2   1   1   1   1   1   1   0   1   2   0   1   0   1   0   2   1   1   1   1   1   0   1   2   1   2   2   1   2   0   1   1   1   1   0   1   1   0   2   1   0   2   1   1   1   1   1   2   0   1   1   0   1   2   1   0   1   2   1   1   1   2   1   2   1   0   1   0   2   0   2   1   2   0   0   0   2   1   1   1   1   1   2   1   0   2   2   1   1   0   0   1   1   1   1   1   1   0   0   1   1   1   1   1   1   0   0   2   1   1   2   2   1   1   1   1   1   2   1   0   0   1   0   1   2   1   0   1   1   1   1   2   1   2   2   2   1   1   1   1   1   2   1   1   2   2   1   2   2   1   2   1   1   0   1   0   1   2   1   0   2   1   1   1   0   1   2   1   1   0
 MK-2-13                2   2   0   1   2   1   0   0   1   0   1   2   1   1   1   0   2   1   1   1   1   0   0   0   0   0   1   1   0   0   2   2   1   1   1   1   1   0   2   2   0   1   0   1   1   2   1   1   1   1   1   1   1   1   1   2   2   1   1   0   1   1   1   1   1   2   1   0   2   1   0   1   1   1   1   1   1   2   0   1   1   0   1   2   2   0   1   1   1   1   1   2   1   2   1   0   1   0   2   0   2   2   2   0   0   0   2   1   1   1   1   1   2   1   0   2   0   0   1   0   1   1   1   1   1   2   1   0   1   1   1   0   0   1   1   1   0   2   1   1   2   2   1   2   1   1   0   2   0   0   0   1   0   1   2   1   0   1   1   1   1   2   1   1   2   2   1   2   1   1   1   2   1   1   1   2   0   2   2   2   2   1   1   0   1   0   1   2   2   1   2   1   1   1   1   1   2   1   1   2
 MK-2-14                2   2   1   1   2   1   0   1   1   0   1   1   1   1   1   0   1   1   1   1   2   1   0   1   0   0   1   1   0   0   2   2   1   1   1   1   1   0   2   1   0   1   0   1   1   2   1   1   1   1   1   1   1   1   1   2   2   1   1   1   1   1   1   1   2   1   1   1   2   1   0   1   1   0   0   1   1   2   0   1   1   1   1   2   2   0   1   1   1   1   1   1   1   1   1   0   1   1   1   0   2   2   1   1   0   0   2   1   1   1   1   1   2   0   0   2   0   0   1   0   1   2   1   1   1   2   1   1   1   1   1   0   0   1   1   1   0   1   1   1   2   2   1   1   1   1   0   2   0   0   0   1   0   1   2   2   0   2   1   1   1   2   0   1   2   1   1   2   1   2   1   2   1   1   1   2   0   2   2   1   2   1   1   0   1   0   0   2   2   2   2   1   1   2   1   1   2   1   2   2
 MK-2-15                1   2   1   1   1   1   1   0   1   0   1   0   0   1   1   0   1   1   1   1   2   1   0   1   0   0   1   1   0   1   1   2   0   1   1   1   1   0   1   1   0   1   0   1   0   2   1   1   1   1   1   1   1   1   1   2   2   1   1   1   1   2   1   1   2   0   1   0   2   1   1   1   1   0   0   1   1   2   0   1   1   1   1   2   1   0   1   1   0   0   1   1   1   1   1   0   1   1   1   0   2   2   1   1   0   0   1   1   2   2   1   0   2   0   0   2   0   0   1   0   1   2   1   1   2   2   1   1   1   1   1   0   0   1   1   1   0   1   2   1   2   2   1   1   1   1   0   2   1   1   0   0   0   0   2   2   0   2   1   1   1   2   1   1   2   1   1   2   1   2   1   1   1   1   1   2   1   2   2   1   1   1   2   0   1   0   1   2   2   2   2   1   1   2   1   1   2   1   2   1
 MK-2-16                0   2   1   1   1   1   0   0   1   0   1   0   0   1   1   0   1   1   1   1   2   1   0   1   0   0   0   1   0   1   1   2   0   2   1   0   1   0   1   1   0   1   0   0   2   2   1   1   1   1   1   1   1   1   1   1   2   1   1   1   1   2   1   1   2   0   1   0   2   1   1   0   1   0   0   1   2   2   0   1   0   1   1   2   2   0   1   1   1   0   1   1   1   1   1   1   1   1   1   1   2   1   0   1   0   0   1   1   2   2   1   0   2   0   0   2   0   1   1   0   1   2   2   2   2   2   1   1   1   1   1   0   0   1   1   1   0   0   2   1   1   2   1   2   0   1   0   2   1   1   0   0   0   0   2   2   0   2   1   1   1   2   1   1   1   1   1   2   2   2   1   1   1   1   1   2   1   2   2   1   1   1   2   0   1   0   1   2   1   2   2   1   1   1   1   0   2   2   2   2
 MK-3-1                 1   2   2   0   1   2   1   0   2   2   2   0   2   1   1   0   0   1   0   1   1   1   0   0   2   2   2   1   0   0   0   1   0   1   2   1   1   0   1   1   0   2   2   0   1   1   1   1   1   1   2   0   2   1   1   1   0   2   2   2   1   1   1   1   0   0   0   2   1   0   0   2   1   1   0   1   0   1   1   0   1   2   2   2   1   0   0   2   2   1   0   2   1   2   1   1   1   2   1   1   1   1   0   1   0   2   1   1   2   1   1   2   0   0   0   1   1   1   1   0   1   1   2   0   1   2   1   2   2   2   2   1   2   2   2   0   1   1   1   1   1   1   1   1   2   1   1   0   2   0   0   1   1   1   0   1   1   0   0   0   2   1   1   1   1   1   1   2   1   1   0   1   2   0   2   0   0   1   1   1   1   1   1   2   0   1   1   1   0   1   1   1   1   2   1   1   2   2   1   1
 MK-3-2                 1   1   2   0   1   1   1   0   1   2   1   0   2   1   2   0   0   1   0   1   1   1   0   0   2   2   2   1   0   0   0   1   0   1   2   1   1   0   1   1   0   2   2   0   1   2   1   1   1   2   2   0   2   1   1   1   0   2   2   2   1   1   1   1   0   0   0   2   0   0   1   1   1   1   0   0   0   1   1   0   1   2   1   2   2   0   0   2   2   0   0   1   1   2   1   1   0   2   1   1   1   1   0   1   1   1   1   1   2   1   1   2   0   0   0   1   1   1   2   0   1   1   2   0   1   2   1   2   2   1   2   1   2   2   1   1   1   1   1   1   1   1   1   2   2   1   1   0   2   1   0   1   1   1   1   1   0   0   0   0   2   1   1   1   2   1   1   2   1   1   0   1   1   0   1   0   1   1   1   1   1   1   2   2   0   1   1   1   1   1   1   1   1   2   1   0   2   2   1   1
 MK-3-3                 2   1   2   0   1   1   0   0   2   2   1   0   2   1   2   0   0   2   0   1   1   1   0   0   2   2   1   1   0   0   0   2   1   1   1   1   1   1   1   1   0   1   2   0   1   2   1   1   1   2   2   0   2   1   1   1   0   2   2   2   1   1   1   1   0   0   0   2   0   0   1   1   1   1   0   0   0   1   1   1   1   2   1   2   2   0   0   2   2   0   0   1   1   1   1   1   0   2   1   1   1   1   0   1   1   1   1   1   2   1   0   1   2   0   0   1   1   1   2   0   1   1   2   0   2   2   1   2   2   1   2   1   2   2   1   1   1   1   1   1   1   2   1   0   2   1   0   1   2   1   0   0   2   2   1   1   0   0   0   0   1   1   1   1   2   1   0   2   1   2   0   1   1   0   1   0   1   1   2   1   1   1   2   2   0   1   1   1   1   1   1   1   1   2   1   0   2   2   1   1
 MK-3-4                 2   1   2   0   2   1   0   0   2   2   1   1   2   1   2   1   1   2   0   0   1   1   1   1   2   2   1   1   0   0   0   2   1   1   1   1   1   1   1   1   0   2   2   0   1   2   1   1   1   2   2   0   2   1   1   1   0   2   2   1   1   1   2   2   0   1   0   2   0   0   1   2   1   1   1   0   1   2   0   1   1   2   1   2   2   0   1   2   2   0   0   1   2   1   1   1   0   2   1   2   2   0   1   1   1   1   0   1   1   1   0   1   2   0   0   1   0   2   2   0   1   1   2   0   2   1   1   2   2   1   2   1   1   2   0   1   2   1   1   1   1   2   1   0   2   1   1   1   2   1   0   0   1   2   0   2   1   1   0   0   1   1   1   1   2   2   0   2   1   2   0   1   1   0   1   1   1   1   0   1   1   1   2   2   2   1   1   0   1   1   1   1   1   2   1   0   2   2   1   1
 MK-3-5                 2   1   1   0   2   1   0   0   2   2   1   1   2   1   2   1   1   2   0   0   2   2   1   1   2   2   1   1   0   0   1   2   1   2   2   1   1   1   1   1   0   1   2   0   0   2   1   1   1   2   2   0   2   0   0   1   0   2   2   1   1   2   2   2   0   1   1   1   0   1   1   2   2   1   1   1   2   2   0   0   1   2   1   2   2   0   1   2   2   0   1   1   2   1   1   1   0   2   1   2   2   0   1   2   1   1   0   1   1   0   0   1   2   0   0   1   0   2   2   0   1   1   2   0   2   1   0   2   2   0   2   1   1   2   0   1   1   1   2   1   1   2   1   0   2   1   1   0   2   1   0   1   1   2   0   2   1   2   0   0   1   1   1   1   2   2   1   1   1   1   0   1   1   0   1   1   1   1   0   1   1   1   2   2   2   1   1   1   1   1   2   0   1   2   1   0   1   2   0   2
 MK-3-6                 2   1   1   0   2   0   0   0   2   2   1   1   2   1   2   2   1   2   0   1   2   1   2   1   2   2   1   1   0   1   1   2   1   2   2   1   1   1   1   1   0   1   2   0   0   2   1   1   1   2   2   0   1   0   0   1   1   2   2   1   2   2   2   2   0   1   0   1   0   2   2   2   2   2   0   1   2   2   0   0   1   2   1   2   2   1   1   2   2   1   2   1   2   1   1   1   0   2   1   2   2   0   1   2   1   1   0   2   1   0   0   1   2   1   0   1   0   2   1   0   1   1   2   0   2   1   0   2   2   2   2   1   1   2   0   1   1   1   2   1   1   2   1   0   1   1   1   1   2   1   0   1   1   2   0   2   1   2   0   0   1   1   0   1   2   1   1   1   1   0   0   2   1   0   1   1   1   1   0   1   1   1   2   2   1   1   1   1   1   0   2   0   1   2   1   0   1   2   0   1
 MK-3-7                 2   1   1   0   2   0   0   0   2   2   1   0   2   1   2   2   2   2   1   1   1   1   2   1   2   2   2   1   0   1   2   2   0   2   1   1   1   1   1   1   0   2   1   0   0   2   1   1   1   2   1   1   2   0   0   1   1   2   2   1   2   2   1   2   0   0   0   1   0   2   2   2   2   2   0   0   2   2   0   0   1   1   1   2   2   1   1   2   2   1   2   1   2   1   1   1   0   2   1   2   1   0   1   2   0   1   1   2   1   0   0   1   2   1   0   1   0   2   2   1   1   1   2   0   2   1   0   2   2   2   2   1   1   1   0   1   1   2   2   0   1   2   1   0   2   1   1   2   2   1   1   1   1   2   0   2   1   2   0   0   1   1   0   1   1   1   1   1   1   0   0   2   1   1   0   1   2   1   0   1   2   1   2   2   1   1   1   1   1   0   2   0   1   1   1   2   1   2   1   0
 MK-3-8                 2   0   1   0   2   0   0   0   2   1   1   1   1   1   2   1   2   2   1   1   1   1   2   1   2   2   2   1   0   1   2   2   0   2   2   1   1   1   1   1   2   1   1   0   0   2   1   1   1   2   0   1   2   0   0   1   1   2   2   1   1   2   1   2   0   0   0   1   0   2   2   2   2   2   1   0   2   2   0   0   1   1   1   2   2   1   1   2   2   1   2   1   1   1   0   1   0   1   1   2   1   0   1   2   1   2   1   2   1   0   0   1   2   2   0   1   0   2   2   1   1   2   2   0   1   1   1   2   1   2   2   1   1   1   0   0   1   2   2   0   1   2   1   1   2   1   1   2   2   2   1   1   1   2   0   2   2   2   0   0   1   0   0   1   1   1   2   1   1   0   0   2   0   1   0   1   2   1   0   2   2   1   2   1   1   1   1   1   1   1   2   0   1   1   1   2   2   2   2   0
 MK-3-9                 2   0   0   1   2   0   1   0   2   1   0   1   1   1   2   2   1   2   2   1   1   1   2   1   2   2   2   1   1   1   2   2   0   2   1   1   1   1   1   1   2   0   1   0   0   2   1   1   1   2   1   1   0   1   0   1   1   2   2   0   1   1   0   2   0   0   0   1   0   1   1   2   0   2   1   0   2   2   0   0   1   1   1   1   2   0   1   2   2   1   2   1   1   1   1   0   1   1   1   2   1   0   1   2   2   2   1   2   1   0   0   1   2   2   0   1   0   2   2   1   1   2   2   0   2   1   1   2   1   2   2   2   1   1   0   1   1   2   2   0   1   1   1   1   2   1   1   2   2   2   1   1   2   2   0   1   2   1   0   0   1   0   1   1   1   2   2   1   1   0   0   2   0   1   0   2   2   2   0   2   2   1   2   1   1   1   1   1   1   1   2   0   0   1   0   2   2   2   2   0
 MK-3-10                2   1   0   1   2   0   1   0   2   0   1   1   1   1   2   1   1   2   2   1   1   1   1   1   1   2   2   1   1   1   2   2   0   2   1   1   1   1   1   0   1   0   1   0   0   2   1   0   1   2   1   1   0   1   0   2   1   2   2   0   1   1   0   1   0   0   0   1   0   1   1   2   0   2   1   0   2   2   0   0   1   1   1   1   1   1   1   2   2   1   2   0   1   1   1   0   1   1   1   2   1   0   1   2   2   2   1   2   1   0   0   1   1   2   0   2   0   2   2   1   2   2   2   0   2   1   0   2   1   2   2   2   1   2   0   1   1   2   2   0   1   1   1   1   2   1   1   2   2   2   1   0   2   2   1   1   2   1   0   0   1   0   1   1   2   2   2   1   1   0   0   2   0   0   0   2   2   2   0   2   2   1   2   1   1   1   0   1   1   1   2   0   0   1   0   1   2   2   2   0
 MK-3-11                2   1   0   0   2   1   1   0   2   0   1   1   1   2   2   1   1   2   1   1   0   1   1   1   1   2   2   0   1   1   2   2   0   2   1   1   1   1   1   0   1   0   2   0   0   2   1   1   1   2   1   2   0   1   0   2   2   1   2   0   1   2   0   1   0   0   1   1   0   1   1   2   0   2   1   2   2   2   0   0   1   1   1   0   2   1   1   1   2   1   1   0   1   1   1   0   1   1   1   2   1   0   1   2   2   1   1   2   1   0   1   1   1   2   1   2   0   1   2   1   2   2   2   0   2   1   0   2   1   2   2   2   1   2   1   0   1   2   2   0   1   1   0   1   2   2   1   2   2   2   1   0   2   2   1   1   1   1   0   0   0   0   1   1   2   2   2   2   1   0   0   2   0   0   0   2   2   2   0   2   1   1   2   1   1   1   0   1   1   1   2   0   0   1   0   1   2   2   2   0
 MK-3-12                2   1   0   0   2   1   1   0   2   0   1   1   1   2   2   2   1   2   1   2   0   1   1   1   1   2   2   0   0   1   2   2   0   2   2   0   1   1   1   0   1   0   2   1   0   1   0   1   1   2   1   2   0   1   0   2   2   1   2   0   1   2   1   2   0   0   1   1   0   1   1   1   1   2   1   2   2   2   0   0   1   1   1   0   2   1   1   1   2   2   1   1   1   1   1   0   1   1   1   1   2   0   1   2   2   1   1   2   1   0   1   1   1   2   0   2   0   1   2   0   2   2   2   0   1   1   1   2   1   2   1   1   1   2   1   0   1   2   1   0   1   1   0   1   2   2   1   1   2   2   2   1   1   2   1   1   2   0   0   0   0   0   2   1   2   2   2   2   1   0   0   2   0   1   0   2   2   2   0   1   1   1   2   1   1   1   1   1   1   0   2   0   0   1   0   1   1   2   2   0
 MK-3-13                2   0   0   0   2   1   0   0   2   0   1   1   2   2   2   2   2   2   0   2   0   1   1   1   1   2   2   0   0   1   2   2   0   1   2   0   1   1   1   0   1   0   2   1   0   0   0   1   1   1   1   2   0   1   0   0   2   1   2   0   1   2   1   2   1   1   1   0   0   1   1   0   1   2   1   1   2   2   0   1   1   1   1   0   2   1   1   1   2   2   0   1   0   1   1   0   1   1   1   1   2   0   1   2   2   1   1   1   0   0   2   2   1   2   1   2   0   1   1   0   2   2   2   0   1   1   1   2   1   2   1   0   1   2   1   1   1   2   1   0   1   1   0   0   2   2   1   1   2   2   1   1   2   1   1   2   2   0   0   0   0   1   2   1   2   2   2   1   1   0   0   2   1   1   0   1   2   2   0   1   1   0   2   1   0   1   1   1   0   0   2   0   0   1   1   1   1   2   2   0
 MK-3-14                0   0   0   0   2   1   0   0   2   0   1   1   2   2   2   2   2   2   0   2   1   1   1   1   1   1   2   0   0   1   2   2   0   1   2   0   1   1   1   0   1   0   2   1   0   0   0   1   1   1   1   1   0   1   0   0   2   1   2   0   1   2   1   2   1   1   1   1   0   1   1   0   2   2   1   1   2   2   0   1   1   1   0   1   2   0   1   1   1   2   0   1   0   1   2   0   1   2   1   1   2   0   1   1   1   1   1   1   1   0   2   2   1   2   1   2   0   2   1   0   2   1   1   0   1   1   1   2   1   2   1   0   1   2   1   1   1   2   1   0   1   1   0   0   1   2   1   1   2   2   2   0   2   1   1   2   2   0   0   0   0   1   2   1   1   2   2   1   2   0   1   2   1   1   1   1   2   2   0   2   1   0   2   2   0   1   1   1   1   0   2   0   0   1   1   1   2   2   2   0
 MK-3-15                0   0   0   1   2   1   0   1   2   0   1   1   1   1   2   1   1   2   0   2   1   1   2   2   1   1   2   0   1   1   2   2   0   1   2   0   1   1   1   0   2   0   2   1   0   0   1   2   1   2   1   1   0   0   0   0   2   1   1   0   1   2   1   2   1   1   1   1   1   1   1   0   2   2   1   1   2   2   0   1   1   1   0   1   2   1   1   1   1   2   0   1   0   1   2   0   0   2   1   1   2   0   1   1   1   1   1   1   1   0   2   2   1   2   1   2   0   2   1   0   2   1   1   0   1   0   1   2   1   2   1   0   1   2   1   1   1   2   1   0   1   1   0   0   1   2   1   1   2   2   2   0   2   1   0   2   1   0   0   0   0   1   2   2   0   2   2   1   1   0   0   2   1   1   1   1   2   2   0   1   1   0   2   2   0   1   1   1   1   0   2   0   0   1   1   1   2   2   1   0
 MK-3-16                0   0   0   1   2   1   0   1   1   0   1   1   1   1   2   1   1   2   1   2   2   1   2   2   1   1   2   0   1   1   2   2   0   1   2   0   1   1   1   0   2   0   2   0   0   0   1   2   1   2   1   1   1   0   0   0   2   1   1   0   1   2   1   2   2   2   1   1   2   2   1   0   2   2   1   1   2   2   0   1   0   2   0   1   2   1   1   1   1   2   1   1   1   1   2   0   0   2   1   1   1   0   1   1   1   1   1   1   1   1   2   2   1   2   1   2   0   2   1   0   2   1   1   1   1   0   1   2   2   2   1   0   1   2   1   1   1   1   1   0   1   1   1   0   1   2   1   1   2   2   2   0   1   1   0   1   1   0   0   0   0   1   1   2   0   2   1   1   1   0   0   2   1   1   1   1   2   2   0   1   0   0   2   2   0   1   1   1   1   0   2   1   0   1   1   1   2   2   1   0
 MK-4-1                 0   0   1   1   1   1   1   1   2   1   2   1   2   1   0   0   2   2   1   1   1   0   2   1   1   0   0   1   0   1   0   1   0   2   1   2   1   0   1   1   2   2   1   0   1   2   0   1   0   0   1   0   0   1   0   1   1   1   1   1   1   0   1   0   2   1   0   0   1   1   1   2   1   1   0   0   1   2   2   2   0   1   2   0   0   1   2   1   1   1   1   0   1   2   1   2   2   1   1   0   1   1   1   1   1   1   1   0   2   1   1   1   1   1   1   1   1   1   0   2   1   1   2   0   1   0   1   2   1   0   0   1   0   1   2   0   0   0   0   1   1   2   0   1   0   0   2   1   1   0   2   1   1   1   2   2   2   2   1   1   1   1   0   2   1   1   0   0   2   2   1   1   1   0   1   0   2   1   0   0   1   0   2   1   0   1   0   2   2   1   1   1   1   0   2   1   2   0   2   1
 MK-4-2                 1   0   1   1   2   1   1   1   2   1   2   1   2   1   0   0   2   1   1   1   1   0   2   1   1   1   1   1   0   1   0   1   1   1   2   2   0   0   1   1   2   2   0   0   2   2   1   1   1   0   1   1   0   1   1   2   1   1   1   1   1   1   1   0   2   1   0   0   1   1   1   2   1   1   0   0   1   2   2   2   0   2   2   0   1   1   1   1   2   1   1   1   0   2   1   2   2   1   1   0   1   1   1   0   1   1   1   1   2   1   2   1   1   1   1   1   1   1   1   2   1   1   2   1   2   0   1   2   1   0   0   1   0   2   2   0   0   0   0   1   1   2   0   0   0   0   2   1   1   0   2   0   1   0   2   2   2   2   1   1   2   1   0   2   2   1   0   0   1   2   1   1   1   0   0   0   2   1   0   0   1   0   2   1   0   1   1   1   2   1   1   1   1   0   2   1   2   0   2   2
 MK-4-3                 2   0   1   1   2   1   1   1   2   1   2   1   1   1   0   0   2   1   2   1   1   0   1   1   1   1   2   1   1   1   1   2   1   1   2   1   0   0   1   2   2   2   0   0   2   1   1   1   1   0   2   0   0   1   1   2   1   1   1   2   2   1   1   0   2   1   0   0   1   1   1   2   1   1   0   0   1   2   2   2   1   2   2   1   1   1   1   2   2   1   1   1   1   2   1   2   2   1   1   1   2   2   1   0   1   1   1   1   2   1   2   1   1   0   1   1   1   2   1   2   1   1   2   1   2   0   1   2   1   0   0   1   0   2   1   0   0   1   0   1   1   2   0   0   0   0   1   1   1   0   2   0   1   0   2   2   2   1   1   0   2   0   0   2   2   1   0   0   1   2   1   1   1   0   0   0   2   1   0   0   1   0   2   1   0   1   1   1   2   1   1   1   1   1   1   1   2   0   2   2
 MK-4-4                 2   0   0   1   2   2   1   1   2   1   2   1   1   1   0   1   2   1   1   1   1   1   1   1   1   1   2   1   1   2   1   2   1   1   1   2   0   0   1   2   2   1   0   0   1   0   1   1   1   0   1   0   1   1   1   2   1   1   1   2   2   1   2   0   2   1   0   0   1   0   1   2   0   1   0   0   1   2   2   2   1   2   1   1   1   1   2   2   2   1   2   1   2   2   1   1   2   1   1   1   2   2   1   0   1   1   1   0   2   0   2   1   1   0   1   1   2   2   1   1   1   1   2   1   2   0   1   1   1   1   0   2   0   2   1   0   1   2   0   0   1   2   0   0   0   0   1   2   1   0   1   0   1   0   2   1   2   0   2   0   2   0   0   2   1   1   0   1   1   2   1   1   1   1   1   0   2   0   1   0   1   0   2   1   0   1   1   1   2   1   1   1   1   1   1   1   2   0   2   2
 MK-4-5                 2   0   0   1   2   1   1   1   2   1   2   1   1   1   0   1   2   1   1   1   1   1   1   2   0   1   2   1   1   2   1   2   0   1   1   2   0   0   1   1   2   1   0   0   1   0   1   1   2   0   1   1   1   1   1   1   0   1   1   2   2   1   2   0   2   2   0   0   2   0   1   2   0   1   0   0   1   2   2   0   2   2   1   1   1   1   1   2   2   1   2   1   0   2   1   2   2   1   1   0   2   2   1   0   0   1   1   0   2   1   2   1   2   0   1   1   1   2   1   1   1   1   2   1   2   0   1   1   1   1   0   2   0   2   1   0   0   2   0   0   1   2   0   0   1   0   1   2   2   0   1   0   1   0   2   0   2   0   2   1   2   0   0   2   1   1   0   1   1   2   1   1   1   1   1   0   2   0   1   1   1   0   2   2   0   1   1   1   2   1   1   1   1   1   1   1   1   0   2   2
 MK-4-6                 2   0   0   2   2   1   1   1   2   1   2   1   1   1   0   1   2   1   1   1   1   0   1   2   0   1   2   1   1   1   1   2   0   1   0   2   0   0   2   1   2   0   0   0   1   0   1   1   2   0   1   1   1   1   1   1   0   1   1   2   2   0   2   0   2   2   1   0   1   0   1   2   0   1   1   1   1   2   1   0   2   2   1   0   0   1   1   2   2   1   2   1   0   2   2   1   2   1   1   0   2   2   1   0   0   1   1   0   2   1   2   1   2   0   1   2   1   1   1   1   0   0   2   1   2   0   2   1   1   1   0   2   0   2   1   1   0   2   0   1   1   2   0   0   1   1   1   2   2   0   1   0   1   1   2   0   2   0   2   2   2   1   1   1   0   1   0   2   1   2   1   1   0   1   1   0   2   0   2   2   1   0   2   2   0   1   1   1   2   1   1   2   1   1   2   1   1   0   2   2
 MK-4-7                 2   1   0   2   2   1   1   1   2   1   2   1   1   1   0   1   1   1   1   1   1   0   1   2   0   1   2   0   1   0   1   2   1   1   0   2   0   0   2   1   2   0   0   0   1   0   1   1   2   1   0   1   2   1   1   1   0   1   1   1   2   0   2   0   2   2   1   1   1   0   2   2   0   1   1   1   1   2   1   0   2   2   2   0   0   1   1   1   2   2   2   1   1   2   2   1   2   1   1   0   2   2   2   0   0   1   1   0   2   1   2   2   2   0   1   1   1   0   1   1   0   0   2   2   2   0   1   1   1   1   0   2   0   2   2   1   1   2   0   1   0   2   1   0   1   1   1   2   2   1   1   0   1   1   2   0   2   0   2   2   1   1   2   1   0   1   0   2   0   2   1   1   0   1   2   1   2   0   2   2   1   0   2   2   0   1   0   1   2   1   1   2   1   1   2   1   1   0   2   2
 MK-4-8                 2   2   0   2   2   1   1   1   2   0   2   1   2   1   0   1   1   1   1   1   1   0   1   2   0   1   2   0   1   0   1   2   1   1   0   2   0   0   1   1   2   0   1   1   1   1   2   1   2   1   0   1   2   1   0   1   0   1   1   1   2   0   2   1   2   2   1   2   1   0   2   2   0   1   0   1   1   2   1   0   2   2   2   0   0   1   1   1   2   2   2   1   1   1   2   1   2   1   1   0   2   1   2   0   0   1   1   0   2   1   2   2   2   0   1   1   1   0   1   1   0   0   2   2   2   1   1   1   2   1   0   2   0   2   2   0   1   2   1   2   0   2   1   0   1   2   2   1   2   1   1   0   1   1   2   0   2   0   2   2   1   0   2   1   0   1   0   2   0   2   1   1   0   0   1   1   2   1   2   1   0   0   2   2   0   1   0   1   2   1   1   2   1   1   2   1   1   0   2   1
 MK-4-9                 2   1   0   2   1   1   1   1   1   0   2   2   2   1   0   2   1   1   1   1   1   0   1   2   0   2   1   0   1   0   1   2   1   1   1   1   0   0   1   1   2   0   1   1   1   1   1   1   1   1   0   1   2   1   1   1   0   2   1   1   2   0   1   1   2   2   0   2   2   1   2   2   1   2   1   1   1   1   1   0   2   2   2   1   0   1   1   1   2   2   2   1   2   1   2   2   2   1   1   0   2   1   2   0   0   1   1   0   2   1   2   2   2   0   1   1   1   0   1   1   0   0   2   2   2   1   0   1   2   1   0   2   0   2   2   1   1   2   1   2   0   2   1   0   1   2   2   1   2   1   1   0   2   1   2   1   2   0   2   2   1   1   1   1   1   1   0   2   0   2   1   1   1   0   1   1   2   1   1   1   0   1   2   2   1   1   0   1   2   0   1   2   1   1   2   1   1   0   2   1
 MK-4-10                2   1   1   2   1   1   0   1   1   0   1   2   2   1   1   2   1   1   1   1   2   0   1   2   0   1   1   0   1   0   1   2   1   1   1   2   0   0   1   2   2   0   1   1   1   1   1   1   1   1   0   1   2   1   1   1   1   2   1   2   1   0   1   1   2   2   0   2   2   1   1   2   1   1   1   1   1   1   1   0   2   1   2   1   0   1   1   1   2   2   2   1   2   1   2   2   1   1   2   0   2   1   2   0   0   1   1   0   2   1   2   1   2   0   1   1   1   0   1   1   0   0   2   2   2   0   0   1   2   1   0   2   1   1   1   1   1   1   1   2   1   2   1   0   1   1   2   1   2   1   1   0   2   1   2   2   1   0   2   2   1   1   1   1   0   1   0   2   0   2   1   1   1   0   1   1   2   1   0   1   0   1   2   1   1   0   0   1   2   0   1   2   1   0   2   1   1   0   2   0
 MK-4-11                2   2   0   1   1   2   0   1   0   0   1   2   2   1   1   2   1   1   2   1   2   0   1   2   0   1   1   1   0   0   1   2   2   1   1   2   0   0   2   2   1   0   1   2   1   1   1   0   1   2   0   1   2   1   1   1   1   2   1   2   1   0   1   2   2   2   0   2   2   0   1   2   1   1   1   1   1   1   1   1   2   1   2   1   0   2   1   2   2   2   2   1   2   1   2   2   1   1   2   0   1   1   2   0   0   2   1   0   2   1   2   1   2   0   1   1   2   0   1   1   0   0   2   2   2   1   0   1   2   0   0   2   2   1   1   1   2   1   1   2   1   1   1   0   1   1   1   1   2   0   1   0   2   1   1   2   2   0   2   2   1   1   1   2   0   1   1   2   0   2   1   1   1   0   1   1   2   1   0   1   0   1   1   1   1   0   1   1   1   1   1   1   1   0   2   1   1   0   1   1
 MK-4-12                2   2   0   1   1   2   0   0   0   0   1   2   2   2   1   2   1   1   2   1   2   0   1   2   0   1   1   0   0   0   1   2   2   1   1   2   1   1   2   2   1   0   0   2   1   1   1   0   1   2   1   1   1   1   1   1   1   2   1   2   1   0   1   2   2   2   0   2   2   0   1   2   1   0   1   1   1   1   2   1   2   1   2   2   0   2   1   2   1   1   2   1   2   1   2   2   1   1   2   0   1   0   2   0   1   2   1   0   2   0   2   1   1   0   1   1   2   0   1   1   0   0   1   2   2   1   0   1   2   0   0   1   2   1   0   1   2   1   1   1   1   1   1   0   1   2   1   1   2   0   2   1   2   1   1   2   2   0   2   2   1   1   1   2   0   0   1   2   0   2   1   2   1   0   1   1   2   1   0   1   0   1   1   1   1   1   1   1   1   1   1   1   1   1   2   1   1   0   1   1
 MK-4-13                2   2   0   1   0   2   0   0   1   1   1   2   2   2   1   2   1   1   1   1   2   0   1   2   0   1   2   0   0   1   1   2   2   1   1   2   1   1   2   1   1   0   0   2   1   1   1   0   1   2   1   1   1   1   1   1   1   2   1   1   1   0   1   2   2   1   0   1   2   0   1   2   1   0   1   1   1   1   2   1   1   1   2   2   1   2   1   2   1   1   2   1   2   1   2   2   1   1   2   0   1   0   2   0   1   2   2   1   2   0   2   1   1   0   1   1   2   0   0   1   0   0   1   2   2   0   0   1   2   0   1   1   2   1   0   1   1   1   1   1   1   1   1   0   1   2   2   0   2   0   2   1   2   1   1   2   2   0   1   2   1   1   1   2   0   0   1   2   1   2   2   2   1   1   1   1   2   0   0   2   0   0   1   1   1   2   1   1   1   1   0   0   1   1   2   1   1   1   1   2
 MK-4-14                2   2   0   2   0   1   0   0   2   1   1   1   2   2   1   2   1   1   1   1   2   0   0   2   0   1   2   0   0   1   1   1   1   1   0   2   1   2   1   1   1   1   0   2   1   1   0   0   1   2   1   1   1   1   1   1   2   1   1   1   2   0   1   2   2   1   0   2   2   0   1   2   1   0   1   1   1   1   2   1   1   1   2   2   1   2   1   2   2   1   1   1   2   1   2   2   1   1   1   0   1   0   2   0   1   1   1   1   2   0   2   1   1   0   1   2   2   0   0   1   0   0   1   2   2   0   1   1   2   0   1   1   2   2   0   1   1   2   1   2   1   1   1   0   1   2   2   1   1   1   2   1   2   1   1   2   2   1   1   2   1   0   1   2   0   0   1   1   0   2   2   2   1   1   1   2   2   0   0   2   0   0   1   1   1   2   1   1   1   1   0   1   1   1   2   1   1   1   1   1
 MK-4-15                1   1   0   2   1   1   0   0   2   1   1   1   1   2   1   2   0   1   0   2   2   0   0   2   0   1   2   0   1   1   2   2   1   1   0   2   0   2   1   1   1   1   0   2   2   1   1   0   1   1   2   1   2   1   2   1   2   1   1   1   2   0   0   2   2   1   0   2   2   0   1   2   1   0   2   1   0   0   2   0   1   1   2   2   1   2   0   2   2   1   1   1   2   1   1   2   1   1   1   0   1   0   2   0   1   1   0   1   2   1   2   0   1   0   1   2   1   0   0   1   0   1   1   1   2   0   1   1   2   0   1   2   1   2   0   1   1   2   1   2   1   1   1   0   1   2   2   1   1   1   2   0   2   1   1   2   1   1   1   2   1   0   1   2   0   0   0   1   0   2   2   2   1   1   1   2   2   0   0   2   0   0   1   1   1   2   2   2   1   1   0   1   1   1   2   1   1   1   1   1
 MK-4-16                1   0   0   1   1   0   0   1   1   1   2   1   1   2   2   2   0   1   0   2   2   0   1   2   0   1   2   0   1   0   1   2   1   1   0   1   0   2   1   1   0   1   0   1   2   1   1   0   1   1   2   1   2   0   2   1   2   1   1   0   1   0   0   2   2   1   0   2   2   0   2   2   1   0   2   1   1   0   1   1   1   1   1   2   1   2   0   2   2   1   1   1   2   1   1   2   1   1   2   0   1   1   1   0   1   1   0   1   2   1   2   0   1   0   1   2   1   1   0   1   0   1   1   1   1   0   1   1   2   0   1   2   1   2   0   1   0   1   1   2   1   1   1   1   1   1   2   1   1   1   1   0   2   1   1   1   2   1   1   2   1   0   2   2   0   0   0   0   0   2   2   2   0   1   1   2   2   0   0   2   0   1   1   1   1   2   2   2   1   1   0   0   2   1   2   1   2   1   1   1
 MK-5-1                 2   1   0   0   1   0   1   0   1   0   2   1   0   0   1   2   2   1   2   0   1   1   1   1   2   0   0   1   1   1   0   1   0   1   1   1   1   1   2   0   0   0   2   2   1   1   1   1   1   2   1   1   2   0   1   1   1   0   1   2   0   2   0   2   2   2   1   1   1   0   2   1   1   1   2   1   2   2   0   2   1   1   0   0   1   0   2   1   0   0   0   1   1   0   1   0   0   1   2   0   0   1   1   1   1   1   1   0   1   1   0   1   0   0   1   2   1   1   1   1   1   1   1   0   0   0   0   0   2   1   1   1   1   2   2   0   2   1   1   1   0   1   0   1   1   2   1   1   0   2   1   1   2   2   1   0   0   1   2   0   1   1   0   1   1   1   2   2   1   1   1   1   2   2   1   1   1   1   1   1   1   2   2   2   1   1   1   0   0   2   2   1   1   2   0   1   1   1   1   1
 MK-5-2                 2   1   0   0   0   0   1   0   1   1   2   1   1   0   1   2   2   1   1   1   0   1   2   1   2   0   0   1   1   0   0   1   0   1   1   0   1   1   2   1   1   0   2   1   1   0   1   1   1   2   1   1   1   0   1   1   1   0   1   2   0   2   0   1   1   2   1   1   1   0   2   1   1   1   2   1   2   2   0   1   0   1   0   1   1   0   2   1   0   0   0   1   1   1   1   0   0   1   2   0   0   1   1   1   1   1   1   0   1   1   0   1   0   1   1   2   1   1   1   1   0   1   0   0   1   0   0   1   2   1   1   1   1   2   2   0   2   1   1   1   0   1   1   1   2   2   1   0   0   2   1   1   2   2   1   0   0   1   2   0   0   1   0   1   1   1   1   1   1   0   1   1   2   2   1   1   1   1   1   1   1   2   2   2   1   1   1   0   0   2   2   1   1   2   0   1   1   1   1   1
 MK-5-3                 2   1   0   0   0   0   2   0   1   1   2   1   1   1   1   1   2   1   1   0   0   1   2   1   2   0   1   1   1   0   0   1   0   1   1   0   1   2   2   1   1   0   2   1   2   1   1   1   1   1   1   1   0   0   1   1   1   0   1   2   1   2   0   1   1   2   0   1   0   1   2   1   2   1   1   1   2   2   0   1   0   1   0   1   1   0   2   1   0   1   1   0   1   2   1   1   1   1   1   0   0   1   1   1   1   1   1   1   1   0   1   1   1   1   1   2   1   1   1   1   0   1   0   1   1   0   0   1   2   1   1   1   1   2   2   0   0   2   1   1   0   1   0   0   2   2   1   0   0   2   1   1   2   2   2   0   0   1   2   0   1   1   0   2   1   2   0   1   1   0   1   1   2   2   1   1   1   1   1   1   1   2   2   2   0   1   1   1   1   2   2   1   0   1   0   1   1   1   1   1
 MK-5-4                 2   1   0   0   1   0   2   1   1   1   1   1   1   1   1   1   2   1   1   0   0   1   2   1   2   0   1   2   2   0   0   1   0   1   1   0   1   2   2   0   1   0   2   1   2   1   1   1   1   0   1   2   1   0   1   1   1   0   0   2   1   2   0   2   1   2   0   1   1   1   2   1   2   1   1   1   2   2   0   1   2   1   0   1   1   1   2   0   0   1   1   0   1   1   1   1   1   1   1   0   0   1   1   1   1   1   1   1   1   0   1   1   1   1   1   2   1   1   2   1   0   2   0   1   1   0   0   1   2   1   1   1   1   2   1   0   0   2   1   1   0   0   0   0   1   2   1   0   0   1   1   1   1   2   2   0   0   1   1   0   1   1   0   2   2   2   0   1   1   0   1   1   2   2   1   1   1   0   2   1   1   2   2   2   0   1   1   1   0   2   2   1   0   1   0   1   1   1   1   1
 MK-5-5                 2   1   0   0   1   0   2   0   2   1   1   1   1   1   1   1   2   1   2   0   2   2   2   1   2   0   1   2   2   0   0   1   0   1   1   0   1   2   1   1   1   1   2   2   2   1   1   1   1   0   1   2   1   0   2   1   1   1   0   2   0   2   0   2   1   2   0   1   1   1   1   1   2   0   1   1   2   2   0   1   2   1   1   1   2   1   2   0   0   1   1   0   1   1   2   1   1   1   0   0   0   0   2   1   1   1   1   1   1   0   1   1   2   1   1   2   1   1   2   1   1   2   0   1   1   0   0   0   2   1   1   2   1   2   1   0   0   1   1   1   0   1   0   1   2   2   1   0   0   1   0   1   1   2   2   0   1   1   1   1   2   1   0   2   2   2   0   1   1   0   1   1   1   2   2   1   1   0   2   1   1   2   2   2   0   2   1   1   0   2   2   1   1   0   0   1   1   1   1   1
 MK-5-6                 2   0   0   1   1   0   2   0   2   1   1   2   1   0   1   1   2   1   2   0   2   2   2   1   2   0   1   2   2   1   0   1   0   1   1   0   1   2   1   1   0   1   2   2   2   2   1   1   2   0   1   2   0   0   2   2   1   0   0   2   0   2   0   2   1   2   1   1   2   1   1   1   2   0   2   1   2   2   0   1   2   1   0   1   2   1   2   0   1   1   1   0   1   1   2   1   1   1   0   1   0   1   1   1   1   1   1   1   2   0   1   1   1   2   0   2   1   1   2   1   2   2   0   1   1   0   0   0   2   1   2   2   1   1   1   0   0   1   1   1   0   1   0   2   2   2   1   1   0   2   0   1   1   2   2   0   1   1   1   0   1   1   0   2   2   2   0   1   0   1   1   1   1   2   2   2   1   1   2   1   1   2   2   1   0   2   1   1   1   2   2   1   1   0   0   1   1   1   2   1
 MK-5-7                 2   0   0   1   2   0   2   0   2   1   1   2   1   1   0   1   1   1   2   1   2   2   2   1   2   0   1   2   2   1   0   0   0   1   1   1   1   2   1   1   0   1   2   2   1   1   1   1   2   1   1   1   0   0   2   2   1   0   0   2   0   1   1   2   1   2   1   0   1   1   1   1   2   0   2   1   2   1   0   1   1   1   0   1   2   2   2   0   1   1   1   0   2   1   2   1   1   1   0   1   0   1   1   1   2   2   1   1   1   1   1   1   1   2   0   2   1   1   2   1   2   2   0   0   1   0   0   0   2   1   2   1   0   0   1   0   0   1   2   1   0   1   0   2   2   2   1   1   1   2   0   1   1   1   2   0   1   0   1   1   1   1   0   1   2   2   0   1   0   1   1   1   2   2   2   2   1   2   2   2   0   1   2   1   0   2   1   1   1   2   2   1   1   1   0   1   0   1   2   1
 MK-5-8                 1   0   2   1   2   1   2   0   2   1   1   2   1   1   0   1   1   1   2   1   2   2   2   1   2   0   1   2   2   1   0   0   0   0   1   1   1   1   1   1   0   1   2   1   1   1   1   1   2   1   2   1   0   0   2   1   1   0   0   2   0   0   2   2   1   2   2   0   1   1   1   1   1   0   2   1   2   1   0   1   0   1   0   0   2   1   2   0   1   1   1   0   2   1   1   1   1   1   0   1   0   1   1   1   2   1   1   1   1   1   1   1   1   1   0   1   1   1   2   1   2   2   0   0   1   1   0   0   2   1   2   1   0   0   1   0   0   1   2   1   1   1   0   1   2   2   1   1   1   2   0   0   1   1   1   0   1   0   1   0   1   1   0   1   2   2   0   1   0   1   1   1   2   2   2   2   1   2   2   2   0   0   2   1   0   2   1   1   1   2   2   1   1   0   0   1   0   2   2   1
 MK-5-9                 1   0   2   1   2   1   2   0   2   1   1   2   1   2   0   1   1   1   2   1   2   2   2   1   2   0   1   2   1   0   0   0   1   0   1   1   2   1   0   1   0   1   2   1   1   1   1   1   2   1   2   1   0   1   2   1   1   0   0   2   0   1   1   2   0   2   1   1   1   1   1   1   1   0   2   1   1   1   0   2   1   1   0   0   2   1   2   0   1   1   1   0   2   1   1   1   1   1   0   1   0   1   1   1   2   1   1   1   1   1   1   0   1   2   1   1   0   1   2   0   2   2   0   0   2   1   0   1   1   1   1   1   0   0   1   0   0   1   1   0   1   1   0   1   1   2   1   1   2   2   0   0   1   1   1   1   1   0   2   0   1   1   0   1   2   2   0   1   0   0   1   1   2   2   2   2   2   2   2   2   0   0   2   1   0   2   1   2   1   1   2   1   1   0   0   1   1   2   2   1
 MK-5-10                1   0   2   1   2   1   2   0   2   1   1   2   1   2   0   1   1   2   2   1   2   2   2   1   2   0   1   1   2   0   0   0   1   0   1   1   2   0   0   1   0   1   2   0   1   1   1   0   2   1   1   1   0   0   2   1   1   1   0   2   0   1   1   2   0   1   1   1   1   2   0   1   1   0   2   0   1   1   0   2   1   1   0   1   2   1   1   0   1   1   0   0   2   1   1   1   1   1   0   1   0   1   1   1   2   1   2   1   1   1   1   0   0   2   1   0   0   2   1   0   2   2   0   1   2   0   1   1   1   0   1   1   0   0   1   1   0   1   0   0   1   1   1   1   1   1   1   1   2   2   0   1   1   1   1   1   1   1   2   0   2   1   0   1   2   2   0   1   0   0   2   1   2   2   2   2   2   1   1   1   0   0   1   0   0   2   1   2   1   1   2   1   1   1   1   2   1   2   1   1
 MK-5-11                1   0   2   1   2   1   2   1   2   1   1   1   1   2   0   1   1   1   2   1   2   2   1   1   1   0   1   0   2   0   1   0   1   0   0   1   2   0   0   1   0   1   2   1   1   1   1   0   2   1   1   1   0   1   1   1   1   1   0   1   0   1   1   2   1   1   1   1   1   1   0   0   2   0   1   0   1   1   0   2   1   1   0   1   2   1   1   0   2   1   0   0   2   1   1   1   2   1   1   1   0   1   1   1   2   1   2   1   1   2   1   0   0   2   1   0   0   2   1   0   2   2   0   1   2   0   1   1   1   0   1   0   0   0   1   1   0   1   0   1   0   1   1   1   1   1   1   1   2   2   0   1   1   1   1   1   0   1   2   1   2   1   0   1   2   1   0   1   0   0   2   1   2   2   2   2   2   1   1   1   0   0   1   1   2   1   1   1   1   1   2   1   1   1   1   2   1   2   1   2
 MK-5-12                1   0   2   1   2   1   1   0   2   2   2   1   2   2   0   1   1   1   1   1   1   2   1   1   1   0   1   0   2   0   1   0   1   0   0   0   2   0   0   1   0   1   2   0   1   1   0   1   2   1   1   1   0   1   1   1   1   1   0   1   0   1   0   2   1   1   1   1   1   1   0   0   2   0   1   0   1   0   0   2   0   1   0   1   2   1   1   0   2   0   1   0   2   1   1   0   2   1   1   1   0   0   1   1   2   1   1   1   1   2   1   0   0   2   1   0   0   2   1   0   1   2   0   1   2   0   1   1   0   0   1   0   1   0   0   1   1   1   0   1   1   1   1   1   1   1   0   1   1   2   0   2   1   1   1   1   0   1   2   1   2   1   1   1   2   1   1   1   0   1   2   1   2   2   2   2   2   1   1   0   0   1   1   1   2   1   1   1   1   0   2   1   1   1   1   2   1   2   2   2
 MK-5-13                1   0   2   1   2   0   1   0   2   2   2   1   2   2   1   1   2   1   1   1   1   2   1   1   1   0   1   0   2   1   1   0   1   0   0   0   2   0   0   1   0   1   1   2   1   1   0   1   1   0   1   1   0   1   1   1   2   1   1   1   1   1   0   2   1   1   1   1   1   1   0   1   2   0   1   0   1   0   0   2   0   1   0   1   1   1   0   1   2   0   1   0   2   1   1   0   2   0   1   1   0   0   1   1   2   1   0   2   1   2   1   0   0   2   1   0   1   2   0   0   1   2   1   1   2   1   1   1   0   0   1   0   2   0   0   1   1   1   0   1   0   1   1   2   1   1   0   2   0   2   0   2   1   0   1   1   0   0   1   1   2   1   1   1   2   1   1   1   0   0   2   1   2   1   2   2   2   1   1   1   0   2   1   0   1   0   0   1   1   0   2   0   1   1   1   2   1   2   2   2
 MK-5-14                1   0   2   2   2   0   1   1   2   2   1   1   2   2   2   1   2   1   1   1   1   1   1   1   1   0   1   0   2   1   1   0   1   0   0   0   2   0   0   1   1   1   1   2   1   1   0   1   2   0   1   1   0   1   1   1   1   1   1   1   1   1   0   2   1   0   1   1   1   0   1   1   2   0   1   0   1   0   0   1   0   1   0   1   1   2   0   1   2   0   1   0   1   1   1   1   2   0   1   0   0   0   0   1   2   1   0   2   1   2   1   0   0   2   1   0   1   2   0   0   1   2   1   1   2   2   2   1   0   0   1   0   2   0   1   1   2   2   0   1   1   1   1   2   1   0   1   2   0   2   0   1   1   0   1   1   0   0   1   1   1   2   1   1   2   1   1   1   1   0   2   0   2   1   2   1   2   2   1   1   0   1   1   0   1   0   0   1   1   0   2   0   1   1   1   2   1   2   2   2
 MK-5-15                1   0   1   2   2   0   0   0   2   1   1   1   2   1   2   1   2   1   1   1   1   1   1   1   0   1   1   0   1   2   1   0   2   0   0   0   1   0   0   1   1   1   2   1   1   1   0   1   1   1   0   1   1   1   0   1   1   1   2   1   1   1   0   2   1   0   1   1   1   1   1   1   2   0   1   0   1   0   1   1   0   1   2   0   1   2   0   1   2   0   1   0   1   1   1   1   1   0   1   1   0   0   0   1   2   2   0   2   1   2   1   0   0   2   1   0   1   2   0   0   2   2   1   1   1   2   2   1   0   0   0   0   2   0   2   1   2   2   1   0   1   1   0   2   1   0   1   1   0   2   1   1   1   0   1   1   0   1   1   1   2   1   1   1   2   0   1   1   1   0   1   0   2   1   2   0   2   2   0   2   0   1   2   0   1   0   0   1   1   0   1   0   2   1   1   2   1   2   2   2
 MK-5-16                1   0   0   2   2   0   0   0   2   1   1   2   1   1   2   1   2   1   1   1   0   1   2   1   0   1   0   1   1   2   0   0   2   0   0   1   1   1   0   1   0   1   2   1   1   1   0   1   1   1   0   1   1   1   0   1   1   1   2   1   2   1   0   1   1   0   1   1   1   0   1   1   2   0   1   0   1   1   2   1   0   1   2   0   1   2   0   1   2   0   1   0   1   2   1   1   1   1   0   1   0   0   1   0   2   2   0   2   1   1   1   0   0   2   1   0   1   1   0   1   2   2   1   0   1   1   2   1   0   0   0   0   2   0   2   1   1   2   1   1   1   1   1   2   2   0   1   1   0   2   1   1   2   0   1   1   0   1   1   1   1   1   1   1   2   0   1   2   1   0   1   0   2   1   2   0   2   2   1   2   0   1   2   0   1   1   0   0   1   1   1   0   2   1   1   2   1   2   1   2
 MK-6-1                 2   0   1   1   1   0   1   0   2   1   2   0   1   2   1   1   0   1   1   0   1   1   2   2   2   2   0   1   1   2   1   1   1   2   1   1   1   1   1   2   0   0   1   2   1   2   2   2   1   1   0   2   1   0   1   1   1   2   1   1   0   1   0   1   2   1   2   2   2   0   1   2   1   2   1   2   1   1   1   0   1   2   0   1   2   0   1   0   1   0   2   1   1   0   0   1   1   1   1   1   1   1   2   1   1   2   1   2   1   1   0   0   1   1   2   0   0   1   2   2   2   2   0   2   0   2   0   1   1   2   1   2   2   0   1   0   1   0   0   1   2   1   1   0   1   1   1   1   2   0   0   1   0   0   0   1   1   0   2   0   1   1   1   1   0   2   1   0   1   1   1   0   0   0   1   1   1   1   1   2   1   1   1   1   1   2   2   1   1   2   1   2   1   0   1   1   1   2   1   0
 MK-6-2                 2   0   0   2   1   0   1   0   2   1   1   0   1   2   0   1   0   1   1   0   1   1   1   2   2   2   0   0   1   2   1   1   0   2   1   1   1   1   1   2   0   0   1   2   1   2   2   1   0   0   0   2   1   0   1   1   1   2   0   1   0   1   1   1   2   1   1   2   2   0   1   1   1   2   1   2   1   2   1   1   1   2   0   0   2   0   1   0   1   0   2   2   1   0   0   1   1   1   1   0   2   2   2   1   1   2   1   2   2   1   0   0   0   0   2   1   0   0   2   2   2   2   0   2   0   2   0   1   1   2   1   2   2   1   1   0   1   0   0   0   2   1   2   0   1   1   1   2   2   1   0   0   0   0   0   1   1   1   1   1   1   1   1   1   0   1   1   0   1   2   0   0   0   0   1   1   1   1   1   2   1   1   1   1   1   2   2   1   1   2   1   2   1   0   0   1   0   2   1   0
 MK-6-3                 2   0   0   2   1   0   1   0   2   1   2   0   0   2   0   2   1   1   1   0   1   1   1   1   2   2   0   1   2   2   1   1   0   2   1   1   1   0   1   1   0   0   1   1   1   2   2   2   1   0   0   2   1   0   0   1   1   2   0   1   0   1   1   1   1   1   1   2   2   0   0   1   1   1   1   2   1   0   1   2   1   2   0   0   2   1   1   0   0   0   2   2   1   0   1   1   2   1   1   1   2   2   2   1   1   2   1   2   2   1   1   0   0   0   2   1   0   0   2   0   2   2   1   2   0   2   0   1   1   2   1   2   2   1   1   0   1   1   0   0   2   1   2   1   1   1   1   1   2   1   1   0   0   0   0   1   1   1   1   2   1   1   1   1   0   1   1   0   1   1   0   0   1   0   1   1   1   1   1   2   1   1   2   2   1   2   1   1   1   2   0   2   1   0   0   1   0   2   1   1
 MK-6-4                 1   0   1   2   1   1   1   1   2   1   2   0   0   1   0   1   1   1   1   1   1   1   1   2   1   2   0   1   2   2   1   1   1   2   1   1   1   1   1   0   1   0   1   0   1   2   2   2   1   0   0   1   2   1   0   1   1   2   0   1   0   1   2   1   1   1   1   2   2   0   0   1   1   1   1   2   1   0   1   2   1   2   1   0   2   1   1   0   0   0   2   2   0   0   0   1   2   2   1   1   2   2   2   2   1   2   1   1   2   1   1   0   0   1   1   1   0   0   2   0   2   2   1   2   0   2   1   1   1   2   1   2   1   1   1   0   1   1   0   1   2   2   2   1   1   1   1   1   1   1   1   0   1   0   0   1   1   1   1   2   1   1   1   1   0   1   1   0   1   0   0   0   1   0   1   1   1   1   1   2   1   1   2   2   1   2   1   1   1   1   0   2   1   0   0   1   0   1   0   2
 MK-6-5                 1   0   0   2   1   2   1   1   2   1   2   0   0   1   0   1   2   1   1   1   0   1   1   2   1   2   1   1   2   2   1   2   1   2   1   1   1   1   1   0   1   1   1   1   1   2   2   2   1   0   0   1   2   2   1   1   1   2   0   0   1   1   2   1   1   1   1   2   2   0   0   1   1   1   1   1   1   1   1   1   1   2   1   0   2   1   1   0   0   0   2   2   0   0   0   2   2   2   1   1   1   2   2   2   0   2   1   1   2   1   1   0   0   1   1   0   0   1   1   0   2   2   1   1   0   2   1   1   1   2   1   2   1   0   1   0   1   2   1   1   2   1   2   1   1   1   1   1   1   1   1   0   2   0   0   1   1   1   1   2   1   1   1   1   0   1   1   0   1   0   0   0   1   0   1   1   1   1   1   2   1   0   2   1   1   2   1   1   2   1   0   1   1   0   0   1   0   1   0   1
 MK-6-6                 1   0   1   2   1   2   1   1   2   1   1   1   0   0   0   0   2   1   1   0   0   1   1   2   1   2   1   1   2   2   0   2   1   2   2   1   1   1   1   1   1   1   2   1   1   2   1   2   1   1   0   1   2   1   1   1   1   2   1   1   1   1   1   1   0   1   1   2   2   0   0   1   1   1   2   1   1   1   1   1   1   2   1   1   2   1   1   0   0   1   2   2   0   0   0   1   2   1   1   1   1   1   2   1   1   2   1   0   2   1   1   1   0   1   1   2   0   1   1   0   2   1   1   1   0   2   1   1   1   2   2   2   1   0   1   0   2   1   1   1   2   1   2   0   1   1   1   1   1   1   1   0   2   0   2   1   1   1   1   2   1   0   1   1   0   1   1   0   1   0   0   0   1   0   0   1   1   1   1   2   1   0   2   1   1   2   1   1   2   1   0   1   1   0   0   1   0   1   0   1
 MK-6-7                 1   0   0   1   0   2   1   2   1   1   2   1   0   0   0   0   2   1   1   0   0   1   1   2   1   2   1   2   2   1   1   2   1   2   2   1   1   1   1   1   1   1   2   1   1   1   1   2   2   1   0   1   2   0   2   1   1   1   1   1   1   1   1   1   0   1   1   2   1   0   0   2   1   0   2   1   1   1   1   1   1   2   1   1   2   1   1   0   1   2   2   2   0   0   0   0   2   1   1   1   1   2   2   1   2   2   1   0   2   1   1   1   0   1   1   2   0   1   1   0   2   2   1   1   1   1   2   1   2   2   2   2   2   1   1   0   2   0   0   1   2   1   2   0   1   1   1   1   1   1   1   0   2   0   2   1   1   1   1   2   1   1   0   1   0   1   1   0   1   0   1   0   1   0   0   1   1   1   2   2   1   0   2   1   0   2   1   1   2   1   1   1   1   0   0   1   0   1   0   1
 MK-6-8                 1   0   0   0   0   2   1   2   2   2   2   1   1   0   0   0   2   1   2   1   0   1   1   2   2   2   1   2   2   1   1   2   1   2   2   1   0   1   1   0   0   1   2   1   1   1   1   2   2   1   0   1   2   0   2   1   1   2   1   1   1   1   1   1   0   0   1   2   1   0   0   0   1   0   2   1   1   1   1   1   1   2   1   1   2   1   0   0   1   2   2   2   0   0   0   0   2   2   1   2   1   2   2   1   2   1   1   0   2   1   1   2   0   2   1   2   0   1   1   0   2   2   0   2   1   1   2   1   2   2   2   2   2   1   1   0   2   0   0   0   2   1   2   0   1   1   1   1   1   1   1   0   1   0   2   1   1   1   1   2   1   1   0   1   0   1   1   0   1   0   1   0   1   0   1   1   1   1   2   2   1   0   2   1   0   2   2   1   2   1   1   1   1   0   0   1   0   1   0   1
 MK-6-9                 1   0   0   0   1   2   1   2   1   2   1   1   2   0   0   0   2   1   1   1   0   1   1   2   2   2   1   2   2   1   1   2   1   2   2   2   1   1   1   0   0   1   2   0   1   2   1   2   2   2   0   1   2   0   2   1   1   2   1   1   1   1   1   1   0   0   1   2   1   0   0   0   1   1   2   1   1   1   1   1   1   2   1   1   2   1   0   0   1   1   2   2   0   0   0   0   2   2   1   1   1   2   2   1   2   2   2   0   2   1   1   2   1   1   1   2   0   1   1   0   1   0   0   2   1   1   2   2   2   2   1   2   2   1   0   0   2   0   0   0   1   1   2   0   2   1   1   1   0   1   1   0   1   0   2   1   1   1   1   2   0   1   0   1   0   1   1   0   1   0   1   2   1   0   1   1   1   1   2   2   1   0   2   1   0   2   1   1   2   1   1   1   1   1   1   1   0   1   0   1
 MK-6-10                0   0   0   0   1   2   1   2   1   1   1   0   2   0   0   0   1   1   1   1   0   2   1   1   2   2   1   2   1   1   1   2   1   2   2   2   1   1   1   0   0   1   2   0   1   2   1   2   2   2   0   1   2   0   2   2   1   2   1   2   1   1   1   1   0   0   1   0   1   1   0   0   1   1   2   0   1   1   2   1   1   2   1   1   2   1   0   1   0   0   2   1   0   0   0   1   2   2   1   1   1   2   2   1   2   2   2   1   2   2   1   2   2   1   1   2   0   1   1   1   1   0   0   2   1   1   1   2   2   2   0   2   2   1   0   1   1   1   0   0   1   1   2   0   2   1   1   1   0   1   1   0   1   0   2   1   1   1   1   1   0   1   1   0   0   1   1   0   1   0   1   2   1   0   1   1   1   1   2   2   1   0   2   1   0   2   2   1   2   1   1   1   1   1   1   1   0   1   0   1
 MK-6-11                0   0   0   0   1   0   1   2   1   1   1   0   2   0   0   0   1   1   1   1   0   1   1   2   2   2   1   2   1   1   1   2   1   1   2   2   2   1   1   0   0   1   2   0   2   2   1   2   1   2   0   1   2   0   1   1   1   2   1   2   1   1   1   1   0   0   1   0   1   1   0   0   2   1   2   2   2   2   2   1   1   2   1   1   2   2   0   1   0   0   2   1   1   0   0   1   2   2   1   1   1   2   2   1   2   2   2   1   2   2   0   2   2   1   0   2   0   0   1   1   0   0   1   2   1   1   1   2   2   2   0   2   1   1   0   1   1   1   0   0   2   1   2   0   2   1   1   1   0   1   1   0   1   1   2   1   0   1   1   1   0   1   2   0   0   1   1   1   1   0   1   2   1   0   1   1   0   1   2   0   1   0   2   1   0   2   2   1   2   1   1   1   1   1   1   1   0   2   0   1
 MK-6-12                0   0   0   0   0   0   1   2   1   1   1   0   2   0   0   0   1   0   1   1   0   2   1   1   2   2   1   2   1   1   1   2   2   2   2   2   2   1   1   1   0   1   1   0   2   2   1   2   1   2   0   1   2   0   1   1   1   2   1   2   1   1   1   1   0   0   1   0   1   1   1   0   1   1   1   1   2   2   2   1   1   2   1   1   2   2   0   1   0   0   2   1   1   0   0   1   2   2   1   1   1   2   2   1   2   2   2   1   2   1   0   1   2   2   1   2   0   0   1   0   1   0   1   1   1   1   2   2   2   2   0   2   1   1   0   2   1   1   0   0   2   2   2   0   2   1   1   1   0   1   1   0   1   1   1   1   0   1   1   2   0   1   2   1   0   2   1   1   1   0   1   2   1   0   1   2   1   1   2   0   1   0   2   1   0   2   2   1   2   1   1   1   2   1   1   1   0   2   0   1
 MK-6-13                0   0   1   2   0   0   1   2   1   1   2   0   2   0   0   0   1   0   1   1   0   2   2   1   1   1   1   0   1   1   1   2   1   1   2   2   2   1   2   1   0   1   1   0   2   2   1   2   1   2   0   2   1   0   1   1   1   1   1   2   2   1   1   0   0   1   1   0   1   1   0   0   1   1   1   1   2   2   1   1   1   2   2   1   2   2   0   1   0   0   2   1   1   0   0   1   1   2   1   1   1   2   2   2   2   2   2   0   2   1   0   1   2   2   1   2   0   1   1   0   1   0   1   1   1   0   2   1   2   2   1   2   1   0   0   2   1   1   0   0   2   2   2   0   2   1   2   1   0   1   2   0   1   2   1   1   0   1   1   2   1   1   2   1   0   2   0   2   2   0   2   2   1   0   1   2   1   1   2   0   1   0   1   1   0   1   1   1   2   1   1   1   2   1   1   1   1   1   0   1
 MK-6-14                0   0   1   2   0   0   1   2   1   1   2   0   2   0   0   1   2   0   1   1   0   2   2   1   2   2   1   0   1   1   1   2   1   1   2   2   2   0   0   1   0   1   1   0   2   2   1   2   1   2   0   1   1   0   1   0   2   1   1   2   2   1   2   0   1   1   1   0   1   1   0   1   1   1   2   1   2   2   1   0   1   2   2   1   1   2   0   1   0   0   2   1   1   0   1   0   1   2   1   1   0   2   2   2   1   2   2   0   2   0   1   1   1   2   1   1   0   1   1   0   1   0   1   2   1   0   2   1   2   2   1   1   1   1   0   1   1   1   0   0   2   2   2   0   2   1   2   2   0   1   2   1   1   2   0   1   0   1   1   2   1   1   2   1   0   2   0   2   1   0   1   2   1   0   1   2   1   1   2   0   1   0   1   1   0   1   1   1   2   1   1   1   2   1   1   1   2   1   0   1
 MK-6-15                1   0   1   2   0   1   0   2   1   1   2   0   2   0   0   2   2   0   1   1   1   2   2   1   2   1   1   0   1   1   1   2   1   1   2   2   2   0   0   1   0   0   1   0   2   2   1   2   1   2   0   1   1   0   1   0   2   1   1   2   2   1   1   0   1   2   1   1   1   1   0   1   1   1   2   1   2   2   1   0   0   2   2   1   2   2   0   1   0   0   2   1   1   0   1   0   1   2   1   1   0   2   2   2   1   2   2   0   2   0   1   1   1   1   1   1   0   2   0   0   2   0   1   1   0   0   2   1   2   2   2   0   1   1   0   1   2   1   0   0   2   2   2   0   2   1   2   2   0   1   2   0   1   2   0   1   0   0   1   2   2   1   2   2   1   2   0   2   1   0   1   2   1   0   1   2   2   2   2   0   1   1   1   1   0   1   2   1   2   1   1   2   2   1   2   1   1   1   1   1
 MK-6-16                1   0   1   2   0   1   0   2   1   1   2   0   2   0   1   2   2   0   1   1   1   2   2   1   2   1   2   0   1   1   1   2   1   1   0   1   1   0   0   1   0   0   1   0   2   2   0   2   1   2   0   1   1   0   1   0   2   1   1   2   2   1   1   1   1   2   0   1   1   1   0   1   1   1   2   1   2   2   2   0   0   1   2   0   2   2   0   1   0   0   2   1   1   0   1   0   1   2   1   1   0   2   2   2   1   2   1   0   2   0   1   1   1   1   0   1   0   2   0   0   2   0   1   1   1   0   2   1   2   2   1   0   1   1   0   1   2   1   0   0   2   1   1   0   2   1   1   1   0   1   2   0   1   2   0   1   0   0   0   2   2   1   2   2   0   2   0   2   1   0   1   2   1   0   1   2   1   2   2   0   1   2   1   1   0   2   2   1   1   1   1   2   2   1   2   1   0   1   1   1
 
!****************************************** Phenotypic Data **********************************************************
!-100.0 is resevred for missing phenotype
SimulatedTrait1        10.2455   10.3411    9.0720   10.8930    9.3325    9.2628   11.0837    9.9758    9.1225   10.6257    8.4880    9.5872   10.7736   10.4550    9.0254    8.7313    9.7634   10.0026   10.2303    9.7209   10.0420    8.8998    9.9818   10.8950    9.8949   10.0902   10.3838   10.3177    9.7112   10.9797   10.4213   10.5837   10.5108   10.3049    7.4812    8.6596   11.0921    9.4794   10.7123    7.6650    9.7915   10.2036    9.1170    9.6599   10.8144    8.5278   10.9586   12.0228    9.4216   10.6918   11.1791    9.1533    9.3529   10.7779    8.8360   11.9078    8.3505   10.3763   10.8652   11.3200    8.8244   10.9697    9.7636    7.8293    7.6661    9.5179   10.4034   11.3186   11.0535   11.7838   11.0341    9.8127   11.4229   11.4310   10.5919    8.9174    9.3654   10.6450    7.5233   10.1043   10.7157   11.8140   10.2254    8.8553    7.3856    8.5524    9.7476   10.2753    9.4884    9.1528    9.0232   11.8541   10.6032   10.3881   11.1937   10.1101    8.9167   10.9097    8.5271    8.9019    9.6073    9.5700    9.4474    8.6778   10.8494    8.0763   11.6214   10.3506   11.4683    9.5322   11.2901   10.1605    8.9444   10.5208   10.5416   12.6901   10.9461    9.8362    8.5622   10.1034    8.8182    8.8556   10.6287    9.0704    9.6979    8.8832    9.8342   10.0924   11.1277    9.6207    8.6371    9.4524   10.0524    8.3890    8.9481    9.6668   12.8457    9.0889   11.1026   10.1145    9.4336    8.9964    9.4912    9.6366    9.7197    9.8009    8.3866    8.6471   10.3628   11.5780   11.0611   10.2208    9.5853    9.1917    9.8178   11.5505    9.8527    9.3137    9.7554    9.6371    8.1428    7.6794    9.6333   10.2497   10.1452    9.6744    9.3907   11.3144   10.9126   10.4560   11.5555   11.3578   10.4415   10.2850   10.6243    8.8713    9.8911    9.4124    9.9707   10.8103   11.1554   10.1425   11.4286   10.3245    9.6315    9.7651    9.1531    8.7179   12.7571   10.4790    9.9985   11.8088   10.1937    9.3088    9.9534    9.2605    8.9938   10.6588    8.7558    9.1167
 
