# Supplementary material for: Inclusive Composite Interval Mapping of QTL by Environment Interactions in Biparental Populations
Source: PLoS One. 2015 Jul 10;10(7):e0132414. doi: 10.1371/journal.pone.0132414 (PMC4498613; doi:10.1371/journal.pone.0132414)
Supplement: S2 File — (ZIP) [file pone.0132414.s002.zip › F2 population/e=1/run_00091.met]

!**********************Note: lines staring with "!" are remarks and will be ignored in the program********************
!*********************************General Information**********************************
!Assuming F1 = P1 x P2, populations available in QTL IciMapping are: 
!  1, P1BC1F1 = P1 x F1, the first backcrossing where P1 is used as the recurrent parent;
!  2, P2BC1F1 = P2 x F1, the first backcrossing where P2 is used as the recurrent parent;
!  3, F1DH, F1-derived doubled haploids; 
!  4, RIL or F1RIL, recombination inbred lines through the repeated selfing of F1;
!  5, P1BC1RIL, recombination inbred lines through the repeated selfing of P1BC1F1;
!  6, P2BC1RIL, recombination inbred lines through the repeated selfing of P2BC1F1;
!  7, F2, the selfing generation of F1;
!  8, F3, the selfing generation of F2;
!  9, P1BC2F1, the second backcrossing where P1 is used as the recurrent parent; 
! 10, P2BC2F1, the second backcrossing where P2 is used as the recurrent parent;
! 11, P1BC2RIL, recombination inred lines through the repeated selfing of P1BC2F1; 
! 12, P2BC2RIL, recombination inred lines through the repeated selfing of P2BC2F1; 
! 13, P1BC1F2, the selfing generation of P1BC1F1; 
! 14, P2BC1F2, the selfing generation of P2BC1F1; 
! 15, P1BC2F2, the selfing generation of P1BC2F1; 
! 16, P2BC2F2, the selfing generation of P2BC2F1; 
! 17, P1BC1DH, P1BC1F1-derived doubled haploids; 
! 18, P2BC1DH, P2BC1F1-derived doubled haploids; 
! 19, P1BC2DH, P1BC2F1-derived doubled haploids; 
! 20, P2BC2DH, P2BC2F1-derived doubled haploids; 
   7      !Mapping Population (see remarks above)
   2      !Mapping Function (1 for Kosambi; 2 for Haldane; 3 for Morgan)
   2      !Marker Space Type (1 for intervals; 2 for positions)
   1      !Marker Space Unit(1 for centiMorgans; 2 for Morgan)
   6      !Number of Chromosomes (or Linkage Groups)
 200      !Size of the mapping population
   1      !Number of environments
 
!***************************************** Chromosomes and Linkage Maps **********************************************
!Chromosome                 NumMarkers
-CH1                        16
-CH2                        16
-CH3                        16
-CH4                        16
-CH5                        16
-CH6                        16
!Linkage map (Marker name followed by position or the interval length)
 MK-1-1                1     0.000
 MK-1-2                1    10.000
 MK-1-3                1    20.000
 MK-1-4                1    30.000
 MK-1-5                1    40.000
 MK-1-6                1    50.000
 MK-1-7                1    60.000
 MK-1-8                1    70.000
 MK-1-9                1    80.000
 MK-1-10               1    90.000
 MK-1-11               1   100.000
 MK-1-12               1   110.000
 MK-1-13               1   120.000
 MK-1-14               1   130.000
 MK-1-15               1   140.000
 MK-1-16               1   150.000
 MK-2-1                2     0.000
 MK-2-2                2    10.000
 MK-2-3                2    20.000
 MK-2-4                2    30.000
 MK-2-5                2    40.000
 MK-2-6                2    50.000
 MK-2-7                2    60.000
 MK-2-8                2    70.000
 MK-2-9                2    80.000
 MK-2-10               2    90.000
 MK-2-11               2   100.000
 MK-2-12               2   110.000
 MK-2-13               2   120.000
 MK-2-14               2   130.000
 MK-2-15               2   140.000
 MK-2-16               2   150.000
 MK-3-1                3     0.000
 MK-3-2                3    10.000
 MK-3-3                3    20.000
 MK-3-4                3    30.000
 MK-3-5                3    40.000
 MK-3-6                3    50.000
 MK-3-7                3    60.000
 MK-3-8                3    70.000
 MK-3-9                3    80.000
 MK-3-10               3    90.000
 MK-3-11               3   100.000
 MK-3-12               3   110.000
 MK-3-13               3   120.000
 MK-3-14               3   130.000
 MK-3-15               3   140.000
 MK-3-16               3   150.000
 MK-4-1                4     0.000
 MK-4-2                4    10.000
 MK-4-3                4    20.000
 MK-4-4                4    30.000
 MK-4-5                4    40.000
 MK-4-6                4    50.000
 MK-4-7                4    60.000
 MK-4-8                4    70.000
 MK-4-9                4    80.000
 MK-4-10               4    90.000
 MK-4-11               4   100.000
 MK-4-12               4   110.000
 MK-4-13               4   120.000
 MK-4-14               4   130.000
 MK-4-15               4   140.000
 MK-4-16               4   150.000
 MK-5-1                5     0.000
 MK-5-2                5    10.000
 MK-5-3                5    20.000
 MK-5-4                5    30.000
 MK-5-5                5    40.000
 MK-5-6                5    50.000
 MK-5-7                5    60.000
 MK-5-8                5    70.000
 MK-5-9                5    80.000
 MK-5-10               5    90.000
 MK-5-11               5   100.000
 MK-5-12               5   110.000
 MK-5-13               5   120.000
 MK-5-14               5   130.000
 MK-5-15               5   140.000
 MK-5-16               5   150.000
 MK-6-1                6     0.000
 MK-6-2                6    10.000
 MK-6-3                6    20.000
 MK-6-4                6    30.000
 MK-6-5                6    40.000
 MK-6-6                6    50.000
 MK-6-7                6    60.000
 MK-6-8                6    70.000
 MK-6-9                6    80.000
 MK-6-10               6    90.000
 MK-6-11               6   100.000
 MK-6-12               6   110.000
 MK-6-13               6   120.000
 MK-6-14               6   130.000
 MK-6-15               6   140.000
 MK-6-16               6   150.000
!*********************************** Marker Types ********************************************************************
!Co-dominant marker: When heterozygote F1 is present, P1 is coded as 2, F1 is coded as 1, and P2 is coded as 0; Otherwise, P1 is coded as 2, and P2 is coded as 0. 
!Dominant marker: When heterozygote F1 is present, P1 and F1 are coded as 12, and P2 is coded as 0; Otherwise, P1 is coded as 2, and P2 is coded as 0.  
!Recessive markers: When heterozygote F1 is present, P1 is coded as 2, and F1 and P2 are coded as 10; Otherwise, P1 is coded as 2, and P2 is coded as 0. 
!Missing marker is coded as -1. 
 MK-1-1                 0   1   1   1   1   0   1   0   2   1   0   2   2   0   1   1   0   1   1   2   1   0   2   0   1   1   0   1   1   0   2   2   0   2   1   1   0   0   0   2   0   0   0   1   1   1   1   0   1   0   1   0   0   0   2   1   1   0   1   2   2   1   1   0   0   1   1   0   0   2   1   2   2   0   2   1   2   2   2   1   0   1   1   0   0   1   1   1   2   0   1   1   0   0   1   2   1   2   0   1   1   1   1   1   1   2   0   1   1   1   0   2   2   2   0   2   1   1   2   1   0   1   1   2   1   1   0   2   1   2   1   1   1   1   1   1   2   1   1   0   1   2   0   1   0   0   2   2   0   1   2   1   0   1   1   1   1   0   2   2   2   1   1   0   0   2   1   0   1   2   1   2   2   1   2   1   1   1   1   0   1   1   1   1   1   0   2   1   2   1   1   1   1   2   0   2   1   0   1   0
 MK-1-2                 0   1   1   1   1   0   1   0   2   1   0   2   2   0   1   1   2   1   1   2   1   0   2   0   1   1   0   1   1   0   2   2   2   1   1   1   0   0   0   2   0   0   0   1   0   2   1   0   1   0   0   0   1   0   2   0   1   0   2   2   2   1   1   0   0   1   2   0   0   2   1   2   2   0   2   1   1   1   2   1   0   1   1   0   0   1   1   1   2   0   1   1   0   1   0   2   0   2   0   1   1   1   2   1   1   2   0   1   1   1   0   2   2   2   0   2   1   1   2   1   1   1   1   2   1   1   0   2   1   2   1   1   1   1   2   1   2   1   1   0   1   2   0   1   0   0   2   2   1   1   1   1   1   0   1   1   1   0   2   2   1   1   1   0   0   2   1   0   0   2   1   2   2   1   2   1   1   1   1   0   1   1   1   1   1   0   2   1   2   1   1   1   0   2   1   2   1   0   1   0
 MK-1-3                 1   0   1   1   1   0   1   0   2   0   0   2   2   0   1   1   2   2   2   0   1   0   1   0   1   1   1   1   1   0   1   2   2   1   1   1   0   1   0   2   0   0   0   1   1   2   0   0   1   0   0   1   1   0   2   0   1   0   1   2   2   1   2   0   1   1   2   1   0   2   1   2   2   0   2   1   1   1   2   1   0   1   1   0   0   1   1   1   2   0   1   1   0   1   0   2   1   2   0   1   1   1   2   1   1   2   0   1   1   1   0   2   1   2   0   2   1   1   2   1   1   1   1   2   0   1   0   1   1   2   1   1   1   1   2   1   1   1   1   0   1   2   0   1   0   0   2   2   1   1   0   1   1   0   0   2   1   0   2   2   1   1   1   0   0   2   1   0   0   2   0   2   2   1   1   1   1   1   1   0   1   1   1   2   1   0   2   1   2   1   1   1   1   2   1   1   1   0   1   0
 MK-1-4                 1   0   0   1   2   0   1   0   2   0   0   2   2   0   1   1   2   1   2   0   1   0   1   1   1   1   2   1   1   1   1   2   2   1   1   2   0   1   0   2   0   1   0   1   1   2   0   0   1   0   0   1   1   0   2   1   1   1   0   1   2   2   2   0   1   1   2   1   1   2   1   2   2   0   2   1   1   1   2   1   0   1   1   0   0   1   1   1   2   0   1   2   0   1   0   2   1   2   0   1   1   2   2   1   1   2   0   1   0   0   0   2   1   2   0   2   2   1   2   1   1   1   1   1   0   1   1   2   1   2   1   1   2   1   2   1   1   1   1   0   1   1   0   1   1   0   2   2   2   1   0   1   2   1   1   2   0   0   2   2   1   1   1   0   0   2   1   0   0   2   0   1   2   1   1   1   1   1   1   2   1   1   1   2   2   1   2   0   2   1   1   1   1   2   1   1   1   0   2   0
 MK-1-5                 2   0   0   1   2   1   1   0   2   0   0   2   2   0   1   0   1   1   2   1   1   0   1   1   1   1   2   1   1   1   1   2   2   1   1   2   0   1   0   1   0   1   0   1   1   2   0   0   1   0   0   1   1   0   1   1   1   1   0   1   2   2   2   0   1   1   2   0   2   2   1   1   2   1   2   1   1   1   2   1   0   2   1   0   0   0   1   2   2   0   1   2   1   1   1   2   1   2   0   1   1   2   2   1   1   2   0   2   0   0   0   2   1   2   0   2   2   1   2   1   1   1   1   1   0   1   1   2   1   2   1   1   1   1   2   1   1   1   1   0   1   1   0   1   1   1   2   1   1   1   0   1   2   1   0   1   1   0   2   2   1   0   0   0   1   2   2   0   0   2   0   1   1   2   0   2   2   1   1   2   1   1   1   2   2   1   2   0   2   1   1   2   2   2   1   1   1   0   1   0
 MK-1-6                 1   0   0   2   2   1   1   0   2   0   1   2   2   0   1   0   1   1   2   1   1   0   1   1   1   1   2   1   1   1   1   2   2   1   1   2   0   1   0   1   0   1   0   1   0   1   0   0   1   0   0   1   2   0   1   1   2   1   1   1   2   2   2   0   1   1   2   0   2   2   0   1   2   1   2   1   1   0   2   1   0   2   1   0   0   0   1   1   2   0   1   2   2   1   1   2   1   2   0   1   1   2   2   1   1   2   0   2   0   1   0   2   1   2   0   1   2   1   2   1   2   2   1   1   0   1   1   1   1   2   1   1   1   1   2   1   0   1   1   0   0   1   0   1   1   1   2   1   2   1   1   1   2   1   0   1   1   1   2   2   0   1   0   0   1   1   2   0   1   2   0   1   1   2   1   2   1   0   1   2   1   1   1   2   2   1   2   1   2   1   1   2   2   2   1   1   2   0   1   0
 MK-1-7                 1   0   0   2   2   1   2   0   1   0   1   2   2   0   1   0   1   1   2   1   1   0   1   1   0   1   2   1   1   1   1   2   2   0   1   2   1   1   0   1   0   1   0   1   0   1   0   0   0   0   0   1   1   0   1   1   2   1   1   1   1   1   2   1   2   1   2   0   1   2   0   0   1   1   1   1   1   0   2   2   0   2   1   1   0   1   1   1   2   0   1   2   2   1   1   2   1   1   0   1   1   2   2   1   1   1   0   2   0   1   1   2   1   2   0   1   2   1   2   1   2   2   1   1   0   1   1   1   1   2   1   1   1   1   1   0   0   1   1   0   1   0   0   2   1   1   1   1   2   1   1   1   2   1   0   1   1   1   1   2   0   1   0   0   1   1   2   2   0   2   0   1   1   2   1   2   1   0   1   2   1   2   1   2   2   1   2   1   2   1   1   2   2   2   1   1   2   0   1   1
 MK-1-8                 1   0   0   2   2   1   2   0   1   1   1   2   2   0   1   0   1   1   2   1   1   1   1   1   0   1   2   1   1   1   1   2   2   0   1   2   1   1   0   1   0   1   0   1   0   2   0   0   0   0   0   1   1   0   1   2   2   1   1   1   1   1   1   1   2   1   2   0   1   2   0   0   1   1   1   2   1   0   2   2   0   2   1   1   0   1   1   1   1   0   1   2   2   1   1   1   1   1   0   2   1   2   1   1   1   0   0   2   0   1   1   2   1   2   0   1   2   1   2   2   2   2   1   1   0   1   2   1   1   2   1   1   1   1   1   0   0   1   1   0   1   0   1   2   0   0   1   1   2   1   1   2   2   1   0   1   2   1   1   2   0   1   1   0   1   1   2   2   0   1   0   1   1   2   1   1   1   1   2   2   1   2   1   2   2   2   2   1   2   0   1   2   2   2   1   1   2   0   1   1
 MK-1-9                 1   0   0   2   2   1   2   0   1   1   0   2   2   0   1   0   1   2   2   1   1   0   1   0   0   2   2   1   1   1   0   1   2   0   1   2   1   1   0   0   0   2   0   1   1   2   0   0   0   0   0   1   1   0   1   2   2   1   1   1   1   1   1   1   1   0   1   0   1   2   0   1   1   1   1   2   1   0   2   2   0   1   1   1   0   1   1   1   0   1   1   2   2   1   1   0   1   1   0   1   2   2   1   1   1   0   0   1   0   1   1   1   1   2   0   1   2   1   2   2   2   2   2   1   0   1   2   1   1   2   1   1   1   1   1   0   0   1   1   1   1   0   1   2   1   0   2   1   2   1   0   2   2   1   1   1   2   0   1   2   0   1   1   0   1   1   1   2   0   1   1   1   1   2   1   1   1   1   2   2   1   2   1   2   1   2   2   1   2   0   1   1   2   2   1   2   2   0   2   1
 MK-1-10                1   0   0   2   2   1   2   0   1   1   0   2   2   1   1   0   1   1   2   1   1   0   2   0   0   2   2   2   1   1   1   0   1   0   1   2   1   1   0   0   0   2   0   1   1   2   0   0   0   0   0   1   1   0   1   2   2   1   1   0   1   1   1   1   0   0   1   0   1   2   0   1   0   1   1   2   2   0   2   2   0   1   1   1   1   1   1   1   0   1   0   1   2   1   0   0   1   2   0   1   2   2   1   1   1   0   0   1   1   1   1   1   1   2   1   1   1   1   2   2   1   2   2   1   1   1   2   2   1   2   1   1   0   1   1   0   0   1   2   1   1   0   1   1   2   0   2   1   2   1   0   2   2   1   1   1   2   0   0   2   0   1   2   0   1   1   1   2   0   2   1   1   1   1   1   1   1   2   2   1   1   2   1   2   1   2   2   2   2   1   1   0   2   1   2   2   2   0   2   0
 MK-1-11                1   0   0   2   2   1   1   0   1   0   1   1   1   1   1   0   1   1   2   1   0   0   2   0   0   2   2   2   1   1   1   1   1   1   1   2   1   1   0   1   0   1   1   1   0   2   0   0   0   0   0   1   0   0   1   2   2   1   0   0   1   1   1   1   0   0   1   0   1   2   0   1   0   1   1   1   2   0   2   2   0   1   1   1   1   1   1   1   0   1   0   1   2   0   0   1   2   2   0   1   2   2   1   1   1   0   1   1   1   1   1   1   2   2   1   1   1   1   2   2   1   2   2   1   1   1   2   2   1   2   1   1   0   1   1   0   0   1   2   1   0   0   1   1   2   0   2   1   2   1   0   2   2   1   1   1   2   0   0   2   0   1   1   1   1   1   0   2   0   2   1   0   1   1   1   1   1   2   1   1   1   2   1   2   1   2   2   2   2   1   2   0   2   1   2   2   2   0   2   0
 MK-1-12                1   0   0   2   2   1   1   0   1   0   1   1   1   1   1   0   1   1   2   1   0   0   2   0   1   2   2   2   1   1   1   1   2   1   1   1   1   1   0   1   0   1   1   1   0   2   0   0   0   0   1   0   1   0   0   2   2   1   0   0   1   0   1   0   0   0   1   1   1   2   0   1   0   0   0   0   2   0   2   2   0   1   1   0   1   1   1   1   0   1   1   1   2   0   0   1   2   2   0   1   1   2   1   1   1   1   1   1   1   2   0   1   2   2   0   1   1   1   2   1   1   2   2   1   1   1   2   2   1   2   1   2   0   1   1   0   0   1   2   1   0   0   1   0   1   0   2   1   2   1   0   1   2   1   1   1   2   1   0   2   0   1   1   1   1   1   0   2   0   2   1   0   1   1   1   1   1   1   2   1   1   2   1   2   1   2   2   1   2   1   1   0   1   1   2   2   1   0   2   0
 MK-1-13                1   0   0   2   2   1   1   0   0   1   1   1   1   1   1   0   1   1   2   1   1   0   1   0   1   2   2   2   1   1   1   1   2   0   1   1   2   1   1   2   0   1   1   1   0   2   0   0   0   0   1   0   1   1   0   2   2   1   0   0   1   0   1   0   0   1   1   1   1   2   0   1   0   0   0   0   2   0   2   2   0   1   1   0   1   1   1   1   0   1   1   2   2   0   0   2   2   2   1   1   1   2   1   1   1   1   1   1   2   2   0   0   2   2   0   1   2   1   2   1   1   1   2   2   2   1   2   2   1   2   0   2   0   1   1   0   1   1   1   1   0   0   2   0   1   0   2   1   2   2   0   2   2   1   0   1   2   0   0   1   0   1   1   2   0   1   0   2   0   2   0   0   1   1   1   1   0   1   1   1   1   2   1   2   1   2   2   1   2   1   1   0   1   1   1   2   0   0   2   1
 MK-1-14                1   0   0   1   2   1   2   0   0   1   1   1   1   1   0   0   0   1   2   0   1   0   1   0   1   2   2   2   1   1   1   1   2   1   1   0   2   1   1   2   0   1   1   1   0   1   0   0   0   0   1   0   0   1   0   2   2   0   0   1   1   0   1   0   0   1   1   1   1   2   0   0   0   0   0   0   1   0   2   2   0   1   1   0   1   1   1   1   0   1   1   2   2   0   0   1   2   2   1   1   2   2   1   1   1   1   1   1   2   2   0   0   2   2   0   1   1   1   2   1   1   1   2   2   2   1   1   2   1   2   0   1   0   1   1   0   1   1   1   1   1   1   2   0   1   0   2   1   2   2   1   2   2   1   0   0   2   0   0   2   0   1   2   2   1   2   0   1   0   1   0   0   1   1   1   1   0   1   1   1   1   1   1   2   1   2   2   1   2   1   2   0   1   2   1   2   0   0   2   2
 MK-1-15                1   0   0   0   2   1   2   0   0   1   1   2   2   1   0   0   0   1   2   1   1   0   2   0   1   2   1   2   1   1   1   1   2   1   1   0   2   2   1   2   0   1   1   1   0   1   0   0   0   0   1   0   0   1   1   2   2   0   1   1   1   0   1   1   0   1   0   1   1   2   0   0   0   0   0   0   2   0   2   2   0   0   1   1   2   1   1   1   0   1   1   1   2   0   0   0   1   2   1   1   2   2   1   1   1   1   1   0   2   1   0   0   2   2   1   1   1   1   2   1   2   1   2   2   2   1   0   2   1   2   0   1   0   1   1   2   0   1   0   1   1   1   2   0   1   0   1   1   2   2   0   2   2   2   0   1   2   0   0   2   0   0   1   2   1   2   0   1   0   1   1   0   2   1   1   1   0   1   1   1   2   1   0   2   1   1   2   1   2   1   2   0   1   2   1   2   1   1   2   1
 MK-1-16                1   0   0   1   2   1   2   0   0   1   1   2   1   1   0   0   1   1   1   1   1   1   2   0   1   1   1   2   2   1   1   1   2   0   1   0   2   2   1   2   0   1   1   1   0   1   0   0   0   0   0   0   0   1   1   2   2   0   1   1   1   0   1   0   0   1   1   0   1   2   0   0   0   0   0   0   2   1   2   2   0   0   1   1   2   1   1   2   0   1   1   1   2   0   0   0   1   2   1   1   2   2   1   1   1   1   1   0   1   1   0   0   2   1   1   0   1   1   2   1   2   1   1   2   2   1   0   1   1   2   0   1   1   1   2   1   0   1   1   1   1   1   2   1   1   0   1   1   2   2   0   2   2   2   0   1   2   0   0   2   0   0   1   1   1   2   0   1   0   1   1   0   2   1   1   1   0   1   2   0   2   0   0   2   1   1   2   1   2   1   2   0   1   1   1   2   1   1   2   1
 MK-2-1                 1   0   0   1   1   1   2   1   1   1   1   1   2   2   2   0   0   1   0   2   2   0   2   2   2   0   1   1   1   2   2   1   1   2   2   1   0   1   2   1   1   1   1   0   0   2   1   2   1   2   1   0   0   1   0   2   2   1   2   0   1   0   2   2   0   1   1   1   2   1   0   0   0   1   0   1   1   0   0   1   1   1   1   0   2   1   1   1   0   2   2   1   1   1   2   1   2   1   0   2   2   0   2   1   2   0   2   0   2   1   1   2   2   0   2   1   1   2   2   1   2   2   2   2   2   0   1   2   1   0   1   2   1   1   0   1   1   0   1   2   1   1   1   1   1   0   1   0   1   0   1   2   0   0   1   1   2   2   1   1   1   0   0   1   0   0   0   1   1   0   2   1   2   1   2   1   1   2   1   1   1   0   2   2   1   1   1   1   1   0   0   0   1   1   1   0   0   1   2   1
 MK-2-2                 1   0   0   0   1   1   2   1   2   1   1   0   2   2   2   0   0   1   0   2   2   0   2   2   2   0   1   0   1   2   2   1   1   2   2   1   0   1   2   1   1   1   1   0   0   2   0   1   0   2   1   1   0   1   1   2   2   1   1   0   1   0   2   2   1   1   1   0   2   1   0   1   0   1   0   1   1   1   0   0   1   2   1   0   2   1   1   1   0   2   2   0   2   1   2   1   2   1   0   2   2   0   1   1   2   0   2   0   2   0   1   2   2   0   2   1   0   2   2   1   2   2   2   1   2   0   1   1   1   0   1   2   1   1   0   1   1   1   1   1   1   1   1   1   1   0   1   0   1   1   1   2   0   0   1   1   2   2   2   1   1   0   0   1   0   0   0   0   1   1   1   1   1   1   2   2   1   2   2   1   1   1   2   2   0   1   0   1   1   0   0   0   1   1   1   0   1   1   2   0
 MK-2-3                 1   0   0   1   1   1   1   1   2   1   2   0   2   2   2   0   1   1   1   2   2   0   2   2   2   0   1   0   0   2   1   1   1   2   2   1   0   0   2   1   1   1   1   0   0   2   0   1   1   2   1   1   0   1   1   2   2   1   1   0   1   0   1   2   1   1   0   0   2   1   1   2   0   2   0   1   1   0   0   0   1   2   1   0   2   1   1   1   0   1   2   1   2   1   2   1   2   1   1   2   2   1   0   1   2   2   1   0   1   0   1   2   1   1   2   0   2   2   2   2   2   2   2   1   2   1   1   1   2   0   2   2   2   2   0   1   1   1   1   1   1   1   1   1   1   1   1   1   2   1   1   2   0   0   2   1   2   2   2   1   1   1   0   1   0   2   0   0   1   1   1   1   1   2   2   2   1   1   2   1   2   2   2   2   0   0   0   0   1   0   1   0   1   1   1   1   2   1   2   0
 MK-2-4                 1   0   0   1   1   1   1   1   2   1   2   0   2   1   2   0   1   1   1   2   2   0   2   2   1   0   1   0   0   2   1   1   1   1   2   1   0   0   1   1   1   1   1   0   1   1   0   1   1   2   1   1   0   0   1   2   2   1   1   0   1   0   1   2   1   1   0   0   2   1   1   2   0   2   0   1   1   0   2   0   1   2   1   0   2   1   1   2   0   0   2   1   2   1   1   1   2   1   1   2   1   1   0   1   2   2   1   0   1   0   1   2   0   1   1   1   2   2   1   1   2   2   2   1   2   1   1   0   2   0   2   1   1   2   0   2   1   1   1   1   1   1   1   1   1   0   1   0   2   1   1   2   0   0   2   1   2   2   2   1   1   1   0   1   0   2   0   1   1   1   1   1   0   1   2   2   1   1   2   1   2   1   2   2   0   0   0   0   1   0   1   0   1   1   1   1   2   1   2   0
 MK-2-5                 1   0   0   1   1   1   1   1   2   1   2   0   2   1   2   0   1   1   1   2   2   0   2   2   1   0   1   0   0   1   1   1   1   1   1   1   0   0   1   0   1   1   1   1   1   1   0   1   1   2   0   2   0   0   1   2   2   1   0   0   1   0   1   2   2   0   1   0   2   1   1   2   0   1   0   1   1   0   2   1   1   2   2   0   2   1   1   2   0   0   1   2   2   1   2   1   2   1   1   2   1   1   1   1   2   1   1   0   1   0   1   2   0   1   1   1   2   2   0   1   2   1   2   1   2   1   1   0   1   0   2   1   1   2   0   2   1   1   1   1   1   1   0   1   1   1   1   0   2   1   1   2   0   0   1   1   2   2   2   1   1   1   0   1   0   2   0   1   0   1   1   1   0   0   2   2   1   1   2   1   2   0   2   2   0   1   1   0   1   1   1   0   2   1   2   1   2   0   2   0
 MK-2-6                 2   0   0   1   1   0   1   1   2   1   1   1   2   1   2   0   1   1   1   2   2   0   2   2   0   0   1   0   0   0   1   1   2   1   1   1   0   1   1   0   1   1   0   1   1   1   0   1   1   2   0   1   0   0   1   1   2   1   0   0   1   0   1   2   2   0   1   1   2   1   1   2   0   2   0   1   1   1   2   1   1   2   2   1   2   1   1   2   0   0   1   1   2   1   2   1   2   1   1   2   2   1   0   1   2   1   2   0   1   0   1   2   1   1   1   0   2   2   0   1   2   1   1   1   2   1   1   0   1   1   2   0   1   2   0   2   1   1   0   1   1   1   0   1   1   1   1   0   2   1   0   2   0   0   1   0   2   2   2   0   1   1   0   1   0   2   0   1   0   0   1   1   0   0   2   2   1   1   1   1   2   0   1   2   0   1   1   1   1   1   1   0   2   2   2   1   2   0   2   1
 MK-2-7                 2   0   1   1   0   0   1   1   1   1   1   1   2   1   2   0   2   1   1   1   2   0   2   1   0   0   1   0   0   1   0   2   2   0   1   1   0   1   1   0   1   1   0   1   1   1   0   1   1   2   1   1   0   1   1   1   2   1   0   0   1   1   1   2   2   0   1   1   2   1   1   2   0   2   0   1   0   0   1   1   1   2   2   1   1   1   1   2   0   0   1   1   2   1   1   0   2   2   1   2   2   1   0   0   2   1   2   0   1   0   1   2   1   1   1   1   2   2   0   1   1   1   2   0   2   1   2   0   1   1   2   1   1   1   0   1   1   1   0   1   1   1   0   1   1   1   1   0   2   1   0   1   0   0   1   0   2   1   2   0   1   1   0   1   0   2   1   0   0   0   2   1   0   0   1   2   1   1   1   2   2   0   1   1   0   1   1   1   1   0   1   1   2   2   1   1   2   0   2   1
 MK-2-8                 2   1   1   1   0   0   1   1   1   1   1   1   2   1   2   1   2   0   1   1   1   0   2   1   1   0   0   0   0   2   0   2   2   0   1   1   0   1   1   0   1   2   0   1   1   1   0   1   1   2   1   1   1   1   1   1   2   1   0   1   1   1   1   2   2   0   1   1   2   1   0   2   0   2   0   1   0   0   1   1   2   2   2   1   1   1   0   2   0   0   1   1   2   0   1   0   2   2   1   2   2   1   0   0   2   1   2   0   0   0   1   2   1   1   1   1   2   1   0   1   1   1   2   0   2   1   2   0   1   0   2   1   0   1   0   1   1   1   0   0   1   1   0   1   1   1   0   0   2   1   0   1   0   0   1   0   2   0   2   0   1   1   0   1   0   2   1   0   0   0   1   1   1   0   1   2   1   1   1   2   2   0   1   1   0   1   1   1   1   0   1   1   1   2   1   1   2   0   2   1
 MK-2-9                 2   1   1   1   0   0   1   1   1   1   1   1   2   1   2   1   2   0   1   1   0   0   2   2   1   1   0   0   0   2   0   2   2   1   1   1   0   1   1   0   1   2   0   1   1   1   0   1   1   2   1   1   1   1   1   1   2   1   0   1   1   1   1   2   2   0   1   1   2   1   0   2   0   2   0   1   0   0   1   1   2   2   2   1   1   1   0   1   0   0   1   1   2   0   2   0   2   2   1   2   2   0   0   1   2   1   2   0   1   0   1   2   1   1   1   1   2   2   0   1   1   1   2   0   2   1   2   1   1   2   2   2   1   1   0   1   1   1   0   0   1   1   0   1   2   1   0   0   2   0   0   1   0   0   1   0   2   0   2   0   1   1   0   1   0   2   1   0   0   0   1   1   1   1   1   2   1   1   1   2   2   0   0   1   0   1   1   1   1   0   1   1   1   2   2   1   2   0   2   1
 MK-2-10                1   1   1   1   0   0   1   1   1   1   1   1   1   1   2   2   1   0   1   1   0   1   2   2   0   1   1   0   1   2   0   2   2   1   2   1   0   1   2   0   1   2   0   1   1   1   0   1   1   2   1   1   2   1   1   1   2   2   0   1   1   2   1   2   2   0   1   1   2   1   1   2   0   1   0   1   0   0   1   1   2   2   2   1   1   2   0   1   0   1   1   1   2   0   2   0   2   2   2   2   2   0   1   1   2   1   2   0   0   0   0   2   1   1   1   1   2   2   0   1   1   1   2   0   1   1   2   1   1   2   2   1   0   1   0   1   1   1   0   0   1   1   0   1   1   1   0   0   2   1   1   1   0   0   1   0   2   1   2   1   1   1   0   1   0   2   1   0   0   0   1   0   1   1   1   2   0   1   1   2   2   0   0   2   0   1   1   1   1   0   1   1   1   2   2   1   2   0   2   0
 MK-2-11                1   1   1   0   0   0   1   1   1   1   1   1   1   1   2   2   0   0   1   1   0   1   1   2   0   1   1   0   0   2   1   2   1   1   2   1   0   1   2   0   0   2   0   1   1   1   0   1   1   2   1   1   1   2   1   0   2   2   1   1   1   2   1   2   2   0   1   1   1   1   1   2   0   1   1   1   0   0   1   1   2   2   2   2   2   1   0   1   1   1   1   1   2   2   2   0   1   2   2   2   2   0   1   1   2   1   2   0   0   0   0   2   1   2   1   1   2   2   0   1   2   1   1   0   1   1   2   1   1   2   1   1   0   1   0   1   1   2   0   0   1   1   0   1   1   1   0   1   2   1   1   1   0   0   1   0   1   1   2   1   1   1   0   1   0   2   1   0   0   0   1   0   1   1   0   2   0   2   1   2   2   0   0   1   0   1   2   1   1   0   1   1   1   2   1   1   2   0   1   0
 MK-2-12                1   1   1   0   0   0   1   1   0   1   1   1   1   2   1   2   0   0   1   1   1   1   1   2   0   1   1   0   1   2   2   1   1   1   2   1   0   1   2   1   0   2   0   1   2   1   0   2   1   2   1   1   2   2   1   1   2   2   1   1   0   1   1   2   2   0   0   0   1   2   1   2   0   1   1   1   0   0   2   1   2   2   2   2   2   1   0   1   1   0   2   1   2   2   2   1   1   2   2   2   2   0   1   1   2   1   2   0   0   0   0   2   1   2   1   1   2   1   0   1   2   1   2   0   1   1   2   0   1   2   1   1   2   1   1   0   1   2   0   1   1   1   0   1   1   1   0   1   2   1   1   1   0   0   1   0   1   1   2   1   1   1   0   1   0   2   1   0   1   0   1   1   1   1   0   2   0   2   1   1   2   1   1   1   0   1   2   1   1   0   0   1   1   1   1   1   1   0   1   0
 MK-2-13                1   1   0   0   1   0   1   1   0   1   1   1   1   2   0   2   0   0   1   1   0   1   1   2   0   1   2   0   1   1   1   1   1   1   2   1   0   1   2   1   0   1   0   1   2   1   0   2   1   2   1   1   1   2   1   1   1   2   1   1   0   1   1   2   2   0   0   0   1   2   1   2   0   1   1   1   0   0   2   1   2   2   2   2   2   0   1   1   1   0   1   1   2   2   2   1   0   2   2   2   1   0   1   1   2   1   2   0   0   0   0   2   1   2   1   1   2   1   0   1   2   1   2   0   1   1   2   0   1   2   1   1   2   1   1   1   1   2   0   1   1   2   0   1   1   1   1   0   2   1   1   1   0   0   1   0   1   1   2   1   1   1   1   1   0   2   1   0   1   0   1   1   0   0   0   2   0   2   1   1   1   1   1   1   0   0   1   0   1   0   0   2   1   1   1   1   1   0   1   0
 MK-2-14                0   1   0   0   1   1   1   1   0   1   1   1   1   2   0   2   0   0   1   1   0   1   1   2   1   1   1   0   1   1   1   1   1   1   2   1   1   1   2   1   0   1   0   1   1   0   0   2   2   2   1   1   1   2   1   1   1   2   1   1   0   1   1   2   2   0   0   1   1   2   1   2   0   1   1   1   0   0   2   0   1   1   2   2   2   0   1   1   1   1   1   1   2   2   2   1   0   2   2   1   1   0   1   1   2   1   2   0   0   0   0   2   1   2   2   1   2   1   0   1   2   1   2   0   2   1   2   0   1   2   1   1   2   1   1   1   1   1   0   1   1   2   0   1   1   0   1   1   2   1   1   0   0   0   1   1   0   2   2   1   1   1   1   1   0   2   1   1   1   1   2   1   0   0   0   2   0   2   1   1   1   1   1   1   0   0   1   0   2   0   0   2   1   1   1   1   1   0   1   0
 MK-2-15                1   1   2   0   1   1   1   1   1   1   1   1   1   1   0   1   0   0   1   1   0   1   1   2   1   1   1   0   1   1   1   1   1   1   1   1   1   1   2   1   0   1   0   1   1   0   0   2   2   2   1   1   1   2   1   1   2   2   1   1   0   1   1   2   2   0   1   1   0   1   1   2   0   0   1   1   0   0   2   0   2   1   2   2   2   0   0   1   1   1   1   1   2   2   1   1   0   2   2   1   1   0   1   1   2   1   2   0   1   0   0   1   1   2   1   0   2   1   1   2   2   1   2   0   2   1   1   1   1   2   1   0   2   2   1   1   1   1   0   0   1   2   0   1   1   0   1   1   2   1   1   0   0   0   1   1   0   2   2   1   1   1   1   1   1   2   0   1   1   2   2   1   0   1   0   2   0   1   1   1   1   1   1   1   0   0   1   0   2   1   0   2   2   1   1   1   1   0   1   1
 MK-2-16                1   1   2   0   1   1   1   2   1   1   1   1   1   1   0   1   0   0   1   1   0   1   1   2   1   1   0   1   1   1   1   1   1   1   1   0   1   1   2   1   0   1   0   1   1   1   0   2   2   1   1   1   1   2   1   1   2   2   1   1   1   1   1   2   2   1   2   1   0   2   1   2   1   1   1   1   1   0   2   1   2   1   2   2   2   0   0   1   1   1   1   1   2   2   0   1   0   1   2   1   1   0   1   2   1   1   2   0   0   0   1   1   0   2   1   0   1   1   1   2   1   1   2   0   2   1   1   1   1   2   1   0   1   2   1   1   1   0   1   0   1   2   0   1   1   0   1   1   1   2   0   0   0   0   1   1   0   2   2   1   1   1   1   1   1   2   0   1   1   2   2   0   0   1   0   0   0   1   1   1   1   1   1   1   0   0   1   0   2   1   0   2   1   1   0   1   1   0   1   1
 MK-3-1                 0   1   2   2   1   2   0   1   0   1   1   2   2   2   2   2   1   0   1   0   0   0   1   1   2   0   1   2   2   1   2   1   1   1   2   0   1   0   1   2   2   1   0   0   1   0   0   1   1   2   1   1   2   0   2   1   1   2   1   1   1   2   0   0   1   1   1   1   2   1   2   1   0   1   0   1   0   1   1   1   1   1   2   1   0   1   2   0   0   1   1   0   0   1   0   2   1   1   2   2   2   2   0   1   1   1   0   1   0   1   1   1   1   2   1   2   0   0   1   1   1   0   1   2   2   1   0   2   0   2   0   0   1   1   0   1   2   2   0   1   1   1   1   2   1   1   2   2   0   0   2   2   1   1   1   2   1   1   0   2   1   0   1   1   2   2   0   2   1   2   0   0   0   1   1   2   0   0   0   2   2   1   0   2   1   0   1   2   1   2   1   2   0   1   2   1   0   1   0   0
 MK-3-2                 0   1   2   2   1   2   0   1   0   1   0   2   2   2   2   1   1   0   1   0   0   0   1   0   2   1   2   2   2   1   2   1   1   1   2   0   1   0   0   2   1   1   0   0   0   0   0   1   1   2   1   1   1   1   2   1   0   2   1   1   1   2   0   1   1   1   1   0   2   1   2   1   0   1   0   1   0   0   1   1   1   1   2   1   0   1   2   1   1   1   1   0   0   1   0   2   0   1   2   2   2   2   0   1   1   1   0   1   0   1   1   1   0   1   1   2   0   1   1   1   1   0   1   2   2   1   1   1   0   0   0   0   1   1   0   1   2   2   0   1   1   1   1   2   2   1   2   1   1   0   2   2   2   2   1   2   1   1   0   1   1   0   1   1   2   2   0   1   1   2   0   0   0   0   1   2   0   1   0   1   0   1   0   2   1   0   1   2   1   1   1   2   0   0   2   1   0   1   0   0
 MK-3-3                 0   1   1   2   1   2   0   1   0   0   0   2   2   2   2   2   1   1   1   1   0   0   1   0   2   1   2   2   2   1   2   1   1   0   2   0   1   0   0   2   1   2   0   0   1   0   1   1   1   2   1   1   1   0   2   1   0   2   1   1   0   2   0   1   1   1   1   0   2   0   2   0   0   1   0   2   0   0   1   1   2   1   2   1   0   1   2   2   1   1   0   1   0   1   0   2   0   1   2   2   2   2   0   1   1   2   0   1   0   1   1   1   0   1   1   2   1   2   2   1   1   1   1   2   1   1   1   1   0   0   0   0   1   1   0   1   2   1   1   2   1   0   1   1   2   1   2   1   1   0   2   2   2   2   1   2   1   1   0   1   1   0   0   1   2   1   0   2   1   1   1   1   0   0   0   1   0   1   0   1   1   1   2   2   1   0   1   2   1   1   1   1   0   0   2   1   0   1   0   0
 MK-3-4                 0   2   0   2   0   2   1   0   0   1   0   2   2   2   2   1   1   1   1   1   0   0   1   0   2   1   2   1   1   1   2   2   1   0   2   0   2   0   0   2   1   2   0   0   1   0   1   1   2   2   1   1   1   0   2   1   0   2   2   2   1   2   1   1   1   1   1   1   2   0   2   0   0   1   0   2   0   0   1   1   2   1   2   1   0   1   2   1   1   1   0   0   1   1   0   2   0   1   2   2   2   2   0   1   1   2   0   1   0   1   1   1   0   1   1   2   1   2   1   1   1   1   1   2   1   0   1   1   1   0   0   1   1   1   0   1   2   1   1   1   1   1   1   1   2   1   1   1   1   0   2   2   2   2   1   2   1   1   0   1   2   0   0   1   2   1   0   2   1   1   1   0   0   0   0   0   0   1   0   1   1   1   2   1   1   0   1   2   1   1   1   1   1   0   2   1   1   1   1   1
 MK-3-5                 0   2   0   2   1   2   1   0   0   1   0   2   2   2   2   1   1   1   1   1   0   0   1   0   2   1   2   0   1   1   2   2   1   0   2   0   2   0   0   1   1   2   0   0   1   0   2   1   2   2   2   0   1   0   2   1   0   2   2   2   1   2   1   2   1   1   1   1   2   1   2   0   1   1   1   2   0   1   1   1   0   0   2   1   0   1   2   1   1   0   0   0   1   1   0   2   0   0   2   2   2   2   0   1   1   2   0   1   0   2   1   1   0   2   1   2   2   1   0   1   0   2   0   2   1   0   1   1   0   0   0   1   0   1   0   2   2   1   1   1   2   1   2   1   2   1   1   1   2   0   1   1   2   2   1   1   1   1   0   1   1   1   1   1   2   1   0   2   1   1   0   1   0   0   0   1   0   1   1   1   1   1   2   1   1   0   1   2   1   1   2   1   1   1   2   2   1   1   1   1
 MK-3-6                 0   2   0   2   1   2   2   0   0   1   1   2   2   2   2   1   1   1   1   1   1   0   1   0   1   1   2   0   1   1   2   1   1   0   2   0   2   0   0   1   1   2   0   0   0   1   1   2   2   1   2   0   1   0   1   1   1   2   2   2   1   2   1   2   1   1   1   1   2   0   2   0   1   1   1   2   1   1   1   1   1   0   2   1   0   1   2   1   2   0   0   0   1   0   0   1   0   0   2   2   1   2   0   1   1   2   0   1   0   2   1   1   0   2   0   1   2   0   0   1   0   2   0   2   1   0   0   0   1   0   1   1   1   1   0   2   2   1   0   2   2   1   2   1   2   1   2   1   1   0   1   1   2   2   1   2   1   1   0   1   0   1   1   1   2   1   0   2   1   1   0   1   0   0   0   1   0   1   2   1   1   1   1   1   1   0   1   2   1   1   2   1   1   2   1   2   1   1   1   1
 MK-3-7                 0   2   0   2   1   2   2   0   0   1   1   2   2   2   2   1   0   1   1   1   1   0   1   0   1   1   2   1   2   1   2   1   2   0   2   0   2   0   0   1   1   2   0   0   0   1   1   1   2   1   2   0   1   0   1   1   0   1   2   1   1   2   1   1   1   1   1   1   2   0   2   0   2   1   1   2   1   1   1   1   1   0   2   1   1   1   2   1   2   0   0   1   1   0   0   1   0   2   1   2   1   2   0   1   1   2   0   1   0   2   1   1   0   2   0   1   2   0   0   2   0   2   0   2   1   0   0   0   1   0   1   1   0   1   0   1   2   1   1   2   1   1   1   1   2   1   2   1   1   0   1   1   2   2   1   2   1   1   0   1   0   0   2   1   2   0   0   1   1   1   0   1   1   0   1   1   0   0   2   1   1   0   1   1   1   0   1   2   1   1   2   2   1   2   2   2   1   1   0   2
 MK-3-8                 0   2   1   2   1   1   2   0   1   1   1   2   2   2   2   1   0   1   2   1   1   0   2   0   1   1   2   1   2   1   1   1   2   1   2   1   2   0   0   1   1   2   1   0   0   2   0   0   2   0   1   0   1   0   0   0   0   1   2   2   1   1   0   2   1   1   1   1   1   1   2   0   2   1   1   2   2   1   0   0   1   0   2   2   1   1   2   1   2   0   1   1   1   0   0   1   0   2   1   2   1   1   0   1   1   2   0   1   0   2   0   1   0   2   2   1   2   0   0   2   0   2   0   1   1   1   0   0   0   0   2   1   0   1   0   1   2   1   1   2   1   1   0   1   2   1   2   1   0   0   1   1   1   1   1   2   1   1   0   1   0   0   0   1   2   0   0   1   1   1   0   1   1   0   1   1   0   0   1   2   2   0   1   2   1   1   1   2   1   1   1   2   1   2   0   2   1   1   0   2
 MK-3-9                 0   2   2   2   1   0   2   0   0   1   1   1   2   2   2   0   0   1   2   1   1   0   1   0   1   1   2   1   1   1   1   0   2   1   2   1   2   1   0   1   0   2   1   0   0   2   0   0   2   0   1   0   1   0   0   0   1   1   2   2   1   1   1   2   1   0   1   2   1   1   2   0   2   0   1   2   2   1   0   1   1   0   2   2   1   1   1   1   2   0   1   1   1   0   0   1   0   2   1   2   1   1   0   1   1   2   0   1   0   2   0   2   1   2   2   1   2   1   0   2   0   2   0   1   1   1   0   1   0   0   2   1   0   0   0   1   2   1   1   2   0   1   0   1   2   1   2   1   0   0   1   1   1   0   1   2   1   1   0   1   0   0   1   0   1   0   0   0   2   1   0   0   0   0   1   1   0   0   1   2   2   0   1   1   1   1   1   2   2   1   1   2   1   2   0   2   1   1   1   2
 MK-3-10                0   2   2   2   1   0   2   0   0   1   1   1   1   1   1   0   1   1   2   0   1   0   1   0   1   0   2   1   0   1   1   0   2   1   2   1   1   1   0   1   0   1   1   0   1   2   1   0   2   0   1   0   1   0   1   0   1   0   2   2   1   1   1   2   1   0   1   1   1   1   2   0   1   0   0   2   2   0   0   2   1   1   2   2   1   1   2   0   2   1   0   1   1   0   0   1   0   2   1   1   1   1   0   1   1   2   0   1   1   1   1   1   1   2   1   1   1   1   0   2   0   2   0   2   1   2   1   1   0   0   2   1   1   0   1   1   2   1   1   2   0   1   0   1   0   1   2   1   0   0   1   1   1   0   1   2   1   1   0   1   0   0   1   0   1   0   1   0   2   1   0   0   0   0   0   1   0   0   1   2   1   0   1   1   1   1   1   1   2   1   1   2   1   2   0   2   1   1   1   2
 MK-3-11                0   2   1   2   2   0   2   0   0   1   1   1   1   1   1   0   1   1   2   0   1   0   1   0   0   0   2   1   0   1   1   0   1   1   1   1   0   1   0   1   0   1   0   0   1   1   1   0   1   0   1   0   1   0   2   0   1   1   1   2   2   1   1   1   1   0   1   1   1   1   2   0   1   0   0   1   2   0   0   2   1   1   2   2   1   1   2   0   2   1   1   1   1   0   0   1   0   2   1   1   1   2   0   1   1   2   0   2   1   1   1   1   1   2   1   1   1   1   0   1   0   2   0   2   1   2   1   1   0   1   2   0   1   0   2   1   2   1   1   2   0   1   0   1   0   1   2   1   0   0   1   1   2   1   1   2   1   1   0   1   1   0   1   0   1   0   0   0   2   1   0   0   0   0   0   1   0   0   1   2   1   1   1   1   1   1   1   1   2   0   1   2   1   2   0   2   1   1   1   1
 MK-3-12                0   2   1   2   2   0   2   1   0   2   1   1   1   1   1   0   1   1   2   0   2   0   1   0   0   0   2   1   0   1   2   1   1   1   1   1   0   1   0   1   0   1   0   0   1   1   1   0   1   0   1   0   0   0   1   0   1   0   1   2   2   0   1   1   2   1   1   1   1   1   2   0   0   0   0   1   2   0   0   2   1   1   2   2   1   1   1   0   2   1   2   1   1   1   0   1   0   2   1   1   1   2   0   1   0   2   0   2   1   1   1   1   1   2   1   2   1   1   0   2   0   2   0   2   1   1   1   1   0   1   1   0   1   0   2   1   1   1   1   2   0   1   0   1   0   1   2   1   0   0   1   1   2   2   1   2   1   0   0   1   1   0   1   1   1   0   0   0   1   1   0   0   0   1   0   1   1   1   1   2   1   1   1   1   1   1   1   0   2   0   1   2   1   1   0   2   0   1   1   1
 MK-3-13                2   2   2   2   2   0   2   1   1   2   0   1   1   1   2   0   1   1   2   0   2   0   2   0   0   0   2   1   1   1   2   1   1   1   1   1   0   1   0   1   0   1   0   0   1   1   1   0   1   1   1   0   0   1   1   0   1   0   1   2   2   1   1   1   2   2   0   1   1   1   0   0   0   0   1   1   0   0   0   2   1   1   2   2   1   1   1   0   2   1   2   1   1   1   1   1   0   2   1   2   1   2   1   1   0   2   0   2   1   1   1   1   1   2   1   2   1   1   0   2   0   2   0   2   1   2   0   1   0   1   1   0   1   0   2   2   1   1   1   2   0   1   0   1   0   1   2   1   0   0   1   1   2   2   0   2   1   0   0   0   1   0   1   1   1   0   1   0   1   0   1   0   0   2   0   0   1   1   1   2   1   2   1   1   1   1   1   0   2   0   1   2   1   1   0   1   0   2   1   2
 MK-3-14                2   2   1   2   2   0   2   1   1   1   1   1   1   1   2   0   1   1   2   0   1   0   2   0   0   1   2   1   1   1   2   1   1   1   1   1   0   1   0   1   0   1   0   0   1   1   1   0   2   1   1   0   0   0   1   0   1   0   1   2   2   1   2   1   2   2   0   1   1   1   0   0   0   0   1   1   1   0   1   2   1   2   2   2   1   1   1   0   2   1   2   1   1   2   1   1   0   1   2   2   2   2   1   2   0   1   0   2   1   1   1   1   0   2   1   2   0   1   0   2   0   2   0   2   0   2   1   1   0   1   1   0   1   1   2   1   1   1   1   2   0   1   0   1   0   1   2   1   0   0   1   1   2   2   0   2   1   0   0   0   1   0   1   1   1   0   0   0   0   0   0   0   0   2   0   0   2   1   1   2   1   2   2   1   1   1   1   0   2   0   0   2   0   1   1   1   0   2   1   2
 MK-3-15                2   2   2   2   2   0   2   2   1   0   1   1   1   1   2   0   1   1   2   0   1   1   2   0   0   1   2   0   1   1   2   1   1   1   1   1   0   1   0   1   0   1   0   0   0   1   1   1   2   1   0   0   1   0   1   0   1   0   1   2   2   1   2   1   2   2   0   1   2   1   0   0   0   0   1   1   1   0   1   1   1   2   2   2   1   1   1   1   2   1   2   1   1   2   1   1   0   1   2   2   0   2   1   2   0   1   0   2   1   1   1   1   0   2   1   2   0   1   0   1   1   2   0   2   1   2   0   1   0   1   1   0   1   1   2   1   1   1   1   2   0   1   0   1   0   1   2   1   1   0   1   2   2   2   0   1   1   0   0   0   1   1   1   1   1   0   0   0   0   0   0   0   0   2   0   1   2   1   1   1   1   2   2   1   1   1   1   0   2   1   0   2   1   1   1   1   0   2   0   2
 MK-3-16                2   2   2   2   2   0   2   1   2   0   1   1   1   1   2   0   1   1   2   0   1   1   1   0   1   0   2   0   1   1   2   1   2   1   1   1   0   0   0   1   0   1   0   0   0   1   2   1   2   1   0   0   1   0   1   0   1   0   1   1   2   1   1   0   1   1   0   1   2   1   1   1   0   0   1   1   1   1   1   1   1   2   2   2   1   1   1   1   1   1   2   1   1   1   1   1   0   1   2   2   0   1   1   2   1   1   0   1   1   2   1   0   0   2   1   2   0   1   0   1   1   2   0   1   1   2   0   1   0   1   1   0   1   1   2   1   1   1   2   2   0   1   0   0   0   1   2   1   1   0   1   2   2   2   0   1   1   1   0   0   1   1   0   1   1   0   0   0   0   0   0   0   0   2   0   1   2   1   1   1   1   1   2   1   1   1   2   0   2   2   1   2   1   1   2   1   0   2   0   2
 MK-4-1                 0   0   0   2   2   1   0   2   1   1   1   1   1   2   1   1   1   0   2   1   1   0   1   1   0   1   0   2   1   1   1   1   1   0   2   0   2   0   0   1   2   2   1   0   1   0   1   1   0   2   2   2   1   2   1   1   0   1   1   1   1   1   1   1   2   1   1   0   1   0   0   1   1   0   1   2   0   1   2   2   2   1   0   1   1   1   0   2   1   1   1   1   0   1   2   0   2   1   1   1   2   1   1   1   0   2   1   1   1   1   2   1   0   2   1   2   1   0   1   1   1   1   1   1   0   1   1   0   1   0   1   0   0   2   2   1   2   0   1   1   1   1   2   1   0   1   1   1   1   1   0   1   0   0   2   0   0   1   2   1   0   2   1   1   1   1   0   2   2   0   1   1   0   2   1   2   0   1   2   1   1   2   1   1   0   2   1   2   2   0   2   1   1   0   1   1   1   2   1   2
 MK-4-2                 1   1   0   2   2   1   0   1   1   1   1   2   1   1   1   0   1   1   1   1   1   0   1   1   0   1   0   2   1   1   1   1   1   0   2   2   2   0   0   1   2   2   1   1   1   0   1   2   0   2   1   2   1   2   1   1   0   1   1   1   1   0   1   2   2   1   1   0   1   0   0   1   1   0   1   2   0   0   2   2   2   1   0   1   1   1   0   1   1   1   1   0   0   0   2   1   2   1   1   1   2   1   0   1   1   2   1   1   1   1   2   1   0   2   1   2   1   0   1   1   0   2   1   1   0   1   1   0   1   0   1   0   1   2   2   1   2   0   1   1   2   1   2   2   0   1   1   1   2   1   1   1   0   0   2   0   0   1   2   1   0   2   1   1   1   0   0   2   2   0   1   1   0   2   1   2   0   1   2   1   2   2   0   0   0   2   1   2   2   1   2   1   1   1   1   2   1   2   1   2
 MK-4-3                 1   0   0   2   2   1   0   1   1   1   1   2   1   1   1   0   1   2   1   1   1   0   1   2   0   1   1   2   2   1   1   2   1   1   1   2   2   0   0   2   2   2   1   1   1   0   1   2   0   2   1   1   2   2   1   1   0   1   1   1   1   0   1   2   2   0   1   0   1   0   0   0   1   0   1   1   0   0   2   2   2   1   0   2   1   1   0   1   2   1   1   0   0   0   2   1   2   1   1   1   2   1   0   1   1   2   1   2   1   1   2   2   0   2   1   2   1   0   1   1   1   2   2   1   1   0   1   1   1   0   1   0   1   2   1   1   2   0   1   1   2   1   2   2   1   1   1   1   2   1   1   1   0   1   2   0   0   1   1   1   0   2   1   1   1   0   0   2   2   0   1   1   0   2   1   2   0   1   1   1   2   2   0   0   0   2   1   2   2   1   1   0   1   2   1   2   1   2   1   1
 MK-4-4                 1   0   0   2   1   0   0   1   1   1   1   2   1   1   1   0   1   2   1   1   1   0   1   2   0   1   1   2   2   1   1   1   2   1   1   2   2   0   0   2   2   2   2   1   1   0   1   2   1   1   1   1   2   2   1   1   0   1   1   1   1   0   1   2   1   0   1   0   1   1   0   0   0   0   1   1   1   0   2   2   2   1   1   2   1   1   0   1   2   1   1   0   0   0   2   2   2   1   1   0   2   1   0   2   1   1   1   0   1   1   2   2   1   2   1   1   0   0   1   1   1   1   2   1   1   0   1   1   2   0   1   1   2   2   1   0   2   0   1   1   2   1   2   2   1   1   1   1   2   1   1   1   0   1   1   0   0   1   2   2   0   2   1   1   2   0   0   2   2   0   1   1   0   1   1   2   0   1   0   1   2   2   0   1   1   2   0   1   2   1   1   0   2   2   0   2   1   2   1   0
 MK-4-5                 2   0   0   1   1   0   1   1   1   1   1   2   1   1   1   0   2   2   2   1   1   1   1   1   0   2   1   2   2   1   1   1   2   1   1   2   2   2   0   2   2   2   2   1   1   0   1   2   2   1   1   1   2   1   1   1   0   1   1   1   1   0   1   2   1   0   2   2   1   1   0   0   0   0   1   2   1   0   2   1   2   1   1   2   1   1   0   2   2   1   1   0   1   0   2   2   2   2   1   0   1   1   0   2   1   1   1   0   1   1   1   2   1   2   2   2   0   0   0   1   1   1   2   1   1   0   1   1   1   0   1   1   2   2   0   0   2   1   1   1   2   1   1   1   1   0   1   2   2   1   0   1   0   1   1   1   0   1   2   2   0   2   1   1   2   1   0   2   2   0   1   1   0   1   1   2   0   1   0   1   2   1   0   1   1   1   1   1   2   1   1   0   2   2   0   2   1   2   2   0
 MK-4-6                 1   0   0   1   1   0   2   0   1   1   1   2   1   1   1   0   2   2   2   1   1   1   1   2   0   2   1   2   2   1   1   1   1   1   1   1   2   2   0   2   2   2   1   1   1   0   1   2   2   1   2   1   2   1   1   2   0   1   2   1   1   0   1   2   1   0   1   2   2   1   0   1   1   0   1   2   1   0   1   1   2   1   1   1   1   1   0   1   2   1   1   0   1   0   2   2   2   2   1   0   1   1   0   2   1   1   1   0   1   1   1   2   0   2   2   2   0   0   1   1   1   1   2   1   2   1   1   2   0   0   1   1   2   2   0   0   2   0   1   1   2   1   1   0   1   0   1   2   2   1   0   1   0   1   1   1   0   1   2   1   1   2   1   1   1   2   0   1   2   0   2   1   0   1   1   1   0   1   1   1   2   0   1   1   2   1   1   1   2   1   1   0   2   2   2   2   2   2   2   0
 MK-4-7                 1   0   0   1   1   0   1   0   1   1   1   2   2   1   1   0   2   2   2   1   0   1   0   2   1   1   1   2   2   1   1   1   1   1   1   1   2   2   1   1   2   2   1   1   1   1   1   2   2   0   2   1   2   1   1   2   0   1   1   1   1   0   1   2   1   0   1   2   2   1   0   1   0   0   2   2   1   0   1   1   1   1   1   1   1   2   0   1   1   1   1   0   1   0   2   1   2   2   1   0   1   1   0   2   1   1   1   0   1   1   1   2   0   2   2   2   0   1   1   1   1   1   2   1   2   0   0   1   0   0   2   1   1   2   0   0   2   0   1   1   2   0   1   0   1   0   2   2   2   1   0   1   0   1   1   1   0   1   2   1   2   2   1   1   1   2   0   1   1   1   2   1   0   1   1   1   0   1   1   1   2   0   2   1   2   2   2   1   2   1   1   0   2   2   2   2   1   2   2   0
 MK-4-8                 1   0   0   0   0   0   1   0   1   1   1   2   2   1   1   0   2   2   2   1   0   1   0   2   1   1   1   2   2   1   0   1   1   1   0   1   2   2   1   1   2   2   1   1   0   1   1   1   2   1   2   1   2   0   1   2   0   1   1   1   1   0   1   1   1   0   1   1   1   1   0   0   0   0   2   2   2   0   1   1   1   1   1   1   1   2   0   1   1   1   1   0   1   1   2   1   2   2   1   0   2   1   1   2   1   1   1   0   1   1   2   2   0   2   2   2   0   1   1   1   1   1   1   1   1   0   1   1   0   0   1   2   1   2   2   1   2   2   1   1   2   0   1   0   1   0   2   2   2   1   0   1   0   2   1   1   0   2   2   1   2   0   1   1   1   2   0   0   1   1   2   1   0   2   2   0   0   1   0   1   2   0   2   2   2   2   2   1   2   1   1   0   2   2   2   1   1   2   2   0
 MK-4-9                 2   0   0   1   0   0   2   1   1   0   1   1   2   1   1   1   2   1   0   0   0   0   0   1   1   1   0   2   2   1   0   1   1   1   0   0   2   2   1   1   1   2   1   1   0   1   1   1   2   2   2   1   2   0   1   2   0   1   1   1   1   0   1   1   1   0   1   1   0   2   0   0   0   0   2   1   2   0   1   1   1   1   1   1   1   2   0   1   0   1   1   1   1   1   2   1   2   2   1   0   2   1   1   2   1   1   0   1   1   1   2   2   0   2   2   1   0   0   1   1   1   1   1   1   1   0   1   1   0   1   1   2   1   2   1   1   2   2   1   1   2   0   2   1   1   1   2   2   2   1   0   1   0   2   1   1   0   2   2   1   2   0   1   1   1   2   0   0   1   1   2   1   1   2   2   0   0   1   0   1   2   0   2   2   2   2   2   1   2   1   1   0   2   2   1   2   1   1   2   0
 MK-4-10                2   0   0   1   0   0   2   0   1   0   0   1   2   1   1   1   2   1   0   1   0   0   0   1   1   1   1   1   2   1   0   1   1   0   0   0   2   2   2   0   1   2   0   1   1   1   1   1   2   2   2   0   2   0   0   2   0   1   0   2   1   1   0   1   1   1   1   1   0   2   0   0   0   0   2   0   2   1   1   1   1   1   1   1   1   2   0   1   0   1   1   1   1   1   2   1   2   2   2   0   2   1   1   2   1   1   1   1   1   1   2   2   0   2   2   1   0   0   1   1   1   1   1   1   1   1   1   1   0   1   1   2   1   2   1   1   2   2   1   1   2   0   2   1   1   1   2   2   2   1   0   1   0   2   1   1   0   2   2   1   1   0   1   1   1   2   0   0   1   1   2   1   1   2   2   0   0   1   0   0   2   0   2   2   2   2   2   1   2   1   1   0   2   2   2   2   1   1   2   1
 MK-4-11                1   0   1   1   0   0   1   0   1   0   0   1   2   1   1   0   2   1   0   1   0   0   0   2   1   1   1   1   2   2   0   1   1   0   1   0   2   2   2   0   1   2   1   1   1   1   1   1   2   2   1   0   2   1   0   2   0   0   0   2   1   1   0   1   0   1   1   1   0   2   0   0   0   0   2   0   2   1   1   1   1   1   1   0   1   1   1   1   1   2   1   1   1   1   2   0   2   2   2   0   2   1   1   1   1   2   1   1   1   0   2   2   1   2   1   1   0   0   2   1   1   1   2   1   1   1   2   1   0   1   1   2   1   2   0   1   2   2   1   1   2   0   1   1   1   2   2   2   1   2   0   1   0   2   1   2   1   0   2   1   1   1   1   0   1   2   0   0   1   1   2   1   1   2   2   1   0   2   0   0   2   1   2   2   2   2   2   2   2   1   1   1   1   2   2   2   1   0   2   1
 MK-4-12                1   0   1   2   0   1   2   0   1   0   0   1   2   1   1   0   2   1   1   1   0   1   0   2   1   1   1   2   2   2   0   1   1   0   1   0   2   2   2   0   1   1   1   2   1   1   1   1   1   2   1   0   2   1   0   1   0   0   0   2   1   1   0   1   0   1   1   1   0   2   0   0   0   0   2   0   2   1   1   1   1   1   1   0   1   1   1   2   1   2   2   1   1   1   1   0   2   2   2   0   2   1   1   0   0   2   1   1   1   1   2   2   1   2   1   1   0   0   2   1   0   1   1   1   1   1   2   0   0   1   1   2   1   2   1   1   2   2   1   2   2   0   1   1   1   2   2   2   1   1   0   1   0   1   1   2   1   0   1   1   1   2   2   0   1   2   0   0   1   2   2   1   1   2   2   1   1   2   1   0   2   1   2   2   2   2   2   2   2   2   1   1   0   2   1   2   1   0   2   1
 MK-4-13                1   0   1   2   0   0   2   0   1   0   0   1   2   1   1   0   2   1   1   1   0   1   0   2   1   1   2   1   1   2   0   0   1   0   1   0   2   2   2   0   1   1   0   2   1   1   1   1   1   2   1   0   2   1   0   1   1   0   0   2   1   2   0   1   1   1   1   1   0   1   0   0   0   2   2   0   2   0   2   1   1   1   1   0   1   1   1   2   1   2   1   1   2   0   0   0   2   1   2   0   2   1   1   0   0   2   2   1   1   1   2   2   1   2   1   1   0   0   2   1   0   1   0   0   1   1   1   0   1   1   1   2   1   2   1   1   2   2   1   2   1   0   1   1   1   2   2   2   1   1   0   2   0   1   1   2   1   0   1   1   0   2   2   0   1   1   0   0   1   2   2   1   1   2   2   1   0   2   1   0   2   1   1   1   2   2   2   2   2   2   1   1   0   2   1   2   1   1   2   1
 MK-4-14                1   0   1   2   0   0   2   0   1   0   1   1   2   1   1   0   2   1   1   2   0   1   0   2   1   1   2   1   1   2   1   0   1   0   2   1   2   2   1   0   1   1   0   2   1   1   1   1   1   2   1   0   1   1   0   1   1   0   0   2   1   2   0   1   1   1   1   1   0   1   0   0   0   2   2   0   2   0   2   1   2   1   1   1   1   1   0   2   1   2   1   2   2   0   0   0   2   1   2   0   2   1   0   0   0   2   1   1   1   1   2   2   2   2   1   1   0   0   2   1   0   1   0   0   1   1   0   0   0   1   1   1   1   1   1   0   1   2   1   2   1   0   1   1   1   2   1   2   1   1   1   1   0   1   1   2   1   0   1   1   0   2   2   0   1   1   1   1   1   2   2   1   1   2   2   1   0   2   1   0   2   1   1   1   1   2   1   2   2   2   1   1   0   2   2   2   1   0   2   1
 MK-4-15                1   1   1   2   0   0   2   1   0   0   1   1   2   2   1   0   2   1   1   1   0   1   0   2   1   1   2   1   1   2   1   0   2   0   2   0   2   1   1   1   1   1   0   2   1   1   1   0   1   2   2   0   1   1   0   1   1   0   0   1   1   2   1   1   1   1   1   1   0   1   0   0   0   2   1   0   2   0   2   1   2   1   1   1   0   1   0   2   1   2   1   2   2   1   1   0   2   1   2   0   2   1   0   0   0   2   1   1   1   2   2   2   2   2   1   1   0   0   2   1   0   1   0   1   1   1   1   0   0   1   1   1   1   1   0   0   0   2   1   2   1   0   0   0   1   2   1   2   1   1   1   1   0   1   1   2   1   0   1   1   0   2   2   0   1   1   1   1   1   2   2   2   1   1   2   1   0   2   1   0   2   0   1   1   1   1   1   2   1   1   1   1   2   2   2   2   1   1   1   1
 MK-4-16                1   1   1   2   0   0   2   2   0   1   0   1   2   2   1   0   2   1   1   1   1   1   1   2   1   1   2   0   1   2   1   0   2   0   1   0   2   1   1   1   1   1   0   2   1   1   1   0   1   2   1   0   1   1   0   1   0   0   0   2   0   2   2   1   1   1   1   1   0   1   0   0   0   2   1   0   2   0   2   1   2   1   1   0   0   1   0   2   1   2   1   2   1   1   0   0   2   1   2   0   2   1   1   1   0   2   1   2   1   2   2   2   2   2   1   1   0   0   2   1   0   1   0   1   1   1   1   0   1   0   1   1   1   1   0   0   0   2   2   2   1   0   0   0   1   1   1   2   0   0   1   1   0   1   1   2   1   0   1   1   0   2   2   0   2   1   1   0   0   1   1   2   1   1   2   1   0   2   1   0   1   0   1   1   1   1   1   2   1   1   1   1   2   1   2   2   1   2   1   1
 MK-5-1                 0   0   1   0   0   0   1   1   2   1   2   1   1   0   2   1   2   1   1   2   0   2   1   2   2   2   1   2   1   1   0   1   1   2   1   2   0   0   0   1   1   2   1   1   2   0   0   2   1   1   0   1   2   2   0   1   1   0   0   1   1   0   1   2   0   1   0   2   0   0   1   2   2   1   0   0   0   2   2   0   1   1   1   2   1   2   0   1   2   1   1   0   1   1   1   1   0   0   0   2   1   1   2   1   0   2   0   1   1   0   1   1   0   1   1   1   1   1   1   2   0   1   1   0   0   0   2   0   2   0   1   0   0   0   1   0   1   2   0   1   1   2   0   1   1   1   0   1   1   1   1   2   2   2   0   1   2   2   1   0   1   1   1   1   2   2   2   0   1   0   2   1   2   0   1   0   2   1   1   2   1   1   0   2   0   1   2   1   0   1   1   2   1   1   1   1   1   1   0   1
 MK-5-2                 0   1   1   0   0   0   0   1   2   1   2   0   1   0   1   1   1   1   2   1   0   1   1   2   1   2   2   2   1   1   0   1   2   2   1   2   0   0   0   1   1   1   1   1   0   0   1   2   1   1   0   1   2   1   1   1   1   0   0   1   1   0   2   1   0   1   0   2   0   0   1   2   2   1   0   0   0   2   2   2   1   1   1   2   1   2   1   2   2   2   1   1   1   1   1   1   1   0   0   2   0   1   2   1   0   2   0   1   1   0   1   1   0   1   1   1   0   1   1   2   0   1   2   0   0   0   2   0   2   1   1   0   0   0   1   0   1   1   0   1   1   2   0   1   1   1   0   1   2   1   1   2   2   2   0   1   1   2   1   1   2   1   1   1   2   2   2   0   1   0   2   0   2   0   1   0   1   1   1   2   1   1   0   2   0   1   2   1   0   1   1   2   1   1   1   1   0   1   0   0
 MK-5-3                 1   1   1   0   0   0   0   1   1   1   2   0   1   0   0   1   2   1   1   1   0   1   1   2   1   2   2   2   1   1   0   1   1   2   1   2   0   0   0   1   1   0   1   1   1   1   0   2   1   1   0   1   2   1   1   0   1   0   0   1   1   0   2   1   0   1   0   2   1   0   1   2   2   0   0   0   0   2   2   2   2   1   1   2   1   2   1   2   2   2   1   1   1   1   1   0   1   0   0   2   0   1   2   1   0   2   0   1   1   0   1   1   0   1   1   1   0   1   1   2   0   1   2   1   1   0   2   0   2   0   1   0   0   0   2   0   1   0   1   1   1   1   0   1   0   1   1   1   0   1   1   2   1   1   0   1   1   2   1   1   2   1   1   1   2   2   2   0   1   0   1   1   2   0   1   0   1   1   1   2   1   1   0   2   1   1   2   1   0   1   1   2   1   1   1   1   0   1   0   0
 MK-5-4                 2   1   1   0   0   0   0   1   1   2   2   0   2   1   0   1   1   1   1   1   0   1   1   2   1   2   2   2   1   1   1   1   1   2   0   2   0   0   0   1   1   0   1   1   1   2   0   2   1   1   1   0   2   1   1   0   1   0   0   1   1   0   0   1   2   0   0   2   1   1   1   2   1   0   0   1   1   2   2   2   2   1   1   2   0   2   1   2   2   2   1   1   1   1   1   0   0   0   1   1   0   1   2   1   0   2   0   1   1   1   1   2   0   2   2   1   1   1   1   2   0   2   2   1   1   0   2   0   2   0   2   1   0   0   1   0   1   0   1   0   1   0   0   2   0   1   1   1   0   1   1   2   1   1   0   1   1   2   1   1   1   1   2   1   2   1   1   0   0   0   1   1   2   0   0   0   1   1   1   2   0   1   0   2   1   1   2   1   1   1   1   2   1   2   1   1   0   1   0   0
 MK-5-5                 2   1   1   0   0   0   0   2   1   2   1   0   2   1   1   1   1   1   1   1   2   1   1   2   1   2   1   1   2   0   1   1   2   2   0   2   1   0   0   1   1   0   1   1   1   2   0   2   1   1   1   2   2   1   1   0   1   0   0   1   1   1   1   1   2   0   0   2   0   1   1   2   1   0   0   0   1   2   2   2   2   1   1   1   0   2   2   2   1   2   1   1   1   1   2   0   0   0   1   0   0   1   2   1   0   1   0   1   1   1   1   0   0   2   0   1   1   1   1   2   0   1   2   1   1   0   2   2   2   0   2   1   0   0   2   0   1   0   1   0   1   0   0   2   0   1   2   1   1   1   1   2   1   0   0   1   1   2   1   0   1   1   2   1   2   1   1   0   1   0   0   1   2   0   0   0   1   1   1   2   0   1   0   2   0   2   1   1   1   2   1   2   1   2   1   1   0   2   0   0
 MK-5-6                 1   1   1   0   0   0   0   2   1   2   1   0   0   1   1   1   1   1   1   1   1   1   1   2   2   2   1   1   2   0   1   1   2   2   1   2   1   1   0   1   1   0   1   1   1   2   0   2   1   0   1   2   2   1   1   0   1   0   0   1   1   1   2   1   2   0   0   2   0   1   1   2   1   0   0   0   1   2   2   2   2   1   1   1   0   2   1   1   1   2   1   1   1   2   1   1   0   0   1   0   0   1   2   1   0   1   0   1   0   2   1   0   0   2   0   1   1   1   1   1   0   1   1   2   1   0   2   2   2   0   2   1   1   0   2   1   1   0   1   0   1   0   0   2   1   1   2   2   1   1   1   2   0   0   0   1   1   2   1   0   1   1   2   1   2   1   1   0   1   0   0   1   2   0   0   0   1   1   1   1   0   1   0   1   1   2   2   1   1   2   1   2   1   2   0   2   1   2   0   0
 MK-5-7                 0   1   1   0   2   0   0   2   1   1   1   0   0   1   1   1   1   2   1   1   1   1   1   2   2   1   1   1   1   1   1   1   2   1   1   2   1   1   1   1   1   0   1   1   1   2   0   2   1   0   1   2   2   1   0   0   1   2   0   1   1   1   2   1   2   0   0   2   0   1   1   2   1   0   0   0   1   2   1   2   2   1   2   1   0   1   1   1   1   2   1   2   1   2   1   1   0   0   1   1   0   1   2   1   0   1   0   1   0   1   1   0   1   2   0   2   1   2   1   1   0   2   1   2   1   0   2   2   2   0   2   1   1   0   2   1   1   0   1   0   1   0   0   2   0   1   1   2   1   1   1   2   0   0   0   1   1   2   0   0   1   1   2   1   2   1   1   0   1   0   0   1   2   0   0   0   2   1   2   1   0   0   1   1   1   2   2   1   1   2   2   2   0   2   1   1   1   2   0   0
 MK-5-8                 0   1   1   0   2   0   0   2   1   1   1   0   0   1   1   1   1   2   1   1   1   1   1   2   2   1   1   1   2   1   0   1   2   1   1   2   0   1   1   2   1   0   0   1   1   1   0   2   1   0   1   2   2   1   0   0   1   2   0   1   1   1   2   1   2   0   0   2   1   0   1   1   1   0   1   0   2   2   1   2   2   1   2   2   0   1   1   1   1   2   2   2   1   2   1   1   0   0   1   1   1   1   2   1   0   1   0   1   0   1   1   0   1   2   0   2   1   2   1   1   1   2   1   2   1   0   2   1   2   0   2   1   1   0   2   1   1   0   1   0   1   0   0   2   0   1   1   2   1   1   1   2   0   0   0   1   1   2   0   0   1   2   2   1   1   1   0   0   1   0   0   1   2   0   0   0   1   2   1   1   1   0   1   0   1   2   2   1   1   2   2   2   0   2   1   1   1   1   0   0
 MK-5-9                 0   1   2   1   1   1   0   2   1   0   1   0   0   1   0   1   1   1   0   1   1   1   1   1   2   1   2   1   1   1   0   0   2   1   2   2   0   0   1   2   0   0   1   0   1   1   0   2   0   2   1   1   2   1   1   0   0   2   0   1   1   1   2   1   2   0   0   2   1   0   1   2   1   0   1   0   2   2   1   2   2   1   2   2   1   1   1   1   1   2   2   2   1   2   1   1   0   1   1   1   1   1   2   1   1   0   0   0   0   1   1   1   1   2   0   2   1   2   0   1   1   1   0   2   2   0   1   1   2   0   2   1   1   0   2   1   1   0   1   0   1   1   1   2   1   1   1   2   1   1   1   1   0   0   0   1   1   2   0   0   1   2   2   1   1   1   0   0   1   0   0   1   2   0   0   0   1   1   1   1   2   0   1   0   0   2   2   1   0   1   2   2   0   2   0   1   1   1   0   1
 MK-5-10                0   1   2   0   1   1   0   2   2   0   0   0   0   1   0   1   1   1   0   1   1   1   1   1   2   1   2   1   1   1   0   1   2   0   2   1   0   1   1   2   0   0   1   0   1   0   0   2   0   2   1   1   2   1   1   0   0   2   1   1   1   1   2   1   2   0   0   2   1   0   1   2   1   0   1   0   1   2   1   2   2   1   2   2   1   1   0   1   1   0   2   1   1   1   1   1   0   1   1   1   1   1   2   2   1   0   0   0   0   0   1   1   1   2   1   2   1   2   0   1   1   1   0   2   1   1   1   0   1   0   1   1   1   0   1   1   1   0   1   0   1   1   1   2   1   1   1   1   1   1   1   1   1   0   0   1   1   2   1   0   1   2   0   1   1   1   0   0   0   0   0   1   2   0   0   0   0   0   0   1   1   1   1   0   0   2   2   1   0   1   2   2   1   2   0   1   1   1   0   1
 MK-5-11                2   1   2   0   1   1   1   2   2   0   0   0   0   1   0   1   1   1   0   1   2   1   1   2   2   1   2   1   2   1   1   1   2   0   2   1   0   1   1   2   0   0   0   0   1   0   1   2   0   2   1   1   2   1   1   0   0   2   0   1   1   1   1   1   2   0   0   2   1   0   1   1   1   0   1   0   1   2   1   2   2   1   2   2   1   1   1   1   2   0   2   2   1   1   1   1   0   1   1   1   0   1   1   1   1   0   0   0   0   0   1   1   1   2   2   1   1   2   0   1   1   1   0   2   1   2   1   0   1   0   2   0   1   0   1   1   1   0   1   1   1   1   2   2   1   1   0   2   1   0   1   1   0   0   1   1   1   2   1   2   1   2   0   1   1   1   0   0   0   0   0   1   2   0   0   0   0   0   0   1   1   1   1   0   0   2   2   1   0   1   2   1   1   2   0   0   1   1   1   1
 MK-5-12                2   1   2   0   1   1   1   2   2   0   0   0   0   1   0   1   1   1   0   0   2   1   1   2   2   1   2   0   2   1   1   1   2   0   1   1   0   2   1   2   1   0   1   0   1   1   1   2   0   2   0   1   2   1   1   0   0   2   0   0   1   1   1   1   2   0   1   2   1   0   1   1   1   1   1   0   1   2   1   2   2   1   1   2   1   1   1   1   1   0   1   0   2   1   1   1   0   1   1   1   0   1   1   1   1   1   0   0   0   0   1   1   1   1   2   1   1   2   0   1   1   2   1   2   0   1   1   0   1   0   2   1   1   0   1   1   1   0   1   1   1   1   2   2   1   1   0   2   1   0   1   2   1   1   1   0   1   2   0   1   2   2   0   1   1   1   0   0   0   0   0   1   2   1   1   0   0   0   0   1   1   1   1   0   1   1   2   2   0   1   2   1   1   2   0   0   0   2   1   1
 MK-5-13                2   1   2   0   1   1   2   2   2   1   0   1   0   1   0   1   1   1   0   1   2   2   1   2   2   1   2   1   2   1   0   1   2   0   1   1   0   2   1   1   1   0   1   0   2   1   2   2   1   2   1   2   2   1   1   1   0   2   0   0   1   1   1   1   2   0   1   2   1   0   1   1   1   1   1   1   1   1   2   2   1   1   1   2   0   1   1   1   1   0   1   0   2   1   1   1   0   1   1   1   0   1   1   1   1   1   0   0   0   0   1   1   2   1   2   1   2   2   0   1   1   2   1   1   0   1   2   1   1   1   2   1   0   0   1   1   1   0   0   1   1   1   0   0   1   1   0   2   1   0   2   1   0   1   1   1   1   2   0   1   2   2   0   1   1   1   1   0   0   0   0   1   2   1   1   0   0   0   1   1   1   1   1   0   1   1   2   2   1   1   1   1   1   2   0   1   0   2   1   1
 MK-5-14                2   1   2   1   1   1   2   1   2   2   0   1   0   1   1   1   1   2   0   1   2   2   1   2   2   1   2   1   2   1   0   1   2   0   1   1   0   2   1   1   1   0   1   0   1   1   2   2   0   2   1   2   2   1   1   1   0   2   0   0   1   1   0   1   1   1   1   2   1   0   0   1   0   1   1   1   1   1   2   2   2   2   1   2   0   1   1   1   1   0   0   0   2   1   2   1   0   1   1   1   0   1   1   1   1   1   0   1   0   0   2   1   2   2   2   1   2   2   0   1   1   2   1   1   1   1   2   1   1   1   2   1   0   0   2   1   1   0   0   0   1   1   1   0   1   1   0   2   1   1   2   1   0   0   1   1   1   2   2   1   2   2   0   1   1   1   2   0   0   0   0   1   2   1   0   0   0   2   2   0   1   2   1   0   1   2   2   2   0   0   2   1   0   2   0   2   1   2   1   1
 MK-5-15                2   1   2   1   1   1   2   1   2   2   0   1   0   1   0   1   2   2   0   1   2   1   1   2   2   0   2   1   2   1   0   1   2   0   2   1   0   2   1   2   1   0   1   0   1   1   2   1   0   2   1   2   2   1   1   1   1   2   0   0   1   1   0   1   1   1   1   2   1   0   0   0   0   1   1   0   1   1   2   1   1   2   1   2   0   1   1   2   2   0   0   0   2   1   2   1   0   1   1   1   0   1   1   1   1   1   0   1   0   0   2   1   1   2   2   0   2   2   0   1   1   2   1   1   1   1   2   1   1   1   1   1   0   0   2   1   1   0   0   0   1   1   1   0   1   1   0   2   0   1   1   1   0   0   1   1   1   2   2   1   2   2   0   1   1   0   2   0   0   0   0   1   2   1   0   0   0   1   2   0   0   2   1   0   1   2   1   1   0   0   2   2   0   2   1   2   0   2   1   1
 MK-5-16                2   1   1   1   2   1   2   1   2   1   0   1   0   1   0   0   1   2   0   2   2   1   1   2   2   0   2   1   2   1   1   1   2   0   2   1   0   2   1   1   1   0   1   0   2   1   1   1   0   2   1   2   2   1   1   1   0   1   0   0   1   1   0   1   1   1   1   0   1   0   1   1   0   1   1   0   1   1   2   1   1   2   1   2   0   1   1   2   2   0   0   0   2   1   2   1   0   1   1   1   1   1   1   1   1   0   0   1   1   0   2   1   0   2   2   0   2   2   0   0   0   2   0   1   1   1   2   1   1   1   1   1   0   0   2   1   1   1   0   1   1   1   1   0   1   1   0   2   0   1   0   1   0   0   1   1   0   2   2   2   2   2   0   1   1   0   2   0   0   1   0   1   2   2   0   0   0   1   1   0   1   2   1   0   1   2   1   1   0   0   2   2   0   2   1   1   0   2   1   1
 MK-6-1                 1   2   1   0   0   2   0   1   0   1   1   0   1   1   2   0   1   1   1   1   0   2   1   0   1   1   1   2   1   0   1   1   1   1   1   1   2   2   1   0   2   2   0   1   2   0   0   1   1   0   2   1   1   1   1   2   1   1   1   1   1   0   1   1   1   1   1   2   2   2   1   1   1   2   0   0   1   1   1   2   1   2   2   1   2   0   1   2   1   1   2   1   0   1   1   1   1   1   1   1   0   1   1   1   1   1   1   0   2   1   1   1   2   2   1   1   0   2   2   0   1   1   1   1   0   2   2   1   2   1   1   1   2   2   2   2   1   0   1   0   0   1   1   1   1   1   1   0   2   1   1   1   1   1   1   1   0   1   0   2   2   0   1   2   0   1   1   1   0   0   2   1   1   1   0   1   2   1   1   0   0   1   2   2   2   2   2   1   1   1   1   1   2   1   1   1   1   2   1   2
 MK-6-2                 0   2   1   0   0   2   0   1   1   1   1   1   1   1   2   0   1   1   1   1   0   2   1   0   1   1   1   2   1   0   1   1   1   2   1   1   2   2   1   0   2   2   1   1   2   0   0   1   1   0   2   2   1   1   0   2   1   1   0   1   2   0   0   1   2   1   1   2   2   2   1   1   1   2   0   0   1   1   1   2   1   2   2   1   2   0   1   2   1   1   1   1   0   1   1   1   1   1   1   1   0   1   1   1   1   0   1   0   1   1   1   2   2   2   1   1   0   2   2   0   1   2   1   1   0   2   1   1   2   2   2   2   1   2   2   2   0   0   1   0   0   0   1   1   1   1   1   0   2   1   1   1   1   1   1   2   0   2   0   2   2   0   1   2   1   1   1   1   0   1   2   2   1   1   1   1   2   2   2   0   0   1   2   1   2   2   2   1   1   1   1   1   2   1   1   2   1   2   1   2
 MK-6-3                 0   2   0   0   0   2   1   2   1   0   2   1   1   1   1   0   1   1   1   1   0   2   1   1   1   1   1   2   1   0   0   1   1   2   1   1   2   2   1   0   2   2   1   1   2   0   1   1   1   0   2   2   1   1   1   2   1   1   0   1   2   0   0   1   1   1   1   2   2   1   2   1   0   2   1   0   1   1   1   2   1   2   2   1   2   0   1   2   1   1   2   1   1   1   1   1   1   1   1   1   0   1   1   1   0   0   0   0   1   1   1   1   2   2   2   1   0   2   1   0   1   2   1   1   0   1   0   1   2   2   2   2   1   2   2   0   0   1   1   0   0   1   1   1   1   1   1   0   2   1   1   0   1   1   1   2   0   2   1   2   2   0   1   2   1   1   1   1   0   2   2   2   1   1   1   1   2   2   2   0   0   1   2   1   2   2   2   1   1   1   0   1   1   1   2   1   1   2   1   2
 MK-6-4                 0   2   1   1   0   1   1   2   1   0   2   1   1   1   1   0   1   1   1   0   1   1   0   0   1   2   1   2   1   0   1   2   1   2   2   1   2   2   2   0   2   2   1   1   2   0   1   2   0   1   1   2   1   1   1   2   1   2   0   1   2   0   0   1   1   1   1   2   2   1   1   0   0   2   1   0   1   1   1   2   1   2   2   1   2   1   1   2   1   2   2   1   1   1   1   1   1   0   1   1   0   1   2   1   0   0   1   1   1   1   1   1   2   1   2   1   0   2   1   0   1   2   1   1   0   1   0   0   2   1   2   2   1   1   2   0   0   1   1   0   1   1   1   1   1   1   1   0   2   1   1   0   2   1   1   2   0   2   2   2   1   0   1   2   1   1   1   0   0   2   2   1   1   0   1   1   1   2   2   1   0   1   2   1   2   2   2   1   1   0   0   1   1   1   2   1   1   2   0   1
 MK-6-5                 0   2   0   1   0   1   1   1   1   0   2   2   1   1   1   0   1   1   2   1   1   0   0   0   1   2   1   2   1   0   1   2   0   2   1   2   2   1   2   1   2   2   1   1   1   0   1   2   0   1   1   2   1   1   1   2   1   2   0   1   2   0   0   1   1   1   1   2   2   1   2   0   1   2   1   0   1   1   1   2   1   2   1   1   2   1   1   2   1   2   2   1   1   1   1   1   1   0   1   1   0   1   2   1   0   0   0   1   1   0   1   2   2   1   2   1   0   2   1   0   1   2   1   2   1   1   0   0   2   1   2   2   1   1   2   0   0   1   1   0   1   1   2   1   0   1   1   1   2   1   1   0   2   1   1   2   0   2   2   1   1   1   2   2   1   1   0   1   1   2   2   1   1   0   1   1   1   1   2   1   0   1   2   0   2   2   2   1   1   0   0   1   1   1   2   0   1   2   0   1
 MK-6-6                 0   2   0   1   0   1   2   1   1   0   2   2   1   1   1   1   1   1   2   0   2   0   0   0   1   2   1   2   1   0   1   2   0   2   1   2   2   1   2   1   1   1   1   1   1   1   1   1   0   1   1   2   0   1   1   2   1   2   1   1   1   0   0   2   1   1   0   2   2   1   2   0   1   2   1   0   1   1   1   1   1   2   1   1   1   1   1   2   2   2   2   0   1   1   1   1   1   0   1   1   0   1   2   1   0   1   0   1   1   0   1   2   2   1   2   1   0   2   1   0   1   2   1   2   1   1   0   0   2   2   2   2   1   1   2   0   0   1   1   0   1   1   2   1   0   1   1   0   2   1   2   0   2   1   1   1   0   2   2   1   1   1   2   2   0   1   0   1   1   2   2   0   1   0   1   1   1   1   2   1   0   1   2   0   2   2   2   1   1   0   0   0   2   1   1   0   1   1   0   2
 MK-6-7                 0   2   0   1   0   1   2   0   0   1   2   2   1   1   1   1   0   1   2   0   2   0   0   0   1   2   1   2   1   0   2   2   0   2   1   2   2   1   2   1   1   0   1   0   0   1   1   1   1   1   1   2   0   1   2   2   1   2   1   0   1   1   0   2   1   1   1   2   2   1   0   0   1   2   1   0   1   1   1   1   2   1   1   1   1   1   1   2   2   2   2   0   2   0   1   0   1   0   1   1   0   0   2   1   0   1   0   1   1   0   1   2   2   0   2   1   1   2   1   0   1   2   1   2   1   1   1   0   2   2   2   2   1   2   2   0   0   1   1   0   1   1   2   1   0   1   1   0   1   2   2   0   1   1   1   1   1   2   2   1   1   1   2   1   0   1   0   1   0   1   2   0   0   0   1   1   1   1   2   1   0   1   1   0   2   2   2   1   1   1   0   0   2   1   0   1   1   1   0   2
 MK-6-8                 0   2   0   1   0   1   2   0   0   1   2   2   1   0   1   1   1   1   2   0   2   0   1   0   1   2   1   2   1   0   2   1   0   2   1   2   2   1   2   1   1   0   1   1   0   1   1   1   0   1   1   1   0   1   2   2   1   2   1   0   1   1   0   1   1   1   1   2   2   1   0   0   0   2   0   1   0   1   1   1   2   1   1   1   1   1   1   2   2   2   2   0   2   0   2   0   1   0   1   1   1   0   2   1   0   1   0   2   0   0   1   1   2   0   2   0   1   2   1   0   0   2   1   1   1   1   1   0   2   2   2   1   1   1   2   1   0   1   1   0   2   1   2   1   1   1   1   2   1   2   2   0   1   1   1   1   1   2   2   1   1   0   2   2   0   1   1   1   0   2   2   0   1   0   1   1   1   1   2   0   0   1   2   0   2   2   2   1   0   1   1   0   2   1   0   1   1   0   0   2
 MK-6-9                 0   2   1   1   0   0   2   0   0   0   2   2   2   1   2   1   1   1   2   0   2   0   1   1   1   2   1   2   1   1   1   1   0   1   1   2   2   1   1   1   1   1   2   1   0   1   1   1   0   1   1   1   0   1   2   2   2   2   1   0   1   1   0   1   1   0   1   2   2   1   0   0   0   2   1   0   0   1   1   0   2   1   1   1   1   1   1   2   2   2   2   0   1   1   2   0   1   0   1   1   1   1   2   1   1   1   0   1   0   0   1   1   2   0   2   0   0   2   1   0   0   2   1   1   1   1   1   0   2   1   2   1   1   1   1   1   0   1   1   1   0   1   2   1   1   1   1   2   1   2   1   1   1   1   1   1   1   2   2   1   1   0   2   1   0   1   1   1   0   2   1   1   1   0   1   2   1   1   2   0   0   1   2   0   2   2   2   0   0   1   1   0   2   1   0   1   1   0   0   2
 MK-6-10                0   1   1   1   0   0   2   0   0   0   2   2   2   1   2   0   1   2   2   0   1   0   1   1   1   1   1   1   1   1   2   1   0   1   0   1   2   1   1   1   1   1   2   1   0   1   1   1   0   1   1   2   0   1   2   2   2   2   2   0   1   1   0   0   0   1   1   2   2   1   1   0   0   2   1   0   0   0   2   0   1   1   1   1   1   1   1   1   2   2   2   1   1   2   2   0   0   1   2   1   1   1   2   1   1   1   1   1   0   0   1   1   2   0   0   0   0   1   0   0   0   2   1   1   1   0   1   0   2   2   2   1   1   1   1   1   0   1   1   1   0   0   2   1   1   1   1   2   1   2   1   1   1   1   1   1   2   2   1   1   1   0   1   2   0   1   1   1   0   2   1   0   1   0   2   2   2   2   2   0   0   1   2   0   2   2   2   0   0   1   0   0   1   1   1   1   1   0   0   2
 MK-6-11                0   1   1   1   0   0   2   0   0   0   2   2   2   1   1   0   1   2   2   1   1   0   1   1   2   1   1   1   1   1   1   1   1   1   1   2   2   1   2   1   1   1   2   0   1   2   0   0   0   1   1   2   0   1   2   1   2   2   2   0   1   1   1   0   1   1   1   2   2   1   1   0   0   2   1   0   0   0   2   0   1   1   1   1   1   1   1   1   2   2   2   1   1   1   2   0   0   1   2   1   1   1   2   1   1   1   1   1   0   1   1   1   2   0   0   0   0   1   0   0   0   1   1   0   1   0   1   0   2   1   2   1   1   1   1   1   1   1   1   0   0   0   2   1   1   1   1   2   1   2   1   1   1   1   1   2   2   1   1   1   1   1   1   2   0   1   1   1   0   2   1   0   1   0   2   1   2   2   2   0   0   1   2   0   2   2   2   1   1   1   0   0   1   1   1   1   1   0   0   1
 MK-6-12                0   1   1   0   0   0   2   0   0   0   2   2   2   1   1   0   1   2   2   1   1   0   1   1   2   1   1   1   1   1   2   1   1   1   1   2   2   1   1   2   1   1   1   0   1   2   1   1   0   2   1   2   1   1   2   1   2   2   2   0   1   1   2   0   1   0   1   0   2   1   1   0   0   2   1   0   0   1   2   2   2   1   2   1   1   1   2   1   2   2   2   1   1   1   2   0   0   1   2   1   1   1   2   1   1   1   1   2   0   1   1   1   2   0   0   0   0   1   0   0   0   1   2   0   2   0   1   0   2   1   2   2   1   1   1   1   1   2   0   0   0   0   2   1   1   0   1   2   1   2   1   1   1   1   0   1   0   1   1   1   1   1   1   2   0   1   1   1   1   2   1   0   0   0   2   1   2   2   2   0   0   1   1   0   2   2   2   2   1   1   0   0   0   1   1   1   0   1   0   1
 MK-6-13                0   1   2   0   0   1   2   0   0   0   2   2   2   0   1   0   1   1   2   1   1   0   1   1   2   1   0   1   1   1   2   1   1   1   1   2   2   1   1   2   1   1   0   1   1   2   1   1   0   2   1   2   1   1   2   1   2   2   2   1   1   1   1   0   1   0   1   1   2   1   2   0   0   2   1   0   0   1   2   1   2   1   2   1   1   1   2   1   2   2   1   1   1   1   2   0   0   1   2   1   1   1   2   2   1   1   1   2   0   1   1   1   2   0   0   0   0   1   0   0   1   1   1   0   1   0   1   1   2   1   2   2   1   1   1   2   1   2   0   0   0   0   2   0   0   1   1   2   1   2   2   1   1   1   0   1   0   1   1   1   1   1   1   2   0   1   1   1   1   2   1   0   0   0   2   1   2   2   2   0   0   2   1   0   2   2   2   2   1   1   0   1   0   1   1   1   0   1   1   1
 MK-6-14                1   1   2   0   0   1   1   0   0   0   1   1   1   0   1   0   2   1   2   1   1   0   1   1   2   0   0   1   1   1   2   1   2   1   1   2   2   1   1   2   1   0   0   0   1   2   1   1   0   2   1   2   1   1   2   2   2   2   2   1   1   1   1   0   1   0   1   1   2   1   2   0   0   2   1   0   0   1   2   1   2   1   2   1   1   1   1   1   2   1   1   1   1   1   2   0   0   1   2   1   1   1   2   2   1   1   1   2   0   1   1   2   2   0   0   0   0   0   0   0   1   0   1   0   1   0   1   1   2   1   2   1   1   1   1   2   0   2   0   0   0   0   2   0   0   1   1   2   1   2   2   1   2   1   0   1   0   1   1   1   1   1   0   2   0   1   1   1   1   2   1   0   0   1   2   1   1   2   2   0   0   2   0   0   2   2   2   2   1   1   0   1   0   0   1   1   2   1   1   1
 MK-6-15                1   1   2   0   0   1   1   0   0   0   1   1   1   0   1   0   2   1   2   1   1   0   1   1   2   0   0   1   1   1   2   0   2   1   1   2   2   1   1   2   2   0   0   0   1   2   1   1   0   2   2   1   1   1   2   2   2   1   2   1   1   1   1   0   1   0   2   1   2   1   1   0   0   2   1   0   0   1   2   0   2   1   1   1   1   1   1   0   2   1   1   1   1   1   2   0   0   1   2   1   1   1   2   2   1   1   0   2   0   2   1   2   2   0   2   0   0   1   0   0   1   0   0   0   1   0   1   2   1   1   2   1   1   1   1   2   1   2   1   1   0   0   2   0   0   1   1   2   1   2   2   0   2   0   0   1   0   1   1   1   1   1   0   1   0   1   2   1   1   1   1   0   0   2   1   1   2   2   2   0   0   2   0   0   2   2   1   1   1   1   1   1   0   0   1   2   2   0   1   1
 MK-6-16                1   1   2   1   1   0   1   0   1   0   1   2   1   0   1   0   2   1   2   1   1   0   1   1   2   1   0   1   1   1   2   0   2   1   1   1   2   1   1   2   1   0   0   1   1   2   1   1   0   2   2   1   1   1   2   2   2   1   2   1   1   1   1   0   1   1   2   1   1   1   1   0   0   2   0   0   1   1   2   0   2   1   1   0   1   1   2   0   2   0   2   1   1   1   2   0   0   1   2   1   1   1   2   1   1   1   1   2   0   2   1   2   2   0   2   2   1   1   0   0   1   0   0   1   1   0   1   1   1   1   2   1   1   1   1   2   1   2   1   1   0   0   1   1   0   1   1   2   1   2   1   0   2   0   0   1   0   1   1   1   1   0   0   1   0   1   1   1   1   2   1   0   0   2   0   0   1   2   2   0   0   2   0   0   2   2   1   1   1   2   1   2   0   0   1   2   2   0   1   1
 
!****************************************** Phenotypic Data **********************************************************
!-100.0 is resevred for missing phenotype
SimulatedTrait1         9.7429    7.9735    9.6569   10.3414   10.3206   10.2896    8.7790    8.5630    8.7305   10.0271    9.4313    6.8040   10.3195   10.2837    8.9992   10.6137    9.5727    8.7510   12.2965   11.8719    9.8556    9.3568    8.8537    9.5970    9.4673    8.9440   10.5697    9.5251   10.0206    8.2635   10.5726   10.7037    9.9521   10.6823    9.7792   11.5851    9.7174   10.3471   10.1428   11.4539   11.3025    9.4201   11.5345   11.4357    9.5388    9.8259   10.0750   10.4749   10.1517    8.1701   10.2133    9.5293   12.2405   10.3666   11.1379    9.4684    9.0363    9.3093   10.3084    9.4486    9.6078    9.1550   10.3460   10.9826    9.7709    9.9499   10.0635    9.6765    8.1482   11.4747   10.7463    9.8031   11.1405    8.8684    9.8846    9.1888   10.1992    9.6161    9.9847    9.0840   10.4609    8.1001   10.6639   12.2166   11.8608    9.4972    9.5547    8.7671    9.5955    9.8538   10.4389   10.2134   10.9981    9.6726    9.2991    9.9170   11.9003   12.1778    9.2698    9.2971   10.5088    9.6455    9.3763   10.9362    9.2130   11.3715    9.4036    9.6453    9.2707   12.0599   10.6306   10.2560    8.6964    9.7995   10.0728    9.8675   10.6261   10.6454    9.3961    9.9487    9.1310   10.4416    9.9150    9.5668    8.4943    9.7858    9.5439   11.2523   10.8114    9.6800   10.3549    8.8908   12.4862    9.8907   10.4444   11.9584    8.9771    9.9402   10.6656    9.9951   10.4682    9.4993   11.3718   10.1096   12.4241   10.7515   12.2208    8.0614   10.2445    9.3603   10.1482   11.9044    9.7533   11.5698    7.1650    8.6952   10.3320   11.0284   10.0476   10.2287   10.9533   10.3324   11.6264   10.1825   10.5425    9.9512   10.1040   13.0339    9.5325   11.6672    8.8825   10.3713   10.9736   10.4941    9.1462   10.1500    9.2735   10.1137    8.7704   10.3076    9.9767    8.4085   10.9849    9.4126    9.1743   10.2085    9.3716    7.5714    9.7073   10.3671    8.1988    8.5256   10.4650   11.3222   10.6446    8.7059    8.3615    9.2752   11.8886    9.9054
 
