# Supplementary material for: Inclusive Composite Interval Mapping of QTL by Environment Interactions in Biparental Populations
Source: PLoS One. 2015 Jul 10;10(7):e0132414. doi: 10.1371/journal.pone.0132414 (PMC4498613; doi:10.1371/journal.pone.0132414)
Supplement: S2 File — (ZIP) [file pone.0132414.s002.zip › F2 population/e=1/run_00092.met]

!**********************Note: lines staring with "!" are remarks and will be ignored in the program********************
!*********************************General Information**********************************
!Assuming F1 = P1 x P2, populations available in QTL IciMapping are: 
!  1, P1BC1F1 = P1 x F1, the first backcrossing where P1 is used as the recurrent parent;
!  2, P2BC1F1 = P2 x F1, the first backcrossing where P2 is used as the recurrent parent;
!  3, F1DH, F1-derived doubled haploids; 
!  4, RIL or F1RIL, recombination inbred lines through the repeated selfing of F1;
!  5, P1BC1RIL, recombination inbred lines through the repeated selfing of P1BC1F1;
!  6, P2BC1RIL, recombination inbred lines through the repeated selfing of P2BC1F1;
!  7, F2, the selfing generation of F1;
!  8, F3, the selfing generation of F2;
!  9, P1BC2F1, the second backcrossing where P1 is used as the recurrent parent; 
! 10, P2BC2F1, the second backcrossing where P2 is used as the recurrent parent;
! 11, P1BC2RIL, recombination inred lines through the repeated selfing of P1BC2F1; 
! 12, P2BC2RIL, recombination inred lines through the repeated selfing of P2BC2F1; 
! 13, P1BC1F2, the selfing generation of P1BC1F1; 
! 14, P2BC1F2, the selfing generation of P2BC1F1; 
! 15, P1BC2F2, the selfing generation of P1BC2F1; 
! 16, P2BC2F2, the selfing generation of P2BC2F1; 
! 17, P1BC1DH, P1BC1F1-derived doubled haploids; 
! 18, P2BC1DH, P2BC1F1-derived doubled haploids; 
! 19, P1BC2DH, P1BC2F1-derived doubled haploids; 
! 20, P2BC2DH, P2BC2F1-derived doubled haploids; 
   7      !Mapping Population (see remarks above)
   2      !Mapping Function (1 for Kosambi; 2 for Haldane; 3 for Morgan)
   2      !Marker Space Type (1 for intervals; 2 for positions)
   1      !Marker Space Unit(1 for centiMorgans; 2 for Morgan)
   6      !Number of Chromosomes (or Linkage Groups)
 200      !Size of the mapping population
   1      !Number of environments
 
!***************************************** Chromosomes and Linkage Maps **********************************************
!Chromosome                 NumMarkers
-CH1                        16
-CH2                        16
-CH3                        16
-CH4                        16
-CH5                        16
-CH6                        16
!Linkage map (Marker name followed by position or the interval length)
 MK-1-1                1     0.000
 MK-1-2                1    10.000
 MK-1-3                1    20.000
 MK-1-4                1    30.000
 MK-1-5                1    40.000
 MK-1-6                1    50.000
 MK-1-7                1    60.000
 MK-1-8                1    70.000
 MK-1-9                1    80.000
 MK-1-10               1    90.000
 MK-1-11               1   100.000
 MK-1-12               1   110.000
 MK-1-13               1   120.000
 MK-1-14               1   130.000
 MK-1-15               1   140.000
 MK-1-16               1   150.000
 MK-2-1                2     0.000
 MK-2-2                2    10.000
 MK-2-3                2    20.000
 MK-2-4                2    30.000
 MK-2-5                2    40.000
 MK-2-6                2    50.000
 MK-2-7                2    60.000
 MK-2-8                2    70.000
 MK-2-9                2    80.000
 MK-2-10               2    90.000
 MK-2-11               2   100.000
 MK-2-12               2   110.000
 MK-2-13               2   120.000
 MK-2-14               2   130.000
 MK-2-15               2   140.000
 MK-2-16               2   150.000
 MK-3-1                3     0.000
 MK-3-2                3    10.000
 MK-3-3                3    20.000
 MK-3-4                3    30.000
 MK-3-5                3    40.000
 MK-3-6                3    50.000
 MK-3-7                3    60.000
 MK-3-8                3    70.000
 MK-3-9                3    80.000
 MK-3-10               3    90.000
 MK-3-11               3   100.000
 MK-3-12               3   110.000
 MK-3-13               3   120.000
 MK-3-14               3   130.000
 MK-3-15               3   140.000
 MK-3-16               3   150.000
 MK-4-1                4     0.000
 MK-4-2                4    10.000
 MK-4-3                4    20.000
 MK-4-4                4    30.000
 MK-4-5                4    40.000
 MK-4-6                4    50.000
 MK-4-7                4    60.000
 MK-4-8                4    70.000
 MK-4-9                4    80.000
 MK-4-10               4    90.000
 MK-4-11               4   100.000
 MK-4-12               4   110.000
 MK-4-13               4   120.000
 MK-4-14               4   130.000
 MK-4-15               4   140.000
 MK-4-16               4   150.000
 MK-5-1                5     0.000
 MK-5-2                5    10.000
 MK-5-3                5    20.000
 MK-5-4                5    30.000
 MK-5-5                5    40.000
 MK-5-6                5    50.000
 MK-5-7                5    60.000
 MK-5-8                5    70.000
 MK-5-9                5    80.000
 MK-5-10               5    90.000
 MK-5-11               5   100.000
 MK-5-12               5   110.000
 MK-5-13               5   120.000
 MK-5-14               5   130.000
 MK-5-15               5   140.000
 MK-5-16               5   150.000
 MK-6-1                6     0.000
 MK-6-2                6    10.000
 MK-6-3                6    20.000
 MK-6-4                6    30.000
 MK-6-5                6    40.000
 MK-6-6                6    50.000
 MK-6-7                6    60.000
 MK-6-8                6    70.000
 MK-6-9                6    80.000
 MK-6-10               6    90.000
 MK-6-11               6   100.000
 MK-6-12               6   110.000
 MK-6-13               6   120.000
 MK-6-14               6   130.000
 MK-6-15               6   140.000
 MK-6-16               6   150.000
!*********************************** Marker Types ********************************************************************
!Co-dominant marker: When heterozygote F1 is present, P1 is coded as 2, F1 is coded as 1, and P2 is coded as 0; Otherwise, P1 is coded as 2, and P2 is coded as 0. 
!Dominant marker: When heterozygote F1 is present, P1 and F1 are coded as 12, and P2 is coded as 0; Otherwise, P1 is coded as 2, and P2 is coded as 0.  
!Recessive markers: When heterozygote F1 is present, P1 is coded as 2, and F1 and P2 are coded as 10; Otherwise, P1 is coded as 2, and P2 is coded as 0. 
!Missing marker is coded as -1. 
 MK-1-1                 0   1   1   1   2   1   2   1   2   1   2   1   1   1   1   0   1   2   1   0   0   2   0   1   1   2   1   0   2   0   0   2   1   1   1   2   1   1   1   2   2   0   1   0   0   1   1   1   1   2   1   0   1   1   2   0   1   0   2   1   2   0   1   1   0   1   0   0   1   1   1   0   1   0   1   2   0   1   1   1   2   0   2   1   2   0   1   0   1   1   1   0   1   0   1   2   1   2   1   1   1   0   1   1   0   1   1   2   2   1   2   0   1   1   2   1   1   2   0   2   0   1   1   1   0   0   1   0   0   1   2   2   1   0   1   1   1   0   1   1   2   1   0   1   1   2   1   0   1   2   1   1   1   0   2   1   0   0   2   2   1   2   2   2   1   2   1   0   2   2   2   2   1   1   0   2   2   2   1   0   2   1   0   1   1   2   2   0   0   1   1   0   1   1   2   1   0   1   1   1
 MK-1-2                 0   1   1   0   2   1   2   1   1   0   2   0   1   1   1   1   1   0   1   0   0   2   1   0   1   2   1   0   2   0   0   2   1   0   1   1   1   1   1   1   1   0   1   0   0   1   2   1   1   1   1   0   1   2   2   0   1   0   2   1   1   0   1   1   0   1   0   0   1   1   1   0   1   0   0   2   1   1   1   1   2   0   2   1   1   0   1   0   1   1   2   0   1   0   1   2   1   2   1   1   1   0   0   1   0   1   1   1   2   1   2   1   1   1   2   0   1   2   0   2   0   1   1   1   1   0   1   0   0   1   2   2   1   0   1   1   1   0   1   1   2   1   0   1   1   2   1   0   1   2   1   1   1   1   2   2   0   0   2   2   1   2   2   1   0   2   1   0   1   2   2   2   1   2   0   2   2   2   1   0   2   1   0   1   1   2   2   0   0   1   1   0   1   1   2   1   0   1   1   1
 MK-1-3                 0   1   1   0   0   1   2   1   1   0   2   1   1   1   1   1   2   1   2   0   1   2   1   1   1   2   2   0   2   1   0   2   0   0   1   2   1   1   1   1   1   0   1   0   0   1   2   1   1   2   1   0   1   0   2   1   2   0   2   1   1   0   1   2   0   1   0   0   1   1   1   0   0   1   0   2   1   0   1   1   2   0   2   1   2   1   0   0   1   1   2   0   1   0   1   2   1   2   1   1   1   0   0   1   0   0   1   1   2   1   1   1   1   1   2   1   1   2   1   2   0   1   1   1   1   0   1   1   1   1   1   2   1   0   1   0   1   0   1   1   2   1   1   0   1   2   0   0   1   2   1   1   0   1   2   2   0   1   2   2   1   2   2   1   0   2   1   0   1   2   2   2   1   1   0   2   2   2   1   0   2   1   0   1   1   2   2   0   0   1   2   0   1   2   1   1   0   1   1   2
 MK-1-4                 1   2   1   0   0   1   1   1   1   0   2   1   1   1   1   1   2   1   2   0   2   2   1   1   2   1   2   1   2   1   1   2   0   0   1   2   1   1   1   1   1   0   1   0   0   2   2   1   1   2   0   1   1   0   1   1   2   0   2   1   1   0   1   2   0   1   0   0   1   1   1   0   0   2   1   1   1   0   1   1   2   0   2   1   2   1   0   0   1   1   2   0   1   1   1   1   1   2   1   1   2   0   1   1   0   0   1   1   2   1   1   1   1   1   1   1   1   1   1   2   0   1   2   2   1   0   1   1   1   1   1   2   2   0   1   0   2   0   1   1   1   1   1   0   1   2   0   0   1   1   1   1   1   1   2   2   0   1   2   2   1   2   2   1   0   2   1   0   1   2   2   2   1   1   0   1   2   2   0   1   1   1   1   1   0   1   1   1   0   1   2   1   1   2   1   1   0   1   1   2
 MK-1-5                 2   2   1   0   0   1   1   1   1   0   1   1   1   1   2   1   2   1   2   0   2   2   0   2   2   1   2   1   2   1   0   2   0   0   1   2   1   1   1   1   2   0   2   1   0   2   2   1   1   2   0   1   1   1   2   1   2   0   2   1   1   1   1   2   0   1   0   0   1   1   1   0   0   2   1   1   1   0   2   1   2   0   2   0   2   0   0   0   1   0   2   0   1   1   1   1   1   2   2   0   2   0   0   1   0   0   1   2   2   2   1   2   2   1   1   1   1   1   1   1   1   1   2   2   1   0   0   1   1   1   1   1   2   1   1   0   2   0   1   1   0   1   1   0   2   2   1   0   1   2   1   1   1   1   1   2   0   2   1   2   1   2   2   1   0   2   1   0   1   2   2   2   1   1   0   1   2   2   0   1   0   1   1   1   0   1   1   1   0   1   1   1   1   2   0   1   0   1   2   2
 MK-1-6                 2   2   1   1   0   1   1   1   1   0   1   1   1   1   1   1   2   1   2   0   2   2   0   2   2   1   2   1   2   1   0   2   0   0   1   1   0   1   1   1   2   0   2   1   0   2   2   1   1   1   0   1   1   1   2   1   2   0   2   1   1   1   0   1   1   1   0   2   1   1   1   1   0   2   1   1   1   0   2   1   1   0   2   0   1   0   0   0   1   0   2   0   1   1   1   1   0   2   2   0   2   0   0   0   0   1   1   2   2   2   1   2   2   0   0   1   1   1   1   1   1   1   2   2   1   1   0   1   1   1   1   2   2   1   1   0   2   0   1   1   0   1   1   0   2   2   1   0   1   2   1   1   1   1   1   2   0   1   1   2   1   2   1   2   0   2   1   0   1   2   2   2   1   0   0   1   1   2   0   1   0   1   1   1   1   1   1   1   0   1   1   1   1   2   1   2   0   1   1   1
 MK-1-7                 2   2   1   1   0   1   1   1   1   1   1   1   2   1   1   1   2   1   1   0   2   2   0   2   2   1   2   1   1   1   0   2   0   0   1   1   1   1   2   1   2   0   2   1   0   2   2   1   1   1   0   0   1   1   2   1   1   0   2   1   1   1   0   1   1   2   0   2   1   1   1   2   0   2   1   0   1   0   2   1   1   0   2   1   1   0   0   0   1   0   1   0   0   2   1   1   0   2   2   0   2   0   0   0   0   1   1   2   1   2   1   2   2   0   0   1   1   2   1   1   1   1   2   2   1   0   0   1   1   1   1   2   2   1   1   0   1   0   0   1   0   1   1   2   1   2   1   0   1   2   1   1   1   1   1   2   0   1   1   2   1   2   1   2   1   2   1   0   1   2   2   2   1   0   0   1   1   2   0   1   1   1   1   1   1   1   1   1   0   1   1   1   1   1   1   2   1   1   1   1
 MK-1-8                 2   2   1   1   0   1   1   1   0   0   1   1   2   1   2   1   2   1   1   0   2   1   1   2   2   1   2   1   1   0   1   2   0   0   1   1   1   1   2   1   2   0   2   1   0   2   1   2   1   1   0   0   1   1   2   0   1   1   2   1   1   1   1   0   1   2   0   2   1   1   1   0   0   2   1   0   1   0   2   1   1   0   2   1   1   0   0   1   1   0   1   0   0   2   1   1   0   2   2   0   2   0   0   0   0   1   2   2   0   2   2   2   2   0   0   1   1   2   0   0   1   1   1   2   1   0   0   1   2   1   1   2   2   1   1   0   1   0   0   0   0   0   1   1   1   1   1   0   1   2   1   1   1   1   1   2   0   1   1   2   1   1   1   2   1   2   1   0   2   2   2   2   1   0   0   1   1   1   0   1   1   1   1   0   1   2   1   1   0   0   1   1   1   1   1   2   1   1   1   1
 MK-1-9                 2   2   1   1   0   0   1   1   0   0   0   1   2   1   2   1   2   1   1   1   2   1   0   2   2   1   1   1   1   0   1   2   0   0   1   1   2   1   2   2   2   0   2   0   0   1   1   2   0   1   0   0   0   1   1   0   1   0   2   1   1   1   1   0   1   2   0   2   1   2   1   0   0   2   1   0   0   0   2   1   2   0   2   1   1   1   0   1   1   0   1   0   0   2   1   1   0   2   2   0   2   1   0   0   0   1   2   2   0   2   2   2   2   1   0   1   1   2   0   0   1   2   1   2   1   0   0   1   2   1   1   2   2   1   1   0   1   0   0   0   0   0   2   2   1   1   1   0   1   2   1   1   1   1   1   2   0   1   1   1   1   1   1   2   1   2   1   0   2   2   2   2   0   0   0   1   1   1   0   1   0   1   2   1   1   1   1   0   0   0   1   1   1   1   1   2   1   1   1   1
 MK-1-10                2   2   1   1   0   0   1   1   0   0   0   1   2   1   2   1   1   1   1   2   2   1   0   2   2   1   2   1   1   0   1   1   0   0   1   1   2   0   2   2   1   0   2   0   0   1   1   2   0   1   1   1   0   1   1   0   1   0   2   1   1   1   1   0   1   2   1   2   1   2   1   0   0   2   1   0   0   0   2   1   2   0   1   1   1   1   1   1   0   0   1   0   0   2   1   1   0   1   1   0   2   1   0   0   0   1   2   2   0   2   2   2   2   1   1   1   1   2   0   0   1   1   0   2   1   0   0   1   2   0   1   2   2   1   1   1   1   0   0   0   0   1   2   2   1   1   1   0   1   1   1   1   1   1   1   1   1   1   1   1   1   0   1   2   1   2   1   0   2   2   2   2   0   1   0   1   1   1   0   0   0   1   2   1   1   1   1   0   0   0   1   2   1   1   1   2   1   1   1   1
 MK-1-11                2   2   1   1   1   0   1   1   0   0   0   1   2   2   1   1   2   1   1   2   2   1   0   2   2   1   1   1   1   0   1   1   1   0   1   1   1   0   2   2   1   0   2   0   0   1   2   2   0   1   1   1   1   1   1   0   1   0   2   1   1   1   1   0   0   2   1   1   1   2   1   0   1   2   1   0   0   0   2   2   2   1   1   1   1   1   1   1   0   0   1   0   0   1   1   1   0   1   1   1   2   2   0   1   0   1   2   2   0   2   2   2   2   1   1   2   1   2   0   0   1   2   0   1   1   0   0   1   2   0   1   2   2   1   0   1   1   0   0   1   0   1   2   1   1   1   1   0   1   1   2   1   1   1   1   1   1   0   1   1   1   1   1   2   1   1   1   0   2   2   2   1   0   1   0   1   1   1   0   0   0   1   2   1   1   1   1   0   0   0   2   2   1   1   1   2   1   1   1   1
 MK-1-12                2   2   1   1   2   0   1   1   0   0   0   1   2   2   1   1   2   1   1   1   2   1   0   2   2   1   1   1   1   0   1   1   1   0   1   1   1   1   2   2   1   0   2   0   0   1   2   2   0   1   1   1   1   1   1   0   1   0   2   1   0   1   1   0   0   1   1   1   1   2   1   0   1   2   1   0   0   0   1   2   2   1   1   1   1   1   1   1   0   0   1   0   0   1   1   2   1   1   1   1   2   2   0   1   1   1   2   2   0   2   2   2   2   0   1   2   1   2   0   0   1   2   1   1   1   0   0   1   1   0   1   2   2   1   0   1   1   0   0   1   1   1   2   1   1   1   2   1   1   1   2   1   1   1   0   1   1   0   1   1   2   1   1   2   1   1   1   0   2   2   1   1   0   2   1   1   0   1   0   0   0   0   2   1   1   1   1   0   1   0   2   2   1   1   1   2   2   1   2   0
 MK-1-13                2   2   1   1   2   1   1   1   0   1   0   1   2   1   1   1   2   1   1   1   2   1   0   2   2   1   1   1   1   0   1   1   1   0   1   1   1   1   2   1   0   0   2   0   0   0   2   1   0   1   1   2   2   1   1   0   1   1   2   1   1   1   1   0   0   1   1   1   2   2   1   1   1   2   1   0   0   0   1   2   2   1   1   1   1   0   2   1   0   0   0   0   0   1   1   1   1   2   1   0   2   2   1   1   1   1   2   2   0   2   2   2   2   0   0   2   2   1   0   1   1   2   0   1   1   1   0   1   1   1   1   2   2   1   0   1   1   0   0   1   1   1   2   1   1   1   2   1   1   1   2   1   1   1   0   1   1   0   1   2   2   0   1   2   2   1   2   0   2   2   1   1   1   1   1   1   0   1   1   2   0   0   2   1   1   1   1   0   1   0   1   2   0   2   1   2   2   1   1   0
 MK-1-14                2   2   1   2   2   1   1   1   0   1   0   1   2   1   1   1   2   1   1   1   2   1   0   1   1   1   1   1   2   0   1   1   1   0   1   1   0   1   2   1   0   0   2   1   1   1   2   1   0   1   1   2   2   1   1   0   0   1   2   1   2   1   2   0   1   1   1   1   2   2   1   0   1   1   1   0   0   0   1   1   2   1   1   1   1   0   2   1   0   0   0   1   0   2   1   1   1   2   0   0   2   2   1   2   1   1   2   2   0   2   2   1   2   0   0   2   2   0   1   1   1   2   0   1   0   1   0   1   1   1   1   2   1   1   0   0   1   0   0   1   0   1   1   1   0   2   2   1   1   1   2   1   1   1   0   1   1   0   1   1   2   1   1   2   2   1   2   0   2   2   1   1   1   2   1   1   0   1   1   2   0   0   2   1   1   0   1   0   1   0   1   2   1   2   1   2   2   1   0   1
 MK-1-15                2   1   1   2   2   1   1   1   1   1   0   1   2   1   1   1   2   1   1   1   2   1   0   1   1   1   1   1   2   0   1   1   1   0   0   1   0   1   2   0   0   1   2   1   1   1   2   1   0   2   1   2   2   1   1   0   0   1   2   1   2   1   2   0   1   0   1   1   2   2   1   0   1   1   1   1   0   1   2   1   2   2   1   1   1   0   2   1   1   0   1   0   0   2   1   0   1   1   0   0   2   2   1   2   1   1   1   2   0   2   2   1   2   1   1   2   2   0   0   1   2   2   0   1   0   1   0   1   2   1   1   1   1   1   0   0   1   0   0   1   0   1   1   1   1   2   2   1   1   1   2   1   1   0   0   1   1   0   1   1   2   1   1   2   2   1   2   0   2   1   1   0   1   1   1   1   0   0   1   2   1   0   2   1   1   0   1   0   1   1   0   2   1   1   1   2   2   1   0   1
 MK-1-16                2   1   1   1   2   1   1   1   1   1   1   1   1   1   1   1   2   1   1   1   2   1   1   1   1   1   1   1   2   0   1   1   0   0   0   1   1   0   2   0   0   1   2   0   1   1   2   1   1   2   1   2   2   2   1   0   1   1   2   1   2   0   2   0   1   0   1   1   1   2   1   0   0   1   1   1   0   0   1   1   2   1   1   1   1   0   2   1   1   0   1   1   0   2   1   0   1   0   0   0   2   2   1   2   1   1   1   2   0   2   1   1   2   1   1   2   1   0   1   1   2   2   0   2   0   1   0   1   2   1   1   1   1   1   0   1   1   1   0   2   0   1   1   2   1   2   2   2   1   1   2   1   1   1   0   1   1   1   1   1   2   1   0   2   2   1   2   0   2   1   1   0   0   1   1   1   1   0   1   2   1   0   2   1   1   0   2   1   1   1   0   2   2   1   1   1   2   1   0   1
 MK-2-1                 1   0   1   2   2   1   2   2   0   1   0   2   2   0   1   1   2   0   1   1   2   2   0   2   0   1   1   0   2   1   0   0   1   0   1   1   1   1   0   0   1   1   1   1   2   1   1   1   0   1   1   1   1   1   1   0   0   0   1   0   1   0   1   0   2   1   0   1   1   1   2   0   2   0   2   2   1   1   1   2   1   1   1   1   1   2   1   1   1   0   0   2   2   0   0   1   0   1   0   2   0   1   2   1   2   1   1   1   1   0   0   1   1   1   1   1   1   1   1   0   1   1   1   2   2   1   1   1   2   2   2   2   0   2   2   0   1   2   2   1   2   1   1   1   1   1   1   1   1   1   1   1   1   2   1   0   1   1   1   1   0   2   2   0   1   0   2   1   1   0   1   2   1   1   0   1   2   1   2   0   2   2   2   1   1   0   2   0   1   1   1   0   0   2   0   1   0   2   1   1
 MK-2-2                 1   0   1   2   2   1   2   2   0   0   1   2   2   0   1   1   2   0   1   1   2   2   0   2   0   1   1   0   2   1   0   0   0   0   1   1   1   1   0   0   1   1   1   1   2   1   2   2   0   1   1   1   1   1   1   1   0   0   1   0   1   0   1   0   2   1   0   1   1   1   2   0   2   1   1   2   1   1   1   2   1   1   1   0   1   2   1   1   1   0   0   1   2   0   1   1   0   1   0   2   0   1   2   1   2   1   2   1   1   0   0   1   1   1   1   2   2   1   2   0   1   1   2   2   1   1   1   1   2   2   2   2   1   2   2   0   1   1   2   1   1   1   1   1   0   1   1   2   1   1   1   1   1   2   1   0   1   1   1   1   0   2   2   0   1   0   2   1   1   0   1   1   1   1   1   1   2   0   2   0   2   2   1   2   1   1   2   0   1   1   1   0   1   2   0   1   0   2   1   1
 MK-2-3                 1   0   0   2   2   1   1   2   0   0   1   2   2   0   1   1   2   1   1   1   2   2   0   2   0   1   1   1   2   1   0   0   0   0   1   1   2   1   0   0   1   1   2   1   1   1   2   1   0   1   1   1   1   1   1   1   0   1   1   0   1   0   0   0   1   1   0   1   1   1   2   1   2   1   1   1   1   1   1   2   2   1   1   0   1   1   1   0   1   0   0   1   2   0   1   1   0   1   0   1   0   1   2   1   1   1   2   1   2   0   1   1   0   1   1   2   2   1   2   1   1   1   2   2   1   1   1   1   2   2   2   2   1   2   2   0   1   1   1   1   2   1   1   1   0   1   1   2   0   2   1   1   0   2   2   0   1   2   1   1   0   2   2   1   1   0   2   1   1   0   1   1   1   0   1   1   2   0   2   0   2   2   1   2   1   1   1   0   1   1   1   0   0   2   1   0   0   2   0   1
 MK-2-4                 1   0   1   2   1   1   1   1   0   0   1   2   2   1   1   1   2   1   1   2   2   2   0   1   0   1   0   1   2   1   0   0   0   0   1   2   2   1   0   0   2   0   2   2   1   1   2   0   0   1   1   1   1   1   1   1   0   1   0   0   2   1   0   0   1   0   0   2   1   1   2   1   2   1   2   0   1   1   0   2   2   1   1   1   1   1   1   0   1   0   1   1   2   0   1   1   0   1   0   1   0   1   2   0   0   1   2   1   2   1   1   1   0   0   1   2   2   1   2   1   1   1   2   2   1   1   1   1   0   1   2   2   0   2   2   0   1   1   1   0   2   1   1   1   0   1   2   1   0   2   1   1   0   2   1   0   1   1   1   1   0   2   2   1   1   1   2   1   1   1   0   2   1   0   1   1   1   0   2   0   2   2   1   2   1   0   1   0   2   1   1   0   1   2   1   0   0   2   0   1
 MK-2-5                 2   0   1   1   1   1   1   1   1   0   1   2   2   1   1   1   2   1   1   2   2   1   0   1   0   1   2   1   2   1   0   0   0   0   1   2   2   1   0   0   2   0   1   2   1   1   2   0   0   1   1   1   1   1   1   1   0   1   0   0   2   1   1   1   0   0   0   2   1   1   2   0   2   1   1   1   1   1   1   1   2   2   1   0   1   1   1   0   1   0   0   1   1   0   1   1   0   1   0   1   0   1   1   0   0   1   2   1   1   1   1   1   1   0   1   2   1   1   2   2   1   1   2   1   1   1   1   1   0   1   2   2   0   1   1   0   1   1   1   0   2   1   1   1   1   1   2   1   0   2   1   1   0   2   1   0   1   1   1   1   1   1   2   0   1   1   1   2   1   2   0   2   1   0   0   2   2   0   2   0   2   2   1   2   0   0   1   0   2   1   1   0   1   2   1   0   0   2   0   2
 MK-2-6                 2   0   1   1   0   1   1   2   1   0   1   2   1   1   2   1   2   1   1   2   2   1   0   0   0   1   1   0   2   1   0   0   1   0   1   2   2   1   0   0   2   0   1   2   1   0   2   0   0   1   1   1   1   1   1   2   1   1   0   0   2   1   1   1   1   0   0   1   1   1   2   0   2   0   1   1   1   1   1   1   2   1   1   0   1   1   1   0   1   1   0   1   1   0   1   2   0   1   0   1   0   1   1   0   0   1   2   1   0   1   1   1   1   1   1   2   0   1   2   2   1   2   2   1   1   1   1   1   1   0   2   2   0   1   1   0   1   1   1   1   2   0   1   1   1   1   2   1   0   2   1   0   0   2   1   0   1   1   1   1   1   0   2   0   1   1   1   2   1   2   1   2   1   0   0   2   1   0   2   0   1   2   1   2   0   0   1   0   2   1   1   0   1   2   1   0   0   2   0   2
 MK-2-7                 2   0   1   1   0   1   1   1   1   1   1   2   0   1   2   1   1   0   1   2   1   1   0   1   1   2   1   0   2   1   0   0   1   1   1   2   1   1   0   0   2   0   1   1   1   1   2   0   0   0   1   0   1   1   1   2   1   1   0   0   2   1   1   1   1   0   0   1   1   2   2   0   2   0   1   1   1   1   1   1   2   2   1   0   2   1   1   0   1   1   0   1   1   0   1   2   0   1   0   1   0   1   1   0   1   1   2   2   0   1   1   1   1   2   1   2   0   1   2   2   0   2   1   1   1   1   1   1   1   0   2   2   0   1   1   1   1   1   2   1   1   1   1   1   2   1   2   0   0   2   2   0   0   2   0   0   1   1   1   1   1   0   1   0   1   0   2   2   0   2   1   1   1   0   0   2   1   0   2   0   1   1   1   1   1   0   2   0   2   1   1   0   1   2   1   0   0   2   0   2
 MK-2-8                 2   0   2   1   1   1   1   1   1   1   1   2   0   1   2   1   0   0   1   2   1   2   0   1   2   2   1   0   2   1   0   0   0   1   2   2   1   2   0   1   2   0   1   1   1   1   2   0   0   1   1   0   1   2   1   2   1   1   0   0   2   1   1   1   0   0   0   1   1   2   2   0   2   0   0   1   2   2   1   0   2   2   1   0   2   1   1   1   1   1   1   1   1   2   1   2   1   1   0   0   1   2   1   1   1   1   2   2   0   1   0   1   0   2   1   2   0   1   1   2   0   2   1   1   1   1   1   1   1   0   2   2   0   1   1   1   2   2   2   1   1   1   1   1   2   1   1   0   0   2   2   0   0   2   0   1   1   2   2   0   1   1   1   1   1   0   1   2   0   2   0   1   1   0   1   2   1   0   2   1   1   1   1   1   0   0   2   0   2   1   1   0   1   2   1   1   0   2   0   2
 MK-2-9                 2   0   2   1   1   2   1   1   1   1   1   2   0   0   2   1   0   0   1   2   1   1   0   1   2   2   1   0   2   1   0   0   0   0   2   2   1   1   0   2   2   1   1   1   1   1   1   1   0   1   1   0   1   2   1   2   2   1   1   0   2   0   2   1   0   0   1   1   1   2   1   0   2   0   0   1   2   2   1   0   2   2   1   0   2   2   1   1   1   1   1   1   1   2   1   2   1   1   1   1   1   1   0   1   1   1   2   2   0   0   0   1   0   1   1   2   0   1   1   2   0   2   1   1   1   0   1   1   1   0   2   2   1   1   1   1   2   2   2   1   1   1   0   1   2   1   0   0   1   1   2   0   0   2   0   1   1   1   2   0   1   1   0   1   1   1   1   1   0   2   0   1   1   0   1   2   1   1   2   2   2   1   1   1   0   0   2   0   2   1   1   0   1   2   1   1   0   1   0   2
 MK-2-10                2   0   2   1   0   2   1   1   1   0   1   2   0   0   2   1   0   1   1   2   1   1   0   1   2   2   1   0   2   1   0   0   0   0   1   2   1   1   0   2   2   1   1   1   1   1   1   2   0   1   1   0   1   1   1   2   2   1   1   0   2   0   2   1   0   0   1   1   1   2   1   0   1   1   0   1   2   1   2   0   2   2   1   0   2   1   2   1   2   1   1   1   1   2   1   2   1   1   1   2   0   1   0   1   1   1   2   1   0   0   0   1   0   1   1   2   0   1   1   2   0   2   1   1   1   0   2   1   1   0   2   2   1   1   1   1   2   2   2   0   1   0   0   1   2   1   0   1   0   1   2   1   0   2   0   1   1   1   2   1   1   1   0   1   1   1   1   0   0   2   0   0   1   0   1   1   1   1   2   2   2   1   2   0   0   0   2   0   2   1   1   0   1   2   1   1   0   1   0   1
 MK-2-11                2   0   2   1   0   1   1   1   1   0   1   2   0   1   2   1   0   2   1   2   1   1   0   1   2   2   1   0   2   1   0   1   0   0   1   2   1   1   0   2   2   1   1   1   0   1   1   2   0   1   1   0   0   2   2   2   1   1   1   0   2   0   2   1   0   0   1   1   1   2   2   0   0   1   0   1   2   1   2   0   2   1   1   1   2   1   2   1   2   1   1   1   1   2   1   2   1   1   1   1   0   1   0   1   1   1   0   1   0   0   1   1   0   1   0   2   0   2   1   2   0   2   1   1   1   0   2   1   1   0   2   2   1   1   1   0   2   2   2   1   1   0   0   1   2   1   0   1   0   1   2   2   1   0   0   1   1   1   2   1   1   1   0   1   1   1   2   0   1   2   0   0   1   0   1   1   1   1   2   2   1   1   2   1   0   0   2   0   2   1   1   0   1   1   1   1   0   1   0   1
 MK-2-12                2   1   2   1   0   1   1   1   1   0   1   1   0   1   2   1   0   2   1   2   1   2   0   1   2   2   1   0   2   1   0   1   1   0   1   1   1   1   0   2   2   1   1   1   0   1   1   1   1   2   1   1   1   2   2   2   1   1   1   0   2   0   2   1   0   0   1   1   1   1   2   0   0   1   0   1   2   1   2   0   2   1   2   1   2   1   2   1   2   1   1   1   1   2   1   2   1   1   1   1   1   1   0   1   1   0   0   1   1   0   1   1   0   1   0   2   0   1   1   1   0   2   1   1   0   0   2   1   1   0   2   2   1   1   1   1   2   2   0   1   1   0   0   1   2   1   0   1   1   2   1   2   1   0   0   1   1   1   2   1   1   1   0   1   1   1   2   0   2   2   0   0   1   0   1   1   1   1   2   2   0   1   2   1   0   1   1   0   2   1   1   0   1   2   1   1   0   1   1   1
 MK-2-13                2   1   1   1   0   0   1   1   1   0   1   0   0   1   1   1   0   2   0   2   1   2   0   1   2   1   1   1   2   2   0   1   1   1   1   1   1   1   0   2   2   2   1   1   0   1   1   1   1   2   1   1   0   1   2   2   1   1   0   0   2   0   2   1   1   0   1   1   1   1   2   0   0   1   0   1   1   1   2   1   1   1   2   1   2   1   2   1   2   1   1   1   1   2   1   2   1   1   1   0   1   0   0   1   1   1   0   0   1   0   1   1   1   1   0   2   0   1   1   1   0   1   0   1   0   0   2   1   1   0   2   2   1   0   0   1   1   2   0   1   1   0   0   0   2   1   0   0   1   2   1   2   1   0   0   1   1   1   2   2   1   1   0   1   1   2   2   0   1   2   0   0   1   0   1   2   1   1   2   2   0   2   2   1   0   1   1   0   2   2   1   0   1   2   1   1   1   1   1   1
 MK-2-14                2   0   1   1   0   0   0   1   1   0   1   0   0   1   2   1   0   2   1   2   1   2   0   1   2   1   1   0   1   2   0   1   1   0   1   1   1   1   0   2   2   1   1   1   0   1   1   1   1   2   1   1   0   1   2   2   2   1   0   0   2   0   2   1   2   0   1   1   1   1   1   0   0   1   0   1   1   1   2   1   1   1   2   1   2   1   1   1   2   2   1   1   1   1   1   2   1   1   1   0   1   0   0   0   2   1   0   0   1   0   2   1   1   1   0   2   0   1   1   0   0   1   0   1   0   0   1   1   2   0   2   2   1   1   0   1   1   2   1   2   1   0   0   0   2   1   1   0   1   2   1   2   0   0   0   0   1   1   2   2   1   1   0   1   1   2   1   1   1   1   0   0   1   0   1   2   1   1   2   2   0   2   1   2   1   0   1   0   2   2   1   0   1   2   1   1   1   1   0   1
 MK-2-15                2   0   1   0   0   1   0   1   1   0   1   0   0   1   0   1   0   2   1   2   1   2   0   1   2   0   0   1   2   2   0   1   1   0   1   1   1   1   0   1   2   1   1   1   0   1   1   1   1   2   1   1   0   1   2   2   2   0   0   0   2   0   1   1   2   0   1   1   1   1   1   0   0   1   1   2   1   2   1   1   1   1   2   1   1   1   2   2   1   2   1   1   1   1   1   1   1   1   1   0   1   0   1   0   2   1   0   0   1   0   1   2   1   1   0   2   0   0   0   0   0   1   0   2   0   0   1   1   2   0   2   1   1   0   0   1   1   1   1   2   1   1   0   0   1   1   1   0   1   2   1   2   0   1   0   0   1   0   2   2   1   1   0   1   1   1   1   1   0   0   0   0   1   1   1   2   0   1   2   1   0   2   1   2   1   0   2   1   2   2   1   0   1   2   1   1   2   1   0   0
 MK-2-16                2   0   1   0   0   1   0   2   1   1   1   0   0   1   0   2   0   2   1   1   1   2   0   2   2   1   0   1   2   2   0   1   2   0   1   1   1   1   0   1   2   1   1   1   0   1   1   1   1   1   1   1   0   1   1   2   2   1   0   1   1   0   1   1   2   0   1   1   1   1   1   0   0   1   1   2   0   2   1   1   1   1   1   2   1   1   2   2   1   2   1   1   1   1   1   1   1   1   1   0   0   0   1   0   2   1   1   0   1   0   1   2   0   1   0   2   0   0   0   0   0   1   0   2   0   1   1   2   1   0   2   2   1   0   0   1   1   1   1   2   1   1   0   0   1   1   1   0   1   2   1   1   0   1   0   0   2   0   2   2   2   1   0   1   1   1   1   1   0   0   0   0   1   0   1   1   0   1   2   1   0   2   1   2   1   0   2   1   2   2   0   0   1   2   1   1   2   1   0   0
 MK-3-1                 0   2   1   2   1   1   1   0   0   0   2   1   1   2   0   2   1   1   0   0   1   2   0   1   1   1   1   1   1   1   1   0   1   1   1   2   1   2   1   0   0   0   2   1   1   1   1   2   0   1   0   0   2   0   1   1   1   1   0   1   1   2   1   0   2   1   1   2   0   0   1   2   1   1   1   1   1   1   0   0   1   2   1   2   2   1   2   1   1   1   0   2   1   0   2   1   2   2   1   0   1   1   1   1   2   1   1   2   2   1   1   1   1   2   2   2   2   1   0   2   1   0   1   2   1   0   1   0   1   0   1   2   1   1   1   1   2   1   1   1   1   0   2   2   2   2   2   1   1   1   1   1   1   1   1   0   1   0   2   1   2   1   2   0   1   2   1   1   2   2   2   0   0   1   0   1   1   1   0   2   2   2   2   1   1   1   0   1   1   0   1   2   0   0   1   1   0   2   2   1
 MK-3-2                 0   2   1   1   1   1   0   0   1   1   2   1   1   2   0   1   1   1   0   0   1   1   0   1   1   1   1   1   1   1   1   1   1   1   0   1   1   1   0   0   0   0   2   2   1   1   1   1   0   1   0   0   2   0   1   2   1   0   0   1   1   2   1   0   2   1   0   2   0   0   2   2   1   1   1   1   1   1   0   1   1   2   1   2   2   1   2   1   1   1   0   1   1   0   2   0   2   2   1   1   1   1   1   1   2   1   1   2   1   1   1   1   1   2   2   2   2   1   0   2   1   0   1   2   0   0   1   1   1   0   2   2   1   0   2   1   2   1   1   1   1   0   2   0   2   2   1   1   1   0   1   0   1   1   1   1   1   1   2   1   2   2   2   0   1   1   1   0   2   2   2   0   0   1   0   0   0   1   0   2   2   2   2   1   1   1   0   1   1   0   1   2   0   0   1   1   0   2   2   1
 MK-3-3                 0   1   1   1   1   1   0   1   2   1   2   1   1   1   0   1   1   1   0   0   1   1   0   1   1   1   1   1   2   1   1   1   1   2   0   1   1   1   0   0   0   0   2   2   2   1   1   1   0   1   0   0   2   0   1   1   1   0   0   0   1   1   1   0   2   1   0   2   1   0   2   2   1   1   1   1   1   2   1   1   1   2   1   2   2   0   2   1   1   1   1   1   1   0   2   0   2   1   1   1   1   1   0   1   2   1   1   2   1   1   0   2   1   2   2   1   0   1   1   2   2   0   1   1   0   0   1   0   0   1   1   2   1   0   2   1   2   2   1   1   1   0   2   1   2   2   2   1   0   1   0   1   1   1   1   1   0   1   2   1   2   2   2   0   1   1   1   0   1   2   2   0   1   1   1   0   0   1   0   1   2   2   2   1   1   1   0   1   1   0   0   1   0   0   1   1   0   2   2   1
 MK-3-4                 0   1   1   1   1   1   0   0   2   2   2   1   1   1   0   2   0   1   0   0   1   1   0   1   1   1   2   1   2   1   1   1   1   2   0   1   1   1   0   0   0   0   2   1   2   1   1   1   0   0   0   0   2   0   1   1   1   0   0   0   1   1   1   0   2   1   1   2   0   1   2   2   1   0   0   1   1   2   1   1   1   2   1   2   2   0   2   1   1   1   1   1   1   1   1   0   2   1   1   1   1   1   0   1   2   1   1   2   2   1   0   2   1   2   2   1   0   1   1   2   2   0   1   1   0   0   0   1   1   1   1   2   1   0   2   1   2   2   1   1   1   0   2   0   2   2   2   1   0   1   0   1   2   0   2   2   0   1   2   1   2   2   2   0   0   1   1   0   1   2   1   0   1   1   1   0   0   1   0   1   2   2   2   1   1   1   0   1   1   0   0   1   0   0   1   1   0   2   1   1
 MK-3-5                 1   1   1   1   1   1   0   0   2   2   2   2   1   1   1   2   1   1   0   0   1   1   0   1   0   1   2   1   2   1   1   1   0   2   0   1   1   1   0   0   0   0   2   1   2   1   1   1   0   0   0   1   2   0   1   1   1   0   0   0   1   1   1   0   2   1   1   0   0   1   2   2   0   0   0   1   1   2   1   1   1   2   1   0   2   0   2   1   1   1   1   1   1   1   1   0   2   1   1   1   1   1   0   1   2   1   1   1   2   1   0   2   2   2   2   1   0   1   1   2   2   0   2   1   0   0   1   1   2   2   1   2   1   0   1   1   2   1   1   1   1   0   2   0   2   2   2   0   0   1   0   1   2   1   1   2   0   1   2   1   2   2   2   0   1   1   1   0   1   2   1   0   1   2   1   0   1   1   0   1   2   2   2   1   1   1   0   1   1   0   0   1   0   0   1   1   0   2   1   1
 MK-3-6                 1   1   1   1   1   1   0   0   2   1   2   2   1   0   1   1   1   0   0   0   1   1   0   1   0   0   2   1   2   0   1   1   0   2   1   1   1   0   0   0   0   1   2   0   2   1   1   1   0   0   0   2   2   0   2   1   1   1   1   0   1   2   0   0   2   1   1   0   0   1   2   2   0   1   0   1   1   2   1   1   1   2   1   0   2   0   2   1   2   1   1   1   1   1   1   0   2   2   1   1   1   1   0   0   2   1   1   1   2   2   0   2   2   2   1   1   0   1   1   2   2   0   2   1   0   1   1   1   2   1   1   1   1   0   1   1   2   1   1   1   1   0   2   0   2   1   1   0   0   2   0   1   2   1   1   2   0   1   2   1   1   2   2   0   2   1   1   1   1   2   1   0   1   1   1   0   1   0   0   1   1   2   2   1   1   1   0   1   1   1   0   1   0   0   2   0   1   2   1   1
 MK-3-7                 1   2   1   1   1   1   0   1   2   1   2   2   1   0   1   1   1   0   0   0   1   1   0   1   0   0   2   2   2   1   1   1   0   2   1   1   1   0   0   0   0   1   2   0   2   1   1   0   0   0   0   2   2   0   2   1   1   2   1   0   1   2   0   0   2   2   1   0   2   1   1   2   0   1   0   1   2   2   0   1   1   2   1   0   2   0   2   1   2   1   1   1   1   1   0   1   2   2   1   1   1   1   0   1   1   1   1   1   1   1   0   2   2   1   0   1   0   1   1   2   2   0   2   1   0   1   1   1   2   2   1   1   1   0   1   1   1   1   1   1   1   0   2   0   1   1   1   0   0   2   0   1   2   1   0   1   0   0   2   1   1   2   2   0   1   2   1   1   1   2   0   0   0   1   1   0   1   0   0   1   1   0   2   1   1   1   0   0   2   1   0   1   0   0   1   0   1   0   2   1
 MK-3-8                 2   2   1   1   1   0   0   1   2   1   2   2   1   1   1   1   1   0   2   0   1   1   0   1   0   2   2   2   2   1   0   1   1   2   1   1   1   1   0   0   0   1   2   0   2   2   1   0   0   0   0   2   2   0   2   1   1   1   1   0   1   2   1   0   1   2   1   0   1   1   1   2   1   0   0   1   2   1   0   1   1   2   1   0   2   0   1   1   1   1   1   1   1   1   0   1   2   1   1   1   0   1   1   0   1   1   1   2   1   1   0   2   2   1   0   1   0   1   1   2   2   1   2   1   0   1   1   1   1   2   0   1   1   0   1   1   1   1   1   1   1   1   2   0   1   1   2   0   0   2   0   1   2   1   0   1   0   0   2   2   2   2   2   1   1   2   1   2   1   2   0   0   0   1   1   0   1   0   1   1   1   1   1   1   1   1   0   0   1   1   0   1   0   0   1   0   1   0   1   1
 MK-3-9                 2   2   2   1   1   0   0   1   2   1   2   2   1   1   1   1   1   0   2   0   1   1   0   1   0   2   2   2   2   1   0   1   1   2   0   1   1   1   0   0   0   1   2   0   1   2   2   0   0   0   0   2   2   0   1   1   1   1   1   0   1   2   1   1   1   2   1   1   1   0   1   2   1   0   1   1   2   2   0   1   2   2   1   0   2   0   1   1   1   1   1   1   1   1   0   1   2   1   0   1   0   1   1   0   1   1   0   2   1   2   0   1   2   1   1   0   0   1   1   2   2   0   2   1   0   1   1   2   1   2   0   1   1   0   2   1   2   1   2   1   0   1   2   1   1   1   1   1   0   2   1   1   2   1   0   1   0   1   2   1   2   1   2   1   1   2   1   2   1   1   0   0   0   1   1   0   2   0   1   2   1   1   1   1   1   1   0   0   1   1   1   0   0   0   1   0   1   1   1   1
 MK-3-10                2   2   2   1   1   1   0   1   2   1   0   2   2   0   1   1   1   0   2   0   1   2   0   2   0   2   2   2   2   1   0   1   1   2   1   1   1   1   2   0   0   1   1   0   1   2   2   1   0   1   0   2   1   0   1   1   1   0   1   0   1   2   2   1   1   1   1   1   1   0   1   1   1   0   1   1   2   2   0   0   2   2   1   0   2   0   1   1   1   1   1   1   1   1   0   1   2   2   0   0   0   1   1   1   1   1   0   2   1   2   0   1   2   1   1   0   0   2   1   2   2   2   1   1   0   1   1   2   1   2   0   1   1   0   2   2   2   2   2   1   1   1   2   2   2   1   1   1   0   2   1   1   2   1   0   1   0   1   2   1   2   1   2   1   1   1   1   2   1   1   0   0   0   2   1   0   2   0   1   1   2   1   1   1   1   1   1   0   1   0   1   1   0   0   1   1   1   1   1   1
 MK-3-11                2   1   1   1   1   1   0   1   1   0   0   2   2   0   1   1   2   0   2   1   1   2   1   1   0   2   2   2   2   1   0   1   1   2   1   1   1   1   2   1   0   0   1   1   1   2   2   1   1   1   0   1   1   0   0   1   1   0   1   1   1   2   2   1   1   1   1   1   1   0   1   1   1   0   1   1   2   2   0   0   2   2   1   0   2   0   1   2   1   1   1   1   1   1   0   1   2   2   1   0   0   1   1   1   1   0   0   2   2   2   0   1   1   1   1   0   1   2   1   2   1   2   1   1   0   1   1   2   1   2   0   1   1   0   2   2   2   2   2   1   1   1   2   2   2   1   1   1   0   2   1   1   2   1   0   2   0   1   2   1   2   2   1   1   1   1   1   2   1   2   0   0   0   2   1   0   2   0   2   0   1   1   0   2   1   1   1   0   1   1   1   1   1   0   0   1   1   1   0   1
 MK-3-12                2   1   1   1   1   1   0   1   1   0   0   2   2   1   1   1   2   0   2   1   1   2   1   1   0   2   2   1   2   0   0   1   1   2   1   1   1   1   2   1   0   0   1   1   1   2   2   1   1   1   0   1   1   0   0   1   1   0   1   1   1   2   2   1   1   1   1   1   1   1   1   1   1   1   1   1   1   2   1   0   2   2   1   0   2   0   2   1   1   1   1   1   1   1   0   1   2   1   1   0   0   0   1   1   2   0   0   2   2   2   0   1   1   1   1   0   1   2   1   2   1   2   1   1   1   1   0   2   1   2   0   1   1   0   2   2   2   1   2   2   1   1   1   1   2   1   1   1   0   2   0   1   2   1   0   2   0   1   0   1   2   2   1   1   0   1   1   1   1   1   0   0   0   2   1   0   2   0   2   0   1   1   0   2   2   1   1   0   1   1   1   1   1   0   0   1   1   1   0   1
 MK-3-13                2   1   1   1   0   1   0   1   1   0   1   2   2   1   2   1   1   0   2   2   2   2   1   0   0   2   2   0   2   0   1   1   1   2   1   1   1   1   2   1   0   0   1   1   1   2   2   2   2   1   1   1   1   0   0   1   1   1   0   2   1   1   2   1   1   1   1   1   1   1   1   2   1   1   1   1   1   2   2   0   2   2   1   0   2   0   2   1   1   1   1   1   1   1   0   1   2   1   1   1   0   0   1   1   2   0   1   2   2   2   0   1   1   1   1   0   1   1   1   2   1   1   1   1   1   1   0   2   1   1   0   1   1   0   1   1   2   1   2   1   1   1   1   0   2   0   1   1   0   2   1   2   2   2   0   2   0   1   0   1   2   2   1   1   0   1   1   1   1   2   0   0   0   2   1   1   2   0   2   0   1   1   0   2   2   1   1   0   1   1   2   2   1   0   1   1   0   2   0   2
 MK-3-14                2   2   1   1   0   1   0   1   1   0   0   2   2   1   1   1   1   0   2   1   2   2   1   0   0   2   2   0   2   0   1   2   1   2   2   1   1   1   2   1   0   0   1   0   1   2   2   2   1   1   1   1   1   0   0   1   1   1   0   2   1   1   2   1   1   1   1   1   1   1   1   2   1   1   1   1   1   2   2   1   2   2   0   0   2   0   2   1   1   1   1   1   1   1   1   1   2   1   1   1   1   0   1   1   1   0   1   2   2   2   0   1   1   1   1   0   1   1   1   1   1   2   1   1   1   0   0   2   1   1   0   2   1   1   1   1   2   1   2   1   1   1   1   0   1   1   1   1   0   2   2   2   2   2   0   2   0   1   0   1   1   1   1   1   0   1   2   1   1   2   0   0   0   2   1   1   2   0   2   1   2   1   0   2   2   1   1   0   1   1   2   1   1   0   1   1   1   2   0   0
 MK-3-15                2   2   1   1   0   1   0   1   1   0   0   2   1   1   1   1   1   1   2   2   2   2   1   0   0   2   1   0   2   0   1   2   2   1   2   1   1   1   2   1   0   0   1   0   1   1   2   2   1   1   2   1   0   0   0   2   1   1   0   2   0   1   2   1   1   1   1   1   1   1   1   1   1   1   1   1   1   2   1   1   2   1   0   0   2   0   1   1   0   1   1   1   1   1   1   1   2   1   1   1   0   0   2   1   1   0   1   2   2   2   0   1   1   1   2   0   1   1   1   1   1   2   1   2   1   0   0   2   1   1   0   2   1   1   1   1   1   1   2   2   2   1   1   0   1   2   1   0   0   1   2   2   1   2   0   2   0   1   0   1   1   2   1   1   0   1   1   1   1   1   1   0   0   1   1   1   2   1   2   1   2   1   0   2   2   1   2   0   1   1   2   2   1   1   1   1   1   2   1   0
 MK-3-16                2   2   1   1   1   1   0   1   1   0   1   2   1   1   1   1   0   2   1   2   2   2   1   0   0   2   1   0   1   0   1   2   2   1   2   0   1   1   2   1   0   0   1   0   1   1   2   2   1   1   2   0   1   0   1   2   1   1   0   2   0   1   2   1   0   1   1   0   1   0   1   1   2   1   1   1   1   2   1   1   2   1   0   0   2   1   1   1   0   1   1   1   1   1   1   1   2   1   1   1   0   0   2   1   1   0   1   2   2   2   1   1   2   1   2   0   1   1   1   1   0   2   1   2   1   0   0   2   1   1   0   1   1   2   1   1   1   2   2   2   1   1   1   0   1   2   1   1   0   1   2   1   1   1   1   2   1   1   0   1   1   2   1   0   2   1   1   1   1   1   1   0   0   1   1   1   2   1   2   1   2   1   0   2   2   1   2   1   1   1   2   2   1   1   2   1   0   1   1   0
 MK-4-1                 0   1   2   0   0   2   0   1   0   1   1   1   1   1   2   1   1   0   1   1   0   1   1   0   2   1   2   0   1   1   0   1   1   0   0   1   2   1   1   2   1   1   0   1   2   2   2   0   0   1   1   2   2   1   0   1   1   1   0   1   1   1   1   2   1   2   1   0   1   2   2   1   2   1   1   1   1   1   1   1   2   1   1   2   2   1   1   1   0   1   2   1   1   2   2   2   1   1   0   1   1   2   1   2   1   1   1   2   1   2   0   0   2   1   0   1   0   1   0   1   1   2   2   0   2   0   0   1   2   1   1   2   0   1   1   1   0   1   2   2   1   1   1   1   1   0   1   1   1   1   2   1   1   0   1   0   1   1   1   0   1   1   2   1   2   1   1   2   2   1   1   1   2   2   0   1   2   1   1   1   2   1   2   1   2   2   1   2   2   1   0   1   2   1   0   0   0   0   1   1
 MK-4-2                 1   1   1   0   0   2   1   1   0   1   1   1   1   1   2   1   1   1   1   1   0   1   1   2   2   2   2   0   1   1   0   1   1   1   0   1   2   1   1   1   1   1   0   1   2   1   2   0   0   1   2   2   2   0   0   1   1   1   1   1   1   2   1   2   1   2   1   0   0   2   2   1   2   2   1   1   1   1   1   1   2   1   1   2   2   1   1   0   0   1   2   1   1   1   2   2   1   1   0   1   1   1   1   2   1   1   1   2   1   2   1   0   2   1   0   0   0   1   0   1   1   2   2   0   2   0   0   1   2   1   1   2   0   1   1   1   0   1   2   1   1   1   1   1   0   0   0   2   0   1   2   1   1   0   1   0   1   1   1   0   1   1   2   1   1   0   2   2   2   1   1   1   2   2   0   1   2   1   1   1   2   0   1   1   2   2   0   2   2   1   0   1   2   2   0   0   0   0   1   1
 MK-4-3                 1   1   1   2   0   2   1   1   1   2   1   1   1   1   1   1   1   1   1   1   0   1   0   2   2   2   2   1   1   1   0   1   1   1   0   1   2   1   1   1   1   1   0   1   2   1   1   0   0   1   2   2   2   0   1   1   1   2   1   1   1   2   1   2   1   2   0   0   0   2   2   2   1   2   1   1   1   1   1   1   2   1   1   2   2   0   1   0   0   1   2   1   1   1   2   2   1   1   0   1   1   2   1   2   1   2   1   2   1   2   1   0   2   1   0   0   0   1   0   2   1   2   2   1   2   0   0   1   2   1   1   2   0   1   1   1   0   1   2   1   1   0   2   1   0   0   0   2   0   1   2   1   1   0   2   0   1   1   1   0   0   0   2   1   1   0   2   2   2   1   1   1   2   2   0   1   2   0   0   1   2   0   1   1   2   2   0   0   1   1   0   1   2   2   0   0   0   1   1   1
 MK-4-4                 1   1   1   2   0   2   1   1   2   2   1   1   1   1   1   0   1   1   2   1   0   1   0   2   2   1   1   1   1   1   1   2   1   1   0   2   2   0   1   0   1   1   0   1   1   1   1   0   1   1   2   2   2   1   1   1   1   2   1   1   1   2   1   2   1   2   0   0   1   1   2   2   1   1   1   2   1   1   1   1   2   1   1   2   0   0   1   0   0   1   2   2   0   1   1   2   1   1   0   1   1   2   1   2   1   1   1   2   1   2   1   1   2   1   0   0   0   0   0   2   1   2   1   1   2   0   0   1   2   1   1   2   0   1   1   1   0   1   2   1   1   0   2   1   0   0   0   2   0   1   2   2   1   0   2   0   1   1   1   0   0   0   2   1   1   0   2   2   2   1   0   1   2   2   0   2   1   0   0   0   2   0   2   1   2   2   0   0   1   1   1   2   1   2   0   0   0   1   1   1
 MK-4-5                 1   1   1   2   0   2   1   1   2   2   1   1   0   1   0   0   1   1   2   1   1   1   0   2   2   2   1   1   2   1   2   2   1   1   0   2   1   0   1   0   1   1   1   1   1   2   1   0   1   1   2   2   2   1   1   1   1   1   1   1   1   2   1   1   2   2   0   0   1   1   1   2   1   1   2   0   1   1   1   1   2   1   1   2   0   0   1   0   0   1   2   2   1   1   1   2   2   2   0   1   0   2   1   2   1   1   1   2   1   2   1   0   2   1   0   0   0   1   0   2   1   2   1   1   2   0   0   1   2   1   1   2   0   1   1   1   0   1   2   1   1   0   2   1   1   1   0   1   0   1   0   1   1   0   1   0   1   1   1   0   0   0   2   1   1   0   2   2   2   1   0   1   2   1   1   2   1   0   0   0   2   0   1   1   2   2   0   0   1   1   2   2   1   2   0   0   0   1   1   1
 MK-4-6                 2   1   1   2   0   1   1   1   2   2   2   1   0   1   0   0   1   1   2   1   1   2   0   2   2   2   1   1   2   1   2   2   2   1   0   1   1   0   1   0   1   1   1   0   1   2   1   0   1   1   2   2   2   1   1   1   1   1   1   1   1   2   1   0   2   2   0   0   1   1   2   2   1   1   2   1   1   1   1   1   1   1   1   2   1   0   1   0   0   2   2   2   1   1   1   2   1   2   1   1   1   2   1   2   1   1   1   2   1   2   1   0   2   1   0   0   0   1   0   1   1   2   1   1   2   0   0   1   2   1   1   1   0   1   2   1   0   1   2   1   1   0   1   1   1   1   0   1   0   1   1   2   1   1   1   0   0   1   1   1   0   0   2   1   2   0   1   2   2   1   0   2   1   1   1   2   1   0   1   0   2   0   1   1   2   2   0   0   1   1   2   2   1   2   0   0   0   1   1   1
 MK-4-7                 2   1   1   2   0   1   1   1   2   2   2   1   0   1   1   0   1   1   2   1   0   2   0   2   2   1   1   1   2   1   2   2   0   1   0   1   1   1   1   0   1   1   1   1   0   2   1   0   1   1   1   2   0   1   1   1   1   1   1   1   0   2   2   1   2   1   0   0   1   2   2   1   1   1   2   1   2   1   1   1   1   1   1   2   1   0   1   1   0   2   2   2   1   1   1   1   1   2   1   1   0   2   1   2   1   1   1   2   1   2   1   0   2   1   0   0   0   1   0   0   1   2   1   2   2   0   0   1   1   1   1   1   0   1   2   1   1   1   2   1   1   0   1   1   1   1   0   1   0   1   2   2   1   1   2   0   0   1   1   2   1   0   2   1   1   0   1   2   0   1   0   2   0   1   2   2   1   0   1   0   2   1   1   2   2   2   1   0   1   1   2   2   1   2   0   0   0   0   1   2
 MK-4-8                 2   2   1   2   0   1   0   1   1   1   2   1   0   1   1   0   1   1   2   2   0   2   0   2   2   1   1   1   2   1   1   2   0   1   0   1   1   1   1   0   1   1   1   1   0   2   1   0   1   0   1   2   0   0   1   1   1   1   0   1   0   1   1   1   2   1   0   1   1   2   2   1   1   0   2   2   2   1   1   1   1   1   2   2   1   1   1   1   0   2   2   2   1   0   1   1   1   1   1   1   0   2   1   2   1   1   1   2   1   2   0   1   1   1   1   0   0   1   0   0   1   2   1   2   2   1   1   1   1   1   1   1   0   1   2   0   1   1   2   1   1   0   1   0   0   1   0   1   0   1   2   1   1   2   2   1   0   0   1   2   1   0   2   0   1   0   2   2   0   1   0   2   0   1   2   1   1   1   1   0   2   1   1   2   2   2   1   0   1   1   1   2   1   2   0   0   0   0   1   2
 MK-4-9                 2   1   0   2   0   1   0   2   1   1   2   1   0   1   1   0   0   1   2   2   0   2   0   2   2   1   1   1   2   2   1   2   0   1   0   1   1   1   1   0   1   1   1   1   0   1   1   0   2   1   1   1   1   0   1   1   1   1   0   1   0   1   1   1   2   1   0   1   1   2   2   0   1   0   2   2   2   2   1   1   1   1   1   2   1   1   1   1   0   2   2   2   1   0   1   1   1   2   1   1   1   2   1   2   0   0   1   1   1   2   0   1   1   1   1   0   0   1   1   1   1   2   2   2   2   1   1   1   1   0   1   1   0   1   2   1   1   2   1   1   1   0   1   0   0   1   0   1   0   1   2   1   1   2   2   1   0   0   1   2   1   0   2   0   0   2   2   2   1   1   0   2   1   1   2   1   0   1   1   0   1   1   1   2   2   2   1   0   1   1   2   2   0   2   0   0   1   0   1   2
 MK-4-10                2   1   0   2   1   1   0   2   1   1   2   1   0   0   0   1   0   1   2   1   1   2   0   2   2   1   1   1   2   2   1   1   0   1   1   1   1   1   0   0   1   1   1   1   0   1   1   1   2   1   1   1   1   0   1   1   1   1   0   1   0   1   1   1   2   0   1   1   0   2   1   0   1   0   2   1   2   2   1   1   1   1   1   2   1   1   1   1   0   2   1   0   0   0   1   1   1   2   1   1   1   2   0   2   0   0   1   0   1   2   0   2   1   1   1   0   0   1   1   1   1   2   2   2   2   2   1   1   1   0   1   1   1   1   2   1   0   2   0   1   1   0   1   1   0   1   0   1   0   1   2   1   1   1   1   0   0   0   1   2   2   1   2   0   1   2   1   1   1   1   0   2   1   1   2   1   0   1   0   0   1   1   2   2   2   2   1   0   2   1   2   1   1   1   0   0   1   0   1   2
 MK-4-11                2   1   1   1   1   2   0   2   1   1   2   1   0   0   0   1   1   2   2   1   2   2   0   2   2   1   1   1   2   2   1   1   0   2   1   0   1   1   0   1   1   2   1   1   0   1   1   1   2   1   1   1   1   0   1   1   2   1   0   1   0   1   1   1   2   0   1   1   0   1   1   0   1   0   2   1   1   2   0   1   2   1   1   1   1   1   1   1   0   2   1   0   0   0   0   1   0   2   1   1   1   2   0   2   1   1   1   0   1   2   0   2   2   1   1   0   1   1   1   0   1   2   2   2   2   2   1   1   1   0   1   1   1   1   2   1   0   2   0   1   1   0   1   1   0   1   0   2   0   1   2   1   1   1   1   0   0   0   2   2   2   1   2   0   1   2   1   1   1   1   0   1   1   1   2   1   1   1   0   0   1   2   2   2   1   2   1   0   2   1   2   1   1   1   2   1   1   0   1   2
 MK-4-12                2   1   1   1   1   2   0   2   1   1   2   0   1   0   1   1   1   2   2   1   2   2   0   2   1   1   0   0   2   2   1   0   0   2   1   0   1   1   0   2   1   2   1   1   0   0   1   1   2   1   1   1   1   1   1   1   2   1   0   1   0   1   1   2   2   1   1   1   0   1   1   0   1   0   1   1   1   2   0   0   2   1   1   1   1   1   1   1   0   1   1   0   0   0   0   1   0   1   1   1   1   2   1   1   1   1   1   0   1   2   0   2   2   1   1   0   1   1   2   0   1   2   2   2   2   2   1   1   1   0   1   1   1   1   1   1   0   2   1   2   1   0   1   1   1   1   0   2   0   1   2   1   1   1   1   0   0   0   2   2   2   1   2   0   1   2   1   1   2   0   0   1   1   1   2   1   1   0   1   0   1   1   2   2   1   2   1   1   2   2   2   2   1   1   2   1   1   0   1   2
 MK-4-13                2   1   1   0   2   1   1   2   1   1   1   0   1   0   1   1   1   1   2   1   2   2   0   2   1   1   0   1   2   2   0   0   0   2   2   0   1   1   0   2   1   1   1   1   0   1   1   2   2   1   1   1   1   2   1   1   2   1   0   1   0   1   2   2   2   1   1   1   0   1   1   0   1   1   1   1   1   2   0   1   1   1   1   1   1   0   1   1   0   1   1   0   1   0   0   1   0   1   1   1   1   2   1   1   1   1   1   0   1   2   1   2   2   1   1   0   1   1   2   0   2   2   1   1   2   2   1   1   0   1   1   1   1   1   1   1   0   2   1   2   2   0   1   1   0   0   1   2   0   1   2   2   1   1   1   0   1   0   2   1   1   1   2   0   1   2   2   1   2   0   0   2   0   1   2   1   1   1   1   0   1   1   1   1   2   1   1   1   2   1   2   1   1   1   2   1   1   0   1   1
 MK-4-14                2   1   1   1   2   1   1   2   1   1   2   0   1   0   1   1   1   2   2   1   1   1   0   2   1   1   0   1   2   2   0   0   0   2   1   0   1   1   0   2   1   1   1   1   0   0   1   2   2   1   1   1   2   2   1   1   2   1   0   1   1   0   2   1   2   2   0   1   0   1   1   0   1   1   1   1   1   2   1   0   1   1   1   1   0   1   1   1   0   1   1   0   1   0   1   1   1   1   1   1   1   2   1   1   1   1   2   0   1   2   2   2   2   1   1   0   1   1   2   0   2   2   1   1   1   2   1   1   0   1   2   1   1   1   1   0   0   2   1   2   2   0   0   1   1   0   1   2   0   1   2   2   1   1   1   0   1   0   2   1   1   2   2   0   1   2   2   1   2   0   1   2   0   1   2   1   1   1   1   0   1   1   1   1   2   1   1   1   2   1   2   1   1   1   1   1   1   0   1   0
 MK-4-15                2   1   0   1   0   0   0   1   1   0   2   0   1   0   2   1   1   1   2   1   1   1   0   2   1   1   0   1   2   2   0   0   0   2   1   1   1   1   0   1   1   1   0   0   0   0   1   2   2   0   1   1   2   2   0   2   1   2   0   1   1   0   2   1   2   1   0   1   0   1   1   0   1   2   1   1   1   2   0   0   1   1   1   2   0   0   0   1   1   1   1   0   0   1   2   1   1   1   1   1   1   2   1   1   1   1   2   0   0   2   1   2   2   1   1   0   1   1   2   0   2   2   1   1   1   2   1   1   0   1   2   1   1   1   1   0   0   2   1   1   2   0   0   0   2   1   1   2   0   1   1   2   1   1   1   0   1   0   2   1   1   1   1   0   1   2   2   1   2   0   1   2   1   1   2   1   0   1   1   0   0   1   2   1   2   1   0   1   2   1   2   0   1   1   1   1   1   1   1   1
 MK-4-16                2   1   0   1   0   0   0   0   1   0   2   0   1   0   2   1   1   2   2   2   1   1   0   2   1   1   0   0   2   2   0   1   0   1   0   1   2   1   0   1   1   1   0   0   0   0   1   2   2   0   2   1   2   2   0   1   1   0   0   1   0   0   2   2   2   1   0   1   0   0   1   0   1   2   1   2   1   2   0   0   0   1   1   2   0   0   0   1   2   1   1   0   0   1   2   1   1   1   1   1   1   2   1   1   1   1   2   0   1   1   1   1   2   2   0   0   1   1   2   0   2   2   1   1   1   2   1   0   0   1   1   1   1   1   1   0   1   1   1   1   2   0   1   0   2   1   2   2   1   2   2   2   1   0   1   0   1   0   2   1   0   1   1   0   1   2   2   0   2   1   1   2   1   1   2   1   0   2   1   0   1   1   2   1   1   2   1   1   2   1   2   0   1   2   1   1   1   1   1   1
 MK-5-1                 0   2   1   2   1   0   1   1   0   1   1   1   1   2   2   1   1   1   1   1   0   2   0   1   1   1   2   1   0   0   2   1   1   1   0   2   2   1   1   1   0   2   1   1   0   1   1   0   2   2   2   1   1   1   1   0   0   0   1   2   0   1   1   0   1   0   0   2   1   2   1   1   0   1   2   1   2   1   0   2   1   2   0   0   0   1   1   0   0   1   2   1   1   1   0   1   1   1   1   2   2   0   1   2   1   0   2   1   1   0   1   1   1   1   1   1   2   1   1   1   0   2   1   1   2   0   2   1   0   2   1   0   2   2   1   0   2   2   0   1   2   0   0   2   0   0   2   0   1   1   0   1   1   0   2   1   1   1   1   1   2   1   2   2   1   0   1   1   1   1   1   0   1   1   0   1   1   2   1   2   1   0   2   0   0   2   2   1   1   1   1   2   0   0   0   0   1   0   1   0
 MK-5-2                 0   2   1   2   1   0   1   1   0   0   1   1   1   2   1   1   1   2   1   1   1   2   1   0   1   1   2   1   0   0   2   1   1   1   0   2   2   1   1   1   0   1   1   1   0   1   1   1   1   2   2   1   1   0   1   0   0   0   1   2   0   1   1   0   1   0   0   2   1   2   1   1   0   1   1   1   2   1   0   2   1   2   0   0   0   2   0   0   1   1   2   1   1   1   0   1   1   1   1   2   2   0   1   2   1   0   2   1   1   0   1   1   1   1   1   1   1   2   1   0   0   2   2   1   1   0   2   1   0   1   1   0   2   2   1   0   2   2   0   1   2   0   1   2   0   0   2   0   1   1   0   1   2   0   2   1   1   1   1   1   2   1   2   2   1   0   1   1   1   1   1   0   1   1   0   1   1   2   2   2   0   0   2   0   1   2   2   1   1   1   1   2   0   0   1   0   1   1   1   2
 MK-5-3                 0   1   1   2   1   0   0   1   0   1   2   1   1   2   1   1   1   2   1   2   1   2   1   1   1   1   2   0   0   0   2   1   1   1   0   2   2   2   0   1   0   1   1   1   0   1   1   1   1   1   1   1   1   1   1   0   0   0   2   2   0   1   1   0   1   0   0   1   1   2   1   1   0   1   1   1   2   1   0   2   1   2   0   0   0   2   0   0   1   2   1   1   1   2   1   1   0   1   0   2   1   0   1   2   1   0   2   2   1   0   1   1   1   1   1   1   1   2   2   0   1   1   2   1   1   0   2   1   0   2   1   0   2   2   1   1   2   2   0   1   2   0   1   1   0   0   2   0   2   1   0   1   2   0   2   1   1   1   1   0   1   1   2   2   1   0   1   1   1   1   1   0   1   2   0   1   1   2   2   2   0   1   2   0   1   1   2   1   1   1   1   2   0   0   1   0   1   1   1   2
 MK-5-4                 0   1   1   2   1   0   0   1   0   1   2   1   0   2   1   1   1   2   1   2   1   2   1   1   1   1   2   0   0   0   2   0   1   1   0   2   2   2   0   1   0   1   1   1   0   1   1   1   1   1   1   1   1   1   1   0   0   0   2   1   1   1   1   0   1   0   0   1   0   2   1   1   0   1   1   1   2   1   1   2   1   2   1   1   0   2   2   0   1   2   1   1   1   1   1   1   0   1   0   1   2   0   1   2   1   0   2   2   1   0   1   1   1   1   1   1   1   1   2   0   1   1   2   1   0   0   2   1   0   2   1   0   1   1   2   1   2   2   0   0   2   0   1   1   1   0   2   1   2   1   0   1   1   0   2   1   2   1   1   0   1   1   2   2   1   0   1   1   1   1   1   1   1   2   1   1   1   1   2   2   1   1   2   0   1   1   2   1   1   1   1   1   0   0   2   0   1   1   1   2
 MK-5-5                 0   1   1   2   1   0   0   1   0   1   2   1   0   2   1   1   1   1   1   2   1   2   1   1   0   0   2   0   0   0   2   0   2   1   0   2   2   2   0   1   1   1   1   1   1   0   1   0   1   1   1   1   1   1   2   0   0   0   2   1   0   1   1   1   1   0   0   1   0   1   1   1   0   1   1   1   2   1   1   2   1   2   1   1   1   2   2   0   1   2   1   1   2   1   1   1   0   0   0   1   2   0   0   2   2   0   2   2   1   1   1   1   1   1   1   1   1   1   2   0   1   2   2   1   0   1   2   1   0   2   1   1   1   1   2   1   2   2   0   0   2   0   1   2   1   0   2   0   2   2   0   2   0   0   2   0   2   2   2   0   1   1   2   2   1   0   1   1   1   1   1   1   1   2   1   1   2   1   1   2   2   1   1   0   1   1   1   1   1   1   1   1   0   0   2   0   1   1   1   2
 MK-5-6                 0   2   1   2   1   1   0   1   0   1   2   2   1   2   1   1   1   1   1   1   1   2   1   1   0   0   2   0   0   0   2   0   2   1   0   1   1   2   0   1   1   1   2   1   1   1   1   1   1   1   1   1   1   1   2   0   0   0   2   1   0   1   1   1   1   0   1   0   0   1   1   1   0   0   1   1   2   2   1   2   2   1   1   1   1   2   2   0   1   2   1   1   2   1   1   2   0   0   0   1   2   0   0   2   2   0   2   1   1   1   1   1   1   1   0   1   1   2   2   0   1   2   2   1   0   1   1   1   0   2   0   1   1   1   2   1   2   2   0   0   2   0   1   2   1   0   2   0   2   2   1   1   0   0   2   0   1   2   2   1   1   2   2   2   1   0   1   1   1   1   0   2   1   2   1   1   2   1   1   2   2   1   1   0   1   2   1   1   0   1   1   1   0   0   1   0   0   1   1   2
 MK-5-7                 0   2   2   2   1   1   0   1   0   1   2   2   1   2   1   1   1   2   1   1   0   2   1   1   0   0   2   0   0   0   2   1   2   1   0   2   1   2   0   1   1   1   2   1   1   1   2   1   1   1   1   0   0   1   2   1   0   0   2   1   0   1   2   1   1   0   1   0   0   1   0   1   0   0   1   1   2   1   1   2   2   1   1   1   1   2   2   0   1   1   1   1   2   1   1   2   1   0   0   1   2   0   2   2   2   0   2   1   1   1   1   1   1   1   0   1   1   2   1   0   1   2   2   1   0   1   1   1   0   1   1   1   0   1   1   0   2   1   0   0   1   0   1   2   1   1   2   0   2   2   1   1   0   0   2   0   1   2   2   1   1   1   1   1   1   0   1   1   1   1   0   2   1   1   0   1   2   1   1   2   2   1   1   0   1   2   0   1   0   1   1   1   0   0   1   0   0   1   1   2
 MK-5-8                 0   2   2   2   0   2   0   1   0   0   2   2   0   2   0   1   1   2   1   1   0   2   1   1   0   0   2   0   0   0   2   1   1   1   0   2   1   2   0   1   1   1   2   1   1   0   2   0   1   1   1   0   1   1   1   1   0   0   2   1   0   1   2   1   0   0   2   1   0   1   0   1   0   1   1   1   2   1   1   2   2   1   1   1   0   1   2   0   1   0   1   1   2   0   1   2   1   0   0   2   2   0   2   2   2   0   2   1   2   1   1   2   1   1   0   1   1   2   1   0   1   2   2   1   0   1   1   1   0   1   1   0   0   1   1   0   2   1   1   0   1   0   1   1   1   1   2   0   1   2   1   1   2   0   2   1   1   2   2   1   1   1   1   1   1   0   1   1   1   1   0   2   1   1   0   1   2   1   1   1   2   1   1   0   1   2   0   0   0   1   0   1   0   0   1   0   0   1   1   2
 MK-5-9                 1   2   1   2   0   2   0   1   2   0   2   2   0   2   0   1   1   2   2   1   0   2   0   1   0   0   2   0   0   0   2   0   1   1   0   2   1   2   1   1   1   1   2   1   1   0   2   0   0   0   1   0   1   1   1   2   0   0   2   1   0   1   2   1   0   0   2   1   0   1   0   1   0   0   1   1   1   1   1   2   2   2   1   0   0   1   2   0   1   0   1   1   1   0   1   2   1   0   1   2   1   0   1   2   2   1   2   2   2   0   1   2   1   1   0   1   1   2   1   1   1   2   1   1   0   1   1   2   1   1   1   1   0   1   1   1   1   1   1   0   1   1   1   1   1   1   2   1   1   2   1   1   2   0   2   1   1   2   2   0   1   1   1   1   1   0   1   2   1   0   0   2   1   1   0   1   2   1   1   1   2   1   1   0   1   2   1   0   0   1   1   1   1   0   1   0   0   1   1   2
 MK-5-10                2   2   1   2   0   2   0   1   2   0   2   2   0   2   0   1   1   2   2   1   1   2   0   1   0   0   2   0   0   1   2   0   0   0   0   2   1   2   1   1   1   1   2   1   1   0   2   0   1   0   2   0   1   1   1   1   0   0   2   1   1   1   2   1   0   0   2   2   0   1   0   1   0   0   1   1   1   0   1   2   1   1   1   0   0   2   2   0   1   1   1   1   0   0   1   2   1   0   1   2   1   0   1   2   2   1   2   1   2   0   1   1   1   0   0   0   1   2   1   1   0   2   1   1   1   1   1   2   1   1   1   2   0   1   1   0   1   1   1   0   0   1   1   1   0   1   2   1   1   1   1   1   2   0   1   1   1   2   2   0   1   1   1   1   1   0   1   2   1   0   0   1   1   0   0   1   2   1   1   1   1   1   1   0   1   2   1   1   1   1   1   1   1   0   1   0   0   1   1   1
 MK-5-11                2   2   1   2   1   2   1   2   2   0   2   2   0   2   0   2   1   2   2   1   1   2   1   1   0   0   2   0   0   1   1   0   0   0   0   2   0   1   1   1   1   1   2   1   1   1   2   0   1   0   2   1   1   1   1   1   0   0   2   0   1   1   2   1   0   0   2   2   0   1   0   1   0   0   1   1   1   1   1   2   1   1   0   0   0   2   2   0   2   1   1   1   0   0   1   2   1   0   1   2   1   0   1   2   2   0   2   1   1   0   1   0   1   0   0   0   1   2   1   1   0   2   1   1   1   2   1   2   1   1   1   2   0   2   1   0   1   0   1   0   2   0   1   1   0   0   2   1   2   1   1   1   2   0   1   0   1   2   1   0   1   1   1   1   0   0   1   2   1   0   1   1   1   1   0   1   2   1   0   2   1   2   1   0   1   2   1   1   1   1   1   1   1   1   2   0   0   1   1   1
 MK-5-12                2   2   1   2   1   1   0   1   1   1   2   2   0   1   0   1   1   2   2   1   1   2   2   2   0   0   2   0   0   1   1   0   0   0   0   2   0   1   1   1   1   1   2   1   1   1   2   0   1   0   1   1   0   1   1   1   0   1   2   0   1   1   1   1   0   0   2   2   0   1   0   2   0   0   1   2   1   2   0   2   0   1   0   0   0   2   2   0   2   1   1   1   0   0   1   2   1   1   1   2   1   0   0   1   2   1   1   2   1   0   1   0   1   0   1   0   1   2   2   1   2   2   0   2   1   2   1   2   1   0   1   2   1   2   1   0   2   0   0   1   2   0   1   2   0   0   2   1   1   1   1   1   1   0   1   0   1   2   1   1   1   1   1   1   0   1   0   0   0   0   1   1   1   0   0   1   2   0   1   2   1   2   1   0   1   2   1   1   0   1   1   1   1   1   2   0   0   2   1   1
 MK-5-13                2   1   1   2   1   1   0   1   1   1   2   2   1   1   1   0   1   2   2   1   1   1   2   2   0   2   2   2   0   0   1   0   1   0   0   1   0   1   1   2   1   1   2   1   1   1   2   0   1   0   2   1   0   1   1   0   0   1   2   1   1   1   1   2   1   0   1   2   0   1   0   2   1   0   1   2   1   2   1   2   0   1   1   0   0   2   1   1   2   1   1   1   0   0   1   1   1   1   1   2   1   1   0   1   2   1   1   2   1   1   1   0   1   0   1   0   1   2   2   1   2   2   0   2   0   1   1   1   1   0   1   2   1   2   1   0   2   0   0   1   2   0   0   2   0   0   2   1   1   0   1   1   1   0   1   0   0   2   1   1   1   1   1   1   0   1   1   0   0   0   1   1   2   0   0   1   1   0   0   2   1   2   1   1   1   2   1   1   0   1   1   1   1   1   2   0   0   2   1   1
 MK-5-14                2   2   1   2   1   1   1   1   1   2   2   1   1   1   1   1   1   2   2   1   1   1   2   2   0   2   2   2   0   1   1   0   1   0   0   1   0   1   2   2   1   2   2   0   1   0   2   0   1   0   1   1   0   1   2   1   0   1   2   2   1   1   1   1   1   0   2   2   0   1   0   2   1   0   0   2   1   1   1   2   0   2   1   0   0   2   0   0   1   1   1   1   0   0   0   1   0   1   1   2   1   1   0   1   1   2   1   2   2   1   1   1   1   0   1   0   1   2   2   1   1   1   0   2   0   1   1   1   1   0   1   1   1   2   1   0   2   0   0   1   1   0   0   2   0   0   2   1   1   1   1   1   1   0   1   0   0   1   0   1   1   1   1   1   0   1   1   0   0   0   2   1   2   0   0   1   2   0   0   1   1   2   1   1   1   1   1   2   0   1   1   2   0   1   2   0   0   2   2   1
 MK-5-15                2   1   1   2   1   1   1   1   1   2   1   1   1   1   1   1   1   2   2   1   1   1   2   2   0   2   2   2   0   1   1   1   1   0   0   1   0   1   2   1   1   2   0   2   1   0   2   0   2   0   1   1   0   1   2   1   0   1   2   2   1   1   1   1   1   0   2   2   0   1   0   2   1   0   0   0   1   1   1   2   0   2   1   0   0   2   0   0   0   1   1   1   0   0   0   1   0   1   0   2   1   1   0   1   1   1   2   2   2   1   1   2   0   0   2   1   1   2   2   1   1   1   0   2   0   1   1   1   1   0   2   1   1   2   1   0   2   0   0   2   1   0   0   2   0   0   2   1   1   1   1   2   1   0   1   0   0   1   0   1   1   1   1   1   0   1   1   0   0   0   2   1   2   0   0   1   2   0   0   1   1   2   1   1   1   1   0   2   0   1   0   2   0   1   0   0   0   2   2   1
 MK-5-16                2   1   1   2   2   0   1   0   2   2   1   1   0   1   1   1   1   2   2   1   1   1   2   2   1   2   2   2   0   1   1   1   1   1   0   2   0   1   2   1   1   1   1   2   1   0   2   0   1   0   1   1   0   1   1   1   0   1   2   2   1   1   1   1   1   1   2   2   0   1   0   2   1   0   0   0   2   0   1   2   0   2   1   0   0   2   0   0   0   1   1   1   0   1   1   0   0   1   0   2   1   1   1   1   1   1   2   2   2   1   1   2   1   0   1   1   1   2   2   1   0   1   0   2   1   1   2   1   1   0   2   1   1   2   1   0   2   0   1   2   0   1   1   2   0   0   2   1   1   1   1   2   2   0   1   0   1   1   0   1   0   1   1   1   0   1   1   0   0   0   2   1   2   0   0   1   2   1   0   1   1   1   1   1   1   2   0   1   0   1   1   1   0   1   0   0   1   2   2   1
 MK-6-1                 0   2   0   0   2   1   1   1   1   1   1   0   1   0   1   1   1   1   1   1   1   1   1   0   0   1   0   1   2   1   1   2   2   2   1   1   2   2   1   1   1   1   1   1   0   1   2   1   1   2   1   2   0   1   2   2   0   1   1   2   1   2   2   0   0   2   0   2   2   0   1   1   0   1   0   2   0   1   2   1   2   0   1   1   2   0   1   2   0   0   1   2   0   1   1   1   1   1   1   1   1   1   2   1   2   2   2   0   1   0   1   1   1   1   1   2   2   0   0   1   2   0   0   1   1   0   1   1   0   0   0   2   1   1   0   1   1   1   1   1   2   2   2   1   0   1   2   1   0   1   0   2   1   1   2   1   2   0   0   0   0   2   0   1   1   1   0   1   1   2   1   2   2   0   2   1   1   0   1   0   1   2   0   2   2   1   0   2   1   0   2   0   1   0   1   1   1   2   0   2
 MK-6-2                 0   2   0   0   2   1   1   1   1   1   1   0   1   0   1   1   1   1   1   2   1   1   1   0   1   1   0   1   2   1   1   2   2   2   1   0   1   2   2   1   1   1   1   1   1   1   2   1   1   2   2   2   0   1   2   2   0   1   1   2   1   1   2   0   0   2   0   0   1   1   1   0   0   2   0   1   0   1   2   0   2   1   1   0   2   0   1   2   0   1   1   2   1   2   1   1   1   1   1   2   1   1   2   1   2   1   2   1   1   0   1   1   1   1   0   2   2   0   0   1   2   0   0   1   1   0   1   1   0   0   1   2   1   1   0   1   1   1   1   0   2   1   1   1   0   1   1   1   0   1   0   2   1   1   2   1   2   0   1   0   0   1   0   1   0   1   0   1   1   2   1   1   2   0   2   1   2   0   1   0   1   2   0   2   1   1   0   2   1   0   2   0   1   0   1   1   1   1   0   2
 MK-6-3                 0   1   0   0   2   1   1   1   1   1   0   0   1   0   1   1   1   1   1   2   1   1   1   0   1   2   0   1   2   1   1   1   2   2   1   0   0   2   2   1   0   1   1   1   1   1   2   1   1   2   2   2   0   1   1   2   0   0   1   1   0   1   1   0   1   2   1   0   1   1   1   0   0   1   2   1   0   0   2   0   2   1   2   0   2   0   1   2   0   1   1   2   1   1   1   1   1   2   1   1   1   2   1   1   2   1   2   2   1   0   1   2   1   1   0   2   1   0   0   1   1   0   1   0   1   1   1   1   0   0   1   2   1   1   0   1   1   2   1   0   2   2   1   1   0   1   1   0   0   1   0   1   1   1   2   1   2   1   1   0   0   2   0   2   0   1   0   1   1   2   1   1   2   0   2   1   2   0   0   0   1   2   0   1   1   1   0   2   1   0   2   0   1   0   1   1   1   1   0   2
 MK-6-4                 0   1   0   0   2   1   1   1   1   1   0   0   1   0   1   1   1   1   1   2   1   1   1   1   1   2   0   1   1   1   1   1   2   1   1   0   0   2   2   1   0   1   1   1   0   1   2   1   1   1   2   2   0   1   0   2   0   1   1   2   0   1   0   0   1   2   1   0   1   1   1   0   0   1   2   1   0   0   2   0   2   1   2   0   2   0   1   2   0   1   1   0   1   1   1   1   1   2   1   1   0   2   1   1   2   0   2   2   0   1   1   2   1   1   0   1   1   0   0   0   1   0   1   0   1   0   1   1   0   0   1   2   2   1   0   1   0   2   1   0   2   2   1   1   1   1   1   0   0   1   0   2   1   1   1   1   2   1   1   0   1   1   1   2   0   1   0   1   1   2   1   1   2   0   2   1   1   0   0   0   0   2   0   1   1   1   0   2   1   1   2   0   1   0   1   1   1   1   0   2
 MK-6-5                 0   0   0   0   2   0   1   1   1   1   0   1   1   0   1   1   1   1   1   2   0   1   0   1   1   2   1   1   1   1   2   1   2   1   1   0   0   2   2   1   0   1   1   1   0   1   2   1   1   1   2   2   0   1   0   1   0   1   1   2   0   1   0   0   2   2   1   0   1   2   1   0   1   1   2   0   0   0   2   0   2   1   1   0   2   0   1   2   0   1   1   0   1   1   1   1   1   2   1   1   0   1   2   1   2   0   2   2   0   1   1   2   1   1   0   1   1   0   0   0   1   0   0   1   1   0   1   1   0   0   1   2   1   1   0   1   0   2   1   1   2   2   1   1   1   1   1   0   0   1   1   2   1   1   1   1   2   1   1   0   1   1   1   2   0   2   0   1   1   2   1   1   2   0   2   2   1   0   0   0   0   2   0   1   1   1   0   2   1   1   2   0   1   0   1   1   1   1   1   2
 MK-6-6                 0   0   0   1   2   1   2   1   0   1   0   1   1   0   1   1   2   1   1   2   0   1   0   0   1   1   2   1   1   1   2   1   2   2   1   1   0   2   2   1   1   1   1   1   0   1   2   1   1   1   2   2   0   1   0   1   0   1   1   2   0   1   0   0   2   1   1   1   2   2   1   0   1   1   1   0   0   0   1   0   2   1   1   1   2   0   1   2   1   1   1   1   1   1   2   1   1   2   1   1   0   2   1   1   2   0   2   1   0   1   1   2   2   0   0   0   1   0   0   0   0   0   0   1   0   0   1   0   0   0   1   2   1   0   0   1   0   2   1   1   2   2   1   1   1   1   1   0   0   1   2   2   1   1   1   1   2   1   1   0   1   2   1   2   0   2   0   1   0   2   1   1   2   1   1   2   1   1   0   1   0   2   1   1   1   1   0   2   1   1   1   0   1   0   1   1   1   1   0   2
 MK-6-7                 0   0   0   1   1   1   2   1   0   1   0   1   1   0   1   1   2   1   1   2   1   1   0   0   1   1   2   1   1   1   2   1   2   2   1   1   0   2   2   1   0   2   1   1   0   0   2   1   1   0   2   1   0   1   0   2   0   1   1   1   1   0   0   1   2   2   0   1   2   1   1   0   1   1   1   0   0   1   2   0   1   1   1   1   2   1   1   1   1   1   0   2   1   2   2   1   1   2   1   1   0   2   1   1   2   1   2   1   0   1   1   2   2   1   0   0   2   0   0   0   0   0   0   0   0   0   1   1   0   0   1   2   1   0   0   1   0   2   1   1   2   1   1   1   1   1   1   0   0   1   2   2   1   1   1   0   2   1   1   0   1   2   1   2   0   1   0   1   0   2   1   1   2   1   1   1   1   1   0   1   1   2   2   2   1   1   0   2   1   1   1   0   1   0   1   1   1   1   0   2
 MK-6-8                 0   0   0   1   1   1   1   1   1   1   0   1   1   0   1   0   2   1   1   2   1   1   0   0   1   1   2   0   0   1   2   1   2   2   1   1   0   2   2   1   0   2   1   1   0   0   1   1   1   0   2   1   0   1   0   2   0   2   1   1   1   0   1   1   2   2   0   1   1   1   1   0   1   1   1   0   0   1   1   0   1   1   1   0   2   2   1   2   1   2   0   2   1   2   2   1   1   2   1   1   0   2   1   1   2   2   1   2   0   1   1   2   1   1   1   0   2   0   0   0   0   0   1   0   0   0   0   1   0   0   1   1   1   0   0   1   0   2   1   1   2   1   2   0   2   1   1   1   0   1   2   2   1   1   1   1   2   1   1   0   1   2   1   2   0   2   0   1   0   2   1   1   2   1   1   1   0   1   0   1   1   1   1   1   1   1   0   2   1   1   1   0   2   0   1   1   0   1   0   2
 MK-6-9                 0   0   0   1   1   1   2   0   1   0   1   1   1   0   1   0   2   1   1   2   1   1   0   0   1   1   2   0   0   1   2   1   2   2   2   1   0   2   2   1   2   2   1   1   0   0   1   2   2   0   2   1   1   0   0   2   0   2   2   1   1   0   1   0   2   2   0   1   1   1   1   0   1   1   1   0   0   1   1   0   1   1   1   0   1   2   1   1   1   2   1   2   1   2   2   1   1   2   1   1   0   2   1   1   2   2   1   2   0   1   1   2   1   1   1   1   2   0   0   0   0   0   1   0   1   0   2   1   0   2   1   1   1   0   0   1   0   1   0   1   2   1   2   0   2   0   1   1   1   1   2   2   1   1   1   0   2   1   1   0   1   2   0   2   0   2   0   1   0   2   1   1   2   1   1   1   0   1   0   1   1   1   1   1   1   2   0   2   2   0   1   0   2   0   1   1   0   1   0   2
 MK-6-10                1   0   0   1   1   1   2   0   1   1   1   1   1   0   1   0   2   1   1   1   0   1   0   0   1   1   2   0   0   0   1   1   2   2   2   1   0   2   2   1   2   2   1   1   0   0   1   2   1   1   0   1   1   0   0   1   1   2   2   1   1   1   1   0   2   2   0   1   1   1   1   0   1   1   1   0   0   1   1   0   2   0   1   0   1   2   2   2   1   2   1   2   1   2   1   1   1   2   0   1   0   1   1   1   2   2   1   2   1   1   1   2   1   1   1   1   2   0   2   0   0   0   1   0   0   0   1   1   0   2   1   1   1   0   1   1   1   1   0   1   2   1   2   0   1   0   1   1   1   1   1   2   1   1   1   0   2   1   0   1   1   2   1   1   0   2   0   1   0   2   1   2   2   1   0   1   0   1   0   1   1   0   1   2   1   1   0   2   2   0   0   0   2   0   1   2   0   1   0   2
 MK-6-11                1   1   0   0   1   2   2   0   1   1   1   1   0   0   1   0   2   1   1   1   0   1   0   0   1   0   2   0   0   0   1   1   2   2   2   1   1   2   2   1   2   1   1   1   0   0   1   2   2   1   0   1   0   0   0   1   1   1   2   1   0   2   0   0   2   2   0   1   1   1   1   0   0   1   1   1   1   1   1   0   2   0   1   1   1   2   2   2   1   2   1   2   1   1   1   1   1   2   0   1   0   1   1   1   2   2   1   2   1   1   2   2   1   2   1   1   2   0   2   0   0   0   0   0   1   1   1   1   0   2   1   0   1   0   1   1   1   1   1   1   2   1   2   1   0   1   1   0   1   1   0   2   0   1   1   0   2   1   0   1   1   2   0   1   0   2   0   1   0   2   1   2   1   1   0   1   0   1   0   0   1   0   1   2   1   1   1   2   2   0   0   0   2   0   1   1   0   2   0   1
 MK-6-12                1   0   0   1   1   1   2   0   1   1   1   2   0   0   1   1   2   1   1   1   0   1   0   0   1   0   2   0   0   1   1   1   2   2   2   1   1   1   1   1   2   1   1   1   0   0   1   2   2   0   0   1   0   1   0   1   1   1   2   1   0   2   0   0   2   2   1   1   1   1   1   0   1   1   1   1   1   1   1   1   1   0   1   2   1   2   2   2   1   2   2   2   2   1   1   0   1   2   0   1   0   0   1   1   2   2   1   2   1   1   1   2   1   2   1   1   2   0   2   0   0   0   0   0   1   1   0   1   0   2   0   0   1   0   1   1   1   1   2   1   2   1   2   1   0   1   1   1   0   1   0   2   0   1   1   1   2   1   0   1   2   2   0   1   0   1   0   1   0   2   1   2   1   2   0   1   0   1   0   0   1   0   1   2   1   1   1   1   2   0   0   1   2   1   1   1   0   2   0   1
 MK-6-13                1   0   0   1   1   1   2   0   1   1   1   2   0   0   1   1   2   1   1   1   0   1   1   0   1   0   1   0   0   1   0   0   2   2   2   0   1   1   2   1   2   1   1   0   0   1   2   2   1   0   1   1   0   1   1   1   1   1   2   1   1   1   0   0   1   0   1   1   1   1   1   0   1   1   1   1   1   1   1   1   1   0   1   2   1   1   2   2   2   2   2   2   2   0   1   0   1   2   1   1   0   0   1   1   2   2   1   2   1   2   1   2   1   2   2   1   2   0   2   0   0   0   0   0   1   0   1   1   0   2   0   0   1   0   1   1   1   1   2   1   2   1   2   1   0   2   1   1   1   1   0   2   0   1   1   0   2   1   0   1   2   2   0   1   0   1   0   1   0   2   1   2   1   2   0   1   1   1   0   1   1   0   1   2   0   2   1   1   2   0   0   1   2   1   2   1   0   2   0   1
 MK-6-14                1   0   0   1   0   0   2   0   1   0   1   2   0   0   0   1   2   2   1   1   0   2   1   0   1   0   1   0   1   1   0   0   2   1   1   0   1   1   2   1   2   1   1   0   0   1   2   2   1   0   0   1   0   1   1   0   1   1   2   1   1   1   0   0   1   0   1   1   1   1   2   0   1   1   1   0   1   1   1   1   1   1   1   2   1   1   2   2   2   2   2   2   2   0   1   1   1   2   1   1   0   0   1   1   1   2   1   2   1   2   1   1   1   1   2   1   2   1   2   0   0   0   0   0   1   0   1   1   0   2   0   0   2   2   1   1   2   1   2   1   2   1   1   1   0   2   1   1   1   1   0   2   0   1   1   0   2   1   0   1   2   2   0   1   1   1   1   1   0   2   1   2   1   2   0   1   2   0   0   1   1   0   1   2   0   2   1   1   2   0   0   1   1   1   2   0   0   1   0   1
 MK-6-15                1   0   0   1   0   0   2   0   1   0   1   1   0   0   0   1   2   2   1   1   0   2   1   0   1   1   1   0   1   1   1   0   2   1   1   0   1   1   2   0   1   1   1   1   0   1   2   2   1   0   0   0   0   1   1   0   1   1   1   1   1   1   0   0   1   0   1   2   0   1   2   0   1   1   1   0   0   1   1   2   1   1   2   2   2   1   2   0   2   2   2   2   2   0   1   1   1   2   1   1   0   0   1   1   1   1   1   2   1   2   1   1   1   1   1   0   2   1   2   0   0   0   0   0   1   0   1   1   0   2   1   0   2   2   1   1   2   2   2   1   2   1   2   1   0   2   2   0   1   2   0   2   0   1   2   0   2   0   0   0   2   2   0   1   1   1   1   1   0   2   1   2   1   2   0   1   2   1   0   1   1   1   2   2   0   1   1   1   2   0   0   1   1   1   2   1   0   1   0   1
 MK-6-16                1   0   1   1   0   0   1   0   1   0   1   1   0   1   1   2   2   2   2   0   0   2   1   0   1   0   1   0   1   1   1   0   1   2   1   0   1   1   2   1   1   1   2   1   0   1   2   2   0   0   0   1   1   0   0   1   1   1   1   1   1   1   1   1   2   0   1   2   0   1   1   0   1   1   1   0   0   1   1   2   0   1   2   2   2   1   2   0   2   2   1   1   2   0   1   1   1   1   2   1   0   0   1   1   1   1   2   2   2   2   0   1   1   1   2   1   2   0   2   0   0   0   1   0   0   0   1   2   0   2   1   0   2   2   1   1   2   2   1   1   2   1   2   1   0   2   2   0   1   2   0   2   0   1   2   0   2   1   1   0   2   1   1   1   1   2   1   0   1   2   1   2   1   2   0   1   2   1   0   1   1   1   1   2   0   1   1   2   2   0   0   1   1   1   2   1   0   1   0   1
 
!****************************************** Phenotypic Data **********************************************************
!-100.0 is resevred for missing phenotype
SimulatedTrait1         9.1824    9.8627   10.5876   10.5949    9.7513    9.5820   11.0600    9.1576   10.4325   10.6706   10.1665   11.2789   12.0481   10.4277   11.0723    9.7445   10.3998    9.5620    9.6292    8.9796   11.0014    8.9836    9.9675    9.5941    9.3442    9.0761   10.8855   11.1056    9.4240    8.5596    8.6507    8.4731   10.4554   11.1070   10.2306   11.5622   10.7352   10.3610   10.1119    8.7073   10.4374    8.2669   10.7478   10.6059    9.3507    9.7550   10.8048    9.7297   11.2073    9.5761    9.5380    9.9341    9.6705   10.7549   10.4431    8.9282   10.1809    9.5858    9.2191    9.1113    9.5038    8.4643    9.1289   10.9531   10.0611   10.5217    9.9477   10.3356    9.2709   12.2908   10.6832    9.5229   10.0974   12.0744   10.5130    9.2942    9.5050   10.4425    9.4701    8.0381   10.6669    9.7501    8.9644   11.0595   10.4722    9.9217    9.4821    8.6183    9.2298   11.8495   10.8071   10.0070    9.3991   10.1788    7.8968   10.3718    8.1627   10.0337   11.9354   10.0037    8.8305    9.3103   11.2259    9.3347    9.7497   10.2268    9.6119    9.3208   11.2251   10.7005   10.2677   11.6859    8.8688    8.9483    9.0449    9.8138   10.2993   10.6276    9.9366   11.0801   11.2072    9.4579   12.2534   10.4429    9.9504   10.4561   10.3093   11.3241    9.4229   10.1409   10.4111   11.1238   12.1475   10.9150   10.6097    9.0474   10.5407    9.8611   11.8588   11.0050    9.8738   11.0340   11.5423   10.4733   10.3482    8.2402   10.3423   11.1960   10.2203   10.4967    8.4012   10.8628    8.0742    9.8548    9.1122   11.1872   10.0968   10.3687    9.6786    9.6690   10.0975   10.7514    8.5226    9.8259   12.1046   12.4330    9.1394   12.1110   10.6711   10.4829   11.7364    9.9014    9.4392    9.9756    9.6856    8.7446   11.4069    6.6112    9.3240    9.3012   11.8531   10.4437   10.0620    9.7396   11.4998    8.6772   10.8085    9.8747    9.6985   10.7496   11.2358   11.6202   10.0161   10.9735    9.6070    9.6232    9.9745   12.1972   10.8136   10.5788
 
