# Supplementary material for: Inclusive Composite Interval Mapping of QTL by Environment Interactions in Biparental Populations
Source: PLoS One. 2015 Jul 10;10(7):e0132414. doi: 10.1371/journal.pone.0132414 (PMC4498613; doi:10.1371/journal.pone.0132414)
Supplement: S2 File — (ZIP) [file pone.0132414.s002.zip › F2 population/e=1/run_00093.met]

!**********************Note: lines staring with "!" are remarks and will be ignored in the program********************
!*********************************General Information**********************************
!Assuming F1 = P1 x P2, populations available in QTL IciMapping are: 
!  1, P1BC1F1 = P1 x F1, the first backcrossing where P1 is used as the recurrent parent;
!  2, P2BC1F1 = P2 x F1, the first backcrossing where P2 is used as the recurrent parent;
!  3, F1DH, F1-derived doubled haploids; 
!  4, RIL or F1RIL, recombination inbred lines through the repeated selfing of F1;
!  5, P1BC1RIL, recombination inbred lines through the repeated selfing of P1BC1F1;
!  6, P2BC1RIL, recombination inbred lines through the repeated selfing of P2BC1F1;
!  7, F2, the selfing generation of F1;
!  8, F3, the selfing generation of F2;
!  9, P1BC2F1, the second backcrossing where P1 is used as the recurrent parent; 
! 10, P2BC2F1, the second backcrossing where P2 is used as the recurrent parent;
! 11, P1BC2RIL, recombination inred lines through the repeated selfing of P1BC2F1; 
! 12, P2BC2RIL, recombination inred lines through the repeated selfing of P2BC2F1; 
! 13, P1BC1F2, the selfing generation of P1BC1F1; 
! 14, P2BC1F2, the selfing generation of P2BC1F1; 
! 15, P1BC2F2, the selfing generation of P1BC2F1; 
! 16, P2BC2F2, the selfing generation of P2BC2F1; 
! 17, P1BC1DH, P1BC1F1-derived doubled haploids; 
! 18, P2BC1DH, P2BC1F1-derived doubled haploids; 
! 19, P1BC2DH, P1BC2F1-derived doubled haploids; 
! 20, P2BC2DH, P2BC2F1-derived doubled haploids; 
   7      !Mapping Population (see remarks above)
   2      !Mapping Function (1 for Kosambi; 2 for Haldane; 3 for Morgan)
   2      !Marker Space Type (1 for intervals; 2 for positions)
   1      !Marker Space Unit(1 for centiMorgans; 2 for Morgan)
   6      !Number of Chromosomes (or Linkage Groups)
 200      !Size of the mapping population
   1      !Number of environments
 
!***************************************** Chromosomes and Linkage Maps **********************************************
!Chromosome                 NumMarkers
-CH1                        16
-CH2                        16
-CH3                        16
-CH4                        16
-CH5                        16
-CH6                        16
!Linkage map (Marker name followed by position or the interval length)
 MK-1-1                1     0.000
 MK-1-2                1    10.000
 MK-1-3                1    20.000
 MK-1-4                1    30.000
 MK-1-5                1    40.000
 MK-1-6                1    50.000
 MK-1-7                1    60.000
 MK-1-8                1    70.000
 MK-1-9                1    80.000
 MK-1-10               1    90.000
 MK-1-11               1   100.000
 MK-1-12               1   110.000
 MK-1-13               1   120.000
 MK-1-14               1   130.000
 MK-1-15               1   140.000
 MK-1-16               1   150.000
 MK-2-1                2     0.000
 MK-2-2                2    10.000
 MK-2-3                2    20.000
 MK-2-4                2    30.000
 MK-2-5                2    40.000
 MK-2-6                2    50.000
 MK-2-7                2    60.000
 MK-2-8                2    70.000
 MK-2-9                2    80.000
 MK-2-10               2    90.000
 MK-2-11               2   100.000
 MK-2-12               2   110.000
 MK-2-13               2   120.000
 MK-2-14               2   130.000
 MK-2-15               2   140.000
 MK-2-16               2   150.000
 MK-3-1                3     0.000
 MK-3-2                3    10.000
 MK-3-3                3    20.000
 MK-3-4                3    30.000
 MK-3-5                3    40.000
 MK-3-6                3    50.000
 MK-3-7                3    60.000
 MK-3-8                3    70.000
 MK-3-9                3    80.000
 MK-3-10               3    90.000
 MK-3-11               3   100.000
 MK-3-12               3   110.000
 MK-3-13               3   120.000
 MK-3-14               3   130.000
 MK-3-15               3   140.000
 MK-3-16               3   150.000
 MK-4-1                4     0.000
 MK-4-2                4    10.000
 MK-4-3                4    20.000
 MK-4-4                4    30.000
 MK-4-5                4    40.000
 MK-4-6                4    50.000
 MK-4-7                4    60.000
 MK-4-8                4    70.000
 MK-4-9                4    80.000
 MK-4-10               4    90.000
 MK-4-11               4   100.000
 MK-4-12               4   110.000
 MK-4-13               4   120.000
 MK-4-14               4   130.000
 MK-4-15               4   140.000
 MK-4-16               4   150.000
 MK-5-1                5     0.000
 MK-5-2                5    10.000
 MK-5-3                5    20.000
 MK-5-4                5    30.000
 MK-5-5                5    40.000
 MK-5-6                5    50.000
 MK-5-7                5    60.000
 MK-5-8                5    70.000
 MK-5-9                5    80.000
 MK-5-10               5    90.000
 MK-5-11               5   100.000
 MK-5-12               5   110.000
 MK-5-13               5   120.000
 MK-5-14               5   130.000
 MK-5-15               5   140.000
 MK-5-16               5   150.000
 MK-6-1                6     0.000
 MK-6-2                6    10.000
 MK-6-3                6    20.000
 MK-6-4                6    30.000
 MK-6-5                6    40.000
 MK-6-6                6    50.000
 MK-6-7                6    60.000
 MK-6-8                6    70.000
 MK-6-9                6    80.000
 MK-6-10               6    90.000
 MK-6-11               6   100.000
 MK-6-12               6   110.000
 MK-6-13               6   120.000
 MK-6-14               6   130.000
 MK-6-15               6   140.000
 MK-6-16               6   150.000
!*********************************** Marker Types ********************************************************************
!Co-dominant marker: When heterozygote F1 is present, P1 is coded as 2, F1 is coded as 1, and P2 is coded as 0; Otherwise, P1 is coded as 2, and P2 is coded as 0. 
!Dominant marker: When heterozygote F1 is present, P1 and F1 are coded as 12, and P2 is coded as 0; Otherwise, P1 is coded as 2, and P2 is coded as 0.  
!Recessive markers: When heterozygote F1 is present, P1 is coded as 2, and F1 and P2 are coded as 10; Otherwise, P1 is coded as 2, and P2 is coded as 0. 
!Missing marker is coded as -1. 
 MK-1-1                 2   1   2   1   1   1   2   1   0   2   0   2   2   2   0   1   2   1   1   1   0   0   2   1   1   0   0   2   1   1   0   0   1   1   0   1   0   1   1   1   1   1   1   1   0   0   1   2   2   2   2   2   1   2   1   1   1   0   1   1   1   1   2   0   0   1   1   1   1   2   1   1   2   1   1   1   1   1   1   0   1   2   1   1   1   2   0   0   0   2   2   0   1   0   0   0   2   1   1   0   0   0   0   0   0   1   2   1   2   1   1   2   1   1   1   1   0   1   1   1   1   1   1   0   1   1   1   2   2   2   0   1   2   2   0   0   2   1   1   1   1   1   2   0   0   0   2   1   1   2   1   0   1   2   1   2   2   2   1   1   2   0   0   0   0   1   1   1   1   0   0   2   1   0   2   1   2   1   1   1   1   0   1   1   1   1   1   0   1   2   2   1   2   1   0   2   0   0   0   1
 MK-1-2                 2   1   0   1   1   1   2   1   1   2   0   2   2   2   0   0   2   1   0   1   1   0   2   1   1   1   0   1   0   1   1   0   1   1   1   1   0   0   1   1   0   1   1   1   0   1   1   2   2   1   1   2   1   2   1   0   1   0   1   1   1   1   2   1   0   0   1   2   1   2   1   0   2   1   2   1   0   1   1   0   1   2   2   1   0   2   0   0   0   2   2   0   1   0   0   0   2   0   1   0   1   0   0   0   0   1   2   1   2   1   1   2   0   0   1   1   0   1   2   2   1   1   1   0   1   0   1   2   2   2   0   0   2   2   0   0   2   0   1   1   1   1   2   0   1   0   2   1   1   2   2   0   1   2   1   2   2   2   1   1   2   0   0   0   1   1   1   2   2   0   1   2   0   0   1   1   1   1   0   1   0   1   1   1   1   1   1   0   1   2   1   1   2   2   0   0   0   0   0   0
 MK-1-3                 1   1   0   1   1   1   2   1   1   2   0   1   2   2   0   0   2   1   0   1   1   0   2   1   2   1   0   1   0   1   1   1   2   1   1   2   0   0   1   1   1   1   1   0   0   1   1   1   2   1   1   1   1   1   1   0   1   0   1   1   1   1   2   1   0   0   1   2   1   2   1   0   2   1   2   1   0   1   2   0   1   2   2   1   0   2   0   0   0   2   2   0   1   0   1   0   2   1   1   1   1   0   1   0   0   1   2   1   1   1   0   2   0   0   2   0   0   1   2   1   1   1   1   0   1   1   2   2   2   2   0   0   2   2   1   0   2   0   0   1   1   1   2   0   1   0   2   1   2   1   2   0   1   2   1   2   2   2   0   1   2   0   0   0   1   0   0   1   1   0   2   2   0   0   1   1   1   1   0   0   0   1   1   1   1   1   1   0   2   2   1   1   1   2   1   0   0   0   0   0
 MK-1-4                 1   1   1   1   2   1   2   1   1   2   1   1   2   2   0   0   2   1   0   1   1   0   2   1   2   1   0   1   0   1   1   1   2   1   1   2   1   0   1   1   1   1   1   1   0   0   0   1   2   1   1   1   1   1   2   0   1   0   1   1   1   1   2   1   2   0   1   2   0   1   1   1   2   1   2   1   0   1   2   0   1   2   2   1   0   2   0   1   0   2   2   0   1   1   1   0   2   0   1   1   2   0   1   0   0   1   2   2   2   1   0   2   0   0   2   0   0   2   2   1   1   2   1   0   1   2   2   2   2   2   1   0   2   2   1   0   2   0   0   1   1   1   2   0   1   0   0   1   1   2   2   0   1   2   1   2   2   2   0   1   2   0   0   1   1   0   0   1   0   0   1   2   0   0   1   1   1   1   0   0   0   1   1   1   1   1   1   0   2   2   1   1   1   0   1   0   0   1   0   0
 MK-1-5                 1   1   1   1   2   1   2   1   1   2   1   1   2   2   0   0   2   1   0   1   1   1   1   1   2   1   0   1   0   1   1   1   1   1   1   1   0   0   1   1   1   1   1   1   0   1   1   1   1   1   1   1   1   1   2   0   1   0   1   1   1   1   1   1   1   0   0   2   0   1   0   0   2   1   2   1   0   1   2   0   1   2   2   1   0   1   1   2   0   1   2   0   1   1   1   0   2   0   1   1   2   1   1   1   0   1   2   2   2   2   1   2   1   1   2   1   0   1   2   1   1   1   1   0   1   2   2   2   2   2   1   0   2   2   1   0   1   0   1   0   1   0   2   1   1   0   0   2   1   1   2   0   1   2   1   2   2   2   0   1   1   0   0   1   1   0   0   0   1   0   1   2   0   1   1   1   1   1   0   0   0   1   1   1   1   1   1   0   1   1   1   1   1   0   1   0   1   1   0   0
 MK-1-6                 1   1   1   1   2   1   2   1   1   2   1   1   2   2   0   0   2   1   0   1   1   1   1   1   1   1   0   1   1   1   1   1   1   0   0   1   1   0   1   2   1   1   1   1   0   1   1   1   0   1   1   1   1   1   2   0   1   0   1   1   1   1   1   1   2   0   0   2   0   1   0   0   2   1   2   1   0   1   2   0   1   2   2   1   0   0   1   2   0   1   2   0   1   1   1   0   1   0   0   1   2   1   1   1   0   2   2   2   1   2   1   2   1   2   2   1   0   1   2   1   1   2   1   1   1   2   2   2   2   1   1   0   2   2   1   1   1   0   1   1   1   0   1   1   1   0   1   2   1   1   2   0   1   2   2   2   2   2   0   1   1   0   0   1   0   1   1   0   0   0   1   2   0   1   0   1   1   1   1   0   0   1   1   1   1   1   0   0   1   1   1   1   0   0   1   0   0   1   0   0
 MK-1-7                 1   1   1   1   2   1   2   1   1   2   1   1   2   2   0   0   2   1   0   1   1   1   2   1   1   2   0   1   1   1   1   1   1   0   1   1   1   0   0   2   1   2   1   2   0   1   1   1   0   1   1   1   1   1   2   0   0   0   1   2   0   1   1   2   2   0   1   1   0   1   0   0   2   1   2   1   0   1   2   0   1   1   2   1   0   0   2   2   0   1   2   0   1   1   1   0   2   0   0   1   2   1   2   1   0   1   2   2   1   2   1   2   1   2   2   1   1   1   2   1   0   1   1   1   1   2   1   2   1   1   1   0   2   2   1   0   1   0   1   1   1   0   1   1   1   0   1   2   1   1   1   0   1   1   2   2   1   2   0   1   1   0   0   1   0   1   1   0   1   0   0   2   0   1   0   1   0   1   1   0   0   1   1   1   1   1   0   0   1   1   1   0   0   0   2   0   1   1   0   0
 MK-1-8                 1   1   1   1   2   1   2   2   1   2   1   1   2   2   0   0   2   1   0   1   1   1   2   1   0   1   0   1   1   1   1   1   2   0   2   1   1   0   0   1   1   1   1   1   0   1   1   1   0   1   1   2   1   1   2   0   0   0   1   2   0   1   1   2   2   1   1   1   0   2   0   0   1   0   2   1   1   1   2   1   1   1   2   1   0   0   2   1   0   1   2   1   1   1   1   0   1   0   0   1   2   1   2   1   0   1   2   2   1   2   0   2   1   2   2   1   1   1   2   1   0   1   1   1   0   2   2   1   1   1   1   0   2   2   0   0   1   0   1   1   1   0   1   1   2   0   1   2   1   1   1   0   1   1   2   2   1   1   0   1   1   1   0   2   0   1   1   0   1   0   1   2   0   1   0   1   0   1   1   0   0   0   1   1   1   1   0   0   1   1   1   0   0   0   1   0   1   1   0   0
 MK-1-9                 1   1   1   0   2   1   2   2   1   2   1   1   2   2   0   0   1   1   0   1   1   1   2   1   0   1   0   1   1   1   1   0   2   1   2   1   1   0   0   1   1   1   1   1   0   1   1   1   1   1   1   1   1   1   1   0   0   0   1   2   0   0   1   2   2   1   1   1   0   2   0   0   1   1   2   1   1   2   2   2   1   1   2   1   0   0   2   1   1   1   1   1   1   1   1   0   1   0   0   1   2   0   2   1   1   1   2   2   1   2   0   1   1   1   2   1   1   1   2   1   0   1   1   1   1   2   2   1   1   1   1   0   2   1   1   0   1   0   1   1   1   0   1   1   1   0   1   2   1   0   0   0   1   2   2   2   1   1   0   1   0   1   0   2   0   0   1   2   1   0   1   2   1   1   0   1   0   1   1   0   1   0   1   1   1   1   1   1   1   1   1   0   0   1   1   0   1   1   0   0
 MK-1-10                2   1   1   0   2   1   2   2   1   2   1   1   2   2   1   0   1   1   0   0   1   1   2   1   0   1   0   1   1   1   1   0   2   1   2   1   1   0   0   1   2   1   1   1   1   1   1   2   1   1   0   1   1   1   1   0   0   0   1   2   0   0   2   2   2   1   1   1   0   2   0   0   1   1   2   2   1   2   2   2   0   1   1   1   1   0   2   1   0   1   2   1   1   1   1   0   1   0   0   2   2   0   1   1   1   1   1   2   1   2   1   1   1   1   1   1   1   1   2   1   0   1   1   1   1   2   2   1   0   1   1   0   2   1   1   0   1   0   1   2   1   1   2   1   1   0   1   2   1   0   0   0   1   2   2   2   0   1   0   1   0   1   0   2   0   0   1   2   1   0   1   2   1   1   0   1   0   0   1   0   1   0   1   1   0   1   1   1   1   2   1   0   0   1   1   0   1   1   0   0
 MK-1-11                2   0   1   0   2   1   2   2   1   1   1   1   2   1   1   0   1   0   1   0   1   1   2   1   0   1   1   1   1   1   1   0   2   1   2   1   1   0   2   1   2   1   1   1   1   1   0   2   1   2   0   1   1   1   1   1   1   0   2   2   0   0   2   1   2   1   1   1   1   2   0   0   1   1   2   2   2   2   2   2   0   1   1   0   1   0   1   1   0   1   2   1   1   2   1   1   1   1   0   2   1   0   1   1   1   1   1   2   1   2   1   1   1   2   1   0   1   1   1   1   0   1   2   1   1   2   2   1   0   2   1   1   2   1   1   0   1   0   2   2   1   1   2   1   1   0   1   2   2   0   0   1   1   2   2   1   0   1   1   1   1   1   0   1   0   0   2   2   1   0   1   2   1   1   0   1   0   0   1   0   2   1   1   1   1   0   1   1   1   2   1   0   0   1   1   0   1   1   1   0
 MK-1-12                2   0   1   0   1   1   2   1   1   1   1   1   1   1   1   1   1   0   1   0   2   1   2   2   0   1   1   1   1   1   1   0   2   1   2   1   2   0   1   1   1   0   1   1   1   0   0   2   1   2   0   1   1   0   1   1   1   0   2   2   0   0   2   1   1   1   1   2   1   2   0   0   1   2   1   1   2   2   2   2   0   1   0   0   1   0   1   1   0   1   1   1   1   2   0   0   1   0   0   2   1   0   1   1   1   1   1   1   1   2   1   1   1   2   0   1   1   0   1   1   1   1   2   1   1   2   2   1   0   2   0   1   2   1   1   0   1   1   2   2   1   1   2   1   1   0   0   2   1   0   0   1   1   1   2   0   0   1   1   2   1   1   0   2   0   0   2   2   1   0   1   2   1   1   0   2   0   0   1   0   2   0   1   0   1   0   1   1   1   2   1   1   1   1   1   0   0   1   0   1
 MK-1-13                2   0   1   0   1   1   2   1   1   1   1   1   1   1   1   1   1   0   1   1   2   0   2   2   0   1   1   2   1   1   1   0   2   1   2   1   1   0   1   0   1   0   2   1   1   0   0   2   1   1   0   1   1   1   1   1   1   0   2   1   1   0   1   1   1   1   1   2   1   2   1   0   1   2   2   1   2   2   1   2   0   1   0   0   1   0   1   1   1   1   1   1   0   2   2   1   1   1   1   2   1   0   1   1   1   1   1   1   1   2   1   1   1   2   0   1   0   0   0   1   1   0   2   1   1   1   2   1   0   2   0   1   2   1   1   0   2   1   2   2   1   1   2   1   1   0   0   2   1   0   0   0   1   1   2   0   0   1   1   2   2   0   0   1   0   0   1   2   0   0   1   2   1   1   0   0   0   0   1   0   2   0   1   0   1   0   1   0   1   2   1   1   1   2   1   0   0   1   0   1
 MK-1-14                2   0   1   0   1   1   2   1   1   1   1   1   1   0   1   1   1   0   1   0   2   0   2   2   0   2   1   2   0   1   1   1   1   1   2   1   1   0   1   0   1   0   2   1   0   0   0   2   1   1   0   1   0   1   1   1   2   0   2   1   1   0   1   1   1   1   1   2   1   2   0   0   1   1   2   1   1   2   1   2   0   1   0   1   1   0   1   1   1   0   1   1   0   2   1   1   2   1   1   2   0   0   1   1   1   1   1   2   1   2   1   1   1   2   1   1   1   0   1   1   1   0   2   1   1   1   2   1   0   2   0   1   2   1   0   1   1   1   2   2   1   2   2   1   1   0   0   2   1   0   0   1   1   1   1   1   0   0   1   2   1   0   0   1   0   0   1   2   1   0   1   2   1   1   0   0   1   0   1   0   2   1   1   0   1   0   1   1   0   2   1   1   1   2   1   0   0   1   1   1
 MK-1-15                2   0   1   0   1   1   2   1   1   1   1   1   1   0   1   1   1   0   1   1   2   0   2   2   0   2   1   2   0   1   1   2   1   1   2   1   1   0   1   1   0   0   1   1   0   0   0   2   0   1   0   1   0   1   1   1   2   1   1   1   1   0   1   1   1   1   1   1   2   1   0   0   1   1   2   1   1   2   1   2   0   1   0   1   1   0   1   1   1   0   1   1   0   2   1   1   2   1   1   1   0   0   1   1   1   0   1   2   1   1   0   1   1   2   2   1   1   0   1   1   1   0   2   1   1   2   2   1   0   1   0   1   2   1   0   1   1   0   2   2   1   2   1   1   1   0   1   2   1   1   0   1   2   1   1   1   0   0   1   2   1   0   0   0   0   1   1   2   1   0   1   2   1   0   0   1   1   0   1   0   2   1   1   1   1   1   1   1   0   2   0   1   1   1   1   1   1   1   1   1
 MK-1-16                2   1   1   0   1   0   2   0   0   1   1   1   0   0   2   1   1   0   1   1   2   0   1   2   0   2   1   2   0   1   1   2   1   0   2   1   0   0   2   1   0   0   1   0   0   1   0   2   0   1   0   1   0   1   1   1   2   1   0   1   1   0   1   1   1   1   1   1   2   1   0   1   2   1   2   1   1   2   2   2   0   1   0   1   1   1   1   1   1   0   1   2   0   2   1   1   2   1   1   0   0   0   1   1   1   1   1   2   1   1   0   1   1   1   2   2   1   0   1   1   1   0   2   1   1   2   2   2   0   1   0   1   2   1   0   1   1   0   2   2   1   2   1   2   1   1   1   2   1   1   0   1   2   1   0   1   1   0   1   2   1   0   0   0   0   1   1   2   1   0   1   1   1   0   1   1   1   0   0   0   2   1   0   1   1   1   1   2   0   2   0   1   1   1   1   2   1   1   1   1
 MK-2-1                 0   0   1   1   0   0   1   2   1   0   0   2   1   2   1   1   2   1   0   0   1   2   2   1   2   0   1   2   1   1   0   2   1   2   1   1   0   1   1   0   0   1   0   2   1   2   1   1   0   2   2   1   1   0   2   0   1   2   2   1   2   0   1   2   0   1   1   2   1   0   1   0   2   2   2   1   2   2   1   1   0   1   1   0   1   0   2   1   1   1   1   1   1   2   2   1   1   1   2   1   1   1   0   2   2   1   1   1   1   1   0   1   1   1   1   0   2   2   1   1   1   0   0   2   1   2   1   1   0   1   2   1   0   1   2   2   0   0   2   1   2   1   2   0   0   1   1   0   2   1   2   0   1   1   2   1   0   2   1   1   2   1   0   1   1   1   1   0   1   0   1   1   0   2   1   1   1   1   1   1   0   0   1   1   1   1   2   2   2   2   2   2   0   1   1   1   0   1   0   2
 MK-2-2                 0   0   1   1   1   0   1   2   0   0   0   2   1   2   1   1   2   1   0   0   1   2   1   1   1   0   1   2   1   1   0   2   1   2   1   1   1   1   1   0   1   1   0   2   1   2   2   1   0   2   2   1   1   0   2   0   1   2   2   1   1   0   1   2   0   1   1   2   1   0   1   0   1   1   1   2   2   2   0   1   1   1   1   0   2   1   2   1   1   1   1   1   1   1   2   1   1   1   2   1   1   1   0   2   2   1   1   1   1   1   0   2   1   1   1   0   2   2   2   2   1   0   0   2   1   2   1   1   0   1   1   1   0   1   2   2   0   0   2   1   2   1   2   0   1   1   1   1   2   1   2   0   2   2   2   1   0   1   1   1   2   1   0   1   1   2   1   0   0   1   0   1   0   2   1   1   1   1   1   1   1   0   1   1   1   0   2   1   2   2   2   2   0   1   1   1   0   1   0   0
 MK-2-3                 1   0   1   1   2   0   1   2   0   0   1   1   1   2   1   1   2   1   0   0   1   2   1   1   1   0   1   2   1   1   0   2   1   2   2   1   0   1   1   0   1   1   1   2   1   2   2   1   0   2   2   1   1   0   2   0   2   1   2   1   1   0   1   1   0   1   1   2   1   0   1   0   1   1   1   2   1   2   0   1   1   1   1   0   1   1   2   1   1   1   1   1   1   1   2   1   0   1   2   1   1   1   0   2   2   1   1   1   2   1   0   2   1   1   1   0   2   2   1   2   1   1   0   2   1   2   1   1   0   1   1   1   1   1   1   2   0   1   2   1   2   1   2   0   1   1   1   1   1   1   2   0   2   2   2   2   0   1   1   1   2   1   0   1   1   2   0   0   0   1   0   2   0   2   1   1   1   1   1   1   1   1   1   1   1   1   2   0   2   2   2   1   0   1   1   1   0   2   0   0
 MK-2-4                 1   0   1   1   2   0   1   2   0   0   1   1   1   2   1   1   1   1   0   1   1   2   1   1   1   0   1   1   1   1   0   2   1   2   1   1   0   1   1   1   1   1   1   2   1   2   2   1   0   1   2   1   1   0   1   1   2   1   2   1   1   0   1   1   0   1   1   2   0   0   0   0   1   1   1   2   1   2   0   1   0   0   0   0   1   1   1   1   1   1   1   1   1   2   1   1   0   1   1   1   1   1   1   2   1   1   0   1   2   1   0   2   1   1   1   1   2   2   1   2   1   1   0   1   2   2   1   1   0   1   1   1   1   1   1   2   0   1   2   1   2   1   2   0   1   0   1   1   1   1   2   0   1   2   2   2   0   1   1   1   2   2   0   1   1   0   0   0   1   1   0   2   0   1   1   1   0   0   1   1   1   1   0   1   1   1   2   2   2   2   1   1   1   1   0   1   0   2   0   0
 MK-2-5                 1   1   0   1   2   0   1   1   0   0   1   1   1   2   1   2   1   1   0   1   1   2   1   1   0   0   1   0   1   1   0   2   1   2   1   1   0   1   2   1   1   1   1   2   2   2   2   1   0   1   2   1   1   0   1   1   2   1   1   1   1   0   2   0   0   1   1   2   0   1   1   0   1   1   1   2   1   2   0   1   0   1   1   1   1   1   1   1   1   1   1   1   1   2   1   1   0   1   1   1   0   1   1   2   1   1   0   1   2   1   0   2   0   1   1   1   2   2   1   2   1   1   1   1   2   1   1   2   0   1   1   1   1   0   1   1   0   2   1   1   2   1   2   0   1   0   1   2   1   1   2   0   1   2   2   2   0   0   1   1   2   1   0   1   1   0   0   0   0   2   0   2   1   1   0   1   1   0   1   1   1   1   0   1   1   1   2   2   2   2   0   1   1   1   1   0   0   2   0   0
 MK-2-6                 1   1   0   1   1   0   1   1   0   0   0   1   1   2   1   2   1   1   1   1   1   2   1   1   1   0   1   0   1   2   0   2   1   2   1   2   0   1   2   1   2   1   1   2   2   1   2   1   1   0   2   1   0   0   1   2   2   1   1   0   1   0   0   0   0   0   1   2   0   1   1   1   0   1   1   2   1   2   0   1   0   1   1   1   1   1   1   2   1   1   1   1   2   2   0   2   0   1   1   1   0   1   1   1   1   1   0   1   2   0   1   1   0   1   2   1   2   2   1   2   1   1   1   1   2   1   1   2   0   1   1   1   1   1   1   1   0   1   1   1   2   1   2   0   1   1   1   2   1   1   2   0   0   1   2   2   0   0   1   1   2   1   0   2   1   0   0   0   0   2   0   2   1   1   0   1   1   0   1   1   1   1   0   1   1   1   2   2   1   2   0   0   1   1   2   0   0   2   0   0
 MK-2-7                 1   0   0   1   1   0   1   1   0   1   0   1   1   2   1   2   1   1   1   1   1   2   1   1   2   0   1   0   0   1   0   2   1   2   2   2   0   1   2   1   2   2   1   1   1   1   2   0   0   0   2   1   1   0   1   2   2   2   1   0   1   0   0   0   0   1   1   1   0   1   1   1   0   1   1   2   1   2   0   1   0   1   1   1   1   1   1   2   1   1   0   2   2   1   0   2   0   1   1   1   1   1   1   1   1   1   1   1   2   0   1   1   0   1   2   1   2   2   1   2   0   1   1   1   1   1   1   2   0   2   2   2   1   1   1   0   0   1   1   1   2   1   1   0   1   1   2   2   1   1   1   0   0   0   1   2   1   0   1   1   2   1   0   1   1   1   1   0   0   1   0   2   1   1   1   1   1   1   1   1   1   1   0   1   1   1   1   2   0   2   0   0   1   1   2   0   1   2   0   0
 MK-2-8                 1   0   0   1   1   0   1   1   0   1   1   1   0   2   2   2   1   1   1   1   1   2   1   1   2   0   1   0   1   1   1   2   1   2   1   2   0   2   2   1   2   1   1   1   1   0   2   0   0   0   1   1   1   0   1   2   2   1   1   1   2   1   1   0   0   1   1   1   1   1   2   2   0   0   1   1   1   2   1   1   0   1   1   1   2   1   0   2   0   1   0   2   2   1   0   2   0   1   1   1   1   1   1   1   1   1   2   1   2   0   1   1   0   1   2   1   2   2   1   2   0   1   1   1   1   1   1   1   0   2   1   2   1   1   1   0   0   1   0   1   2   1   1   0   0   1   1   1   1   1   2   0   0   0   1   2   1   0   1   1   1   1   0   0   1   0   1   0   0   1   0   2   0   1   1   1   1   1   1   1   1   1   1   1   1   1   1   1   1   2   0   1   1   1   2   0   1   2   0   0
 MK-2-9                 1   0   0   2   1   0   0   1   0   1   1   1   0   2   1   2   1   1   1   1   1   2   1   1   2   0   1   0   1   1   0   2   1   1   1   1   0   2   1   1   1   1   1   1   2   0   2   0   1   1   1   1   0   0   1   2   2   1   1   1   2   1   1   0   0   1   1   1   0   1   2   2   0   0   1   1   1   2   1   1   0   1   1   1   2   1   1   2   0   1   0   1   2   1   1   2   0   1   1   1   1   1   1   1   1   1   2   1   2   1   1   1   0   2   2   0   2   2   1   2   0   0   1   1   1   1   1   1   1   2   1   2   1   2   1   0   2   1   0   2   2   1   1   0   0   1   1   1   2   1   2   0   0   0   1   2   1   0   1   1   1   1   0   0   1   0   1   0   0   1   0   2   0   1   1   1   1   1   1   1   1   1   1   0   1   1   1   1   1   1   0   1   1   1   2   0   1   2   1   0
 MK-2-10                1   0   0   2   1   0   0   1   0   1   2   1   0   2   1   2   1   1   1   1   1   1   1   2   2   1   1   1   1   1   0   2   1   1   1   0   0   2   1   1   1   1   1   1   2   0   2   1   0   1   1   1   0   0   1   2   2   1   1   1   2   1   0   0   0   1   1   1   0   1   2   2   1   0   2   1   2   2   1   1   0   1   2   1   2   1   1   2   0   0   1   2   2   1   1   2   0   1   1   1   2   1   1   1   1   1   2   1   1   1   1   1   0   2   2   0   2   2   1   1   0   0   1   1   1   1   1   1   1   2   1   2   0   1   1   0   2   1   0   2   2   1   1   0   1   1   1   0   1   1   2   0   0   0   1   2   1   1   1   1   0   0   0   0   1   0   1   0   0   1   0   2   0   1   1   1   0   2   1   1   1   1   1   0   1   0   2   1   1   1   0   1   1   1   2   0   1   2   1   0
 MK-2-11                1   1   0   2   1   0   0   0   0   1   1   1   0   2   1   2   1   1   0   1   1   1   1   1   2   1   1   1   1   1   0   2   1   1   1   1   0   2   0   1   0   1   1   1   2   0   2   1   0   1   2   1   0   1   1   1   2   1   1   1   2   1   0   0   0   2   1   1   0   1   1   2   1   0   2   0   2   2   0   1   0   1   2   1   2   1   1   2   0   0   1   2   2   2   1   2   0   1   1   1   2   1   1   1   1   1   2   1   1   1   1   1   0   1   2   0   2   1   1   1   0   0   2   1   0   1   1   1   1   2   1   2   0   1   1   0   2   1   0   2   2   1   1   0   1   1   1   1   1   1   2   1   1   0   1   1   0   1   1   1   0   0   0   0   1   0   1   0   0   1   0   0   0   1   1   1   2   1   1   1   1   1   1   0   1   0   2   1   1   1   0   1   1   1   2   0   1   2   2   0
 MK-2-12                1   1   0   2   0   0   0   0   0   1   1   1   0   2   1   1   1   1   0   1   1   0   1   1   2   1   1   1   1   1   0   1   1   1   2   1   0   2   0   2   0   1   1   1   2   0   2   1   0   1   2   1   1   1   1   1   2   1   1   2   2   1   0   0   0   2   0   1   0   2   1   2   2   1   2   0   2   2   1   1   0   1   2   1   2   2   1   1   0   0   1   2   2   2   2   1   0   2   1   1   2   1   1   1   1   1   2   0   1   1   1   1   1   1   2   0   2   2   1   1   0   0   2   2   0   1   1   1   1   2   1   2   0   1   1   0   2   1   1   2   2   1   1   1   1   1   1   1   1   1   1   1   1   0   1   1   0   1   1   1   0   0   1   0   1   0   1   0   1   1   1   0   0   1   1   2   2   1   1   1   1   1   1   0   1   0   2   1   1   1   0   1   2   1   1   0   1   2   2   0
 MK-2-13                1   1   1   2   0   0   2   1   0   0   1   1   0   1   2   0   2   1   0   1   2   0   0   1   2   1   1   0   1   1   0   1   1   1   2   1   1   2   0   2   0   1   1   1   2   1   2   1   0   1   2   1   1   1   1   1   2   1   1   2   2   1   0   0   0   1   1   1   0   2   1   1   2   0   2   0   1   2   1   1   0   1   2   1   2   2   1   1   0   0   1   1   2   1   2   1   0   1   1   1   1   1   1   1   1   0   1   0   1   1   1   0   2   1   2   0   2   2   1   2   0   0   2   2   0   1   2   1   1   2   1   2   0   1   1   0   2   1   1   2   2   1   1   1   1   2   0   2   1   1   1   1   1   0   2   1   0   1   2   1   0   0   2   0   1   0   2   1   1   1   1   1   0   0   1   2   2   1   1   1   1   1   1   0   1   0   2   1   1   1   0   1   1   1   1   0   1   2   2   0
 MK-2-14                1   2   2   2   0   2   2   1   0   0   1   1   0   0   2   0   1   1   0   1   1   0   0   1   2   1   2   0   1   1   0   1   1   1   2   0   0   2   0   1   0   1   1   1   1   1   2   1   0   1   1   1   1   1   1   1   2   1   1   2   2   0   0   0   1   1   1   1   0   1   1   0   2   1   2   0   1   1   1   1   1   1   1   1   2   2   1   1   0   0   2   1   2   1   1   1   0   2   1   0   1   1   1   1   2   0   1   0   0   1   1   1   1   1   2   1   2   2   1   1   0   0   1   1   0   1   2   1   1   2   1   2   0   1   1   0   2   1   1   2   2   1   1   1   1   2   1   1   1   1   1   1   1   0   2   1   0   1   2   1   0   1   2   0   2   0   2   1   1   1   0   1   1   1   1   2   2   1   1   1   1   1   1   0   1   0   2   1   0   1   1   1   1   1   1   0   0   2   2   1
 MK-2-15                1   2   2   2   0   2   2   1   0   0   1   1   0   0   1   0   0   1   1   1   1   0   0   2   2   0   2   0   1   1   1   1   1   1   2   0   0   2   0   1   1   1   1   1   2   1   2   0   1   2   1   1   1   0   2   1   2   1   1   1   2   0   0   0   1   1   1   1   0   0   1   0   2   1   2   0   1   1   1   1   1   1   1   1   1   2   1   1   0   0   1   1   2   1   1   1   1   2   1   0   1   1   1   1   2   0   1   1   0   1   1   1   1   1   2   1   2   2   1   1   0   0   0   1   1   1   2   1   1   2   1   2   0   1   1   1   2   1   0   2   2   1   0   1   1   2   1   1   1   1   0   1   1   0   2   1   1   1   2   0   0   1   2   0   2   0   2   0   1   1   0   1   1   1   1   2   2   1   1   1   0   1   1   0   1   0   2   1   0   1   1   1   1   1   1   0   0   2   2   1
 MK-2-16                1   2   2   2   0   1   1   0   0   0   1   1   0   0   1   0   0   0   1   1   1   0   0   2   2   0   2   0   1   1   1   2   1   1   1   1   0   2   0   1   0   1   1   1   2   1   2   0   1   2   1   1   1   0   2   1   1   0   1   1   2   1   0   0   1   1   1   1   0   0   1   0   1   1   1   0   1   1   1   1   1   1   1   1   1   2   1   1   0   0   1   1   2   1   1   1   1   2   1   0   1   1   1   1   2   0   1   1   0   1   1   1   1   0   2   1   2   2   1   1   0   0   0   1   1   1   2   1   1   2   1   2   1   1   1   1   2   1   0   1   1   1   0   1   1   2   1   1   1   1   0   1   1   0   2   1   1   1   2   1   0   1   2   0   2   1   2   1   1   1   0   1   1   1   1   2   2   0   2   1   0   1   1   1   1   1   2   1   0   1   1   0   1   2   1   0   0   1   2   1
 MK-3-1                 0   1   1   0   2   0   1   2   1   2   1   0   1   1   1   0   1   2   2   1   2   1   2   0   1   1   2   1   1   2   1   1   1   1   1   1   1   1   0   2   0   1   0   0   1   0   1   1   1   0   1   0   1   1   1   1   0   1   1   2   1   1   1   1   1   0   1   0   1   0   2   1   2   0   1   1   1   1   1   1   1   2   1   1   1   1   1   2   2   1   2   2   0   1   1   1   1   1   1   2   0   2   1   1   2   1   0   1   2   1   1   1   2   2   2   2   1   1   0   1   2   2   2   1   1   2   2   1   1   0   1   2   1   2   0   1   1   1   1   2   0   1   1   0   1   1   1   1   1   0   1   0   2   0   0   0   0   1   2   0   1   2   1   0   1   2   1   2   1   1   1   0   2   0   0   1   1   1   2   1   1   1   1   0   0   0   1   2   2   1   1   2   0   1   1   1   1   2   1   1
 MK-3-2                 0   1   1   0   2   0   1   2   1   2   1   0   1   1   0   0   1   2   2   1   2   1   2   0   1   2   1   1   1   2   1   1   1   1   1   1   2   1   0   2   0   1   0   0   0   0   1   1   1   0   1   0   1   2   1   1   0   1   0   2   1   1   1   1   1   0   1   0   2   0   2   1   2   0   1   1   1   1   2   1   1   2   1   0   1   1   1   2   2   0   2   2   0   1   1   1   2   1   1   2   0   2   1   1   2   1   0   1   2   1   0   2   2   2   2   1   1   1   0   1   2   2   2   1   0   2   2   1   0   0   1   1   1   2   0   1   2   1   2   0   0   1   1   1   1   1   0   1   1   0   1   0   1   0   0   1   0   1   2   0   1   1   1   0   1   2   1   2   1   1   1   1   2   0   1   0   0   1   2   1   2   1   1   0   1   0   1   1   2   1   1   2   1   2   1   1   1   2   1   1
 MK-3-3                 1   1   1   0   2   0   1   2   2   1   1   0   1   0   0   0   1   2   2   1   2   2   2   0   1   2   1   1   1   1   0   1   0   1   1   1   2   2   0   2   1   1   0   1   0   0   1   2   1   1   1   0   1   2   1   1   0   1   0   2   1   1   0   0   1   0   2   1   2   1   2   1   2   0   1   1   2   0   2   1   1   2   1   0   1   1   1   2   2   0   2   2   0   1   0   0   2   1   1   2   0   2   1   1   2   1   1   1   2   1   0   2   1   2   1   1   1   0   0   1   2   1   2   0   0   2   2   1   0   0   1   1   1   2   0   1   2   1   2   0   0   1   1   1   1   1   1   1   1   1   1   0   1   0   1   1   1   1   2   0   1   1   1   0   1   2   0   2   1   1   1   1   2   0   1   0   1   1   2   1   2   0   1   0   1   0   1   1   2   1   1   2   1   2   1   0   2   2   0   1
 MK-3-4                 1   1   1   0   2   1   1   2   2   1   1   1   1   0   1   0   1   2   2   1   2   1   2   1   1   2   1   1   1   1   0   1   1   1   1   1   1   1   0   2   1   1   0   1   0   0   1   2   1   1   1   0   1   2   1   0   0   1   1   2   1   1   0   0   1   0   1   1   2   1   2   1   2   0   1   1   1   0   2   1   2   2   0   0   0   1   1   1   2   0   1   2   0   0   0   0   2   1   1   2   0   2   1   1   2   1   1   1   2   0   0   2   1   2   1   1   1   1   0   1   2   1   1   0   0   2   2   2   0   0   1   1   1   1   0   1   2   2   2   1   0   1   1   1   1   1   1   1   1   1   1   0   1   1   1   1   1   1   1   0   1   1   1   0   1   2   0   2   1   1   1   1   2   0   1   0   1   1   1   1   2   1   1   0   1   0   2   1   2   1   1   2   1   2   1   0   2   2   0   1
 MK-3-5                 1   1   0   0   1   0   1   2   2   1   1   1   1   0   2   1   1   2   2   1   2   1   2   1   1   2   2   1   1   2   0   2   1   1   1   1   1   1   0   1   1   1   0   1   0   0   1   2   1   2   1   1   1   2   1   1   0   1   1   2   1   1   0   0   1   1   2   1   1   1   1   1   2   1   1   1   1   0   2   1   2   2   0   1   0   0   1   1   1   0   1   2   0   0   0   0   2   1   0   2   0   2   1   1   2   1   1   1   1   0   0   2   1   2   1   1   1   1   0   1   0   0   1   0   0   1   1   1   0   0   1   1   1   1   0   1   2   2   1   2   0   2   1   2   1   1   0   1   2   2   1   0   1   1   1   1   1   1   1   0   1   1   1   1   1   2   0   1   2   1   1   1   1   1   1   0   0   1   1   1   2   1   1   0   1   0   2   1   2   1   1   2   1   2   1   1   2   2   1   1
 MK-3-6                 0   1   0   0   1   0   1   2   1   1   1   1   2   1   2   1   1   2   2   2   1   1   2   1   1   2   2   1   1   2   0   2   1   1   1   1   1   1   0   1   1   2   0   1   0   0   0   2   1   2   1   1   1   2   2   2   1   1   1   2   1   1   0   0   1   1   1   1   1   1   1   1   2   1   1   1   1   1   2   1   1   2   0   1   1   1   1   1   1   0   1   2   0   0   0   0   2   1   0   2   0   2   1   1   2   1   1   1   0   0   1   2   1   2   1   1   1   1   0   1   0   1   1   0   0   1   1   1   0   1   0   1   1   1   0   0   2   2   1   2   0   2   1   2   1   1   0   1   2   2   1   0   1   1   1   1   1   1   1   0   1   1   1   1   1   2   0   2   2   1   1   1   1   1   2   0   0   1   1   1   2   1   1   0   0   0   2   1   1   2   1   2   1   1   1   1   2   2   1   0
 MK-3-7                 0   1   0   0   1   0   1   2   1   1   1   1   2   1   2   1   1   2   2   2   1   0   2   1   1   2   2   1   1   2   0   2   1   2   1   2   1   1   0   1   1   1   0   1   0   0   1   2   1   2   1   1   1   2   2   2   0   1   1   2   1   1   0   0   1   0   1   1   1   2   1   0   2   1   1   1   1   1   2   1   0   2   0   1   1   1   1   1   1   0   1   2   1   0   0   0   2   1   2   2   0   2   1   1   2   1   1   1   0   0   1   2   1   1   1   1   1   1   0   1   0   1   2   0   1   1   1   1   1   1   0   1   1   1   0   0   1   2   0   2   0   2   1   2   1   1   0   1   2   2   0   0   1   1   2   0   1   1   1   1   1   1   0   1   1   2   0   2   2   1   1   1   1   1   1   0   0   1   1   2   2   1   1   0   0   0   2   0   1   1   1   2   1   0   1   0   2   2   1   0
 MK-3-8                 0   1   1   1   1   0   1   0   1   1   1   1   2   1   2   1   1   2   1   2   1   0   2   1   1   2   2   2   1   2   1   2   1   2   1   2   1   1   0   1   1   1   1   1   0   1   1   2   1   2   0   0   0   2   2   2   1   1   1   2   2   1   0   0   1   0   1   1   1   2   2   1   1   1   1   1   1   1   2   1   0   1   0   1   0   1   2   1   1   0   1   2   0   0   0   0   2   2   2   2   0   1   1   2   2   2   2   1   1   0   1   2   1   1   2   1   2   1   0   2   0   1   2   0   1   1   1   1   1   1   1   1   1   1   0   0   1   1   0   2   0   2   1   2   1   1   0   0   1   1   0   0   1   1   2   0   0   1   1   1   1   2   1   1   2   2   0   1   2   1   1   1   1   1   1   0   0   0   1   2   2   1   1   0   0   0   1   0   1   1   1   2   1   0   1   0   1   2   1   0
 MK-3-9                 0   1   1   1   1   0   1   0   1   1   1   1   2   1   2   1   2   1   1   1   1   1   2   1   1   2   2   2   1   2   1   1   1   2   1   2   1   1   0   1   1   2   1   1   1   2   1   2   1   2   0   0   1   2   2   2   1   0   2   2   2   1   1   1   0   0   1   1   1   2   1   1   1   1   1   1   1   1   2   1   0   1   0   1   0   1   2   1   1   0   1   2   0   0   0   0   2   2   2   2   0   1   1   2   2   2   2   1   1   0   1   2   1   1   2   1   1   1   0   2   0   1   1   0   1   2   1   0   1   1   1   1   1   1   0   0   0   0   0   2   1   2   1   2   2   1   1   0   0   2   0   0   1   1   2   0   0   1   1   1   1   2   1   1   2   2   0   1   2   0   1   2   1   1   1   0   0   0   1   0   2   1   1   0   0   1   1   0   1   1   1   2   1   0   1   0   1   2   1   0
 MK-3-10                0   1   1   1   1   0   2   0   1   1   1   1   2   1   2   1   2   0   1   1   1   1   2   2   0   2   1   2   1   2   1   1   2   2   1   2   2   1   0   1   1   2   1   1   1   2   1   2   1   2   0   0   1   2   2   2   1   1   2   1   2   1   1   1   0   0   1   1   2   1   2   1   1   1   1   1   1   1   2   1   1   1   0   1   0   0   2   1   1   0   1   2   0   0   0   1   2   2   2   1   1   1   1   2   2   2   2   2   1   1   1   2   1   0   2   1   1   1   0   1   1   0   1   0   1   2   1   0   1   1   1   1   2   1   0   0   1   0   0   1   1   2   1   2   2   0   1   0   1   2   0   0   1   1   2   0   0   1   1   1   1   2   1   1   2   1   1   1   1   0   1   1   1   0   0   0   0   1   1   1   2   1   2   2   0   1   1   0   1   1   1   2   1   0   1   0   1   0   1   0
 MK-3-11                1   1   1   1   2   0   2   0   1   1   2   1   2   1   2   1   2   0   2   1   0   2   2   1   0   2   1   2   1   2   1   1   2   2   0   2   1   1   1   1   1   2   1   1   1   2   1   1   1   2   1   0   1   2   2   2   2   1   2   1   1   1   1   1   0   0   1   1   2   1   2   1   1   1   1   1   0   1   2   1   1   1   0   1   0   0   2   1   1   0   1   1   0   1   0   1   2   2   2   1   1   1   1   2   2   2   2   1   1   1   2   2   2   0   2   1   1   1   0   1   1   0   1   0   1   2   1   1   1   0   1   1   2   1   0   0   1   0   0   2   1   1   1   2   2   1   1   0   1   2   0   0   1   1   1   0   0   1   1   1   1   2   0   1   1   1   1   1   1   0   1   1   1   0   0   0   0   1   1   1   2   1   2   2   0   1   1   0   1   1   1   2   1   0   1   0   1   0   1   0
 MK-3-12                1   1   1   2   2   0   2   1   1   0   2   1   2   2   1   1   2   0   1   1   0   2   2   1   0   2   1   2   2   1   1   1   2   2   0   2   1   2   1   1   1   0   1   1   1   1   1   0   1   2   1   0   1   2   2   2   2   1   2   1   1   1   1   1   0   0   1   1   2   1   2   1   1   1   1   1   0   0   1   1   1   1   1   1   0   0   2   1   1   0   1   1   0   1   0   1   2   2   2   1   1   1   1   2   2   2   2   1   1   1   1   2   2   0   2   1   0   1   0   1   1   0   1   0   1   1   1   0   1   0   2   1   2   1   0   0   0   0   0   1   2   1   1   2   2   1   2   0   1   2   0   0   1   1   1   0   0   1   1   1   1   2   1   1   1   0   1   1   1   0   1   1   0   0   2   0   0   1   1   1   2   1   1   1   0   1   1   0   1   1   1   2   1   0   1   0   2   0   1   0
 MK-3-13                0   1   1   2   2   0   2   1   1   0   2   1   1   2   1   1   2   0   1   1   0   2   2   1   0   2   2   2   1   2   1   1   2   2   0   2   0   2   1   1   1   0   1   1   1   1   0   1   1   2   1   1   1   2   2   1   2   1   2   1   1   0   1   1   0   0   1   0   2   1   2   1   1   1   1   1   1   0   1   1   1   1   1   1   0   0   2   1   1   0   1   1   0   1   0   1   2   0   2   1   1   1   1   2   2   2   2   1   1   0   1   2   2   1   2   1   0   1   1   1   1   0   1   0   0   1   1   0   1   1   2   1   2   1   0   0   0   0   0   1   2   1   1   2   1   1   2   0   1   2   0   0   1   1   1   0   0   1   1   0   1   1   1   1   1   0   1   1   2   0   1   1   1   0   2   0   0   1   1   1   2   1   1   1   0   1   1   0   1   1   1   2   1   0   1   0   2   0   0   0
 MK-3-14                0   1   0   2   2   0   2   1   1   1   2   1   1   2   2   1   2   1   1   2   0   1   2   1   0   2   2   2   1   2   1   0   2   2   0   2   0   2   1   0   1   0   1   1   1   1   0   1   1   2   1   1   1   2   2   1   2   1   2   0   1   0   1   1   0   0   0   0   2   1   2   1   1   2   1   0   1   0   1   1   1   1   1   1   0   0   2   1   1   0   1   2   2   1   0   1   2   0   2   1   1   1   1   2   2   1   2   1   1   0   1   2   2   1   2   1   0   1   1   0   2   0   1   0   0   1   1   0   1   1   1   1   2   1   0   0   0   0   1   1   2   2   1   1   1   1   2   0   1   1   1   0   1   1   1   0   0   1   1   0   1   1   1   1   1   0   1   1   2   0   1   1   1   1   2   0   0   0   1   1   2   1   1   1   0   0   1   0   0   1   1   2   1   0   1   0   2   0   2   0
 MK-3-15                0   0   0   2   2   1   2   0   0   1   1   0   1   2   2   1   2   1   0   1   0   1   2   1   0   2   2   2   1   2   1   1   2   2   0   2   0   1   1   0   1   1   1   1   2   1   0   1   1   2   0   1   1   2   1   1   1   1   1   0   1   0   1   1   0   0   0   1   2   1   2   1   1   2   1   0   1   0   1   1   1   1   1   1   0   1   2   2   1   0   1   2   2   1   0   0   2   0   2   1   1   1   2   2   1   1   2   1   1   0   1   2   2   1   1   1   0   1   1   0   1   0   1   0   0   1   1   0   1   1   1   1   2   1   0   0   1   0   1   1   2   2   1   1   1   1   2   0   1   1   1   0   1   1   2   1   0   1   1   0   1   1   1   1   1   0   1   1   1   0   1   1   1   1   2   1   1   0   1   2   2   1   1   1   0   0   2   1   0   1   1   2   1   0   1   0   1   0   2   0
 MK-3-16                0   0   0   2   2   1   2   0   0   1   1   1   1   2   2   1   2   1   0   1   0   0   2   1   0   2   2   2   1   2   1   1   2   2   1   2   0   0   1   0   1   1   1   1   2   1   1   1   1   2   0   1   1   2   0   1   1   1   1   0   1   0   1   1   0   0   0   1   2   1   1   1   1   2   0   0   1   0   1   1   1   1   1   1   0   1   2   2   1   0   1   1   2   1   0   0   2   0   2   1   1   1   2   2   1   1   2   1   1   0   1   2   2   1   1   1   0   1   0   0   2   0   1   0   0   2   1   1   2   1   1   1   2   1   0   0   1   1   1   1   2   2   1   1   1   1   2   0   0   1   1   0   0   1   2   1   0   1   1   0   1   1   1   1   1   0   0   1   1   0   2   2   0   1   2   1   1   0   1   2   2   0   1   2   0   0   2   1   0   1   1   2   1   1   1   0   1   1   2   0
 MK-4-1                 1   1   0   1   1   2   1   1   1   1   1   0   0   1   2   1   1   1   1   0   0   2   1   1   1   1   0   0   1   0   1   1   1   0   1   1   0   2   1   0   1   1   1   1   2   2   2   1   0   0   2   1   2   2   1   0   0   2   2   1   1   2   1   0   2   1   1   1   2   1   2   0   2   1   2   2   1   0   1   2   1   1   1   0   0   0   1   2   1   1   1   1   2   0   1   2   1   1   1   1   1   2   0   2   0   1   1   2   1   1   2   2   2   0   0   1   2   0   1   1   0   1   1   1   1   1   1   1   0   1   0   1   2   1   0   2   1   2   1   2   1   1   1   0   1   0   2   1   1   2   1   0   0   2   1   1   1   1   1   1   1   0   2   1   1   2   0   0   1   0   2   1   2   0   1   1   2   1   1   1   0   1   0   0   1   2   1   2   2   1   0   2   2   1   1   1   1   2   2   1
 MK-4-2                 1   1   0   1   1   2   1   1   0   1   1   0   0   1   0   1   2   1   1   0   0   2   1   2   1   1   0   1   1   1   1   1   1   0   1   1   0   2   1   0   1   2   2   1   2   1   2   1   0   0   2   0   2   2   1   0   0   1   1   1   2   2   1   0   1   0   1   1   2   1   2   1   2   1   0   1   1   0   1   2   1   1   1   0   0   1   0   2   1   1   1   0   2   0   1   2   1   0   1   1   1   2   0   2   0   1   1   2   0   1   2   2   2   0   0   2   1   0   1   1   0   0   1   1   2   1   1   1   0   1   0   1   2   1   0   2   1   2   1   2   1   0   1   0   1   0   2   1   0   1   1   0   0   2   1   2   0   1   1   1   1   0   2   1   1   2   0   0   1   0   2   0   2   0   1   1   2   1   1   1   0   1   1   0   1   2   1   2   2   1   1   1   2   1   1   1   1   2   2   1
 MK-4-3                 1   1   1   1   2   2   1   1   0   1   1   1   0   2   0   1   2   0   1   1   0   0   1   2   1   1   0   0   1   1   1   1   1   0   0   1   0   2   1   0   0   2   2   1   2   1   2   1   1   0   2   0   2   1   1   0   0   1   1   1   2   2   1   0   1   0   1   2   2   0   2   1   2   1   0   1   1   0   0   1   1   1   1   0   0   1   0   2   2   0   1   0   2   0   1   2   1   0   1   1   1   1   0   2   0   2   1   2   0   1   2   2   2   0   0   2   1   0   1   1   1   1   1   1   1   1   1   0   1   2   1   1   2   1   0   1   1   1   1   1   1   0   1   0   1   0   2   1   0   1   1   0   0   1   1   2   0   1   1   1   2   1   1   1   1   2   0   0   2   0   2   0   2   0   0   0   2   1   1   1   0   1   1   1   1   2   1   2   2   1   2   1   2   1   1   1   1   2   2   1
 MK-4-4                 1   1   1   1   2   2   2   1   0   1   0   1   0   2   0   1   2   1   1   0   0   0   1   2   1   1   0   0   1   1   1   1   1   0   0   1   1   2   1   2   0   2   1   1   2   1   2   0   1   0   2   0   2   1   1   0   1   1   1   1   1   2   0   0   1   0   1   2   2   0   2   1   2   1   0   1   1   0   0   2   1   1   0   0   0   1   0   2   1   1   1   0   2   0   1   2   2   0   1   1   1   1   1   1   0   2   1   2   0   1   2   2   2   0   0   2   1   0   1   1   1   1   1   1   1   1   1   0   1   2   2   1   2   0   0   1   1   1   1   1   1   0   1   0   2   0   2   1   0   1   1   0   0   1   1   2   1   1   1   1   2   1   1   1   1   2   0   0   1   0   2   1   1   0   1   0   2   1   2   1   0   2   2   1   1   1   1   2   2   1   2   1   1   0   1   1   2   2   2   1
 MK-4-5                 1   1   0   1   1   2   2   1   0   1   0   1   0   2   0   1   1   1   1   1   0   0   1   2   1   1   0   0   1   1   2   1   1   0   0   1   1   2   2   2   0   2   1   1   2   1   2   0   1   0   1   0   2   1   1   0   1   1   2   1   1   2   0   0   0   0   1   2   2   0   2   1   2   2   0   1   1   0   0   2   1   1   0   1   0   0   0   1   0   1   1   0   2   0   1   2   1   0   1   1   1   1   1   1   0   2   1   2   0   1   2   2   2   0   1   2   1   0   1   1   1   0   1   1   2   1   1   0   1   2   2   1   2   0   0   1   1   0   1   1   1   0   1   0   2   0   2   1   0   1   1   1   0   1   1   1   1   1   1   1   2   1   1   1   1   2   0   0   1   0   0   1   1   0   1   0   1   1   1   1   0   2   1   1   1   1   1   2   1   1   2   1   1   0   1   1   2   2   2   1
 MK-4-6                 1   1   0   1   1   2   2   1   0   2   0   1   0   2   0   1   1   1   1   1   0   0   1   2   1   2   1   1   1   1   2   1   1   0   1   1   1   2   2   2   0   2   1   1   1   2   2   0   2   1   1   0   1   1   1   0   1   1   2   0   1   2   0   1   1   0   1   2   1   0   2   2   2   1   1   1   1   1   0   2   1   1   1   0   0   0   0   1   0   2   1   0   2   0   1   1   1   0   1   1   1   1   1   1   0   2   1   2   0   1   2   2   2   0   0   1   0   1   1   1   1   0   1   1   2   1   1   0   1   2   2   1   2   0   0   1   2   0   1   1   1   0   1   0   2   0   2   1   1   1   1   1   0   1   1   2   1   2   1   1   2   2   1   1   1   2   0   0   2   0   0   0   1   0   1   0   1   1   1   1   1   2   1   1   1   1   1   2   0   1   2   1   0   0   2   1   2   2   2   2
 MK-4-7                 1   1   0   1   1   2   2   0   0   2   0   1   0   2   0   1   1   1   1   1   0   0   1   2   1   2   1   0   1   1   2   1   1   0   1   1   1   2   2   2   0   2   1   1   1   2   2   0   2   1   1   0   1   1   1   0   1   1   2   0   1   2   0   1   1   1   1   2   1   0   2   1   2   1   2   1   1   1   1   2   1   1   1   0   0   0   0   1   0   2   2   0   2   0   2   1   1   0   1   1   0   2   1   1   0   2   2   2   0   1   2   2   2   2   0   1   0   1   1   1   1   0   1   1   2   1   1   0   1   2   1   1   2   0   0   0   2   0   0   0   1   0   1   0   2   2   1   1   0   1   0   1   0   1   1   2   1   2   0   1   2   2   1   1   0   2   1   0   2   0   0   0   1   0   1   0   1   1   1   1   2   2   1   2   2   1   2   2   0   1   1   1   1   0   2   0   1   2   2   2
 MK-4-8                 0   1   0   1   1   2   2   0   1   2   1   1   0   2   1   1   1   1   1   1   0   0   2   1   1   2   1   0   1   1   2   1   1   0   1   1   1   2   2   2   0   2   1   1   0   2   2   0   1   1   1   0   1   1   1   0   1   1   2   0   1   2   0   1   1   1   1   2   1   1   2   1   2   1   1   1   1   1   1   2   1   1   1   0   0   2   0   0   1   2   1   0   1   0   1   1   1   0   1   2   0   2   1   1   0   2   2   2   0   1   2   1   2   2   0   1   0   1   1   1   1   0   1   2   1   2   1   0   1   2   1   0   2   0   1   1   2   0   0   0   1   0   1   1   1   1   1   1   0   1   0   1   0   1   1   2   1   2   0   1   2   2   1   1   0   2   1   0   2   0   0   0   0   0   1   0   1   1   1   1   2   2   1   2   2   1   2   1   0   2   1   0   1   0   2   0   1   2   2   2
 MK-4-9                 1   1   1   2   0   2   2   0   1   2   1   1   0   2   0   1   2   1   1   1   0   1   2   0   0   1   1   0   1   1   1   0   0   0   1   1   1   2   2   2   0   2   1   1   1   1   2   0   1   1   1   0   1   1   1   0   1   2   2   0   1   2   0   1   0   1   1   1   0   1   2   1   2   1   1   1   0   1   1   2   2   1   1   0   0   2   0   0   1   2   1   0   1   1   1   1   1   1   1   1   0   2   2   1   0   2   2   2   1   1   1   1   2   2   0   1   0   0   1   1   0   0   1   2   1   1   1   0   1   2   0   0   2   0   1   1   1   0   0   0   1   1   1   1   1   1   1   2   1   1   0   1   0   1   1   1   1   2   0   0   2   2   0   1   0   2   2   0   2   1   1   0   0   0   1   0   1   1   1   1   2   2   1   2   2   1   2   0   0   2   0   0   2   0   2   0   2   2   2   2
 MK-4-10                1   1   1   2   1   1   2   0   1   2   1   1   0   1   1   2   2   1   1   2   1   1   2   0   0   1   1   1   1   1   1   0   1   1   1   1   1   2   2   2   0   2   1   1   0   1   2   0   1   1   1   0   1   0   1   0   0   2   1   0   0   2   1   1   1   1   1   1   0   1   2   1   2   1   1   1   0   2   1   2   2   1   1   0   0   2   0   0   1   2   1   0   1   1   1   1   1   1   1   1   0   2   2   1   0   2   2   2   1   2   1   2   2   1   2   1   0   0   1   1   0   0   1   2   2   1   1   0   1   2   1   1   1   0   1   1   2   0   0   0   1   1   1   1   1   1   2   2   2   1   1   1   0   0   1   2   0   2   0   0   2   2   1   1   0   2   2   0   1   1   1   0   1   0   2   0   1   1   1   1   2   2   1   2   2   1   2   0   1   1   0   0   2   0   2   0   2   2   2   2
 MK-4-11                1   1   1   2   2   1   2   0   1   2   1   0   1   1   1   2   2   1   2   2   1   1   2   0   0   0   1   1   1   1   1   0   1   1   1   0   1   2   2   2   0   2   1   1   0   1   2   1   1   1   1   0   1   0   1   0   0   2   2   1   1   2   1   1   1   1   1   1   0   1   2   1   2   1   1   1   0   2   1   2   2   1   1   0   0   2   0   0   1   2   1   1   1   1   1   1   1   1   1   1   0   2   1   1   0   1   1   2   0   2   1   2   2   1   2   1   0   0   0   2   0   0   1   1   2   2   1   0   1   2   1   1   1   0   1   1   2   0   0   0   1   1   1   0   1   1   2   2   2   1   1   1   0   0   1   2   0   2   0   0   2   2   1   1   0   2   2   0   1   1   1   0   1   0   2   0   2   0   1   1   2   2   1   2   1   1   2   0   1   1   0   0   2   0   2   0   1   2   2   2
 MK-4-12                1   1   1   2   2   1   2   0   1   2   1   0   1   1   1   1   1   1   2   2   0   0   2   0   0   0   1   2   1   1   1   1   0   1   2   0   1   2   2   2   0   2   1   1   0   1   2   0   1   1   1   0   1   0   2   0   0   1   2   1   1   2   1   1   0   1   2   2   0   1   2   1   2   1   0   2   0   2   1   2   2   1   1   0   0   2   0   0   0   2   1   1   1   2   1   1   1   1   1   1   0   2   1   1   0   1   1   2   0   2   1   2   2   1   2   1   0   0   0   1   1   0   2   1   2   1   1   0   1   2   1   0   2   0   1   2   2   1   0   0   2   1   1   0   1   2   2   2   2   2   1   1   0   0   1   2   0   1   0   0   2   2   1   1   0   2   2   0   1   1   1   0   1   1   2   0   2   0   1   1   2   2   1   2   1   0   1   0   1   1   1   0   2   0   2   0   1   2   1   2
 MK-4-13                1   1   1   2   2   1   2   0   1   2   1   1   1   1   1   1   1   1   2   1   0   0   1   0   0   1   1   1   1   1   1   1   0   2   1   1   1   2   0   2   0   1   2   2   0   1   2   0   1   1   1   0   1   0   1   0   0   1   2   1   1   2   1   1   0   1   2   1   0   1   2   1   1   1   0   2   0   2   1   2   2   2   1   0   1   2   1   1   0   2   2   2   1   1   1   1   0   0   2   1   0   2   1   0   0   1   1   2   1   2   1   1   2   1   2   2   0   0   0   2   1   0   2   1   2   1   1   0   1   2   1   0   2   0   1   1   1   1   0   0   1   1   0   0   1   2   2   2   2   2   1   1   0   1   1   2   0   0   0   0   2   2   1   1   0   1   2   0   1   1   1   0   1   1   2   0   1   0   1   1   2   2   1   2   1   0   1   0   1   0   1   0   2   0   1   0   0   2   1   2
 MK-4-14                1   1   1   2   2   1   2   0   1   2   1   1   1   1   1   1   1   1   2   2   0   0   1   0   0   1   1   1   2   1   0   1   0   2   1   2   1   2   0   2   0   1   2   2   0   1   1   0   1   1   1   0   1   0   1   0   0   1   1   1   1   1   1   1   1   1   1   1   0   0   1   1   1   1   0   2   0   2   2   2   2   2   1   0   1   2   1   1   0   2   2   2   1   2   1   1   0   0   2   1   0   1   2   0   0   1   1   1   1   2   1   1   2   1   2   2   0   0   1   2   1   1   1   1   2   0   1   0   1   2   1   0   2   0   1   0   1   1   0   0   1   1   0   0   1   1   2   2   2   2   1   1   0   1   1   2   0   1   0   0   2   2   1   1   0   1   2   0   1   1   1   1   1   1   2   0   0   0   1   1   2   1   1   2   2   0   1   0   1   0   1   0   2   0   2   0   1   2   1   1
 MK-4-15                1   0   1   2   2   1   2   0   1   2   1   1   1   1   0   1   1   1   2   2   1   0   1   1   0   1   0   1   2   1   0   1   0   2   1   2   1   1   0   2   0   1   1   2   0   1   1   0   1   1   1   0   1   0   2   0   0   0   0   2   1   1   1   2   1   1   1   1   0   0   1   2   1   1   0   1   0   2   2   2   1   2   2   0   1   2   0   1   1   2   2   2   1   2   1   1   0   0   2   1   1   0   2   0   0   1   1   1   1   2   1   2   2   1   2   2   0   0   1   2   1   1   1   1   2   0   1   0   1   2   0   0   2   0   1   0   1   1   1   0   1   1   0   1   2   2   2   2   2   1   1   0   1   1   2   1   0   1   1   0   2   2   1   1   0   1   2   0   1   1   1   2   0   2   2   0   0   0   1   1   2   1   1   2   0   0   1   0   1   0   1   0   1   0   2   0   1   2   1   1
 MK-4-16                1   0   1   1   2   1   2   0   1   2   0   2   0   1   0   1   1   1   1   2   1   0   1   1   0   2   0   1   2   2   0   1   0   2   1   2   1   1   0   2   0   1   1   2   0   0   1   0   1   0   1   1   1   0   2   0   0   0   0   2   1   1   1   2   1   1   1   0   0   0   1   2   1   1   0   1   0   2   2   2   1   2   2   0   1   2   1   1   1   2   2   2   1   2   1   1   0   0   2   1   1   0   2   0   1   1   0   1   1   2   1   2   2   1   2   2   0   1   1   2   1   1   1   1   2   0   1   0   1   1   0   0   1   0   1   0   1   1   1   1   1   1   0   1   2   2   1   0   0   1   1   0   1   1   2   0   1   1   1   0   2   2   1   1   0   1   2   0   1   0   1   2   0   2   2   1   0   0   1   1   1   1   1   2   1   0   1   0   1   0   1   0   1   0   2   1   1   1   1   1
 MK-5-1                 0   0   2   0   0   1   1   1   1   1   0   0   1   1   1   0   1   1   2   2   2   1   0   1   1   1   2   1   2   1   2   1   1   2   1   2   0   1   1   2   0   1   1   0   2   1   1   1   2   2   0   0   2   1   1   1   1   0   2   1   1   1   1   0   2   0   1   0   2   1   0   1   1   1   0   1   1   1   0   1   0   1   0   2   0   1   1   1   1   2   2   1   2   1   2   1   1   0   1   1   1   2   0   1   0   2   1   2   0   1   2   1   1   1   1   2   2   1   2   0   1   1   2   1   0   2   0   1   1   1   2   1   2   0   1   2   2   2   1   2   0   1   2   1   1   2   1   1   2   0   1   1   2   2   1   0   0   1   1   0   1   1   1   0   1   0   1   1   0   0   1   0   1   0   1   1   0   2   1   2   1   1   1   0   0   2   0   2   0   1   0   1   1   0   1   1   2   1   1   0
 MK-5-2                 0   0   2   0   0   1   1   1   1   1   1   1   1   1   1   0   1   1   2   2   2   1   0   1   1   1   2   1   1   1   1   1   1   1   1   1   0   1   1   2   0   1   1   0   1   1   1   1   2   2   0   0   2   1   1   1   1   0   2   1   1   0   1   0   0   0   1   0   1   1   0   2   1   1   0   1   1   1   0   1   0   1   0   1   0   2   1   1   1   2   2   1   2   2   2   1   1   1   1   1   2   2   0   1   0   2   1   2   0   1   2   1   1   1   0   2   2   1   2   0   1   1   2   0   0   2   0   2   2   1   1   1   1   0   1   2   2   2   1   2   0   1   1   1   1   2   1   1   2   0   1   1   2   2   1   0   0   1   1   0   1   2   2   0   1   0   1   1   0   0   0   0   0   1   1   2   0   2   1   2   2   1   1   0   0   2   0   2   0   1   0   2   1   0   1   1   2   1   1   0
 MK-5-3                 0   0   1   0   0   1   1   1   0   0   1   1   1   1   1   0   1   1   2   2   2   1   0   1   1   1   2   1   1   1   1   1   1   0   1   1   0   1   1   2   0   1   1   0   1   1   1   1   2   2   0   0   2   0   1   1   1   0   2   1   0   0   2   0   0   0   1   1   1   1   0   2   1   1   0   1   2   1   0   1   0   1   0   1   1   2   2   0   1   1   2   1   1   2   2   2   1   1   1   1   2   2   0   1   0   2   1   2   0   1   2   2   1   1   1   1   1   1   1   0   1   1   2   0   0   2   0   2   2   1   1   1   2   0   2   1   2   2   1   2   0   1   1   1   1   2   1   1   2   0   1   1   2   2   1   0   0   1   2   0   1   2   1   0   1   1   1   2   1   0   0   0   0   1   1   2   0   2   2   2   2   1   2   1   1   2   1   2   0   1   0   2   2   0   1   1   1   1   1   0
 MK-5-4                 0   0   1   0   0   0   1   1   0   1   1   1   1   1   0   0   1   1   2   1   2   1   0   1   1   1   1   1   1   1   1   1   1   0   0   1   0   2   1   2   0   0   1   0   1   1   1   1   2   2   0   0   2   0   1   1   1   1   2   1   0   0   1   0   0   0   1   1   1   1   0   2   1   1   0   0   2   2   0   1   1   1   0   1   1   2   1   0   1   2   1   1   1   2   2   2   1   1   1   1   2   2   0   1   0   2   1   1   0   1   2   2   1   1   1   1   1   1   1   0   1   1   2   1   0   2   0   2   2   0   1   1   2   0   2   1   2   2   1   2   1   1   1   1   1   1   1   1   2   1   1   1   2   1   1   1   0   1   2   0   1   2   1   0   1   2   1   2   1   0   0   0   0   1   1   2   0   2   2   1   2   1   2   1   0   2   1   2   0   1   0   2   1   0   1   1   1   1   1   0
 MK-5-5                 0   0   1   0   0   0   1   1   1   1   1   1   1   1   0   0   1   1   2   1   1   1   0   1   1   1   2   1   1   1   1   1   1   0   0   2   0   2   1   2   0   0   1   0   1   1   1   1   2   2   0   0   2   0   1   1   1   1   2   0   0   1   1   0   0   0   1   1   1   1   0   2   1   1   1   0   2   2   0   1   1   1   1   1   1   2   1   0   1   2   1   1   1   2   2   2   1   1   0   1   2   2   0   1   0   2   1   1   0   1   2   2   1   1   2   1   1   1   2   0   1   1   2   0   0   2   0   2   1   0   1   0   2   0   2   2   2   2   1   1   1   0   1   1   1   1   1   1   2   1   1   1   1   0   1   1   0   1   2   0   2   2   1   0   1   2   1   2   1   0   0   0   0   1   1   2   0   2   2   1   2   1   2   1   0   2   1   2   0   1   0   2   1   0   1   1   1   1   1   0
 MK-5-6                 0   0   1   0   0   0   1   1   1   1   1   1   1   1   0   0   1   2   2   1   1   1   0   1   1   2   2   1   1   1   1   1   1   1   0   1   0   2   1   2   0   0   1   0   1   1   1   1   2   2   0   0   1   0   1   2   1   1   2   0   0   1   1   0   0   0   1   1   1   1   0   2   1   1   1   0   2   1   0   1   1   1   0   1   1   2   1   0   1   2   1   1   0   2   2   2   1   1   0   1   2   2   0   1   0   2   0   1   0   1   2   1   1   1   2   1   1   1   2   0   1   1   2   0   0   2   0   2   1   0   1   0   1   2   2   2   2   2   1   1   1   0   1   1   1   1   1   1   2   1   1   1   1   0   1   1   0   1   2   0   2   2   1   0   1   2   1   2   2   1   0   0   0   1   1   1   0   2   2   1   2   1   2   2   0   2   0   2   0   1   0   2   1   0   1   1   1   1   1   0
 MK-5-7                 0   0   2   1   0   0   1   1   1   1   1   1   1   1   0   0   1   2   2   1   1   1   0   1   1   2   2   1   1   2   1   1   1   1   0   2   0   2   2   2   0   0   0   0   1   1   1   1   2   2   0   0   1   0   2   2   1   1   2   0   0   1   1   1   0   0   1   1   1   0   0   2   0   0   1   0   2   1   0   1   1   1   1   1   1   2   1   0   2   2   1   1   0   2   2   2   1   1   0   0   1   1   0   1   0   2   0   1   1   1   2   1   1   0   1   1   0   1   1   0   1   1   0   1   0   2   0   2   1   1   0   0   1   2   2   2   2   1   1   2   1   0   1   1   1   1   1   1   2   1   1   1   1   0   1   1   1   2   2   0   2   1   1   0   1   2   1   2   1   1   0   0   0   1   1   0   0   1   1   1   1   1   2   2   0   1   0   2   0   1   0   2   1   1   1   1   1   1   1   1
 MK-5-8                 0   0   2   2   0   0   1   1   1   0   1   1   1   1   0   0   1   2   2   1   1   1   0   1   1   2   2   1   1   2   1   1   1   1   0   2   0   2   1   2   0   0   0   0   2   1   1   1   2   2   1   1   1   1   2   2   1   1   2   0   0   1   0   1   0   1   1   1   1   0   0   2   0   2   1   1   1   1   0   1   1   1   2   1   1   2   1   0   2   2   1   1   0   2   2   1   1   1   0   0   1   1   0   1   0   2   2   1   1   1   1   1   1   0   1   1   0   1   2   0   1   1   0   2   0   2   1   1   1   1   0   0   1   1   1   2   2   1   1   2   1   1   1   1   1   1   1   1   2   0   1   1   1   0   1   1   0   2   2   0   2   1   2   0   1   2   1   2   1   2   1   0   0   1   1   0   0   1   1   1   1   1   2   2   0   1   0   2   0   1   1   1   1   1   1   1   1   1   1   1
 MK-5-9                 0   0   1   2   0   0   1   1   1   0   1   1   1   1   0   0   0   2   2   1   1   1   0   1   1   2   1   1   1   2   1   1   1   1   0   2   0   2   1   1   0   0   1   0   1   1   1   1   2   2   1   1   1   0   2   1   1   0   1   0   1   1   0   1   1   0   1   1   1   0   0   0   0   2   2   2   1   1   0   1   2   1   2   1   1   2   1   0   1   2   1   2   1   2   2   1   1   0   1   0   1   1   0   1   0   2   1   2   1   1   1   0   1   0   1   1   0   1   2   0   1   1   0   2   0   2   1   1   1   1   1   0   1   1   1   2   2   1   1   2   1   1   1   1   1   0   1   1   2   0   1   2   1   0   1   1   0   1   2   2   2   1   2   1   1   2   1   2   1   2   1   1   0   1   0   0   0   2   1   1   1   1   2   2   0   1   0   2   0   1   2   1   2   1   1   1   1   0   2   1
 MK-5-10                1   0   1   2   0   1   1   1   1   0   1   1   0   1   1   1   1   2   2   1   1   1   0   1   1   2   1   1   1   2   1   2   1   1   0   2   0   2   1   1   0   1   1   0   0   1   1   1   2   2   0   1   1   0   2   1   1   1   1   0   1   1   0   1   1   0   1   1   1   1   0   0   0   2   2   2   0   1   0   1   2   1   1   1   1   2   1   1   0   2   1   1   0   2   2   1   1   0   1   0   1   1   0   1   0   2   1   2   1   0   1   1   1   0   1   1   0   1   2   0   1   1   1   2   0   2   0   1   1   1   1   0   1   0   1   1   2   1   1   2   2   1   1   1   1   0   1   1   2   1   1   2   1   0   1   1   0   1   2   2   2   1   2   1   1   1   1   2   1   2   1   1   0   1   0   0   1   2   1   1   1   0   1   2   0   1   1   1   0   1   2   1   1   1   0   0   1   0   2   1
 MK-5-11                1   0   2   1   0   1   1   1   1   0   1   1   1   1   1   1   1   2   2   2   1   1   2   1   1   2   1   1   1   1   1   2   1   1   0   2   1   2   1   1   0   0   2   0   0   0   1   1   2   2   0   1   1   0   2   1   1   1   1   0   1   1   0   1   2   2   1   1   1   1   0   0   0   2   2   2   0   1   0   1   2   1   1   0   1   2   1   1   0   1   1   1   0   2   1   1   1   0   1   0   1   1   0   1   0   2   1   2   1   0   1   1   1   0   0   1   0   1   2   1   1   1   1   2   0   2   0   1   1   1   1   0   1   0   1   2   2   1   1   2   1   1   1   2   1   0   0   1   1   0   1   1   1   0   1   1   0   1   2   2   2   1   2   1   1   2   1   1   1   2   1   1   0   1   0   0   1   2   1   1   1   0   1   2   0   1   1   1   0   1   2   1   1   1   0   0   2   0   2   1
 MK-5-12                1   0   2   1   1   0   1   1   1   0   1   1   2   1   1   1   1   2   1   2   1   1   2   1   1   2   1   1   0   1   1   2   1   1   0   2   1   2   1   1   0   1   2   0   0   0   1   1   0   1   0   1   1   0   2   1   1   1   1   0   1   2   0   1   2   2   1   1   1   1   1   0   1   2   1   2   0   1   0   0   2   1   1   0   1   2   1   1   0   1   1   1   1   2   1   1   1   0   2   0   1   1   0   1   0   2   1   2   1   0   2   1   1   0   0   1   0   1   2   2   1   1   1   2   2   2   0   1   2   2   1   0   2   1   0   2   2   1   2   2   2   2   1   2   0   0   1   1   1   0   1   0   1   0   1   1   0   1   2   1   2   1   2   1   1   2   1   1   0   2   2   2   0   1   0   0   1   2   1   1   0   0   1   2   0   1   0   1   0   1   2   1   1   1   0   0   2   0   1   1
 MK-5-13                2   0   2   1   1   1   1   1   1   1   0   1   2   1   1   2   1   2   1   2   1   1   2   2   1   2   1   1   1   1   1   2   1   1   0   2   1   2   1   2   1   1   2   0   0   1   1   1   0   1   0   1   0   2   1   1   1   1   1   0   1   2   0   2   2   2   1   1   1   1   1   1   1   1   1   2   0   1   0   0   2   1   1   0   1   2   1   1   0   1   0   1   1   2   1   1   1   0   2   0   1   1   0   1   0   1   1   2   1   0   2   2   2   0   0   0   0   1   2   2   1   1   1   2   2   2   0   1   2   2   1   0   2   1   0   2   2   1   1   2   2   2   1   2   0   1   1   1   1   0   1   0   1   0   1   1   0   0   2   0   2   1   2   1   1   2   1   1   0   2   2   2   0   1   0   0   1   1   1   1   0   0   1   2   0   2   0   1   0   1   2   1   1   1   0   0   1   0   1   1
 MK-5-14                2   0   2   1   1   1   1   1   2   1   0   1   2   1   1   1   2   2   1   2   1   1   2   2   1   2   0   1   2   1   1   2   1   1   0   2   1   2   1   2   1   2   1   0   0   1   1   1   0   1   0   1   1   2   1   1   1   1   1   0   1   1   0   1   2   2   1   1   1   1   1   1   1   1   1   2   0   2   0   0   2   1   1   0   0   1   0   0   0   2   0   1   1   2   1   1   1   0   2   1   1   1   0   1   0   1   1   2   1   0   2   2   2   0   0   0   0   1   2   2   1   1   1   2   2   2   0   1   2   1   1   1   2   1   1   2   2   1   2   2   2   2   1   2   1   1   0   1   1   0   1   0   1   0   1   1   0   0   2   0   2   1   2   1   1   2   1   1   0   2   2   2   0   1   0   0   2   1   1   1   0   1   1   2   1   2   0   1   0   1   2   2   1   0   0   1   2   0   1   1
 MK-5-15                2   0   1   1   1   0   1   1   2   1   1   1   2   1   1   1   2   1   1   1   1   1   2   2   1   2   0   1   2   1   1   2   1   1   1   2   1   2   1   1   1   2   1   0   1   1   1   1   0   1   0   1   1   2   0   2   1   1   1   0   2   1   0   1   2   2   1   1   1   1   1   2   1   1   1   2   1   2   0   0   2   1   1   1   0   1   0   0   0   2   0   1   1   2   1   1   1   0   2   2   1   1   0   1   0   1   1   2   2   1   2   2   2   0   0   0   1   1   1   2   1   1   1   2   2   1   0   2   2   1   1   1   2   1   1   2   2   1   2   0   2   2   1   2   1   1   0   1   1   2   0   0   1   0   2   1   0   1   2   1   2   1   2   1   1   2   1   1   0   2   2   2   1   1   0   1   1   1   1   1   0   1   1   2   1   2   0   1   0   1   2   2   0   0   0   1   2   0   1   1
 MK-5-16                2   0   1   0   1   0   1   1   2   1   1   1   2   1   1   1   1   1   1   1   1   1   2   2   1   1   0   2   2   1   1   1   1   0   1   2   1   2   2   1   1   2   1   0   1   1   1   1   0   1   0   1   1   2   0   1   0   1   1   0   2   1   0   1   2   2   1   2   1   1   0   2   1   1   1   2   2   2   0   0   2   1   1   1   0   1   0   0   0   1   0   1   1   2   1   1   2   0   2   1   1   2   0   1   0   1   1   2   2   1   2   2   1   0   0   0   1   2   1   2   1   1   1   1   1   0   0   1   2   1   0   0   2   1   1   2   2   0   2   0   1   2   1   2   1   1   0   1   1   2   0   0   1   1   2   1   0   1   2   1   2   1   2   1   1   2   1   1   1   2   2   2   1   1   0   2   1   1   1   1   0   2   1   2   2   2   0   1   0   1   2   2   0   0   0   1   2   0   1   1
 MK-6-1                 0   1   2   0   1   2   0   1   1   1   1   1   1   1   2   0   0   2   1   2   2   2   1   1   1   2   1   1   1   0   1   1   2   0   1   2   1   1   1   2   0   1   1   1   2   1   1   0   1   1   1   1   1   1   1   1   1   2   0   0   2   1   0   0   1   1   1   1   2   1   2   2   1   0   1   1   1   1   2   0   1   2   2   1   1   1   2   1   2   1   2   0   1   1   0   1   2   1   0   2   1   1   0   0   1   1   1   1   1   1   1   2   1   1   1   0   0   1   1   1   0   1   2   1   1   2   0   1   0   1   0   0   1   0   0   1   2   1   1   0   1   0   0   2   1   0   1   0   0   1   1   0   1   2   1   0   2   0   1   1   0   1   1   1   1   2   0   0   0   1   2   0   1   0   1   2   2   1   2   1   0   0   1   1   0   0   0   1   1   0   2   2   2   2   1   0   1   2   1   0
 MK-6-2                 0   1   2   0   1   2   1   1   1   1   1   1   1   1   2   1   1   2   1   1   2   2   0   1   0   2   1   0   1   1   1   1   2   0   1   2   1   0   1   2   0   1   1   0   2   1   1   0   0   0   1   1   1   2   1   1   1   2   0   0   2   0   0   0   1   1   1   1   1   0   1   2   0   0   1   1   0   1   1   0   2   2   2   1   1   0   2   1   2   1   2   0   1   1   0   1   2   1   1   2   1   1   0   0   1   1   1   1   0   0   1   2   1   1   1   1   0   1   1   1   0   1   2   1   0   2   0   0   0   1   1   1   1   0   0   1   2   1   1   0   1   0   0   2   1   0   1   1   0   0   1   0   0   2   1   1   2   1   1   1   1   0   1   1   1   1   1   1   0   2   2   0   1   0   1   2   2   1   2   1   0   0   1   1   0   0   1   1   1   0   2   2   1   2   2   0   1   2   2   1
 MK-6-3                 1   0   2   0   1   2   1   1   2   1   1   1   1   1   2   1   1   1   1   1   2   2   0   2   0   1   1   1   0   2   1   2   1   0   1   2   1   0   1   1   0   0   1   0   2   1   1   0   0   0   1   1   1   2   1   1   1   1   0   0   1   0   0   0   1   1   1   0   1   0   0   1   0   0   1   1   1   1   2   0   2   1   2   1   1   0   2   1   1   1   2   0   0   1   0   1   2   1   1   2   1   0   0   0   1   1   1   1   0   0   1   2   1   1   1   1   0   1   1   1   0   0   2   1   0   1   0   0   1   2   1   1   1   0   0   1   1   1   1   0   1   0   0   1   1   0   1   0   1   0   1   0   0   2   1   2   2   1   1   1   0   1   1   1   1   1   2   0   0   2   2   0   1   0   1   2   2   1   2   1   0   0   0   1   0   0   2   1   1   0   1   2   0   2   2   1   1   2   2   1
 MK-6-4                 1   0   2   0   2   2   1   1   1   1   1   1   1   1   2   1   1   1   1   1   2   2   0   2   0   1   1   1   0   2   1   1   1   0   1   2   1   0   1   1   0   0   1   0   1   1   1   0   0   0   1   1   0   2   1   1   1   1   0   0   1   0   0   1   1   1   2   0   1   0   1   1   0   1   1   1   1   2   2   0   2   1   2   1   1   0   1   1   1   1   1   0   0   1   0   1   2   0   1   2   2   0   1   0   2   1   1   1   0   0   1   2   1   1   1   1   0   1   1   1   0   0   2   2   0   1   0   0   1   2   1   1   1   0   0   1   1   1   1   0   1   0   0   1   1   1   1   0   0   0   1   0   0   2   0   2   2   1   1   1   0   1   1   1   1   2   2   0   0   2   1   0   1   1   1   2   1   0   2   1   1   1   0   1   0   1   2   1   1   1   1   2   0   2   2   1   1   2   2   1
 MK-6-5                 0   0   2   0   2   2   1   1   1   1   1   1   1   0   2   1   1   1   1   1   2   2   1   2   0   1   1   2   0   2   1   1   1   0   1   2   1   0   1   1   0   0   1   0   1   1   1   0   0   0   1   1   0   2   1   1   2   1   0   1   1   1   0   1   1   1   2   0   1   0   0   2   0   1   1   0   0   2   2   0   1   1   2   1   0   0   1   1   1   1   1   0   0   1   0   1   2   0   1   2   2   0   1   1   2   0   1   1   0   0   1   2   1   1   1   1   0   1   1   1   0   0   2   2   0   1   0   0   0   2   1   1   1   0   0   1   1   1   1   0   1   0   1   1   1   1   1   0   0   0   1   0   0   2   0   2   2   0   1   1   0   1   1   1   1   2   2   0   0   2   2   0   0   1   1   2   1   0   1   1   1   1   0   2   0   2   1   1   1   1   1   2   0   2   2   1   1   2   2   1
 MK-6-6                 0   0   2   1   2   2   1   1   1   0   0   1   1   0   2   1   1   1   1   1   2   2   1   1   0   1   0   2   1   2   1   1   1   0   1   2   1   0   1   1   0   0   0   0   0   1   0   0   1   0   1   1   0   2   1   1   2   1   0   2   1   1   0   2   1   1   2   0   1   0   0   2   1   1   1   0   2   2   2   0   0   1   1   1   0   0   1   1   1   1   1   0   0   1   0   1   2   0   1   2   1   0   1   1   0   0   2   1   2   0   0   2   1   1   1   1   0   1   1   2   0   1   1   1   0   1   0   0   0   2   1   1   0   0   0   1   1   1   1   2   1   0   0   1   1   1   1   0   0   1   1   0   0   2   0   1   2   0   1   0   0   1   1   1   0   2   2   0   0   2   2   0   0   0   1   2   0   0   1   1   0   1   0   2   0   2   1   2   1   1   1   2   0   2   2   1   1   2   2   0
 MK-6-7                 0   0   2   1   2   2   0   1   1   0   0   1   1   0   1   1   2   1   0   0   2   2   1   1   0   1   1   2   1   2   1   0   1   0   1   2   1   0   1   1   0   0   1   0   0   1   0   0   1   1   1   1   0   2   2   1   2   2   0   1   1   1   0   2   1   1   2   0   1   0   0   2   1   0   1   1   2   2   2   0   0   1   1   1   0   0   1   1   1   1   2   0   0   1   0   1   1   0   1   2   1   0   1   1   0   0   2   1   2   0   0   2   1   1   1   1   1   1   1   2   0   1   1   1   0   1   0   0   0   2   1   1   0   0   0   1   1   1   0   2   1   0   0   1   1   1   1   0   0   1   1   1   0   1   0   1   2   1   0   1   0   1   1   1   1   1   2   0   0   2   1   0   0   0   1   2   1   0   2   1   0   1   1   2   0   2   1   2   1   1   1   1   0   0   2   1   1   2   2   0
 MK-6-8                 0   0   2   1   2   2   2   1   1   1   1   0   1   0   1   1   2   1   0   0   2   1   1   1   0   1   1   1   1   2   1   1   1   1   1   2   1   0   1   1   0   1   1   0   1   1   0   0   1   1   1   1   0   2   1   1   2   1   1   1   1   1   0   1   1   1   2   1   1   1   0   2   0   0   2   1   2   2   2   0   0   1   1   1   1   0   1   1   1   1   2   0   0   1   0   1   2   0   1   2   2   1   1   1   0   1   2   0   2   0   0   2   2   2   1   1   1   1   1   2   0   1   1   1   0   1   0   1   0   2   1   1   0   1   0   1   1   1   0   2   2   0   1   1   1   1   0   0   0   1   1   1   0   1   0   1   1   1   0   1   0   2   1   1   1   1   2   0   0   2   1   0   0   0   1   2   1   0   2   1   0   2   1   2   0   2   1   1   1   1   1   1   0   0   2   1   1   2   2   0
 MK-6-9                 0   0   2   1   2   2   2   1   2   1   1   0   1   0   2   1   2   1   0   0   2   1   1   1   0   1   1   1   2   1   1   1   1   1   1   1   1   1   0   1   0   1   1   0   1   2   0   0   1   1   1   1   1   2   0   0   2   1   1   1   1   1   1   1   0   1   2   1   1   1   0   1   0   1   2   1   2   2   2   0   0   1   1   1   1   0   2   1   1   1   2   0   0   1   0   1   2   1   1   2   2   1   1   1   0   1   2   0   1   0   1   1   1   1   1   1   1   1   1   2   1   1   1   1   0   1   0   1   0   2   1   1   0   1   0   1   1   1   1   2   2   0   1   1   1   1   0   0   0   0   1   1   0   1   0   1   1   1   0   0   0   2   1   1   1   1   2   0   1   2   1   0   0   0   1   2   1   0   2   1   0   1   1   2   1   2   0   1   1   0   1   1   0   0   2   1   2   2   2   0
 MK-6-10                1   1   1   0   1   2   1   1   1   1   1   0   1   0   1   1   2   1   0   1   2   2   1   1   1   1   1   1   2   0   1   1   1   1   1   1   1   1   0   1   0   1   1   1   1   2   0   1   1   1   2   1   1   2   0   0   2   1   1   1   1   1   1   1   0   1   2   1   2   2   0   0   0   2   2   1   2   2   2   0   0   1   1   1   1   1   2   1   1   2   2   0   0   1   0   1   2   1   1   1   1   1   1   1   0   1   2   1   1   0   2   1   1   1   1   1   1   1   1   2   1   1   1   1   0   1   0   1   1   2   1   1   0   2   0   1   1   1   1   2   2   0   1   1   1   1   0   0   0   1   1   0   0   1   0   1   1   1   1   0   0   1   1   1   1   1   2   0   1   2   1   0   0   0   1   2   1   1   1   1   0   1   0   2   1   2   0   0   1   0   1   2   1   0   1   0   2   2   2   0
 MK-6-11                1   1   1   1   1   2   1   1   0   1   1   0   1   0   1   1   2   1   0   2   2   2   1   0   1   1   1   1   2   0   1   1   1   1   0   0   1   1   1   1   0   2   1   1   2   2   1   2   1   1   2   1   1   1   0   0   2   0   1   2   1   1   2   1   0   1   2   1   2   2   0   0   1   2   2   1   2   2   2   0   0   1   2   2   1   1   2   1   1   2   2   0   0   0   0   1   2   1   1   1   1   1   1   2   0   1   2   1   1   0   2   1   1   1   1   1   1   1   1   2   1   0   1   2   0   0   0   1   1   2   1   1   0   2   0   1   1   1   1   2   1   1   1   1   1   1   1   0   0   1   1   1   0   1   0   1   1   1   1   1   0   1   1   1   2   1   2   1   2   2   1   1   0   0   1   2   1   1   1   1   0   1   0   2   1   2   1   1   1   0   1   2   1   0   1   0   2   2   2   0
 MK-6-12                1   1   1   1   1   2   1   1   0   1   1   0   1   0   1   1   1   1   0   2   2   2   1   0   1   1   1   1   2   0   1   1   1   1   0   1   0   1   1   2   0   2   1   1   2   2   1   2   1   1   2   1   1   1   0   0   2   0   1   2   1   1   2   0   0   1   2   2   2   1   0   0   1   1   2   1   2   2   2   1   0   1   1   2   1   1   2   1   1   2   2   0   0   0   0   2   2   0   1   1   1   1   1   2   0   1   2   1   1   0   2   2   1   1   1   1   0   1   1   2   1   0   1   2   0   0   0   1   1   2   2   1   0   2   1   1   0   1   1   2   1   1   1   0   1   1   1   0   0   2   1   1   0   1   0   1   1   1   1   1   0   1   1   1   2   1   2   1   2   2   1   1   0   0   1   1   0   2   1   1   0   1   1   2   1   2   1   1   1   0   2   1   2   0   1   0   2   2   2   0
 MK-6-13                0   2   1   2   0   2   1   1   0   1   1   0   1   0   1   1   0   1   0   1   2   2   0   0   1   1   2   1   2   0   1   0   1   1   1   1   1   1   1   2   0   2   2   1   2   2   0   2   1   1   2   2   0   2   0   0   1   1   1   1   1   2   2   0   0   1   2   2   2   1   0   0   1   1   1   1   2   2   2   1   0   1   2   2   1   1   2   2   1   2   2   0   0   1   0   2   2   0   1   1   1   1   1   2   0   1   2   1   1   0   2   2   1   1   1   2   0   1   1   1   1   0   1   2   0   0   0   1   2   2   2   0   0   2   1   1   1   1   1   2   1   1   1   0   1   1   1   0   0   2   1   1   0   1   0   2   1   1   0   1   1   1   1   1   2   0   2   1   2   2   2   1   0   0   1   1   1   2   1   1   0   1   0   2   1   2   1   1   1   0   2   1   2   0   1   0   2   2   2   0
 MK-6-14                0   2   1   2   0   1   1   2   0   1   1   0   1   0   1   2   0   1   1   1   2   1   0   0   1   1   2   1   2   0   1   0   1   1   1   1   1   1   1   2   0   2   1   1   1   2   0   2   1   1   1   1   0   2   0   0   2   1   1   2   1   1   2   1   0   1   2   2   2   1   1   0   1   1   1   1   2   2   2   1   0   1   2   1   1   1   2   2   1   2   2   0   0   1   0   2   1   1   1   1   1   1   1   1   0   1   2   1   1   0   2   0   1   1   1   2   0   1   1   0   2   0   1   2   0   0   0   1   2   2   2   0   0   1   1   1   1   1   1   1   1   1   1   0   1   1   2   0   0   2   1   1   0   1   0   1   1   1   0   1   1   1   2   1   2   0   2   1   2   2   2   1   0   0   1   1   1   2   2   1   0   1   0   2   1   2   1   1   1   0   1   1   2   0   1   0   2   2   2   0
 MK-6-15                1   2   0   2   0   1   1   1   0   1   0   0   0   1   2   0   0   1   1   1   2   1   0   0   1   1   2   1   2   0   1   0   1   1   0   1   1   1   2   2   1   2   1   1   1   2   0   2   1   1   1   2   1   2   0   0   2   2   1   2   1   1   2   1   0   1   1   2   1   1   1   0   1   1   1   1   2   2   2   1   0   1   2   1   1   1   2   0   0   2   2   0   0   1   0   2   1   1   1   0   1   1   1   0   0   1   2   1   1   0   2   0   1   1   1   1   1   1   1   0   2   0   1   2   0   0   0   2   2   2   2   0   1   1   1   1   1   1   1   1   1   1   1   0   1   1   2   0   0   2   1   1   0   0   0   1   1   2   0   2   1   1   1   2   2   0   1   1   2   2   2   1   0   0   1   1   1   0   2   1   0   1   0   2   1   2   1   1   1   0   1   1   2   0   0   0   2   2   2   1
 MK-6-16                1   2   0   2   0   1   1   1   0   1   0   0   0   0   2   1   0   2   2   1   2   1   0   0   1   1   2   0   2   0   1   0   1   0   0   1   2   0   2   2   1   2   1   1   1   2   0   2   1   1   2   2   1   2   0   1   2   2   1   2   1   1   2   1   0   1   1   2   1   1   2   0   1   0   1   1   1   2   2   1   1   1   2   1   1   2   2   0   0   2   2   0   0   1   0   2   1   2   1   1   2   1   2   1   1   1   1   1   2   0   2   0   1   1   1   1   0   1   0   0   2   0   1   2   0   0   0   2   2   2   2   0   1   1   2   1   2   1   1   1   1   1   1   0   1   1   2   0   1   2   1   1   0   0   0   1   1   2   0   2   1   1   0   2   2   0   0   1   2   2   1   1   0   0   1   1   1   1   2   1   0   1   0   2   1   1   1   1   1   0   1   1   2   0   0   0   2   1   2   1
 
!****************************************** Phenotypic Data **********************************************************
!-100.0 is resevred for missing phenotype
SimulatedTrait1        11.2154    7.4678   11.7480    9.9237   10.7517    8.4706    9.6422   11.6450   10.9060    9.7526   10.6477   10.5165   11.0466   10.0105    8.5963    8.6378   10.4434    9.4491   11.0346    9.4383   10.0269   11.1323    9.6033   10.8206   10.0092   10.2691    9.8635   10.5772    9.8438    8.9901    9.9673    7.5738   12.1568   11.3395   11.5984   10.3683    8.4769    9.8570    9.5533   11.5985    8.9708    9.9435    9.6816   10.0735   11.3453    9.7739    9.1881    8.6349   10.2199    8.6724   10.7605    8.2359    9.5246   10.9882    9.8169    9.2764   11.3035   11.8387   10.7470   10.2619    9.0019    9.4456   10.6773   10.1536    9.5864   10.0054   10.7172   10.8192    9.6442   11.6429   10.8146    8.6247    9.2388   10.9024   11.3330    9.1955    9.8812    8.5049    9.7214   10.3328    8.4851   11.2078   10.3583   10.3740   10.5841   10.5948   10.2731   11.0603    9.8282   10.3746   11.8357   10.0928    9.1772    9.0978   10.3324   11.2165   10.6173    9.3672   10.6035   10.0965   10.9554    9.4438    9.5401    9.5031    9.8419   10.5999    8.8862    9.3801   10.0676   11.2109   10.7218   10.8831   10.0833    9.6440    8.9381    9.2102    9.4111   11.6428    8.8837   10.3724   10.8637    9.6785   10.3690   10.8016    9.1198   11.0292    9.6464   11.1281    8.4316    8.7762    8.9944   11.0895    7.2447    9.7921   10.9187   10.1528   10.2205    9.8663    9.7657   10.2246    9.2803    9.5078   10.3249    9.6229    9.7347   12.7100   11.7371    9.9434    9.4721    9.7893   11.0875   11.0489    9.3980   11.1510   10.8085   10.2489   10.9911   10.5992    9.8682    9.6109   11.2103    9.0397    9.5404   11.2246   10.5541   12.2117    8.2586    9.2951   10.2905    8.1266    9.9389   10.8764    9.2270    7.9061   10.5553    9.6498   11.4874   12.7096   10.4448    8.9565    9.8287   10.1828   11.5695   10.1302    8.7387   11.7758    9.5296   12.2958   10.5734    9.6646   11.3336   10.4180   10.8718    8.0208    9.7816   10.3265    8.7470   11.9365    9.3444   10.9800
 
