# Supplementary material for: Inclusive Composite Interval Mapping of QTL by Environment Interactions in Biparental Populations
Source: PLoS One. 2015 Jul 10;10(7):e0132414. doi: 10.1371/journal.pone.0132414 (PMC4498613; doi:10.1371/journal.pone.0132414)
Supplement: S2 File — (ZIP) [file pone.0132414.s002.zip › F2 population/e=1/run_00094.met]

!**********************Note: lines staring with "!" are remarks and will be ignored in the program********************
!*********************************General Information**********************************
!Assuming F1 = P1 x P2, populations available in QTL IciMapping are: 
!  1, P1BC1F1 = P1 x F1, the first backcrossing where P1 is used as the recurrent parent;
!  2, P2BC1F1 = P2 x F1, the first backcrossing where P2 is used as the recurrent parent;
!  3, F1DH, F1-derived doubled haploids; 
!  4, RIL or F1RIL, recombination inbred lines through the repeated selfing of F1;
!  5, P1BC1RIL, recombination inbred lines through the repeated selfing of P1BC1F1;
!  6, P2BC1RIL, recombination inbred lines through the repeated selfing of P2BC1F1;
!  7, F2, the selfing generation of F1;
!  8, F3, the selfing generation of F2;
!  9, P1BC2F1, the second backcrossing where P1 is used as the recurrent parent; 
! 10, P2BC2F1, the second backcrossing where P2 is used as the recurrent parent;
! 11, P1BC2RIL, recombination inred lines through the repeated selfing of P1BC2F1; 
! 12, P2BC2RIL, recombination inred lines through the repeated selfing of P2BC2F1; 
! 13, P1BC1F2, the selfing generation of P1BC1F1; 
! 14, P2BC1F2, the selfing generation of P2BC1F1; 
! 15, P1BC2F2, the selfing generation of P1BC2F1; 
! 16, P2BC2F2, the selfing generation of P2BC2F1; 
! 17, P1BC1DH, P1BC1F1-derived doubled haploids; 
! 18, P2BC1DH, P2BC1F1-derived doubled haploids; 
! 19, P1BC2DH, P1BC2F1-derived doubled haploids; 
! 20, P2BC2DH, P2BC2F1-derived doubled haploids; 
   7      !Mapping Population (see remarks above)
   2      !Mapping Function (1 for Kosambi; 2 for Haldane; 3 for Morgan)
   2      !Marker Space Type (1 for intervals; 2 for positions)
   1      !Marker Space Unit(1 for centiMorgans; 2 for Morgan)
   6      !Number of Chromosomes (or Linkage Groups)
 200      !Size of the mapping population
   1      !Number of environments
 
!***************************************** Chromosomes and Linkage Maps **********************************************
!Chromosome                 NumMarkers
-CH1                        16
-CH2                        16
-CH3                        16
-CH4                        16
-CH5                        16
-CH6                        16
!Linkage map (Marker name followed by position or the interval length)
 MK-1-1                1     0.000
 MK-1-2                1    10.000
 MK-1-3                1    20.000
 MK-1-4                1    30.000
 MK-1-5                1    40.000
 MK-1-6                1    50.000
 MK-1-7                1    60.000
 MK-1-8                1    70.000
 MK-1-9                1    80.000
 MK-1-10               1    90.000
 MK-1-11               1   100.000
 MK-1-12               1   110.000
 MK-1-13               1   120.000
 MK-1-14               1   130.000
 MK-1-15               1   140.000
 MK-1-16               1   150.000
 MK-2-1                2     0.000
 MK-2-2                2    10.000
 MK-2-3                2    20.000
 MK-2-4                2    30.000
 MK-2-5                2    40.000
 MK-2-6                2    50.000
 MK-2-7                2    60.000
 MK-2-8                2    70.000
 MK-2-9                2    80.000
 MK-2-10               2    90.000
 MK-2-11               2   100.000
 MK-2-12               2   110.000
 MK-2-13               2   120.000
 MK-2-14               2   130.000
 MK-2-15               2   140.000
 MK-2-16               2   150.000
 MK-3-1                3     0.000
 MK-3-2                3    10.000
 MK-3-3                3    20.000
 MK-3-4                3    30.000
 MK-3-5                3    40.000
 MK-3-6                3    50.000
 MK-3-7                3    60.000
 MK-3-8                3    70.000
 MK-3-9                3    80.000
 MK-3-10               3    90.000
 MK-3-11               3   100.000
 MK-3-12               3   110.000
 MK-3-13               3   120.000
 MK-3-14               3   130.000
 MK-3-15               3   140.000
 MK-3-16               3   150.000
 MK-4-1                4     0.000
 MK-4-2                4    10.000
 MK-4-3                4    20.000
 MK-4-4                4    30.000
 MK-4-5                4    40.000
 MK-4-6                4    50.000
 MK-4-7                4    60.000
 MK-4-8                4    70.000
 MK-4-9                4    80.000
 MK-4-10               4    90.000
 MK-4-11               4   100.000
 MK-4-12               4   110.000
 MK-4-13               4   120.000
 MK-4-14               4   130.000
 MK-4-15               4   140.000
 MK-4-16               4   150.000
 MK-5-1                5     0.000
 MK-5-2                5    10.000
 MK-5-3                5    20.000
 MK-5-4                5    30.000
 MK-5-5                5    40.000
 MK-5-6                5    50.000
 MK-5-7                5    60.000
 MK-5-8                5    70.000
 MK-5-9                5    80.000
 MK-5-10               5    90.000
 MK-5-11               5   100.000
 MK-5-12               5   110.000
 MK-5-13               5   120.000
 MK-5-14               5   130.000
 MK-5-15               5   140.000
 MK-5-16               5   150.000
 MK-6-1                6     0.000
 MK-6-2                6    10.000
 MK-6-3                6    20.000
 MK-6-4                6    30.000
 MK-6-5                6    40.000
 MK-6-6                6    50.000
 MK-6-7                6    60.000
 MK-6-8                6    70.000
 MK-6-9                6    80.000
 MK-6-10               6    90.000
 MK-6-11               6   100.000
 MK-6-12               6   110.000
 MK-6-13               6   120.000
 MK-6-14               6   130.000
 MK-6-15               6   140.000
 MK-6-16               6   150.000
!*********************************** Marker Types ********************************************************************
!Co-dominant marker: When heterozygote F1 is present, P1 is coded as 2, F1 is coded as 1, and P2 is coded as 0; Otherwise, P1 is coded as 2, and P2 is coded as 0. 
!Dominant marker: When heterozygote F1 is present, P1 and F1 are coded as 12, and P2 is coded as 0; Otherwise, P1 is coded as 2, and P2 is coded as 0.  
!Recessive markers: When heterozygote F1 is present, P1 is coded as 2, and F1 and P2 are coded as 10; Otherwise, P1 is coded as 2, and P2 is coded as 0. 
!Missing marker is coded as -1. 
 MK-1-1                 1   1   1   1   0   1   1   2   0   1   1   1   0   2   2   1   0   0   1   1   0   2   1   2   1   1   1   2   0   2   1   0   1   1   1   2   0   1   1   1   1   1   1   2   1   1   1   1   0   0   1   2   1   2   2   1   1   2   1   1   2   0   1   0   1   1   1   1   2   1   1   1   0   0   1   1   2   2   1   0   0   0   1   1   2   1   1   0   0   1   2   0   1   2   1   0   1   2   2   0   0   1   2   0   1   1   1   1   1   0   0   1   2   2   1   1   0   1   1   1   2   2   2   2   2   2   2   1   1   2   1   1   2   1   2   0   1   1   2   1   0   0   2   1   0   0   1   2   1   1   1   1   0   1   1   1   2   1   1   1   0   1   2   1   1   2   1   0   0   1   1   2   2   1   2   1   0   1   2   0   0   2   2   1   1   1   1   1   1   0   1   2   1   0   0   1   2   1   0   2
 MK-1-2                 2   1   1   1   0   0   1   2   1   1   2   1   1   2   2   2   0   0   1   1   0   1   1   2   1   1   1   2   1   2   1   0   1   1   1   2   1   1   1   0   1   1   1   2   1   1   1   1   0   0   1   2   1   2   2   1   1   2   1   1   2   1   1   0   1   1   1   2   2   1   1   1   0   1   1   1   2   2   1   1   0   0   1   1   2   1   1   0   0   1   2   0   1   2   1   0   1   2   2   0   0   1   2   0   1   1   1   0   1   0   1   1   2   2   1   1   0   0   1   1   2   2   2   2   1   2   2   2   1   2   1   1   2   1   2   0   1   1   2   1   0   0   2   1   0   0   2   2   2   1   1   1   0   1   0   1   2   1   1   1   0   1   2   1   1   1   1   1   0   1   1   2   2   1   2   1   0   1   2   0   0   2   1   2   1   1   1   1   1   0   1   2   1   0   0   2   2   1   1   2
 MK-1-3                 2   1   1   0   1   0   1   2   1   1   2   1   1   1   2   1   1   0   2   1   0   1   1   2   0   1   1   2   1   2   1   0   1   0   1   2   1   1   1   0   1   1   1   2   1   1   2   2   1   1   1   2   1   2   2   1   1   1   1   1   1   1   0   0   1   1   1   1   2   0   1   1   1   1   1   0   2   2   2   1   1   0   1   1   1   1   2   0   0   1   2   1   1   2   1   0   1   2   0   0   0   1   2   0   1   1   1   0   1   1   1   1   2   2   1   1   0   1   1   1   2   2   2   2   1   2   2   1   1   1   1   1   2   1   2   0   1   1   2   1   0   0   1   1   1   0   2   2   2   1   1   1   0   1   0   1   2   1   0   1   0   1   2   1   2   2   1   1   0   1   1   2   2   1   2   1   0   1   0   0   0   1   1   2   1   1   2   1   2   0   0   1   2   0   0   2   2   1   1   2
 MK-1-4                 2   1   2   0   1   0   1   1   1   1   1   1   1   1   2   1   1   0   2   1   0   2   1   2   1   1   2   1   1   2   1   0   1   0   1   1   0   1   1   0   0   1   1   1   2   1   2   2   2   1   1   2   1   1   2   1   1   1   1   2   2   1   0   0   1   1   1   0   2   0   1   0   1   1   1   1   2   2   2   1   1   1   0   1   1   1   2   0   1   1   1   1   0   1   1   1   1   2   0   1   0   2   2   1   1   2   0   0   1   2   1   1   2   2   1   2   0   1   1   1   2   2   2   2   1   1   2   1   0   1   1   2   2   1   2   0   1   1   2   1   0   1   1   1   1   0   2   2   2   1   1   1   0   1   0   1   2   1   0   1   0   1   2   1   2   2   1   1   0   0   1   2   2   1   2   0   0   1   0   0   0   0   1   2   1   1   2   1   2   0   0   1   1   0   0   1   2   1   1   1
 MK-1-5                 1   1   2   0   1   0   1   1   1   1   2   1   1   1   2   1   1   1   1   1   0   2   1   2   1   1   2   1   1   2   1   0   1   0   1   1   0   1   1   0   1   1   1   1   2   0   1   2   2   2   1   2   1   1   2   1   1   1   2   2   2   2   0   0   1   1   1   0   2   0   1   0   1   1   1   1   2   2   2   1   0   1   0   1   1   1   2   0   0   1   1   1   1   1   1   0   1   2   0   1   0   2   1   1   1   2   0   1   1   2   2   1   2   2   1   1   0   1   1   1   2   1   2   2   1   1   2   1   0   1   1   2   2   1   2   0   1   1   2   1   0   1   1   1   1   0   2   2   2   1   2   1   0   1   0   1   1   1   0   1   0   1   2   1   2   2   1   1   0   0   1   1   2   1   2   0   0   1   0   0   0   1   1   2   1   1   2   1   2   0   0   1   1   1   0   1   2   1   0   1
 MK-1-6                 1   1   2   0   1   0   0   1   0   1   2   1   1   1   2   1   1   1   1   1   1   1   1   2   1   1   1   0   2   2   1   0   1   0   1   1   0   1   1   0   1   1   2   1   2   0   1   1   1   2   1   2   1   1   1   0   0   1   2   2   2   2   0   0   2   1   1   1   2   0   1   0   1   1   1   1   2   1   2   1   0   1   0   1   1   1   2   0   0   1   1   1   1   1   1   0   1   2   0   1   0   2   1   1   0   2   0   0   0   2   2   1   2   2   1   1   0   1   1   1   2   1   2   2   1   1   2   2   1   2   1   2   2   1   2   0   1   1   2   1   0   1   1   2   1   0   2   1   2   0   2   1   0   1   0   1   1   1   0   1   1   1   2   1   1   2   1   1   0   0   1   1   2   1   2   0   0   1   0   0   0   1   2   2   1   1   2   2   2   0   0   2   1   0   0   2   1   1   0   2
 MK-1-7                 1   2   2   0   2   0   1   1   1   1   2   1   1   1   2   1   1   1   1   1   1   1   1   2   1   1   1   0   2   2   0   1   2   0   1   1   0   1   1   0   1   1   2   1   2   1   1   1   1   2   0   2   1   1   1   0   0   1   2   2   2   2   0   0   2   0   1   1   2   0   1   0   1   2   1   1   2   1   2   1   0   1   0   1   1   1   2   0   0   1   1   1   1   0   1   0   1   2   1   1   0   2   1   1   1   2   0   0   0   2   2   1   2   1   1   1   1   1   1   1   2   1   2   1   1   1   1   2   1   2   1   2   2   2   0   0   1   1   2   1   0   1   1   1   1   0   1   1   2   1   2   1   0   1   1   1   1   1   0   1   1   1   1   1   1   2   1   1   0   0   1   1   2   2   2   0   1   0   0   0   0   1   2   2   1   1   1   2   2   0   0   2   2   1   0   1   1   1   0   2
 MK-1-8                 1   2   2   0   2   0   0   1   1   1   2   1   2   2   2   1   1   2   2   1   1   1   1   2   1   1   1   0   1   2   1   1   2   0   1   1   0   1   1   0   1   1   2   2   2   1   1   0   1   2   1   1   1   1   1   0   0   1   1   2   2   2   1   0   2   1   1   1   2   0   1   0   0   2   1   1   2   1   2   1   0   1   0   0   1   2   2   1   0   2   0   1   1   0   0   1   1   2   1   1   0   2   2   1   1   1   0   1   0   2   2   1   2   1   1   1   1   1   1   1   2   1   2   1   1   1   1   2   1   2   1   2   2   1   0   0   1   1   2   1   0   1   1   1   1   1   1   1   2   1   2   1   0   1   1   1   1   1   0   1   1   1   1   1   1   1   1   1   0   0   1   2   1   2   2   0   1   1   0   0   0   1   2   2   1   1   1   1   2   0   0   2   2   1   0   1   0   1   0   2
 MK-1-9                 1   1   2   0   2   0   0   1   1   1   2   1   2   2   2   0   2   2   2   1   1   0   1   2   1   1   1   1   1   2   1   1   2   0   2   1   1   1   1   0   1   0   1   2   2   1   1   0   1   2   1   0   0   0   1   1   0   1   1   2   2   2   1   0   2   1   1   1   2   0   1   0   0   2   1   2   2   1   2   1   0   1   0   0   1   2   2   1   0   2   0   1   2   0   0   1   2   2   1   1   0   2   2   1   1   1   0   1   0   2   2   1   2   2   1   1   2   1   1   1   2   1   2   1   1   1   1   1   1   2   1   2   2   2   0   0   1   1   1   1   1   1   1   1   1   1   1   1   2   1   2   1   0   1   1   1   1   1   0   0   1   1   1   1   1   1   1   1   1   0   1   2   1   1   2   0   1   1   0   1   0   2   2   2   1   1   1   1   2   1   0   2   2   1   0   1   0   1   0   2
 MK-1-10                1   2   2   1   2   0   0   1   1   1   2   1   2   1   2   0   2   2   2   0   1   0   0   2   1   1   1   1   0   2   1   1   2   0   2   1   1   1   1   1   0   0   1   1   2   2   1   1   1   1   1   0   0   0   1   0   1   1   1   2   2   2   1   0   2   0   1   1   2   0   1   0   0   2   1   2   2   1   2   1   0   1   0   0   1   1   2   1   0   2   0   1   1   1   0   1   2   2   1   1   1   0   2   0   1   1   0   1   0   2   2   1   2   2   0   1   2   1   1   1   1   1   2   1   1   1   2   1   1   2   1   2   2   2   0   0   1   2   1   1   1   1   2   1   1   1   1   0   2   1   2   0   0   1   1   1   1   1   0   0   1   0   0   1   1   1   1   1   1   0   1   2   2   1   2   1   2   1   0   2   0   2   2   1   1   2   1   1   2   1   0   2   2   0   0   1   0   1   0   2
 MK-1-11                1   2   2   1   2   0   0   1   1   1   2   1   2   1   2   0   2   2   2   0   1   0   0   1   1   1   1   1   0   1   1   1   2   0   0   1   1   1   1   1   1   1   0   0   2   1   1   1   1   1   1   1   0   0   1   0   1   1   1   1   2   2   1   0   1   0   1   1   2   0   1   0   0   2   2   2   2   1   2   1   0   1   0   1   1   1   2   1   0   0   0   1   2   1   0   1   2   2   1   1   0   0   2   0   1   1   0   1   0   2   2   1   2   1   1   1   1   1   1   1   1   2   1   1   1   1   2   1   1   1   1   1   2   2   0   0   1   2   1   1   1   1   2   0   2   1   1   0   2   1   2   0   0   1   1   1   1   1   0   0   1   0   0   1   1   1   1   1   1   0   1   2   2   1   2   1   2   1   0   2   0   2   2   1   1   1   2   1   1   1   1   2   2   0   0   1   0   1   0   2
 MK-1-12                1   2   2   1   2   1   0   1   1   1   1   1   1   1   2   0   2   1   2   0   2   0   0   0   1   1   2   1   0   1   1   1   2   0   0   1   1   1   0   0   0   1   0   1   2   1   1   1   1   1   0   0   0   0   1   0   1   1   1   1   2   2   1   0   1   0   2   1   2   0   1   0   0   2   2   1   2   1   2   1   0   1   0   1   1   1   2   1   0   0   0   2   2   1   0   1   2   1   1   1   0   1   2   0   1   1   0   1   0   2   2   1   2   1   1   1   1   1   1   1   1   2   1   1   2   1   1   1   1   1   1   1   2   2   0   1   0   2   0   1   1   1   1   0   1   1   1   1   2   2   2   0   0   0   1   2   1   1   0   1   1   1   0   0   1   1   2   1   1   0   1   2   2   1   2   1   2   1   0   2   0   2   2   1   0   2   2   1   1   0   0   1   1   0   0   1   1   0   0   2
 MK-1-13                1   2   1   1   2   1   0   2   1   1   1   1   1   1   2   0   2   1   2   0   2   0   0   0   1   1   2   1   1   1   0   1   2   0   0   1   1   1   0   0   1   2   0   2   2   1   1   1   1   1   0   0   0   0   0   0   1   1   0   1   2   2   1   0   1   0   2   2   2   0   1   1   1   2   2   0   1   1   2   1   0   1   0   1   1   1   2   1   0   0   0   2   1   1   0   1   2   0   1   1   0   1   1   0   1   0   1   1   0   2   2   1   2   1   1   1   1   1   1   1   1   2   1   1   2   0   1   1   1   1   1   1   2   2   0   1   0   1   0   1   1   1   1   1   1   1   1   1   2   2   2   0   0   0   1   2   1   1   0   1   1   1   0   1   1   2   2   1   1   0   1   2   2   1   2   1   2   1   0   2   0   1   2   1   0   2   1   1   1   0   0   1   1   1   0   2   1   0   0   2
 MK-1-14                1   2   1   1   2   1   0   2   1   2   0   1   1   1   2   0   2   1   2   1   1   0   0   0   1   2   2   0   1   1   1   1   2   1   0   0   2   2   0   0   1   2   0   2   2   1   1   1   1   1   0   0   0   1   0   1   1   1   0   2   2   2   1   0   1   0   1   2   2   0   1   1   2   2   1   0   0   1   2   0   0   1   1   2   1   1   2   1   0   0   0   0   1   1   0   1   2   0   1   2   0   1   1   0   1   0   1   1   1   2   2   1   2   1   1   1   1   1   1   0   1   1   1   1   2   0   1   1   0   1   1   1   2   2   0   1   0   0   0   1   1   1   2   1   1   1   1   1   1   2   2   0   2   0   1   2   1   1   0   1   0   1   1   1   1   2   2   1   1   0   1   2   2   1   2   1   2   0   0   2   0   1   2   1   1   2   1   1   1   0   0   1   1   1   0   2   2   0   0   2
 MK-1-15                1   2   1   1   1   1   0   2   1   2   0   1   1   1   1   0   2   1   2   1   1   0   0   0   1   2   2   0   1   1   1   1   1   1   0   0   2   2   0   0   1   2   1   2   1   0   1   1   1   1   0   1   1   1   0   1   1   1   1   0   2   2   1   1   1   0   1   2   1   0   2   1   1   2   1   0   0   1   2   0   0   1   1   2   1   1   2   1   0   0   0   0   1   1   0   1   2   0   1   2   0   1   1   0   1   0   1   1   1   2   1   2   2   0   1   2   1   1   0   1   1   1   1   1   2   1   1   0   1   1   0   0   2   2   0   1   1   1   0   1   1   2   2   1   1   1   1   1   1   2   2   0   2   0   2   1   0   1   0   1   0   1   0   1   0   1   1   2   1   0   1   2   1   2   2   1   1   0   0   2   0   2   1   1   1   2   0   1   1   0   0   1   1   1   0   2   1   0   0   2
 MK-1-16                1   2   1   1   1   1   1   2   1   2   0   1   1   0   2   1   2   1   2   1   0   0   0   0   1   2   2   1   1   1   1   1   1   1   0   0   2   2   0   0   1   2   1   2   1   0   1   1   1   2   0   1   1   1   0   1   1   1   1   0   2   2   1   1   1   2   1   2   1   0   2   0   1   2   1   0   0   1   2   1   0   1   1   2   1   2   2   1   1   0   0   0   1   1   0   1   2   0   2   2   0   1   1   0   1   0   2   0   1   2   1   2   1   1   0   1   1   1   0   1   1   1   1   1   2   1   1   0   1   1   0   0   2   1   0   1   0   2   1   1   1   2   2   1   1   1   1   1   1   2   2   0   2   0   1   1   0   1   0   1   0   0   0   0   0   1   2   2   2   0   1   2   0   2   1   1   1   1   0   1   0   2   1   1   1   1   0   0   1   0   0   1   0   1   0   2   1   0   1   2
 MK-2-1                 1   1   1   1   0   1   1   1   1   1   1   1   1   1   0   1   1   2   0   0   1   1   0   1   0   1   0   0   1   2   1   0   1   0   1   1   1   0   2   1   1   2   0   1   1   1   1   1   0   0   2   1   0   2   0   1   2   1   1   1   0   2   1   2   0   0   1   1   2   1   1   0   1   2   2   0   2   1   0   1   0   1   2   2   1   1   2   1   1   0   2   1   0   1   1   0   1   2   1   1   1   1   1   1   1   2   1   1   1   0   2   1   0   1   1   2   0   2   2   1   1   2   1   1   0   1   1   1   0   1   2   2   2   1   0   1   1   0   1   1   0   0   0   1   2   1   0   2   0   1   2   1   2   2   0   0   2   1   0   2   1   1   2   1   2   1   0   2   2   0   0   1   2   1   1   0   1   0   0   0   0   2   1   0   2   2   0   2   1   1   2   0   1   1   1   1   0   1   2   0
 MK-2-2                 0   1   1   1   0   2   1   1   2   1   1   1   1   1   0   1   1   2   0   0   1   1   1   1   0   1   0   1   1   2   2   0   1   0   1   0   1   0   2   1   1   1   0   2   1   1   1   1   0   0   2   0   0   2   0   1   2   1   1   1   0   2   1   1   1   0   1   2   2   1   1   1   0   1   2   0   2   2   1   2   0   1   1   2   1   1   2   1   2   0   2   1   0   1   1   0   1   2   1   1   1   1   2   1   2   1   1   1   1   0   2   1   0   1   1   2   0   2   2   1   1   2   1   1   2   1   1   1   0   0   2   2   2   1   0   1   1   0   1   1   0   0   1   1   2   0   0   1   0   0   2   1   2   2   1   0   1   2   1   2   1   1   2   0   2   1   0   2   2   0   0   1   2   1   1   0   1   1   0   0   0   1   1   0   1   2   0   2   1   1   1   0   1   0   1   1   1   1   1   0
 MK-2-3                 0   1   1   1   1   2   1   1   2   1   0   1   0   1   0   0   1   2   0   0   1   1   1   1   0   2   0   1   1   2   2   0   1   0   1   0   0   0   2   1   1   1   0   2   2   0   1   1   0   0   1   0   1   2   0   1   2   1   1   1   0   2   1   1   1   0   1   2   2   1   2   1   0   1   2   1   2   2   1   2   0   0   1   2   1   1   2   1   2   1   1   1   0   1   1   0   1   2   1   2   1   1   2   1   2   1   2   1   1   0   2   1   1   1   1   2   0   2   2   1   2   2   1   2   2   2   2   0   0   0   2   1   2   2   0   1   1   0   2   1   0   0   1   1   2   1   0   1   0   0   2   0   2   2   1   0   1   2   1   2   1   2   2   0   2   1   0   2   1   0   0   1   2   1   1   1   2   2   0   1   1   1   1   1   1   2   0   2   1   1   2   0   2   0   1   1   1   2   1   0
 MK-2-4                 0   1   0   1   1   1   1   1   2   1   1   1   0   0   0   0   1   2   0   0   1   1   1   2   0   2   0   0   1   2   2   1   1   0   1   0   0   1   1   1   1   1   0   2   1   0   1   1   0   0   1   0   2   1   0   1   2   1   1   1   0   2   1   1   1   0   2   2   2   1   2   1   0   1   2   1   2   2   1   2   0   1   1   2   1   0   2   2   2   1   1   0   0   1   0   0   1   2   1   2   1   1   2   1   2   0   1   1   1   0   2   1   1   1   1   2   0   2   2   1   2   1   1   2   2   1   2   0   1   0   1   1   2   2   0   1   1   0   2   1   0   0   1   1   2   1   0   1   0   0   2   0   2   1   1   0   1   2   1   1   2   2   2   1   1   1   1   2   1   0   0   1   2   1   2   1   1   2   0   1   0   1   1   1   1   2   0   2   1   1   2   0   2   0   1   1   1   2   2   0
 MK-2-5                 0   1   0   1   1   1   1   1   2   1   1   1   0   0   0   0   1   1   0   0   1   1   1   2   0   2   0   0   1   1   2   1   1   1   1   0   0   1   1   1   1   1   0   2   1   1   1   1   0   0   1   0   1   1   0   1   2   1   1   1   0   1   1   1   1   0   1   2   2   1   1   1   0   1   2   1   1   1   1   2   0   1   2   2   1   1   2   1   2   1   2   0   0   1   0   0   1   2   2   2   1   1   2   1   2   0   1   1   2   0   2   1   1   1   1   1   0   2   2   1   1   0   1   2   2   1   2   0   1   1   1   1   1   2   0   1   1   0   1   0   0   0   1   2   2   1   0   1   0   0   2   0   2   1   1   1   0   2   1   1   2   2   0   1   1   1   1   2   1   0   1   1   1   1   2   1   1   2   1   1   1   1   1   1   1   1   0   2   0   1   2   0   2   0   0   1   1   2   2   0
 MK-2-6                 0   1   0   0   1   1   1   1   1   0   1   1   1   0   1   0   1   1   0   0   1   1   0   1   1   2   1   0   0   1   2   1   1   0   1   0   0   1   1   0   1   1   0   2   1   1   1   1   1   2   0   0   1   1   0   1   2   1   1   0   0   1   1   1   1   1   1   2   2   1   1   1   0   2   2   1   1   1   1   2   0   2   2   1   1   2   2   2   1   1   1   0   1   1   0   0   1   2   1   2   1   1   2   0   1   0   1   1   2   0   2   1   0   1   0   1   0   2   1   1   1   0   1   2   2   0   1   0   1   1   1   1   1   2   0   1   1   0   0   1   0   0   1   2   2   1   0   1   0   0   2   1   2   1   1   1   0   0   0   1   2   2   0   1   1   1   1   2   1   0   1   2   1   0   2   1   1   2   1   2   1   1   1   1   2   1   0   1   0   1   2   0   2   1   0   2   1   2   2   0
 MK-2-7                 0   1   1   0   2   1   1   1   1   0   1   1   1   0   0   0   1   1   1   0   1   1   0   1   1   2   1   0   1   1   2   1   1   0   1   0   0   1   1   0   1   1   1   2   1   1   1   1   1   2   0   0   1   1   0   1   2   1   1   0   0   1   1   1   1   1   1   2   2   1   1   1   0   2   2   1   0   1   1   1   0   2   2   1   1   2   2   2   1   0   1   0   0   1   0   0   1   2   1   1   2   1   2   0   1   0   1   1   2   0   2   1   0   1   0   1   0   2   1   1   1   0   1   2   2   0   1   0   1   0   1   1   0   0   0   1   1   0   0   1   0   1   1   2   2   1   0   1   1   1   2   1   2   1   1   0   0   0   0   1   2   2   0   1   1   1   1   2   1   0   1   1   1   0   2   1   0   2   1   2   1   1   1   1   2   1   0   1   0   1   2   0   2   1   0   2   1   2   2   0
 MK-2-8                 0   1   1   0   2   1   1   1   1   1   1   1   0   0   0   0   1   1   1   0   2   1   0   1   1   1   1   0   1   1   2   1   1   0   2   0   0   1   1   0   1   1   1   2   2   0   1   0   1   2   0   1   1   0   0   1   2   1   1   0   0   1   1   1   1   1   1   2   2   1   1   1   0   1   2   1   0   1   1   1   0   2   2   1   1   2   2   2   2   0   0   0   0   2   0   0   1   1   1   1   1   1   2   0   0   0   1   1   2   0   2   1   0   1   0   1   0   1   1   1   1   0   1   2   1   0   1   1   1   1   1   1   0   0   0   1   1   0   0   1   0   1   1   2   1   1   0   1   0   2   2   1   2   1   1   0   0   0   0   1   1   2   0   1   1   2   1   2   1   0   0   1   1   0   0   1   0   2   1   2   1   1   1   1   2   1   0   1   0   1   2   0   2   0   0   2   1   2   2   0
 MK-2-9                 0   1   1   0   2   1   2   2   1   1   1   1   0   0   0   1   1   2   1   0   2   1   0   2   1   1   1   1   1   0   2   1   1   0   2   0   0   1   1   0   1   1   1   2   2   0   1   0   1   2   1   1   0   0   0   1   0   2   0   0   0   1   1   1   1   1   1   2   2   1   1   1   0   1   2   1   0   1   1   1   0   2   2   2   0   2   2   2   2   0   0   0   0   2   2   0   1   1   1   1   0   1   1   1   0   0   1   1   2   0   2   1   0   1   0   0   0   1   1   1   1   0   1   1   1   0   1   1   0   1   1   1   0   0   0   2   1   0   0   1   0   1   1   2   1   1   0   1   0   2   2   2   2   1   1   0   0   0   0   1   1   2   0   1   1   2   1   2   1   0   1   1   1   0   2   1   0   2   1   2   1   1   1   1   1   1   1   1   0   1   1   0   0   0   0   2   2   2   2   0
 MK-2-10                1   1   1   0   2   1   1   1   1   1   1   0   0   0   0   1   1   2   1   1   1   1   0   2   1   1   1   1   1   0   2   1   1   0   2   0   1   1   1   0   1   1   1   2   2   1   1   0   1   2   1   1   0   0   0   1   0   2   0   0   0   2   0   1   1   1   1   2   2   1   1   1   1   1   2   0   0   2   1   1   0   1   2   2   0   2   2   2   2   0   0   0   0   1   2   0   2   0   1   1   0   1   1   1   0   1   0   2   2   0   2   1   0   1   0   0   0   1   1   1   1   0   1   1   0   0   1   2   0   1   1   1   0   0   0   2   1   0   0   1   0   1   1   1   1   1   1   1   0   2   2   2   2   0   1   0   0   0   0   1   0   2   0   1   1   2   1   2   2   0   1   1   1   1   2   1   0   2   1   2   2   1   1   1   1   1   1   1   0   1   1   0   2   0   0   2   2   1   1   0
 MK-2-11                1   1   1   0   1   1   1   1   1   1   1   0   0   0   0   1   2   2   2   1   1   1   0   2   0   1   1   1   1   0   2   1   1   1   2   0   1   1   0   0   1   1   0   2   2   1   1   1   1   2   1   0   0   0   0   1   0   2   0   0   0   2   0   1   1   1   1   2   2   1   1   1   1   0   2   0   0   2   1   1   1   1   2   2   0   1   2   2   2   0   0   1   0   2   2   0   2   0   1   1   0   1   1   1   0   1   1   2   2   0   2   1   0   1   1   0   0   1   1   1   1   0   1   1   0   1   1   2   0   1   1   1   0   0   0   1   1   0   0   1   0   1   1   1   0   2   1   2   0   2   2   2   1   0   2   0   1   0   0   1   0   2   0   2   2   2   1   2   2   1   1   1   1   1   2   1   0   1   1   2   2   1   0   1   1   1   1   1   0   1   1   0   2   0   0   2   2   1   2   0
 MK-2-12                1   1   0   0   1   1   0   1   1   1   1   0   0   0   0   0   2   2   1   1   2   1   0   2   0   2   1   1   1   0   2   2   1   1   2   0   1   1   1   1   1   0   0   2   2   1   1   1   2   2   0   0   0   0   0   2   0   2   0   0   1   2   0   1   0   2   1   2   2   0   1   1   2   0   2   0   0   2   2   1   1   1   2   2   0   0   2   2   2   0   0   0   0   2   2   0   1   0   1   1   0   1   0   1   0   1   1   2   1   0   2   1   1   1   1   0   0   1   1   0   1   0   1   1   1   1   1   1   0   1   0   1   0   1   0   1   1   0   0   1   0   1   1   1   1   2   1   1   1   2   1   2   2   0   2   0   1   0   1   1   0   2   0   2   2   2   1   2   2   1   1   1   1   1   1   1   0   0   1   2   2   1   0   1   1   1   1   2   1   1   1   0   1   0   0   2   2   1   2   1
 MK-2-13                2   1   0   0   1   1   0   1   1   2   1   0   0   0   0   0   2   2   1   1   2   1   0   2   0   2   1   1   1   0   2   2   1   1   2   1   1   1   1   1   1   0   0   2   2   1   2   1   2   2   0   1   0   0   0   2   0   2   1   1   1   2   0   1   0   2   1   2   2   0   1   1   2   0   2   0   0   2   1   1   1   2   2   2   0   0   2   2   2   0   0   0   0   2   0   0   1   0   1   1   0   1   0   1   1   1   1   2   2   0   2   1   1   0   0   0   0   1   1   0   1   0   1   1   1   1   1   1   0   0   0   0   0   1   0   1   1   0   0   1   1   2   1   1   1   2   1   1   1   2   1   2   2   0   2   0   1   0   1   2   0   2   0   2   2   1   1   2   2   1   1   1   1   1   1   1   1   0   1   2   0   1   0   1   1   2   1   1   1   1   0   0   1   1   0   2   2   1   0   1
 MK-2-14                2   1   0   0   1   1   1   1   1   2   1   0   0   0   0   0   2   2   1   1   1   1   0   2   1   1   0   1   1   1   2   2   1   1   2   1   1   1   1   1   1   1   1   2   2   1   1   1   2   2   0   0   0   0   1   2   0   2   0   1   1   2   1   1   0   2   1   2   2   1   1   1   2   1   1   0   0   2   1   1   1   2   2   2   0   0   2   2   2   0   0   0   0   1   0   0   1   0   1   1   0   1   0   1   1   1   1   2   1   0   1   1   1   0   0   1   0   1   1   0   0   0   1   1   1   1   1   1   0   0   0   1   0   0   0   1   1   0   0   1   1   1   1   1   1   2   1   1   1   2   0   2   2   0   1   0   1   0   1   2   1   1   0   2   0   2   1   2   2   1   1   1   1   1   1   0   1   1   1   2   0   1   0   1   1   2   1   1   2   1   0   0   1   1   0   2   2   2   1   0
 MK-2-15                2   0   1   0   1   1   1   1   1   2   0   0   0   0   0   0   2   2   1   1   1   1   0   2   1   1   0   1   1   1   2   2   1   1   2   1   0   2   1   1   1   1   1   2   1   1   0   0   1   2   0   0   0   1   1   2   0   2   0   0   1   2   1   1   0   2   1   2   2   1   1   1   2   1   1   0   0   1   1   1   1   2   2   2   0   0   1   2   2   0   0   0   1   1   0   0   1   1   1   1   0   1   1   0   1   1   1   2   1   0   0   1   1   0   0   1   0   0   1   0   0   1   1   1   0   2   1   1   1   0   1   1   0   0   0   1   1   0   0   2   1   1   1   1   1   2   1   1   1   2   1   0   2   0   1   0   1   0   2   1   1   1   0   2   0   2   1   2   1   2   1   1   1   1   0   0   1   1   1   2   1   1   0   0   1   2   1   1   2   1   0   1   1   2   0   2   2   2   1   1
 MK-2-16                2   0   1   0   1   1   0   1   1   1   0   0   0   0   0   0   1   2   1   1   1   1   0   2   0   1   0   2   1   1   2   2   1   1   2   1   0   2   1   1   1   1   0   2   1   1   0   0   1   2   0   0   0   1   1   2   0   2   0   0   1   1   1   1   1   2   1   2   2   1   1   1   2   1   1   0   0   1   2   1   1   2   2   2   1   0   1   2   1   0   0   1   1   2   0   0   1   1   1   1   0   1   2   0   1   1   1   1   1   0   0   1   1   1   0   1   1   0   1   0   1   1   2   1   0   2   2   1   1   0   1   1   0   0   0   1   1   0   0   2   1   0   1   1   1   2   1   1   2   2   1   1   1   0   0   0   1   0   2   1   1   1   0   2   0   2   1   2   1   2   0   1   1   1   1   0   2   1   1   1   1   1   0   0   1   2   1   1   2   1   0   1   1   2   0   2   2   2   1   1
 MK-3-1                 1   1   2   1   0   0   2   0   2   1   0   2   2   0   1   0   0   1   1   1   2   0   2   2   1   1   2   0   2   1   1   0   1   1   1   1   0   2   2   1   1   1   1   0   0   2   2   0   2   2   0   1   1   1   0   1   2   1   0   1   1   2   1   1   2   1   2   1   1   1   1   1   1   1   1   1   2   2   1   0   1   2   0   1   0   1   1   1   1   1   0   0   2   1   0   1   1   2   0   1   2   0   1   1   1   0   1   1   1   2   1   1   0   1   2   1   0   1   2   1   2   1   2   1   1   1   0   1   1   0   2   1   0   1   1   0   2   2   0   0   1   2   1   1   0   1   0   0   1   0   1   1   1   1   2   1   1   1   1   0   1   2   0   2   0   1   1   1   1   0   1   1   2   0   1   1   1   1   2   0   0   1   1   1   2   0   1   2   1   1   0   1   0   1   1   1   2   1   2   2
 MK-3-2                 1   1   2   1   0   0   2   0   2   2   0   2   2   0   1   0   0   1   1   1   2   0   2   2   1   1   1   0   2   1   1   0   2   1   1   0   0   2   1   1   1   1   0   0   0   2   2   0   1   2   0   1   1   1   0   1   2   1   0   1   1   2   0   1   2   1   2   1   0   1   1   0   2   1   1   1   2   2   1   1   1   2   0   1   0   2   1   1   1   1   0   0   2   2   0   1   1   1   1   1   2   0   1   1   1   0   1   2   1   1   1   2   0   0   2   1   0   1   2   1   2   1   2   1   1   1   0   0   1   0   2   1   0   1   1   0   2   2   1   0   1   2   1   1   0   1   0   0   1   0   1   1   0   2   2   1   1   2   0   1   0   2   1   1   1   1   1   1   1   0   1   2   2   0   1   1   1   1   2   0   1   1   1   1   1   1   1   2   1   1   0   1   0   1   0   1   2   1   2   2
 MK-3-3                 1   1   2   2   0   0   2   0   2   1   0   2   2   0   1   0   0   1   1   1   2   0   2   1   1   1   1   0   2   1   1   1   2   1   1   1   0   1   1   1   1   1   0   0   0   2   2   0   2   2   0   1   1   1   1   1   2   1   0   1   1   2   0   1   2   1   2   1   0   1   1   0   2   1   1   1   2   2   1   0   1   2   0   1   0   2   1   1   1   1   1   0   2   2   1   1   1   1   1   1   2   0   1   1   1   0   1   2   1   2   1   2   0   0   2   2   0   0   2   1   1   1   1   1   1   1   0   1   1   0   2   2   0   1   1   0   1   2   1   0   1   2   1   2   0   1   0   0   1   0   1   1   1   2   1   1   1   2   0   0   0   2   1   0   1   1   1   1   2   0   2   2   2   1   1   1   1   1   2   0   1   1   1   1   2   2   1   2   1   1   0   1   0   1   0   2   2   1   2   2
 MK-3-4                 1   1   2   2   0   1   2   0   2   0   0   1   1   0   1   0   0   1   1   1   2   0   2   1   1   1   1   0   2   1   1   1   2   1   1   1   0   1   1   0   1   0   0   0   0   2   2   1   2   2   1   2   1   1   1   1   2   2   0   0   1   2   0   1   2   1   1   2   0   1   1   0   2   0   2   1   2   2   1   0   1   1   1   1   0   2   1   1   0   1   1   0   2   2   1   1   1   1   1   1   2   0   1   1   1   1   1   1   0   2   1   2   0   0   2   2   0   1   2   2   1   0   1   1   1   1   1   1   1   0   2   2   0   1   1   0   1   2   1   0   0   2   1   2   0   1   0   1   1   0   1   2   1   2   1   1   1   2   0   0   1   2   1   1   1   1   2   1   1   0   2   1   2   1   0   1   1   1   2   0   1   1   1   1   2   2   2   2   1   1   0   1   0   0   1   2   2   0   1   2
 MK-3-5                 1   1   2   1   0   1   1   1   1   0   0   1   1   0   1   0   0   1   1   1   1   0   2   0   1   2   1   0   1   1   1   2   2   2   1   1   0   1   1   0   1   0   0   0   0   2   2   1   2   2   1   2   1   0   1   1   2   2   0   0   1   1   0   0   2   1   1   2   1   0   1   0   2   0   2   0   1   2   1   0   1   2   1   1   0   2   1   1   0   1   1   0   2   1   1   2   0   0   1   1   2   0   1   0   1   1   1   1   0   2   1   2   0   0   2   2   0   0   2   2   1   0   1   1   1   1   1   1   1   0   1   2   0   2   0   0   1   2   1   0   0   2   1   1   0   1   0   1   1   0   1   2   1   1   1   1   1   2   0   1   1   2   1   1   1   0   2   1   1   0   2   1   2   0   0   1   1   1   1   0   1   1   1   1   2   2   1   2   1   1   0   1   0   0   1   2   2   1   1   2
 MK-3-6                 1   1   2   1   0   1   1   1   1   0   0   1   1   0   1   0   0   1   1   1   1   1   2   0   1   2   1   0   2   1   1   2   2   2   1   1   0   1   1   0   1   0   0   0   0   2   2   1   2   2   2   2   1   0   1   1   2   2   1   0   1   1   0   0   2   1   1   2   1   0   1   0   2   1   2   0   1   1   1   1   2   2   1   1   1   2   1   0   0   1   0   0   2   2   1   1   0   0   2   1   2   1   2   0   1   1   1   2   0   2   1   2   0   0   1   2   0   0   2   2   1   0   2   1   0   1   1   1   1   0   1   1   1   2   0   0   1   2   2   0   0   2   1   1   1   1   1   1   1   0   1   2   0   1   2   0   2   2   1   0   0   2   1   1   0   0   2   1   1   0   2   1   2   1   0   0   1   1   1   0   1   1   1   1   2   2   1   2   0   1   0   1   0   0   1   2   2   1   1   2
 MK-3-7                 1   1   2   0   0   1   1   1   1   0   0   0   1   0   1   0   0   1   1   0   1   1   1   0   0   2   1   0   2   1   2   2   2   2   1   1   0   0   1   1   0   0   0   1   0   2   2   1   2   2   2   2   1   1   1   1   1   1   2   0   1   1   0   0   2   1   1   2   1   0   0   0   2   1   2   0   0   1   1   1   2   2   1   1   1   2   1   0   0   1   0   0   2   1   2   1   0   0   2   1   2   1   2   1   0   1   1   2   1   2   1   2   0   1   1   2   0   0   2   2   2   0   2   0   0   1   1   1   1   0   1   1   1   2   0   0   1   2   2   0   0   2   1   0   1   1   1   0   1   0   1   1   0   1   2   0   2   2   1   0   0   1   1   1   0   0   1   1   2   0   2   2   2   0   0   1   2   1   1   0   1   1   1   1   2   2   1   2   1   0   0   1   0   0   1   2   2   1   1   2
 MK-3-8                 1   0   2   0   0   1   1   1   1   0   0   0   1   1   1   0   0   1   1   0   1   1   1   0   1   2   1   0   2   1   2   1   1   1   1   1   1   0   1   0   0   0   0   1   0   2   2   0   0   2   2   2   1   1   1   1   1   1   2   0   1   1   1   0   2   1   0   2   0   2   0   0   2   1   2   1   0   1   1   1   1   2   1   1   1   2   1   0   0   1   1   0   2   1   2   1   0   0   2   1   2   2   1   1   0   1   1   2   2   2   1   2   0   1   1   2   0   0   1   2   2   0   2   0   0   1   1   2   2   0   1   1   2   2   0   2   1   2   2   0   0   2   1   0   1   1   1   0   1   1   2   2   0   1   2   1   2   1   1   1   0   1   1   1   1   0   2   1   2   0   2   2   2   0   0   1   2   1   1   0   1   1   1   1   2   1   1   2   1   0   0   1   0   0   1   2   2   1   0   2
 MK-3-9                 1   0   2   0   0   1   1   1   1   0   0   0   1   1   1   0   1   2   1   0   1   1   1   1   1   2   2   0   2   2   1   1   1   1   0   1   2   0   1   0   1   0   0   1   0   2   2   0   0   2   2   1   2   1   2   1   0   1   2   1   1   1   1   0   1   1   0   2   0   2   0   0   2   0   2   1   1   1   1   1   1   2   1   1   1   2   0   0   0   1   1   0   1   1   1   1   0   0   2   1   2   2   1   1   1   1   1   2   2   2   1   2   1   1   1   2   0   0   2   1   2   0   1   0   0   1   1   2   2   1   1   1   2   1   0   2   2   2   2   0   1   2   1   0   1   1   2   0   0   1   2   2   0   1   1   1   2   1   1   1   0   1   1   1   1   0   2   1   2   0   2   2   2   0   0   1   2   1   1   0   0   1   1   1   2   1   1   2   1   0   0   1   0   0   1   2   2   1   0   2
 MK-3-10                1   0   2   0   0   0   0   1   1   0   0   0   2   1   1   0   1   2   1   0   1   2   1   1   1   2   2   0   1   2   1   1   1   1   1   1   2   1   1   0   1   0   0   0   0   2   1   0   0   1   2   0   2   1   2   1   1   2   2   1   1   1   1   0   1   0   0   2   1   2   1   0   2   1   2   1   1   0   1   1   1   1   1   1   1   1   0   0   0   1   1   1   0   1   1   1   0   0   2   0   2   2   2   2   1   1   0   2   2   2   1   2   1   1   1   1   0   1   2   1   2   1   1   1   0   0   1   2   2   1   1   1   2   1   0   2   2   2   1   0   0   2   1   0   2   2   2   0   0   1   2   2   0   1   0   1   2   1   1   1   1   1   1   1   1   0   2   1   2   0   2   2   2   0   1   1   2   1   1   1   0   1   1   1   1   1   1   2   2   0   0   1   0   0   1   2   2   1   0   2
 MK-3-11                1   0   2   0   0   0   0   1   1   0   0   0   1   1   1   0   1   2   1   0   0   2   0   1   1   2   2   1   1   2   1   1   1   1   1   1   2   1   1   0   1   0   0   0   0   2   1   0   0   1   2   2   2   1   2   1   1   2   2   1   1   1   1   0   1   0   0   2   1   2   1   0   2   1   2   1   1   1   2   1   1   1   1   1   1   2   0   0   0   2   1   1   0   1   0   1   0   0   2   0   2   2   2   2   2   1   0   2   2   2   1   2   1   0   1   1   0   1   2   1   2   1   1   1   1   0   1   2   1   1   1   1   2   1   0   2   2   2   1   0   0   2   2   0   2   2   2   0   1   1   2   2   0   1   0   2   2   1   1   1   1   1   1   1   1   0   2   1   2   0   2   2   1   0   1   1   2   1   2   1   0   1   0   2   1   1   1   2   2   1   0   1   0   0   1   1   1   1   0   2
 MK-3-12                0   0   2   0   0   0   0   1   1   1   0   0   0   1   1   1   2   2   0   0   1   2   0   1   2   2   2   1   1   2   1   0   1   1   1   1   2   1   1   0   1   0   0   0   0   1   1   0   1   1   2   2   2   1   2   1   1   2   1   1   1   1   1   0   1   0   0   2   1   2   1   0   2   0   2   1   1   1   1   0   1   1   1   1   1   1   0   0   1   2   1   2   0   1   0   1   0   0   1   0   2   2   2   2   2   1   0   2   2   2   1   1   1   0   1   2   0   1   2   1   2   1   1   1   1   0   1   2   1   2   1   1   1   1   0   2   2   2   0   1   1   2   2   0   2   2   2   0   2   1   1   1   0   1   0   2   2   1   1   1   1   1   1   1   1   0   2   1   2   0   1   2   1   0   1   1   2   1   2   1   0   1   0   2   2   1   1   1   1   1   0   1   1   0   1   1   1   1   0   2
 MK-3-13                0   0   1   1   0   0   1   1   1   0   0   0   0   1   1   1   1   2   0   0   1   2   0   1   2   2   2   1   1   2   1   0   1   1   1   1   2   1   1   0   0   0   0   0   0   1   1   0   1   1   2   1   2   1   1   0   1   2   1   1   1   1   2   0   2   1   0   2   1   2   1   0   2   0   1   1   1   1   1   0   1   1   0   1   2   1   0   0   1   2   2   1   0   1   0   2   0   0   1   0   2   2   2   2   2   1   0   2   2   2   1   0   1   0   1   2   0   1   2   1   2   1   1   1   1   0   1   2   2   2   1   1   1   1   0   1   2   2   0   1   0   1   2   0   2   1   2   0   2   1   1   1   0   2   0   2   2   1   1   1   2   1   1   1   0   1   2   1   2   0   1   1   1   0   1   1   2   1   1   1   1   1   1   2   1   0   1   1   1   1   0   1   1   1   1   1   1   1   0   1
 MK-3-14                0   0   1   1   1   0   1   1   1   0   0   0   0   1   1   0   1   1   0   0   1   2   1   1   1   2   2   1   1   2   1   1   1   1   1   1   2   0   1   0   0   1   0   0   0   2   1   0   0   1   2   1   2   0   1   0   1   2   0   1   1   2   2   1   2   1   0   2   1   2   1   0   2   0   1   1   1   1   1   0   1   1   0   1   1   1   1   0   1   2   2   1   0   2   0   1   1   0   2   0   2   2   2   2   2   1   0   2   2   2   1   0   1   0   1   2   0   1   2   1   1   1   1   1   1   1   1   2   2   1   1   1   1   2   0   1   2   2   0   1   0   1   2   0   2   1   2   1   2   0   1   2   0   2   0   2   2   1   1   1   2   1   1   0   0   2   2   1   2   1   2   1   1   0   1   1   2   1   1   1   1   1   1   2   1   0   1   2   1   1   0   1   1   1   1   1   1   0   1   1
 MK-3-15                0   0   2   1   1   0   1   1   1   0   0   0   0   1   1   0   1   2   0   0   1   2   1   1   1   1   2   1   1   2   1   1   2   1   1   1   2   0   0   0   0   1   0   0   0   2   1   0   0   0   2   1   2   0   2   0   2   2   0   1   1   2   2   1   2   1   0   2   1   1   1   0   2   0   1   2   2   1   1   1   1   1   0   1   2   1   0   0   2   2   1   1   1   2   0   1   1   0   2   0   2   1   2   2   2   1   0   0   2   2   1   0   1   0   0   2   0   1   2   1   1   0   1   1   1   2   1   2   2   1   1   0   1   2   0   1   2   2   0   1   0   1   2   0   2   0   2   1   2   0   1   2   0   2   0   2   2   2   1   1   2   1   1   0   0   2   2   0   2   1   2   0   1   0   0   1   1   1   1   1   2   1   1   2   1   0   1   0   1   1   0   0   1   1   1   1   1   1   1   1
 MK-3-16                0   0   2   1   1   0   1   1   1   0   0   0   0   2   1   0   1   1   0   0   1   2   1   2   1   1   1   1   1   2   2   1   2   1   1   1   2   0   0   0   1   1   0   0   0   0   1   0   0   0   2   1   1   0   2   0   2   2   0   1   1   1   2   1   2   1   0   2   1   1   1   0   2   0   1   2   1   1   2   1   1   0   0   1   2   1   0   0   2   2   0   1   1   2   0   1   1   0   2   0   2   1   1   2   1   1   0   0   2   2   1   0   1   1   0   2   0   1   2   2   1   0   1   1   1   2   1   2   2   1   1   0   1   1   0   1   2   1   0   1   0   1   2   0   2   0   2   1   1   0   1   2   0   2   0   1   2   2   1   1   2   1   1   1   0   2   2   0   2   1   2   0   1   0   1   1   1   1   1   1   2   1   1   2   1   0   1   0   1   1   0   0   1   1   1   1   1   1   1   1
 MK-4-1                 0   1   0   0   2   2   1   1   1   1   1   1   1   1   2   1   1   1   2   2   2   2   2   1   0   1   1   0   1   0   2   1   1   1   1   1   1   1   2   1   0   0   0   0   2   1   2   1   1   1   0   0   0   2   0   0   0   2   1   2   1   1   1   2   2   2   1   1   2   0   0   1   1   2   1   2   0   0   0   1   0   0   1   2   0   1   2   2   0   1   0   1   2   1   1   2   0   1   2   1   2   1   1   1   2   1   1   1   2   1   2   1   2   1   1   1   0   1   1   0   0   1   1   0   1   1   1   0   1   1   1   1   2   1   1   1   1   1   2   2   0   1   1   1   2   0   1   1   1   1   0   1   1   1   0   1   1   1   2   1   1   2   1   1   1   0   1   1   2   2   2   1   0   1   0   1   1   2   0   0   1   0   0   1   0   1   1   2   1   1   1   1   0   0   1   2   1   1   0   2
 MK-4-2                 0   1   0   0   2   2   1   1   1   1   1   1   1   1   2   1   1   1   1   2   2   2   2   1   1   0   1   0   1   0   2   1   2   1   1   1   1   1   2   0   1   0   0   0   2   1   2   1   1   0   0   0   0   2   0   0   0   1   1   2   1   0   1   2   2   2   1   1   2   0   0   0   1   2   1   2   0   0   0   1   1   1   0   2   0   1   2   2   0   1   0   1   1   2   1   1   0   1   2   1   2   1   0   1   2   1   1   1   2   1   2   1   2   1   1   0   0   1   2   0   0   1   1   1   1   1   0   1   1   1   1   1   2   0   1   1   1   1   2   2   0   1   0   1   2   0   1   1   1   1   0   1   1   1   0   1   1   1   1   1   0   2   1   1   1   0   1   0   2   2   2   1   0   1   1   1   1   2   0   0   2   1   1   1   0   1   2   2   0   1   1   1   0   0   1   2   1   2   0   2
 MK-4-3                 1   1   0   0   2   1   1   2   1   1   1   1   1   1   1   1   2   0   2   2   2   2   2   2   1   1   1   0   1   0   1   2   2   1   1   1   2   1   1   0   1   0   1   0   2   1   2   1   0   0   0   1   0   1   0   0   1   1   1   2   1   0   2   2   2   2   1   1   2   0   0   0   1   2   1   1   0   0   0   1   2   1   1   2   1   0   2   2   0   1   0   1   0   2   2   1   0   1   2   1   2   1   0   1   2   1   1   1   2   1   2   1   2   1   1   0   0   1   2   0   0   0   1   1   1   1   0   1   1   0   1   1   2   0   1   1   1   1   2   2   0   1   0   1   2   0   1   1   0   1   0   1   2   2   0   1   2   1   1   1   0   2   1   1   1   1   1   0   2   2   2   1   0   1   0   0   1   2   0   0   1   1   0   0   0   1   2   2   0   1   1   1   0   0   1   2   1   2   0   2
 MK-4-4                 1   0   0   0   2   0   1   1   1   1   1   1   1   1   1   0   2   0   2   2   2   2   1   2   1   1   1   0   1   1   1   2   2   1   0   1   2   1   1   0   2   0   1   0   2   1   2   1   0   0   1   1   1   2   0   0   1   1   1   2   1   0   2   2   2   2   1   1   1   1   0   0   1   2   2   1   1   0   1   1   2   1   1   2   1   0   2   2   0   1   0   1   0   1   2   1   0   1   2   1   2   1   0   1   2   1   2   1   2   1   2   1   2   1   1   0   1   1   2   0   0   0   1   1   1   0   0   0   1   0   2   1   2   0   1   1   1   1   1   2   0   1   0   1   2   0   1   1   1   0   0   1   2   2   0   1   2   1   1   0   0   2   0   1   2   1   1   0   2   1   2   1   0   1   0   0   1   2   1   0   1   1   0   1   1   1   2   2   0   1   1   1   0   0   0   2   1   2   0   2
 MK-4-5                 1   0   0   0   2   1   1   1   0   1   2   1   1   1   1   0   2   0   2   2   0   2   1   2   2   1   1   0   1   2   1   1   2   1   0   1   2   1   1   1   2   0   1   0   2   1   2   1   0   0   1   1   1   1   0   0   2   1   0   2   1   0   2   2   1   2   1   1   1   2   0   0   1   1   2   0   1   1   2   1   1   1   1   2   1   0   2   2   0   1   0   1   0   0   2   1   1   1   1   1   2   1   0   1   2   2   2   1   2   1   2   1   2   1   1   0   1   1   2   0   0   0   1   2   1   0   1   1   1   0   2   1   2   0   1   1   0   1   1   1   0   1   0   1   2   0   2   1   1   0   1   1   2   2   1   1   2   1   1   0   1   2   0   2   2   2   1   0   2   1   2   1   0   1   0   0   2   2   1   0   1   1   0   1   0   1   1   2   0   1   1   1   0   0   0   2   0   1   0   1
 MK-4-6                 1   0   0   0   1   0   1   1   0   2   2   2   0   1   1   0   2   0   1   2   0   1   1   1   2   0   1   1   1   1   1   0   2   1   0   1   1   1   0   1   2   1   1   1   2   1   2   1   0   0   1   1   2   1   0   1   2   2   1   1   1   0   2   2   1   2   1   1   2   2   0   1   1   1   2   0   1   1   2   1   1   1   1   2   1   0   2   2   0   1   0   2   0   0   2   0   1   1   1   1   2   1   0   1   2   2   2   1   2   1   2   0   2   1   1   0   2   2   2   0   1   1   1   2   1   0   2   1   0   0   2   0   2   0   1   1   0   1   1   1   1   1   0   1   2   0   2   1   1   1   2   1   2   2   1   1   2   1   2   0   1   2   1   2   2   2   1   1   2   1   2   1   0   1   0   0   2   2   1   0   1   1   0   0   0   1   1   2   0   1   0   1   1   0   0   2   0   1   0   1
 MK-4-7                 1   1   0   0   2   0   1   1   1   2   2   2   0   1   1   1   2   0   1   2   0   1   1   1   2   0   1   0   1   1   1   0   1   1   0   1   1   1   0   2   2   0   1   1   2   1   2   0   0   0   1   1   2   1   0   2   2   2   0   1   1   0   1   2   1   2   1   1   2   2   0   1   1   1   2   0   1   1   2   1   1   0   1   2   2   0   2   2   0   1   0   2   0   0   1   1   1   1   1   1   2   2   0   1   2   1   2   1   1   1   2   0   2   1   1   0   1   2   2   0   1   1   1   2   1   0   2   2   0   1   2   0   2   0   1   2   0   1   1   1   1   2   0   1   1   0   2   1   1   0   2   1   2   2   1   1   2   1   2   0   1   2   1   2   2   2   1   1   1   2   2   1   1   2   0   0   2   2   1   0   1   1   0   0   2   0   0   2   0   1   0   1   1   0   0   2   0   1   0   1
 MK-4-8                 0   1   0   0   2   0   2   1   1   2   2   2   0   2   1   1   2   0   1   2   0   1   1   1   2   0   0   0   1   1   2   0   1   1   1   1   1   2   0   2   2   0   1   1   1   1   0   0   0   0   1   1   2   1   1   2   2   2   0   1   1   1   1   1   1   2   1   1   2   1   0   1   1   2   2   0   1   1   2   1   1   0   1   2   1   0   2   1   1   2   0   2   0   0   1   1   1   1   1   1   2   2   0   1   1   1   0   1   1   1   2   1   1   1   1   0   1   2   2   1   2   1   1   2   0   0   2   2   0   1   2   0   1   0   1   2   0   1   1   0   1   2   0   1   1   0   1   1   1   0   2   1   1   2   1   1   2   1   2   0   1   2   1   2   2   2   1   1   0   2   1   1   1   2   0   0   1   2   1   0   1   1   0   0   1   0   0   1   1   1   0   1   1   0   0   2   0   1   0   1
 MK-4-9                 1   1   1   0   2   0   2   1   0   1   2   2   0   2   1   1   2   1   1   1   1   1   1   1   2   0   0   0   1   1   2   0   1   1   1   1   2   2   0   2   2   0   1   1   1   1   1   0   0   0   1   0   1   1   2   0   1   1   0   1   1   0   1   1   1   2   1   1   2   1   0   1   1   2   2   0   1   1   1   1   1   0   1   2   1   0   2   1   1   2   1   2   0   0   1   1   0   1   1   1   2   2   0   0   1   1   0   1   1   1   2   1   1   1   2   0   1   1   2   1   2   1   1   2   0   0   2   2   0   1   2   0   1   0   1   2   0   1   1   0   1   2   2   1   1   0   1   1   1   0   2   1   2   2   1   1   2   1   2   0   1   2   1   2   2   2   1   1   0   1   1   2   1   2   1   0   1   2   1   1   0   1   0   0   1   0   0   1   1   1   0   1   1   0   1   2   1   1   0   1
 MK-4-10                1   0   0   0   2   0   2   1   0   1   2   2   0   2   1   1   1   1   1   1   1   1   0   1   2   0   0   1   1   1   2   0   1   1   2   1   2   2   0   2   2   0   1   1   1   1   1   0   0   0   0   0   1   1   2   1   1   1   0   1   1   1   1   1   2   2   1   1   2   1   0   1   1   2   2   0   1   1   1   1   1   0   1   2   1   1   1   1   2   2   1   1   0   0   1   1   0   1   1   1   2   2   0   1   1   1   1   1   1   1   1   0   1   1   2   1   1   1   2   1   2   1   1   2   0   0   2   2   1   1   2   0   1   1   1   2   0   2   1   0   1   2   2   1   1   0   1   1   2   0   2   1   2   2   1   1   2   0   2   1   1   2   1   2   2   2   1   1   0   1   1   1   1   2   1   1   1   2   1   1   0   1   1   0   1   0   0   1   1   1   2   1   1   0   1   2   1   1   0   1
 MK-4-11                0   0   1   0   2   1   2   1   1   1   2   1   0   2   1   1   1   1   1   1   1   1   0   1   2   0   1   1   1   2   1   0   1   1   2   1   2   2   0   1   2   0   1   1   1   1   1   0   0   0   0   0   1   1   2   1   1   1   0   2   1   1   2   1   2   1   1   1   1   1   1   1   0   2   2   0   1   1   1   1   2   0   1   2   0   1   1   1   2   2   1   1   0   1   1   0   0   1   0   1   2   2   0   2   1   1   1   2   1   1   0   0   1   1   2   0   0   1   2   1   2   1   2   2   0   1   1   1   1   0   2   0   1   1   1   2   0   2   1   1   1   1   2   2   1   0   1   1   2   0   2   1   2   2   1   1   2   0   2   2   1   1   2   2   1   2   1   1   0   0   1   1   1   2   1   1   1   2   1   2   0   1   1   0   1   0   1   1   0   1   2   1   1   0   1   1   1   1   1   1
 MK-4-12                0   0   1   0   1   1   1   1   2   1   1   1   1   2   1   1   1   1   0   1   1   1   0   1   2   0   1   1   1   2   1   0   1   1   2   1   2   2   0   1   2   1   2   1   1   1   1   2   0   1   0   1   1   1   2   1   1   1   0   2   1   1   2   2   2   1   1   1   1   1   1   1   0   2   2   0   1   2   1   2   2   1   0   2   0   1   1   1   2   2   1   1   0   1   1   1   0   1   1   1   2   2   1   2   0   1   1   2   0   1   0   0   1   2   2   0   0   1   2   2   2   1   2   2   0   1   1   2   1   0   2   0   1   2   1   2   1   2   2   1   0   0   2   2   1   1   1   2   1   0   2   2   2   2   1   1   2   0   2   2   1   1   2   1   1   2   1   2   0   0   1   1   1   2   1   1   1   2   1   2   1   1   1   0   1   0   1   1   0   0   2   1   1   0   1   2   1   1   1   1
 MK-4-13                1   0   1   0   1   1   1   1   2   2   1   1   1   2   1   1   1   1   1   1   1   1   0   2   0   0   1   1   1   1   1   0   2   1   2   1   2   2   1   1   2   2   2   1   0   1   2   2   0   2   0   0   1   1   2   1   1   1   0   2   1   1   2   2   2   1   1   1   1   1   1   1   0   1   2   1   1   2   0   2   2   0   0   2   0   1   1   1   2   2   1   2   0   2   2   1   0   1   1   1   1   2   1   2   0   1   1   2   1   1   1   0   1   2   1   0   0   1   1   2   2   1   2   2   0   1   2   1   1   0   2   0   1   2   1   2   2   2   2   0   0   0   2   2   1   1   2   2   1   0   2   2   2   2   1   1   2   0   2   2   1   1   2   1   1   1   1   2   0   0   1   1   1   2   1   1   0   2   1   2   1   1   1   0   1   1   1   1   0   0   2   2   1   0   1   2   1   0   1   1
 MK-4-14                1   1   1   0   1   1   1   1   2   2   2   1   1   2   1   1   2   1   1   1   1   1   0   1   1   1   1   1   2   1   1   0   2   1   1   1   2   2   0   1   1   2   2   1   0   1   2   2   0   2   0   0   2   1   2   2   0   1   0   2   1   1   2   2   2   1   1   1   1   1   0   1   0   1   1   1   1   2   1   2   2   0   0   2   0   0   1   1   2   2   1   1   1   2   2   1   0   1   2   1   1   2   1   2   0   1   1   2   1   1   1   0   1   1   0   0   0   1   1   2   2   1   2   2   1   1   2   1   1   0   1   1   1   2   1   2   2   2   2   0   0   0   2   2   1   1   2   1   1   0   2   2   2   2   1   1   1   0   2   2   1   0   2   1   1   0   0   2   0   0   2   1   1   2   2   1   0   2   1   1   1   2   1   0   1   1   1   0   0   1   2   2   0   1   1   1   1   0   1   1
 MK-4-15                1   1   1   0   1   0   1   1   2   2   2   1   1   2   1   1   2   0   0   1   1   1   0   1   1   2   1   1   2   1   1   0   2   1   1   1   1   2   0   1   1   2   2   1   0   1   2   2   0   2   1   1   2   1   2   2   1   1   0   1   1   0   2   1   1   1   1   1   1   1   0   1   0   1   2   1   1   2   0   2   2   0   0   2   0   0   1   1   1   1   1   1   1   2   2   1   0   1   2   1   1   2   1   2   0   1   1   2   1   2   2   0   1   0   0   0   1   1   1   2   2   1   2   2   1   1   2   2   1   0   1   1   2   2   0   2   2   2   2   1   0   0   2   2   1   1   2   1   1   1   2   1   2   1   1   1   1   1   2   2   2   1   2   1   1   1   0   2   0   0   2   1   1   2   2   1   1   2   1   1   1   1   1   0   1   2   1   0   0   1   2   2   0   1   1   1   1   0   1   2
 MK-4-16                1   1   1   0   1   0   1   2   2   2   2   1   1   1   1   1   2   0   1   1   1   1   0   0   1   1   1   1   2   1   2   0   2   1   1   1   1   2   0   1   1   2   2   1   0   1   1   2   0   1   0   1   2   1   2   2   1   1   0   1   1   1   2   1   1   1   1   1   1   1   0   1   0   1   2   1   2   2   0   1   1   0   0   2   0   0   1   1   1   1   1   0   1   2   2   1   0   0   2   1   1   2   1   2   0   1   1   2   1   2   2   0   1   0   0   0   1   1   1   2   2   1   1   2   2   1   2   2   1   0   1   1   2   2   1   0   1   2   2   1   0   0   2   2   1   2   2   1   2   1   2   1   2   1   1   1   1   1   2   2   2   1   2   1   1   1   1   2   1   0   2   1   1   2   2   1   1   2   1   1   2   1   1   0   1   2   1   0   0   1   2   1   0   1   1   1   1   0   1   2
 MK-5-1                 0   0   1   1   0   1   1   1   1   0   1   0   1   1   1   2   2   1   1   1   2   1   1   2   2   2   0   1   2   1   1   2   2   2   2   1   2   1   2   1   2   1   1   0   1   0   2   2   1   1   1   2   1   1   0   2   1   2   2   1   1   1   2   2   2   1   0   1   2   1   2   1   1   0   1   1   0   2   1   1   1   1   0   0   1   1   1   1   1   1   1   1   2   2   2   1   2   0   2   2   1   2   1   2   1   2   0   1   2   1   2   0   0   1   1   0   1   1   2   1   1   0   1   1   0   1   0   2   1   0   1   1   1   1   1   1   1   1   1   2   0   1   2   1   1   2   1   1   1   1   1   0   2   0   0   1   2   1   2   1   2   1   2   1   0   0   2   2   0   2   0   1   1   1   2   2   1   1   1   1   0   0   1   1   1   2   1   1   2   1   2   1   0   1   1   2   2   2   0   2
 MK-5-2                 0   1   1   1   0   1   1   1   1   0   1   0   2   1   0   2   2   1   1   1   2   2   1   2   2   2   0   1   2   0   2   1   1   2   1   2   2   1   2   1   2   1   1   2   1   1   2   2   1   0   1   1   1   1   0   2   2   1   2   1   1   1   2   2   2   2   0   2   2   1   2   1   1   0   1   0   0   2   2   1   1   1   0   0   1   1   1   1   1   1   1   1   2   2   2   1   2   2   2   1   1   1   1   2   2   2   1   1   2   1   2   2   0   1   1   1   1   1   2   1   2   1   1   1   0   1   0   2   1   0   1   1   1   1   1   1   1   2   1   2   0   1   2   1   1   2   1   1   1   1   1   0   2   0   0   1   2   1   2   1   2   1   2   1   0   0   2   2   0   2   0   1   1   1   2   2   1   1   1   1   0   1   1   1   1   2   1   1   2   0   2   0   0   1   1   2   2   2   0   2
 MK-5-3                 0   1   0   1   0   1   1   1   0   0   0   0   2   1   0   2   2   1   1   1   2   2   1   1   2   2   0   1   2   1   2   1   1   2   1   2   2   1   2   1   1   1   1   2   1   1   2   2   1   0   1   1   1   1   1   2   2   1   2   1   1   1   2   1   2   2   0   1   2   0   2   1   1   0   0   1   0   1   2   1   1   1   0   0   2   0   1   1   1   2   1   1   2   2   2   1   1   2   2   1   1   1   1   2   2   2   2   1   2   1   2   2   0   1   2   1   1   1   2   1   2   1   0   1   0   1   1   2   1   0   1   1   1   1   1   1   1   2   0   2   0   1   2   1   2   2   1   1   1   1   0   0   2   0   0   2   2   0   2   1   2   1   2   1   1   0   1   2   1   2   0   1   1   1   2   2   1   1   1   1   0   0   1   2   0   2   1   1   2   0   2   0   0   1   1   2   1   2   0   1
 MK-5-4                 0   1   0   1   0   1   1   1   0   0   0   0   1   1   0   2   2   1   1   1   2   2   1   1   2   2   0   1   2   1   2   1   1   2   1   2   2   1   2   1   1   1   0   2   1   1   1   2   1   1   1   1   1   1   1   2   2   1   2   1   1   1   2   1   2   2   0   1   2   0   2   2   1   0   0   1   0   1   2   1   1   2   0   0   2   0   1   1   1   1   1   1   2   2   2   1   1   2   1   1   1   2   1   2   1   2   2   1   1   1   2   1   0   1   2   1   1   1   2   1   2   1   0   1   0   2   1   2   0   0   1   1   1   1   1   1   1   1   0   2   1   0   2   1   2   2   1   0   1   2   0   0   2   0   0   2   2   0   2   1   2   1   2   1   2   0   1   2   0   2   0   1   1   1   2   2   1   2   1   1   1   0   1   2   0   2   1   0   2   0   2   0   0   1   2   2   1   1   0   1
 MK-5-5                 0   1   0   1   0   2   1   1   0   1   0   0   1   1   0   2   2   1   1   1   2   2   1   1   2   2   0   1   2   1   2   1   1   2   1   2   2   1   2   1   1   1   0   2   1   1   1   2   1   1   1   2   2   1   1   1   2   1   2   1   1   1   2   1   2   2   1   1   2   0   2   2   1   0   0   1   0   1   2   0   1   2   0   0   2   0   1   2   1   1   1   2   2   2   2   2   0   2   1   1   1   0   1   2   1   1   2   1   1   1   2   1   0   1   2   0   1   1   2   0   2   2   0   0   0   1   1   1   0   0   1   1   0   1   1   1   1   1   1   2   1   0   2   1   2   2   2   0   1   2   0   0   2   0   0   2   2   0   2   0   2   1   2   1   2   1   1   1   0   2   0   1   1   2   1   2   1   1   1   1   1   0   2   2   0   2   1   0   2   0   2   0   0   1   2   2   1   1   0   1
 MK-5-6                 0   1   1   1   0   2   1   2   0   1   1   0   1   1   1   2   2   1   1   1   2   0   1   1   2   2   0   1   2   1   1   1   2   2   1   2   2   0   2   1   1   1   0   2   1   1   1   1   1   1   1   2   2   1   0   1   2   1   2   0   1   1   1   0   2   1   1   1   2   0   2   2   1   1   0   2   0   1   2   0   1   2   0   0   2   0   1   2   1   1   1   2   1   1   1   2   0   2   1   2   1   0   1   2   1   1   2   1   1   0   2   1   0   1   2   0   1   1   2   0   2   2   0   0   1   1   1   1   0   0   1   1   0   2   1   1   1   1   1   1   1   0   2   1   2   2   2   0   1   2   0   0   2   0   0   2   2   0   2   0   2   1   2   0   2   1   1   1   0   2   0   1   1   1   1   2   1   1   1   1   1   0   2   1   0   2   1   0   2   1   1   0   0   1   2   2   1   1   0   2
 MK-5-7                 0   2   1   1   0   2   1   2   0   1   1   0   1   1   1   2   2   1   1   1   2   0   1   1   2   2   0   2   2   2   1   2   2   2   1   2   2   0   1   1   2   1   1   2   1   1   1   1   2   1   1   2   2   1   0   0   0   1   2   1   0   1   1   0   1   1   1   0   2   0   2   2   0   1   0   2   1   1   2   0   2   2   0   0   2   0   1   2   0   1   2   2   2   1   1   2   0   2   1   2   1   0   1   2   1   1   2   1   1   0   2   1   0   1   2   0   1   1   1   0   2   2   1   0   2   1   1   1   1   0   0   0   0   2   1   1   1   1   1   1   1   1   2   1   2   2   2   0   1   2   0   0   2   0   0   2   2   0   2   0   2   1   2   0   2   2   1   0   1   2   0   0   1   2   1   2   1   1   1   1   1   1   2   1   0   2   1   0   2   1   1   0   0   1   2   2   1   1   0   2
 MK-5-8                 0   0   1   1   0   2   1   2   0   1   1   0   1   1   0   2   2   1   1   1   2   0   2   1   2   1   0   2   2   2   1   1   1   2   1   2   2   0   1   1   2   1   2   2   0   1   1   1   2   1   1   1   2   1   0   0   0   1   2   1   0   1   1   0   1   1   1   0   2   1   2   2   0   1   0   2   1   1   1   0   2   2   0   1   2   0   1   2   0   1   2   1   2   1   1   2   0   2   1   2   1   0   1   2   2   1   2   2   1   0   2   1   0   2   2   0   1   1   1   0   2   2   1   1   2   1   1   1   1   1   0   0   0   2   1   1   1   1   1   1   1   1   2   1   2   2   1   0   1   1   0   0   2   0   1   2   2   0   2   0   2   1   0   0   1   2   1   0   1   1   0   0   2   2   1   2   1   1   2   1   1   1   2   0   0   2   1   0   2   1   0   0   0   1   2   2   1   1   0   1
 MK-5-9                 0   0   2   1   0   2   1   2   0   1   1   0   1   1   0   2   2   1   1   1   1   1   2   0   2   1   0   2   2   2   1   0   1   1   1   2   2   0   2   0   2   1   2   1   0   1   1   0   2   1   1   1   2   1   0   0   1   1   1   1   0   1   2   0   1   1   1   0   2   1   0   2   0   1   0   2   1   1   1   0   2   2   0   1   2   0   1   2   0   1   2   1   2   1   1   2   1   2   2   2   1   0   2   2   1   1   2   1   1   0   2   1   0   2   2   0   1   2   2   0   2   2   1   0   2   1   1   1   1   1   0   0   0   2   1   1   1   1   1   1   1   1   2   0   2   2   1   1   1   1   0   0   2   0   0   2   2   0   2   1   2   1   0   0   1   2   1   0   1   1   0   0   2   2   2   2   1   2   1   1   2   2   2   0   1   2   1   0   2   1   0   0   0   1   2   2   2   0   0   1
 MK-5-10                0   0   2   2   0   2   1   1   0   1   1   1   2   1   0   1   2   1   1   1   1   1   2   0   2   1   1   1   2   1   1   0   2   1   1   2   2   0   2   0   2   1   1   1   1   1   1   0   2   1   1   1   2   1   0   0   1   1   1   1   0   1   2   2   2   0   1   1   1   1   0   2   0   1   0   1   1   1   1   0   2   2   0   1   2   0   1   2   0   1   0   1   2   2   1   2   1   2   2   2   1   0   2   2   1   1   0   1   1   0   2   1   0   2   2   0   1   2   2   0   2   2   1   0   1   1   0   1   2   1   1   0   0   2   1   1   0   1   2   1   2   1   1   1   1   2   1   0   1   1   0   1   2   0   1   1   1   0   2   1   2   1   0   0   1   2   1   0   1   1   0   0   2   2   1   2   1   2   1   1   2   2   1   0   1   2   1   0   2   1   0   0   1   1   2   2   2   1   0   1
 MK-5-11                0   0   1   2   0   1   1   1   0   2   1   1   2   1   0   1   2   2   0   1   1   1   1   0   2   0   1   1   1   0   1   0   2   1   1   2   2   0   2   0   2   1   1   1   2   1   0   0   2   1   1   1   2   1   0   0   1   1   1   1   0   1   2   2   2   0   0   1   2   2   0   2   0   1   0   1   1   1   1   1   2   1   0   1   2   0   1   2   1   1   0   1   2   2   1   2   1   2   2   1   1   0   2   2   1   1   0   1   1   0   2   1   0   2   1   0   1   2   2   0   2   2   1   0   0   1   0   1   1   2   1   0   1   2   1   1   0   1   2   1   2   1   1   1   1   2   1   1   1   1   0   1   1   0   1   1   1   0   2   1   2   1   0   0   1   2   1   0   1   1   0   0   2   2   1   2   1   2   1   0   2   2   0   0   1   2   1   0   2   1   0   0   1   2   2   2   2   1   0   1
 MK-5-12                0   0   1   2   0   1   1   1   1   1   1   1   2   1   0   1   2   2   0   1   1   1   1   0   2   0   1   1   1   0   1   0   2   1   1   1   1   0   2   0   2   1   2   0   2   1   1   0   2   1   1   1   1   1   0   0   1   1   2   1   1   1   1   2   1   0   0   2   2   2   1   2   0   1   0   2   1   1   1   1   1   1   0   1   2   0   2   2   1   1   0   1   2   2   1   1   0   2   2   1   0   0   2   1   1   2   0   1   1   0   1   1   0   1   1   0   1   1   2   0   2   2   1   0   1   1   0   1   1   2   1   0   1   2   1   1   1   1   2   1   2   1   1   1   1   2   1   1   1   1   0   1   1   1   1   0   0   1   2   1   2   1   0   0   1   2   1   0   2   1   1   0   1   1   1   2   1   2   1   0   2   2   0   0   1   2   1   0   2   1   0   0   1   2   2   2   2   1   1   1
 MK-5-13                0   0   1   1   0   0   1   1   1   1   1   1   2   1   0   1   1   2   1   1   1   1   1   0   2   0   1   0   1   0   1   0   2   1   1   1   1   0   2   0   2   1   1   0   2   1   0   0   2   1   1   1   1   1   1   0   0   1   2   1   1   1   1   2   2   0   1   2   2   2   1   2   0   1   0   1   1   1   1   1   2   1   0   1   0   1   1   2   1   1   0   1   2   2   1   1   1   2   1   1   0   0   2   1   1   2   0   1   1   0   1   1   0   2   1   0   0   2   2   0   2   2   1   0   2   1   0   1   2   2   1   0   1   2   1   1   1   1   2   0   2   1   1   0   0   2   1   1   2   1   0   1   1   0   2   0   0   1   2   1   2   1   0   0   1   2   1   0   2   1   1   0   1   1   1   1   1   2   1   0   2   1   1   0   1   2   1   0   2   1   0   1   0   2   2   1   2   1   1   1
 MK-5-14                1   0   1   1   0   0   1   0   1   1   1   1   2   1   0   1   1   1   1   1   1   1   0   0   2   0   1   0   0   0   1   0   2   1   1   1   0   0   2   0   2   1   1   0   2   1   0   0   2   1   1   1   1   1   1   0   0   1   2   1   2   1   0   2   2   0   1   2   2   2   2   2   0   1   0   2   2   1   1   1   2   1   0   1   1   1   1   2   1   1   1   1   2   1   1   1   1   2   1   1   0   0   2   1   1   1   0   1   1   0   1   1   0   2   1   0   0   2   2   1   2   2   1   0   2   1   0   1   1   2   1   0   1   1   1   1   1   1   2   0   2   1   2   0   0   2   1   1   2   1   0   1   2   0   2   0   0   1   2   1   2   2   0   0   1   2   1   0   2   0   1   0   1   1   1   1   2   2   1   0   2   1   1   0   1   2   0   0   2   1   0   1   1   2   2   1   2   1   1   1
 MK-5-15                1   0   1   1   1   0   1   1   1   1   1   0   2   1   0   1   1   1   2   1   1   2   1   0   2   0   1   0   0   0   1   0   1   1   2   1   0   0   2   1   2   1   0   0   2   1   0   0   2   1   1   1   0   1   1   0   0   1   2   1   2   1   0   2   2   1   1   2   2   1   2   2   0   1   0   1   2   1   1   0   2   1   0   1   1   1   1   0   1   1   1   1   2   1   1   1   1   1   1   1   0   0   2   1   2   1   1   1   1   0   1   1   1   2   1   0   1   2   2   0   2   1   1   0   2   1   0   1   1   1   1   0   1   1   1   1   1   1   2   0   2   1   2   1   0   2   1   1   1   1   0   0   2   0   0   0   0   1   2   0   1   2   1   0   1   2   1   0   2   0   1   0   1   2   2   1   2   2   2   1   2   1   1   0   1   2   0   0   2   1   0   2   1   2   1   1   2   1   1   1
 MK-5-16                1   1   1   1   1   0   1   1   1   1   1   0   2   1   1   1   1   0   2   1   1   2   1   0   2   0   1   0   0   0   1   0   1   1   2   1   0   0   2   0   2   1   0   1   1   1   1   0   2   1   1   1   0   1   1   0   0   1   1   1   2   1   0   2   2   1   2   2   2   1   1   2   0   1   0   1   2   1   1   0   2   1   0   1   2   1   2   0   1   1   1   1   2   1   1   1   1   1   1   1   0   0   2   1   2   1   0   1   1   0   1   1   1   2   1   0   1   2   2   1   1   0   1   0   2   1   0   2   1   1   1   0   1   1   1   1   1   1   2   0   2   0   2   0   0   2   1   1   1   1   0   0   2   0   1   0   0   1   2   0   1   2   1   0   2   2   1   0   1   1   1   0   1   1   2   1   2   2   2   1   2   1   1   0   1   2   0   0   2   1   0   2   1   2   1   1   1   1   1   1
 MK-6-1                 2   1   0   1   0   2   2   0   1   1   2   1   1   2   1   1   1   1   1   2   1   0   2   2   1   1   0   2   1   1   1   1   1   2   2   2   2   1   1   0   1   1   2   1   1   0   2   0   1   2   1   1   1   1   2   1   0   0   2   2   1   1   1   1   1   2   1   1   1   1   2   1   1   2   0   2   0   1   1   1   1   0   0   0   1   1   2   1   1   0   1   1   2   2   0   0   1   1   0   2   1   2   1   1   1   1   0   2   2   0   1   1   1   1   1   0   1   1   1   1   1   2   1   0   0   0   2   1   1   1   0   0   2   1   2   1   0   1   1   2   2   1   0   1   1   1   1   2   0   1   0   0   1   0   1   2   1   1   1   0   2   1   1   0   1   0   1   1   1   1   2   1   1   1   1   0   1   1   0   0   2   1   1   2   2   2   0   1   0   1   0   1   1   0   1   2   1   1   1   2
 MK-6-2                 2   1   0   1   0   2   2   1   1   2   2   1   1   2   1   1   1   0   1   2   1   2   1   2   2   1   0   1   1   1   0   1   1   1   2   1   2   1   2   0   1   1   2   1   1   0   2   1   1   2   1   2   0   2   2   1   0   1   1   2   1   2   1   1   1   2   1   1   1   1   2   1   1   2   0   2   0   2   1   2   1   0   1   0   1   1   2   1   1   0   1   1   1   2   0   0   2   1   0   2   1   2   1   1   1   1   0   2   2   0   1   2   1   1   1   0   0   1   1   1   2   2   1   0   2   1   2   1   2   1   1   1   2   1   2   1   0   1   1   2   2   1   0   1   1   1   1   1   0   2   0   0   1   0   1   2   1   1   1   1   2   1   1   0   1   0   0   1   1   1   2   1   1   1   1   0   0   1   0   0   2   1   1   2   2   2   0   1   0   1   0   1   1   0   1   2   1   1   1   2
 MK-6-3                 2   1   0   1   1   2   1   1   1   2   1   1   1   2   1   2   1   0   1   2   1   2   1   2   1   1   0   1   1   1   1   1   1   1   2   1   2   1   2   0   1   1   2   1   1   0   2   1   1   2   1   2   0   2   2   1   0   2   1   2   1   2   0   1   1   2   2   1   1   1   2   1   0   1   0   2   0   2   1   2   1   0   1   1   1   1   2   1   1   0   1   1   1   2   2   1   2   1   0   2   0   2   1   1   1   0   0   2   2   0   1   2   1   1   1   0   0   1   1   0   2   2   0   0   2   0   2   1   2   1   1   1   1   1   2   1   0   1   1   2   1   1   0   1   1   1   1   1   0   2   0   0   1   0   1   2   1   0   1   0   1   1   1   0   1   0   0   1   0   1   2   1   0   1   1   0   1   1   0   1   2   0   1   2   1   1   0   1   0   2   0   0   1   0   1   0   1   1   1   1
 MK-6-4                 2   1   0   1   1   2   1   1   1   2   1   1   1   2   1   2   1   1   1   1   1   2   1   2   0   1   0   0   1   1   1   1   1   1   2   1   2   1   2   0   1   1   2   1   2   0   2   1   1   2   1   2   0   2   1   1   0   2   1   1   1   1   1   1   1   2   1   1   1   0   2   1   0   0   0   2   0   2   1   2   1   1   0   2   1   1   2   1   1   0   1   1   1   1   2   1   1   1   0   1   0   2   0   2   1   0   1   2   2   0   1   2   2   1   1   0   1   2   1   0   2   2   0   0   2   0   2   1   1   0   1   1   1   1   2   1   1   1   1   2   0   1   0   2   1   1   2   1   0   2   0   1   1   0   1   2   1   0   1   0   1   1   1   0   1   0   0   1   0   1   2   1   0   1   0   1   1   1   0   1   2   1   2   2   1   1   0   1   1   2   0   0   1   0   1   0   0   1   1   1
 MK-6-5                 2   0   2   1   1   1   1   1   1   1   1   1   1   1   2   1   1   1   1   1   1   2   1   2   0   1   1   0   1   1   1   1   1   1   1   1   1   1   2   0   1   1   2   2   2   0   2   1   1   2   1   1   0   2   1   1   0   2   1   1   1   1   1   1   1   2   2   1   1   0   2   1   0   0   0   2   0   1   1   2   1   1   1   2   1   1   2   2   1   0   1   0   1   1   2   1   1   1   1   1   0   2   0   2   1   1   1   1   2   0   1   2   2   1   0   0   1   2   1   0   2   2   0   0   2   0   2   1   1   1   0   2   1   1   2   1   1   2   2   2   0   1   0   2   1   1   2   2   0   2   0   1   1   0   1   2   1   0   1   1   1   1   2   0   1   0   0   1   0   1   2   1   0   1   0   1   1   1   1   1   2   0   2   2   1   1   0   1   1   2   0   0   1   1   1   0   0   0   1   1
 MK-6-6                 2   1   2   1   2   1   1   1   1   1   1   1   1   1   1   1   0   1   1   1   2   1   1   2   0   1   1   0   1   1   1   1   1   0   2   1   1   1   2   0   2   1   2   2   2   0   2   1   1   1   1   2   0   2   1   0   0   2   1   1   1   1   2   0   1   2   2   0   1   0   2   1   1   0   0   1   0   1   1   2   1   1   1   2   2   1   2   2   1   1   1   0   1   1   2   1   2   1   1   1   0   2   0   2   1   2   1   1   1   0   1   2   2   1   0   0   1   2   1   0   2   2   0   0   2   0   1   1   1   1   0   1   1   1   2   1   1   1   2   2   0   1   0   1   1   1   2   2   0   2   0   1   1   0   1   2   1   0   1   1   1   1   1   0   1   0   0   0   0   1   2   1   0   1   0   1   1   1   1   1   2   0   1   2   1   1   0   1   1   2   0   1   1   1   2   0   0   0   1   2
 MK-6-7                 2   1   2   1   2   1   1   1   2   1   0   1   1   1   1   1   1   1   1   1   2   1   1   1   0   0   1   0   2   1   0   1   1   0   2   1   1   1   2   1   1   1   2   2   2   0   2   1   2   1   1   2   0   2   1   1   0   2   0   1   2   2   2   0   1   1   2   0   2   0   2   1   1   1   0   2   0   1   1   2   1   1   1   1   2   0   2   2   1   0   1   1   2   1   2   1   2   2   1   1   0   1   0   2   1   2   1   1   1   0   2   2   2   1   0   0   1   2   1   0   2   2   0   0   2   0   1   1   1   1   0   1   1   1   2   1   1   2   2   1   1   1   1   1   1   1   2   2   1   1   0   1   2   0   1   2   1   0   1   1   1   1   1   0   1   0   0   0   0   1   2   1   0   1   0   1   1   1   1   1   2   1   1   2   1   1   0   1   1   2   0   1   1   1   2   0   1   0   0   2
 MK-6-8                 1   1   2   1   2   0   1   1   1   1   2   1   1   1   1   1   1   2   1   0   2   1   1   0   1   0   1   0   2   1   1   1   1   0   2   1   1   1   2   0   1   2   2   2   2   0   2   1   2   1   1   2   0   2   2   2   1   2   0   2   2   2   2   1   1   1   2   1   1   0   2   1   1   1   0   2   0   1   2   1   1   1   1   0   2   0   2   2   1   0   1   1   2   1   2   1   2   2   1   1   0   1   0   1   0   2   1   1   1   0   2   2   2   1   0   1   1   2   1   1   2   2   0   1   2   1   1   1   1   1   0   1   1   2   2   1   1   2   1   1   2   1   1   1   1   1   2   2   1   1   0   1   2   0   0   2   1   1   1   1   0   1   1   1   1   0   0   0   1   1   2   1   0   0   0   1   1   1   1   1   2   1   1   2   0   1   0   1   1   2   0   1   1   1   2   0   1   0   0   2
 MK-6-9                 1   1   2   1   2   0   1   1   2   1   2   1   1   1   0   1   1   2   1   0   2   2   0   0   1   1   1   0   2   1   2   1   0   0   1   2   0   1   2   0   1   2   1   2   1   0   2   1   1   1   1   2   0   1   2   2   2   2   1   2   2   2   2   1   1   1   1   1   1   0   1   1   1   1   0   1   0   1   2   1   2   1   1   0   2   0   2   2   1   0   1   1   1   1   2   0   2   2   1   1   0   1   0   1   0   2   2   1   1   0   2   2   2   1   0   1   1   2   1   1   1   2   1   0   2   1   1   1   1   1   0   1   1   2   2   1   1   2   1   1   2   1   1   0   1   2   2   2   1   1   0   1   1   0   0   1   1   1   1   1   0   2   1   2   1   0   0   0   1   1   2   1   0   1   0   1   1   1   1   1   2   0   2   2   0   1   1   1   1   2   0   0   2   0   2   0   1   0   1   2
 MK-6-10                0   2   1   1   2   0   1   1   2   1   2   0   1   1   0   1   0   2   1   1   2   2   1   0   1   1   1   0   1   1   2   1   1   0   1   2   0   1   2   0   2   2   1   1   2   0   2   1   0   1   1   2   2   1   2   2   2   2   1   2   1   2   2   1   0   1   1   1   1   1   1   2   1   1   0   2   0   1   2   1   1   1   1   1   2   0   2   2   1   0   2   1   2   1   2   0   2   2   1   1   0   1   0   1   0   2   2   1   1   1   2   2   2   1   0   1   1   2   1   1   1   2   1   0   2   1   2   1   1   1   0   1   1   1   2   1   1   2   1   1   2   1   1   0   1   2   2   1   1   1   1   1   2   2   1   1   1   1   1   1   0   2   1   2   1   0   0   1   1   1   1   1   0   1   1   1   2   1   2   1   2   0   2   2   1   1   1   1   1   2   0   0   2   0   2   0   1   0   1   2
 MK-6-11                0   2   2   1   2   0   1   1   2   1   1   1   1   1   1   1   0   1   1   1   2   2   1   1   1   1   1   0   1   1   1   1   0   1   1   2   0   1   2   0   2   2   1   0   1   0   2   2   0   1   1   1   2   1   2   2   2   2   2   2   1   2   1   1   0   1   1   1   1   1   1   2   1   1   0   2   0   1   2   1   1   2   1   1   2   0   2   2   2   0   2   1   2   1   2   0   2   2   0   1   0   1   0   1   0   2   2   1   1   1   1   2   2   1   0   1   1   2   1   1   1   2   1   0   2   1   2   1   1   1   0   1   1   1   1   1   1   2   2   1   1   0   1   0   1   2   2   1   1   1   1   1   2   1   1   1   2   1   1   1   1   2   0   2   1   0   0   1   1   1   1   1   0   1   1   1   1   0   1   1   2   0   2   2   1   1   1   0   0   2   0   0   2   1   2   0   1   0   1   2
 MK-6-12                0   2   2   1   2   0   1   1   2   1   1   1   0   1   2   1   1   1   1   1   1   2   1   2   1   1   1   0   1   0   1   1   0   2   0   2   0   1   2   0   2   2   1   0   1   0   2   2   0   1   1   2   2   0   1   2   2   2   2   2   1   2   2   0   0   1   1   1   1   1   1   2   1   1   0   2   0   1   2   1   1   2   1   1   2   1   1   2   1   0   2   1   2   1   1   0   2   2   1   1   0   0   1   2   1   1   2   1   1   1   1   1   1   1   1   1   0   2   1   1   0   2   2   0   2   1   2   1   1   1   1   1   1   1   1   1   1   2   2   1   1   0   1   0   1   2   2   1   1   2   1   1   1   1   0   1   2   1   1   1   1   2   0   1   1   0   0   1   1   1   1   1   1   1   2   1   1   0   1   1   2   0   2   2   1   1   2   0   0   2   0   0   2   1   2   0   1   0   1   2
 MK-6-13                0   2   2   1   2   0   1   1   1   1   1   1   0   2   2   1   1   0   1   1   1   2   1   1   1   1   0   0   1   0   1   1   0   0   0   2   1   1   1   0   1   2   0   0   0   0   2   2   0   1   1   2   2   0   1   2   1   1   2   2   1   2   1   0   0   1   0   1   1   1   1   2   2   1   0   2   0   1   2   1   2   2   1   1   2   0   1   2   1   0   2   1   2   1   2   0   2   2   0   0   0   1   2   0   1   2   2   1   1   1   2   1   1   1   1   2   0   2   1   1   0   2   2   0   2   0   2   2   2   0   1   1   1   0   1   1   2   2   2   0   1   0   1   1   1   2   1   1   1   2   1   1   1   2   1   1   2   1   1   1   1   2   0   1   1   0   0   1   1   2   0   1   1   2   2   0   1   0   1   1   2   1   1   2   1   1   2   0   0   2   0   0   2   1   2   0   1   0   1   1
 MK-6-14                0   2   2   1   1   1   0   1   1   1   1   1   0   1   2   1   1   0   1   1   0   2   1   1   1   1   0   0   1   0   1   1   1   0   0   2   1   1   1   0   1   2   0   0   1   0   2   2   0   1   1   2   2   0   1   2   2   1   2   2   1   2   1   0   0   2   0   1   1   1   1   2   2   1   0   2   0   1   1   1   1   2   1   0   2   0   2   2   1   0   2   1   2   1   2   0   2   2   0   0   0   1   2   1   1   2   2   1   1   1   2   1   1   1   1   2   1   2   1   1   0   2   2   1   1   0   2   0   2   0   0   0   1   1   0   1   2   2   2   0   1   0   1   1   1   2   1   1   0   2   1   1   1   2   1   1   2   1   1   1   1   2   0   1   1   0   0   1   1   2   0   0   1   2   2   0   1   0   1   1   2   1   1   2   1   1   1   0   0   1   0   0   2   1   2   1   1   0   1   0
 MK-6-15                0   2   2   2   1   1   0   1   1   1   1   1   1   1   2   1   1   0   1   1   0   1   0   1   1   1   0   0   1   0   1   1   1   0   0   2   1   1   1   0   1   2   0   0   0   0   2   2   0   0   1   2   2   0   1   2   2   2   2   2   1   2   1   0   0   2   0   1   1   1   2   2   2   1   1   2   0   1   1   1   2   2   1   0   2   0   2   2   1   1   2   1   1   0   2   0   1   2   0   0   0   0   2   1   1   2   2   1   1   1   2   0   1   1   1   1   1   2   1   1   0   1   2   1   0   0   2   0   2   0   0   0   2   1   1   1   2   2   2   0   1   0   1   2   1   2   1   1   0   2   1   2   1   2   0   1   1   1   1   1   1   2   0   1   0   0   0   1   1   2   0   0   1   2   2   0   1   0   1   1   2   1   1   1   1   1   1   1   0   1   1   1   2   1   2   1   1   0   1   0
 MK-6-16                1   2   2   2   1   1   0   1   1   1   1   1   1   1   2   2   1   0   1   1   0   1   0   1   1   1   0   0   1   0   0   1   1   0   0   2   1   1   1   0   1   2   0   0   0   0   1   2   0   0   1   1   2   0   1   2   2   2   2   2   1   2   1   0   0   2   0   1   2   1   2   2   2   1   0   2   1   1   1   1   2   2   1   0   2   0   2   2   1   1   2   1   1   0   2   0   1   2   0   1   0   1   2   1   1   2   2   1   1   1   2   1   1   1   1   0   1   2   2   1   0   1   2   1   0   0   2   0   2   0   0   1   2   1   1   1   2   1   2   0   1   1   0   2   1   1   1   1   0   2   1   1   1   2   1   1   1   1   1   1   1   2   0   2   0   1   0   1   1   2   0   0   1   2   1   0   1   0   1   1   2   1   0   0   1   1   0   1   0   1   1   2   2   1   2   0   1   0   1   0
 
!****************************************** Phenotypic Data **********************************************************
!-100.0 is resevred for missing phenotype
SimulatedTrait1         9.6159    9.7213   10.8731    9.7012    9.6542   10.1795    8.0078   10.6210   11.5597   10.3328    8.5389   10.4411    9.4528   10.7136    9.9735   10.3723    9.3719   10.7505    9.8697   12.4409    9.6987    9.4785    9.6271    8.8126   10.1924   10.2784   10.5783   10.0640    8.1803    9.7703   10.5429    9.8309    9.9388   11.2801    9.5396    9.7872    7.6002    9.5340    9.1820    9.4110   10.0420   11.0976    7.7825    9.7819   11.0730    9.8016    7.4652    9.6679   12.4365    9.6400   10.0671   10.2224   10.4778    9.5912    8.3815    9.9263   10.6423   10.2171   10.8252   11.3859    8.6877    7.7027   10.4046    8.8198    9.7866    6.9646    7.7572    9.4318   10.1814    8.8261   10.3037   10.8820    9.3710   10.7332    8.6236   10.4721    9.7937   11.3476   10.0926   10.8235    9.9252    9.1592    9.8616    9.6096    9.2651   11.1982   10.6108    9.0468    9.9597   10.2313   10.0376   10.5232   10.5331    9.9942   11.3158   10.3783    9.8481   10.3998   10.2434    9.3796    7.6512    9.9215   10.4382   10.0596    8.8553   10.8847   10.6736   10.9875    8.8333    8.4732    9.9248   10.5645    9.6369    9.5798   10.5814    9.9712   10.2149    9.7609   10.5876   10.5792    7.8164    9.9525    9.5540   10.2837   10.9308    9.1996   10.3172   10.8842    9.8277    9.2053    8.1783   11.2346   11.9077    9.8489    7.8929    9.1570   10.0827   11.2454    9.8225   11.6713   10.5664   10.9130   10.6648   11.5400   10.2917   10.6819    8.8780   10.6470    8.3239   10.9134   10.4187    8.5374    8.0648    9.6009   10.3397    8.9495   10.0398    9.1328    9.4211   10.0592    9.3453    9.4022   10.6203    9.5416    9.4876    8.4135    9.8372   10.3429   10.9797   10.0639    9.4019    9.5883   10.4535   10.1955   10.4565   11.5977   11.4421    9.7307   11.1238   11.3921   10.5080    9.8748   11.5899    9.4439    9.9347    9.8360    9.4890   12.3660    9.6131   10.0880    9.1180   10.6372    9.6439    8.7352    9.7445   10.8267   10.4145   10.8427    9.5686   10.2903
 
