# Supplementary material for: Inclusive Composite Interval Mapping of QTL by Environment Interactions in Biparental Populations
Source: PLoS One. 2015 Jul 10;10(7):e0132414. doi: 10.1371/journal.pone.0132414 (PMC4498613; doi:10.1371/journal.pone.0132414)
Supplement: S2 File — (ZIP) [file pone.0132414.s002.zip › F2 population/e=1/run_00095.met]

!**********************Note: lines staring with "!" are remarks and will be ignored in the program********************
!*********************************General Information**********************************
!Assuming F1 = P1 x P2, populations available in QTL IciMapping are: 
!  1, P1BC1F1 = P1 x F1, the first backcrossing where P1 is used as the recurrent parent;
!  2, P2BC1F1 = P2 x F1, the first backcrossing where P2 is used as the recurrent parent;
!  3, F1DH, F1-derived doubled haploids; 
!  4, RIL or F1RIL, recombination inbred lines through the repeated selfing of F1;
!  5, P1BC1RIL, recombination inbred lines through the repeated selfing of P1BC1F1;
!  6, P2BC1RIL, recombination inbred lines through the repeated selfing of P2BC1F1;
!  7, F2, the selfing generation of F1;
!  8, F3, the selfing generation of F2;
!  9, P1BC2F1, the second backcrossing where P1 is used as the recurrent parent; 
! 10, P2BC2F1, the second backcrossing where P2 is used as the recurrent parent;
! 11, P1BC2RIL, recombination inred lines through the repeated selfing of P1BC2F1; 
! 12, P2BC2RIL, recombination inred lines through the repeated selfing of P2BC2F1; 
! 13, P1BC1F2, the selfing generation of P1BC1F1; 
! 14, P2BC1F2, the selfing generation of P2BC1F1; 
! 15, P1BC2F2, the selfing generation of P1BC2F1; 
! 16, P2BC2F2, the selfing generation of P2BC2F1; 
! 17, P1BC1DH, P1BC1F1-derived doubled haploids; 
! 18, P2BC1DH, P2BC1F1-derived doubled haploids; 
! 19, P1BC2DH, P1BC2F1-derived doubled haploids; 
! 20, P2BC2DH, P2BC2F1-derived doubled haploids; 
   7      !Mapping Population (see remarks above)
   2      !Mapping Function (1 for Kosambi; 2 for Haldane; 3 for Morgan)
   2      !Marker Space Type (1 for intervals; 2 for positions)
   1      !Marker Space Unit(1 for centiMorgans; 2 for Morgan)
   6      !Number of Chromosomes (or Linkage Groups)
 200      !Size of the mapping population
   1      !Number of environments
 
!***************************************** Chromosomes and Linkage Maps **********************************************
!Chromosome                 NumMarkers
-CH1                        16
-CH2                        16
-CH3                        16
-CH4                        16
-CH5                        16
-CH6                        16
!Linkage map (Marker name followed by position or the interval length)
 MK-1-1                1     0.000
 MK-1-2                1    10.000
 MK-1-3                1    20.000
 MK-1-4                1    30.000
 MK-1-5                1    40.000
 MK-1-6                1    50.000
 MK-1-7                1    60.000
 MK-1-8                1    70.000
 MK-1-9                1    80.000
 MK-1-10               1    90.000
 MK-1-11               1   100.000
 MK-1-12               1   110.000
 MK-1-13               1   120.000
 MK-1-14               1   130.000
 MK-1-15               1   140.000
 MK-1-16               1   150.000
 MK-2-1                2     0.000
 MK-2-2                2    10.000
 MK-2-3                2    20.000
 MK-2-4                2    30.000
 MK-2-5                2    40.000
 MK-2-6                2    50.000
 MK-2-7                2    60.000
 MK-2-8                2    70.000
 MK-2-9                2    80.000
 MK-2-10               2    90.000
 MK-2-11               2   100.000
 MK-2-12               2   110.000
 MK-2-13               2   120.000
 MK-2-14               2   130.000
 MK-2-15               2   140.000
 MK-2-16               2   150.000
 MK-3-1                3     0.000
 MK-3-2                3    10.000
 MK-3-3                3    20.000
 MK-3-4                3    30.000
 MK-3-5                3    40.000
 MK-3-6                3    50.000
 MK-3-7                3    60.000
 MK-3-8                3    70.000
 MK-3-9                3    80.000
 MK-3-10               3    90.000
 MK-3-11               3   100.000
 MK-3-12               3   110.000
 MK-3-13               3   120.000
 MK-3-14               3   130.000
 MK-3-15               3   140.000
 MK-3-16               3   150.000
 MK-4-1                4     0.000
 MK-4-2                4    10.000
 MK-4-3                4    20.000
 MK-4-4                4    30.000
 MK-4-5                4    40.000
 MK-4-6                4    50.000
 MK-4-7                4    60.000
 MK-4-8                4    70.000
 MK-4-9                4    80.000
 MK-4-10               4    90.000
 MK-4-11               4   100.000
 MK-4-12               4   110.000
 MK-4-13               4   120.000
 MK-4-14               4   130.000
 MK-4-15               4   140.000
 MK-4-16               4   150.000
 MK-5-1                5     0.000
 MK-5-2                5    10.000
 MK-5-3                5    20.000
 MK-5-4                5    30.000
 MK-5-5                5    40.000
 MK-5-6                5    50.000
 MK-5-7                5    60.000
 MK-5-8                5    70.000
 MK-5-9                5    80.000
 MK-5-10               5    90.000
 MK-5-11               5   100.000
 MK-5-12               5   110.000
 MK-5-13               5   120.000
 MK-5-14               5   130.000
 MK-5-15               5   140.000
 MK-5-16               5   150.000
 MK-6-1                6     0.000
 MK-6-2                6    10.000
 MK-6-3                6    20.000
 MK-6-4                6    30.000
 MK-6-5                6    40.000
 MK-6-6                6    50.000
 MK-6-7                6    60.000
 MK-6-8                6    70.000
 MK-6-9                6    80.000
 MK-6-10               6    90.000
 MK-6-11               6   100.000
 MK-6-12               6   110.000
 MK-6-13               6   120.000
 MK-6-14               6   130.000
 MK-6-15               6   140.000
 MK-6-16               6   150.000
!*********************************** Marker Types ********************************************************************
!Co-dominant marker: When heterozygote F1 is present, P1 is coded as 2, F1 is coded as 1, and P2 is coded as 0; Otherwise, P1 is coded as 2, and P2 is coded as 0. 
!Dominant marker: When heterozygote F1 is present, P1 and F1 are coded as 12, and P2 is coded as 0; Otherwise, P1 is coded as 2, and P2 is coded as 0.  
!Recessive markers: When heterozygote F1 is present, P1 is coded as 2, and F1 and P2 are coded as 10; Otherwise, P1 is coded as 2, and P2 is coded as 0. 
!Missing marker is coded as -1. 
 MK-1-1                 0   1   1   1   2   0   2   1   1   1   2   0   0   2   2   1   1   2   1   1   1   1   1   1   2   1   0   1   2   0   2   0   2   2   1   1   1   1   2   1   1   2   1   1   1   2   1   1   1   1   1   2   1   1   1   2   1   2   1   0   0   0   0   2   0   1   1   1   2   1   1   2   1   1   0   0   2   2   0   2   2   1   2   0   2   1   1   1   1   1   1   0   0   2   1   1   1   1   1   2   0   2   0   1   2   0   0   1   1   1   0   2   0   1   1   1   0   1   1   2   0   2   2   1   1   2   0   1   1   1   1   2   2   1   1   1   0   1   1   2   2   2   1   1   2   1   1   2   0   1   1   1   1   0   1   0   1   1   0   2   1   2   0   1   1   2   1   0   2   2   1   1   1   1   0   1   2   1   2   1   2   1   1   1   0   1   1   2   0   2   2   1   1   2   2   2   1   0   1   1
 MK-1-2                 1   0   1   1   2   0   2   1   1   1   2   0   0   2   2   1   1   2   1   1   1   1   1   1   2   1   0   1   0   0   2   0   2   2   1   1   1   1   2   1   1   2   1   1   1   0   1   0   1   1   1   2   1   1   1   2   1   2   1   0   0   0   0   0   0   1   1   1   1   1   1   2   1   1   0   0   2   0   0   2   2   1   2   0   2   1   2   1   2   1   2   0   0   2   1   1   1   1   1   1   0   2   0   1   2   0   0   1   2   1   0   2   1   0   1   1   0   1   1   2   0   2   2   1   1   2   0   1   1   1   1   1   2   0   1   1   0   1   0   2   2   2   1   1   2   1   1   2   0   1   1   1   0   0   0   0   1   1   0   2   1   2   0   1   1   2   1   0   2   1   1   1   1   1   0   1   2   1   2   1   2   0   1   1   1   1   1   2   0   2   1   1   1   2   2   2   1   0   1   1
 MK-1-3                 1   0   1   1   2   1   2   0   1   1   2   0   0   2   2   1   1   2   1   1   1   1   1   1   2   1   0   1   1   0   1   2   2   2   1   1   1   1   1   1   1   2   1   1   1   0   2   0   1   1   2   2   1   2   1   2   1   2   1   0   0   0   0   1   1   1   1   1   1   1   1   2   1   1   1   0   2   1   0   2   2   1   2   0   1   1   2   1   2   1   1   0   1   2   1   1   1   1   1   1   0   1   0   1   2   1   1   1   2   1   0   2   0   0   1   1   0   1   1   2   0   2   2   2   1   2   0   1   1   1   1   1   2   0   2   1   0   1   0   2   2   2   0   1   2   1   1   2   0   1   1   1   0   1   0   0   1   1   0   1   1   1   0   1   1   1   1   0   2   1   1   1   1   2   0   1   2   0   2   0   2   0   1   1   1   1   1   2   0   2   1   1   2   2   2   2   1   0   2   1
 MK-1-4                 1   0   1   2   2   1   1   0   1   1   2   0   0   2   2   1   1   1   1   0   1   1   1   0   2   1   1   1   1   0   1   2   2   2   1   1   1   1   1   1   0   1   2   1   1   1   2   0   1   1   1   2   1   2   1   2   1   1   1   0   0   0   0   2   1   0   0   1   1   1   1   1   1   1   1   0   1   1   0   2   2   0   2   0   1   1   2   1   2   1   1   1   1   1   1   1   1   1   1   2   1   1   0   1   1   1   0   1   1   1   0   2   0   1   1   1   0   1   1   2   0   2   2   2   1   2   0   1   1   1   1   1   1   0   2   1   1   1   0   2   2   2   0   1   2   1   1   2   0   1   1   1   0   2   0   0   1   1   0   1   1   1   0   1   2   1   1   0   2   2   1   1   0   2   0   1   2   1   2   0   1   1   1   2   1   1   2   2   1   2   1   1   2   2   0   1   1   0   2   1
 MK-1-5                 1   0   1   2   1   1   1   0   1   1   2   0   0   2   2   2   1   1   0   1   0   1   2   0   2   1   1   1   1   0   1   2   2   2   1   1   1   1   1   1   1   1   2   1   1   1   2   1   2   1   1   2   1   1   1   2   1   1   1   0   0   0   0   2   1   1   0   1   1   1   1   1   1   1   1   0   1   1   0   1   1   0   2   1   0   1   2   1   2   1   1   1   1   1   1   1   1   1   1   2   1   0   0   1   1   1   0   0   1   1   1   2   0   1   1   1   1   1   1   2   0   1   2   2   1   2   0   0   1   1   1   1   2   0   2   1   1   1   0   2   2   2   0   1   2   1   1   2   0   1   1   1   0   1   0   0   1   1   0   1   1   1   0   1   2   1   1   0   1   2   2   1   0   2   0   1   2   1   2   0   1   1   1   2   2   0   2   2   1   2   2   1   2   2   2   1   1   1   2   0
 MK-1-6                 0   0   1   2   1   1   1   0   0   1   2   0   0   2   1   2   1   1   0   1   0   1   2   0   2   0   1   1   1   0   0   2   2   2   1   1   1   1   2   1   1   0   2   1   1   1   2   1   2   1   1   2   1   1   1   2   1   0   1   1   0   0   0   2   2   0   0   1   2   1   1   2   1   1   1   0   1   1   0   1   1   0   2   1   0   0   2   0   2   0   1   1   1   1   1   2   1   1   1   2   1   0   0   1   1   1   0   0   2   2   2   2   0   1   1   0   1   1   1   2   0   1   1   2   1   2   0   0   1   1   1   1   2   1   2   1   1   1   0   2   1   1   1   1   2   1   1   1   1   0   1   1   0   1   0   0   1   1   0   1   1   2   0   1   2   1   0   0   1   2   2   1   0   2   1   1   2   1   1   0   1   1   1   2   1   0   2   2   1   1   1   0   1   1   2   1   1   1   2   0
 MK-1-7                 0   0   1   2   1   1   1   0   0   1   1   1   0   1   1   2   1   1   0   1   1   1   2   0   2   0   1   1   1   1   0   2   2   2   1   1   1   0   1   1   1   0   1   1   1   1   1   1   1   1   1   2   1   1   1   2   1   0   1   1   0   0   0   2   1   1   0   1   2   1   1   2   1   1   1   0   1   1   0   1   1   1   2   1   0   0   1   0   2   1   1   1   1   2   1   2   0   1   1   2   0   0   0   1   1   1   0   1   2   2   2   2   0   1   0   0   1   1   1   2   0   1   1   2   1   2   0   0   1   1   1   1   2   1   2   1   1   0   0   2   1   1   1   1   1   2   1   1   1   0   1   1   0   1   0   0   1   1   0   1   1   2   0   2   2   1   0   0   1   0   2   1   0   2   1   0   2   1   1   0   1   1   1   2   1   0   2   2   2   1   1   1   1   1   2   1   1   1   2   1
 MK-1-8                 0   0   1   2   2   2   1   0   0   1   1   0   0   1   1   1   1   1   0   1   1   2   2   0   2   0   1   1   1   1   0   2   2   2   1   1   0   0   1   1   1   1   1   1   1   0   1   1   1   1   1   2   2   1   1   2   1   0   1   1   0   0   0   2   1   1   0   1   2   2   1   2   1   1   1   0   1   2   0   1   1   1   2   1   0   0   1   0   2   1   1   1   1   2   1   2   0   1   0   2   0   0   0   1   1   1   1   1   2   1   2   2   0   1   0   0   1   1   1   2   0   1   1   2   1   0   0   1   2   1   1   0   2   1   1   1   2   0   0   1   1   1   1   1   2   2   1   1   1   0   1   1   0   0   0   0   1   1   0   1   1   2   0   2   2   1   0   1   1   0   2   1   0   2   1   0   1   1   1   1   1   1   2   2   1   0   2   2   2   1   0   1   0   1   1   1   1   1   2   1
 MK-1-9                 0   0   1   2   1   2   1   0   0   1   1   0   0   1   1   1   1   1   0   1   1   1   2   0   2   0   1   1   1   0   0   2   2   2   1   1   1   0   1   0   1   0   1   1   1   0   1   2   1   1   1   1   2   1   1   2   1   1   1   1   0   0   0   2   1   1   1   0   2   2   1   2   1   1   1   0   1   2   0   1   1   1   1   2   0   1   1   0   2   1   1   0   1   2   1   2   1   1   0   2   0   0   1   1   1   1   1   2   1   1   2   1   0   1   0   0   1   2   1   1   0   2   1   2   1   0   0   1   2   1   1   0   2   1   1   1   2   0   0   1   2   1   1   1   2   2   1   1   1   1   0   1   0   0   1   0   1   1   0   1   2   2   0   2   1   1   0   1   1   0   2   1   1   2   1   0   1   1   1   0   1   1   1   2   1   0   2   2   1   0   0   1   1   1   1   1   2   1   2   1
 MK-1-10                0   0   1   2   1   2   0   1   0   1   1   0   0   1   1   1   1   1   0   1   1   1   2   0   2   0   1   1   2   0   1   2   2   2   1   1   1   0   1   0   1   0   1   1   1   0   1   2   1   1   1   1   2   1   1   2   1   1   1   1   0   0   2   2   1   1   1   0   2   2   1   2   1   1   1   0   1   2   0   1   1   1   1   2   0   1   1   0   2   1   1   0   1   2   1   2   2   1   0   2   1   0   1   1   1   1   1   1   1   0   1   1   0   1   0   0   1   2   1   1   0   2   1   2   1   0   0   1   2   1   1   0   2   1   1   0   2   0   0   1   2   1   1   1   2   2   2   2   2   0   0   1   1   0   1   0   1   1   0   1   2   2   0   2   1   1   0   1   1   0   2   1   1   2   1   0   1   1   1   0   1   1   1   2   1   0   2   2   1   0   0   1   1   1   1   1   2   1   2   1
 MK-1-11                0   0   2   1   2   2   1   1   0   1   1   0   0   1   1   1   1   2   0   1   0   1   2   0   0   0   1   1   2   0   0   2   2   1   1   1   1   0   1   0   1   0   1   1   1   1   1   2   1   1   1   1   2   1   1   2   1   1   1   1   0   0   2   2   1   2   1   1   2   2   1   2   0   1   1   0   1   2   0   1   1   1   1   1   0   1   1   1   2   1   1   0   1   2   1   2   2   1   1   2   2   0   1   0   1   1   1   1   1   1   1   1   0   1   0   2   1   2   0   1   0   2   1   2   1   0   0   1   2   1   1   0   2   1   0   0   2   1   0   1   2   2   1   1   2   2   2   2   1   0   1   1   1   0   1   0   0   1   0   1   2   2   0   1   1   1   1   1   1   0   2   1   0   2   1   1   1   1   1   1   1   1   1   2   1   0   1   2   1   0   0   1   1   2   1   1   2   1   2   1
 MK-1-12                0   0   2   0   2   0   0   1   0   1   1   0   0   1   1   1   0   2   0   1   0   1   2   1   0   1   1   1   1   0   1   2   2   1   1   2   1   0   0   0   1   2   1   1   1   1   1   2   1   1   1   1   1   2   1   2   1   1   1   1   0   0   2   2   1   2   1   1   2   2   1   2   0   1   1   0   1   2   0   1   1   1   1   1   0   2   1   1   2   1   1   0   1   1   1   2   2   1   1   2   2   0   1   0   1   1   1   1   1   0   1   1   0   1   1   2   1   1   0   1   0   0   1   2   1   0   0   1   1   1   1   0   2   1   0   0   1   1   0   1   2   1   1   0   2   2   2   2   1   0   1   1   1   0   1   0   0   1   1   1   2   2   0   1   1   1   1   1   1   0   2   2   0   2   1   1   2   1   1   2   1   0   1   2   1   0   1   2   1   0   0   1   1   2   1   1   1   1   1   1
 MK-1-13                1   0   2   0   2   0   0   2   0   1   1   0   0   1   1   1   0   2   0   1   0   1   2   1   0   1   1   1   1   0   1   1   1   1   1   2   1   0   0   0   1   2   1   1   1   1   1   2   1   1   1   1   1   2   1   1   0   1   1   1   0   0   2   2   0   2   1   1   2   2   1   2   0   1   0   0   1   2   0   1   1   1   1   1   0   2   2   1   2   0   1   0   1   1   1   1   2   1   1   2   2   0   1   0   1   1   1   1   2   0   1   1   0   1   1   2   1   0   0   1   0   0   1   2   1   0   0   1   1   1   1   0   2   1   0   0   2   1   0   1   2   1   1   1   2   2   2   2   1   0   1   1   1   0   1   0   0   1   1   1   1   1   0   1   1   1   1   1   2   0   2   1   0   2   1   1   2   1   1   1   1   0   1   1   1   0   1   2   1   0   0   1   1   2   1   1   1   2   2   1
 MK-1-14                1   0   2   0   2   0   0   2   0   1   1   0   0   1   1   1   0   2   0   1   0   1   1   1   0   1   2   1   1   0   1   2   1   1   1   2   0   0   1   0   1   2   1   1   1   0   1   2   1   1   1   0   1   2   1   0   0   1   1   1   1   0   2   2   0   1   1   1   2   2   0   2   0   1   1   1   1   2   0   1   1   1   1   1   0   2   2   1   2   0   2   0   1   2   1   1   2   1   1   2   2   1   1   0   1   1   2   1   2   1   1   1   0   1   1   1   1   0   1   1   0   0   1   2   1   1   0   1   1   1   1   0   2   1   0   0   2   1   0   1   2   0   1   1   2   2   2   2   1   0   1   2   1   0   1   0   0   1   1   1   1   1   0   1   1   1   1   1   2   0   2   0   0   2   1   2   2   1   1   1   1   1   0   1   1   0   1   2   1   0   1   1   1   2   1   1   1   2   1   0
 MK-1-15                1   0   2   1   2   0   0   2   0   1   1   0   0   1   0   1   1   2   1   1   0   1   2   1   0   1   2   1   1   0   1   1   1   1   1   2   0   0   1   0   1   2   1   0   1   0   1   2   1   0   1   1   1   2   1   0   0   1   1   1   1   0   2   2   1   1   1   1   2   2   0   2   0   1   1   1   1   2   0   0   1   1   1   1   0   1   2   1   2   0   2   0   2   1   1   1   2   1   1   2   2   1   1   0   1   1   2   2   2   1   1   1   0   2   2   1   1   1   1   1   0   0   1   2   2   1   0   1   1   2   0   0   0   1   0   0   2   0   0   1   2   0   1   1   2   1   2   2   1   0   1   2   2   0   1   0   0   1   1   1   1   1   0   1   1   1   1   1   2   0   2   0   0   2   1   2   2   1   1   1   1   1   0   1   1   1   1   1   1   0   1   1   1   2   1   1   1   2   1   0
 MK-1-16                1   0   2   2   2   0   0   2   1   1   1   0   0   1   0   1   1   2   1   1   0   1   2   1   0   1   2   2   1   0   1   1   1   1   2   2   0   0   1   1   1   2   1   0   1   0   1   2   1   0   1   1   0   1   1   0   0   1   1   1   1   0   2   2   1   1   0   2   2   2   0   2   0   1   0   1   1   2   0   0   1   1   1   1   0   1   2   1   2   0   2   0   2   2   1   1   2   1   1   2   2   1   2   0   2   1   2   2   2   1   1   0   0   1   2   2   1   1   1   2   0   0   2   2   2   1   0   1   0   2   0   0   0   0   1   0   2   0   0   1   1   1   1   1   2   1   1   2   1   0   1   2   2   1   1   0   0   0   1   1   1   2   0   1   1   1   1   1   2   0   1   0   0   1   0   2   2   1   1   1   1   1   0   1   1   1   1   1   0   0   1   1   1   1   0   1   1   2   2   0
 MK-2-1                 1   0   1   0   0   1   1   2   2   0   0   0   1   2   0   1   1   1   1   1   1   0   1   2   2   2   1   2   2   0   1   1   1   1   1   2   1   1   2   2   1   2   1   1   1   0   1   1   2   0   1   0   2   0   1   2   0   1   2   1   1   2   1   1   0   1   1   2   2   2   1   1   0   2   1   0   0   2   1   2   1   1   1   0   1   0   1   0   1   2   1   2   2   1   1   2   1   0   0   1   1   2   1   0   0   0   2   0   0   2   2   0   1   2   1   0   0   2   1   1   0   1   2   1   1   2   0   2   1   0   1   1   1   1   1   2   2   1   2   1   1   2   0   0   1   1   1   1   1   1   2   1   0   0   1   2   1   2   2   1   1   0   1   0   1   0   1   1   2   1   1   2   0   0   1   2   0   1   1   1   0   1   2   0   0   1   1   1   2   1   1   0   2   2   1   1   1   1   1   1
 MK-2-2                 1   0   1   0   0   1   1   1   2   0   0   0   1   2   0   0   1   2   1   1   1   0   1   2   2   2   1   2   2   0   1   1   1   2   1   2   1   1   2   2   1   1   1   1   1   0   2   1   2   0   1   0   1   0   1   2   0   1   2   1   1   2   2   1   0   1   1   2   2   2   1   0   0   2   0   0   0   2   2   1   1   1   1   0   1   0   1   0   1   1   1   2   2   1   1   2   1   1   0   1   1   2   1   0   1   0   2   0   0   2   2   0   1   2   1   1   0   2   1   1   0   1   2   1   2   2   0   1   1   0   1   1   1   1   1   1   2   1   2   1   1   2   0   0   2   1   1   1   0   1   2   1   0   0   1   2   2   2   2   1   1   0   2   0   1   0   1   1   2   1   1   2   0   1   1   2   1   1   1   1   0   1   2   0   0   1   1   1   1   1   1   0   2   2   1   1   1   1   1   1
 MK-2-3                 2   0   1   0   0   1   1   1   1   0   0   0   1   2   0   0   1   2   1   1   2   1   1   1   1   2   2   2   1   0   0   1   1   2   1   2   1   1   2   1   1   1   1   0   1   0   2   1   2   0   1   0   1   0   1   2   0   1   2   1   1   2   1   2   0   1   1   2   2   2   1   0   1   1   1   0   0   2   2   1   1   1   2   0   1   0   1   0   1   1   1   2   2   1   1   1   2   1   0   1   1   2   1   0   1   0   2   1   0   2   2   0   1   2   1   1   0   1   2   1   1   1   2   1   2   2   1   1   0   0   2   2   1   1   1   1   2   1   1   1   2   2   0   1   2   2   0   1   0   1   2   1   0   0   1   2   1   2   2   1   0   0   2   1   1   0   1   1   2   1   1   1   1   1   1   2   1   1   1   1   0   2   2   0   0   0   1   1   1   1   1   0   2   2   1   1   1   1   1   0
 MK-2-4                 2   0   1   0   0   1   2   1   1   0   0   0   1   2   0   0   1   2   1   1   2   2   1   0   1   2   1   2   1   0   0   1   1   2   1   2   1   1   2   1   0   1   1   0   0   0   1   1   2   0   1   0   1   0   1   2   0   1   2   1   1   2   1   2   0   1   1   2   2   2   1   0   1   1   1   0   1   2   2   1   1   2   2   0   1   1   1   0   1   0   0   2   2   2   1   1   2   1   1   1   1   2   1   0   1   0   1   1   0   2   2   0   1   2   1   1   0   1   2   1   1   1   2   1   2   2   1   1   0   0   2   2   1   1   1   1   2   1   1   1   2   2   0   1   2   2   0   1   0   1   2   1   0   0   1   1   1   2   1   1   0   0   2   1   0   0   1   1   2   1   1   0   1   1   1   2   1   1   1   1   0   2   2   0   0   0   1   1   1   1   2   0   2   2   1   1   1   1   1   0
 MK-2-5                 2   0   1   0   1   1   1   1   1   0   0   0   1   2   0   0   1   2   1   0   2   2   1   0   1   2   1   1   1   0   0   1   1   2   1   1   2   1   1   1   0   1   1   0   1   0   1   1   2   0   1   0   1   0   1   1   0   1   2   1   1   2   1   2   0   1   1   2   2   2   1   0   1   1   1   0   1   2   2   1   1   2   2   1   1   1   1   1   1   0   0   2   2   0   1   1   2   1   1   1   1   2   1   0   1   0   1   0   0   2   0   1   1   2   1   1   1   1   1   0   1   1   2   1   2   2   1   1   2   0   2   2   1   1   1   2   2   1   1   0   2   1   0   0   2   1   0   1   0   1   2   1   0   0   1   1   1   2   1   1   0   0   2   2   0   1   1   1   2   1   1   0   1   1   0   2   1   1   1   1   0   2   2   0   0   0   1   1   1   1   2   0   2   1   2   0   1   1   1   0
 MK-2-6                 2   0   1   0   1   0   1   1   1   0   1   0   1   2   0   0   1   2   1   0   2   2   1   1   1   2   1   2   1   0   1   1   1   2   1   1   2   0   1   1   0   1   1   1   1   1   1   1   2   1   0   0   0   0   1   1   0   1   2   1   1   2   1   2   1   1   1   2   2   2   0   0   1   2   1   0   1   2   2   1   0   2   1   1   1   1   1   1   1   0   0   2   2   1   1   1   0   1   1   1   1   1   2   0   1   0   1   0   0   1   0   2   1   2   1   1   1   1   0   0   1   2   1   1   2   1   1   2   2   0   2   2   1   1   1   2   2   1   1   0   2   1   0   0   1   1   0   1   1   1   2   1   0   0   1   1   2   2   0   0   0   0   2   2   0   1   1   0   2   1   1   0   1   1   1   2   1   1   2   1   0   2   1   0   1   0   1   1   1   1   1   0   2   1   2   0   1   1   1   0
 MK-2-7                 2   0   1   0   0   1   1   1   0   0   1   0   1   2   0   0   1   2   1   0   2   1   1   2   1   1   2   2   1   0   1   1   2   2   1   1   1   0   1   1   0   1   2   0   1   0   2   1   2   1   0   0   1   1   1   0   0   1   2   1   1   2   2   1   1   1   1   2   2   2   0   0   1   2   1   0   1   2   1   1   0   2   0   2   0   1   1   2   1   0   0   2   2   1   1   1   0   1   2   1   1   1   2   0   1   1   2   0   0   2   0   2   1   2   1   1   1   2   0   1   1   2   1   1   2   1   1   2   1   0   2   2   1   1   1   2   2   1   1   0   1   2   0   0   2   1   1   2   1   1   2   1   1   0   1   1   2   2   0   0   0   0   2   2   2   1   1   0   2   1   1   1   1   1   1   2   1   1   2   1   0   2   2   0   1   1   1   1   2   1   1   0   2   1   2   0   1   1   0   0
 MK-2-8                 2   0   1   0   0   1   1   1   0   0   0   0   1   2   0   0   1   2   2   0   2   1   0   2   1   1   2   1   0   0   1   1   2   2   0   1   1   0   0   1   0   1   2   1   1   0   2   1   2   1   0   0   1   1   1   0   1   1   2   0   1   2   2   1   1   1   1   2   1   1   0   0   1   2   1   0   1   2   2   1   0   1   0   2   0   1   1   2   1   0   0   2   2   1   1   1   0   2   1   1   1   1   2   0   1   2   2   0   1   2   0   2   1   2   1   1   1   2   0   1   1   2   1   1   2   1   1   2   1   0   1   1   1   2   1   2   2   2   1   0   1   2   1   0   2   1   1   2   1   1   2   0   1   0   1   1   2   2   0   1   1   0   2   2   2   1   1   0   2   1   1   1   0   1   1   2   2   1   2   1   2   2   2   0   1   1   0   1   2   1   2   0   1   2   2   0   2   1   0   0
 MK-2-9                 2   0   1   0   0   1   1   1   0   0   0   0   1   2   0   0   0   2   2   0   2   1   0   1   1   1   2   1   0   0   1   1   2   2   0   0   1   0   1   1   0   0   2   0   1   0   2   1   2   1   0   1   1   1   1   0   1   1   2   0   1   2   2   1   1   1   1   2   1   1   0   0   1   2   1   1   1   2   2   1   0   1   0   2   1   1   1   2   1   0   0   2   1   1   1   1   0   2   1   1   2   1   1   0   0   2   2   0   1   2   0   2   0   2   1   1   1   2   0   1   1   2   1   2   2   1   1   2   1   0   1   1   1   2   1   2   2   1   1   0   1   1   1   0   2   1   0   2   1   1   2   0   1   0   1   1   2   2   1   1   1   0   2   2   2   1   1   0   2   1   1   1   0   1   1   2   2   1   2   2   2   2   2   0   1   1   0   1   2   1   2   0   1   1   2   0   2   1   0   0
 MK-2-10                2   0   2   0   0   1   1   1   0   0   0   1   1   2   0   0   0   2   2   0   2   1   0   1   2   1   2   1   0   0   1   1   2   1   0   0   1   0   1   1   0   0   2   0   1   1   2   1   2   1   0   1   1   1   0   0   1   1   2   0   0   2   2   2   1   1   2   2   1   2   0   0   1   2   1   1   0   2   2   1   0   1   1   1   1   2   1   2   1   0   1   2   1   1   1   1   0   2   0   1   2   1   1   1   0   2   2   0   1   2   0   2   1   2   1   1   1   2   0   1   1   2   1   2   2   1   1   2   1   0   1   1   1   2   1   2   2   1   1   0   1   1   1   0   2   1   0   2   1   1   1   1   1   0   1   1   2   2   1   1   1   1   2   2   2   1   1   0   2   1   1   1   0   1   1   2   2   0   2   2   2   2   2   0   1   1   0   1   2   1   2   0   1   1   2   0   2   1   0   1
 MK-2-11                2   0   1   0   0   0   1   1   0   1   0   1   2   2   0   0   0   2   1   0   2   1   0   1   2   1   2   1   0   0   1   1   2   1   1   0   1   0   1   1   1   0   1   0   1   1   2   1   2   1   0   1   1   1   0   0   1   1   2   0   0   2   2   2   1   1   2   2   1   2   0   0   1   2   1   1   0   2   2   1   1   0   1   1   1   2   0   1   1   0   1   2   1   1   1   1   0   1   0   1   2   0   1   1   0   1   2   0   1   2   0   2   1   2   0   1   2   1   0   1   2   2   1   2   2   1   0   2   1   0   1   1   1   2   1   2   2   2   0   1   1   1   1   0   2   1   0   2   1   1   1   1   1   0   1   1   1   2   2   1   1   1   1   2   2   1   2   0   2   1   1   0   0   2   1   2   2   0   2   2   1   2   2   0   1   1   0   1   2   1   1   0   1   1   1   0   1   0   0   1
 MK-2-12                2   1   1   0   1   0   1   0   0   1   0   1   2   2   0   0   0   2   2   0   2   1   0   1   2   1   1   1   0   0   1   1   1   1   1   0   1   0   1   1   1   0   1   0   1   1   2   1   2   1   1   1   2   1   0   0   1   1   1   0   1   2   2   2   0   1   2   2   1   2   0   0   1   2   1   1   0   2   2   1   1   0   1   1   1   2   0   1   0   0   1   1   1   1   1   1   1   2   1   1   1   0   1   1   0   1   2   1   0   2   0   2   2   2   0   0   1   1   0   1   1   2   1   2   2   1   0   2   0   0   1   0   1   2   1   2   2   2   0   0   1   1   1   0   2   1   0   2   1   2   1   1   1   0   1   1   1   2   2   1   1   1   1   2   2   1   2   1   2   1   1   0   1   2   2   2   2   0   2   2   0   2   2   1   1   1   0   1   1   1   1   0   1   1   2   0   1   0   0   1
 MK-2-13                1   1   1   0   1   0   1   0   0   1   0   1   1   2   1   0   0   2   2   0   2   0   1   1   2   0   1   1   0   0   1   1   1   1   1   0   1   0   1   2   1   0   2   0   1   1   1   1   2   0   1   1   2   1   0   1   2   2   1   0   1   2   1   2   0   1   1   2   1   2   0   1   2   2   1   1   0   2   2   0   1   0   0   1   1   2   0   1   0   0   1   1   2   1   1   1   1   2   1   1   1   0   1   1   0   1   1   0   0   2   0   2   2   2   0   0   1   0   0   1   1   1   1   2   1   0   0   1   1   0   1   0   1   2   1   2   2   2   0   1   0   1   2   0   1   1   0   2   0   2   2   1   1   0   1   1   1   1   1   1   1   0   0   0   2   1   1   2   2   1   1   0   1   2   2   2   2   1   2   2   1   2   2   1   1   1   0   1   1   1   1   1   1   1   2   0   1   0   1   1
 MK-2-14                1   1   1   0   1   0   1   0   0   2   0   1   1   2   1   0   0   2   2   0   2   0   1   1   2   1   1   0   0   1   1   1   1   1   1   0   1   0   1   2   1   0   2   0   1   1   1   1   2   0   1   1   2   2   0   1   2   2   1   0   1   1   2   2   0   1   1   2   1   2   2   2   2   2   1   1   0   2   2   0   1   0   0   1   1   2   0   1   0   0   1   1   2   1   1   1   1   2   1   1   1   0   1   1   0   1   1   1   0   2   0   2   2   2   0   0   1   0   0   1   0   1   1   2   2   0   0   1   0   0   1   0   1   2   1   1   2   2   0   1   0   0   1   0   1   1   0   2   0   2   2   1   1   0   1   1   1   1   1   1   1   0   0   0   2   1   1   1   2   1   1   0   1   2   2   2   1   1   2   2   0   1   2   2   1   1   1   2   1   1   1   1   1   1   2   0   1   0   1   1
 MK-2-15                1   0   1   0   1   0   1   1   0   2   0   1   1   2   1   0   0   2   2   0   2   0   0   1   2   1   1   0   2   1   1   1   1   1   1   0   1   0   0   2   1   0   1   0   1   1   1   1   2   0   0   2   2   2   0   1   1   2   1   0   0   1   2   2   0   1   2   2   1   1   2   2   2   2   1   2   0   2   2   0   1   1   0   1   1   2   0   1   0   1   1   1   2   1   2   2   1   2   2   1   1   0   2   1   0   1   1   1   0   2   0   2   2   2   1   1   1   0   0   1   0   1   1   2   2   0   0   1   0   0   2   0   1   1   1   1   1   2   1   1   0   0   1   0   1   0   0   2   0   2   2   1   1   0   1   1   1   1   2   1   1   0   0   1   2   2   1   1   2   1   1   0   1   2   2   2   1   1   2   2   0   1   2   1   1   0   1   2   1   1   1   1   1   1   2   0   1   0   1   1
 MK-2-16                1   0   1   0   1   1   1   1   1   2   0   1   1   2   1   0   0   1   2   0   2   0   0   1   2   1   1   0   2   1   1   1   1   1   1   0   1   1   0   2   2   0   1   0   1   1   1   1   2   0   0   1   2   1   0   1   1   1   1   0   0   1   2   2   0   0   2   2   0   1   2   2   2   2   1   2   1   2   1   0   1   1   1   1   1   2   0   1   0   1   1   1   2   1   2   2   1   2   2   1   1   0   2   2   1   1   1   1   0   2   0   2   1   1   1   1   1   0   0   1   0   1   0   2   2   1   0   1   0   0   2   0   1   1   1   1   1   2   1   1   0   0   1   2   1   0   0   2   0   2   2   1   0   0   1   1   1   1   2   1   1   0   0   1   2   2   1   1   1   1   1   0   1   2   2   2   1   1   2   2   0   1   2   1   1   1   1   2   1   1   1   1   1   1   2   1   0   0   1   1
 MK-3-1                 0   0   2   1   2   1   1   2   1   1   2   1   0   1   2   0   0   0   0   1   0   1   0   1   0   0   1   1   1   2   1   1   1   1   2   1   0   1   1   0   1   0   0   2   2   1   0   2   2   0   1   1   2   1   2   1   1   2   1   1   1   1   0   1   1   2   1   1   2   1   1   1   0   1   2   2   1   2   1   1   2   1   1   2   0   1   2   1   1   1   0   0   2   1   1   0   2   1   1   0   0   2   2   2   1   0   1   2   1   2   2   2   0   0   1   1   1   1   0   2   0   0   1   1   2   1   0   2   1   0   0   1   2   0   2   0   1   1   2   0   2   1   2   1   1   1   2   2   1   1   0   2   2   2   1   1   1   1   0   0   1   2   2   1   1   0   0   0   2   0   0   1   1   1   1   1   2   0   2   0   1   1   2   2   0   1   1   0   0   0   2   1   0   1   1   2   2   2   1   2
 MK-3-2                 2   0   2   1   2   2   1   1   2   1   2   1   1   0   2   1   0   0   0   1   0   1   0   1   1   0   1   1   2   2   1   1   1   1   2   1   0   1   1   0   0   0   0   2   2   1   0   1   2   0   1   1   2   1   1   1   1   2   1   1   1   1   0   1   1   2   1   1   2   1   1   2   0   0   1   2   1   2   1   1   2   1   1   2   1   1   2   1   1   1   1   1   2   1   1   0   1   1   1   0   0   2   2   2   1   0   1   2   1   1   2   2   0   0   0   1   1   1   0   2   0   0   1   2   2   1   2   2   1   0   0   2   2   0   2   0   1   1   2   0   2   2   1   1   1   1   2   1   2   2   0   2   1   2   1   1   1   1   0   0   1   2   2   1   1   0   0   0   2   1   0   1   2   1   1   2   2   0   1   2   1   1   2   2   0   1   1   0   0   0   2   1   1   1   1   2   2   2   2   2
 MK-3-3                 2   0   2   1   2   2   1   1   1   1   1   1   1   1   2   1   0   0   0   1   1   1   0   1   1   0   1   1   2   2   1   1   1   1   2   1   0   1   1   0   0   0   0   2   2   1   0   1   1   0   1   1   2   0   1   1   1   2   1   1   1   1   0   1   1   2   1   1   1   1   1   2   0   0   1   2   1   2   1   1   2   1   1   1   2   1   2   1   2   1   1   1   2   1   1   0   0   1   0   0   0   2   2   1   0   0   1   2   1   1   2   2   0   0   0   1   1   1   0   2   1   1   1   2   1   0   1   2   1   0   0   2   2   0   2   0   1   1   1   0   1   2   1   1   1   1   2   1   2   2   0   2   1   2   1   2   1   1   0   0   1   2   2   1   1   0   0   0   2   1   1   1   2   1   1   2   2   0   1   2   1   1   1   2   0   1   0   0   1   0   2   1   1   1   1   2   2   2   2   2
 MK-3-4                 1   0   2   1   2   2   1   1   1   1   2   2   1   1   2   1   0   0   0   1   2   1   0   1   1   1   0   1   2   1   1   0   1   1   2   1   0   1   1   0   0   0   1   2   1   1   1   1   1   0   1   1   2   0   1   1   1   2   1   1   1   1   0   1   1   2   1   1   1   2   1   2   0   1   0   2   1   2   1   1   2   1   1   1   2   1   2   0   2   0   1   1   2   1   1   0   0   1   0   0   0   2   2   0   0   1   1   2   1   1   2   2   0   0   0   1   1   1   0   2   1   1   1   2   0   0   1   2   2   0   0   2   2   0   2   0   1   1   1   1   1   1   1   2   1   1   2   1   2   2   0   2   1   2   1   2   1   1   0   0   1   2   2   1   1   0   0   2   2   1   1   1   2   1   1   2   1   0   0   1   0   1   1   2   0   1   0   0   1   0   2   1   2   1   2   1   1   2   1   2
 MK-3-5                 1   0   2   1   2   2   1   1   1   1   2   2   1   1   2   1   0   0   0   1   2   1   0   0   1   1   0   1   2   1   1   0   1   1   2   1   0   1   1   0   1   1   1   2   1   1   1   2   2   0   1   1   2   0   1   2   1   2   1   1   1   1   1   1   1   1   1   1   1   2   1   2   0   1   0   2   1   1   1   1   1   1   1   1   2   1   2   1   2   1   2   1   2   1   1   0   0   1   1   0   0   2   2   1   0   1   1   2   1   1   2   2   0   0   0   1   1   1   0   2   1   0   1   2   0   0   1   2   2   0   0   2   2   0   2   1   1   1   1   1   0   1   1   2   1   1   2   1   2   2   0   2   2   2   1   2   1   2   0   0   0   2   1   1   1   0   0   2   1   1   2   1   2   1   1   2   1   0   0   1   0   1   1   2   0   1   0   0   1   1   2   1   2   1   2   1   1   2   1   2
 MK-3-6                 1   0   1   1   2   1   1   1   1   1   2   2   1   0   2   0   0   0   0   1   2   1   0   0   1   1   0   1   2   1   1   1   1   1   1   2   0   1   1   0   1   1   1   2   1   1   1   1   2   0   1   1   1   0   1   1   1   2   1   1   1   1   1   0   1   1   1   1   1   2   1   2   1   1   0   2   1   1   1   1   1   1   1   1   2   1   2   1   2   0   2   0   0   1   1   1   0   1   1   0   0   2   1   1   1   1   0   2   1   1   2   2   0   1   0   2   1   1   0   2   1   0   1   2   0   1   1   1   2   0   0   2   2   0   2   2   2   1   1   1   0   1   1   2   1   1   2   1   2   2   0   2   2   1   2   1   0   2   0   0   0   2   0   1   0   0   0   2   1   1   2   1   2   1   2   2   1   0   0   1   0   1   1   2   1   1   0   0   1   2   2   0   1   1   1   1   1   2   1   1
 MK-3-7                 1   0   1   1   1   1   1   1   1   1   2   2   1   0   1   0   0   0   0   2   2   1   0   0   0   1   0   1   2   1   1   1   1   1   1   2   0   1   1   0   1   1   2   2   1   1   1   1   2   0   1   1   1   0   1   0   2   2   1   1   1   0   1   0   1   1   1   1   1   2   1   2   0   2   0   2   1   1   1   1   1   1   1   1   2   1   1   1   2   0   1   0   0   1   1   1   0   1   1   1   0   2   1   1   1   0   0   1   1   2   1   2   0   1   1   2   1   1   0   2   0   0   1   2   0   1   1   1   2   0   0   2   2   0   2   2   2   0   1   1   0   1   1   2   1   1   2   1   2   2   0   2   2   0   2   1   0   2   0   0   0   2   0   1   0   0   1   2   1   1   2   0   2   1   1   2   1   0   1   1   0   1   1   1   1   1   0   0   0   2   2   0   1   1   1   1   1   2   1   1
 MK-3-8                 1   0   1   0   1   1   1   1   1   1   2   2   1   0   1   0   0   0   0   2   2   1   0   0   0   1   0   1   2   1   1   1   0   0   1   1   1   0   1   0   2   1   2   2   1   2   1   1   1   0   1   1   1   1   1   0   2   2   1   1   0   0   1   0   2   1   1   1   1   2   0   2   1   2   0   2   0   1   1   1   1   2   2   1   2   0   1   2   2   0   1   0   0   1   1   1   0   1   1   1   0   2   1   1   0   0   0   1   1   2   1   2   0   1   2   2   1   1   0   1   1   1   1   2   0   1   1   1   2   0   0   2   2   0   2   2   1   0   1   1   1   1   1   1   1   0   2   1   1   2   0   2   2   0   2   1   0   2   0   1   0   2   0   1   0   0   1   2   2   1   2   0   2   1   1   2   1   1   1   1   1   1   1   2   1   1   0   0   0   1   2   0   1   1   1   1   1   2   1   1
 MK-3-9                 0   0   1   0   1   1   1   1   1   0   2   2   2   0   1   0   0   0   0   2   2   1   0   0   0   0   0   1   2   1   1   0   0   0   1   1   1   0   1   0   1   1   2   2   1   2   1   1   0   0   1   0   1   1   1   0   2   2   1   1   0   1   2   0   2   1   1   2   1   2   0   2   1   2   0   2   0   1   1   0   1   2   1   1   2   1   1   2   2   0   1   0   0   1   1   1   0   1   1   1   0   2   1   2   0   0   1   1   1   2   0   2   1   1   2   1   1   0   0   1   1   1   1   1   0   1   1   1   2   0   0   2   2   0   2   2   1   0   0   2   1   1   0   1   1   0   2   1   1   2   0   1   1   0   2   1   1   2   0   1   0   2   1   2   0   0   1   2   1   1   2   0   2   1   1   2   2   1   1   1   1   1   1   2   1   0   0   1   0   1   1   0   1   1   1   1   1   2   1   1
 MK-3-10                0   0   1   0   1   1   1   1   1   0   2   2   2   0   1   0   1   0   1   2   2   0   0   1   0   0   0   1   2   0   1   0   0   1   1   1   1   0   1   0   1   1   2   2   1   1   1   2   1   1   1   1   1   1   1   0   2   1   1   1   0   1   2   0   2   2   1   1   1   1   1   2   1   2   0   2   0   1   1   0   2   2   1   1   1   1   1   2   2   0   1   0   1   2   1   1   0   1   1   1   0   2   1   2   0   0   1   1   1   2   1   2   0   1   2   1   1   1   0   1   1   1   1   1   0   1   1   1   1   1   0   2   2   0   2   1   0   0   0   2   1   1   0   0   1   0   2   1   1   2   0   1   1   0   2   1   1   2   0   0   0   2   1   2   1   0   1   2   2   1   2   0   2   1   1   2   2   1   1   1   1   1   1   2   1   0   0   1   1   1   1   0   1   1   1   1   0   2   1   1
 MK-3-11                0   0   1   0   1   1   2   1   0   0   2   2   2   0   2   0   0   0   1   2   2   0   0   1   0   0   0   1   2   0   1   0   0   1   1   1   1   0   0   0   2   0   2   2   1   1   1   1   2   1   1   1   1   1   1   0   2   1   1   1   0   1   2   0   2   2   1   0   1   1   1   2   1   1   0   1   0   1   1   0   2   1   0   1   1   1   1   2   2   1   1   0   1   2   1   1   1   1   1   2   0   2   1   1   0   1   1   1   0   2   1   2   0   1   2   1   1   1   1   1   1   2   1   1   0   1   1   1   1   1   0   2   2   1   1   1   0   0   0   2   2   1   0   0   1   0   1   1   1   2   1   1   1   1   2   1   0   2   0   1   0   2   1   2   1   0   1   1   1   1   2   0   2   2   1   2   1   1   2   0   1   1   1   1   0   1   1   1   1   2   1   0   1   1   1   2   0   1   1   1
 MK-3-12                0   0   1   0   1   1   1   1   0   0   1   2   2   0   2   0   0   0   2   2   2   0   1   0   0   0   0   1   2   0   1   0   1   1   2   1   1   0   0   0   0   0   2   2   1   1   1   1   1   0   1   1   1   1   1   0   1   1   2   1   0   1   2   0   2   2   1   1   1   1   1   2   1   1   0   1   0   1   0   0   2   2   1   1   1   2   1   0   2   0   1   0   1   1   2   1   1   1   1   2   1   2   1   1   1   1   1   1   0   2   1   2   0   0   2   1   1   1   1   1   1   2   1   1   1   1   2   1   1   1   0   2   1   1   1   1   0   1   0   2   2   1   0   0   1   0   2   1   1   2   1   1   1   1   2   1   0   2   0   1   1   2   1   2   2   0   1   1   1   1   2   0   2   1   2   2   1   1   2   1   1   1   1   1   0   1   1   1   1   2   1   0   1   1   0   2   0   1   1   1
 MK-3-13                2   0   1   0   1   1   0   1   0   1   1   2   2   0   2   0   1   1   2   1   0   0   1   0   0   0   0   1   2   0   1   0   1   1   2   0   1   0   0   0   1   0   2   2   1   1   1   1   1   0   1   1   1   2   1   0   1   1   2   1   0   1   2   0   2   1   1   1   1   1   1   2   1   1   0   0   0   1   1   1   2   2   1   0   1   0   1   0   2   0   1   1   1   1   2   1   1   1   1   2   0   2   1   0   1   1   1   1   0   2   1   2   1   0   2   0   1   1   1   1   1   2   1   1   1   1   2   1   1   1   0   2   1   1   0   1   1   2   0   2   2   1   0   0   1   0   2   1   1   2   1   1   2   1   1   1   0   2   0   1   1   2   1   2   2   0   1   1   1   1   2   0   2   1   2   2   1   1   2   1   0   1   0   1   0   2   1   1   1   1   1   0   1   1   0   2   1   1   1   1
 MK-3-14                2   0   1   0   0   1   0   1   0   1   1   2   2   1   2   0   1   1   2   1   0   0   1   0   0   0   0   1   2   0   1   0   1   1   2   0   1   0   0   1   2   0   2   2   1   1   1   1   1   0   2   1   1   2   1   0   1   2   2   1   0   1   2   0   1   1   0   1   1   1   1   1   1   1   0   0   0   1   1   1   1   2   1   0   1   0   1   1   2   0   1   1   1   1   1   0   1   1   1   2   0   2   0   0   1   1   1   1   0   2   1   2   1   0   2   0   1   1   1   1   1   2   1   1   1   1   2   1   1   1   0   1   1   1   0   1   1   2   1   2   0   1   0   0   1   0   2   1   1   1   1   1   2   1   1   1   0   2   0   1   0   2   1   2   2   0   1   1   1   1   2   0   2   1   2   2   0   1   2   1   0   1   1   1   1   2   1   1   1   1   1   0   1   1   1   2   1   2   1   1
 MK-3-15                2   0   1   1   0   2   0   1   1   1   1   2   2   2   2   0   1   1   2   1   1   0   1   0   0   1   0   1   2   0   1   0   1   1   2   0   1   0   0   1   2   0   2   2   1   1   2   2   1   0   2   1   1   2   1   0   1   1   2   1   0   1   2   1   1   1   1   2   1   1   1   1   1   1   1   1   0   0   1   1   2   2   1   0   0   0   1   1   2   0   1   1   1   1   1   0   1   2   1   2   1   2   1   0   0   1   1   1   0   2   1   2   1   0   2   0   1   1   1   1   1   2   1   1   1   0   1   1   1   0   0   1   1   0   1   1   1   1   1   2   1   1   0   0   1   1   1   0   1   1   1   1   2   1   1   1   0   2   0   1   0   2   2   2   2   0   1   1   1   1   2   0   2   1   2   2   0   1   2   1   0   0   1   1   1   2   1   1   1   0   1   0   1   1   1   2   1   2   1   1
 MK-3-16                2   0   1   1   0   2   0   1   1   1   1   2   2   2   2   0   1   1   2   1   0   0   1   0   0   0   0   0   2   0   1   0   2   1   2   0   2   0   1   1   2   0   2   2   1   1   2   1   1   0   2   1   1   2   1   0   0   1   2   1   0   2   2   1   2   1   1   2   1   1   1   1   1   1   1   2   0   0   1   1   1   2   0   0   0   0   1   1   2   0   1   1   1   1   1   0   1   1   1   2   1   2   1   0   0   2   1   1   0   2   1   2   1   0   2   0   1   1   1   1   1   1   1   1   1   0   0   1   1   1   0   1   1   0   1   1   1   1   1   2   1   0   0   0   1   0   1   0   0   1   1   2   1   0   1   1   0   2   0   1   0   1   2   2   2   0   1   2   1   1   2   0   1   1   2   2   0   1   1   1   1   0   1   1   1   2   1   1   1   0   2   0   1   1   1   2   1   2   1   1
 MK-4-1                 0   0   0   1   1   0   2   2   2   2   1   0   2   0   2   1   0   1   0   1   0   1   2   2   2   0   1   1   1   1   1   2   1   0   0   0   0   0   2   0   1   0   1   1   1   0   2   0   1   1   1   1   1   2   1   0   0   0   2   1   0   0   2   0   1   0   0   0   1   2   2   2   2   1   2   1   1   1   1   1   1   0   1   0   2   2   0   2   2   0   1   2   2   2   2   2   2   1   1   2   1   0   1   1   1   2   2   1   1   0   1   1   1   2   1   0   2   2   1   1   2   2   1   0   2   1   2   0   1   2   0   1   2   0   2   0   2   2   1   1   0   2   1   0   0   1   1   1   1   2   1   1   2   2   0   2   0   1   1   2   2   1   1   1   0   1   2   1   1   2   1   0   0   1   1   2   2   0   2   1   1   1   2   2   0   1   1   1   2   1   1   1   0   2   1   2   1   1   1   1
 MK-4-2                 0   1   0   1   0   0   2   2   2   2   1   0   2   0   2   1   0   1   0   1   1   1   2   2   2   1   1   1   1   1   1   1   1   0   0   0   0   1   2   1   2   0   2   1   1   0   2   0   1   1   1   1   1   1   0   0   0   1   2   1   0   1   2   0   2   0   0   0   1   1   1   0   2   2   2   1   1   1   1   1   1   0   1   0   2   1   0   1   2   0   1   2   2   1   2   2   2   1   1   2   1   0   1   1   1   2   2   1   1   0   1   1   0   2   1   0   2   2   1   0   2   2   1   0   2   2   2   0   1   2   0   1   2   0   2   1   2   2   1   0   0   2   1   1   1   1   1   1   2   1   1   1   2   2   0   2   0   1   1   2   1   1   1   1   0   1   2   2   2   2   1   1   0   1   1   2   1   0   2   1   0   0   1   1   0   1   1   1   2   1   1   1   0   2   1   1   1   1   1   0
 MK-4-3                 0   1   0   1   0   1   1   2   2   2   1   0   2   0   1   1   0   1   0   0   1   1   2   2   1   2   1   1   1   1   1   1   1   0   0   0   1   2   1   1   2   1   2   1   1   0   2   0   1   1   0   1   2   1   1   0   0   1   2   1   0   2   1   1   1   0   0   2   1   0   1   0   2   2   2   1   1   1   2   1   1   0   1   0   1   1   0   1   1   0   1   1   2   1   2   2   2   1   1   2   1   0   1   1   1   2   2   1   1   0   1   1   0   2   1   2   2   2   1   1   2   2   1   0   2   1   2   0   1   1   0   1   2   0   2   1   1   2   1   0   0   2   1   1   1   1   1   1   2   1   1   1   2   2   0   2   0   1   1   2   1   1   1   1   0   0   1   2   2   2   2   2   1   1   1   2   1   0   2   1   0   0   1   1   0   1   1   1   2   1   1   1   0   1   1   1   1   1   1   0
 MK-4-4                 0   1   0   1   0   1   1   2   2   2   1   0   1   0   1   1   0   1   0   0   1   1   2   2   1   2   1   1   1   1   2   1   1   0   1   0   2   1   1   1   2   1   2   0   1   0   2   0   1   1   0   1   1   0   1   0   0   1   2   1   0   2   1   1   1   1   0   2   0   0   1   0   1   2   1   1   1   1   2   1   1   0   1   0   2   1   0   1   2   0   1   1   2   2   1   2   2   1   1   2   1   0   1   1   1   2   2   1   2   0   0   2   0   1   2   2   2   2   1   1   2   2   1   0   2   1   2   1   1   1   0   1   1   0   2   1   1   2   1   0   0   2   0   2   0   1   1   1   2   2   1   2   1   2   0   2   0   1   1   2   1   1   0   2   1   0   1   2   2   2   2   1   1   1   1   2   1   0   1   1   0   0   1   2   0   1   1   1   2   1   1   1   0   2   1   1   1   2   1   0
 MK-4-5                 0   1   0   1   0   2   1   2   2   2   0   0   1   0   1   1   0   1   1   0   1   1   2   2   1   2   1   1   1   1   2   1   1   0   1   0   2   1   1   1   2   1   2   0   1   0   2   2   1   1   0   1   1   0   1   0   0   1   2   1   0   2   1   0   1   1   0   1   0   0   1   0   1   2   1   1   2   1   2   1   1   0   1   0   1   1   0   1   1   0   1   1   2   2   2   2   2   0   1   2   1   0   1   1   1   2   1   1   2   0   1   2   0   1   2   2   2   1   1   1   2   1   0   0   2   1   2   1   1   1   1   1   1   1   2   1   1   2   2   0   0   2   0   2   1   1   0   1   2   2   1   0   0   2   0   2   1   2   1   1   1   1   0   2   1   0   1   2   2   2   2   1   1   1   1   1   1   0   1   1   0   1   2   2   0   1   1   1   2   0   1   1   1   2   1   1   1   2   1   0
 MK-4-6                 0   2   0   1   0   2   1   2   1   2   1   0   1   0   1   1   1   1   1   0   1   1   1   2   1   2   1   1   1   0   2   1   1   0   2   0   2   1   1   1   1   1   2   0   1   0   2   1   1   1   0   1   1   0   1   0   0   1   2   1   1   2   1   0   1   1   0   1   1   0   0   0   2   2   1   1   2   2   1   1   1   0   1   0   1   1   0   1   1   0   1   1   2   1   1   2   2   1   1   2   1   0   1   1   1   1   2   1   2   0   0   2   0   1   2   2   2   1   1   1   2   1   0   0   2   1   2   1   1   1   0   1   1   1   2   1   1   2   1   1   0   2   0   2   2   1   0   1   2   1   1   0   2   2   0   2   1   2   1   1   0   1   1   2   0   0   1   0   2   2   2   1   1   2   1   1   1   0   1   1   0   1   2   2   0   1   1   2   2   0   1   1   1   2   1   1   2   2   1   0
 MK-4-7                 2   0   1   1   1   1   2   2   1   2   1   0   0   0   1   1   1   2   1   0   1   1   1   2   1   2   1   1   1   0   2   1   1   0   1   1   2   1   1   1   1   1   2   1   1   0   2   1   2   2   0   1   1   0   1   0   0   1   1   2   1   2   0   0   1   0   0   1   1   1   0   0   2   2   1   2   2   2   0   1   1   0   1   0   1   1   1   1   1   0   1   1   2   1   1   2   2   2   1   2   1   0   0   1   1   1   2   1   2   0   0   2   1   1   2   2   2   1   2   0   2   1   0   0   2   1   1   1   0   1   0   1   1   1   2   0   1   2   1   1   0   1   0   2   2   1   0   1   2   1   1   0   2   2   1   2   1   2   1   1   0   1   2   2   0   1   1   0   2   2   2   1   1   2   1   1   1   0   1   0   0   1   2   2   0   1   1   2   2   0   1   1   1   1   1   1   1   2   1   0
 MK-4-8                 1   1   1   1   1   1   2   1   2   1   1   0   0   0   2   1   1   2   1   1   1   2   1   2   1   2   1   1   1   0   2   1   1   0   1   1   2   1   1   1   1   1   2   1   1   0   2   2   2   2   0   1   1   1   1   0   1   1   1   2   1   2   0   0   1   1   0   1   1   1   0   0   2   2   1   2   2   2   0   1   1   0   1   1   1   1   1   1   1   1   1   1   2   1   1   2   2   2   2   2   1   1   0   1   1   1   2   1   2   1   0   2   1   1   2   1   2   1   2   0   2   1   0   0   2   1   1   1   0   1   0   1   1   1   2   0   1   2   1   1   1   1   0   2   2   1   0   1   2   2   1   0   2   2   1   1   1   2   1   1   0   0   1   1   0   1   1   0   0   2   2   1   1   2   1   1   1   1   2   0   0   1   2   1   0   1   1   2   2   0   1   1   0   1   1   0   1   2   1   0
 MK-4-9                 1   2   2   1   1   1   2   1   2   1   1   0   0   1   2   1   1   2   1   1   1   2   1   2   1   2   1   1   1   0   2   0   1   0   2   1   2   1   1   1   1   1   2   1   1   0   2   2   2   2   0   0   1   1   1   1   1   1   1   2   1   2   0   0   1   2   0   1   1   1   0   1   2   2   1   2   2   2   0   1   1   0   1   2   0   1   1   2   1   1   1   1   2   1   1   1   2   2   2   2   1   1   0   1   1   1   2   1   2   1   0   2   1   1   2   2   2   1   2   0   2   1   0   0   2   0   1   1   0   1   0   1   0   1   2   2   1   2   1   2   0   1   0   2   2   1   0   1   2   2   1   0   1   1   1   1   1   2   1   2   1   0   2   0   1   2   0   1   1   2   2   1   1   2   1   1   2   1   1   0   0   1   2   1   0   1   0   2   1   0   1   1   0   1   1   0   2   1   0   0
 MK-4-10                1   2   2   1   1   1   2   1   2   1   0   0   0   1   2   1   1   2   1   1   1   1   1   2   1   1   1   1   1   0   2   0   1   0   0   1   2   1   1   1   1   1   2   1   2   0   1   2   2   2   0   0   1   1   1   1   1   0   1   2   1   2   1   0   1   1   0   1   1   1   0   1   2   2   1   1   2   2   0   1   1   0   1   2   0   1   1   1   1   1   1   1   2   1   1   1   1   2   2   1   0   1   0   1   1   1   2   1   1   1   1   2   1   1   2   2   2   0   2   0   2   1   1   1   2   0   1   1   0   1   0   1   0   1   2   2   0   1   1   2   0   1   0   1   2   1   1   1   1   2   1   0   1   1   1   2   1   2   1   2   1   0   2   0   1   1   0   0   1   2   2   1   0   2   1   1   2   1   1   0   1   1   1   1   0   1   0   2   2   0   1   1   0   1   2   0   2   1   1   0
 MK-4-11                2   2   1   1   2   1   2   1   2   0   1   0   0   1   2   1   1   2   1   1   1   1   1   2   1   1   1   1   2   0   1   0   1   1   0   1   2   1   1   2   1   1   2   1   2   0   1   1   2   2   1   0   1   1   1   1   0   0   1   2   1   2   1   0   1   1   0   2   1   0   0   1   2   2   0   1   2   2   0   1   1   0   1   2   0   1   0   1   1   1   2   1   2   1   1   1   1   2   1   2   1   1   0   1   1   0   2   1   1   1   1   2   1   1   2   2   2   0   2   0   2   1   0   1   1   1   1   1   0   2   0   2   0   1   2   2   0   1   1   2   0   1   0   1   2   1   1   1   1   2   1   0   1   1   1   2   1   1   1   2   1   0   2   0   1   0   0   0   1   2   2   1   0   1   2   1   2   1   1   0   1   1   1   1   0   1   0   2   2   0   1   1   0   1   2   1   1   1   1   1
 MK-4-12                2   2   1   1   2   1   2   0   2   0   1   0   0   1   2   1   2   2   1   1   1   1   1   2   1   1   1   1   1   1   2   0   1   0   0   1   2   1   1   2   1   1   1   1   2   0   1   1   2   2   2   0   2   1   1   1   1   1   1   2   1   2   1   0   1   1   1   1   1   0   0   1   2   2   0   0   2   1   0   1   2   0   1   1   0   1   1   0   1   1   2   1   1   1   0   1   1   2   1   2   1   1   0   2   1   1   2   1   1   1   1   2   1   0   2   2   2   1   2   0   2   1   0   0   1   1   1   1   2   2   0   2   0   0   1   2   0   1   1   1   0   1   1   1   2   1   1   1   1   2   1   0   1   1   1   1   1   1   1   2   1   0   2   0   1   0   1   0   1   1   2   1   0   1   2   1   1   1   1   0   1   1   2   1   0   1   1   1   2   0   1   2   0   1   2   1   1   1   0   1
 MK-4-13                1   2   1   1   2   1   2   0   2   0   1   0   0   1   2   1   1   1   0   1   2   1   1   1   1   1   1   1   1   2   2   1   1   0   0   1   2   1   0   2   1   1   1   1   2   0   1   0   2   2   1   0   2   1   1   1   1   1   2   2   1   2   1   0   1   1   1   0   1   0   0   1   2   2   1   0   1   0   0   1   2   0   0   1   0   1   1   0   1   1   2   1   0   1   0   1   1   2   1   2   1   1   1   1   1   1   2   1   1   1   1   2   1   1   2   2   2   1   2   0   2   2   0   0   1   2   1   1   2   2   1   2   0   0   1   2   0   1   2   1   0   1   1   1   2   1   1   1   1   2   1   0   1   1   2   1   1   1   1   2   1   0   2   0   1   0   1   1   1   1   2   1   0   1   2   1   1   1   1   0   1   1   2   1   0   1   1   1   2   0   1   2   0   1   2   1   1   1   0   2
 MK-4-14                1   2   1   1   2   1   2   0   2   0   1   0   0   1   2   1   1   0   0   1   2   1   1   1   1   1   1   2   1   2   2   1   1   0   0   1   2   1   0   2   1   1   1   1   2   1   1   0   2   1   1   0   2   1   1   1   1   1   2   2   1   1   1   0   1   1   1   0   0   1   1   1   2   1   1   0   2   0   0   1   2   1   1   1   0   1   1   1   1   1   2   0   0   1   0   0   0   1   1   2   2   1   1   1   1   1   2   1   1   1   1   1   1   2   2   2   2   1   2   1   1   2   0   0   1   2   1   1   2   1   1   2   0   1   1   2   0   2   2   1   0   1   1   1   2   1   1   1   1   2   1   0   2   1   2   1   1   1   1   2   1   0   2   0   1   0   0   1   1   1   2   1   0   1   2   1   0   1   1   0   2   1   2   1   0   1   1   1   2   0   1   2   0   0   2   1   1   2   0   2
 MK-4-15                1   2   1   1   2   1   2   0   2   0   1   0   0   1   2   1   1   0   0   1   2   1   1   1   1   1   1   2   1   2   2   1   1   1   1   1   2   1   0   2   1   2   1   1   1   1   2   0   1   1   1   0   1   1   2   1   1   1   2   2   1   1   1   0   1   1   0   1   0   2   1   1   2   1   1   0   2   1   0   0   2   1   1   0   0   0   1   1   1   2   2   1   1   1   0   0   0   1   1   2   2   1   1   2   1   1   2   1   1   1   1   1   1   2   2   2   2   1   2   1   1   2   0   1   0   2   1   1   2   1   1   2   0   1   1   2   1   2   2   1   0   1   1   1   0   1   1   1   1   2   1   0   2   1   2   1   2   1   1   2   1   0   2   0   1   0   0   1   0   2   2   1   0   1   2   1   0   1   0   0   2   1   2   1   1   1   1   1   2   0   1   2   1   0   2   1   1   2   0   2
 MK-4-16                1   2   1   1   2   1   2   0   2   0   1   0   0   1   2   2   1   1   1   1   2   1   2   1   1   0   1   2   1   1   2   0   1   1   1   2   2   0   0   1   1   2   1   1   2   0   2   0   1   1   1   0   1   1   2   1   1   1   2   2   1   1   2   0   1   1   0   1   0   2   1   1   2   1   1   0   1   1   0   1   1   1   1   0   0   0   1   1   1   2   2   1   1   1   0   0   0   1   1   2   2   1   1   2   1   1   2   1   1   1   1   1   1   1   0   2   2   1   2   1   2   2   0   1   0   2   1   1   2   1   1   2   0   1   1   2   1   1   1   1   1   2   0   1   0   1   1   1   1   2   1   0   2   1   2   2   1   2   1   2   1   0   2   0   1   1   0   0   0   2   2   1   0   2   1   1   0   1   0   0   2   1   2   1   1   1   1   1   2   0   1   2   1   0   2   1   1   2   0   2
 MK-5-1                 0   0   2   1   1   2   1   0   1   1   0   0   2   1   2   2   0   2   2   2   1   1   0   2   1   2   1   1   1   1   2   1   2   1   2   0   0   0   1   1   1   1   2   1   0   0   2   1   0   2   0   1   2   0   1   2   1   2   1   1   2   2   0   1   0   2   1   1   0   0   1   1   2   0   0   0   1   1   1   1   1   1   1   2   1   0   1   1   1   1   2   1   1   1   1   1   1   0   2   0   1   0   0   2   2   0   0   0   1   1   1   1   1   1   1   1   1   2   0   1   1   2   1   2   1   0   1   0   2   0   0   0   1   0   1   0   1   1   0   1   1   0   0   2   2   0   0   2   1   1   0   1   0   2   1   1   0   1   0   0   2   2   1   1   0   0   1   1   1   1   1   2   2   2   0   1   0   0   0   1   1   1   1   1   2   1   0   2   1   2   0   2   1   1   0   2   1   0   1   0
 MK-5-2                 1   0   2   1   1   2   1   0   1   1   0   0   2   1   2   1   0   2   2   2   1   1   0   2   1   1   1   1   1   1   2   1   1   1   2   0   0   0   1   0   1   1   2   1   1   0   2   1   0   2   0   1   2   1   1   2   2   2   1   1   2   2   0   1   0   1   1   1   2   0   1   1   2   0   0   0   1   1   1   1   1   1   0   2   1   1   1   1   1   1   2   1   1   1   1   0   1   0   2   0   1   0   1   2   2   0   0   1   1   1   1   2   1   1   1   2   1   2   0   1   1   2   2   2   1   0   1   0   1   0   0   0   1   0   1   0   1   1   0   1   1   0   0   2   2   0   1   2   1   0   2   1   0   2   0   0   0   1   0   0   2   2   1   1   0   0   1   2   1   0   1   1   2   2   0   1   1   0   0   1   1   1   1   2   2   1   1   2   1   2   0   2   0   1   1   2   1   0   1   0
 MK-5-3                 1   1   2   0   1   2   1   0   1   0   0   0   2   1   2   2   0   2   2   2   1   1   0   2   1   1   1   1   1   1   1   1   1   1   2   0   0   0   1   0   1   1   2   1   1   1   1   1   0   2   0   0   2   1   1   2   2   2   1   1   2   2   0   1   0   1   2   1   2   0   1   1   2   1   0   0   0   2   1   1   1   1   1   2   1   1   1   1   1   1   2   1   1   1   0   0   1   0   2   0   1   0   1   2   2   0   0   1   1   1   1   2   1   1   1   2   1   2   0   1   1   2   1   1   0   0   1   0   0   0   0   0   0   0   1   0   1   1   0   1   1   0   0   2   2   0   1   1   1   0   2   1   0   2   1   1   0   1   0   0   2   2   1   1   0   0   1   1   1   0   1   1   2   2   0   1   2   0   0   1   1   2   1   1   2   1   0   2   1   2   0   2   0   2   1   2   1   0   1   1
 MK-5-4                 2   1   2   0   1   2   1   1   0   0   0   0   2   1   2   2   0   1   2   2   1   1   0   2   1   1   1   1   1   1   1   1   1   1   2   0   0   0   2   0   1   1   2   1   1   1   1   1   1   2   0   1   2   1   1   2   2   2   1   1   2   2   0   1   0   1   2   2   2   0   2   1   2   1   0   1   1   2   1   1   1   1   1   2   1   1   2   1   1   2   1   1   1   1   0   0   1   2   2   0   1   1   1   2   2   0   0   1   1   2   1   1   1   1   1   1   1   1   1   1   1   2   1   1   1   0   1   0   0   0   0   0   0   0   1   0   1   1   0   2   1   0   0   2   1   0   1   1   1   0   2   1   0   2   1   1   0   1   1   0   2   2   1   0   0   0   1   1   0   0   1   1   2   2   0   2   2   0   0   1   1   2   1   1   2   2   0   0   1   2   0   2   1   2   1   2   1   0   1   1
 MK-5-5                 2   1   2   1   1   2   0   2   0   0   0   0   2   1   1   2   0   1   2   2   1   2   0   1   1   1   1   1   1   1   1   1   2   1   2   0   0   0   1   0   1   1   2   1   1   1   2   1   1   2   0   1   2   1   2   2   2   1   1   1   2   1   0   1   0   0   1   2   2   0   2   1   2   1   0   1   1   2   1   1   1   1   1   1   1   1   1   2   1   2   1   1   1   1   0   0   2   2   2   0   1   1   1   2   2   0   0   1   1   1   1   1   1   1   1   1   1   2   1   1   2   2   1   2   1   0   1   1   0   0   1   0   0   1   1   0   1   0   1   2   1   0   0   2   1   0   1   2   1   2   2   1   0   2   2   1   0   1   1   0   2   2   1   0   0   0   1   1   1   0   1   1   2   2   1   2   2   0   0   1   1   1   1   1   2   2   0   0   1   1   0   2   1   2   1   1   0   0   1   1
 MK-5-6                 1   1   2   1   1   2   0   2   0   0   1   0   2   1   1   2   0   1   2   2   2   2   0   0   1   0   1   1   1   1   1   1   2   1   1   0   0   0   1   0   1   1   2   1   1   1   2   2   1   2   1   1   2   1   2   1   2   0   1   0   2   1   0   1   0   0   1   2   2   0   2   1   1   1   0   1   1   1   1   1   1   1   2   1   1   1   1   2   1   2   1   1   1   1   1   0   2   2   2   0   1   1   1   2   2   1   0   1   1   2   2   0   2   1   1   1   1   2   1   0   2   2   1   1   1   0   1   1   1   0   1   1   0   0   1   0   2   1   1   1   1   0   0   2   1   0   2   2   0   2   1   1   1   2   2   1   0   2   1   0   2   2   2   0   0   0   1   1   1   0   1   1   2   1   1   2   2   1   0   1   1   1   1   1   2   2   0   0   1   1   0   1   1   2   1   1   0   0   1   0
 MK-5-7                 1   1   2   1   1   1   0   2   0   0   1   1   2   1   1   2   0   1   2   2   2   2   0   0   1   0   1   1   1   1   2   1   2   1   1   0   0   0   1   0   1   1   0   1   1   1   2   1   2   2   1   1   2   1   1   1   1   0   1   1   2   1   0   1   0   0   1   2   2   0   2   1   1   1   0   1   1   1   1   1   1   1   2   1   1   1   1   2   1   2   1   1   1   1   2   0   2   2   2   0   1   1   1   1   2   1   0   0   2   2   2   0   2   1   0   0   0   2   1   0   2   2   1   0   1   0   1   1   2   1   1   1   1   1   1   0   1   1   2   2   1   0   0   2   1   0   2   1   0   2   1   1   1   2   2   1   0   2   1   1   2   2   2   0   0   1   1   1   1   0   2   1   2   0   1   2   2   1   0   1   1   1   0   1   2   2   0   0   0   1   0   1   1   2   1   2   0   0   0   0
 MK-5-8                 1   1   2   0   1   1   1   2   1   0   1   1   2   0   1   2   1   1   2   2   2   2   0   0   1   0   1   1   1   1   2   1   1   1   1   0   0   0   0   1   1   1   0   1   1   0   2   2   2   1   1   1   1   1   1   1   1   0   1   1   2   1   0   1   0   0   1   2   2   0   1   1   1   1   0   1   1   1   1   1   1   1   2   1   1   1   1   2   1   2   1   1   1   1   2   0   2   2   2   0   1   1   1   0   2   1   1   0   2   2   2   0   2   1   0   0   0   2   1   1   2   2   1   0   1   0   1   2   2   0   2   1   1   1   1   0   1   1   2   2   2   0   0   2   1   0   2   1   0   2   1   1   2   2   2   1   1   1   1   1   1   2   1   0   0   1   2   1   1   0   2   1   2   1   1   2   2   1   1   1   1   1   0   2   1   2   0   0   0   1   0   2   1   1   1   2   1   1   0   0
 MK-5-9                 1   1   1   1   1   1   1   2   2   0   0   1   2   0   1   2   1   1   2   2   1   2   0   0   1   0   1   1   1   1   2   1   1   1   1   0   0   0   0   1   1   1   0   0   1   0   2   2   2   1   1   1   1   1   2   1   1   0   1   1   2   1   0   1   0   0   1   2   2   0   1   0   2   1   0   0   0   1   1   0   0   1   2   1   1   1   1   2   1   2   0   1   1   1   2   0   2   2   1   0   1   1   1   0   1   1   1   0   1   2   2   0   2   2   0   0   0   2   1   1   2   2   1   0   1   0   1   2   2   1   2   1   1   1   1   0   2   1   1   2   2   0   0   2   1   0   2   1   1   2   2   1   2   2   2   1   1   1   1   1   1   2   1   0   0   2   2   1   1   0   1   2   2   1   1   2   2   1   1   1   1   1   0   2   1   2   0   0   0   1   0   2   1   1   1   2   1   1   0   0
 MK-5-10                1   1   2   1   1   1   1   2   2   0   0   1   1   1   1   2   1   1   2   2   1   2   0   0   1   0   1   1   1   1   2   1   1   1   1   1   0   0   0   1   1   1   0   0   1   0   2   2   1   1   1   1   0   1   2   1   1   0   1   1   2   1   1   1   1   0   1   2   2   0   1   0   2   1   0   0   0   1   1   0   0   1   1   1   1   1   1   2   1   2   0   1   0   1   2   0   2   1   2   0   1   1   1   0   1   1   1   0   1   1   2   1   2   2   0   0   0   1   1   1   2   2   1   0   1   0   1   1   1   1   0   1   1   0   1   0   2   1   1   2   2   1   0   1   1   0   2   1   1   2   2   1   2   1   1   1   1   1   0   1   2   2   1   0   0   2   2   1   1   0   1   2   1   1   1   1   2   2   1   1   2   1   0   2   2   2   0   0   0   1   1   2   0   1   2   2   1   1   1   1
 MK-5-11                1   1   2   0   1   1   1   1   2   0   0   1   0   2   1   2   1   1   2   1   1   1   0   0   1   0   1   1   2   1   1   0   1   0   1   1   0   0   0   2   1   1   0   0   1   0   1   1   1   1   1   1   0   1   2   1   1   0   2   2   2   1   1   0   1   1   2   1   2   0   0   0   2   0   1   0   0   1   1   0   1   1   1   1   1   1   0   2   0   2   1   1   0   1   2   1   2   2   2   0   1   1   1   0   1   1   0   0   1   1   2   1   2   2   0   0   0   1   1   1   2   1   1   0   1   0   1   1   2   2   0   1   1   1   1   1   2   1   0   2   2   1   0   1   1   0   2   1   1   2   1   1   2   0   1   0   1   1   0   1   2   2   1   0   0   2   2   1   1   0   1   2   1   1   1   1   2   2   1   1   1   1   0   1   2   1   0   0   0   1   1   2   0   1   1   2   1   1   1   0
 MK-5-12                1   1   1   0   1   1   1   1   2   0   0   1   0   2   1   2   1   1   2   0   1   1   0   0   1   0   0   1   2   1   2   0   1   0   1   1   2   1   0   2   0   1   1   1   1   0   1   2   1   1   1   1   0   1   2   1   1   0   2   2   2   1   1   0   1   1   2   1   2   0   1   0   2   0   1   0   1   1   1   1   1   1   1   2   1   1   0   1   0   2   1   2   0   1   2   1   2   2   1   0   1   1   1   0   1   1   2   0   1   1   2   1   2   2   1   0   1   1   1   1   2   1   1   0   1   0   1   2   1   2   0   1   1   0   1   0   2   1   0   1   2   1   0   1   0   0   2   1   1   2   1   1   2   0   1   0   1   1   0   1   2   2   1   0   1   2   2   1   1   1   1   2   0   1   1   1   1   2   2   1   1   1   1   1   2   1   0   1   0   1   2   2   0   1   1   2   2   1   1   0
 MK-5-13                1   1   1   0   1   1   1   1   2   0   0   1   0   2   1   1   1   1   2   0   1   1   0   0   2   0   0   1   2   1   2   0   0   0   1   1   2   1   1   2   0   1   1   2   1   1   1   1   1   1   2   1   1   1   2   2   1   1   1   2   2   1   1   0   1   1   2   1   2   0   1   0   2   0   1   1   1   0   1   1   1   2   1   2   2   1   0   1   0   2   1   2   0   1   2   1   1   2   1   0   0   1   1   0   1   1   2   0   1   1   2   1   2   1   1   0   1   2   1   1   1   0   1   0   1   0   1   2   0   2   0   1   1   0   1   0   2   1   0   1   2   1   0   1   0   0   2   1   1   2   0   1   2   0   1   0   1   2   0   1   2   2   1   0   1   2   2   1   1   1   1   2   0   1   1   1   2   2   2   1   1   1   1   0   2   1   0   1   1   1   1   1   1   1   1   1   1   0   2   0
 MK-5-14                2   1   0   0   1   1   1   1   1   0   0   2   0   1   1   1   1   2   2   0   1   1   1   0   2   0   0   2   2   1   2   0   2   0   0   1   2   1   1   1   0   2   0   2   1   1   1   1   1   1   1   1   1   1   2   2   1   1   1   2   2   1   0   0   1   1   2   1   2   0   1   0   2   0   1   1   0   1   1   1   0   2   1   2   2   1   0   2   1   2   1   2   0   1   2   1   1   2   1   0   0   1   2   0   1   1   2   0   1   2   2   2   1   1   1   1   1   2   1   1   1   0   1   1   1   0   1   2   0   2   1   1   1   0   1   0   2   1   0   1   2   1   0   1   0   0   2   1   1   2   1   1   2   0   1   0   1   2   0   2   2   1   0   0   1   2   1   1   0   1   2   2   0   1   1   1   2   2   1   1   1   1   1   1   2   0   0   1   0   2   1   1   1   1   1   1   1   0   2   0
 MK-5-15                2   1   0   0   1   1   1   2   1   0   0   2   1   1   1   1   0   2   2   1   1   1   1   0   2   0   0   2   2   1   2   1   0   0   0   1   1   1   1   1   0   2   0   2   2   1   1   1   1   2   1   1   2   1   2   2   1   1   0   1   2   1   0   0   1   1   2   1   2   0   2   2   2   0   1   1   0   1   1   1   0   2   1   2   2   1   0   1   1   2   1   2   0   1   1   1   1   0   1   0   1   1   2   0   1   1   2   0   1   2   2   2   1   1   1   1   1   2   1   1   2   1   1   1   1   0   1   2   0   2   1   1   1   0   0   1   2   1   0   1   2   1   0   1   0   0   2   2   0   2   1   1   2   1   1   1   2   2   0   2   2   1   0   0   1   2   1   1   0   2   2   2   0   0   2   0   2   1   1   1   1   1   1   1   2   0   0   1   0   2   1   1   2   1   1   1   1   0   2   0
 MK-5-16                2   1   0   1   1   0   1   1   2   0   0   2   1   1   1   1   0   2   2   0   0   1   1   0   1   0   0   2   2   1   2   1   0   0   0   1   1   1   1   1   0   2   0   2   2   1   1   1   1   2   1   1   2   1   1   2   1   1   0   1   2   1   1   1   1   1   2   2   2   0   2   2   2   0   1   1   1   0   1   1   0   2   0   2   2   1   0   1   1   2   1   2   0   1   1   1   1   0   1   0   1   2   2   0   1   1   2   0   1   2   2   2   1   1   1   1   1   1   1   1   2   1   1   0   1   2   0   2   0   1   1   2   1   0   0   1   2   1   0   1   2   1   0   1   0   0   2   2   0   2   1   1   2   1   1   1   2   2   0   2   2   1   0   0   1   2   1   1   0   2   1   1   0   0   2   1   2   1   2   1   2   1   1   1   2   0   0   1   0   2   1   2   2   1   1   1   1   0   1   1
 MK-6-1                 2   2   1   2   2   0   1   1   2   0   1   1   0   1   1   1   1   0   1   1   1   0   1   1   1   2   1   1   2   1   1   2   1   0   1   1   2   1   2   2   1   1   0   1   1   0   1   0   1   2   1   1   2   2   1   1   0   1   0   1   1   1   0   1   2   2   2   0   0   2   1   1   2   1   2   2   2   0   0   1   1   2   0   2   0   0   1   1   1   0   1   1   2   0   1   2   2   0   2   1   1   2   0   1   1   1   1   0   0   2   2   1   0   2   2   1   2   1   2   1   2   1   1   2   0   1   0   1   0   2   1   1   0   1   2   1   0   1   1   1   1   1   1   1   1   1   1   1   0   1   1   0   2   1   2   1   2   0   0   1   2   1   1   0   2   1   1   1   1   1   0   2   1   0   2   1   1   1   2   2   1   1   1   1   1   2   1   1   1   1   2   1   0   1   1   0   2   0   1   0
 MK-6-2                 1   2   1   2   2   2   1   1   2   1   1   1   0   1   2   1   1   1   2   1   0   0   2   1   1   2   1   2   2   0   1   2   1   0   1   1   2   1   2   2   1   0   1   1   2   0   1   0   1   2   1   1   2   2   1   1   0   1   0   1   1   1   0   1   2   2   2   0   0   1   1   1   2   2   2   2   2   0   0   1   1   2   0   2   0   0   1   1   1   0   1   1   2   0   1   2   1   0   1   1   1   2   0   1   0   1   1   0   0   2   2   1   0   2   2   1   2   1   2   1   2   1   0   2   0   1   0   1   0   2   1   1   0   1   0   1   0   0   1   1   1   1   1   2   1   1   1   1   0   2   1   0   1   1   2   1   2   0   0   1   2   1   1   1   2   1   1   1   1   1   0   2   1   0   2   2   1   0   2   2   1   1   1   1   1   2   1   1   1   0   2   2   0   0   1   1   2   0   1   0
 MK-6-3                 1   1   1   2   2   2   0   1   2   1   2   1   1   1   2   1   1   1   2   1   0   0   2   1   1   2   2   2   2   0   1   2   1   0   1   1   1   1   2   1   1   0   1   1   1   0   1   0   1   2   1   1   1   1   1   1   0   0   1   1   1   1   0   1   1   2   2   0   0   2   1   1   1   2   2   2   2   0   0   1   1   2   0   1   0   0   1   1   1   1   1   1   2   0   1   1   1   0   1   1   1   2   1   2   1   1   1   0   0   2   1   0   1   2   2   1   2   1   1   1   2   1   0   2   0   1   1   0   0   2   1   1   0   1   0   0   0   0   1   1   1   1   1   2   1   1   1   1   0   2   1   0   1   0   2   1   2   1   0   1   2   1   0   0   2   1   0   1   1   1   0   2   0   1   2   2   1   0   2   1   1   1   1   1   1   2   0   1   1   0   2   2   0   0   1   1   2   0   1   0
 MK-6-4                 1   1   1   2   2   2   0   1   1   1   2   2   1   1   2   1   1   1   2   1   1   1   2   1   1   2   1   2   1   0   0   2   1   0   1   1   2   0   1   1   1   0   1   1   1   1   1   1   1   1   2   1   1   1   1   1   1   0   1   2   1   1   2   1   2   2   2   1   0   2   1   2   1   2   1   2   2   0   0   2   1   1   0   1   0   0   1   1   1   1   1   1   2   0   1   1   1   0   1   0   0   2   1   2   0   1   1   0   0   2   0   0   1   2   2   1   1   1   1   0   2   1   0   2   0   1   1   0   0   2   1   1   2   1   0   0   0   0   1   0   1   1   1   2   0   1   1   1   0   2   1   0   1   0   2   1   2   1   0   2   2   0   0   0   1   1   1   1   1   1   0   1   0   1   1   2   1   0   1   1   1   0   1   0   1   2   0   1   2   0   2   2   0   1   1   1   2   0   1   1
 MK-6-5                 1   1   1   1   2   1   0   1   1   1   2   2   1   1   2   2   1   0   2   1   2   0   1   2   1   2   1   2   0   0   0   2   1   0   1   1   1   0   2   1   1   0   1   0   1   1   1   1   1   1   2   0   1   1   1   2   1   0   1   2   0   1   2   1   2   2   2   1   0   2   1   2   2   2   1   2   2   0   0   2   1   1   0   1   0   0   1   2   1   1   1   1   2   0   0   1   1   0   2   0   0   1   1   1   0   1   2   0   0   2   1   0   0   2   2   1   2   1   1   1   2   1   1   2   0   0   1   0   0   2   2   1   2   1   0   0   0   0   1   0   1   1   1   2   0   1   1   1   0   2   1   0   2   0   0   1   2   1   0   2   2   0   0   0   1   1   1   0   1   1   0   1   1   1   1   2   1   0   1   1   1   1   1   0   1   1   0   1   2   1   2   2   1   0   1   1   2   0   1   1
 MK-6-6                 1   1   1   1   2   1   0   1   1   1   2   2   1   1   2   2   1   0   2   1   2   0   1   2   1   2   1   1   1   0   0   2   1   0   1   1   1   0   2   1   1   1   1   0   1   1   1   1   2   1   2   0   1   1   1   2   1   0   1   2   0   1   2   0   2   2   2   1   0   2   1   2   2   1   1   2   2   0   0   2   1   1   0   1   0   1   1   2   1   0   1   2   2   1   0   1   1   0   2   0   0   1   1   1   0   1   1   0   0   1   2   0   0   2   2   1   2   1   1   1   2   1   1   2   0   0   0   0   2   1   2   1   2   1   0   1   0   1   1   0   1   1   1   2   0   2   1   1   0   2   1   0   2   1   1   1   2   2   0   2   2   0   0   0   1   1   1   0   1   1   0   1   1   2   1   2   1   0   1   1   1   1   1   1   1   2   0   1   2   1   2   2   0   0   1   1   2   0   1   1
 MK-6-7                 1   1   1   1   2   1   0   1   1   1   1   1   1   1   2   2   1   0   2   2   1   0   1   2   1   2   1   1   1   1   0   2   2   0   2   1   2   1   2   1   1   1   1   0   2   1   1   1   2   1   2   0   0   0   1   2   1   1   1   0   1   1   2   0   2   2   2   1   0   2   1   2   1   1   1   2   2   0   1   2   1   1   1   1   0   1   1   2   1   0   1   2   2   1   0   0   1   0   2   0   0   2   1   1   0   1   1   0   0   2   1   0   0   2   2   1   2   1   1   1   1   1   1   2   0   0   0   1   2   2   1   1   2   1   1   1   0   1   1   0   0   1   1   2   0   2   1   1   0   1   1   0   2   1   1   2   2   1   0   2   2   1   1   0   2   1   1   0   2   1   0   1   2   2   1   2   1   1   1   1   1   2   2   1   1   2   0   1   2   1   2   1   0   0   1   1   2   0   1   1
 MK-6-8                 2   1   1   1   2   1   0   1   1   0   1   1   1   1   2   2   1   0   2   1   1   0   1   2   2   2   1   1   1   1   0   2   2   0   1   1   0   1   2   1   1   1   1   0   2   1   1   1   2   1   2   0   0   0   1   2   1   1   1   0   1   1   2   0   2   2   2   1   0   2   1   2   2   1   1   2   2   2   1   2   1   0   1   1   0   1   1   2   1   0   0   1   2   0   0   0   1   0   2   1   0   2   1   1   0   1   1   0   0   2   1   0   0   2   2   1   2   1   1   1   1   0   1   2   0   0   0   2   2   1   2   1   2   1   1   1   0   1   1   0   0   1   0   1   0   1   1   1   0   1   1   0   1   0   1   2   2   1   0   2   2   0   0   0   2   1   1   0   2   0   1   1   2   1   1   2   1   1   1   1   0   2   2   1   1   1   0   2   2   1   2   1   0   0   1   1   2   0   1   1
 MK-6-9                 2   1   1   1   2   1   0   1   1   0   2   1   2   2   2   2   1   0   2   1   1   0   1   2   2   1   0   1   1   1   0   2   1   0   1   1   0   1   2   1   1   1   2   0   1   1   2   1   1   1   2   0   0   0   0   1   1   1   1   0   2   1   2   0   2   2   2   1   1   1   1   2   2   1   1   2   2   2   1   2   1   0   2   1   0   1   1   2   1   0   0   1   1   0   0   0   1   0   1   0   1   2   2   1   1   2   1   0   0   2   1   0   0   1   2   1   2   1   1   0   1   0   1   2   0   0   0   2   2   1   2   1   2   1   1   1   0   1   1   0   1   1   0   1   0   1   2   1   0   1   1   1   1   0   1   1   1   1   0   2   1   1   0   0   2   1   1   0   1   0   1   1   1   1   1   2   1   1   0   1   0   1   2   1   1   1   0   2   2   1   2   1   0   0   2   0   2   0   1   1
 MK-6-10                1   1   1   1   1   2   0   1   2   1   2   1   2   2   2   2   1   0   2   1   1   0   0   1   2   1   2   1   2   0   0   2   1   0   1   1   0   1   2   1   1   2   1   0   1   1   2   1   1   1   2   0   0   0   0   1   1   0   1   0   2   1   2   0   2   2   2   1   1   1   1   2   2   1   1   2   2   1   1   2   1   0   2   1   0   1   1   2   1   0   0   1   0   0   0   0   1   1   1   1   0   2   2   1   1   1   1   0   0   2   1   0   0   1   2   1   1   0   1   0   1   1   1   2   0   0   0   2   2   1   2   2   2   1   1   1   1   1   1   0   1   0   0   1   0   1   2   1   0   1   1   2   1   0   1   0   1   1   0   2   1   2   0   0   2   1   1   0   1   0   1   1   1   1   1   2   1   1   0   1   0   0   2   0   2   1   1   2   2   1   2   1   1   0   2   0   2   0   1   2
 MK-6-11                1   1   1   1   1   2   1   1   2   1   2   1   2   2   2   2   1   0   2   1   1   0   0   1   2   1   1   1   2   0   0   2   1   2   1   2   0   1   1   1   0   2   1   1   1   1   2   1   1   1   1   1   0   0   0   0   1   0   1   1   2   1   2   0   2   2   2   1   1   1   1   2   2   2   2   2   1   1   1   1   1   0   2   1   0   1   2   2   1   0   0   1   1   0   1   0   1   1   1   1   0   1   2   1   2   1   1   0   1   2   1   0   0   1   2   1   1   0   1   0   1   2   0   2   0   0   1   2   2   0   1   2   2   1   1   1   1   1   1   0   1   0   0   1   0   1   2   0   0   1   1   2   1   0   1   1   1   1   0   2   1   2   0   0   2   1   1   1   1   0   1   1   1   1   1   2   1   1   0   1   0   0   2   0   2   1   1   2   2   1   2   0   1   1   2   0   2   0   1   2
 MK-6-12                0   1   1   1   0   1   1   1   1   1   2   1   2   2   2   2   0   1   2   1   1   1   0   1   2   1   1   0   2   0   1   2   1   2   1   1   0   1   0   1   0   2   1   1   2   0   1   1   1   0   1   1   1   0   0   0   1   0   1   1   2   0   2   0   2   2   2   1   1   1   1   2   2   2   2   2   1   1   1   1   1   0   2   1   0   1   2   2   1   0   0   1   1   0   1   0   1   1   1   2   0   1   2   1   2   1   1   0   1   2   1   1   1   0   2   0   1   0   1   1   1   2   0   2   0   0   1   2   2   0   1   2   2   1   1   1   1   1   1   0   1   1   0   1   0   1   2   1   1   1   1   2   1   1   1   1   0   1   1   2   0   2   0   0   2   1   1   1   1   0   0   1   2   1   0   2   2   1   0   1   0   1   2   0   1   1   1   1   2   1   2   0   1   1   2   0   1   0   1   2
 MK-6-13                0   1   1   1   1   1   1   1   1   1   2   1   2   2   2   2   0   1   2   1   1   1   0   1   1   1   1   1   2   0   1   2   0   2   1   1   1   1   0   1   0   2   1   1   2   0   1   1   1   0   1   1   1   0   0   0   1   0   1   2   2   0   2   0   2   2   1   1   0   1   2   1   2   2   2   2   1   1   1   1   1   1   2   1   0   1   2   2   1   1   0   1   1   1   1   0   1   1   1   2   0   1   2   1   2   1   1   0   1   2   1   2   1   0   2   0   1   0   1   1   1   2   0   2   2   2   1   2   0   0   1   1   2   1   1   1   1   1   1   0   2   1   0   0   0   1   2   1   1   1   1   2   1   1   1   1   1   1   2   2   1   2   0   1   2   1   1   1   1   0   0   1   2   1   0   2   2   1   0   1   1   2   2   1   1   1   1   1   2   1   1   0   1   0   2   0   0   1   1   1
 MK-6-14                0   1   1   0   1   1   1   1   1   1   2   1   2   1   2   2   0   2   2   0   1   0   1   1   1   1   1   1   1   0   1   2   0   2   1   1   1   1   0   1   0   2   1   1   1   0   1   2   1   1   1   1   1   0   0   1   1   0   1   2   2   0   2   1   2   1   1   1   0   1   1   1   2   2   2   2   1   1   1   1   1   1   2   2   1   1   2   2   1   1   0   1   1   1   1   0   1   2   1   2   0   1   2   1   2   1   2   0   1   2   1   2   2   0   2   0   1   0   1   1   1   2   0   1   1   2   2   1   0   0   1   1   2   1   1   1   0   1   1   0   2   1   0   0   0   1   1   1   1   2   1   2   1   1   1   1   1   1   1   1   1   1   1   1   2   1   1   1   1   1   0   0   1   1   0   2   2   1   1   1   1   2   1   1   1   1   1   0   2   0   0   0   1   0   1   0   0   1   0   1
 MK-6-15                1   1   1   0   1   1   1   1   1   1   2   1   2   1   2   2   0   2   1   0   1   0   1   1   1   1   1   2   0   0   1   2   0   2   1   1   0   1   0   1   0   2   1   1   1   0   1   2   1   1   2   2   1   0   0   1   2   0   1   2   2   0   2   1   2   1   1   1   0   1   1   1   2   2   2   2   1   1   1   1   1   1   2   2   1   1   2   2   1   1   0   0   2   0   1   0   1   2   1   2   1   1   2   1   1   1   2   0   1   2   0   2   1   0   2   0   1   0   1   1   1   2   0   1   1   2   2   1   0   0   1   1   1   0   0   1   0   1   1   0   1   1   0   1   0   0   1   2   1   2   0   1   1   1   1   0   1   1   0   2   1   1   1   0   2   1   1   1   1   2   0   0   2   0   0   2   2   1   1   1   0   2   0   1   1   1   2   0   1   0   2   0   0   0   1   0   0   1   0   1
 MK-6-16                1   2   2   0   1   1   1   1   0   1   2   1   2   1   2   1   0   2   1   0   1   1   1   1   1   1   2   2   0   0   2   2   0   2   1   1   1   0   0   1   0   2   0   1   2   0   1   2   1   1   2   1   1   0   1   0   2   0   1   2   2   0   2   1   2   1   1   1   0   1   1   1   2   2   2   2   1   1   1   1   1   0   1   1   1   1   2   1   1   1   0   0   2   1   1   0   1   1   1   2   1   1   2   1   1   0   2   0   1   2   0   2   1   1   2   2   0   0   1   1   1   0   0   1   1   2   2   1   0   0   1   1   1   0   0   0   0   0   1   0   1   1   1   1   0   0   1   2   1   2   0   1   0   0   1   1   0   1   0   1   1   1   1   0   2   1   1   1   1   2   0   0   2   0   0   2   2   1   1   1   0   2   0   0   1   1   2   0   1   0   2   1   0   0   1   1   0   1   0   1
 
!****************************************** Phenotypic Data **********************************************************
!-100.0 is resevred for missing phenotype
SimulatedTrait1        10.7246   10.0489   11.4141   10.4417    9.5701   11.1791    9.1803    9.9398    9.8383    8.8771    9.9660   10.9590   10.4218    9.6516   10.4765   12.6368   13.7168   10.6507   10.6309   10.0158   11.3080   10.1989   11.1530    9.6655   10.9392   10.2556   10.6191    9.7460   10.5725    8.5344   12.0665    8.7938   11.6826   11.3040    8.8913    8.5491    9.2649   11.2079    9.7004   10.1535   10.1343   10.5368    8.9816    9.9728    9.8849    9.9953    9.8548   11.7128    9.1372    8.7909    9.2569    8.3239    9.8938    9.9720   10.1465   10.4725    9.6969   12.4877    8.3312    8.4066   11.6471    8.7988    8.2023    9.1208   11.1879   10.5757    9.8767    9.9803   10.9197   11.2552    9.0135   10.1187   10.3597    9.1665    9.6066   10.6535    8.7870    8.5852   11.4562    8.1742    9.3754   10.6492   12.8063    8.6795   10.5272   10.5967   12.3768    9.3112    9.9862    9.0823    9.9695   10.0005    9.5765   11.5382   11.1990   10.6989   10.5056   10.1663    9.7590    9.9049   10.8837    9.6660    8.1377   11.2856    9.0076   10.4941   10.5671   10.5045    9.5345    7.7719   10.1236    9.8016   11.2227   10.4298    9.1041    8.4761   10.6420    9.7278    9.7329   10.0709   10.5614   10.2300   11.9626    8.1635   10.7097    7.4703   11.7427    8.5677    9.4248    9.7089    9.4885   10.3083    9.7782   11.0013   10.0030   10.6655    9.2943    9.0176   10.8274    9.5009   10.3260    9.6001   10.5076   10.3061    9.6072    9.8723    9.2481    9.9783    9.4502    8.1842   10.1010   10.0008   10.6254   10.7857   10.6367    8.3475    8.3992    7.5715   10.4535   11.1405    9.3079   11.0146    9.0641   11.3343    9.5335    8.5538    9.9132    9.9331   11.3765    9.0848   12.0745    9.7521   10.4605   10.1770    8.7883    9.4018    9.2986   11.2242    9.0373   11.4240   11.1589    8.8268   11.3612   10.4458    9.6513    9.6434   11.0149    8.8284   11.1197    9.7869   10.8057   10.2633    9.1114   11.6215   10.7071   10.5371    7.5330    9.2721    9.9434    9.1282
 
