# Supplementary material for: Inclusive Composite Interval Mapping of QTL by Environment Interactions in Biparental Populations
Source: PLoS One. 2015 Jul 10;10(7):e0132414. doi: 10.1371/journal.pone.0132414 (PMC4498613; doi:10.1371/journal.pone.0132414)
Supplement: S2 File — (ZIP) [file pone.0132414.s002.zip › F2 population/e=1/run_00096.met]

!**********************Note: lines staring with "!" are remarks and will be ignored in the program********************
!*********************************General Information**********************************
!Assuming F1 = P1 x P2, populations available in QTL IciMapping are: 
!  1, P1BC1F1 = P1 x F1, the first backcrossing where P1 is used as the recurrent parent;
!  2, P2BC1F1 = P2 x F1, the first backcrossing where P2 is used as the recurrent parent;
!  3, F1DH, F1-derived doubled haploids; 
!  4, RIL or F1RIL, recombination inbred lines through the repeated selfing of F1;
!  5, P1BC1RIL, recombination inbred lines through the repeated selfing of P1BC1F1;
!  6, P2BC1RIL, recombination inbred lines through the repeated selfing of P2BC1F1;
!  7, F2, the selfing generation of F1;
!  8, F3, the selfing generation of F2;
!  9, P1BC2F1, the second backcrossing where P1 is used as the recurrent parent; 
! 10, P2BC2F1, the second backcrossing where P2 is used as the recurrent parent;
! 11, P1BC2RIL, recombination inred lines through the repeated selfing of P1BC2F1; 
! 12, P2BC2RIL, recombination inred lines through the repeated selfing of P2BC2F1; 
! 13, P1BC1F2, the selfing generation of P1BC1F1; 
! 14, P2BC1F2, the selfing generation of P2BC1F1; 
! 15, P1BC2F2, the selfing generation of P1BC2F1; 
! 16, P2BC2F2, the selfing generation of P2BC2F1; 
! 17, P1BC1DH, P1BC1F1-derived doubled haploids; 
! 18, P2BC1DH, P2BC1F1-derived doubled haploids; 
! 19, P1BC2DH, P1BC2F1-derived doubled haploids; 
! 20, P2BC2DH, P2BC2F1-derived doubled haploids; 
   7      !Mapping Population (see remarks above)
   2      !Mapping Function (1 for Kosambi; 2 for Haldane; 3 for Morgan)
   2      !Marker Space Type (1 for intervals; 2 for positions)
   1      !Marker Space Unit(1 for centiMorgans; 2 for Morgan)
   6      !Number of Chromosomes (or Linkage Groups)
 200      !Size of the mapping population
   1      !Number of environments
 
!***************************************** Chromosomes and Linkage Maps **********************************************
!Chromosome                 NumMarkers
-CH1                        16
-CH2                        16
-CH3                        16
-CH4                        16
-CH5                        16
-CH6                        16
!Linkage map (Marker name followed by position or the interval length)
 MK-1-1                1     0.000
 MK-1-2                1    10.000
 MK-1-3                1    20.000
 MK-1-4                1    30.000
 MK-1-5                1    40.000
 MK-1-6                1    50.000
 MK-1-7                1    60.000
 MK-1-8                1    70.000
 MK-1-9                1    80.000
 MK-1-10               1    90.000
 MK-1-11               1   100.000
 MK-1-12               1   110.000
 MK-1-13               1   120.000
 MK-1-14               1   130.000
 MK-1-15               1   140.000
 MK-1-16               1   150.000
 MK-2-1                2     0.000
 MK-2-2                2    10.000
 MK-2-3                2    20.000
 MK-2-4                2    30.000
 MK-2-5                2    40.000
 MK-2-6                2    50.000
 MK-2-7                2    60.000
 MK-2-8                2    70.000
 MK-2-9                2    80.000
 MK-2-10               2    90.000
 MK-2-11               2   100.000
 MK-2-12               2   110.000
 MK-2-13               2   120.000
 MK-2-14               2   130.000
 MK-2-15               2   140.000
 MK-2-16               2   150.000
 MK-3-1                3     0.000
 MK-3-2                3    10.000
 MK-3-3                3    20.000
 MK-3-4                3    30.000
 MK-3-5                3    40.000
 MK-3-6                3    50.000
 MK-3-7                3    60.000
 MK-3-8                3    70.000
 MK-3-9                3    80.000
 MK-3-10               3    90.000
 MK-3-11               3   100.000
 MK-3-12               3   110.000
 MK-3-13               3   120.000
 MK-3-14               3   130.000
 MK-3-15               3   140.000
 MK-3-16               3   150.000
 MK-4-1                4     0.000
 MK-4-2                4    10.000
 MK-4-3                4    20.000
 MK-4-4                4    30.000
 MK-4-5                4    40.000
 MK-4-6                4    50.000
 MK-4-7                4    60.000
 MK-4-8                4    70.000
 MK-4-9                4    80.000
 MK-4-10               4    90.000
 MK-4-11               4   100.000
 MK-4-12               4   110.000
 MK-4-13               4   120.000
 MK-4-14               4   130.000
 MK-4-15               4   140.000
 MK-4-16               4   150.000
 MK-5-1                5     0.000
 MK-5-2                5    10.000
 MK-5-3                5    20.000
 MK-5-4                5    30.000
 MK-5-5                5    40.000
 MK-5-6                5    50.000
 MK-5-7                5    60.000
 MK-5-8                5    70.000
 MK-5-9                5    80.000
 MK-5-10               5    90.000
 MK-5-11               5   100.000
 MK-5-12               5   110.000
 MK-5-13               5   120.000
 MK-5-14               5   130.000
 MK-5-15               5   140.000
 MK-5-16               5   150.000
 MK-6-1                6     0.000
 MK-6-2                6    10.000
 MK-6-3                6    20.000
 MK-6-4                6    30.000
 MK-6-5                6    40.000
 MK-6-6                6    50.000
 MK-6-7                6    60.000
 MK-6-8                6    70.000
 MK-6-9                6    80.000
 MK-6-10               6    90.000
 MK-6-11               6   100.000
 MK-6-12               6   110.000
 MK-6-13               6   120.000
 MK-6-14               6   130.000
 MK-6-15               6   140.000
 MK-6-16               6   150.000
!*********************************** Marker Types ********************************************************************
!Co-dominant marker: When heterozygote F1 is present, P1 is coded as 2, F1 is coded as 1, and P2 is coded as 0; Otherwise, P1 is coded as 2, and P2 is coded as 0. 
!Dominant marker: When heterozygote F1 is present, P1 and F1 are coded as 12, and P2 is coded as 0; Otherwise, P1 is coded as 2, and P2 is coded as 0.  
!Recessive markers: When heterozygote F1 is present, P1 is coded as 2, and F1 and P2 are coded as 10; Otherwise, P1 is coded as 2, and P2 is coded as 0. 
!Missing marker is coded as -1. 
 MK-1-1                 1   1   0   2   2   2   2   1   1   1   1   2   2   2   2   2   0   2   2   0   1   0   1   1   1   0   1   1   1   2   1   0   0   0   2   0   0   2   2   0   1   1   1   1   1   2   2   2   2   1   2   1   0   1   0   0   1   1   2   1   0   1   1   2   2   1   2   1   0   2   1   1   2   2   0   0   1   1   0   1   1   2   1   2   1   0   1   1   1   0   1   1   1   2   1   0   0   1   1   1   1   1   0   1   1   1   2   0   0   0   1   0   0   0   1   1   0   0   1   2   2   1   1   1   0   2   0   0   1   1   1   1   0   2   0   0   0   2   1   1   0   1   1   1   1   0   0   1   0   2   1   1   0   2   1   1   1   1   1   0   1   2   1   0   2   0   1   2   1   1   1   2   1   0   1   1   1   1   1   0   0   1   1   1   1   0   1   0   0   0   2   1   1   1   0   2   0   0   1   1
 MK-1-2                 1   2   0   2   2   2   2   2   1   1   1   2   2   2   2   2   0   2   2   1   1   0   1   1   0   0   1   0   1   2   1   1   0   1   2   0   0   2   1   0   2   1   1   1   2   1   2   2   2   1   2   1   0   1   1   0   1   1   2   1   0   1   2   2   2   1   2   1   0   2   0   1   2   2   0   0   1   1   0   1   1   2   1   2   1   0   1   1   2   0   1   1   1   1   1   0   0   1   0   1   1   1   0   1   1   1   2   0   0   0   1   1   0   0   1   1   0   1   1   2   2   1   1   2   1   1   1   0   0   1   1   1   0   1   0   0   0   2   2   1   0   1   1   1   1   0   0   1   0   2   1   1   0   2   1   2   1   1   1   0   1   2   1   0   2   0   1   2   1   1   1   2   1   0   1   1   2   1   1   1   0   1   1   1   1   0   1   0   1   0   2   1   1   1   0   2   1   0   1   0
 MK-1-3                 1   2   0   2   2   2   2   2   1   1   1   2   1   2   1   2   0   2   2   1   0   0   1   1   0   0   0   0   1   2   0   1   0   1   2   0   1   2   1   0   2   1   1   1   2   0   2   1   1   1   2   1   1   1   1   1   1   1   1   0   0   1   2   2   2   1   2   1   0   1   0   1   2   2   0   0   0   1   0   1   1   2   1   2   1   0   1   1   2   0   1   1   1   1   1   0   1   1   0   1   1   1   0   0   1   2   2   0   0   0   2   1   1   0   2   1   0   1   1   2   1   1   1   2   2   1   1   0   1   2   1   1   0   1   0   0   0   2   2   1   0   1   1   1   1   1   0   1   0   2   1   1   0   2   1   2   1   1   1   0   1   2   1   2   2   0   1   2   1   0   1   2   1   0   2   1   2   1   1   0   0   1   1   1   1   0   1   0   1   0   2   1   1   1   0   2   1   0   1   0
 MK-1-4                 1   2   0   2   2   1   2   2   1   1   0   2   1   2   1   2   0   2   2   1   1   0   1   1   0   0   0   1   1   2   0   1   0   1   2   0   2   2   1   0   2   1   2   1   2   0   2   1   2   1   2   1   1   1   1   1   1   1   2   1   1   2   2   2   2   1   2   0   0   1   0   1   2   2   0   0   0   1   0   1   1   2   1   2   1   0   0   1   2   0   1   1   1   1   1   0   1   1   0   1   1   1   1   0   1   2   1   0   0   0   2   1   1   1   2   1   0   1   1   2   1   0   0   2   1   1   0   0   1   1   1   1   0   1   0   0   0   2   2   1   0   1   1   1   2   0   1   1   0   2   1   1   0   2   1   2   1   1   1   0   1   2   1   1   2   0   1   2   1   0   1   2   1   1   2   1   2   1   2   1   0   1   0   1   2   1   1   0   0   0   2   1   1   1   0   1   1   0   1   0
 MK-1-5                 1   2   0   2   2   1   2   1   1   1   1   2   1   2   1   2   0   2   2   1   1   0   1   1   1   0   1   1   1   2   1   1   0   1   2   1   2   2   1   0   2   1   2   1   2   0   2   1   1   1   1   1   1   1   1   1   0   1   2   1   1   2   2   2   2   1   2   0   0   1   0   1   2   2   1   0   0   0   0   1   1   1   2   2   1   0   0   1   2   0   2   1   1   1   1   0   1   1   0   1   1   1   0   0   1   2   1   0   0   0   2   1   1   1   2   1   0   1   1   2   1   0   1   2   1   2   0   0   1   1   1   1   0   1   0   0   0   2   2   1   0   1   1   1   2   1   1   1   0   2   0   1   0   2   0   2   1   1   1   0   1   2   1   1   2   0   1   2   1   1   1   1   1   1   2   2   2   1   2   1   0   1   0   1   2   1   1   0   0   1   2   1   1   0   0   1   1   0   1   0
 MK-1-6                 1   2   0   2   2   1   2   0   1   1   1   1   0   1   1   1   1   2   1   1   1   0   1   1   1   0   1   2   1   2   1   1   0   1   2   1   1   2   1   0   2   1   2   1   2   0   2   1   1   0   0   1   2   1   1   1   0   1   2   1   1   2   1   2   1   1   2   1   0   1   0   2   2   2   1   1   1   0   0   2   1   1   2   2   1   0   1   1   1   1   2   1   1   1   1   1   1   2   0   1   1   1   0   0   1   2   1   0   0   0   2   1   1   2   1   1   0   1   1   2   1   0   1   2   1   1   0   0   1   1   1   1   0   1   0   0   1   2   2   0   0   1   1   1   2   1   0   0   0   2   0   1   0   2   0   2   1   1   1   1   0   2   1   0   2   0   1   2   1   1   1   1   1   1   2   2   2   1   1   1   0   1   0   1   2   2   1   1   0   1   1   1   2   1   1   1   1   0   0   0
 MK-1-7                 1   2   0   2   2   1   2   0   0   1   1   1   1   1   1   0   1   1   1   1   1   0   1   1   1   0   1   2   2   1   1   1   1   1   2   1   1   2   1   1   1   1   2   1   2   0   2   0   2   0   0   1   2   1   1   1   0   1   1   1   1   2   1   2   1   1   1   1   0   2   0   2   1   2   1   1   1   0   0   2   1   1   0   2   1   0   1   1   1   1   2   1   1   1   1   1   1   2   0   1   1   1   0   0   1   2   1   0   0   0   2   1   0   2   1   1   1   0   1   1   1   1   1   2   1   1   0   1   1   1   1   1   0   1   1   0   1   2   2   0   0   1   1   1   0   1   0   0   0   1   0   1   0   2   0   2   1   1   1   1   0   2   1   0   1   0   1   2   2   1   1   1   1   1   2   2   2   1   1   0   1   1   0   1   2   2   1   1   0   1   1   1   2   1   1   1   1   0   0   0
 MK-1-8                 1   2   0   2   1   1   1   0   0   1   1   1   1   1   2   0   1   1   1   1   1   1   1   1   1   0   1   2   2   1   1   2   1   1   2   1   1   1   2   1   1   1   2   1   2   0   2   0   2   0   1   2   2   1   2   1   1   1   1   1   0   2   1   1   1   1   1   1   0   2   0   2   1   2   1   0   1   0   1   2   1   1   1   2   1   0   2   1   0   1   2   1   1   1   1   1   1   2   0   1   1   1   0   0   1   2   1   0   1   0   2   1   0   1   1   0   1   1   1   1   2   1   1   2   2   1   0   1   1   1   1   1   0   2   1   0   1   2   2   0   0   1   2   1   0   0   0   0   0   1   0   0   1   2   0   1   0   1   1   1   0   2   1   0   1   0   1   1   2   2   0   1   1   1   2   2   2   1   1   1   1   1   0   1   1   2   1   1   0   1   1   1   2   1   1   1   1   0   0   0
 MK-1-9                 1   2   0   2   1   1   1   0   0   1   1   1   0   0   2   1   0   1   1   1   1   1   1   1   2   0   1   2   2   1   1   2   0   1   2   1   1   1   0   1   1   1   2   1   2   0   2   0   2   0   1   1   1   1   2   1   1   2   1   1   0   2   2   1   1   2   1   1   0   2   0   2   1   2   1   0   2   0   1   2   1   1   1   2   1   0   1   1   0   1   2   1   1   1   1   1   1   0   0   1   1   1   0   0   1   2   1   0   1   1   2   1   0   0   1   0   1   1   1   1   2   1   1   2   2   0   0   1   1   1   1   0   1   1   1   0   1   2   2   0   1   1   1   0   0   1   0   0   0   1   0   0   1   2   0   1   0   1   1   2   0   2   1   0   2   0   0   1   1   2   0   1   0   1   2   2   1   1   1   1   1   1   0   1   1   2   1   0   0   1   1   1   2   1   2   1   1   0   0   0
 MK-1-10                1   2   0   1   1   1   1   1   1   1   2   1   0   0   2   1   0   1   1   1   1   1   1   1   2   1   1   2   2   1   1   1   0   1   1   1   1   1   0   1   1   1   2   1   2   0   1   0   2   0   1   1   1   1   2   1   2   1   1   2   0   1   2   1   1   2   1   1   0   2   0   2   1   1   1   0   1   0   1   2   1   1   1   1   1   0   2   1   0   1   2   1   1   1   1   1   0   0   0   1   1   0   0   0   2   2   1   0   1   1   1   1   0   0   1   0   1   1   1   1   2   1   1   2   2   0   0   1   1   1   2   0   1   1   1   0   1   1   2   0   1   2   2   0   0   1   0   0   0   1   2   0   1   1   0   1   0   1   1   2   1   2   1   0   2   0   1   1   1   1   0   1   0   1   2   1   1   1   1   1   1   1   0   1   1   2   1   0   0   1   1   1   2   1   2   2   1   0   0   0
 MK-1-11                1   2   0   0   0   1   1   1   0   1   2   1   0   0   2   1   0   0   1   1   1   0   1   1   2   1   1   2   2   1   1   1   0   1   2   1   1   1   0   1   1   1   2   1   2   1   1   2   2   0   1   1   1   1   2   1   2   1   1   1   0   1   2   1   0   2   1   1   1   1   0   2   1   1   1   1   0   0   1   2   1   1   1   1   1   0   2   2   0   1   2   1   1   1   1   1   0   0   0   1   1   0   0   0   2   1   1   0   2   1   1   1   0   1   1   1   1   1   1   2   2   1   1   2   2   0   0   2   1   0   2   0   1   1   1   0   0   1   2   0   1   2   2   0   0   1   0   0   0   1   2   0   1   1   0   1   0   1   1   2   1   1   1   0   2   0   0   1   2   1   1   1   0   1   2   1   1   1   2   2   1   1   0   1   1   2   1   0   1   1   0   1   2   1   2   1   1   0   1   0
 MK-1-12                1   2   0   0   0   1   1   1   1   1   1   1   1   0   1   1   0   0   1   1   1   0   1   1   2   2   1   2   2   1   1   1   0   1   2   1   2   1   0   2   2   1   2   1   2   1   1   2   2   0   1   1   1   2   1   1   2   1   1   1   0   2   2   1   0   2   1   1   1   1   0   2   1   1   0   1   1   0   1   2   1   1   1   1   1   0   2   2   0   1   2   1   1   1   1   1   1   0   0   1   1   1   0   0   2   1   1   0   2   1   1   1   0   1   2   1   1   1   0   2   2   1   0   2   1   0   0   2   2   0   2   0   1   1   0   0   0   1   2   2   1   2   2   0   1   1   0   0   0   1   2   0   1   1   1   1   0   1   1   2   1   1   1   0   2   0   0   1   2   1   1   1   0   0   2   1   2   1   2   2   1   1   0   1   1   2   1   0   1   1   1   1   2   2   1   1   1   0   1   1
 MK-1-13                1   2   1   0   1   1   1   1   0   1   0   1   1   1   2   1   0   0   0   0   1   0   1   1   2   2   1   2   2   1   1   1   2   1   2   1   2   1   1   2   2   1   2   1   2   1   0   2   2   0   1   2   1   2   1   2   2   1   1   1   0   2   2   1   0   2   1   1   1   1   0   2   1   2   0   1   1   1   1   2   1   1   1   1   1   0   2   2   0   0   2   1   0   1   1   1   1   0   0   0   1   1   1   0   2   1   2   0   1   2   1   1   0   1   2   1   1   1   0   2   2   1   0   1   1   1   0   1   2   0   2   0   2   1   0   0   0   1   2   2   0   2   2   0   0   1   0   1   1   1   2   0   1   1   1   1   0   1   1   2   2   1   1   0   2   1   0   1   2   1   1   1   0   0   2   1   1   1   2   2   1   1   0   1   2   2   0   1   1   1   1   1   2   2   2   1   1   0   1   2
 MK-1-14                1   2   2   0   2   0   1   1   0   1   0   1   1   2   2   1   0   0   0   0   1   0   1   1   2   2   0   2   2   1   1   2   2   1   2   1   1   2   1   2   2   2   2   1   2   1   1   2   2   1   1   2   1   2   1   2   2   1   1   1   1   2   2   1   0   2   0   1   1   1   0   2   1   2   0   1   1   1   1   2   1   1   1   0   1   0   2   2   0   0   1   1   0   1   1   1   1   0   0   0   1   1   0   1   2   1   2   0   1   1   1   1   0   1   1   1   1   1   0   1   2   2   0   1   1   1   0   1   1   1   2   0   2   1   0   0   0   1   2   2   0   2   2   0   0   1   0   1   2   1   1   0   2   1   2   1   1   1   1   2   2   1   1   1   2   1   0   1   2   1   1   1   0   0   1   0   1   1   1   2   1   1   0   1   2   2   1   1   1   1   1   1   2   1   2   1   1   0   1   2
 MK-1-15                1   2   2   0   1   0   2   1   0   2   0   1   1   2   2   1   0   1   0   1   1   0   2   1   2   2   0   2   2   1   1   2   2   2   1   1   1   2   1   2   2   2   1   1   2   1   1   2   2   2   1   2   1   2   1   2   1   1   0   1   1   2   2   1   0   2   0   1   1   1   0   2   1   2   0   1   1   1   1   1   1   1   1   0   1   0   2   1   0   0   1   1   0   1   1   1   1   0   0   0   1   1   0   1   2   1   1   0   1   1   1   2   0   1   1   1   1   1   0   0   2   2   0   1   1   2   0   1   1   0   2   0   2   0   1   0   0   1   2   1   1   2   2   0   0   1   0   1   2   1   1   0   1   1   2   1   1   1   1   2   2   1   1   1   2   1   1   1   2   1   1   1   0   0   2   0   1   1   1   2   1   1   0   1   2   2   1   1   1   1   1   1   2   2   2   1   1   0   1   2
 MK-1-16                1   1   2   1   1   0   1   1   0   2   1   1   1   1   2   1   0   1   0   2   2   0   2   1   2   2   0   2   2   1   1   2   1   2   1   0   1   1   2   2   2   2   2   1   2   1   1   1   2   2   1   1   1   2   2   2   1   1   0   1   1   2   2   1   0   2   0   1   1   1   0   2   1   1   0   2   1   1   2   1   1   1   1   1   2   1   2   1   0   1   1   1   0   1   2   1   1   0   0   0   1   1   0   1   2   1   1   0   1   1   1   2   1   1   2   1   1   0   0   0   1   2   0   1   1   2   0   0   1   1   2   0   2   0   1   1   0   1   2   1   1   2   2   1   0   1   0   1   2   0   1   0   1   1   1   1   1   1   1   2   2   1   1   1   2   1   1   1   1   1   1   1   0   1   2   0   1   1   1   2   1   1   0   1   1   2   2   1   2   1   1   1   1   2   2   1   1   0   1   1
 MK-2-1                 1   1   1   1   1   0   2   1   1   1   1   0   1   0   0   0   2   1   0   2   2   2   1   1   0   2   1   1   0   1   1   0   0   0   0   1   0   1   2   1   1   1   1   1   1   0   1   1   0   0   1   1   0   0   0   0   1   1   1   1   2   2   1   1   2   0   2   1   2   0   0   1   0   2   1   0   1   0   1   1   2   2   2   1   0   1   0   1   1   0   1   0   2   2   0   0   1   2   1   0   0   1   2   1   1   1   1   0   1   2   2   1   1   1   1   2   1   2   1   1   0   1   1   1   1   0   1   0   1   2   2   2   1   1   2   0   2   0   0   2   2   2   1   0   0   0   1   2   1   1   0   1   0   1   1   2   0   1   0   1   1   1   0   1   0   1   0   0   0   2   1   1   0   0   2   0   1   2   1   1   1   1   1   0   1   2   0   1   1   2   0   1   1   1   0   1   2   0   0   2
 MK-2-2                 2   1   1   1   2   0   2   1   1   1   1   0   2   0   0   0   2   1   0   2   2   2   2   1   0   2   1   1   0   1   1   0   0   0   0   0   0   1   2   1   2   1   2   1   1   1   1   1   1   0   1   1   0   0   0   0   1   1   1   1   2   2   1   1   2   0   2   1   2   0   0   1   0   2   1   0   1   0   2   1   2   2   1   1   0   2   0   1   1   0   1   0   2   2   0   0   1   1   2   0   0   1   2   1   1   1   1   1   1   2   2   1   1   1   1   2   1   2   2   1   0   1   1   1   0   0   1   0   0   2   1   2   1   1   2   1   2   0   0   2   2   2   1   0   0   0   2   2   0   0   0   1   0   1   2   2   1   0   0   1   1   1   0   1   0   1   0   0   0   2   1   0   0   0   2   0   1   2   1   1   1   2   1   0   1   2   1   1   1   2   0   1   1   1   0   1   2   0   1   2
 MK-2-3                 2   1   1   0   2   1   2   1   1   1   1   0   2   0   0   0   1   1   0   2   2   2   2   1   1   2   1   2   0   0   1   0   0   1   0   1   1   1   2   1   2   1   2   1   1   1   1   1   1   1   1   1   0   0   1   0   0   1   2   0   2   2   1   1   2   0   2   1   2   0   0   1   0   2   1   0   1   0   2   1   2   2   2   1   1   2   0   1   1   0   1   0   2   2   0   1   1   1   2   0   0   1   2   2   0   0   1   1   1   2   2   1   1   2   0   2   2   2   2   1   0   0   1   1   0   0   2   2   0   2   1   2   1   1   2   1   2   0   0   1   2   2   1   1   1   0   2   2   2   0   1   1   0   0   2   2   1   0   0   0   2   1   0   2   0   1   0   0   1   2   1   0   0   0   2   0   1   2   1   1   1   2   0   0   1   2   1   1   1   2   0   2   2   1   0   1   2   0   1   2
 MK-2-4                 2   1   1   0   1   1   2   1   1   1   1   0   1   1   0   0   1   1   1   2   2   1   2   2   1   2   1   2   1   0   1   1   0   1   1   1   1   1   2   1   2   0   2   1   1   1   1   1   1   0   0   1   0   1   1   0   0   1   1   0   2   2   1   1   2   0   2   1   2   0   0   1   1   2   1   0   1   0   2   1   2   2   1   1   1   2   0   0   1   1   1   0   2   2   0   0   1   1   2   0   0   2   2   2   1   0   1   2   1   2   2   0   1   2   0   2   2   1   2   1   0   0   1   1   0   1   2   1   0   2   1   2   0   1   2   1   1   0   1   1   2   2   1   2   1   0   1   2   1   0   1   1   1   0   2   2   1   0   0   0   1   1   0   2   0   1   1   0   1   2   2   0   0   1   2   1   1   2   1   1   1   2   0   0   1   2   1   0   1   2   0   2   2   0   0   1   2   0   1   2
 MK-2-5                 2   1   1   0   0   0   2   1   1   1   1   0   1   1   0   0   1   1   0   2   2   1   2   2   1   2   1   2   1   0   1   1   0   1   1   1   1   1   2   1   2   0   2   1   1   1   1   1   1   0   0   1   1   1   1   1   0   1   1   0   2   2   1   1   2   0   2   0   2   0   0   1   1   2   1   0   1   0   2   1   2   2   1   2   1   2   0   0   1   1   0   0   2   1   0   0   2   1   2   0   0   2   2   2   1   0   1   2   1   2   2   1   2   2   0   2   1   1   2   1   0   0   1   1   0   1   1   1   0   2   2   2   0   2   2   0   1   0   1   1   2   2   1   1   1   1   1   1   1   0   1   1   2   0   0   2   2   0   0   0   1   1   0   2   0   1   1   0   1   2   2   1   0   1   2   1   1   2   1   1   1   2   0   0   0   2   1   1   1   2   0   2   2   1   0   1   1   0   1   2
 MK-2-6                 1   2   0   1   0   0   2   1   1   1   1   0   1   1   0   1   1   1   0   2   2   1   2   2   1   2   1   1   1   0   1   1   0   1   1   1   1   1   2   1   2   0   2   0   1   2   1   2   1   0   0   1   1   1   1   1   0   1   0   0   2   2   1   0   2   0   2   0   0   0   0   1   0   2   1   1   1   0   2   1   2   1   1   2   1   2   0   0   1   1   0   0   1   0   2   0   2   1   2   0   0   2   1   2   1   0   0   1   1   2   2   1   2   2   0   2   1   1   2   1   0   0   1   1   0   1   1   0   0   2   2   1   0   2   2   1   1   1   1   1   2   2   1   1   1   1   1   1   1   0   1   1   1   0   0   2   2   0   1   0   1   1   0   2   0   1   1   1   1   2   2   1   0   1   2   1   1   1   1   1   1   1   0   1   0   1   1   1   1   2   0   2   2   1   0   1   1   0   1   2
 MK-2-7                 1   2   0   1   0   0   2   1   0   1   1   0   1   2   0   2   1   1   0   2   2   2   2   2   1   2   1   1   1   0   1   1   0   2   1   1   1   1   2   1   1   0   2   0   2   2   1   2   1   0   0   2   1   1   1   1   0   1   0   0   2   2   2   0   2   0   2   1   0   0   1   1   0   1   1   1   1   0   2   1   2   1   1   2   1   1   0   0   1   1   0   0   1   0   2   0   2   1   2   1   0   2   1   2   1   0   1   2   1   2   1   1   2   2   0   2   1   1   2   1   0   0   1   1   1   0   1   0   0   2   2   1   0   2   2   1   1   1   1   1   1   2   1   1   1   1   1   1   1   2   1   1   2   0   0   2   2   0   1   0   1   1   0   2   1   1   1   1   1   2   2   1   0   1   2   1   2   1   2   1   1   1   1   1   0   1   1   1   1   2   0   2   2   1   1   1   1   0   1   2
 MK-2-8                 1   1   1   1   0   1   2   1   2   1   1   0   1   2   0   2   1   1   0   2   1   2   1   2   1   2   1   1   1   0   1   1   0   1   1   1   1   1   2   1   1   0   2   0   1   2   1   2   1   0   0   2   1   1   1   1   0   1   0   0   2   2   2   0   2   0   2   1   0   0   1   2   1   0   1   1   1   0   2   1   2   1   1   2   1   1   0   0   2   1   0   0   1   0   2   0   2   1   2   1   0   1   1   2   1   0   1   2   1   2   1   1   2   2   0   2   1   1   2   2   0   0   1   1   1   0   1   0   0   2   1   1   1   2   1   1   1   1   1   1   1   2   1   1   1   1   1   1   0   2   1   1   2   0   0   2   2   0   1   0   0   1   0   1   1   1   1   2   0   2   2   1   0   1   1   1   1   1   2   1   1   0   2   1   0   0   1   1   1   2   0   2   2   1   1   1   0   0   1   2
 MK-2-9                 1   1   1   1   0   1   1   1   1   1   1   0   1   2   0   2   1   1   0   2   0   2   1   1   1   2   1   1   1   0   0   1   0   1   1   1   1   1   2   1   1   0   1   0   1   2   1   2   1   0   0   2   1   1   1   2   0   1   0   0   2   1   1   0   2   0   2   1   0   0   1   0   2   1   1   1   2   0   2   1   2   0   1   2   1   1   0   0   2   1   1   0   1   0   2   0   2   1   2   1   1   0   1   2   1   0   1   2   1   2   1   1   2   2   0   2   1   1   2   2   0   1   1   1   2   0   1   0   0   2   1   0   1   2   1   1   1   1   1   1   1   2   1   1   1   2   1   1   1   2   1   1   1   1   0   2   2   0   1   0   1   1   0   1   1   1   1   2   0   2   2   0   0   1   0   1   1   1   1   1   1   0   2   1   0   0   1   0   1   1   0   2   1   1   1   1   0   0   1   2
 MK-2-10                0   1   2   1   0   1   2   1   1   1   1   0   1   2   0   2   0   1   0   1   0   2   0   1   1   2   1   1   1   0   0   1   0   1   1   1   1   1   2   1   1   0   1   0   1   2   1   2   1   0   1   2   1   1   2   1   0   1   1   0   2   1   1   0   2   0   2   1   0   0   1   0   2   1   1   1   1   0   2   1   2   0   1   2   1   1   0   0   2   2   1   0   1   0   1   0   1   1   2   1   1   1   1   1   1   0   1   2   1   1   1   1   2   2   0   2   1   1   2   2   0   0   1   1   2   0   1   0   0   2   1   0   1   2   1   1   1   1   2   1   1   2   1   1   1   2   1   1   1   2   1   1   1   1   0   2   2   0   1   0   1   1   0   1   1   1   2   2   0   2   2   0   0   1   0   1   1   0   1   1   1   1   2   1   1   0   1   0   0   0   0   2   1   1   1   1   1   0   1   2
 MK-2-11                0   1   2   2   0   1   2   1   1   1   0   0   1   2   0   1   0   1   0   1   0   2   0   1   1   2   1   2   1   0   0   1   0   1   1   2   1   2   2   1   1   1   1   1   1   0   1   1   1   0   1   2   2   0   2   1   0   1   1   0   1   0   1   0   2   0   2   1   0   0   1   0   2   1   1   1   0   1   1   0   2   0   1   2   1   1   0   0   2   2   1   0   1   1   1   0   1   1   2   0   1   1   1   1   1   0   1   2   1   1   1   1   1   2   0   2   0   1   2   2   0   0   1   1   2   0   1   0   0   2   0   0   0   2   1   1   1   1   2   0   1   1   1   1   1   2   2   1   1   2   1   1   1   1   0   2   2   0   1   0   1   1   0   1   0   1   2   2   0   2   2   0   0   1   0   1   1   0   2   1   1   1   2   1   1   0   1   0   0   0   0   2   0   1   1   1   1   0   1   2
 MK-2-12                0   2   2   2   0   1   2   0   1   1   0   0   1   2   0   1   1   1   0   0   0   2   0   1   1   2   1   2   1   0   1   1   0   1   1   2   1   2   2   1   1   1   1   1   1   0   2   1   1   1   1   1   2   0   2   0   0   1   1   0   1   0   1   0   2   1   2   1   0   0   2   1   2   0   1   1   0   1   1   0   1   0   1   2   1   0   1   0   2   2   1   0   1   0   1   0   0   1   2   0   1   1   1   1   1   0   1   1   1   1   1   1   1   2   0   2   0   1   2   2   0   0   1   1   1   0   1   0   0   2   1   0   0   2   1   1   1   1   2   0   1   1   1   1   1   2   2   1   1   2   1   1   1   1   0   2   2   0   2   1   1   0   0   1   0   2   2   2   1   2   2   0   1   1   0   1   1   0   2   1   1   1   2   1   2   0   1   0   0   0   0   2   1   1   1   1   1   1   1   0
 MK-2-13                0   2   2   2   0   1   2   0   1   1   0   0   1   2   0   1   1   1   1   0   0   2   0   1   1   2   1   2   1   0   1   1   0   1   1   2   0   2   2   1   0   1   1   0   1   0   2   1   2   1   2   1   2   0   2   0   0   0   1   0   1   0   1   1   2   1   1   1   1   0   2   1   1   0   1   1   0   1   1   0   1   1   0   2   1   0   2   1   1   2   1   1   2   0   1   0   0   1   2   0   1   1   1   1   1   0   0   1   1   1   1   1   0   1   0   1   1   1   2   2   0   0   1   1   2   0   1   0   0   2   1   0   0   2   1   1   1   1   2   0   1   1   1   1   1   2   2   1   1   2   1   1   2   1   0   2   2   0   1   0   1   0   1   1   1   2   2   2   0   2   2   0   2   1   1   1   1   0   2   1   1   1   2   1   2   1   1   0   0   0   0   2   2   2   1   1   1   1   0   0
 MK-2-14                0   2   2   1   0   1   1   0   1   2   0   0   1   2   0   1   1   2   1   1   0   1   0   1   0   2   1   2   1   0   1   1   0   1   1   2   0   2   2   1   0   1   1   0   1   0   2   1   2   1   2   1   2   0   2   0   0   0   2   0   1   0   1   1   2   1   1   1   1   0   1   2   0   0   1   1   0   1   1   0   1   1   0   2   1   0   2   1   1   1   1   1   2   0   2   0   1   1   2   0   1   0   1   1   1   1   2   1   1   1   1   2   0   1   0   1   2   1   2   2   0   0   1   1   2   2   1   0   1   2   1   0   0   2   1   0   1   1   1   0   1   1   1   1   1   2   2   0   1   1   1   2   2   1   1   2   1   0   1   1   1   0   1   0   1   2   2   2   0   2   2   0   2   2   1   1   1   0   1   1   1   1   2   1   2   1   1   0   0   0   1   2   2   2   1   0   1   1   0   2
 MK-2-15                0   2   2   1   1   1   1   0   2   1   1   0   1   2   0   1   0   2   2   1   0   1   0   1   0   2   1   1   1   1   1   1   0   1   1   1   0   2   2   1   0   1   1   0   1   0   2   1   2   1   2   1   2   0   2   0   1   0   2   0   1   0   2   1   2   1   1   1   1   0   1   2   0   0   1   1   0   1   1   0   2   0   1   2   1   0   2   1   1   1   1   1   1   0   2   0   2   1   2   0   1   0   1   1   1   1   1   1   0   1   1   2   0   1   0   1   2   1   1   2   0   0   0   1   1   2   1   0   1   2   1   1   0   2   1   0   1   1   0   0   1   1   1   1   1   2   1   0   1   1   1   2   2   1   1   2   1   0   1   1   1   0   1   0   1   1   2   2   0   2   1   0   2   2   1   1   0   0   1   1   1   0   1   1   2   2   0   0   0   0   0   2   2   2   1   0   1   1   0   2
 MK-2-16                0   2   2   1   1   1   1   0   2   1   1   0   1   1   0   1   0   2   2   1   0   1   0   1   0   2   1   1   1   1   0   1   0   1   1   1   0   2   2   1   0   1   1   0   1   0   1   1   1   1   2   1   2   0   1   1   1   0   2   0   1   0   2   1   2   1   1   1   1   0   1   2   0   0   2   1   0   1   1   0   2   0   1   2   0   0   2   1   1   1   1   2   1   0   2   0   2   1   2   0   1   0   1   1   1   2   1   0   0   1   1   2   0   1   0   1   1   1   0   2   0   1   0   0   1   2   0   0   2   2   1   1   0   2   1   0   1   1   0   0   1   1   1   1   1   2   1   0   1   1   0   2   2   1   1   1   1   0   1   1   1   0   1   0   1   1   2   2   0   2   1   0   2   1   1   1   0   0   1   1   1   1   1   1   2   2   0   0   0   1   0   2   2   1   2   0   1   1   0   2
 MK-3-1                 2   1   1   1   2   1   2   1   0   2   2   1   1   0   1   2   2   0   0   1   2   2   0   2   0   1   1   1   0   1   0   2   1   1   2   0   2   0   0   1   2   1   1   1   1   0   1   0   0   1   2   1   1   0   1   1   0   1   1   1   1   0   2   1   1   0   1   2   2   1   0   1   1   2   1   1   2   1   1   1   1   1   1   0   0   0   0   1   2   2   1   2   2   0   2   1   0   1   1   2   2   0   2   1   0   1   1   0   1   2   1   1   1   0   1   2   1   2   1   1   2   1   2   2   1   1   1   2   2   1   1   1   2   1   2   0   0   1   1   2   0   2   1   0   0   1   1   1   2   1   1   1   0   1   1   2   1   1   1   1   1   2   2   1   0   0   0   2   2   0   0   1   1   0   2   1   1   1   2   1   1   1   1   2   1   0   2   1   2   0   1   1   1   1   1   2   1   1   2   1
 MK-3-2                 2   1   1   1   1   1   2   1   0   2   2   1   1   0   1   2   2   0   0   1   2   2   0   2   0   1   1   1   0   1   0   2   1   1   2   0   2   1   1   1   2   1   2   1   1   0   1   0   0   1   1   1   1   0   1   1   0   2   1   2   1   0   2   1   1   0   1   2   1   1   0   1   1   1   1   1   2   1   1   1   0   1   0   0   0   0   0   1   2   2   0   2   2   1   2   1   0   1   1   2   2   0   2   1   0   1   1   0   1   2   1   2   1   0   1   2   1   2   1   1   2   1   2   2   1   1   1   2   2   1   2   1   2   2   2   0   0   1   1   2   0   2   1   0   0   1   1   1   2   1   1   1   0   1   1   2   1   1   1   0   1   2   2   1   0   1   0   2   2   1   1   1   1   0   2   1   1   1   2   1   1   1   2   2   2   0   2   1   1   0   1   1   0   1   1   1   1   1   2   1
 MK-3-3                 1   1   1   1   1   1   2   1   0   2   2   1   1   0   1   2   2   0   0   0   2   1   0   2   0   1   1   1   0   2   1   2   1   1   1   0   1   1   1   0   2   0   2   1   1   1   1   0   0   1   1   1   1   0   1   1   1   2   1   2   1   1   1   1   0   0   1   1   1   1   1   1   1   2   1   1   2   1   0   1   0   1   0   0   1   1   0   1   2   2   0   2   2   1   2   1   1   1   1   2   2   0   2   1   1   0   1   0   1   2   1   1   1   0   1   2   1   2   1   1   2   1   2   2   1   1   1   2   2   1   2   1   2   2   2   0   0   1   1   2   0   2   1   0   0   1   1   0   2   1   1   1   0   2   1   2   1   1   1   0   1   2   2   1   0   1   0   2   2   1   1   1   0   0   2   1   1   1   2   1   1   1   2   2   1   0   2   1   2   0   2   1   0   1   1   1   1   1   2   2
 MK-3-4                 1   0   1   1   1   1   1   1   0   2   2   1   1   0   1   2   2   0   0   1   2   1   0   2   1   1   2   1   0   2   2   2   1   1   1   0   2   1   1   1   2   1   2   1   1   1   1   0   0   1   2   1   2   1   2   1   1   1   1   2   1   1   1   1   0   0   1   1   1   1   1   1   1   2   1   1   2   1   0   1   0   0   0   0   1   2   0   1   1   2   0   2   2   1   2   0   2   1   1   2   2   0   2   1   1   0   0   0   1   2   1   1   0   0   1   2   1   2   1   1   2   1   2   2   1   1   1   2   2   1   2   0   2   2   2   0   0   1   1   1   0   2   1   0   1   1   1   0   2   1   1   1   0   2   1   1   1   1   1   0   1   2   2   1   0   2   0   2   2   1   1   1   0   0   2   1   1   1   2   1   1   1   2   2   2   0   2   1   2   0   2   1   0   1   1   2   1   1   1   2
 MK-3-5                 1   0   1   2   1   2   1   1   0   2   2   2   1   0   1   2   1   1   0   1   2   1   0   2   1   1   2   1   0   2   2   1   1   1   1   0   2   1   1   1   2   1   2   2   1   1   1   0   0   1   2   1   2   1   2   1   1   1   0   2   1   1   1   1   0   0   0   2   1   1   1   1   1   2   1   1   2   1   0   1   0   0   0   0   1   2   0   1   2   2   0   2   2   2   2   0   1   1   1   2   2   0   1   1   2   1   1   1   2   2   1   1   0   0   1   2   1   2   1   1   1   2   2   2   1   1   1   2   1   1   2   0   2   2   2   0   0   1   1   1   0   2   1   0   1   1   1   0   2   1   2   1   0   2   1   1   1   1   1   0   1   2   2   2   0   2   0   2   2   1   1   0   0   0   2   1   1   1   2   1   1   0   1   2   2   0   2   1   2   0   2   1   1   1   1   2   1   1   1   2
 MK-3-6                 1   0   1   2   1   2   1   1   1   1   1   2   1   0   2   1   2   1   0   1   2   1   0   2   1   1   2   1   1   2   2   1   1   1   1   0   2   2   2   1   2   1   2   2   1   1   1   1   0   1   2   1   2   1   2   1   1   1   0   2   1   0   1   1   0   0   0   2   1   1   2   1   1   2   1   1   2   2   0   1   0   0   1   0   1   1   1   1   2   2   0   2   2   1   2   0   1   1   1   2   2   0   1   1   2   1   1   1   2   2   0   1   0   0   1   2   0   2   1   1   1   2   2   1   1   1   1   2   1   1   2   0   2   2   2   0   0   1   1   1   0   1   1   0   1   1   1   1   2   1   2   1   0   1   2   1   2   1   0   0   1   1   2   1   0   2   1   2   2   2   1   0   0   0   1   1   1   1   2   1   1   0   1   2   2   0   2   1   2   0   2   1   1   1   1   2   1   1   1   2
 MK-3-7                 1   0   1   0   1   2   2   1   1   1   1   2   1   0   2   1   2   1   0   1   2   1   0   2   1   1   2   1   1   1   2   1   1   1   1   0   2   2   2   0   2   1   2   2   1   1   1   1   0   1   2   1   2   1   1   1   1   1   0   2   1   0   1   1   0   0   1   2   0   1   1   1   1   2   1   1   1   1   1   0   0   0   1   1   1   1   1   2   1   1   0   2   2   1   2   1   1   1   1   2   2   0   0   0   2   1   1   2   2   2   0   1   1   0   1   2   0   1   1   1   1   1   2   0   1   1   2   2   1   1   2   0   2   2   2   0   0   1   1   1   0   1   1   0   1   1   0   1   2   1   2   1   0   1   2   1   2   1   0   1   1   1   2   1   0   2   2   1   2   2   1   1   0   0   2   0   1   0   2   1   1   0   1   2   2   1   2   2   2   0   1   1   1   1   1   1   1   1   1   2
 MK-3-8                 1   0   1   1   1   2   1   1   2   1   1   2   1   0   2   1   2   1   0   1   2   1   0   2   1   1   2   1   1   0   2   1   1   1   1   0   2   2   1   0   2   1   2   2   1   1   2   1   0   1   2   0   2   1   1   2   1   1   0   2   1   1   1   1   0   0   1   2   0   1   1   1   1   1   1   1   1   1   1   1   0   0   0   1   1   1   1   2   0   1   1   1   2   1   2   0   1   1   1   2   2   0   0   0   2   1   1   2   2   1   0   2   1   0   1   2   0   1   1   1   1   1   2   0   1   1   2   1   1   1   2   0   2   2   2   1   0   1   1   1   0   1   2   0   1   1   0   1   2   1   2   0   0   1   2   1   2   1   1   1   1   1   2   1   0   1   2   2   2   1   1   1   1   0   2   0   1   0   2   1   1   0   1   2   2   1   2   2   2   1   1   1   1   0   0   1   1   1   1   2
 MK-3-9                 0   0   0   1   1   2   1   1   1   1   1   2   1   0   2   0   2   1   0   2   2   1   0   2   1   2   1   1   1   0   2   2   2   1   1   0   2   2   0   0   2   1   2   2   1   1   2   1   0   1   2   0   2   1   1   2   2   0   1   2   1   1   1   1   0   1   1   1   1   1   1   1   0   0   2   1   0   1   1   1   0   0   1   1   1   1   2   2   0   2   1   1   1   1   2   0   1   1   1   2   2   0   0   0   2   0   0   2   2   1   0   2   1   0   1   2   0   2   1   0   1   1   2   0   1   1   2   1   1   1   2   1   2   2   2   1   0   1   1   1   0   0   2   0   1   1   0   1   2   1   2   1   1   1   1   1   1   1   1   1   1   1   2   1   0   1   2   2   2   1   1   1   1   0   2   0   1   0   2   1   1   0   1   2   1   1   1   2   1   1   1   2   1   0   1   1   1   1   2   2
 MK-3-10                0   0   0   2   1   1   1   1   1   1   1   2   1   0   2   0   2   1   1   2   2   1   0   2   1   2   1   1   1   0   1   2   2   1   1   0   1   2   0   0   1   2   2   2   1   1   2   1   0   1   2   0   2   2   0   2   1   0   1   1   1   2   2   1   0   1   1   1   1   1   2   1   1   0   2   0   0   1   1   1   0   0   1   1   1   2   2   2   0   2   1   1   1   1   2   0   1   1   0   2   2   0   0   0   2   0   0   2   2   1   0   2   1   0   0   2   0   2   1   0   1   1   1   0   0   1   2   1   1   1   2   1   1   1   1   1   0   1   1   1   0   0   2   1   1   1   0   1   2   1   2   1   1   1   1   0   1   1   1   1   1   1   2   1   0   1   2   1   2   1   1   0   1   0   2   1   1   0   2   1   2   0   2   1   1   1   1   2   1   1   1   2   2   0   1   1   1   1   2   2
 MK-3-11                1   0   1   1   1   1   1   1   2   0   1   2   1   0   1   0   2   1   1   2   2   1   0   2   1   2   1   1   1   0   1   2   1   1   0   1   1   2   0   1   1   2   2   2   0   1   2   2   0   1   2   0   2   2   0   2   1   0   1   1   1   2   2   1   0   1   1   1   1   0   2   1   1   0   2   0   0   1   1   1   1   0   1   1   1   2   2   2   0   2   0   2   2   1   2   0   1   1   0   2   2   0   0   0   2   0   0   2   2   0   1   1   1   0   0   2   0   2   1   0   0   2   2   0   0   1   1   0   1   1   1   1   0   1   1   1   0   1   1   1   0   0   2   1   2   0   0   1   1   1   2   1   1   1   1   0   1   1   1   1   1   1   2   1   0   1   2   1   2   1   1   0   1   0   2   1   1   0   2   1   2   1   2   1   1   1   1   2   1   1   1   2   1   0   1   1   1   1   2   2
 MK-3-12                1   0   1   2   1   0   1   1   2   0   1   2   1   1   1   0   1   1   1   2   2   1   0   2   1   1   1   1   1   0   1   2   1   1   0   1   1   2   1   1   0   2   1   2   0   1   2   2   0   1   2   1   2   2   1   1   1   0   0   1   1   2   2   1   0   2   2   1   1   0   2   1   1   0   0   0   0   1   1   1   1   0   1   1   1   2   2   2   0   2   0   2   2   1   2   0   1   1   1   2   2   0   0   1   2   1   0   2   2   0   1   1   2   0   0   2   0   1   1   0   0   2   2   1   0   1   1   0   1   1   1   1   1   1   2   1   0   0   1   1   0   0   2   1   2   0   0   0   1   1   2   1   1   1   1   0   0   1   1   0   1   2   2   0   1   1   2   1   2   1   1   0   1   1   2   1   1   0   2   1   1   2   2   1   1   2   1   2   1   1   0   2   1   0   1   1   1   1   2   2
 MK-3-13                1   0   1   1   1   0   1   1   2   0   1   2   1   1   1   0   1   1   1   2   2   1   0   2   1   1   1   1   1   0   0   2   1   1   0   2   0   2   1   2   0   2   1   2   1   0   2   2   1   1   2   1   2   2   1   1   1   0   0   0   1   2   2   1   0   2   2   1   1   1   2   1   1   0   0   0   1   1   1   2   1   0   2   2   1   2   2   2   0   2   0   2   2   1   2   0   1   0   1   2   2   2   0   1   1   0   0   2   2   0   2   2   1   0   0   2   0   1   1   0   0   1   2   1   0   1   1   2   1   1   1   1   1   1   2   1   0   1   1   1   0   0   2   1   2   0   1   0   1   1   2   1   1   2   1   0   1   1   1   0   1   2   2   0   1   1   1   1   2   1   1   1   1   1   2   1   1   1   1   1   1   2   0   1   1   2   1   2   1   1   0   1   1   0   1   1   1   1   2   2
 MK-3-14                1   0   1   0   1   0   1   1   2   0   1   2   1   2   1   0   1   1   1   2   2   2   0   2   1   1   2   1   1   1   0   2   1   1   0   1   0   1   1   1   0   2   1   1   2   0   2   2   1   1   2   1   2   2   1   1   1   0   0   1   1   2   2   1   0   2   2   1   1   1   2   1   0   1   0   1   1   1   1   2   1   0   2   2   1   2   2   2   0   0   0   2   2   1   2   1   1   0   1   2   1   2   0   1   1   0   1   2   2   0   1   2   1   0   0   2   0   1   1   0   0   1   2   1   0   1   1   2   2   1   1   0   1   1   2   1   0   1   0   1   0   1   2   1   2   0   1   0   1   0   2   0   1   2   1   0   1   1   1   0   1   2   2   0   1   1   0   1   2   2   1   1   1   1   2   1   1   1   0   1   1   2   0   1   1   2   1   1   1   1   0   2   1   1   0   1   0   1   1   2
 MK-3-15                2   0   1   0   2   0   1   1   2   0   2   2   0   2   1   1   1   1   1   2   2   2   1   1   1   1   1   1   1   0   1   2   0   1   0   0   1   0   1   1   1   2   1   0   2   0   2   2   1   1   2   1   2   2   2   1   1   1   0   1   1   2   2   1   0   2   2   1   1   1   2   1   0   1   0   1   1   1   1   2   1   2   2   2   1   2   2   2   0   0   0   2   2   1   2   1   1   0   1   2   0   2   1   1   1   1   1   1   2   0   0   2   1   1   1   2   0   1   1   0   0   1   2   1   0   1   1   1   2   1   1   0   1   1   1   1   0   1   1   1   0   1   2   1   1   1   1   0   2   0   2   0   1   2   1   0   1   1   1   1   1   2   2   0   1   1   0   1   2   2   1   1   1   1   2   1   1   1   0   1   1   2   0   1   0   2   1   1   1   2   0   2   1   1   1   0   0   1   1   1
 MK-3-16                2   0   1   0   2   0   1   1   2   0   2   1   0   2   1   1   1   1   1   1   2   2   2   1   1   1   1   1   1   0   1   2   0   2   0   0   0   0   0   1   1   2   1   0   2   0   2   2   1   1   2   1   1   2   2   1   1   1   0   1   0   2   1   1   0   2   2   1   1   1   2   1   0   1   0   1   1   1   1   2   1   2   2   1   1   2   2   2   0   0   0   1   2   0   2   1   1   0   1   2   1   1   2   1   1   1   0   1   1   0   0   1   1   1   1   2   0   1   1   0   0   1   2   1   0   2   1   1   1   1   1   0   1   0   1   1   0   1   0   1   0   1   2   1   1   1   1   0   2   0   2   0   1   2   1   0   1   1   1   1   1   2   2   0   2   1   0   1   2   2   1   1   1   1   2   1   1   1   1   1   1   2   0   1   0   2   0   1   1   2   0   2   1   1   1   0   0   1   1   0
 MK-4-1                 0   1   1   1   0   2   0   2   1   2   1   0   1   1   0   1   1   2   1   1   1   1   1   2   2   2   1   1   1   1   2   1   0   1   1   1   2   1   2   0   1   2   0   1   1   1   2   1   2   1   1   2   0   0   1   1   1   1   1   2   0   0   0   1   2   1   1   0   1   2   1   0   0   0   1   0   2   1   2   1   1   0   0   1   0   1   1   1   1   0   1   2   1   1   1   1   1   0   1   2   1   0   0   2   1   0   1   1   2   2   1   1   0   2   0   2   0   0   0   0   2   1   1   1   0   1   0   2   1   0   1   0   0   1   0   0   1   1   0   1   1   2   1   1   0   0   1   2   1   0   1   0   0   1   1   1   1   1   1   2   1   2   2   1   1   0   1   0   2   2   1   2   2   0   1   2   0   1   1   2   0   1   0   1   1   2   0   0   0   1   2   2   1   1   1   0   1   0   0   0
 MK-4-2                 0   1   1   1   1   1   0   2   1   2   1   0   0   1   0   2   1   2   1   0   1   1   1   2   2   2   1   2   1   1   2   1   1   1   1   0   2   1   1   0   1   2   0   1   1   1   1   1   2   1   1   2   1   2   1   1   1   1   0   2   0   0   0   1   1   0   1   0   1   2   1   0   0   1   1   0   2   1   2   1   1   0   0   1   0   1   1   1   2   1   1   2   1   1   0   1   1   0   1   2   1   1   0   2   1   0   1   1   2   2   1   1   0   2   1   2   0   0   0   0   2   1   1   1   0   0   0   2   1   0   1   0   0   1   1   0   1   1   0   1   1   2   2   1   0   0   1   2   1   0   1   0   0   1   1   1   1   1   2   1   1   2   2   1   1   0   1   0   2   1   1   2   2   0   2   2   0   1   1   2   2   0   1   1   1   2   0   1   0   1   2   1   2   2   1   0   1   0   0   0
 MK-4-3                 0   1   2   1   1   1   0   2   1   2   1   1   0   0   0   2   1   2   1   0   1   1   1   2   2   2   1   2   1   0   2   1   1   1   1   0   2   0   1   0   2   2   0   1   1   1   1   0   1   1   1   1   1   2   1   1   2   1   1   2   0   0   0   1   1   1   1   1   0   2   2   0   1   1   1   0   2   1   1   1   1   0   0   2   0   1   2   1   1   1   1   2   0   1   1   1   1   0   1   2   1   1   0   2   1   1   2   0   2   2   1   0   1   2   0   2   0   0   0   0   2   1   1   1   1   0   0   2   1   0   1   0   0   1   1   0   1   1   0   1   1   2   2   1   1   0   1   2   1   0   1   0   1   1   2   1   1   1   2   1   1   2   2   1   1   1   1   0   1   1   1   2   2   0   1   1   0   1   1   1   2   0   1   1   1   2   0   1   0   1   2   1   1   1   1   0   1   0   0   0
 MK-4-4                 1   0   2   1   1   1   0   2   1   2   1   1   1   1   0   2   1   1   1   0   1   1   0   2   2   2   1   2   1   0   2   1   1   1   0   0   2   1   1   0   2   2   0   1   1   1   1   0   2   1   1   1   1   2   1   1   2   1   1   1   0   0   0   1   1   1   1   1   0   2   2   0   1   1   1   1   2   1   1   1   1   1   0   2   0   1   2   1   1   0   1   2   0   1   1   1   1   0   1   1   0   0   0   1   1   1   2   1   2   2   0   0   1   1   0   2   0   0   0   0   2   1   1   1   1   0   0   1   1   1   1   1   0   1   1   0   1   1   0   1   1   2   2   1   1   0   1   2   1   0   1   0   1   2   2   1   0   0   2   1   1   2   2   1   0   0   1   1   1   1   1   2   1   0   1   2   1   1   1   1   2   0   1   0   2   2   0   1   0   1   2   1   1   2   1   0   1   0   0   0
 MK-4-5                 2   0   2   1   1   1   0   2   1   2   2   1   1   1   0   2   1   1   1   0   1   1   1   2   1   2   2   2   1   1   2   1   1   1   0   2   2   1   1   0   2   1   1   1   0   2   1   0   2   1   1   1   1   2   1   1   1   2   1   1   0   0   0   1   1   1   1   1   0   0   1   0   1   1   1   1   2   1   0   1   0   1   0   1   0   1   1   1   1   0   1   2   0   1   1   2   1   0   1   0   0   0   0   1   1   1   2   1   2   1   0   0   2   1   0   2   0   0   0   0   2   1   1   1   1   0   0   2   1   1   1   1   0   1   1   0   1   1   0   2   1   2   1   2   1   0   1   1   1   0   1   0   1   1   1   1   0   0   2   2   1   2   2   1   0   0   1   2   2   1   1   2   1   0   0   2   1   2   1   1   2   0   2   0   2   2   0   1   1   1   1   1   1   1   1   0   1   0   0   0
 MK-4-6                 2   1   2   1   1   0   0   1   1   2   2   1   1   1   1   1   0   2   1   0   2   1   1   2   1   1   1   2   1   1   2   1   2   1   2   2   2   0   1   1   2   1   1   1   0   2   2   0   1   1   1   1   1   2   1   1   1   1   1   1   0   1   0   1   2   1   1   1   0   0   1   1   1   1   1   0   2   1   0   1   0   1   0   1   0   1   2   1   1   0   1   2   0   0   1   2   1   0   1   0   0   0   0   1   1   1   2   1   2   1   1   0   2   2   0   1   1   0   0   0   2   1   0   1   1   0   0   1   2   1   1   1   0   1   1   1   1   1   1   1   1   2   1   2   1   0   1   2   1   0   1   0   2   0   0   1   1   1   2   1   1   1   2   1   0   0   1   2   2   1   1   2   2   0   1   2   1   2   1   1   1   0   2   0   2   2   0   1   1   1   1   1   1   1   1   0   1   0   0   0
 MK-4-7                 2   1   2   1   1   0   0   1   1   2   2   1   1   1   1   1   0   2   1   0   2   0   1   1   1   1   1   2   1   1   1   0   2   1   2   1   2   1   1   2   2   1   1   0   0   2   2   0   1   1   1   2   1   2   1   1   1   1   1   1   0   1   0   1   1   1   1   1   0   0   1   1   1   1   1   0   2   1   1   1   0   0   0   1   0   1   2   1   1   0   1   2   1   0   1   2   0   1   1   0   0   0   1   1   1   1   2   1   2   1   0   0   2   2   0   1   1   0   0   0   2   1   0   1   1   0   0   0   2   2   1   1   0   1   1   1   1   1   1   1   1   2   1   2   1   0   1   2   1   0   1   1   2   0   0   1   1   1   1   1   1   1   2   1   1   1   2   2   2   0   1   1   2   1   1   2   2   1   1   0   0   0   2   1   2   2   0   1   1   2   1   1   1   2   1   1   1   0   0   0
 MK-4-8                 2   1   2   1   1   0   0   1   1   2   1   1   1   1   0   1   0   2   1   0   2   0   0   1   0   0   1   2   1   2   1   0   2   0   2   1   2   1   1   2   2   1   1   0   0   1   2   0   1   2   1   2   1   2   1   1   1   0   1   1   1   1   0   0   1   2   2   1   0   0   0   1   0   1   0   0   2   1   1   1   1   0   1   1   0   1   2   1   1   0   1   1   1   1   1   2   0   1   1   0   0   0   0   1   2   1   2   1   2   1   0   0   2   2   0   1   1   0   0   0   2   1   0   1   1   0   0   0   2   2   1   1   0   2   1   1   1   1   1   1   1   2   1   2   1   0   1   1   1   0   1   1   2   1   0   1   1   1   1   1   0   1   2   1   1   1   2   2   2   1   1   1   2   1   1   2   2   1   1   0   0   0   2   1   1   1   1   1   1   2   1   1   1   2   0   1   1   0   1   0
 MK-4-9                 2   1   2   1   1   0   0   1   1   2   1   1   1   1   0   1   0   2   1   1   2   1   0   1   0   0   1   2   2   2   1   0   2   0   2   1   2   1   1   2   2   1   1   1   0   1   2   0   1   2   1   2   0   2   1   1   1   0   1   1   1   0   0   0   1   2   2   0   0   1   1   1   0   1   0   1   2   1   1   1   1   0   1   1   0   1   2   1   1   0   1   1   1   0   1   2   2   2   1   1   0   0   0   1   2   1   2   1   2   1   0   0   2   2   0   1   1   1   0   0   1   1   0   1   1   1   0   1   2   2   1   1   0   2   1   1   1   2   1   1   1   2   1   2   2   0   1   1   1   0   1   1   2   1   0   1   1   1   1   1   0   1   2   1   1   1   2   1   2   1   1   1   2   1   0   2   2   1   0   0   0   0   2   1   1   2   1   1   1   1   1   1   1   2   0   1   1   0   0   0
 MK-4-10                2   1   1   1   1   0   0   1   2   2   1   1   1   2   0   1   0   2   1   0   2   1   0   1   0   0   1   2   1   2   1   0   2   1   1   2   2   0   1   2   2   1   0   1   0   1   2   0   1   2   1   1   1   2   1   1   0   0   1   1   1   0   0   1   1   2   2   0   0   1   1   1   0   2   0   2   2   0   1   1   1   0   1   0   0   1   2   1   1   0   1   1   1   0   2   1   2   2   0   1   0   0   0   1   2   1   2   1   2   1   0   0   1   1   0   1   1   1   0   0   1   1   1   1   1   1   0   2   2   2   1   1   0   2   1   1   1   1   1   1   0   2   1   1   2   1   1   1   1   0   1   2   2   1   0   1   1   1   1   1   0   1   1   1   0   1   1   1   1   1   1   2   2   1   0   1   2   1   0   1   0   0   2   1   1   2   1   1   2   2   1   1   1   2   0   1   1   0   0   0
 MK-4-11                2   1   0   2   1   1   0   1   2   1   1   1   1   2   0   1   0   2   1   1   0   1   0   1   0   0   1   2   1   1   2   0   2   1   1   1   1   0   1   1   2   1   0   1   0   1   1   0   2   2   1   1   0   1   1   2   1   0   1   1   1   0   0   1   1   1   2   0   0   1   1   1   0   2   0   2   2   1   1   2   1   0   1   0   1   1   2   1   1   0   1   0   1   0   2   1   2   2   1   1   0   0   1   1   1   1   2   1   2   1   1   1   1   1   0   1   1   1   0   0   0   1   1   1   1   1   0   2   2   2   1   1   0   2   1   1   1   1   1   1   1   2   1   1   2   1   1   1   1   0   0   2   2   1   0   1   1   0   1   1   0   1   1   1   0   0   0   1   1   1   1   2   2   1   0   2   2   1   0   1   0   0   2   1   1   2   1   1   2   1   1   1   1   2   0   1   2   0   0   0
 MK-4-12                0   1   0   2   1   1   0   2   2   1   2   0   1   2   0   1   1   2   1   1   0   2   0   1   0   0   1   2   1   1   1   0   2   1   0   1   1   0   1   1   2   1   0   1   0   1   1   0   1   2   1   1   0   1   0   2   0   0   1   1   2   0   0   1   1   2   2   0   0   1   1   1   0   2   0   2   2   1   1   2   1   1   1   1   2   1   2   1   1   0   1   0   1   0   2   2   2   2   1   1   0   0   0   0   1   1   2   1   2   1   1   1   1   1   0   1   1   0   0   0   0   1   1   1   2   1   0   2   2   2   1   1   0   2   1   1   1   1   0   1   1   2   1   1   2   1   1   1   1   1   0   1   2   1   0   2   1   0   1   1   0   1   1   1   0   0   1   1   1   1   1   2   2   1   0   2   2   1   1   1   0   0   2   1   1   2   1   1   2   1   0   1   1   1   0   1   2   0   0   0
 MK-4-13                0   1   0   2   1   1   0   2   2   2   2   0   1   2   0   1   1   2   0   1   0   2   0   1   0   0   1   2   1   1   1   0   2   1   0   1   1   0   1   1   2   1   0   0   0   1   1   0   1   2   2   1   0   2   0   2   0   0   2   1   2   0   0   1   1   2   2   1   0   1   1   1   0   2   1   2   2   1   2   2   1   1   1   1   2   1   2   1   1   0   1   0   1   0   2   2   2   2   1   1   0   0   1   0   1   1   1   1   2   0   1   1   1   1   1   1   1   0   1   0   0   1   1   1   2   0   0   2   2   2   1   1   0   1   2   1   1   0   0   1   1   2   1   1   2   1   1   1   1   2   0   1   2   1   0   2   1   0   1   1   0   1   1   1   0   0   2   1   2   1   0   1   2   1   0   2   2   1   1   1   0   1   2   1   0   2   1   1   2   1   0   2   1   1   0   1   2   0   0   0
 MK-4-14                0   1   0   2   1   1   0   1   2   2   2   0   1   2   0   1   1   2   0   1   0   2   0   1   0   0   1   2   1   1   1   0   2   2   0   2   1   0   1   1   2   1   0   1   0   2   1   0   2   2   2   1   0   2   0   1   0   0   2   2   2   0   1   1   1   1   1   2   0   1   1   1   0   2   1   0   2   0   2   2   1   2   1   2   2   2   2   0   1   1   1   0   1   0   2   2   1   2   1   1   0   0   1   0   1   1   1   1   1   0   1   1   1   1   1   1   2   0   1   0   0   1   1   1   2   0   0   2   2   2   1   1   0   1   2   1   1   0   0   1   1   2   1   1   2   1   1   1   1   2   0   1   2   1   1   1   1   0   1   1   1   1   1   2   0   0   2   1   2   1   0   1   2   1   0   1   2   1   0   1   0   1   2   1   0   2   1   0   2   0   1   2   1   1   1   2   2   0   0   0
 MK-4-15                0   1   0   2   1   1   0   1   2   2   2   1   1   2   0   1   1   2   0   1   0   1   0   1   0   1   1   2   1   2   1   0   2   0   0   1   1   1   1   2   2   1   0   1   0   2   1   0   2   2   2   1   0   2   0   2   0   0   2   2   1   0   1   1   1   1   1   2   0   2   1   1   0   2   1   0   2   0   1   1   1   2   1   1   1   2   2   0   1   1   1   0   1   0   2   2   2   1   2   1   0   0   1   0   1   0   1   1   2   0   1   1   2   1   1   1   1   0   2   0   0   1   1   1   2   0   0   2   2   2   1   2   0   1   2   1   0   0   1   1   1   2   1   1   2   1   1   1   1   2   0   1   1   1   1   1   1   0   1   0   1   1   1   2   1   0   2   1   2   1   0   1   2   1   0   1   2   1   0   0   0   1   2   2   0   2   1   0   1   1   1   1   1   2   1   2   1   0   0   0
 MK-4-16                0   2   0   2   1   1   0   1   2   2   2   1   1   2   0   1   1   1   0   1   0   0   0   1   0   1   1   2   1   2   1   0   1   0   0   1   1   1   1   2   2   1   0   0   1   2   0   0   2   1   2   1   0   2   0   2   0   1   2   2   1   0   1   1   1   1   1   2   0   2   2   1   0   1   1   0   2   1   0   1   0   2   1   1   1   2   2   0   1   1   1   0   1   0   2   2   2   1   2   0   0   0   1   0   1   0   1   1   2   0   1   1   2   1   1   1   1   0   2   0   0   1   1   2   2   0   0   2   2   2   1   2   1   1   2   1   0   0   1   1   1   2   1   1   2   1   2   1   1   2   1   1   1   1   1   1   1   0   1   0   1   1   1   2   1   0   2   1   2   1   0   1   2   1   0   2   2   1   0   0   1   1   2   2   0   2   1   0   1   1   1   1   1   2   1   2   1   0   0   0
 MK-5-1                 2   1   1   0   0   0   2   0   2   1   0   2   2   0   1   1   1   2   0   0   0   2   1   1   1   2   1   1   0   1   2   2   1   2   1   1   0   1   0   1   1   1   1   0   1   1   1   1   0   1   1   1   2   1   0   0   2   2   1   2   1   0   0   2   1   2   0   1   1   2   1   2   0   1   0   1   1   1   2   1   1   0   0   1   2   1   1   1   1   1   1   1   1   1   2   1   1   0   0   2   2   0   0   0   1   2   1   1   1   1   2   0   0   2   1   2   1   2   2   1   2   2   1   2   1   1   1   1   0   1   2   1   1   1   1   0   0   2   0   2   0   1   1   0   2   1   1   2   1   1   2   2   0   1   1   2   1   2   2   1   1   0   0   2   2   2   2   1   1   0   2   0   1   2   2   1   2   0   0   0   2   0   0   0   1   1   1   1   0   1   0   1   1   1   2   1   1   0   2   2
 MK-5-2                 2   1   1   0   0   0   2   0   2   1   0   2   2   0   1   0   0   2   0   0   0   2   1   1   1   2   1   2   0   0   2   2   1   1   1   1   0   1   0   1   1   0   1   0   1   1   1   1   0   1   1   1   2   1   0   0   2   2   1   2   1   0   1   1   1   2   0   1   1   2   1   2   0   1   1   1   1   1   2   1   1   0   0   2   2   1   1   1   1   1   1   1   2   1   2   1   1   1   1   2   2   0   0   0   1   2   1   1   1   1   2   1   0   2   1   2   1   2   2   1   2   1   1   2   1   1   0   1   0   1   2   2   1   1   1   0   1   2   1   2   0   1   1   0   2   2   1   2   1   1   2   2   1   0   1   1   2   2   1   1   1   0   1   2   1   2   2   1   1   0   2   0   1   2   2   0   1   0   0   0   2   0   0   0   1   1   2   1   0   1   0   1   1   1   2   1   0   0   2   2
 MK-5-3                 2   0   1   0   0   0   2   0   1   1   0   2   1   0   1   0   2   2   0   0   0   2   1   1   1   2   1   1   0   0   2   2   1   1   1   2   0   1   0   1   1   0   2   0   1   1   0   1   0   1   1   1   2   2   1   0   2   2   1   2   1   0   1   1   1   2   0   1   1   2   1   2   0   1   1   1   0   1   2   1   1   0   0   2   2   1   0   1   1   1   1   1   2   2   2   1   1   1   1   2   1   0   0   0   1   2   1   2   1   1   2   1   0   2   1   2   1   2   2   1   0   1   1   2   0   1   0   1   0   1   2   2   1   1   0   0   1   1   1   2   0   1   1   1   2   2   0   2   0   1   2   2   2   0   1   1   2   2   1   1   1   0   1   2   1   2   1   1   0   0   2   0   1   2   2   0   1   0   0   0   2   1   0   0   1   1   2   2   0   1   0   1   1   1   2   1   0   0   2   2
 MK-5-4                 2   0   1   0   0   0   2   1   0   1   0   2   1   1   1   0   2   2   0   1   0   2   1   1   1   2   1   1   1   0   2   2   0   1   1   1   0   1   0   1   1   0   2   0   1   1   0   1   1   1   1   1   1   2   2   0   2   2   2   2   1   0   1   1   1   2   0   1   1   2   0   2   0   2   1   1   0   1   2   1   1   0   0   2   2   1   0   1   1   1   1   1   2   2   2   1   0   1   1   2   1   0   0   0   1   2   1   2   1   1   2   0   0   1   1   1   1   2   2   1   0   1   0   2   1   1   0   1   0   1   2   2   1   1   0   1   1   0   1   2   0   1   1   1   2   2   0   2   1   1   2   2   2   0   0   1   2   2   1   1   2   0   1   0   1   2   1   1   0   0   2   1   1   1   2   1   1   0   0   1   2   1   0   1   1   2   1   2   1   0   2   1   1   1   2   0   0   0   2   2
 MK-5-5                 2   1   1   0   0   0   2   1   0   1   1   1   1   1   1   0   2   2   0   0   0   2   2   1   1   2   1   1   1   0   2   2   0   1   0   1   0   1   0   1   1   0   2   0   1   1   0   2   1   1   0   1   1   2   2   0   2   2   2   2   1   0   1   1   1   2   1   1   1   2   0   2   0   2   1   1   0   0   1   0   1   0   0   2   1   1   1   1   1   0   1   1   2   2   2   1   0   2   1   2   1   1   0   0   1   2   1   2   1   1   2   0   0   1   1   2   2   1   2   1   1   1   0   2   1   1   0   1   0   1   2   2   2   1   0   1   1   0   1   1   1   1   1   1   2   2   0   2   1   1   2   2   2   0   0   1   1   2   1   1   1   0   1   0   1   2   1   1   0   0   2   1   1   1   2   1   1   0   0   0   2   1   0   1   1   1   1   1   1   0   2   1   1   1   2   0   0   0   2   2
 MK-5-6                 2   1   1   0   0   1   1   2   0   1   1   1   1   1   1   0   1   2   0   0   0   2   1   1   1   2   1   0   0   0   2   2   0   1   0   1   0   1   0   1   1   0   1   0   1   1   0   2   2   1   1   1   1   2   2   0   2   1   2   2   0   0   1   1   1   2   1   1   2   2   1   2   0   2   1   1   0   0   1   1   1   0   0   2   1   0   1   2   1   0   1   1   2   2   2   2   0   2   1   1   1   1   0   0   2   1   1   2   1   0   2   0   0   1   2   2   0   0   2   1   1   1   0   2   1   1   1   1   0   2   2   2   2   1   1   1   1   0   1   0   1   1   1   1   2   2   0   2   1   1   2   2   2   0   0   2   1   2   1   1   0   0   1   1   1   2   1   1   0   0   1   1   1   1   2   1   1   0   1   0   2   0   0   1   2   1   1   1   1   0   2   1   1   1   2   0   1   0   2   2
 MK-5-7                 2   1   2   0   0   1   1   2   0   1   1   1   1   1   1   0   1   2   0   1   0   2   1   1   1   2   1   0   0   0   1   2   0   1   0   1   1   1   0   2   1   0   1   0   1   1   1   1   2   1   2   1   2   2   2   1   2   1   1   2   0   0   2   1   1   2   0   1   2   2   1   2   0   2   1   1   0   0   1   1   0   0   0   2   1   1   1   2   0   1   1   1   2   2   2   2   0   2   1   0   2   1   0   0   2   1   1   2   1   0   2   0   1   1   2   1   0   0   2   1   1   1   0   2   1   2   1   1   1   2   2   2   2   1   1   1   0   0   1   0   1   1   1   1   2   2   0   2   1   1   2   2   1   0   0   1   0   1   1   1   1   0   1   1   1   2   1   1   0   0   0   1   0   1   1   1   0   1   1   0   2   1   1   0   2   1   1   1   1   0   2   1   1   1   2   1   1   0   2   1
 MK-5-8                 2   0   2   0   0   1   1   1   0   1   0   1   0   1   2   0   1   2   0   1   0   1   0   1   1   2   1   0   1   0   2   2   0   1   0   1   1   1   1   1   1   0   1   0   1   1   1   1   2   1   2   1   2   2   2   1   2   1   1   1   0   0   2   1   1   2   0   1   2   2   2   2   0   2   1   1   0   0   1   1   0   0   1   2   1   1   1   2   0   1   1   1   2   2   2   2   0   2   1   1   2   1   0   0   2   2   1   2   1   0   2   1   0   1   2   1   0   0   2   1   1   1   0   2   1   2   1   2   1   2   1   2   2   1   1   1   0   0   1   0   1   1   1   1   2   2   0   2   1   1   2   2   0   0   0   1   0   1   1   1   1   0   1   1   1   2   1   1   0   1   0   1   0   1   1   1   0   1   1   0   2   1   1   1   2   1   1   1   1   0   1   1   1   1   1   1   2   0   2   1
 MK-5-9                 1   0   2   0   1   1   1   0   0   1   0   2   0   1   2   0   1   2   0   1   0   0   0   1   0   2   1   0   2   0   2   2   1   1   1   1   1   1   1   1   1   1   1   0   1   2   1   1   2   1   2   1   2   2   2   0   2   1   1   1   0   0   2   1   1   2   1   1   2   2   2   2   0   2   1   1   0   0   1   0   0   0   1   2   1   1   1   1   0   1   1   2   0   1   2   2   0   2   2   1   2   1   0   0   2   2   1   2   1   1   2   0   1   1   1   1   0   0   2   1   1   2   1   2   2   2   1   0   1   2   1   2   1   1   1   2   0   1   1   0   1   1   1   1   2   1   1   2   1   1   2   2   0   0   1   1   0   1   1   1   1   0   1   1   1   2   1   1   0   1   0   1   0   1   0   1   1   1   1   0   2   1   2   1   2   1   1   1   1   0   1   1   1   1   2   1   1   0   2   1
 MK-5-10                1   0   2   0   1   1   1   1   0   1   0   2   0   1   1   1   1   2   0   1   1   1   0   1   0   2   1   0   2   0   2   2   1   1   1   1   1   1   1   0   1   1   1   0   1   1   1   1   2   1   2   1   2   2   2   1   2   1   1   1   0   0   2   1   1   2   1   1   2   1   1   2   0   2   1   0   2   0   0   0   0   0   1   2   1   1   2   1   0   0   1   2   1   1   2   2   0   2   2   1   2   1   0   0   2   2   1   2   1   0   2   1   1   1   1   1   0   0   2   1   1   2   1   2   2   1   1   1   1   2   1   2   1   2   2   2   1   1   1   0   1   1   1   0   2   1   1   2   0   1   2   2   0   0   2   0   1   1   1   0   1   0   1   1   1   2   1   1   0   1   0   1   0   2   0   1   1   1   1   1   2   1   2   1   1   1   1   1   1   0   1   1   1   1   2   1   1   0   2   1
 MK-5-11                1   1   2   0   1   1   1   1   1   2   0   2   0   1   1   1   1   2   0   1   1   1   0   1   0   1   1   0   2   0   2   2   0   1   1   1   1   2   1   0   1   1   1   0   1   2   0   1   2   1   2   1   2   2   2   1   2   1   1   1   0   1   2   1   1   0   1   0   2   2   1   1   1   2   1   0   2   0   0   0   0   1   1   2   1   1   2   1   0   0   2   1   1   1   2   1   0   2   2   1   2   1   0   0   2   1   2   1   1   0   2   0   1   1   1   1   0   0   2   1   1   1   1   2   2   1   1   0   1   2   2   2   1   2   1   1   1   1   2   1   1   2   1   0   2   1   1   1   1   1   2   2   0   1   2   0   1   1   1   0   1   0   1   2   1   2   1   2   0   1   0   2   0   1   0   1   1   1   1   1   2   1   2   1   1   1   1   1   1   1   1   1   1   1   2   0   1   0   2   1
 MK-5-12                0   1   2   0   0   1   0   1   1   2   0   2   0   1   1   1   1   1   0   1   1   0   0   1   0   2   1   0   2   0   2   2   0   1   1   1   1   2   1   0   1   1   1   0   1   2   0   1   2   1   1   1   1   2   2   1   2   1   1   1   0   2   2   1   1   1   1   0   2   1   1   1   1   2   2   0   2   0   0   1   0   0   1   2   1   0   2   1   0   0   1   1   1   0   2   1   0   1   2   1   2   2   0   1   0   0   2   1   1   0   2   2   1   1   0   1   0   0   1   1   1   1   1   2   2   1   0   0   1   1   2   2   1   2   1   1   1   2   2   1   1   2   1   1   2   1   1   1   1   1   1   2   0   1   2   0   1   1   0   0   1   1   1   2   1   2   1   1   1   2   0   1   0   2   0   1   1   1   1   1   2   1   2   2   1   1   1   1   1   0   1   1   1   2   2   0   1   0   2   1
 MK-5-13                0   1   2   0   0   2   0   1   1   2   0   2   0   1   1   1   1   1   0   1   2   1   0   2   1   2   2   0   2   1   2   2   0   1   1   1   1   2   1   0   1   1   1   0   0   2   0   1   2   1   0   1   1   2   2   1   1   1   1   1   0   2   2   1   0   1   1   0   2   1   1   1   2   2   2   0   2   0   0   2   0   0   2   2   1   0   2   1   1   1   1   2   1   0   2   1   0   1   1   1   1   2   0   1   0   0   2   1   0   1   2   2   1   1   0   1   0   0   1   1   1   1   1   1   2   1   0   0   1   1   2   1   2   1   1   1   2   1   2   1   1   1   1   2   2   1   1   1   2   1   1   2   1   1   2   0   1   1   0   0   1   1   1   1   1   1   1   1   1   1   0   1   0   2   0   1   1   1   1   1   2   2   2   2   2   1   1   1   1   0   1   0   1   2   2   1   1   0   2   1
 MK-5-14                0   1   2   0   0   2   1   1   1   2   0   2   0   1   1   1   1   1   0   1   2   1   0   1   1   2   1   0   2   1   1   2   0   1   1   1   1   2   1   0   2   1   1   0   0   2   1   1   2   1   0   2   1   2   2   1   1   1   2   1   0   2   1   1   0   1   0   0   2   1   1   1   1   2   2   0   2   0   0   2   0   0   2   2   1   0   2   1   1   1   2   1   1   0   2   1   0   2   1   2   1   2   0   1   0   0   2   1   0   1   2   2   1   1   0   1   0   0   1   2   1   1   1   1   1   1   0   0   1   1   2   1   2   1   1   1   2   1   2   1   1   1   1   2   2   1   1   1   2   1   1   2   1   0   2   0   1   1   0   0   1   1   0   2   1   1   1   1   1   1   0   1   0   2   0   1   1   2   1   1   1   2   2   2   2   1   1   1   1   0   1   0   1   2   2   1   1   0   2   1
 MK-5-15                0   1   2   0   0   2   1   1   1   2   0   2   0   1   2   1   1   1   0   1   2   1   0   1   1   2   1   0   2   1   0   2   1   2   0   1   1   2   1   0   2   1   2   0   0   2   1   0   2   1   0   2   1   2   2   1   1   1   2   1   0   2   1   1   0   1   0   0   2   1   1   1   1   2   1   0   1   0   0   2   1   1   2   2   1   0   1   1   1   1   2   1   1   0   2   1   0   1   1   2   1   2   0   2   0   0   2   1   0   1   2   2   1   0   1   0   0   0   1   1   1   1   1   2   1   1   0   0   0   1   1   1   2   1   0   1   2   1   1   1   1   1   1   2   1   1   1   1   2   1   1   1   1   0   2   0   1   1   0   0   1   1   0   2   1   1   0   1   2   1   0   1   0   2   0   1   1   2   0   1   1   2   0   2   2   1   1   1   1   0   1   0   1   2   2   2   1   0   2   0
 MK-5-16                1   1   2   1   0   2   1   1   1   2   0   2   0   1   1   1   1   1   0   1   1   1   0   1   0   2   1   0   2   1   0   2   1   2   0   1   1   2   1   0   2   1   2   0   0   1   1   1   2   2   0   1   1   2   2   1   1   1   2   1   1   2   1   1   0   1   0   0   2   1   1   1   1   2   0   0   1   2   0   2   1   1   2   2   1   0   1   1   1   1   2   1   1   0   2   1   0   1   0   2   1   2   0   2   1   0   2   1   0   1   2   2   1   0   1   0   0   0   1   1   0   1   1   2   1   1   0   0   0   1   1   1   2   1   0   0   2   0   0   0   2   1   1   2   1   2   1   0   1   1   1   1   1   0   2   0   1   1   0   0   1   1   0   1   1   2   0   1   2   1   0   0   0   2   0   1   1   2   1   1   1   2   0   2   1   1   1   1   1   0   1   0   1   2   2   2   1   0   2   0
 MK-6-1                 1   2   1   0   2   1   2   1   1   2   1   1   1   1   1   2   1   0   0   1   0   1   1   1   1   2   0   2   1   1   2   0   1   1   0   0   1   0   0   0   2   2   0   0   2   0   0   1   1   1   0   1   0   0   1   1   2   1   2   2   2   0   1   0   0   1   1   2   1   1   1   1   0   2   1   1   1   1   0   2   1   0   2   0   1   1   0   1   2   0   1   2   1   1   0   1   1   2   1   1   1   2   2   1   2   0   1   1   1   1   2   0   2   1   1   2   1   1   1   0   1   1   1   0   0   1   1   1   1   1   1   2   2   0   1   2   2   1   2   1   0   1   2   1   1   1   1   1   0   1   1   0   2   1   1   1   1   0   2   1   0   1   1   2   2   1   1   2   1   1   2   1   0   2   1   0   1   0   1   1   2   1   2   1   0   1   0   2   1   1   1   0   0   2   2   1   1   1   2   2
 MK-6-2                 1   2   1   0   2   1   2   1   1   2   1   1   1   1   1   2   1   0   0   1   0   1   2   1   2   2   1   2   1   1   2   0   1   1   1   1   1   0   0   0   2   2   1   0   2   0   0   1   0   1   1   1   1   1   2   1   2   1   2   1   2   0   1   0   0   1   1   2   2   1   2   1   0   2   1   2   1   1   0   2   1   1   2   0   1   1   0   1   2   0   1   2   1   1   0   1   1   2   1   1   1   2   2   1   2   1   1   1   1   1   2   0   2   1   2   2   1   1   1   0   1   1   0   0   0   1   1   1   1   1   1   2   2   0   1   2   1   1   2   1   1   1   2   1   1   1   1   1   0   1   1   0   2   1   1   2   0   0   2   2   0   1   1   2   2   1   1   2   1   1   2   2   1   1   1   0   1   0   0   2   2   1   1   1   0   1   0   2   1   1   1   0   0   2   2   1   1   1   2   1
 MK-6-3                 1   1   1   0   2   1   2   1   1   2   1   1   2   1   1   2   1   0   0   1   0   1   1   1   2   2   1   2   1   0   1   0   1   1   1   1   1   0   1   0   2   2   1   0   2   0   0   1   0   1   1   1   2   1   2   1   1   1   2   1   2   0   1   0   0   1   1   2   2   1   1   1   0   2   1   2   1   1   0   2   1   1   2   0   1   1   0   1   2   0   1   2   1   1   0   1   1   2   1   1   1   2   2   1   2   2   0   1   1   1   2   1   2   2   1   2   1   1   1   0   1   2   1   0   0   1   1   1   1   1   1   2   2   0   1   2   1   1   2   1   1   1   1   2   1   1   1   1   1   2   1   0   1   1   1   2   1   0   2   1   0   1   1   2   2   1   1   2   1   1   2   2   1   0   1   0   1   0   0   1   2   2   1   2   0   1   0   2   1   1   1   0   1   2   2   1   1   1   2   1
 MK-6-4                 2   1   1   0   1   1   2   1   1   2   1   1   1   1   1   2   1   1   0   1   0   1   0   1   1   2   1   2   1   0   1   0   1   1   1   1   1   0   1   0   2   2   0   0   2   0   0   1   1   1   1   1   2   0   1   1   1   1   2   1   2   0   1   1   0   1   1   2   2   1   0   1   0   2   1   2   0   1   0   2   1   1   2   0   1   1   1   1   2   0   1   1   1   0   0   1   1   1   1   1   1   2   2   1   2   1   0   1   0   1   1   1   2   2   1   2   0   1   1   0   1   2   1   1   0   1   2   1   1   1   1   2   2   0   0   2   1   1   2   2   1   0   1   1   1   1   0   1   1   2   0   0   1   1   1   2   0   0   2   0   0   1   1   2   2   1   1   2   2   1   2   2   1   0   1   0   1   0   1   1   2   2   2   2   0   1   0   2   1   1   1   0   1   2   2   1   0   1   2   0
 MK-6-5                 2   1   2   0   1   1   2   1   1   2   1   1   1   1   1   2   1   1   0   1   0   1   0   1   1   2   1   2   1   1   1   0   1   1   1   1   1   0   1   0   2   2   0   0   1   0   0   1   1   1   1   1   2   0   1   1   1   1   2   1   2   0   1   1   0   1   1   2   2   1   0   1   0   2   1   2   0   2   0   2   1   1   1   0   1   1   2   1   2   0   1   0   1   0   0   1   1   1   1   1   1   2   2   1   2   1   0   1   0   0   1   1   2   1   1   2   1   1   1   0   1   2   1   1   0   1   2   1   1   1   1   1   2   1   1   2   1   1   1   2   1   0   1   1   1   1   0   0   2   2   0   0   1   1   1   2   0   1   2   0   0   1   1   2   2   2   2   2   2   0   2   2   1   0   1   0   1   0   1   1   1   2   2   1   0   1   0   2   1   1   1   0   1   2   2   1   0   0   2   0
 MK-6-6                 2   1   2   0   1   1   2   0   0   2   1   0   1   1   1   1   1   1   1   1   0   1   0   1   1   2   0   1   1   1   2   0   1   1   0   1   1   0   1   0   2   2   0   0   1   1   1   1   1   1   1   1   2   0   1   1   1   2   2   1   2   0   1   1   0   1   1   2   1   1   0   1   0   2   1   0   1   2   0   2   1   1   1   1   1   1   2   1   2   0   1   0   1   0   0   1   1   1   1   2   1   2   2   1   2   1   0   1   0   0   0   1   0   1   1   1   1   1   1   0   1   2   1   1   0   1   2   1   1   1   1   1   2   1   1   2   1   1   1   2   1   0   1   1   1   1   0   0   1   2   0   0   1   0   2   2   0   1   2   0   0   0   1   2   2   2   2   2   1   1   2   2   1   0   1   0   1   0   1   1   1   2   2   1   0   1   0   2   1   1   1   0   1   2   2   1   1   0   2   0
 MK-6-7                 2   1   2   0   1   1   2   0   0   2   1   0   1   1   1   0   1   2   1   1   0   1   0   2   1   2   0   1   1   1   2   1   1   2   0   1   1   0   1   0   1   2   0   1   1   1   1   1   1   1   1   1   2   0   2   1   1   2   1   1   2   0   1   1   0   0   1   2   0   1   0   1   0   1   1   1   1   2   0   2   1   1   0   1   1   1   1   1   2   0   1   0   1   0   0   1   1   1   1   2   1   2   2   1   2   1   0   1   0   0   0   1   0   1   1   1   1   1   1   0   1   2   1   1   0   1   2   1   1   1   0   1   2   1   1   1   0   1   1   2   1   1   1   2   1   1   1   0   1   2   0   1   1   0   2   2   0   1   2   0   0   1   1   2   2   2   2   2   1   1   2   2   1   0   1   0   1   0   1   0   2   2   2   2   0   1   0   2   2   1   0   0   2   1   2   1   1   0   1   1
 MK-6-8                 2   1   2   0   1   1   1   0   0   2   0   0   1   1   1   0   1   2   1   1   0   1   0   2   1   2   1   1   1   2   2   1   1   2   0   1   1   0   1   0   1   2   0   1   0   1   1   1   1   1   2   0   2   0   2   1   1   1   1   1   2   0   1   1   0   0   1   1   0   1   0   1   0   1   1   1   1   2   0   2   1   0   0   2   1   1   1   1   2   0   1   0   1   0   1   1   2   1   2   2   1   2   2   1   2   1   0   1   0   1   0   1   0   1   1   1   1   1   1   0   1   2   1   1   0   1   2   1   1   1   1   1   1   1   2   1   0   0   1   2   1   1   1   2   1   1   2   0   1   2   0   0   1   0   2   2   0   1   2   1   0   1   1   2   2   2   2   2   1   2   1   2   1   0   1   0   1   1   1   0   2   2   2   2   1   1   0   2   2   1   0   0   2   2   2   1   1   1   1   1
 MK-6-9                 2   1   2   2   1   1   1   0   0   2   2   0   1   1   0   0   1   2   2   1   1   1   0   2   1   2   1   1   1   2   2   1   1   2   0   1   1   0   1   0   1   2   0   0   0   1   1   1   0   0   2   0   2   1   2   1   1   1   0   1   1   0   1   1   0   0   0   1   0   0   1   2   0   1   2   1   2   2   0   1   2   1   0   2   1   1   1   0   2   0   1   0   2   0   1   1   2   0   2   1   1   2   2   1   2   1   0   1   0   1   0   1   0   1   1   1   1   1   2   0   1   2   1   1   0   1   1   1   0   1   1   1   1   1   2   1   0   0   1   2   1   1   2   2   0   1   2   0   1   2   0   0   1   0   2   2   1   1   2   1   1   1   2   2   2   2   2   1   1   2   1   2   1   0   1   0   1   0   1   0   2   1   2   1   1   1   0   2   2   1   1   0   2   2   2   1   1   1   1   1
 MK-6-10                2   1   2   1   1   1   1   0   1   2   2   0   1   1   1   0   1   1   2   1   1   1   1   2   1   2   1   1   1   2   2   1   1   1   0   1   2   1   1   0   1   1   0   0   0   2   1   1   1   0   2   0   2   1   2   1   1   1   0   1   1   0   0   2   0   0   0   1   1   0   1   2   0   1   2   1   2   2   0   2   2   1   0   2   1   1   1   0   2   0   2   0   2   0   1   1   2   0   2   1   2   2   1   1   2   1   0   0   0   1   0   1   0   0   2   0   1   1   1   1   1   2   2   1   0   1   1   1   1   1   1   1   1   1   2   1   0   1   1   2   0   1   2   2   1   1   2   0   1   2   0   1   1   0   2   2   0   1   2   1   1   1   2   1   2   2   2   2   1   2   1   2   1   0   1   1   1   0   1   0   2   1   2   1   0   1   0   1   2   1   1   0   2   2   2   2   1   2   1   1
 MK-6-11                1   1   2   1   1   1   1   0   1   2   2   1   1   1   1   0   2   1   2   1   1   0   1   2   1   2   1   1   2   2   2   1   1   1   0   1   2   1   1   0   1   1   0   1   0   2   1   2   0   0   2   0   2   2   2   1   0   0   0   2   1   0   0   1   0   1   0   1   0   0   1   2   0   1   2   2   2   1   0   2   2   2   0   2   1   1   1   0   2   0   2   0   2   0   2   1   2   0   2   1   2   2   2   1   2   1   0   1   0   1   0   1   1   0   1   0   1   1   1   1   1   2   2   1   0   1   1   1   1   2   2   1   1   1   2   1   0   1   0   1   0   1   1   2   1   1   1   0   1   2   0   1   1   0   2   1   0   1   1   2   1   1   1   1   2   2   1   2   1   2   1   2   1   0   1   1   1   0   1   0   2   1   2   1   0   1   0   2   2   1   1   0   2   1   2   2   1   2   0   1
 MK-6-12                1   1   2   1   1   2   1   0   1   2   2   0   1   0   2   0   0   1   1   1   1   0   2   2   1   2   1   1   2   0   2   1   1   1   1   1   2   1   1   0   1   1   0   1   0   2   1   2   0   0   2   1   1   2   2   1   0   0   0   2   1   0   0   1   0   1   0   0   0   0   1   2   0   1   2   2   2   1   0   2   2   2   0   2   1   1   1   0   2   1   2   1   2   1   2   1   2   0   2   1   2   2   2   1   1   1   0   1   0   1   0   1   0   0   1   1   1   1   1   1   1   2   2   1   0   1   1   1   1   2   2   1   0   1   2   1   1   1   0   1   0   1   1   2   1   1   1   0   1   2   1   1   1   0   2   1   1   1   1   2   1   1   1   1   2   2   1   2   1   2   1   0   2   0   1   1   1   0   1   0   2   1   2   1   0   1   0   2   2   1   0   0   2   1   2   2   1   2   0   0
 MK-6-13                1   1   1   1   1   2   1   0   1   2   2   0   0   2   1   0   0   2   1   1   1   0   2   1   0   2   1   0   1   0   1   1   1   2   0   1   2   1   1   0   1   1   0   2   0   2   2   2   0   0   2   1   0   2   2   0   2   0   0   2   1   1   0   1   1   0   0   1   0   0   1   1   0   0   2   2   2   1   0   2   2   1   1   2   1   1   1   0   2   2   2   1   2   1   2   1   2   0   1   1   2   2   2   1   1   1   0   1   1   1   0   1   0   0   1   1   2   1   2   1   1   1   2   1   0   1   0   1   0   2   2   1   1   0   2   1   1   1   0   1   0   1   1   2   1   1   1   0   1   2   1   1   1   1   1   1   1   1   1   2   1   1   1   1   2   2   1   2   2   2   1   0   2   0   1   2   2   1   1   1   2   1   2   1   0   0   0   2   2   1   0   0   2   1   2   2   1   2   1   0
 MK-6-14                2   1   1   1   2   2   1   0   1   2   2   0   0   2   1   0   1   2   1   1   1   0   2   1   0   2   1   0   1   0   1   1   0   2   1   1   2   1   1   1   2   0   0   1   0   2   1   2   0   1   2   1   0   2   2   0   2   0   0   2   1   0   0   1   1   0   1   0   1   1   1   1   0   0   2   2   2   1   0   2   2   1   1   1   1   1   1   0   2   1   2   1   2   1   2   1   1   0   1   0   2   2   2   1   1   1   0   1   1   2   0   1   0   0   1   1   2   1   2   1   2   1   2   1   0   1   0   0   0   2   2   0   1   0   2   1   1   1   0   1   0   1   1   2   2   1   1   0   2   2   0   1   1   1   1   1   1   2   0   2   1   0   1   1   2   2   1   2   2   2   1   0   1   0   1   1   1   1   1   0   2   1   2   1   0   0   0   2   2   1   0   0   2   1   2   2   1   2   2   0
 MK-6-15                2   1   1   1   1   2   1   0   1   2   2   0   1   2   1   0   0   2   2   1   1   0   2   1   1   2   1   1   1   1   1   1   0   1   0   1   1   1   0   1   2   0   2   1   1   2   1   2   0   1   2   1   1   2   2   0   2   0   0   2   1   0   1   1   1   0   1   0   2   1   1   2   0   0   2   2   1   1   0   2   2   1   1   1   0   1   1   0   2   1   2   1   2   1   2   1   1   1   1   0   2   2   1   1   1   1   0   1   1   2   0   1   0   0   1   1   1   2   2   1   1   1   2   1   0   1   1   0   0   2   2   0   1   0   2   1   1   1   0   1   0   1   1   2   2   1   1   0   2   2   0   1   1   1   1   1   1   2   0   2   2   0   1   1   2   1   1   2   2   2   2   0   1   0   2   1   1   1   1   0   2   1   2   1   0   0   0   2   1   2   1   0   1   1   2   2   1   2   2   0
 MK-6-16                2   1   1   1   1   2   1   1   1   1   2   1   1   2   1   0   0   2   2   1   2   0   1   1   1   2   1   2   1   1   1   2   0   2   0   1   1   1   0   1   2   0   2   1   1   2   1   2   0   1   2   1   1   2   2   0   2   0   0   2   1   1   1   1   1   1   1   0   2   1   2   1   0   0   2   1   1   1   1   1   2   2   1   1   0   1   1   0   2   1   2   1   2   1   2   1   1   1   1   0   2   2   1   1   1   1   0   1   2   2   0   1   1   0   1   2   1   2   2   1   1   1   2   1   1   2   1   2   0   2   2   0   1   0   2   1   1   0   0   1   1   1   1   2   2   1   1   0   2   2   0   1   1   1   1   1   1   2   0   2   2   0   1   1   2   1   1   1   2   1   2   0   1   0   1   1   1   1   1   0   2   1   2   1   0   0   0   2   2   2   1   0   1   1   2   2   1   2   2   0
 
!****************************************** Phenotypic Data **********************************************************
!-100.0 is resevred for missing phenotype
SimulatedTrait1        10.8911   10.3388   10.5729   11.0836    8.9609   10.5941   11.0098   10.2383   10.4451    9.9604    8.6609    9.5496    9.3921    9.7876    9.5582   10.6621    9.3605    9.3939    8.9225   10.9989   10.6804   10.7962   11.0109   10.7211   12.0983    9.4573   10.1674   10.3242    9.0417   10.8563    9.5798   11.4516    7.7976   10.2536   10.4152   11.5555    8.9578    9.3795    8.4935   11.4516   11.3823    9.6683   10.2657   10.1763   10.4038    9.0999   10.3811    9.6675   11.4787   10.2298   10.0882    7.7213   11.1476    9.3873   10.5100   10.2043   11.2469    9.3668   10.4707    8.7161    9.5754   11.0777   10.5570   11.6438    9.4897   11.2372    9.5719   11.3237    7.9423    9.7579   10.4697   11.0330    9.9761    9.0533   10.2280    9.9347   11.4068   10.0333   10.0383    8.7252   10.3354   11.7708   11.0601    9.5269    9.2237    9.2254   11.6036    8.4023    9.6132   10.1964   10.4591    9.7332   11.2586   10.9577   10.4103    9.9108   10.1588   11.4523    6.4839   10.7299   10.0702   10.6792   11.2420   10.4474    9.8341   10.7358   10.0831   11.5939   10.8634   12.2619   11.6112   10.3111   10.7985    8.8489    9.4752   10.6081    9.9398    9.4276    9.8979   10.6973    9.8442    9.4464   11.2545   10.2174   10.8289   11.2484   10.9517   11.5734   10.3555   10.4052   11.1006    9.8389    9.7681   11.4577   11.5762    9.4686    8.8749    8.6837    9.8325    8.9051   11.0235    8.9327   11.8727    9.9532    9.3946   10.4212    9.1257    8.8653    9.4592   10.9622    9.3304    8.5141   10.7217    9.0199   10.3624   11.8680    9.4384   10.2486   12.4499   10.9003    8.9545    9.2450   10.9350    7.2703    9.3327   10.7365   10.1095    8.2890    8.8630    9.2690   10.3010    8.6257   10.0682    9.6805    9.4370    8.4259   10.9997    9.5805    9.4409   10.2096   12.3394   10.4089   10.5824   10.4874    9.4037    9.8997   10.2023    9.8138    8.7329   10.8210   10.0516    9.1726   10.0432    8.9658    8.5639    9.8597   10.4810   11.0994   11.4197    9.9323
 
