# Supplementary material for: Inclusive Composite Interval Mapping of QTL by Environment Interactions in Biparental Populations
Source: PLoS One. 2015 Jul 10;10(7):e0132414. doi: 10.1371/journal.pone.0132414 (PMC4498613; doi:10.1371/journal.pone.0132414)
Supplement: S2 File — (ZIP) [file pone.0132414.s002.zip › F2 population/e=1/run_00097.met]

!**********************Note: lines staring with "!" are remarks and will be ignored in the program********************
!*********************************General Information**********************************
!Assuming F1 = P1 x P2, populations available in QTL IciMapping are: 
!  1, P1BC1F1 = P1 x F1, the first backcrossing where P1 is used as the recurrent parent;
!  2, P2BC1F1 = P2 x F1, the first backcrossing where P2 is used as the recurrent parent;
!  3, F1DH, F1-derived doubled haploids; 
!  4, RIL or F1RIL, recombination inbred lines through the repeated selfing of F1;
!  5, P1BC1RIL, recombination inbred lines through the repeated selfing of P1BC1F1;
!  6, P2BC1RIL, recombination inbred lines through the repeated selfing of P2BC1F1;
!  7, F2, the selfing generation of F1;
!  8, F3, the selfing generation of F2;
!  9, P1BC2F1, the second backcrossing where P1 is used as the recurrent parent; 
! 10, P2BC2F1, the second backcrossing where P2 is used as the recurrent parent;
! 11, P1BC2RIL, recombination inred lines through the repeated selfing of P1BC2F1; 
! 12, P2BC2RIL, recombination inred lines through the repeated selfing of P2BC2F1; 
! 13, P1BC1F2, the selfing generation of P1BC1F1; 
! 14, P2BC1F2, the selfing generation of P2BC1F1; 
! 15, P1BC2F2, the selfing generation of P1BC2F1; 
! 16, P2BC2F2, the selfing generation of P2BC2F1; 
! 17, P1BC1DH, P1BC1F1-derived doubled haploids; 
! 18, P2BC1DH, P2BC1F1-derived doubled haploids; 
! 19, P1BC2DH, P1BC2F1-derived doubled haploids; 
! 20, P2BC2DH, P2BC2F1-derived doubled haploids; 
   7      !Mapping Population (see remarks above)
   2      !Mapping Function (1 for Kosambi; 2 for Haldane; 3 for Morgan)
   2      !Marker Space Type (1 for intervals; 2 for positions)
   1      !Marker Space Unit(1 for centiMorgans; 2 for Morgan)
   6      !Number of Chromosomes (or Linkage Groups)
 200      !Size of the mapping population
   1      !Number of environments
 
!***************************************** Chromosomes and Linkage Maps **********************************************
!Chromosome                 NumMarkers
-CH1                        16
-CH2                        16
-CH3                        16
-CH4                        16
-CH5                        16
-CH6                        16
!Linkage map (Marker name followed by position or the interval length)
 MK-1-1                1     0.000
 MK-1-2                1    10.000
 MK-1-3                1    20.000
 MK-1-4                1    30.000
 MK-1-5                1    40.000
 MK-1-6                1    50.000
 MK-1-7                1    60.000
 MK-1-8                1    70.000
 MK-1-9                1    80.000
 MK-1-10               1    90.000
 MK-1-11               1   100.000
 MK-1-12               1   110.000
 MK-1-13               1   120.000
 MK-1-14               1   130.000
 MK-1-15               1   140.000
 MK-1-16               1   150.000
 MK-2-1                2     0.000
 MK-2-2                2    10.000
 MK-2-3                2    20.000
 MK-2-4                2    30.000
 MK-2-5                2    40.000
 MK-2-6                2    50.000
 MK-2-7                2    60.000
 MK-2-8                2    70.000
 MK-2-9                2    80.000
 MK-2-10               2    90.000
 MK-2-11               2   100.000
 MK-2-12               2   110.000
 MK-2-13               2   120.000
 MK-2-14               2   130.000
 MK-2-15               2   140.000
 MK-2-16               2   150.000
 MK-3-1                3     0.000
 MK-3-2                3    10.000
 MK-3-3                3    20.000
 MK-3-4                3    30.000
 MK-3-5                3    40.000
 MK-3-6                3    50.000
 MK-3-7                3    60.000
 MK-3-8                3    70.000
 MK-3-9                3    80.000
 MK-3-10               3    90.000
 MK-3-11               3   100.000
 MK-3-12               3   110.000
 MK-3-13               3   120.000
 MK-3-14               3   130.000
 MK-3-15               3   140.000
 MK-3-16               3   150.000
 MK-4-1                4     0.000
 MK-4-2                4    10.000
 MK-4-3                4    20.000
 MK-4-4                4    30.000
 MK-4-5                4    40.000
 MK-4-6                4    50.000
 MK-4-7                4    60.000
 MK-4-8                4    70.000
 MK-4-9                4    80.000
 MK-4-10               4    90.000
 MK-4-11               4   100.000
 MK-4-12               4   110.000
 MK-4-13               4   120.000
 MK-4-14               4   130.000
 MK-4-15               4   140.000
 MK-4-16               4   150.000
 MK-5-1                5     0.000
 MK-5-2                5    10.000
 MK-5-3                5    20.000
 MK-5-4                5    30.000
 MK-5-5                5    40.000
 MK-5-6                5    50.000
 MK-5-7                5    60.000
 MK-5-8                5    70.000
 MK-5-9                5    80.000
 MK-5-10               5    90.000
 MK-5-11               5   100.000
 MK-5-12               5   110.000
 MK-5-13               5   120.000
 MK-5-14               5   130.000
 MK-5-15               5   140.000
 MK-5-16               5   150.000
 MK-6-1                6     0.000
 MK-6-2                6    10.000
 MK-6-3                6    20.000
 MK-6-4                6    30.000
 MK-6-5                6    40.000
 MK-6-6                6    50.000
 MK-6-7                6    60.000
 MK-6-8                6    70.000
 MK-6-9                6    80.000
 MK-6-10               6    90.000
 MK-6-11               6   100.000
 MK-6-12               6   110.000
 MK-6-13               6   120.000
 MK-6-14               6   130.000
 MK-6-15               6   140.000
 MK-6-16               6   150.000
!*********************************** Marker Types ********************************************************************
!Co-dominant marker: When heterozygote F1 is present, P1 is coded as 2, F1 is coded as 1, and P2 is coded as 0; Otherwise, P1 is coded as 2, and P2 is coded as 0. 
!Dominant marker: When heterozygote F1 is present, P1 and F1 are coded as 12, and P2 is coded as 0; Otherwise, P1 is coded as 2, and P2 is coded as 0.  
!Recessive markers: When heterozygote F1 is present, P1 is coded as 2, and F1 and P2 are coded as 10; Otherwise, P1 is coded as 2, and P2 is coded as 0. 
!Missing marker is coded as -1. 
 MK-1-1                 0   0   0   0   1   2   1   1   1   0   2   1   1   2   0   1   1   1   1   1   1   0   1   1   1   1   1   2   2   1   1   1   0   0   1   1   1   0   2   1   1   0   1   1   2   1   0   0   2   0   0   0   0   0   0   1   0   1   0   2   0   1   2   0   1   1   0   2   0   2   2   2   0   1   2   0   2   0   0   1   1   1   2   2   1   1   1   1   1   1   1   2   0   2   1   0   2   1   1   1   2   1   1   0   1   0   0   0   1   2   1   2   2   0   2   1   0   0   1   1   2   0   1   2   1   1   0   1   1   0   0   1   0   1   1   2   1   1   2   2   0   2   2   1   2   1   1   0   1   1   2   2   1   1   0   0   1   1   1   0   2   1   1   2   1   2   0   1   2   0   0   2   2   2   1   1   1   0   1   2   1   1   1   1   0   1   0   1   0   2   2   1   0   2   1   1   1   1   1   1
 MK-1-2                 0   0   0   0   1   2   1   1   1   0   2   1   1   2   0   1   0   1   1   1   1   0   1   1   1   1   1   2   2   1   1   1   0   0   1   1   0   0   2   1   1   1   1   0   2   1   0   0   2   0   0   0   0   0   0   1   0   1   0   1   0   1   2   0   1   1   1   2   0   2   2   2   0   1   2   0   1   0   1   1   0   1   2   2   1   1   1   1   0   1   1   2   0   2   1   0   2   1   1   2   2   1   1   1   0   0   0   0   1   2   1   2   2   0   2   1   0   1   1   0   2   0   1   2   1   2   0   1   1   0   0   1   0   1   1   2   1   1   1   2   1   2   0   1   1   1   1   0   1   1   2   2   1   1   0   2   1   1   1   0   2   1   1   2   1   1   1   1   2   0   1   1   2   2   2   1   1   0   1   2   1   1   1   1   1   2   0   1   2   2   2   1   0   1   1   0   1   1   1   1
 MK-1-3                 0   1   0   0   2   2   1   1   1   0   2   1   1   1   0   1   0   1   1   1   1   0   1   1   1   1   1   2   2   1   1   1   1   0   1   1   0   0   2   1   1   1   1   0   2   1   0   0   2   0   0   0   0   0   0   1   1   1   0   1   1   1   2   0   2   1   1   2   0   2   2   2   0   1   2   0   1   0   0   1   0   1   2   2   0   1   1   1   0   1   1   2   0   1   1   0   1   1   1   2   2   1   1   1   0   0   0   0   1   2   1   2   2   0   2   1   0   1   1   1   2   0   1   2   1   2   0   1   1   1   0   1   0   1   1   2   1   1   1   2   1   2   0   1   1   1   1   0   1   1   2   1   1   0   1   2   1   1   1   0   2   1   1   2   1   1   1   1   2   0   1   1   1   2   2   1   1   0   0   2   1   1   1   1   2   2   0   1   2   2   1   0   0   2   1   1   0   2   1   1
 MK-1-4                 0   1   0   0   2   2   1   2   1   0   1   1   1   1   0   1   0   1   1   1   1   0   0   0   1   0   1   2   1   0   1   1   1   0   1   2   1   0   2   1   0   1   0   0   2   1   1   0   2   0   0   2   0   0   0   1   1   1   0   0   2   1   1   0   2   1   1   2   0   2   2   2   0   1   2   0   0   1   1   1   0   0   2   1   0   1   2   1   0   1   1   2   0   1   1   0   1   1   1   2   2   1   0   1   0   0   0   0   1   1   1   2   2   0   2   1   0   1   1   1   2   0   1   2   2   1   1   1   2   1   0   0   0   1   1   1   1   1   1   1   1   2   1   1   1   1   1   0   1   1   2   1   2   1   1   2   1   1   1   1   2   1   1   2   1   1   1   1   2   0   1   1   2   2   2   1   0   1   0   2   0   1   0   2   2   1   0   1   2   1   1   0   0   2   1   1   1   2   1   2
 MK-1-5                 0   2   0   0   2   2   1   1   2   0   1   1   1   1   0   1   0   1   1   1   1   0   0   0   1   0   1   2   1   0   1   1   1   0   1   2   1   1   2   1   0   1   0   1   2   0   1   0   2   0   0   2   0   0   1   1   1   1   0   0   1   1   1   0   2   1   1   2   0   2   2   2   1   1   1   0   0   1   2   1   0   0   2   1   0   1   2   0   0   1   1   2   0   1   1   1   2   1   1   2   1   1   0   1   0   1   0   0   1   1   1   2   2   0   2   1   0   1   0   1   1   1   0   2   2   1   1   1   2   1   1   1   0   1   1   1   1   1   1   1   1   2   1   1   1   1   1   1   1   1   2   1   2   1   1   1   1   1   1   0   2   1   1   1   1   1   1   1   0   0   1   1   2   1   2   0   0   1   0   2   0   1   1   2   2   1   0   1   2   1   1   1   0   2   1   1   0   1   1   1
 MK-1-6                 0   2   0   1   2   2   1   1   1   0   1   1   1   1   0   1   1   1   1   1   0   1   1   0   1   0   1   2   1   0   1   1   1   0   2   2   1   1   2   1   0   1   0   1   2   0   1   0   2   1   0   2   0   0   1   1   1   1   0   0   1   1   1   0   2   1   1   1   0   2   2   0   0   1   1   0   0   1   2   1   0   0   2   1   0   1   1   0   0   0   1   2   1   1   1   1   2   0   2   2   0   1   1   1   0   1   0   0   1   1   1   2   2   0   2   1   0   1   0   1   1   1   0   2   2   1   1   1   2   1   1   1   0   1   1   0   1   1   1   1   1   2   2   1   1   1   1   1   0   2   2   1   2   2   1   1   2   0   1   0   2   2   1   1   1   1   1   2   0   1   1   1   2   0   2   0   0   1   0   2   0   1   1   1   2   1   0   1   1   1   1   1   1   2   1   1   0   1   1   2
 MK-1-7                 0   2   1   1   2   2   1   1   1   1   1   1   1   1   0   1   0   0   1   1   0   1   0   0   1   0   1   2   1   0   1   1   1   1   2   2   1   1   2   1   0   1   0   1   1   0   1   0   1   2   0   2   0   0   1   1   1   1   0   1   1   2   0   0   2   0   1   0   0   2   2   0   0   1   1   0   0   1   2   1   0   0   2   1   0   1   1   0   0   0   1   2   1   1   1   0   2   0   1   2   0   2   1   0   0   0   0   0   1   1   1   2   2   0   2   1   0   2   0   1   1   1   1   2   2   1   1   1   2   1   1   1   0   1   1   0   2   1   1   1   1   1   2   1   1   1   1   1   0   2   2   1   1   2   1   1   2   0   1   1   2   2   1   1   1   1   1   2   0   1   1   2   2   0   2   0   1   1   0   2   0   1   1   0   1   2   0   2   0   1   1   1   1   2   1   1   0   1   1   2
 MK-1-8                 0   2   1   1   2   2   1   1   1   1   1   1   1   0   0   1   0   1   1   2   0   1   0   1   1   0   1   2   1   0   0   1   2   1   2   2   1   1   2   2   1   1   0   2   1   0   2   0   1   2   0   2   0   0   1   1   1   1   0   1   1   2   0   0   2   0   1   0   0   2   2   0   0   1   1   0   0   1   1   1   0   0   2   1   1   1   1   0   0   0   1   2   1   2   1   1   2   0   1   2   1   2   1   1   0   1   0   0   1   1   1   2   2   0   1   1   0   2   0   1   1   1   1   1   2   1   1   1   2   1   1   1   0   1   1   0   2   1   1   1   1   1   2   2   1   1   1   1   0   2   2   1   1   2   2   1   2   0   1   1   2   2   1   1   2   1   1   2   1   1   1   1   1   0   2   0   2   1   1   2   0   1   1   0   1   2   0   2   0   1   1   1   1   2   1   1   0   0   2   2
 MK-1-9                 0   1   1   1   0   2   1   1   1   1   1   1   1   1   0   1   0   1   1   2   1   1   1   1   1   0   1   2   1   0   0   1   1   1   2   2   0   1   1   1   1   1   0   1   1   0   1   0   1   2   1   2   0   0   2   0   1   1   0   1   1   2   0   0   2   0   1   0   0   2   2   0   1   1   1   0   0   1   1   1   0   0   2   1   1   1   1   0   0   0   0   2   0   2   0   1   1   0   1   2   1   2   1   1   0   0   0   0   1   0   1   2   2   0   1   2   0   2   0   1   1   2   1   1   2   2   1   1   1   1   1   0   0   1   1   0   2   1   1   1   1   1   2   2   0   1   1   1   0   2   2   1   1   2   1   1   2   0   1   1   2   2   1   0   1   1   2   2   2   1   1   1   1   1   2   0   2   1   1   1   0   1   2   0   1   2   0   1   0   1   1   1   1   2   1   1   0   0   1   2
 MK-1-10                0   1   1   1   0   2   0   0   1   1   1   1   1   1   0   0   0   1   1   2   1   1   1   1   1   0   1   1   1   0   1   1   2   1   2   2   0   1   1   1   1   1   0   1   1   0   1   0   1   2   1   2   0   0   1   0   1   1   0   1   1   2   0   1   1   0   1   0   0   2   2   1   1   1   1   0   1   1   1   1   0   0   2   0   2   1   1   0   0   0   0   2   1   2   1   1   1   0   1   2   0   2   1   1   0   0   0   0   2   1   1   2   2   0   1   2   0   2   0   1   1   2   1   1   2   2   1   1   1   1   1   1   0   1   1   1   2   1   1   1   1   1   2   1   0   1   1   1   1   2   2   1   1   2   1   2   2   0   1   1   2   2   0   0   1   2   2   2   2   1   1   1   1   1   2   0   1   1   1   1   0   1   2   0   1   2   0   1   0   1   1   1   1   1   0   0   0   0   1   2
 MK-1-11                0   0   1   1   0   2   0   0   0   1   1   1   0   1   0   0   0   1   2   2   2   1   1   1   1   0   1   1   1   0   1   1   2   1   2   1   0   1   1   1   1   1   0   2   1   0   1   0   1   2   2   2   0   1   1   1   1   1   0   1   1   2   0   1   1   2   2   0   1   1   2   1   1   1   2   0   1   1   1   1   0   0   2   0   1   1   1   0   0   0   0   2   2   2   0   1   1   0   1   2   0   1   0   1   1   1   1   0   2   1   1   2   1   0   1   2   1   2   0   0   1   2   1   1   2   2   1   1   2   2   1   1   1   1   1   1   2   1   1   1   1   1   2   1   0   1   0   1   1   2   2   1   1   0   1   0   2   0   1   0   2   2   0   1   2   2   2   1   2   1   1   1   1   1   2   0   1   2   0   1   0   2   2   0   1   2   0   1   1   1   1   1   1   1   0   0   0   0   1   2
 MK-1-12                1   0   1   1   0   2   0   0   0   1   1   1   0   1   0   0   0   1   1   1   2   1   1   1   1   0   1   1   1   0   0   1   2   1   2   2   0   1   1   1   1   1   0   2   1   0   1   0   1   2   2   2   0   2   1   1   1   1   1   1   1   2   0   1   1   2   1   1   1   1   2   1   1   1   1   0   1   2   1   1   0   0   2   0   0   1   1   0   0   0   0   2   1   2   1   1   1   1   1   2   0   1   0   1   1   2   1   0   2   1   1   2   1   1   1   2   1   1   0   0   1   2   1   1   2   2   1   1   2   2   0   1   1   1   1   1   2   1   1   1   0   0   2   1   0   1   0   1   1   1   2   1   1   0   1   0   2   0   1   0   2   1   0   0   2   1   1   1   1   1   1   1   1   2   2   0   1   2   0   1   0   2   2   0   1   2   0   1   1   1   2   1   2   1   1   0   1   0   1   2
 MK-1-13                1   0   1   1   0   2   0   1   0   1   1   0   0   1   0   0   0   1   1   1   2   1   1   1   1   0   1   1   1   0   0   1   2   0   1   2   1   1   1   1   1   2   0   2   1   0   1   0   1   1   2   1   0   2   1   1   1   1   0   2   1   2   0   1   1   2   1   1   1   1   1   2   1   1   1   0   1   2   1   1   1   0   2   0   1   1   1   0   1   0   0   1   1   2   1   1   1   1   1   1   1   1   0   0   1   2   2   1   2   1   1   2   1   0   1   2   2   1   1   0   0   1   0   1   2   2   1   1   2   2   0   1   1   1   1   2   2   1   1   1   0   0   2   1   1   1   0   1   1   1   2   1   0   0   2   0   2   0   1   0   1   1   0   0   2   1   1   1   2   1   1   1   1   2   2   0   1   2   1   1   1   2   2   0   1   2   1   1   1   1   2   1   1   1   1   0   1   0   1   2
 MK-1-14                1   0   1   1   0   2   0   2   0   1   1   0   0   1   0   1   0   1   1   1   2   1   1   1   0   0   1   1   1   0   1   2   2   0   1   2   2   1   1   1   1   2   0   2   2   1   1   0   1   1   2   1   0   1   1   1   1   1   0   2   1   2   0   1   1   1   2   1   1   1   0   2   0   1   1   0   1   2   1   1   1   1   2   0   0   1   1   0   1   0   0   1   1   2   1   1   2   1   1   1   1   1   0   0   1   1   2   1   1   1   1   1   1   0   1   2   2   1   1   0   0   1   0   1   1   2   1   0   1   2   0   1   1   1   1   2   2   1   1   1   1   0   2   2   2   2   0   1   1   1   2   1   0   1   2   1   2   0   1   0   1   1   0   0   2   0   1   1   1   1   2   1   1   2   2   0   0   2   1   1   1   2   2   0   1   2   1   1   1   2   2   1   1   2   1   0   1   0   1   2
 MK-1-15                1   0   0   1   1   2   0   2   0   1   1   0   0   2   0   2   1   2   2   1   2   1   1   1   1   0   1   1   0   0   1   2   2   1   0   2   2   1   1   1   1   2   0   2   2   1   1   0   1   1   2   1   0   1   1   1   1   1   1   2   0   1   1   1   0   1   2   1   1   1   0   2   0   1   1   0   1   2   0   1   1   1   2   0   0   1   1   0   1   0   0   2   1   2   1   1   2   1   1   1   1   1   0   0   1   1   2   1   1   1   1   1   1   1   2   1   2   2   1   1   0   1   0   1   1   2   1   0   1   1   0   1   1   1   1   1   2   2   1   1   1   1   2   2   2   2   1   2   1   1   2   1   0   2   2   1   2   1   1   1   1   1   0   0   2   1   1   1   2   1   2   1   1   1   2   0   0   2   1   1   1   2   2   1   1   2   1   1   1   2   2   1   1   2   1   0   0   0   1   2
 MK-1-16                1   0   2   1   1   1   2   2   0   1   1   0   1   2   0   2   1   2   1   1   2   1   1   2   2   0   1   0   0   1   1   2   1   1   0   2   2   1   1   1   0   1   1   2   2   1   1   0   1   1   2   0   1   1   1   1   1   2   0   2   0   1   1   1   1   1   2   1   1   1   0   2   0   0   1   1   2   2   0   1   1   1   2   1   1   1   1   0   1   0   0   1   1   1   1   1   2   1   1   1   1   1   1   0   1   2   2   1   1   1   1   1   1   1   2   1   2   1   1   1   0   1   0   1   1   2   1   0   0   1   0   1   1   0   1   2   1   2   0   1   1   1   2   2   2   1   1   2   1   2   2   1   0   2   2   1   2   1   1   1   1   0   1   0   2   1   1   1   1   1   2   1   2   1   2   0   0   2   1   2   2   2   2   1   1   1   1   1   1   1   1   1   1   2   1   0   0   0   2   2
 MK-2-1                 0   1   0   2   0   1   2   0   1   0   1   0   1   0   0   1   0   0   2   1   0   0   0   2   2   2   0   2   0   2   0   1   2   1   2   1   0   1   1   2   0   1   1   1   1   1   0   2   0   0   2   0   0   2   0   1   1   1   0   1   0   0   0   1   2   1   1   0   0   0   1   0   1   2   0   2   1   1   1   2   0   2   2   1   0   1   1   1   0   0   2   0   1   1   0   0   2   1   0   1   1   2   0   2   0   1   2   2   2   0   1   2   1   1   0   1   2   0   1   1   2   1   1   0   2   1   0   1   2   0   1   1   1   2   1   2   1   1   0   1   2   1   0   2   0   1   1   1   2   1   1   1   2   1   1   2   2   0   2   2   2   0   2   1   1   1   2   1   0   1   1   2   1   0   1   1   2   1   2   0   1   2   0   0   1   2   0   2   1   1   0   2   2   1   1   0   2   1   0   2
 MK-2-2                 0   1   0   1   0   1   2   0   0   0   1   0   1   0   0   2   0   0   2   1   1   0   0   2   1   2   0   2   1   2   1   1   2   1   2   1   1   2   1   2   0   1   1   1   2   2   0   2   0   0   2   0   0   2   0   1   1   1   0   1   0   0   1   1   1   1   0   0   0   0   1   1   0   2   0   2   1   2   2   1   0   2   2   1   1   1   1   1   0   0   2   0   0   1   0   1   2   1   0   1   1   2   1   2   0   1   2   2   2   0   1   2   0   2   0   1   1   0   0   1   2   1   1   0   2   1   0   2   1   0   1   1   1   2   1   2   1   1   0   1   2   1   0   2   0   1   1   0   2   1   1   1   2   1   1   2   2   0   2   2   2   0   2   1   0   1   2   1   0   1   1   2   1   0   1   1   2   1   2   0   1   2   0   1   1   2   0   2   0   1   0   2   2   1   1   0   2   1   0   2
 MK-2-3                 0   2   0   1   1   0   2   0   0   0   1   0   1   0   0   2   0   0   2   1   2   0   0   2   1   2   0   2   1   2   1   2   1   1   1   1   2   2   1   1   0   1   1   1   2   1   1   2   0   0   2   1   0   1   0   1   1   1   1   1   0   0   1   1   1   1   0   0   0   0   1   1   0   2   0   2   1   2   2   1   0   2   2   0   1   1   2   1   0   1   2   0   0   1   0   1   2   2   0   1   2   2   1   2   1   1   1   2   2   0   1   2   0   2   0   1   1   1   0   2   2   1   1   0   2   1   0   1   2   1   1   1   1   2   1   2   0   1   1   1   2   0   1   2   0   1   1   0   2   1   2   1   2   1   1   2   2   0   2   2   2   0   2   1   0   1   2   1   1   1   0   2   1   1   1   1   2   1   2   0   2   2   0   1   1   1   0   2   1   1   0   1   2   0   1   1   2   0   0   2
 MK-2-4                 0   2   0   1   1   1   2   1   0   0   1   0   2   0   0   2   0   1   2   1   2   0   1   2   1   2   0   2   1   2   1   1   1   2   0   1   2   1   1   1   1   1   1   1   2   1   1   1   0   0   1   1   0   2   0   1   1   1   1   1   0   0   1   1   0   1   0   0   0   0   1   1   0   2   0   2   1   1   2   1   1   2   2   0   1   1   2   1   0   1   2   0   1   1   0   1   2   2   1   0   2   2   1   2   0   1   1   1   2   1   1   2   0   1   0   1   1   1   0   2   2   1   1   0   2   1   0   1   2   2   0   1   1   2   0   2   0   0   1   1   2   0   1   2   0   1   1   0   1   1   2   0   2   1   1   2   2   0   2   2   2   0   2   1   0   1   2   1   1   1   0   2   1   1   2   1   2   1   2   0   1   2   0   2   1   1   1   1   0   1   0   1   2   0   1   0   1   0   0   2
 MK-2-5                 0   2   0   1   1   1   2   1   0   0   1   0   2   0   0   2   0   1   2   1   2   0   1   2   1   2   0   2   1   1   1   1   1   2   0   0   2   1   1   1   1   1   1   1   1   1   1   1   0   0   1   1   0   2   0   1   1   1   2   1   0   0   1   1   0   1   0   1   0   0   1   1   0   2   0   2   1   1   2   1   1   2   2   0   2   1   2   1   0   2   2   0   1   1   0   1   2   2   1   0   2   1   2   1   0   1   1   1   2   1   1   2   0   2   0   1   0   2   2   2   2   1   2   0   2   1   0   1   2   2   0   1   1   2   0   2   0   1   1   1   2   0   1   2   1   0   1   0   1   0   1   0   2   1   1   2   1   0   2   2   1   0   2   1   0   1   2   2   1   1   0   2   1   1   1   0   2   1   2   0   1   2   0   2   1   1   1   1   0   2   1   1   2   0   1   2   1   0   1   2
 MK-2-6                 1   1   0   1   1   1   2   1   0   0   1   0   1   0   0   2   0   1   2   0   2   1   1   2   1   2   0   2   1   1   1   1   1   1   0   0   2   1   1   1   1   1   1   0   1   1   1   1   0   0   1   1   0   2   0   1   1   1   2   0   0   0   0   2   0   2   0   1   0   0   1   0   0   2   0   2   1   1   1   1   1   2   2   0   2   1   1   1   0   2   2   0   1   1   0   1   1   2   1   1   1   1   1   1   0   1   1   1   1   1   1   2   0   2   0   1   0   1   2   2   2   1   2   0   2   1   0   1   1   2   0   1   1   2   0   2   1   1   1   1   1   0   2   2   1   0   0   0   1   0   1   0   2   1   1   2   2   0   2   2   1   0   2   1   1   1   2   2   1   1   0   2   0   1   0   0   2   1   2   0   1   2   1   2   1   1   1   1   0   2   1   1   2   0   1   1   1   0   1   2
 MK-2-7                 1   1   0   1   1   1   2   1   0   0   1   0   2   0   0   2   0   1   2   0   2   1   1   2   1   2   0   0   1   1   1   1   2   1   1   0   2   1   1   0   1   1   1   0   1   1   0   1   0   0   1   1   0   1   0   1   0   1   2   0   0   0   1   2   0   2   0   1   0   0   1   0   0   1   0   2   1   1   1   1   1   2   2   0   2   1   1   1   0   1   2   0   2   1   0   1   1   1   1   1   1   1   1   1   1   1   1   2   1   1   0   2   0   2   0   1   0   1   2   2   2   1   2   0   2   1   0   1   1   2   0   1   1   2   0   1   1   1   0   1   1   0   2   2   1   0   1   0   2   0   1   0   2   1   1   2   2   0   2   2   1   0   2   1   0   1   1   2   1   1   0   0   0   1   0   0   2   1   2   0   1   2   1   2   1   1   1   1   0   2   1   1   2   0   1   1   1   0   1   2
 MK-2-8                 1   1   0   2   1   1   1   2   0   0   1   0   2   0   0   2   0   1   2   0   2   1   1   2   1   1   0   0   2   1   1   1   2   1   0   0   2   1   1   0   1   1   1   0   1   1   0   1   0   1   1   1   0   0   0   1   0   1   2   0   0   0   1   2   0   1   0   0   1   1   1   0   0   0   0   2   1   1   1   1   1   2   2   0   2   2   1   1   1   1   2   0   2   1   0   1   1   1   2   2   0   1   1   1   0   1   1   2   1   1   0   2   0   2   0   1   0   1   2   2   2   1   1   0   2   0   1   1   1   2   1   1   1   2   0   1   1   1   0   1   0   0   2   2   1   0   1   0   1   0   1   1   2   0   1   2   2   0   2   2   1   0   2   1   0   1   0   2   1   2   0   0   0   1   1   0   2   1   2   0   1   2   1   2   1   1   1   1   0   2   1   1   2   0   1   1   1   0   1   2
 MK-2-9                 1   1   1   2   1   0   1   2   0   0   1   0   2   0   1   2   0   0   2   0   1   1   1   2   1   1   0   0   2   1   1   1   2   1   0   0   2   1   1   1   1   1   1   0   1   1   0   1   1   1   1   0   0   0   0   1   0   1   2   0   2   0   1   2   1   1   0   0   2   1   2   0   1   0   0   2   1   1   0   1   1   2   2   0   2   2   1   1   1   1   2   0   1   1   0   1   1   1   2   2   0   1   1   0   1   1   0   2   1   1   0   1   0   2   0   1   1   1   2   2   2   1   0   0   2   1   2   1   1   2   1   1   1   2   0   1   0   1   0   1   0   0   1   2   1   1   1   0   2   1   1   2   2   0   0   2   2   1   2   1   1   0   1   1   0   0   0   2   1   2   1   0   0   1   2   0   2   1   2   1   1   1   1   2   1   0   1   1   0   2   1   1   1   1   1   1   1   0   1   2
 MK-2-10                2   1   1   2   1   0   1   1   0   0   1   0   2   1   1   2   0   0   2   0   1   1   1   2   1   0   1   0   2   1   1   1   2   1   0   0   2   1   1   1   0   1   1   0   1   2   0   1   1   2   1   0   0   0   0   1   0   1   2   0   2   0   1   2   1   1   1   1   2   1   2   1   1   0   0   2   1   1   1   1   1   1   2   0   2   1   1   1   1   0   2   0   1   1   2   1   1   1   2   2   0   1   1   0   1   1   0   2   1   1   0   1   0   2   0   1   2   2   2   2   2   1   0   0   1   1   2   0   1   1   1   1   1   2   0   1   0   1   1   1   0   0   0   2   1   1   1   1   2   1   1   2   2   0   0   1   2   1   2   1   1   0   1   2   0   0   0   2   0   2   1   0   0   2   1   0   1   1   2   1   1   1   1   2   1   0   1   1   0   2   1   1   1   1   2   1   2   0   1   2
 MK-2-11                2   1   2   1   1   0   1   1   0   0   1   0   2   1   1   2   1   0   2   1   0   2   1   2   1   1   1   0   1   1   1   1   2   1   0   0   2   1   1   1   0   1   1   1   1   1   0   1   2   2   1   1   0   0   1   1   0   0   1   0   2   0   1   2   1   1   1   1   2   2   2   1   1   1   0   2   1   1   1   1   1   1   2   0   2   1   1   1   1   0   2   1   1   1   2   2   2   1   1   2   0   1   1   1   1   1   0   2   1   1   0   1   0   2   0   2   1   1   1   2   2   1   0   0   1   1   2   0   0   1   1   1   0   2   0   0   0   1   0   1   0   0   0   1   1   1   0   2   2   1   1   2   2   0   0   1   2   1   2   1   1   0   1   2   1   0   0   2   0   2   1   0   0   1   1   0   1   1   2   0   1   1   1   2   1   0   1   1   0   1   1   2   1   1   2   0   2   1   1   2
 MK-2-12                1   1   2   1   0   0   1   1   0   0   1   0   2   1   1   2   1   0   2   1   1   2   1   2   1   1   0   0   1   1   1   1   2   1   0   0   2   0   0   1   0   1   1   1   1   1   0   1   2   1   1   1   0   1   1   1   0   0   1   0   1   0   1   2   1   0   1   1   2   0   2   1   2   1   0   2   1   1   1   1   1   1   2   0   2   0   1   1   1   1   2   1   1   1   2   2   1   0   1   2   0   1   1   1   1   1   0   2   1   1   0   2   0   2   0   1   0   1   1   2   2   1   1   0   1   1   2   0   0   1   1   1   1   1   0   0   0   2   0   2   0   0   0   1   1   1   0   2   2   0   1   1   2   0   0   2   2   1   2   1   1   1   1   1   1   0   0   2   0   2   2   1   0   1   1   0   1   1   1   0   1   1   0   2   1   0   1   1   0   1   1   1   0   1   2   0   2   2   1   2
 MK-2-13                1   1   2   1   1   0   1   1   0   1   0   1   2   1   1   2   1   0   2   1   1   2   2   2   1   1   0   1   1   2   1   0   2   1   0   0   2   0   1   1   1   1   2   1   2   1   1   1   2   2   1   1   0   2   1   2   0   0   1   0   0   0   1   2   0   0   1   1   2   0   2   1   2   0   0   2   1   1   1   0   1   1   2   0   2   1   1   1   1   1   2   0   1   1   2   2   2   0   1   1   0   1   2   1   1   1   0   2   1   0   1   2   0   2   0   2   0   1   0   2   2   1   1   0   1   2   2   0   1   1   1   0   1   1   0   1   0   2   0   2   0   0   0   1   1   1   1   2   2   0   1   1   2   0   0   2   1   1   2   1   1   1   1   1   1   0   0   2   0   2   2   1   0   1   1   0   1   1   1   0   1   1   0   2   1   0   1   1   0   1   1   2   0   0   2   0   2   1   1   2
 MK-2-14                1   1   2   1   2   0   1   1   1   1   0   1   2   1   2   2   1   0   2   1   0   2   2   2   1   1   1   2   1   2   1   0   2   1   0   0   2   1   1   0   1   1   2   1   2   1   1   1   2   2   1   1   0   2   1   2   1   1   1   0   0   0   1   2   1   0   1   0   1   0   2   1   2   1   1   2   1   1   1   0   1   1   2   0   2   1   1   1   1   1   2   0   1   1   2   2   2   0   1   1   1   2   1   0   1   1   0   2   1   0   1   2   0   2   0   2   0   1   0   2   1   1   1   0   0   2   2   0   1   1   1   0   1   2   0   1   1   2   0   2   0   1   0   1   1   1   1   2   2   0   1   1   2   0   0   2   1   1   2   1   1   1   1   1   1   0   1   2   0   2   2   1   0   1   1   0   1   1   1   0   1   1   0   1   1   0   1   1   0   1   1   2   0   0   2   1   2   1   1   2
 MK-2-15                1   1   2   1   1   0   1   1   1   0   0   1   2   1   2   2   1   0   2   1   0   2   2   2   1   1   1   2   1   2   0   0   2   1   0   1   2   1   1   0   2   1   2   1   2   1   1   1   2   2   1   1   0   2   1   2   1   1   2   0   0   1   1   2   0   1   1   0   1   1   2   1   2   1   1   1   1   1   1   1   1   1   2   0   2   1   1   1   2   1   2   0   1   1   2   2   1   1   1   1   1   2   1   0   1   1   0   2   1   1   2   2   0   2   0   2   0   1   0   2   1   1   1   0   0   2   1   2   1   1   2   1   1   2   0   1   1   2   1   2   0   1   0   1   2   1   0   2   1   0   0   1   2   0   0   2   1   1   2   1   1   1   0   0   1   0   1   2   0   2   2   1   0   1   1   0   1   2   1   1   1   0   0   1   0   0   1   1   0   1   1   2   0   0   2   1   2   1   1   2
 MK-2-16                1   1   2   1   1   1   1   1   1   0   0   1   2   1   2   1   1   0   2   1   0   2   1   2   1   1   1   2   1   2   0   0   2   2   0   1   2   1   1   1   1   1   2   1   1   1   1   1   2   2   1   1   0   2   1   2   1   1   1   1   0   0   1   2   0   1   1   0   1   2   2   1   2   1   1   2   1   2   0   2   1   1   2   0   2   1   1   0   2   1   2   0   1   1   2   2   1   1   1   1   1   2   2   0   1   1   1   2   1   0   2   2   0   2   0   2   0   2   2   2   1   1   2   0   0   2   1   2   2   1   2   1   1   2   0   1   1   2   1   2   1   1   0   1   1   1   0   2   1   0   0   1   2   0   0   2   1   1   2   1   1   1   0   0   1   0   1   2   0   2   2   1   0   0   1   0   1   1   1   1   0   0   0   1   0   0   1   2   0   0   1   2   0   0   2   1   1   1   1   2
 MK-3-1                 1   2   0   2   1   0   0   0   2   0   2   2   0   1   0   0   0   1   1   0   0   0   1   1   1   1   2   1   1   0   2   1   1   2   1   2   0   2   1   1   1   2   0   1   1   2   0   1   2   1   1   2   1   0   2   1   0   2   1   1   0   1   1   1   1   2   0   1   1   1   1   0   1   1   1   0   2   1   1   1   2   2   1   0   0   1   1   1   2   2   1   1   1   2   1   2   2   2   1   0   1   1   2   2   2   2   0   1   1   2   2   1   1   1   2   1   2   2   1   1   0   0   1   1   2   2   1   1   1   1   1   1   2   0   2   0   1   2   2   2   2   1   2   0   1   0   1   1   0   0   2   0   0   0   1   1   1   0   0   0   0   1   0   0   1   2   0   2   1   2   1   1   1   0   2   0   1   2   1   0   2   1   1   1   0   1   1   2   1   2   1   0   1   0   0   2   2   1   1   0
 MK-3-2                 1   2   0   2   1   1   0   0   2   0   2   2   0   1   0   0   0   1   1   0   1   0   1   1   1   1   2   1   1   0   2   1   1   1   1   1   0   2   1   2   1   2   0   0   1   2   0   0   1   0   1   2   1   0   2   1   0   2   1   1   0   1   1   1   1   2   0   1   1   1   1   0   2   1   1   0   2   1   2   1   1   2   1   0   0   1   2   2   2   2   1   1   1   2   1   2   2   2   1   0   1   1   1   2   1   1   1   1   1   2   2   0   1   2   2   1   2   2   1   1   0   1   1   1   2   2   1   1   1   1   1   1   2   0   2   0   1   2   2   2   2   0   2   0   1   1   1   1   0   0   2   1   0   0   1   0   1   1   0   0   0   1   0   0   1   2   0   2   1   2   1   1   2   0   2   0   1   2   1   0   2   1   2   1   0   1   1   2   1   2   1   0   1   0   0   2   2   1   1   0
 MK-3-3                 1   2   0   2   1   1   0   0   2   1   2   1   0   0   0   2   0   1   1   1   1   1   1   1   1   1   1   2   1   0   2   1   1   1   1   1   0   2   0   2   1   2   0   0   1   2   0   1   1   1   1   1   1   0   1   1   0   2   1   1   1   1   1   1   2   2   0   1   1   1   0   0   2   1   1   0   2   1   2   1   0   2   1   0   0   0   2   2   2   2   0   1   1   2   1   1   2   2   1   0   1   1   1   1   1   1   1   1   1   2   2   0   1   2   2   1   2   2   1   1   1   1   1   0   2   2   1   1   1   1   1   1   2   0   2   0   1   1   2   2   2   1   2   0   2   1   1   1   0   0   2   1   1   0   1   1   1   1   1   0   1   1   0   0   1   2   0   2   1   2   2   1   1   0   2   2   1   2   1   0   2   2   2   1   0   0   1   2   1   2   2   0   1   0   0   2   2   0   2   0
 MK-3-4                 1   1   0   2   1   1   0   0   2   1   1   2   0   0   0   2   0   1   0   1   1   1   2   1   1   1   2   2   1   0   2   1   1   1   1   1   0   2   0   2   1   2   0   1   1   2   0   1   1   1   1   1   1   1   1   1   0   2   1   1   2   1   1   2   1   2   0   1   1   0   1   0   2   1   1   0   2   1   2   1   1   2   1   0   0   0   2   2   2   2   0   1   1   1   1   1   2   2   1   0   0   1   1   1   1   0   1   1   1   2   1   0   1   2   2   1   2   2   1   1   1   1   1   1   2   2   1   1   0   1   1   1   2   1   2   1   1   1   2   2   2   1   2   0   2   0   2   1   0   0   2   1   1   0   1   0   1   1   1   0   0   1   0   1   1   2   0   2   1   2   2   1   1   0   2   2   1   2   1   0   2   1   2   1   0   1   1   2   1   2   2   1   1   0   0   2   2   0   2   0
 MK-3-5                 1   1   0   0   1   1   1   0   2   1   1   1   0   0   0   1   0   1   0   1   1   1   1   1   1   0   1   2   1   0   2   1   1   2   1   1   0   2   0   2   2   2   0   1   1   2   0   1   0   1   1   1   1   1   1   1   0   2   1   1   2   1   1   2   1   1   1   0   1   0   1   0   2   1   1   0   2   1   2   1   0   2   1   0   0   0   2   2   2   1   0   1   2   1   0   1   2   1   0   0   0   1   1   1   0   1   1   1   2   2   1   0   2   2   2   2   1   1   1   1   1   1   1   0   2   2   1   1   1   1   1   1   2   2   2   1   1   2   1   1   2   1   2   0   2   1   2   1   0   0   1   1   1   0   1   0   1   1   1   0   0   1   0   2   1   2   0   2   1   2   1   1   1   0   2   1   2   2   1   0   2   2   1   1   0   1   1   1   2   2   2   1   1   0   0   2   2   0   2   0
 MK-3-6                 1   1   0   0   1   1   1   0   1   2   1   1   0   1   0   2   2   1   1   1   0   1   2   1   1   0   1   2   1   0   2   1   1   2   1   1   1   2   0   2   2   2   0   1   1   2   0   1   0   1   1   1   1   1   1   1   0   2   1   1   1   1   1   2   2   1   1   0   1   1   1   1   2   0   1   0   2   1   2   1   0   2   1   1   0   0   2   2   2   1   0   1   2   1   0   0   2   1   0   0   1   1   1   1   0   1   1   1   1   2   1   0   2   1   0   2   1   2   1   0   1   1   2   0   2   1   1   1   1   1   1   1   2   2   2   1   1   2   1   1   1   2   2   0   1   1   2   1   0   0   1   1   1   1   1   0   1   2   1   0   0   1   0   2   1   2   0   2   1   2   1   1   1   1   2   1   2   2   1   0   2   2   1   1   0   1   1   1   2   2   1   1   1   0   1   1   2   0   2   0
 MK-3-7                 1   1   0   0   1   1   1   1   1   2   1   1   0   1   1   2   2   0   1   1   1   1   1   1   1   0   2   2   1   0   2   2   1   2   1   2   0   2   0   2   2   2   0   0   1   2   0   1   0   1   1   1   1   1   1   1   0   2   1   1   1   1   1   2   2   1   0   0   0   1   1   1   1   0   1   0   2   1   2   1   0   2   0   1   0   0   2   1   2   0   0   1   2   1   0   0   0   1   0   0   1   1   1   1   0   1   1   1   1   2   1   0   2   1   0   2   1   2   2   0   1   1   2   1   2   1   1   1   1   1   0   0   2   2   2   1   1   2   1   1   1   2   2   0   2   1   2   2   0   0   1   2   1   1   1   1   1   2   1   1   0   1   0   2   1   2   0   2   1   2   1   1   1   1   2   0   2   2   1   0   2   1   1   1   0   1   1   1   2   1   0   1   1   0   1   1   2   0   2   0
 MK-3-8                 1   1   0   1   1   1   0   2   1   2   1   1   0   1   0   0   1   0   1   1   1   1   1   2   1   0   2   2   1   0   2   2   1   2   1   2   0   2   0   2   2   2   0   1   1   2   1   1   0   2   1   1   1   1   2   1   1   2   1   1   1   1   0   2   2   1   1   0   0   1   1   1   1   0   1   0   2   1   2   1   0   2   0   1   0   0   2   1   2   0   0   1   1   1   0   0   1   1   0   0   1   1   1   0   0   1   1   1   1   2   1   0   2   1   0   2   1   2   2   0   1   1   2   1   2   2   1   1   0   1   0   1   2   2   2   1   1   2   1   1   1   2   1   0   2   1   2   2   0   1   1   2   1   1   1   1   1   2   1   1   0   0   0   2   1   2   0   2   1   2   1   1   2   1   2   0   2   2   1   1   2   1   1   1   0   1   1   2   2   1   0   1   1   1   1   1   2   0   2   0
 MK-3-9                 1   2   0   1   1   1   0   1   2   2   1   1   1   1   0   0   1   0   1   1   1   1   1   2   1   0   2   2   1   0   2   2   1   2   2   2   0   1   0   2   0   2   0   1   1   1   1   1   0   1   1   1   1   1   2   1   0   2   1   1   2   1   0   2   1   1   1   0   1   1   1   1   2   0   1   0   2   1   1   1   0   2   0   1   0   0   1   1   1   0   0   1   2   1   0   0   0   1   0   0   1   1   1   0   0   1   0   1   2   2   1   0   2   2   0   2   1   2   1   2   1   2   2   1   2   2   1   1   0   1   0   1   2   2   2   1   1   2   1   1   2   1   1   0   2   1   2   2   0   1   0   2   1   1   1   0   1   2   1   1   0   0   1   2   2   2   0   1   1   1   0   0   1   1   2   0   2   1   1   1   2   1   1   1   1   1   1   2   2   0   1   1   1   1   1   1   1   0   2   0
 MK-3-10                1   2   0   1   1   1   0   1   2   2   1   1   1   1   0   0   1   0   0   1   1   1   0   2   1   0   2   2   1   0   2   1   1   1   2   2   0   1   0   2   1   2   0   1   1   1   1   0   0   1   1   1   2   1   2   1   0   2   0   1   1   0   0   2   1   2   0   0   1   1   1   1   1   2   1   1   2   1   1   1   1   2   0   2   0   0   1   1   1   0   0   1   2   1   0   1   0   1   0   0   1   2   1   1   0   1   0   1   2   2   1   0   2   2   0   1   1   2   1   2   1   2   2   1   2   2   1   0   0   1   1   1   2   2   1   1   1   2   1   1   2   1   1   0   2   2   2   2   0   1   1   2   1   1   1   0   1   2   1   1   0   0   1   2   2   2   0   1   1   0   1   0   1   1   2   0   2   1   1   1   2   0   1   0   0   1   1   2   2   1   2   1   1   1   1   1   1   1   2   0
 MK-3-11                1   1   0   1   1   1   0   1   2   2   2   1   1   1   0   0   1   0   0   1   1   1   2   2   2   0   2   2   2   1   2   1   1   2   1   2   0   1   0   2   1   1   0   1   1   1   1   1   0   0   1   1   2   0   2   1   0   1   0   1   1   1   0   2   1   1   0   0   0   1   1   1   1   2   1   0   2   0   1   0   1   2   2   2   0   0   0   1   2   1   0   1   2   1   0   1   0   1   0   0   1   2   1   1   0   1   0   1   2   2   1   0   1   2   0   2   1   1   1   2   1   2   2   1   2   2   2   0   0   1   1   1   2   2   1   1   1   2   1   1   2   2   1   0   1   2   2   2   0   2   1   2   1   1   1   0   1   2   1   2   0   1   1   2   2   2   0   1   1   0   1   0   1   0   2   1   2   1   1   1   2   0   1   0   0   2   1   2   2   2   2   1   1   1   1   1   1   1   2   0
 MK-3-12                1   1   0   1   1   1   0   2   2   2   2   2   1   0   0   0   1   1   0   1   1   1   2   2   2   0   2   2   2   1   2   1   1   1   2   2   0   1   0   2   1   1   1   1   0   1   1   1   1   0   1   1   1   0   2   2   0   1   0   1   1   1   1   2   0   1   0   0   1   1   1   1   1   2   2   1   1   0   2   0   1   2   2   1   0   0   0   1   2   1   1   0   2   1   0   2   0   1   0   0   1   1   2   1   1   1   0   1   2   2   2   0   1   2   0   2   0   1   1   2   1   2   2   1   2   2   2   1   0   1   1   1   2   2   1   1   1   2   1   1   2   2   1   1   0   2   2   2   0   1   1   2   1   1   1   0   1   1   2   2   0   1   1   2   0   2   0   1   1   0   1   0   0   1   2   1   2   1   1   1   2   0   1   1   0   2   1   2   2   2   2   1   1   1   1   1   1   1   2   0
 MK-3-13                1   1   0   1   1   1   0   2   2   2   2   2   0   0   1   0   1   1   0   1   1   1   2   2   2   0   2   2   2   1   2   1   1   1   2   2   0   1   0   2   1   2   1   1   1   0   1   2   1   0   1   1   1   0   1   2   1   1   0   1   1   1   1   2   0   1   0   0   1   1   1   1   1   2   2   0   1   0   2   0   1   2   2   1   1   0   0   0   2   1   1   0   1   1   0   2   0   1   0   0   1   0   1   1   1   1   0   0   2   2   2   0   2   2   0   2   0   1   0   2   1   0   2   1   2   2   2   1   0   2   0   1   0   2   1   1   1   2   1   1   2   2   1   1   0   2   2   2   0   1   1   1   1   0   2   2   1   1   2   1   0   1   1   2   0   2   0   1   2   0   1   1   0   2   2   1   1   2   2   1   2   0   1   1   0   2   1   2   2   1   2   1   2   1   1   1   1   1   2   0
 MK-3-14                1   1   0   1   1   1   0   2   1   2   2   2   0   0   1   0   1   1   0   1   1   1   2   1   2   0   2   2   2   1   2   1   1   1   1   2   0   1   1   2   1   2   2   1   1   0   0   2   1   0   0   0   0   0   1   2   1   1   0   1   1   1   1   2   0   1   0   0   1   1   1   1   2   2   2   0   1   1   2   1   1   2   1   1   1   0   0   1   2   1   1   0   2   1   0   2   0   1   0   0   1   0   1   1   2   0   1   0   2   2   2   1   2   2   2   1   2   1   0   2   1   0   2   1   1   2   2   1   0   2   0   1   1   2   1   1   1   2   1   1   2   2   1   1   0   1   2   2   0   1   1   1   1   0   2   2   2   2   2   0   0   1   1   1   0   2   0   1   2   0   1   1   0   2   2   0   2   2   2   1   1   0   1   1   0   2   1   1   2   1   2   1   2   1   1   1   1   1   2   0
 MK-3-15                1   0   1   2   0   1   0   2   1   2   2   2   0   0   2   1   1   2   1   2   1   0   2   1   2   0   2   1   2   1   2   1   1   1   1   2   0   1   1   2   1   2   2   1   2   0   0   2   2   2   0   0   0   0   0   2   1   1   0   1   1   2   1   2   0   1   0   0   1   2   2   1   2   2   1   0   0   1   2   1   0   1   0   1   1   0   0   1   2   1   1   0   2   1   1   2   0   2   0   0   1   0   1   2   2   0   1   1   2   2   2   1   2   2   1   1   2   1   0   2   1   0   1   1   1   2   2   2   0   0   0   1   1   2   1   0   0   1   2   1   1   2   1   1   1   1   2   2   1   1   1   0   1   1   1   1   2   2   2   0   0   1   1   1   0   2   0   1   1   0   1   1   0   2   2   1   2   2   2   1   2   0   1   1   0   2   1   1   1   1   2   1   2   1   1   0   1   1   2   0
 MK-3-16                1   1   0   1   0   1   1   2   1   2   2   2   0   0   1   1   1   2   1   2   1   0   1   1   2   0   2   1   2   1   1   1   1   1   1   2   1   1   1   2   1   1   1   1   2   0   0   1   2   2   0   0   1   0   0   2   0   1   0   1   1   2   2   2   0   1   0   0   1   2   2   2   1   2   1   1   0   1   2   1   0   1   0   1   1   2   0   1   1   1   1   0   2   1   1   2   0   2   0   0   1   0   1   2   2   0   1   0   2   2   2   1   2   1   0   1   2   1   0   2   1   0   1   1   1   2   2   1   0   0   0   1   1   2   1   1   0   1   2   2   1   1   1   0   1   1   2   2   2   1   1   0   1   1   1   2   2   1   2   1   0   1   1   1   0   0   1   0   1   0   1   2   0   2   2   1   2   1   2   1   2   0   0   1   0   2   1   1   1   1   2   1   2   1   1   1   1   1   2   0
 MK-4-1                 1   1   1   2   1   1   2   1   1   1   2   0   0   1   1   1   1   2   0   1   1   0   1   2   1   0   0   0   1   1   2   1   2   0   1   1   1   0   1   0   1   0   1   1   1   1   2   1   1   1   1   1   2   0   2   1   1   0   1   2   0   0   0   1   0   1   2   1   1   1   1   1   1   2   1   1   0   1   0   2   1   1   2   2   1   1   1   1   0   1   1   2   1   0   2   2   1   0   1   0   0   0   1   2   0   1   2   1   1   1   0   0   1   2   1   1   2   1   0   0   1   1   1   1   2   1   1   2   1   1   1   1   1   0   1   1   1   0   1   1   1   1   1   1   1   0   1   1   0   1   1   0   1   0   0   0   1   2   1   0   1   0   1   0   1   1   0   0   0   2   2   2   1   1   0   2   1   0   2   0   1   1   0   0   2   1   1   1   1   1   1   0   1   1   2   1   0   2   2   1
 MK-4-2                 1   1   1   2   1   1   2   1   1   1   2   0   0   1   1   1   1   2   0   1   2   0   1   2   2   0   0   0   1   1   1   0   2   1   1   0   1   0   1   0   1   0   1   1   1   1   2   1   1   1   1   1   2   1   2   1   2   0   1   2   0   0   0   1   0   1   2   1   1   1   1   1   1   1   1   1   0   1   0   2   1   2   1   2   0   1   1   1   0   1   1   2   1   0   2   2   1   0   1   0   0   0   1   2   0   1   2   1   1   1   0   0   1   2   2   2   2   1   0   0   1   1   1   2   1   2   1   2   1   1   1   1   1   1   1   1   0   0   1   1   1   1   1   1   0   1   1   1   0   1   2   1   1   1   0   0   1   2   1   0   1   1   1   0   1   1   0   0   0   2   2   2   1   0   0   1   1   0   2   0   1   1   0   0   2   1   1   1   1   1   2   0   1   2   1   1   0   2   2   1
 MK-4-3                 1   1   2   2   1   1   2   1   0   1   1   0   0   1   0   1   1   2   0   1   2   0   1   2   1   0   1   0   1   1   1   0   2   1   1   0   2   0   1   1   1   0   1   1   0   1   2   1   1   1   1   2   2   1   2   0   2   0   2   2   0   1   0   1   1   1   2   1   1   1   1   1   1   1   2   1   0   1   0   2   1   2   2   2   0   1   1   1   0   1   1   2   1   0   2   2   1   1   1   0   0   0   1   2   0   1   2   1   1   1   0   0   1   2   1   1   2   1   0   1   1   1   1   2   1   2   1   2   0   1   1   1   0   1   1   2   0   0   1   1   1   1   1   1   0   1   1   1   0   1   2   0   1   1   1   0   1   1   1   0   1   1   1   0   1   1   1   0   2   2   2   2   1   0   1   1   2   0   1   0   1   1   0   0   2   1   1   1   1   0   2   0   0   2   1   1   0   2   2   2
 MK-4-4                 2   1   2   2   1   1   2   1   0   0   1   0   0   1   0   1   1   2   0   1   2   0   1   1   1   0   1   0   1   1   1   0   2   1   1   0   2   0   1   0   1   0   2   1   1   1   2   1   1   1   1   2   2   1   2   1   2   0   2   2   0   1   2   1   1   1   1   1   1   2   1   1   0   1   1   1   1   1   0   2   1   2   2   2   0   0   1   1   1   0   1   2   1   0   2   2   1   1   1   1   1   0   1   2   0   1   2   1   2   1   0   0   1   1   1   1   2   1   0   1   1   0   1   2   1   2   1   2   1   1   0   1   0   1   1   2   0   0   1   2   1   1   1   0   0   1   1   1   0   2   2   0   1   1   1   0   1   1   1   0   2   1   2   0   1   1   1   0   2   2   1   1   1   0   1   1   2   0   1   0   0   1   0   0   1   1   1   1   1   0   2   0   0   1   1   1   0   2   2   2
 MK-4-5                 1   1   1   1   1   1   2   1   0   1   1   0   0   0   0   0   1   2   0   1   2   0   1   1   1   0   1   0   1   1   1   0   2   1   2   0   2   0   1   0   1   0   2   1   1   1   2   1   1   1   1   2   2   1   2   1   2   1   2   2   0   1   2   1   2   1   1   1   1   1   1   1   0   1   1   1   1   1   1   2   1   1   2   2   0   0   1   1   1   1   1   2   2   0   2   2   1   1   1   1   1   0   1   2   0   0   2   1   2   1   0   0   0   1   1   1   2   0   0   1   1   0   1   2   2   2   1   2   1   0   0   1   0   0   1   2   0   0   1   2   1   1   1   1   1   1   1   1   0   1   1   0   1   1   1   0   1   2   1   1   2   1   1   0   1   1   0   1   1   2   1   1   1   0   1   1   2   1   1   0   0   1   0   0   1   1   1   2   1   0   2   1   1   1   1   1   0   2   2   2
 MK-4-6                 1   0   1   1   1   1   2   1   1   1   1   0   1   0   0   0   1   2   1   2   1   0   1   1   1   0   1   0   1   1   1   1   2   1   2   0   2   1   1   0   1   0   2   0   1   1   1   1   1   1   1   2   0   1   1   1   2   1   2   2   0   1   2   2   2   1   1   1   1   2   1   0   0   1   1   1   1   1   1   2   1   1   2   2   0   0   1   1   1   1   1   2   2   0   2   2   1   1   1   1   0   0   1   2   0   0   1   2   2   1   0   0   0   1   1   1   2   0   0   1   1   1   1   2   2   1   1   2   1   0   0   1   0   1   0   2   0   0   1   2   1   1   2   1   1   1   1   1   0   1   0   1   0   2   1   0   1   2   1   1   2   1   1   0   1   1   0   1   1   1   1   1   1   1   1   0   2   1   1   0   0   1   0   1   1   1   1   2   1   0   1   1   1   2   1   1   1   2   1   2
 MK-4-7                 1   0   1   1   1   2   2   1   1   1   1   0   2   0   0   0   1   2   1   2   1   0   1   1   0   0   1   1   1   1   0   1   2   1   2   0   2   1   0   0   1   1   2   0   1   1   1   1   1   1   1   2   0   1   1   2   2   1   1   1   0   1   2   2   2   1   1   1   1   2   1   0   0   1   1   1   2   1   1   2   1   1   2   2   0   0   1   1   1   1   1   2   2   0   2   1   1   0   2   1   0   0   1   2   0   0   1   2   1   0   0   1   0   1   2   1   1   0   0   1   1   1   1   2   2   1   1   1   1   0   0   1   1   2   0   2   0   0   1   2   2   1   2   2   1   2   1   2   0   1   0   1   0   2   0   0   1   2   2   1   2   1   0   1   2   1   0   1   1   1   1   1   0   1   1   0   2   1   1   1   0   1   1   2   1   1   1   2   1   0   1   1   1   2   1   1   1   2   0   2
 MK-4-8                 1   0   1   1   0   2   2   1   0   1   1   0   2   1   0   1   1   2   1   2   1   0   1   1   1   0   1   0   1   1   0   1   2   1   2   0   2   1   0   0   1   1   2   0   1   1   1   1   1   1   0   2   0   1   1   2   2   1   0   1   0   1   1   2   2   0   1   1   1   1   1   0   1   0   1   1   2   1   1   2   1   0   2   2   0   0   1   1   1   1   1   2   1   0   2   1   1   0   2   1   0   0   0   2   0   0   2   2   1   0   0   1   0   1   2   1   1   0   0   1   2   1   1   2   2   1   1   1   1   0   0   1   1   2   0   1   0   0   1   2   2   1   2   2   2   2   1   2   0   1   0   1   0   2   1   0   1   1   2   1   1   1   0   1   2   1   0   0   1   2   1   2   1   2   1   0   2   1   0   1   0   1   1   2   1   1   1   1   1   0   1   1   1   2   1   1   1   1   1   2
 MK-4-9                 1   1   1   1   0   2   2   0   0   1   1   1   2   1   0   1   1   2   1   2   1   0   0   1   1   0   1   1   1   1   0   1   2   1   2   0   2   1   0   0   1   1   2   0   1   1   1   1   0   1   0   2   0   1   1   2   2   1   0   1   0   1   1   2   2   0   2   1   1   1   1   0   2   0   1   0   2   1   1   2   1   0   2   2   0   0   1   1   1   1   1   2   2   0   2   1   2   1   2   1   1   0   0   2   0   1   2   2   1   0   0   1   0   1   2   1   1   0   0   1   2   1   1   2   2   1   1   1   1   0   0   1   1   2   0   2   0   0   1   2   2   1   2   2   2   2   1   2   0   1   0   1   0   2   1   0   1   1   2   1   1   1   0   1   2   1   0   1   1   2   1   2   1   2   1   0   2   1   0   1   0   1   1   2   1   1   1   1   1   0   1   1   0   2   1   1   1   0   1   0
 MK-4-10                1   1   1   1   0   2   2   0   0   1   1   1   2   1   0   1   1   2   1   2   1   0   0   1   1   0   1   2   1   1   0   1   2   1   1   0   2   1   0   1   1   1   2   0   1   1   1   1   0   0   0   2   0   1   1   2   1   1   1   2   0   1   1   1   2   0   2   1   1   1   1   0   2   0   0   0   2   1   1   2   1   0   2   2   0   0   1   1   0   2   1   1   2   0   2   1   1   0   2   1   0   0   1   1   0   2   2   2   1   0   0   1   0   1   2   1   1   0   0   1   2   2   1   2   2   1   1   1   1   0   2   1   1   2   0   2   0   0   1   2   2   1   2   2   2   2   1   2   0   1   0   1   0   2   1   1   1   1   2   1   1   1   0   1   1   1   0   1   1   2   1   1   1   2   1   0   2   0   0   1   1   1   1   1   1   1   1   1   1   0   1   1   0   2   1   1   1   0   1   0
 MK-4-11                1   1   1   1   0   2   2   0   0   1   1   1   2   1   0   0   1   2   2   2   0   0   0   1   1   0   1   2   1   2   0   2   2   1   0   0   2   1   0   1   1   1   1   0   1   1   1   1   1   1   1   2   0   1   1   2   0   1   1   2   0   0   1   1   2   2   2   1   1   1   2   0   1   2   0   0   2   2   1   2   1   0   2   2   1   0   1   1   0   1   1   1   2   0   2   1   1   0   2   1   0   0   0   2   0   1   2   1   1   0   0   1   0   1   2   1   1   0   0   1   2   2   1   2   2   1   1   1   1   0   2   1   1   2   0   2   0   0   1   2   2   1   2   2   2   1   1   2   0   1   1   1   0   2   0   1   1   1   2   2   1   0   1   1   1   1   0   1   1   2   1   0   0   2   1   0   2   0   2   1   1   1   0   0   0   1   1   1   1   0   1   1   0   2   2   0   1   2   1   0
 MK-4-12                0   0   0   1   1   2   2   0   0   1   1   1   2   1   0   0   1   2   2   1   0   0   0   1   0   0   1   1   1   2   0   2   2   1   0   0   2   1   0   1   1   1   1   0   1   1   1   1   2   1   1   1   1   1   1   2   0   1   1   2   0   1   1   1   2   2   2   1   1   1   2   0   1   2   0   0   2   2   1   2   1   0   2   2   0   1   0   1   0   1   1   2   2   0   2   1   1   0   1   1   0   0   0   2   0   1   2   1   1   0   0   1   0   1   2   1   1   1   0   0   2   2   1   2   2   1   1   1   0   2   2   0   1   1   0   2   0   0   2   2   2   1   2   2   2   1   1   2   1   1   1   1   0   2   0   1   0   1   1   2   1   0   1   1   1   1   0   1   1   2   1   0   0   2   1   0   2   0   1   1   1   2   1   0   0   2   1   1   1   0   1   1   1   2   2   0   1   2   2   0
 MK-4-13                1   0   1   1   1   2   1   1   0   1   1   1   2   0   0   0   1   2   1   1   0   0   0   1   0   0   1   2   1   2   0   2   2   1   0   0   2   1   0   2   2   1   1   0   0   1   1   1   2   1   1   0   1   1   1   1   0   1   1   2   0   1   1   1   2   2   2   1   0   1   2   1   0   1   0   0   1   2   1   1   1   1   1   2   0   1   0   1   0   2   1   2   2   0   2   1   1   1   1   0   0   0   0   2   0   1   2   1   1   0   0   0   0   1   1   1   2   1   0   0   2   2   0   1   2   1   1   1   0   2   1   1   1   1   1   2   0   0   2   1   1   1   2   1   2   1   1   2   1   1   0   1   0   2   0   1   0   1   1   1   1   0   1   1   2   1   0   1   1   1   1   0   0   2   1   0   2   0   1   1   1   2   1   0   0   1   1   1   1   0   1   1   1   2   2   0   1   2   2   0
 MK-4-14                1   0   1   1   1   2   1   1   0   0   1   1   2   0   1   0   1   2   1   1   0   1   1   1   0   0   0   2   1   2   0   2   2   0   0   1   2   1   1   2   2   1   1   1   0   1   2   2   1   1   1   0   1   1   1   1   0   1   1   2   0   1   1   0   2   2   2   1   0   1   2   0   0   1   0   1   1   2   1   1   0   1   2   2   0   1   0   1   1   2   1   2   2   0   2   2   2   0   1   0   0   0   0   1   0   1   2   1   0   0   0   0   1   1   1   1   2   1   0   0   2   2   0   1   2   1   1   1   0   2   1   1   1   0   1   2   0   1   2   1   1   1   2   1   2   1   1   2   1   1   0   1   1   2   0   0   0   2   1   1   1   0   1   1   2   1   0   1   1   1   1   0   0   2   1   0   2   0   1   1   1   2   1   0   0   0   1   1   1   0   1   2   1   2   2   0   1   2   2   0
 MK-4-15                1   1   1   1   1   2   1   1   0   1   1   1   2   0   1   0   2   2   1   1   1   2   0   1   0   0   0   2   0   2   1   2   2   0   0   1   2   1   1   2   2   1   1   1   0   1   2   1   1   1   1   1   1   1   1   1   1   1   1   1   0   1   1   0   2   2   2   1   0   1   2   0   0   0   0   1   1   2   1   1   0   1   2   1   0   1   0   1   1   2   1   1   2   1   2   2   2   0   1   0   0   0   1   1   0   1   2   1   0   0   0   0   1   2   0   1   2   1   2   0   2   2   0   1   2   1   1   0   0   2   1   1   1   1   2   2   0   1   1   1   1   1   2   1   1   1   1   2   1   1   0   1   1   1   1   0   0   2   1   1   1   0   2   1   2   0   0   1   0   1   1   0   2   2   1   0   1   0   1   1   1   2   0   0   0   2   1   1   1   0   1   2   1   2   2   0   1   2   2   0
 MK-4-16                1   1   1   1   1   2   1   1   0   1   1   1   1   0   1   1   2   2   1   1   1   2   0   1   0   0   0   1   0   2   1   2   2   0   0   1   2   1   1   1   2   0   1   1   0   1   2   1   0   1   1   1   2   1   1   1   1   1   1   2   0   1   0   0   1   2   2   1   0   1   2   0   0   0   0   2   1   2   1   1   0   1   2   2   0   1   1   1   2   2   1   1   1   1   2   2   1   0   1   0   0   0   0   1   0   0   2   1   1   1   0   0   1   2   0   1   2   1   1   0   2   2   1   1   2   1   1   0   0   2   1   1   2   1   2   2   0   1   1   1   1   1   2   1   1   0   1   2   1   2   0   1   0   1   1   0   0   2   1   1   1   0   2   1   2   0   0   1   0   1   2   0   2   2   1   0   1   0   1   1   1   2   0   0   1   2   0   1   1   0   1   2   1   2   1   0   1   1   2   1
 MK-5-1                 1   0   1   0   2   0   2   0   2   0   1   1   2   1   2   0   1   1   1   1   2   1   1   0   2   1   1   1   1   2   1   1   0   1   1   1   1   2   1   1   1   2   0   1   1   2   2   1   1   2   2   1   1   1   1   2   0   1   2   1   2   1   1   1   0   2   1   1   1   1   0   2   2   1   1   0   0   1   1   0   1   0   1   2   1   0   1   1   1   1   1   1   2   1   2   1   1   2   1   1   1   0   1   0   1   0   2   2   0   1   2   2   1   1   1   0   0   2   1   0   1   0   1   1   2   2   0   0   0   2   1   2   0   1   1   1   0   1   0   1   2   2   1   0   0   0   2   1   0   0   1   2   1   0   1   0   1   0   1   1   1   2   2   1   1   0   1   1   1   2   0   1   1   1   2   2   0   2   1   1   2   1   2   1   1   2   2   0   2   1   0   0   2   1   0   1   2   2   1   1
 MK-5-2                 1   1   0   0   2   0   1   0   2   1   1   1   2   1   1   0   1   1   1   2   1   1   1   0   2   1   1   1   1   1   1   1   1   1   1   1   1   2   1   1   1   2   0   1   1   2   1   1   1   2   2   1   1   1   2   2   0   0   2   1   2   1   2   1   0   2   2   1   1   1   0   2   2   1   1   0   0   1   1   0   1   0   1   2   2   0   1   1   1   1   1   1   1   1   2   1   1   2   1   1   1   0   1   0   1   0   2   2   1   0   2   2   1   1   1   0   1   2   2   0   0   1   1   1   2   1   0   0   0   2   2   2   0   1   1   1   0   1   0   1   2   2   1   0   0   0   1   2   0   0   1   2   1   0   1   0   1   0   1   1   1   2   2   1   1   0   1   1   1   2   0   0   1   1   1   2   0   2   1   1   2   0   2   1   0   2   1   0   2   1   0   0   2   2   0   0   2   2   1   1
 MK-5-3                 1   1   1   0   2   0   1   1   2   0   1   1   2   1   0   0   2   2   0   2   1   1   1   2   2   2   1   1   1   1   1   1   1   1   1   1   1   1   1   2   1   1   0   1   1   2   1   1   1   2   2   1   1   0   2   2   0   1   2   0   2   1   2   1   0   2   2   2   1   1   0   2   2   1   1   0   1   1   1   0   1   0   1   2   2   0   1   1   1   1   1   1   1   1   2   0   1   2   2   1   1   1   1   0   0   0   2   1   1   0   2   2   1   2   1   0   1   1   2   0   0   1   1   1   2   1   0   0   0   2   1   2   0   1   0   1   0   1   0   1   2   2   1   0   1   0   1   2   0   0   1   2   1   0   1   0   1   1   1   2   1   2   1   1   1   0   1   1   1   2   0   1   1   1   1   2   0   2   1   1   2   0   2   1   0   2   1   0   2   1   0   0   1   2   0   0   2   1   0   1
 MK-5-4                 1   2   1   0   2   0   1   1   2   0   0   1   2   2   0   1   1   2   0   2   0   1   2   2   2   2   1   1   2   1   1   1   1   1   2   1   1   1   2   2   1   0   0   0   1   2   2   1   1   2   2   1   1   0   2   2   1   0   2   0   0   1   2   1   0   1   2   2   1   1   1   2   2   1   1   0   1   1   1   0   1   1   1   2   2   0   1   2   0   1   1   1   1   1   2   0   1   2   2   1   1   1   1   0   0   1   2   0   1   0   2   2   1   2   1   0   1   2   2   0   0   2   1   1   2   1   1   0   0   1   1   1   0   1   0   1   0   1   0   1   2   2   1   0   1   0   1   1   0   0   1   2   1   0   2   0   2   1   1   2   1   2   1   1   1   0   2   0   1   2   1   1   1   2   1   2   1   2   1   1   2   0   2   1   1   2   1   1   2   1   1   0   1   2   1   0   1   1   0   0
 MK-5-5                 1   2   1   1   2   1   1   0   2   0   0   0   2   1   0   1   1   2   1   2   0   1   1   2   1   2   1   1   2   1   1   1   1   1   2   1   1   1   2   2   1   0   0   0   1   2   2   0   0   2   2   1   0   0   2   1   1   0   2   0   0   1   2   1   0   1   2   1   1   1   1   2   2   0   1   0   0   1   2   0   1   1   1   2   2   0   1   2   0   1   1   2   1   1   2   0   1   2   2   1   1   1   1   0   0   1   1   0   1   0   2   2   1   2   1   0   1   2   2   1   0   2   2   1   2   1   2   0   0   1   1   0   1   1   1   1   0   1   0   1   2   2   1   0   1   0   1   1   0   0   1   2   1   0   2   1   2   1   1   1   1   1   1   1   1   0   2   0   1   2   1   1   1   2   1   2   0   2   1   1   2   0   2   1   1   2   1   1   2   1   2   1   2   2   1   1   1   1   0   0
 MK-5-6                 1   2   1   1   2   1   1   0   2   0   0   0   2   1   0   1   1   2   1   0   0   1   1   2   1   2   1   1   2   1   1   1   2   1   2   1   2   1   2   2   1   1   0   0   1   2   2   0   0   2   2   1   0   1   2   1   1   0   2   0   0   1   1   1   0   1   2   1   0   1   1   2   1   1   1   1   0   1   2   0   1   1   1   2   1   0   1   2   0   1   1   2   1   1   2   0   1   2   1   1   1   1   1   0   0   1   0   1   1   0   2   2   1   2   1   0   1   2   2   1   0   2   2   1   2   2   2   0   0   1   1   0   1   1   1   1   0   1   0   2   2   1   1   0   1   1   1   1   1   0   1   2   2   0   2   1   2   1   1   1   1   0   1   1   1   0   1   0   1   2   1   1   1   2   1   2   1   2   1   1   2   0   1   1   1   2   1   1   2   1   2   1   2   2   1   1   1   1   0   0
 MK-5-7                 1   2   1   1   2   1   1   0   2   0   1   1   2   1   1   1   1   1   1   0   0   1   1   2   1   2   1   1   1   1   1   2   1   1   2   0   2   2   1   0   1   1   0   1   1   2   2   0   1   2   1   1   0   1   2   1   1   1   2   0   0   0   1   0   1   1   2   1   0   1   1   2   1   1   1   1   0   1   2   1   1   1   1   2   1   0   1   2   0   1   1   2   1   1   2   1   1   2   2   2   1   2   1   0   0   1   0   1   1   0   2   1   1   1   1   0   2   1   2   0   0   2   2   1   2   2   2   0   0   1   1   0   1   1   1   1   0   1   0   2   2   1   2   0   1   1   1   1   2   0   0   1   2   0   2   1   2   1   1   0   0   0   1   1   2   0   1   0   1   2   1   0   1   2   1   2   2   2   1   1   2   0   1   1   1   2   1   1   2   0   2   1   2   2   1   1   1   1   0   0
 MK-5-8                 1   1   1   1   1   0   1   0   2   0   1   2   2   1   1   1   1   1   1   0   0   1   1   2   1   1   1   1   1   1   1   2   0   1   1   1   2   2   1   0   1   1   0   1   1   2   2   0   1   2   1   1   0   1   2   1   1   1   2   0   0   0   1   0   1   1   2   1   0   1   1   2   1   1   1   1   1   0   1   1   1   1   1   2   1   1   1   1   0   0   1   1   1   1   2   1   0   1   2   2   2   2   0   0   0   1   1   1   1   0   2   1   1   2   1   0   2   1   2   0   0   2   2   1   2   2   2   0   0   1   1   1   1   0   1   1   1   0   0   1   2   1   1   0   1   1   1   1   2   1   0   1   2   0   2   1   2   1   1   0   0   0   1   1   2   1   1   1   1   2   1   0   1   2   1   2   1   1   1   1   1   0   2   1   0   2   1   1   2   0   2   1   2   1   1   1   1   1   1   0
 MK-5-9                 1   1   1   1   1   0   1   0   2   0   1   2   2   1   1   1   1   1   1   1   0   1   1   2   1   1   1   1   1   1   1   2   1   1   2   1   2   2   0   0   1   1   0   1   1   2   2   0   1   2   1   1   0   1   2   1   1   1   2   0   0   0   1   0   1   1   2   1   0   1   1   2   1   1   1   1   2   0   2   1   1   0   1   2   2   1   1   1   0   0   1   2   1   1   2   0   0   1   2   2   2   2   0   0   0   1   1   1   1   1   2   1   1   2   1   1   2   1   2   0   0   1   2   1   2   2   2   0   0   1   1   1   1   0   1   1   1   0   0   1   2   1   1   0   1   1   1   1   1   1   0   1   2   0   1   1   2   1   1   0   1   0   1   2   1   1   1   1   2   2   1   0   1   2   1   2   1   1   1   1   1   0   2   1   0   2   1   1   1   0   2   1   2   1   1   1   1   2   1   1
 MK-5-10                1   1   1   1   1   0   1   0   2   0   0   2   2   1   1   1   1   1   2   1   0   1   0   2   1   1   2   2   1   1   0   2   0   2   2   1   2   2   1   0   1   1   1   1   1   1   2   1   1   2   1   0   0   1   2   1   1   1   2   1   0   0   1   0   1   0   2   1   1   1   1   2   1   1   1   2   2   0   2   1   1   1   1   1   2   1   1   1   0   0   1   2   2   1   2   0   1   1   2   2   2   2   0   0   1   1   1   1   1   1   2   1   1   2   1   1   1   1   2   1   0   1   1   1   1   2   2   0   0   1   0   1   1   0   1   1   1   0   0   1   2   1   1   1   0   1   1   1   1   0   0   1   2   0   1   1   1   1   1   0   1   0   1   2   1   2   2   1   2   2   1   1   1   0   1   2   0   1   1   1   1   0   1   1   0   2   1   1   1   0   2   0   2   1   1   1   1   2   1   2
 MK-5-11                1   1   1   1   0   0   1   0   2   0   1   2   2   1   1   1   1   1   2   1   0   2   0   2   1   1   2   2   1   1   1   1   0   2   2   1   1   2   1   0   1   1   2   1   1   1   1   1   1   1   1   0   0   1   2   1   0   1   2   1   0   0   0   0   1   0   2   1   1   1   1   2   1   0   1   2   2   1   2   1   1   0   1   0   2   1   1   1   0   0   1   2   2   1   2   0   1   1   2   2   2   2   0   0   1   1   1   1   1   1   2   0   1   2   1   1   1   2   2   1   0   1   1   1   1   0   2   0   0   1   0   1   2   0   1   0   1   0   0   1   2   1   1   0   0   2   1   2   1   0   0   1   2   0   1   1   1   0   1   0   0   0   1   2   1   2   1   1   1   2   2   1   1   0   1   2   0   1   1   1   1   1   1   1   0   2   1   1   1   0   2   0   2   0   1   1   1   2   0   1
 MK-5-12                1   1   0   1   1   0   1   0   2   1   1   2   2   1   1   1   1   1   2   1   1   2   0   2   1   1   2   2   2   0   1   1   0   2   2   2   1   2   2   0   2   1   2   1   1   1   1   1   2   1   1   0   0   0   1   1   1   1   2   1   0   0   0   0   1   0   2   1   1   2   1   2   1   0   1   2   1   1   2   1   1   0   1   0   2   1   1   1   0   0   1   2   2   1   2   0   1   0   2   2   2   2   0   0   1   1   1   1   1   0   2   0   1   2   1   1   1   2   2   1   1   1   0   1   1   1   2   0   1   1   0   1   2   0   1   0   1   0   0   1   2   1   1   0   0   2   0   2   1   1   0   1   2   0   0   0   1   0   1   1   0   1   2   2   1   2   0   2   1   2   2   1   2   1   1   2   0   1   1   1   0   1   1   0   0   2   2   2   1   0   2   1   2   0   2   1   1   2   0   1
 MK-5-13                1   2   0   2   2   0   1   0   2   1   1   1   2   2   2   2   1   1   1   1   1   2   0   1   1   1   2   2   2   1   1   1   0   2   2   1   0   2   2   0   2   1   2   1   1   1   1   1   2   1   1   0   0   0   1   1   1   1   2   1   0   0   0   0   1   1   2   2   1   2   0   2   1   0   1   2   0   1   2   1   1   0   1   0   2   1   1   1   1   0   1   2   2   1   2   0   1   0   2   2   2   2   0   0   1   1   1   1   1   0   2   1   1   2   1   1   2   1   2   2   1   1   0   1   1   1   1   1   1   1   0   1   1   0   1   0   1   0   1   1   2   1   1   0   1   2   1   2   1   2   0   1   2   0   1   0   1   1   1   1   0   1   2   2   1   2   1   2   1   1   2   1   2   1   1   2   0   1   0   1   0   1   1   1   0   2   2   2   1   1   2   1   2   0   2   2   1   1   0   1
 MK-5-14                1   2   0   2   2   0   1   0   2   1   1   1   1   2   2   2   1   1   1   1   1   2   0   1   1   1   2   2   1   1   1   1   0   2   1   1   0   2   2   0   2   0   2   1   1   1   1   2   2   1   1   0   0   0   2   1   1   1   2   0   1   0   0   1   1   0   2   2   1   2   0   2   1   1   1   2   0   0   2   1   1   2   1   2   2   1   1   1   1   0   1   2   1   1   2   0   1   0   2   2   2   1   0   0   1   1   0   1   0   0   2   1   1   1   1   1   2   1   2   2   1   0   0   1   1   1   1   2   1   1   0   1   1   0   1   0   1   0   1   1   1   1   1   0   1   2   1   2   0   1   0   1   2   2   1   0   0   1   1   1   0   1   1   2   1   2   0   2   1   1   2   0   2   1   1   2   0   1   0   1   0   1   1   1   0   2   1   2   1   1   2   1   2   0   2   2   1   1   1   1
 MK-5-15                1   2   0   2   2   0   1   0   2   1   1   1   1   2   1   2   1   1   1   1   2   2   0   1   1   1   2   2   2   1   1   1   0   1   1   1   0   2   2   0   1   0   2   1   2   1   2   2   2   1   1   0   1   0   2   1   1   1   1   0   1   0   0   1   1   0   2   2   1   2   0   2   1   1   1   2   0   0   2   1   1   2   1   2   2   0   1   1   1   0   1   2   1   1   2   1   2   0   2   2   2   1   0   0   1   1   0   1   0   0   2   1   1   1   1   1   2   1   2   2   1   0   0   1   1   1   1   2   1   1   1   1   1   0   1   0   1   0   1   1   1   0   0   1   2   2   1   1   0   1   0   1   2   2   1   0   1   1   1   0   0   1   1   2   0   2   0   1   1   1   1   0   2   1   1   2   0   1   0   1   0   1   2   1   0   2   1   2   1   1   2   1   2   0   1   2   2   1   1   0
 MK-5-16                1   2   0   1   2   0   1   0   2   1   1   0   2   2   1   2   1   1   1   1   1   2   0   2   1   2   1   2   2   1   1   1   0   1   1   1   0   2   1   0   1   0   2   0   2   1   2   2   1   1   1   0   1   1   2   1   1   2   1   0   1   0   0   1   1   0   2   1   1   2   0   1   1   2   1   2   0   0   2   0   1   2   1   1   2   0   1   1   1   0   1   2   1   2   2   1   2   0   2   1   2   1   1   1   1   1   0   1   0   0   2   1   1   1   1   2   2   1   2   2   1   0   0   1   1   1   1   2   1   2   1   1   0   0   1   1   0   0   1   1   1   0   1   1   2   2   0   1   0   1   1   1   2   2   1   0   1   2   1   0   1   1   1   1   1   2   0   1   1   1   1   0   2   1   1   2   1   1   0   1   0   1   2   1   0   2   1   2   1   1   2   2   2   0   1   2   2   1   1   0
 MK-6-1                 2   0   0   1   0   0   1   0   0   2   2   2   1   2   1   1   0   1   0   1   1   2   2   2   2   1   0   1   0   1   1   0   2   0   0   1   1   0   1   2   1   2   1   0   1   2   1   1   1   1   2   1   1   1   1   2   1   1   2   1   2   1   1   1   1   1   2   0   2   1   0   1   0   2   1   1   0   1   0   1   2   0   1   0   2   1   2   2   1   1   1   1   2   2   1   2   1   1   2   1   2   0   2   0   0   0   2   1   1   0   1   2   1   0   1   1   0   1   0   1   1   1   1   1   1   1   1   1   2   1   1   1   1   1   2   1   1   1   0   0   1   2   1   2   0   1   0   1   1   0   1   1   2   1   0   2   1   2   1   0   2   1   1   0   1   1   2   2   2   2   0   1   2   0   0   1   1   0   1   1   2   2   1   1   0   1   1   1   1   1   2   1   0   1   0   1   0   0   0   1
 MK-6-2                 2   1   0   1   1   1   1   0   0   2   2   2   1   2   2   1   0   1   0   0   1   2   2   1   2   1   0   1   0   1   1   0   2   0   0   1   1   1   1   2   2   2   1   0   1   2   1   0   1   1   2   1   1   1   1   2   1   0   2   1   2   1   0   1   1   1   2   1   2   1   0   1   0   1   1   1   0   1   0   1   2   1   1   0   2   1   2   2   1   1   1   1   2   2   1   2   1   1   2   1   2   2   2   0   0   1   2   1   1   1   1   2   1   0   1   1   0   1   0   1   1   2   1   0   1   1   1   1   2   1   1   1   1   1   2   1   1   1   0   0   1   2   1   1   0   1   0   1   1   0   1   1   2   1   0   2   2   2   1   0   2   1   1   1   1   1   2   2   2   1   0   1   2   0   0   1   1   0   1   1   2   2   1   1   0   2   1   1   2   1   2   2   0   1   0   1   0   1   1   0
 MK-6-3                 2   1   2   1   1   1   1   0   0   2   2   2   1   2   2   1   1   1   1   0   1   2   1   2   2   1   1   1   0   0   1   0   1   0   0   1   0   1   1   2   2   2   2   0   1   1   1   0   1   1   2   1   1   1   1   2   1   0   2   1   2   1   0   2   1   1   2   1   2   1   0   2   1   2   2   1   0   1   0   1   2   2   1   0   1   1   2   2   1   1   1   1   1   2   1   2   1   0   2   1   2   2   2   0   0   1   2   1   1   1   1   2   1   0   2   1   0   1   0   1   1   2   2   0   1   1   1   1   2   1   1   1   1   1   2   1   2   1   0   0   0   2   1   1   0   1   0   2   1   0   1   1   2   1   0   1   1   2   1   0   1   1   1   1   0   1   1   1   2   2   1   2   2   1   0   1   1   1   1   1   2   2   0   1   1   2   0   1   2   1   2   2   0   1   0   1   0   1   1   0
 MK-6-4                 2   1   2   1   0   1   2   0   1   2   2   2   1   1   2   1   1   1   1   1   1   1   1   2   2   1   1   1   0   1   1   0   1   0   0   1   0   1   1   2   2   2   1   0   1   0   1   0   1   1   1   1   2   1   0   2   1   0   0   1   2   1   0   2   2   1   1   1   2   0   0   2   1   1   1   1   0   1   0   1   2   2   1   0   1   1   1   2   0   1   1   1   2   2   1   1   1   0   2   0   2   2   2   0   1   2   2   1   2   1   2   1   1   0   2   1   0   1   0   0   1   2   2   0   1   1   1   1   2   1   1   1   1   1   2   1   2   1   0   0   0   2   1   1   1   1   0   1   1   0   0   1   2   1   0   1   1   2   1   0   1   1   1   1   0   0   1   1   2   2   1   2   0   0   0   1   1   0   1   1   2   2   0   1   1   2   0   1   1   1   2   2   1   1   0   0   1   2   1   0
 MK-6-5                 1   1   2   2   0   1   2   0   1   2   2   2   1   1   2   1   1   1   1   1   2   1   1   2   2   1   1   1   0   1   1   0   1   0   1   1   0   1   1   2   2   2   1   0   1   0   1   0   1   1   2   1   1   1   0   2   1   0   0   1   1   0   0   2   1   1   1   2   2   0   0   1   1   1   1   1   0   1   0   1   1   1   1   0   0   1   2   2   0   1   1   1   2   2   1   1   1   0   2   0   1   2   2   0   2   2   2   1   2   1   2   1   2   0   2   1   0   1   0   0   1   2   2   0   0   1   1   2   2   1   1   1   1   1   2   1   1   1   1   0   0   2   0   1   1   1   0   1   0   0   0   1   0   1   0   1   2   2   1   1   2   1   1   1   0   0   1   1   2   2   1   2   0   0   0   1   1   0   1   1   2   2   0   1   2   2   0   1   1   1   1   2   1   1   0   0   1   2   1   1
 MK-6-6                 1   1   2   2   0   1   2   0   1   2   2   2   1   1   2   2   1   1   1   1   2   1   2   2   2   1   1   1   0   1   1   0   1   0   1   1   0   0   2   2   2   2   1   0   1   0   1   0   2   2   2   2   0   1   0   2   1   0   1   1   1   0   0   2   1   0   1   1   2   0   0   2   1   1   1   0   0   1   0   1   1   1   1   0   0   1   2   2   0   2   1   1   2   2   1   1   1   0   2   2   1   2   2   1   2   2   2   0   2   1   2   0   1   0   1   1   0   1   0   0   1   2   2   0   0   1   1   2   2   1   1   1   1   2   2   1   1   1   1   0   0   2   0   1   1   1   0   1   0   0   0   1   0   1   0   2   2   2   1   1   2   1   1   1   1   0   1   2   1   2   1   2   0   0   0   1   1   0   1   2   2   2   0   0   1   2   0   1   1   1   1   2   1   0   0   1   1   2   1   1
 MK-6-7                 1   1   2   2   0   1   1   0   1   2   2   2   1   1   2   1   1   1   1   1   2   1   2   2   2   0   1   1   0   1   1   0   1   0   1   1   1   0   2   2   2   2   1   0   1   0   1   1   2   2   2   2   0   1   0   2   1   0   1   1   1   1   0   1   1   0   1   1   2   1   1   2   0   1   1   1   1   1   0   1   0   1   1   0   0   1   2   2   0   2   1   1   2   2   1   1   1   0   2   2   1   2   2   1   2   2   2   0   2   1   2   0   0   0   1   0   0   1   0   1   0   1   2   0   1   1   1   1   2   1   0   1   1   2   2   1   1   1   1   0   0   2   2   1   1   1   2   1   1   0   0   1   0   1   0   2   2   2   1   0   2   1   2   1   0   0   0   2   2   1   2   1   0   0   0   1   1   0   1   2   2   2   0   0   1   2   1   1   1   1   1   2   1   0   0   1   1   2   1   1
 MK-6-8                 1   1   2   1   0   0   1   0   1   2   2   2   1   1   2   1   1   2   1   1   2   1   2   2   2   0   1   1   1   2   1   0   1   0   2   1   1   1   2   2   2   2   2   0   1   1   1   1   2   2   1   2   0   1   1   2   1   0   1   1   1   1   2   2   1   0   1   1   2   1   1   2   1   1   1   1   1   1   0   2   0   1   1   0   0   0   2   2   0   2   2   1   2   2   1   1   1   0   2   2   1   2   2   2   1   2   2   0   1   1   1   2   0   0   1   0   0   1   0   1   0   1   2   2   0   0   1   1   1   1   1   1   1   2   2   1   1   1   1   0   1   2   2   1   1   1   2   1   1   0   0   1   1   2   0   2   2   2   1   0   2   1   2   1   0   0   0   1   2   1   2   1   0   0   1   1   1   0   2   2   2   1   0   0   1   2   1   0   1   1   1   1   1   1   0   1   1   2   1   1
 MK-6-9                 1   2   2   1   0   0   1   0   1   1   2   2   1   1   2   1   1   2   1   1   2   1   2   2   2   1   1   0   1   2   1   1   1   0   2   2   1   1   2   2   2   2   1   0   1   1   1   0   1   2   1   1   0   1   1   2   0   0   2   0   1   1   1   2   1   0   1   1   2   1   1   2   1   1   1   2   1   1   0   2   0   1   1   0   0   0   2   1   1   2   2   1   2   2   1   2   1   0   1   2   0   2   2   2   1   2   2   0   1   1   0   2   1   0   1   0   0   1   0   1   0   1   1   1   0   0   1   1   1   1   1   1   1   2   2   1   1   1   1   0   1   2   2   1   1   1   2   0   1   1   0   1   1   2   0   1   2   2   1   0   2   1   2   1   0   0   0   1   2   1   2   1   0   0   1   0   1   0   2   0   2   1   1   0   2   1   1   0   1   1   2   1   1   1   0   1   1   2   1   1
 MK-6-10                1   2   2   1   0   1   1   0   1   1   1   0   1   1   2   1   1   2   1   1   2   1   1   2   2   2   1   1   1   2   1   1   1   0   2   2   1   1   2   2   2   2   2   0   1   1   1   0   1   2   1   1   1   2   1   2   2   0   1   0   1   1   1   2   1   0   1   1   2   1   1   2   1   0   1   2   1   1   1   2   0   1   1   1   0   0   2   1   2   2   2   1   2   2   1   2   1   0   1   2   0   2   1   2   1   1   2   0   1   1   0   2   1   0   1   0   0   1   0   1   0   0   1   1   0   0   1   1   0   1   1   1   1   2   2   1   1   0   1   2   1   2   2   1   1   1   1   0   1   1   0   1   2   2   1   1   2   2   1   0   2   1   2   1   0   1   0   1   2   1   1   1   0   1   1   1   1   0   2   1   2   1   0   0   2   1   1   0   0   2   2   1   1   1   0   1   1   2   1   1
 MK-6-11                2   2   2   1   0   1   1   0   1   1   1   0   1   1   2   1   1   1   1   1   2   0   1   2   2   2   1   1   1   2   2   1   0   0   2   1   2   1   1   2   2   2   2   1   1   1   1   0   1   2   1   1   1   2   1   2   2   0   1   0   1   1   1   2   1   0   1   1   1   1   1   1   1   0   1   2   1   1   1   2   1   1   1   1   2   0   2   1   2   2   2   1   2   1   1   1   1   0   2   2   0   2   1   2   1   1   1   0   1   1   0   2   1   0   1   1   0   1   0   1   1   0   1   1   0   0   1   1   0   1   0   1   0   2   2   1   1   0   1   2   2   2   2   1   0   2   1   1   1   1   0   1   2   2   1   2   2   2   1   0   1   1   2   1   0   1   0   1   2   1   1   1   0   1   1   1   1   0   2   1   2   1   0   0   2   1   1   0   0   2   2   1   1   0   0   1   1   2   1   1
 MK-6-12                2   2   2   1   0   1   1   0   1   1   1   1   1   2   2   1   1   1   1   0   2   1   1   2   2   1   1   1   1   1   2   1   0   0   2   0   2   1   1   2   1   2   2   1   2   1   1   0   1   2   0   1   1   2   0   2   1   1   1   0   1   0   1   2   1   0   1   1   0   1   1   1   1   0   1   2   1   2   0   2   1   1   1   1   2   2   2   1   2   2   2   1   2   1   1   1   1   0   2   2   0   1   1   0   1   1   2   0   1   1   0   2   1   0   1   1   0   1   0   1   0   1   1   1   0   0   1   1   0   1   1   1   1   2   2   1   1   0   1   2   2   2   2   1   0   2   1   1   1   1   0   0   2   2   1   2   2   2   2   0   1   1   2   1   1   1   1   1   2   1   1   0   0   1   1   1   1   1   2   1   2   1   0   0   1   1   1   0   0   1   2   1   0   0   0   1   2   2   1   1
 MK-6-13                2   1   2   1   0   0   1   0   1   1   1   1   1   2   2   1   2   0   0   0   2   1   1   1   2   1   1   1   1   2   2   0   0   0   1   0   2   1   1   2   1   2   2   1   2   2   0   0   0   2   0   1   1   2   0   1   1   1   1   1   1   0   1   1   1   0   1   1   1   1   2   1   1   0   1   2   1   2   0   2   2   1   1   2   2   2   2   1   1   2   1   1   2   1   2   1   1   0   2   2   0   1   1   0   1   2   2   0   1   1   0   2   1   0   1   1   0   1   0   1   2   1   1   1   0   1   1   1   0   1   1   1   1   2   2   2   1   0   1   1   2   2   2   1   0   2   1   1   1   1   0   0   2   2   0   2   2   2   2   0   1   1   2   2   1   0   1   0   2   1   0   0   0   1   0   1   1   1   2   1   2   2   1   0   1   1   1   0   0   1   1   1   0   1   1   1   2   2   1   1
 MK-6-14                2   1   2   1   0   1   1   1   1   1   1   1   1   2   2   1   2   0   1   1   2   0   1   1   2   1   0   2   1   2   2   1   0   1   1   0   2   1   1   2   1   1   2   1   2   2   0   0   0   2   0   1   1   2   0   1   1   1   1   1   1   0   1   1   1   0   1   1   1   0   2   1   0   0   0   1   1   1   0   1   2   1   1   2   1   1   2   1   1   2   1   1   2   1   2   0   1   0   2   2   2   1   1   0   1   2   2   0   0   0   0   1   1   0   1   1   0   0   1   1   2   1   2   1   0   0   1   1   0   1   1   1   1   2   2   1   1   1   2   1   0   2   1   2   0   2   1   1   1   1   0   1   1   2   0   2   2   2   2   0   1   1   2   2   0   0   1   0   2   1   0   1   0   1   0   0   1   1   2   1   2   2   0   0   1   1   2   1   1   1   1   1   1   1   1   1   2   1   1   1
 MK-6-15                2   1   2   0   0   1   2   1   1   1   0   1   1   2   1   1   2   1   1   0   2   0   0   1   2   1   0   2   1   2   2   1   0   1   1   0   2   1   1   2   1   2   2   0   2   2   0   0   1   1   1   1   1   2   1   2   1   1   1   1   2   0   2   1   1   0   1   1   1   0   2   1   0   0   0   2   1   1   0   1   2   1   1   1   1   1   2   1   0   2   1   1   2   2   0   0   1   0   2   2   2   1   1   1   2   2   2   0   1   0   0   1   1   0   2   1   1   1   1   1   1   1   2   1   0   0   1   1   0   1   1   1   1   2   2   1   1   2   2   1   0   2   1   2   0   2   2   1   1   1   0   0   1   2   0   1   2   2   2   0   1   1   1   2   0   0   1   0   2   2   0   1   0   1   0   0   1   1   2   1   2   2   0   0   1   1   2   2   1   2   1   1   1   1   1   1   2   1   1   1
 MK-6-16                2   1   2   0   0   1   2   1   1   1   1   0   1   1   1   1   2   2   0   0   2   0   0   1   2   1   0   2   1   2   1   1   0   1   1   0   2   1   1   2   1   2   2   0   2   2   0   0   1   1   1   1   1   1   1   1   2   1   1   1   2   0   2   1   1   1   1   2   2   0   2   1   0   0   0   1   1   1   1   1   2   1   0   1   1   0   2   1   0   2   1   2   2   2   0   0   1   0   2   2   1   2   1   1   2   2   2   0   1   0   0   1   1   1   2   1   1   0   2   1   1   1   2   1   0   1   1   0   0   1   1   1   1   2   2   1   1   2   1   1   0   2   1   0   1   2   2   2   1   1   0   0   2   2   0   0   2   2   2   0   1   1   1   2   0   1   2   1   1   1   0   1   0   1   0   0   1   2   2   1   2   2   0   0   1   1   2   2   2   1   1   1   1   1   0   1   2   1   0   1
 
!****************************************** Phenotypic Data **********************************************************
!-100.0 is resevred for missing phenotype
SimulatedTrait1         9.5045    8.2311   10.7846    9.6032   11.0996   10.1867    9.7868    9.5440   11.6027   10.4002   11.2670   10.1178   11.0508   10.1371    9.2299    9.2237    9.0672    9.1341   10.5800   10.9580   11.2521   10.9902    9.5553    8.0306    9.9240    9.8233    9.4675    9.8683   12.0639    8.9137   10.7758    9.8207    9.9991   11.2782    9.1179   11.1971   10.7743   10.0944    8.3687   10.4972   10.5066    9.9690   10.2173    9.2226    9.9892   10.0225    8.9885   11.1246   12.7159   12.1056    9.0628   10.1370    9.6715    8.0751   10.2436    8.9651    8.9748   10.2049    9.1473    8.4136    9.0123    9.8250    9.5091   11.5165    9.1345    9.5018    9.0901   10.0053    8.0311    8.0988   10.7067   10.8861    9.9068   11.1622   10.2115    9.9756    9.7204   10.0743    9.4570   10.4719   10.1671   11.3257   10.2698   11.6632   10.2926    9.6179    9.5371   11.4291   10.6481   11.1261    9.9225    9.3031    8.6369    9.9888   12.4938    9.9467   11.2886    9.7722   10.8298    9.5719   10.4052    9.0318    9.1842   10.1941    8.9168   11.0824   10.1033   11.6054   10.3106   10.1314   10.9600   12.2738   11.9676    8.7248   10.1667    9.8298   10.7410    8.9055    8.7751   10.2235   10.4184   10.5691   10.2112   10.0997   11.0323    9.8615    9.1367    7.7794   10.1706    9.9653   10.9050    8.3743   11.3559    9.3680    9.9889   11.0401    9.8738   11.3698    9.2805   11.1878   11.2565    8.9813    9.2714   10.1086    8.8802    8.8929   11.1683    9.1980   11.0037   10.3425    8.7503    9.0239    9.9300   10.8521   10.5091   10.5047    9.5896    9.0153    8.2265    9.6692   10.2224   10.3086    9.9132   10.2253    7.7761   11.2371   10.3137   10.0843   11.7453   10.5869    9.5161   10.6130    9.0330   11.1469   11.8626   10.8294    8.6468    9.7194    8.8278   11.7804   11.4072   10.7847    9.5637    8.1385    9.6682    9.9152   10.6747    9.9791   10.0520   10.5876    9.1833   10.4082    7.8851   10.9636   10.2750    9.4958    9.5602   10.1214   10.7368   10.2103
 
