# Supplementary material for: Inclusive Composite Interval Mapping of QTL by Environment Interactions in Biparental Populations
Source: PLoS One. 2015 Jul 10;10(7):e0132414. doi: 10.1371/journal.pone.0132414 (PMC4498613; doi:10.1371/journal.pone.0132414)
Supplement: S2 File — (ZIP) [file pone.0132414.s002.zip › F2 population/e=1/run_00098.met]

!**********************Note: lines staring with "!" are remarks and will be ignored in the program********************
!*********************************General Information**********************************
!Assuming F1 = P1 x P2, populations available in QTL IciMapping are: 
!  1, P1BC1F1 = P1 x F1, the first backcrossing where P1 is used as the recurrent parent;
!  2, P2BC1F1 = P2 x F1, the first backcrossing where P2 is used as the recurrent parent;
!  3, F1DH, F1-derived doubled haploids; 
!  4, RIL or F1RIL, recombination inbred lines through the repeated selfing of F1;
!  5, P1BC1RIL, recombination inbred lines through the repeated selfing of P1BC1F1;
!  6, P2BC1RIL, recombination inbred lines through the repeated selfing of P2BC1F1;
!  7, F2, the selfing generation of F1;
!  8, F3, the selfing generation of F2;
!  9, P1BC2F1, the second backcrossing where P1 is used as the recurrent parent; 
! 10, P2BC2F1, the second backcrossing where P2 is used as the recurrent parent;
! 11, P1BC2RIL, recombination inred lines through the repeated selfing of P1BC2F1; 
! 12, P2BC2RIL, recombination inred lines through the repeated selfing of P2BC2F1; 
! 13, P1BC1F2, the selfing generation of P1BC1F1; 
! 14, P2BC1F2, the selfing generation of P2BC1F1; 
! 15, P1BC2F2, the selfing generation of P1BC2F1; 
! 16, P2BC2F2, the selfing generation of P2BC2F1; 
! 17, P1BC1DH, P1BC1F1-derived doubled haploids; 
! 18, P2BC1DH, P2BC1F1-derived doubled haploids; 
! 19, P1BC2DH, P1BC2F1-derived doubled haploids; 
! 20, P2BC2DH, P2BC2F1-derived doubled haploids; 
   7      !Mapping Population (see remarks above)
   2      !Mapping Function (1 for Kosambi; 2 for Haldane; 3 for Morgan)
   2      !Marker Space Type (1 for intervals; 2 for positions)
   1      !Marker Space Unit(1 for centiMorgans; 2 for Morgan)
   6      !Number of Chromosomes (or Linkage Groups)
 200      !Size of the mapping population
   1      !Number of environments
 
!***************************************** Chromosomes and Linkage Maps **********************************************
!Chromosome                 NumMarkers
-CH1                        16
-CH2                        16
-CH3                        16
-CH4                        16
-CH5                        16
-CH6                        16
!Linkage map (Marker name followed by position or the interval length)
 MK-1-1                1     0.000
 MK-1-2                1    10.000
 MK-1-3                1    20.000
 MK-1-4                1    30.000
 MK-1-5                1    40.000
 MK-1-6                1    50.000
 MK-1-7                1    60.000
 MK-1-8                1    70.000
 MK-1-9                1    80.000
 MK-1-10               1    90.000
 MK-1-11               1   100.000
 MK-1-12               1   110.000
 MK-1-13               1   120.000
 MK-1-14               1   130.000
 MK-1-15               1   140.000
 MK-1-16               1   150.000
 MK-2-1                2     0.000
 MK-2-2                2    10.000
 MK-2-3                2    20.000
 MK-2-4                2    30.000
 MK-2-5                2    40.000
 MK-2-6                2    50.000
 MK-2-7                2    60.000
 MK-2-8                2    70.000
 MK-2-9                2    80.000
 MK-2-10               2    90.000
 MK-2-11               2   100.000
 MK-2-12               2   110.000
 MK-2-13               2   120.000
 MK-2-14               2   130.000
 MK-2-15               2   140.000
 MK-2-16               2   150.000
 MK-3-1                3     0.000
 MK-3-2                3    10.000
 MK-3-3                3    20.000
 MK-3-4                3    30.000
 MK-3-5                3    40.000
 MK-3-6                3    50.000
 MK-3-7                3    60.000
 MK-3-8                3    70.000
 MK-3-9                3    80.000
 MK-3-10               3    90.000
 MK-3-11               3   100.000
 MK-3-12               3   110.000
 MK-3-13               3   120.000
 MK-3-14               3   130.000
 MK-3-15               3   140.000
 MK-3-16               3   150.000
 MK-4-1                4     0.000
 MK-4-2                4    10.000
 MK-4-3                4    20.000
 MK-4-4                4    30.000
 MK-4-5                4    40.000
 MK-4-6                4    50.000
 MK-4-7                4    60.000
 MK-4-8                4    70.000
 MK-4-9                4    80.000
 MK-4-10               4    90.000
 MK-4-11               4   100.000
 MK-4-12               4   110.000
 MK-4-13               4   120.000
 MK-4-14               4   130.000
 MK-4-15               4   140.000
 MK-4-16               4   150.000
 MK-5-1                5     0.000
 MK-5-2                5    10.000
 MK-5-3                5    20.000
 MK-5-4                5    30.000
 MK-5-5                5    40.000
 MK-5-6                5    50.000
 MK-5-7                5    60.000
 MK-5-8                5    70.000
 MK-5-9                5    80.000
 MK-5-10               5    90.000
 MK-5-11               5   100.000
 MK-5-12               5   110.000
 MK-5-13               5   120.000
 MK-5-14               5   130.000
 MK-5-15               5   140.000
 MK-5-16               5   150.000
 MK-6-1                6     0.000
 MK-6-2                6    10.000
 MK-6-3                6    20.000
 MK-6-4                6    30.000
 MK-6-5                6    40.000
 MK-6-6                6    50.000
 MK-6-7                6    60.000
 MK-6-8                6    70.000
 MK-6-9                6    80.000
 MK-6-10               6    90.000
 MK-6-11               6   100.000
 MK-6-12               6   110.000
 MK-6-13               6   120.000
 MK-6-14               6   130.000
 MK-6-15               6   140.000
 MK-6-16               6   150.000
!*********************************** Marker Types ********************************************************************
!Co-dominant marker: When heterozygote F1 is present, P1 is coded as 2, F1 is coded as 1, and P2 is coded as 0; Otherwise, P1 is coded as 2, and P2 is coded as 0. 
!Dominant marker: When heterozygote F1 is present, P1 and F1 are coded as 12, and P2 is coded as 0; Otherwise, P1 is coded as 2, and P2 is coded as 0.  
!Recessive markers: When heterozygote F1 is present, P1 is coded as 2, and F1 and P2 are coded as 10; Otherwise, P1 is coded as 2, and P2 is coded as 0. 
!Missing marker is coded as -1. 
 MK-1-1                 1   1   1   1   0   0   0   0   1   1   2   0   2   1   2   1   0   1   1   1   1   1   0   1   0   0   1   1   1   2   1   1   0   2   1   1   1   2   1   1   0   2   1   1   2   1   1   0   2   0   0   2   0   2   1   0   1   1   1   1   1   2   1   1   2   2   1   1   1   1   1   1   0   1   1   1   0   1   2   0   1   2   2   0   2   1   0   2   2   1   1   2   1   2   1   2   1   1   1   2   0   1   2   1   1   1   1   1   2   1   2   0   1   0   0   1   0   0   2   0   1   2   2   0   0   1   2   2   2   1   1   0   0   0   1   1   2   0   1   1   0   2   2   2   0   2   0   1   0   2   1   1   1   0   0   1   1   0   1   2   0   2   1   1   1   1   1   0   1   1   0   1   0   1   1   2   1   1   2   2   1   0   0   0   0   1   1   1   1   1   1   1   2   0   1   0   2   2   1   2
 MK-1-2                 2   1   1   1   0   0   2   0   1   1   2   0   2   1   2   2   0   1   1   1   1   0   0   1   0   0   1   0   1   2   0   1   0   2   1   1   0   2   1   1   0   2   1   1   1   1   1   0   2   1   0   2   0   2   1   0   2   1   0   1   1   2   1   1   2   2   1   1   1   1   1   1   0   1   1   1   0   1   1   0   1   1   2   0   2   1   0   2   2   1   0   2   1   2   1   2   1   1   1   2   0   1   2   1   1   0   1   1   2   1   2   0   1   0   0   1   0   0   2   0   1   2   2   1   0   1   2   1   1   1   1   0   0   1   1   1   2   0   1   1   0   2   2   2   0   2   0   1   1   2   1   1   1   1   0   1   1   0   1   2   0   2   1   1   1   1   1   1   1   1   0   1   1   1   0   2   1   1   2   2   1   0   0   1   0   1   1   1   1   1   0   1   2   0   1   0   2   2   1   2
 MK-1-3                 2   1   1   1   1   0   1   0   2   1   2   0   2   1   2   2   0   1   1   1   1   0   0   1   1   0   1   0   1   2   0   1   0   0   1   1   0   2   1   1   0   2   1   1   1   1   1   0   2   1   0   1   0   2   1   0   2   1   1   1   1   2   1   1   2   2   1   1   1   1   2   2   0   1   1   1   0   1   1   0   1   2   2   0   2   1   0   2   2   1   1   2   1   2   0   1   1   1   1   2   0   1   2   1   1   0   2   1   2   1   2   0   1   0   0   1   0   0   1   0   1   2   2   1   0   1   2   1   1   1   1   0   0   1   1   1   2   0   2   1   0   2   1   2   0   2   0   2   1   2   1   0   1   1   0   1   2   0   1   2   0   2   1   1   1   1   1   1   1   1   1   1   1   1   0   2   2   1   2   2   1   1   0   1   0   0   1   1   1   1   0   2   2   2   1   0   2   2   1   2
 MK-1-4                 1   1   1   1   1   0   2   0   2   1   1   1   2   1   2   2   0   1   1   1   1   0   0   2   1   1   1   0   1   1   1   1   0   0   2   1   0   2   1   1   0   2   1   2   1   1   1   1   1   1   0   1   1   2   1   0   2   1   1   1   1   2   1   1   1   2   0   0   0   1   2   2   0   1   0   1   0   2   1   0   1   2   2   1   2   1   0   2   1   1   1   2   1   2   0   2   1   2   1   1   0   1   2   1   1   0   2   1   2   0   2   0   1   0   0   1   0   0   1   0   1   2   2   1   0   1   2   2   1   1   1   0   1   2   1   1   1   0   2   1   0   2   1   2   1   2   0   2   1   2   1   0   1   1   0   1   2   0   1   2   0   2   1   1   0   1   1   1   1   2   1   1   1   1   0   2   2   1   2   2   1   1   0   1   1   0   0   1   1   1   1   2   2   2   1   1   2   2   1   0
 MK-1-5                 0   1   1   0   1   0   2   0   2   1   1   1   2   1   2   2   0   1   1   1   1   0   0   2   1   0   1   0   1   1   1   1   1   0   2   0   0   2   0   0   0   1   1   2   1   1   1   1   1   0   0   1   1   1   1   0   2   2   1   1   0   1   2   1   1   1   0   0   0   1   2   1   0   1   0   1   0   2   1   0   2   2   2   1   2   0   0   2   1   2   1   2   1   2   0   2   1   2   0   1   1   2   2   1   1   0   2   1   2   0   2   1   2   0   0   1   0   0   1   0   2   2   2   1   0   1   2   2   1   1   1   0   1   2   1   0   1   0   1   2   0   2   0   1   1   2   0   2   1   2   1   0   1   0   0   1   2   0   0   2   0   2   2   1   0   2   1   1   0   2   0   1   1   1   0   1   2   1   2   2   1   1   0   1   1   0   0   1   1   1   1   2   1   2   1   1   2   2   0   1
 MK-1-6                 1   1   1   0   1   0   0   0   2   1   1   0   1   1   2   2   1   1   1   2   1   0   0   1   2   0   1   0   1   1   1   2   1   1   2   1   0   2   0   0   0   1   1   2   1   0   0   1   1   0   0   1   0   2   2   0   2   2   1   1   0   1   2   1   1   1   0   0   0   1   2   1   0   1   0   1   0   1   1   0   1   2   1   1   1   0   0   1   1   2   1   1   0   2   0   2   1   1   1   1   1   2   2   2   1   0   1   1   2   0   2   1   1   0   0   1   0   0   1   0   2   1   2   1   0   1   2   2   2   0   1   1   0   2   1   1   1   0   1   2   2   1   0   1   1   2   1   2   1   2   1   1   1   0   0   1   2   0   1   2   1   2   2   0   0   2   1   1   0   1   0   1   2   1   1   1   1   1   2   0   2   1   0   1   0   0   0   1   1   1   1   2   1   2   1   1   2   2   0   1
 MK-1-7                 1   1   1   0   0   1   1   0   2   1   2   0   1   1   2   2   2   1   1   2   1   1   0   1   2   1   1   0   1   0   1   2   1   1   2   1   1   2   0   0   0   1   2   2   1   0   0   1   1   0   1   1   0   2   2   0   2   1   2   1   0   1   2   2   1   1   0   1   0   1   2   2   1   1   0   1   0   1   2   0   1   2   1   1   1   0   0   1   2   1   0   1   0   2   0   2   1   1   1   1   1   2   2   1   1   0   1   1   2   0   2   1   0   0   0   1   0   0   1   0   2   1   2   1   0   1   2   2   2   1   1   1   0   2   1   2   1   0   1   2   0   1   0   1   1   2   1   0   1   2   2   1   0   0   0   1   2   0   1   2   1   2   2   2   0   2   1   1   0   1   0   1   2   1   1   1   1   1   1   0   2   1   0   0   0   0   0   1   1   2   0   2   1   2   1   1   2   2   0   2
 MK-1-8                 1   0   1   0   0   1   1   0   2   1   2   0   1   1   1   2   1   1   1   2   0   1   0   0   1   1   2   0   1   0   1   2   1   1   2   1   2   2   0   0   0   0   2   2   1   0   0   1   1   0   2   1   0   2   2   0   0   0   2   1   0   1   2   2   1   1   0   1   0   1   2   2   0   0   0   1   0   1   2   1   1   1   1   1   2   0   0   1   2   1   1   1   0   2   0   2   1   1   1   1   1   2   2   1   1   0   2   1   2   0   2   1   1   1   0   0   0   1   1   0   2   2   2   1   0   1   2   2   2   1   1   1   1   2   1   1   1   1   1   2   1   1   0   1   1   2   1   0   1   2   2   1   0   0   1   1   2   1   1   2   1   2   2   1   0   1   1   1   0   1   0   1   2   1   1   1   1   1   1   0   2   1   1   0   0   0   0   1   1   2   0   1   1   2   1   1   2   1   0   2
 MK-1-9                 1   0   0   1   0   1   1   0   2   1   2   0   1   1   1   1   1   1   1   2   0   1   0   0   1   1   2   0   1   0   1   2   1   2   2   2   2   1   1   0   0   1   2   2   1   1   1   1   1   0   2   1   0   2   2   0   0   0   2   1   0   1   2   1   0   1   0   1   1   2   2   1   0   0   0   1   1   1   1   2   1   1   1   1   2   0   0   1   1   0   1   1   0   2   0   1   1   1   1   1   1   2   2   1   0   1   2   1   2   0   2   1   1   1   0   0   0   1   1   0   2   2   2   1   0   2   2   2   2   1   1   1   1   2   1   0   0   1   1   2   1   1   1   1   1   2   1   0   0   2   2   1   0   1   1   1   1   1   1   2   0   1   2   0   0   1   1   1   0   1   1   1   2   1   1   1   1   1   2   1   2   1   1   0   0   0   0   1   1   1   0   1   1   2   1   1   2   1   0   2
 MK-1-10                1   0   1   1   0   0   1   0   2   1   2   0   0   1   1   1   1   0   1   2   0   1   1   1   1   1   2   0   1   0   1   2   1   2   2   2   2   0   0   1   0   1   2   2   1   1   1   0   1   0   2   0   0   2   2   0   1   0   2   1   0   1   2   1   0   1   0   0   1   1   2   1   0   1   0   1   1   1   1   2   1   1   1   1   1   0   0   1   1   0   1   1   1   2   0   1   1   1   1   1   2   2   2   1   1   0   2   1   2   0   1   0   1   1   1   0   0   1   1   0   1   2   2   1   0   2   2   2   1   1   1   0   0   2   1   0   0   1   1   2   1   2   1   1   1   2   1   0   0   2   2   1   0   1   1   1   1   1   1   2   0   0   2   0   0   2   2   1   0   1   1   1   1   1   1   1   1   1   2   1   1   1   1   0   0   0   0   1   1   2   1   1   1   2   1   1   1   1   0   2
 MK-1-11                1   1   1   2   0   1   1   1   2   1   2   0   0   1   1   1   1   0   1   2   0   1   1   1   1   1   2   1   1   0   1   2   1   1   1   2   2   0   0   0   0   1   2   2   1   1   1   0   1   0   2   0   0   1   2   0   1   0   2   1   1   1   2   1   0   1   0   0   2   1   2   2   0   1   1   1   1   0   1   2   1   1   1   1   1   1   0   1   0   0   1   1   1   2   0   1   1   1   1   1   2   2   1   1   1   0   2   2   2   0   1   0   2   2   1   0   0   2   1   0   1   1   1   1   0   2   1   2   0   1   0   0   1   2   1   1   0   0   1   2   1   2   1   1   1   2   1   0   0   2   1   1   1   1   1   1   1   1   1   2   0   0   2   1   0   2   2   2   0   1   1   1   1   1   1   1   1   1   1   1   1   1   1   0   0   0   0   1   0   2   2   1   0   2   1   1   1   1   0   2
 MK-1-12                1   1   1   2   0   1   1   1   2   1   2   1   0   0   1   2   1   0   1   2   0   0   1   1   2   1   2   1   1   1   1   2   1   1   1   2   2   1   1   0   0   1   2   1   1   1   1   0   1   1   1   0   1   1   2   0   1   0   2   1   1   1   1   0   0   1   0   0   2   2   2   2   0   2   1   1   0   0   1   2   1   1   1   2   1   1   0   1   0   1   1   1   1   2   0   0   1   1   1   1   2   2   1   1   1   0   2   2   2   0   1   0   2   2   0   0   0   2   0   1   1   1   1   0   1   2   1   2   0   1   0   0   0   2   1   1   0   0   2   1   2   2   1   1   1   2   1   1   0   2   1   1   1   0   1   1   1   1   1   2   0   0   1   1   0   2   1   2   0   1   1   1   1   1   1   1   1   1   1   1   1   0   1   0   0   0   0   1   0   2   2   1   0   2   1   0   1   1   0   2
 MK-1-13                1   1   1   2   0   1   0   1   2   1   1   1   0   0   1   2   1   0   1   2   1   0   1   1   2   1   2   2   1   1   1   2   1   1   0   2   2   2   1   0   0   1   2   1   1   2   1   1   0   1   1   0   1   2   2   1   1   0   2   1   2   1   1   0   0   1   1   0   2   2   2   2   0   2   1   1   0   0   2   2   0   0   1   1   1   1   1   0   0   1   2   1   1   2   0   0   1   1   1   1   2   2   1   1   1   0   2   2   2   0   1   0   2   2   0   0   0   2   0   1   1   1   1   0   1   2   1   2   0   1   0   0   0   2   0   1   0   0   2   1   2   1   1   1   1   1   1   1   0   2   1   1   1   0   1   0   1   0   1   1   0   0   2   1   1   2   1   2   0   1   1   2   1   1   1   1   2   1   1   1   1   0   1   0   0   0   0   2   0   2   2   1   1   2   1   0   1   1   0   2
 MK-1-14                1   1   1   2   1   1   0   1   2   1   1   1   1   0   1   2   1   0   0   2   1   0   1   1   2   0   2   2   1   1   0   2   1   1   1   1   2   2   1   0   0   0   2   1   1   1   1   0   0   1   1   1   1   2   2   1   1   0   2   1   1   1   2   0   0   1   1   0   2   1   0   2   0   2   1   1   0   0   2   2   0   0   1   1   1   1   2   0   0   1   2   1   1   2   1   0   1   1   0   1   2   2   1   1   1   2   1   2   2   1   2   1   1   2   0   0   0   2   0   0   1   0   1   1   1   2   1   1   0   1   0   1   0   1   0   0   0   1   2   1   2   1   1   1   1   1   2   1   0   2   2   1   1   0   1   0   1   0   2   1   0   1   1   1   1   2   1   2   1   1   1   2   1   1   1   1   2   0   0   0   1   0   0   0   0   0   0   2   0   2   2   1   1   1   1   0   2   0   0   2
 MK-1-15                1   1   1   2   1   1   0   1   2   1   0   1   1   0   1   2   1   1   0   2   1   0   1   2   2   0   1   2   1   1   0   2   1   0   1   1   2   2   0   1   1   0   2   1   1   1   1   1   0   1   2   1   1   2   2   1   1   1   2   1   0   1   2   0   0   0   1   0   2   1   0   1   1   2   1   2   0   0   2   2   0   0   1   2   1   1   2   0   0   1   2   1   1   2   1   0   1   0   0   1   2   2   1   1   1   2   1   1   2   1   2   1   2   2   0   0   1   2   0   0   1   0   2   1   1   2   1   2   0   2   0   1   0   1   0   0   0   1   1   1   2   1   1   1   1   1   2   1   1   1   2   1   1   0   1   0   1   0   1   1   0   1   1   1   1   2   1   1   1   1   1   2   1   2   1   1   2   0   0   0   1   0   0   0   0   0   0   0   0   1   2   1   1   1   1   0   2   0   0   2
 MK-1-16                1   1   1   2   1   1   0   1   2   1   0   0   1   1   1   0   1   0   0   2   1   0   1   2   2   0   1   1   1   1   0   2   1   0   1   1   2   2   0   1   2   1   2   1   2   0   2   1   0   1   2   1   1   2   2   1   1   1   2   1   0   1   1   0   0   0   1   1   2   1   1   1   1   2   1   1   0   0   2   2   1   0   1   2   1   1   1   0   0   1   2   0   1   1   1   1   1   0   0   1   2   2   0   1   1   2   2   2   2   1   2   1   2   2   1   0   1   1   0   0   1   1   2   1   1   2   1   2   0   1   0   1   0   1   0   1   0   1   1   0   2   1   1   1   1   1   2   1   1   1   1   1   1   0   1   0   1   0   0   2   0   1   2   1   2   1   1   1   1   1   1   2   1   2   1   1   2   0   0   0   2   0   0   0   0   0   0   0   0   0   2   1   1   1   1   0   2   0   0   2
 MK-2-1                 0   1   2   2   2   1   0   0   1   2   1   1   1   1   0   1   1   1   2   0   1   1   1   1   0   0   0   2   1   0   1   1   2   1   2   1   1   1   2   1   1   1   1   1   1   0   1   2   0   1   1   0   2   1   1   1   1   1   1   1   1   2   1   1   2   0   2   1   1   1   0   1   1   1   1   0   2   1   1   2   2   1   1   1   1   1   1   1   0   1   1   1   2   1   1   1   2   0   2   2   1   1   1   1   1   1   2   1   0   0   2   0   1   0   0   0   0   2   0   1   2   0   1   1   1   2   0   1   1   0   1   0   1   1   1   0   2   0   1   1   1   2   1   0   0   1   2   1   1   1   0   0   1   0   1   1   1   0   2   0   1   0   1   0   0   0   1   0   1   1   1   0   1   0   0   1   2   1   1   0   1   2   2   0   2   1   0   1   1   0   0   1   2   1   0   1   1   1   1   1
 MK-2-2                 0   1   2   2   2   1   0   0   1   2   1   1   1   1   0   1   1   0   2   1   1   1   0   1   0   0   0   2   1   0   1   1   2   1   2   1   1   1   2   1   1   2   1   1   1   0   2   2   0   1   1   0   2   1   1   1   1   1   0   1   0   2   1   1   1   1   2   1   1   1   1   1   1   1   1   1   2   2   1   2   2   1   1   1   1   1   1   1   0   1   0   1   2   0   1   1   1   0   2   1   0   0   1   1   1   2   2   1   0   0   1   0   1   0   1   1   0   2   1   1   2   0   1   1   1   2   1   1   1   0   1   0   1   0   1   0   2   2   1   1   1   2   1   0   0   1   2   1   1   1   0   0   1   0   1   1   1   0   2   0   1   0   1   0   1   0   1   0   1   1   1   0   1   0   0   1   2   1   1   0   1   2   2   0   2   1   0   2   1   0   0   0   2   1   2   1   0   1   1   0
 MK-2-3                 0   1   2   1   2   1   0   0   0   2   1   1   1   1   0   2   1   0   1   1   0   1   0   1   0   0   1   2   1   0   1   1   1   1   2   1   2   1   2   2   1   2   1   0   1   0   2   1   1   1   1   0   2   1   1   0   1   1   0   1   0   2   1   1   1   1   2   1   1   1   1   0   1   1   1   1   2   2   1   2   2   1   1   1   1   1   1   1   1   1   0   1   2   0   1   1   2   0   2   1   0   0   0   2   1   2   2   1   0   0   1   0   1   1   1   1   0   2   1   1   1   0   1   1   1   2   0   1   1   0   0   0   1   0   1   1   2   2   1   1   1   2   1   0   0   1   2   1   0   1   0   0   2   0   1   1   1   1   2   0   1   0   1   0   1   0   2   0   1   2   1   0   1   1   0   1   2   2   1   1   1   1   2   0   2   1   0   2   1   0   0   0   2   0   2   1   0   1   1   0
 MK-2-4                 0   0   2   1   2   1   1   0   0   2   1   0   1   1   0   2   1   0   1   1   0   1   0   1   0   0   1   2   2   0   1   1   1   1   2   2   2   1   2   2   1   2   1   0   2   1   1   1   1   1   1   0   2   1   1   0   1   1   0   1   0   2   1   0   1   0   2   1   1   1   1   0   1   1   1   2   2   2   1   2   2   1   1   2   2   0   1   1   1   1   0   1   2   0   1   1   2   0   1   1   0   0   0   1   0   1   2   1   0   0   0   0   1   1   0   1   0   2   1   1   1   0   1   1   2   1   0   1   1   0   0   1   1   0   1   1   2   2   1   1   1   2   1   0   0   1   2   1   0   1   0   0   1   1   2   1   1   1   2   0   2   0   1   0   1   1   2   0   1   2   1   0   1   1   1   2   2   2   1   1   1   1   1   0   2   0   1   2   1   0   0   0   2   0   1   1   0   1   2   0
 MK-2-5                 0   0   2   1   1   1   2   0   0   2   1   0   1   1   1   2   1   0   1   1   0   1   0   1   0   0   2   2   2   0   2   1   1   0   2   2   1   1   2   1   1   1   1   0   2   1   1   1   1   1   1   0   2   1   1   0   1   1   0   1   0   1   1   1   1   1   2   1   1   1   1   1   2   1   1   2   2   2   1   2   2   1   2   2   2   0   1   1   1   1   0   1   2   0   1   1   2   0   1   1   0   0   0   1   0   0   1   1   0   0   0   0   0   1   0   1   0   2   1   2   1   0   1   1   2   1   1   1   1   0   0   1   2   0   1   1   2   2   0   0   2   2   1   0   0   1   2   1   0   2   1   0   0   1   1   0   1   1   1   0   2   1   1   1   1   1   2   0   1   2   1   0   2   1   1   2   2   2   1   1   0   1   1   1   2   0   0   2   1   0   0   0   2   1   1   1   2   1   2   0
 MK-2-6                 0   1   1   1   1   2   2   1   0   2   1   0   1   1   1   2   1   0   1   1   1   1   0   1   1   1   1   1   2   0   1   0   1   0   1   2   0   1   2   2   1   1   1   0   1   1   1   1   1   1   1   0   2   1   0   1   1   1   0   1   0   0   1   2   2   1   2   1   0   2   1   1   2   2   1   2   2   2   1   1   2   1   2   2   1   0   1   1   1   1   0   2   2   0   1   1   2   0   1   1   0   0   0   1   1   0   1   1   0   0   0   1   0   1   0   1   0   2   1   2   1   0   1   0   2   1   0   1   1   0   0   1   2   0   1   1   2   2   0   0   2   2   1   0   0   1   1   1   0   2   1   0   0   1   1   0   1   1   1   0   2   1   1   1   0   1   2   0   1   2   0   0   2   1   1   2   2   2   1   1   0   1   1   1   2   0   1   2   1   0   0   1   1   1   1   0   1   1   1   0
 MK-2-7                 1   1   1   1   1   2   2   1   0   2   1   0   0   1   2   2   1   0   0   1   1   2   0   1   1   1   1   1   0   0   1   0   1   0   1   1   0   1   2   2   0   1   1   1   1   1   1   1   1   1   2   0   2   1   1   1   0   1   0   1   0   0   1   2   1   1   2   1   0   2   1   2   2   1   1   1   2   2   2   1   2   1   2   2   1   0   1   1   2   0   0   2   2   1   1   1   2   0   1   2   0   0   0   1   1   1   1   1   0   1   0   1   0   1   0   2   1   2   1   2   1   0   1   0   2   1   0   1   1   1   0   1   2   0   1   1   2   1   1   0   2   2   0   0   1   1   1   1   0   2   1   0   0   1   1   0   0   1   0   0   2   2   0   1   1   1   2   0   2   2   0   0   2   1   0   2   2   1   1   1   0   0   1   1   2   0   1   2   1   0   1   1   1   1   1   1   1   1   1   0
 MK-2-8                 2   1   1   1   1   2   2   1   0   1   1   0   0   1   2   2   1   0   0   1   0   2   0   1   1   1   1   1   1   0   1   0   1   0   1   1   1   1   2   2   0   0   1   1   0   1   1   1   0   1   1   0   2   1   1   1   0   1   0   1   0   1   1   1   1   1   2   1   0   0   1   2   1   2   1   1   1   2   2   1   2   1   2   2   2   0   1   1   2   0   0   2   2   1   1   1   2   0   1   2   0   0   0   1   1   1   0   2   1   1   1   1   0   1   0   2   2   2   1   2   1   0   1   0   2   1   0   1   1   1   0   1   2   0   1   1   2   1   1   0   2   2   0   0   1   1   1   1   0   2   1   1   0   1   1   0   0   1   0   0   2   1   0   1   1   1   1   0   2   2   0   0   1   1   0   2   0   2   2   1   0   0   1   1   2   0   1   2   0   0   2   1   1   0   1   1   1   0   1   0
 MK-2-9                 2   1   2   1   1   2   1   1   0   1   1   2   0   1   2   1   1   0   0   1   0   2   0   0   1   1   1   1   1   0   2   0   1   0   1   1   1   1   2   2   0   0   1   1   0   1   1   1   0   1   1   0   2   1   1   2   0   1   1   2   0   1   1   1   2   1   2   1   0   0   1   2   1   2   1   1   1   2   2   1   2   1   2   1   2   0   1   1   2   0   0   2   2   1   1   1   2   0   1   1   0   1   0   1   1   1   0   0   1   1   0   1   0   1   0   1   2   2   1   2   1   0   0   0   2   2   0   1   1   1   0   1   2   1   1   1   1   1   1   0   2   2   1   0   1   0   1   1   0   2   1   1   0   1   1   0   0   0   1   0   2   1   1   1   0   0   1   0   2   2   0   0   1   1   0   2   0   2   2   1   1   0   1   1   1   0   1   2   0   0   2   1   1   0   1   1   1   0   1   0
 MK-2-10                2   1   2   1   1   2   2   1   0   1   1   2   0   1   2   1   1   0   0   1   0   2   1   0   1   1   1   1   1   0   2   0   1   1   1   1   1   1   2   2   0   0   1   1   0   1   1   1   0   1   0   0   1   1   1   2   1   1   0   2   0   1   1   1   2   1   2   1   1   1   1   2   1   2   0   0   0   2   2   1   1   1   2   0   2   0   1   2   2   0   0   2   2   1   1   1   2   1   1   1   0   1   0   1   1   1   0   1   1   1   0   1   0   1   0   1   2   2   1   2   1   0   0   2   2   2   1   1   1   1   1   1   2   1   2   1   1   0   1   0   1   2   1   0   1   0   1   1   1   2   1   2   0   1   1   0   0   0   1   0   2   1   1   1   1   0   2   0   1   2   0   1   1   1   0   2   0   2   2   0   0   0   0   1   1   0   1   2   0   0   2   0   1   0   2   1   1   0   1   0
 MK-2-11                2   1   1   1   1   2   2   1   0   0   1   2   0   1   2   1   1   0   0   1   0   2   1   0   1   1   1   1   1   0   2   0   1   1   1   1   0   0   2   2   0   0   1   1   0   1   1   1   0   1   0   0   0   1   0   2   1   1   2   2   0   1   2   0   2   1   2   1   1   1   2   2   1   2   0   1   0   2   2   2   1   1   2   0   2   1   1   2   2   0   0   2   2   1   1   1   2   1   0   1   1   1   0   1   1   1   0   1   1   1   0   0   2   0   0   1   2   2   1   2   0   0   0   2   2   2   1   1   1   1   1   1   2   1   1   2   0   1   1   0   1   2   1   0   1   0   1   1   1   2   2   2   0   1   1   0   0   0   1   1   2   1   1   1   1   0   2   0   1   1   0   1   0   1   1   2   0   2   2   0   0   0   0   1   2   0   1   2   0   1   2   0   1   0   1   1   1   0   1   0
 MK-2-12                2   1   1   2   1   2   2   1   0   1   1   2   0   1   2   1   1   0   0   0   0   2   1   1   1   1   2   1   1   0   2   0   1   1   1   1   1   0   2   2   0   1   0   0   0   1   1   1   0   1   1   0   1   0   1   2   1   1   2   1   0   1   2   1   2   1   2   1   1   1   2   2   2   2   0   1   0   2   2   2   1   1   1   0   2   0   1   2   2   0   0   2   2   1   1   1   2   1   0   1   2   1   1   2   1   1   0   2   2   1   0   0   2   0   0   1   2   1   1   2   1   0   0   2   2   1   0   1   2   1   1   2   1   1   1   2   0   1   1   0   2   2   1   0   1   0   1   1   0   2   2   2   0   1   1   0   1   0   1   1   2   1   2   1   1   1   2   0   1   2   1   1   0   1   1   2   0   2   2   1   0   0   0   1   2   1   0   2   1   1   2   1   1   0   1   1   1   1   1   0
 MK-2-13                2   1   1   2   1   2   2   1   0   1   1   1   0   2   1   1   1   0   2   0   2   2   1   1   1   1   2   1   2   0   2   0   1   1   1   1   1   0   1   2   0   1   0   1   0   1   2   1   0   1   1   0   1   0   1   1   0   0   2   1   0   1   2   1   2   1   2   0   1   1   2   2   2   2   0   1   0   2   1   1   1   1   1   0   2   0   1   2   2   1   0   2   2   1   1   1   1   1   0   1   2   1   1   2   1   1   0   1   2   1   0   0   2   0   0   1   2   1   1   2   2   1   0   2   2   1   0   1   1   1   1   2   1   1   1   1   1   1   2   0   1   2   1   1   1   0   1   1   0   2   2   2   0   1   1   1   1   0   2   1   2   1   2   1   1   1   2   0   1   2   1   1   0   1   1   2   1   1   2   0   0   0   1   1   1   1   0   1   1   1   2   1   1   0   1   1   1   1   1   0
 MK-2-14                1   0   1   2   1   2   1   2   0   0   0   1   0   2   1   1   2   0   2   0   2   2   1   1   2   1   2   1   1   0   2   0   1   1   1   1   1   0   1   2   0   1   0   1   0   1   2   1   0   1   1   0   1   1   1   1   1   0   2   1   0   1   2   1   1   1   2   0   1   1   1   2   2   2   0   1   0   2   1   1   1   2   1   0   2   0   1   2   2   2   0   2   2   0   1   1   1   1   0   1   2   1   1   2   1   1   0   1   2   2   0   0   2   0   0   1   2   1   1   2   2   1   0   1   2   1   0   1   1   1   0   2   2   1   0   1   1   1   1   0   1   2   0   1   1   1   1   2   0   1   2   2   0   0   1   1   1   1   2   1   2   1   2   1   1   1   2   0   1   1   1   1   1   1   1   2   1   1   2   0   0   0   1   2   1   0   0   1   1   1   2   2   0   0   1   1   1   1   1   0
 MK-2-15                1   0   1   2   1   2   1   2   0   0   0   0   0   2   1   1   2   0   2   0   2   2   1   0   2   0   2   2   1   0   2   0   1   1   1   1   1   0   2   2   0   1   0   1   0   1   2   1   0   0   1   1   1   1   1   1   1   0   2   1   0   1   2   1   2   1   2   0   2   0   1   2   1   2   0   1   0   2   2   0   1   2   0   1   2   0   0   2   2   2   0   2   2   1   1   1   1   2   0   1   2   1   1   2   1   0   1   1   2   2   0   1   2   0   0   1   2   1   2   2   2   1   1   1   1   1   0   1   1   1   0   2   2   1   0   1   1   1   1   0   0   2   0   1   2   2   1   2   0   2   2   1   0   1   1   1   1   1   2   1   2   1   2   1   1   1   1   1   1   1   1   1   1   1   1   2   1   1   2   0   2   0   0   2   1   0   1   1   1   1   2   0   0   0   1   1   1   0   1   0
 MK-2-16                1   0   1   2   1   2   1   2   0   0   0   0   0   1   1   1   2   1   1   0   2   2   0   0   2   0   2   2   1   1   2   1   1   1   1   1   1   0   2   2   0   1   0   1   0   1   2   0   0   0   1   2   1   1   1   1   1   0   1   1   1   1   2   1   2   1   2   0   2   0   1   2   1   1   1   1   0   2   2   0   2   2   1   1   2   0   0   2   2   2   0   2   2   2   1   1   1   1   0   1   2   1   1   2   1   0   0   1   1   2   0   1   2   0   0   1   2   1   2   1   2   1   2   1   1   1   1   1   1   1   0   2   2   1   1   2   1   1   0   0   0   2   0   1   1   2   1   2   0   2   1   1   0   1   2   1   1   1   2   1   2   1   2   1   1   0   1   1   1   1   1   0   1   1   1   2   1   1   2   1   2   0   1   2   1   0   1   2   0   1   2   1   0   0   1   1   1   0   1   1
 MK-3-1                 0   0   1   1   0   1   1   1   1   2   1   1   1   2   0   0   2   1   0   2   1   0   1   2   1   1   2   0   1   1   0   1   2   1   2   2   0   1   1   1   0   1   2   1   1   2   1   1   1   0   0   2   1   1   0   1   1   1   2   1   0   2   1   1   1   1   0   2   1   1   1   2   1   1   2   2   1   1   2   1   1   2   1   2   1   1   2   1   0   2   0   2   0   0   0   0   1   2   2   1   2   2   1   2   1   1   2   0   1   2   0   2   2   1   2   1   1   1   1   1   2   1   2   2   2   1   1   1   2   1   1   2   1   1   1   1   0   0   2   2   2   0   2   1   1   1   1   2   1   2   0   2   1   1   2   1   1   2   1   0   0   0   0   0   2   0   1   1   1   1   1   1   0   0   1   1   2   1   0   1   1   1   2   2   1   0   0   1   2   1   1   2   2   1   0   1   1   1   2   2
 MK-3-2                 0   0   1   1   0   1   0   1   1   2   1   1   1   2   0   0   2   1   0   1   0   0   1   2   1   1   1   0   1   1   0   2   2   1   2   2   0   2   1   1   0   1   2   2   1   1   1   1   1   0   1   2   1   1   0   1   1   2   2   1   0   2   1   1   1   1   0   2   1   1   2   2   0   1   2   2   1   1   2   1   1   2   1   2   0   1   2   1   0   2   0   1   0   0   0   0   1   2   2   1   2   2   1   2   1   1   2   1   1   2   1   2   1   1   2   1   1   1   1   1   2   1   2   2   0   1   2   1   2   1   1   2   1   1   1   1   0   0   1   2   2   0   2   1   1   1   1   2   1   2   0   1   1   1   2   1   1   2   1   0   0   0   0   0   2   0   1   1   1   1   1   1   0   0   1   1   1   1   1   1   1   1   2   2   1   0   0   1   2   1   2   2   2   1   0   1   2   1   2   2
 MK-3-3                 0   0   1   1   0   2   0   1   1   1   1   1   1   2   1   0   2   1   0   1   0   1   1   2   1   0   1   0   1   1   0   1   2   1   2   2   0   2   1   1   0   1   2   1   2   1   1   1   1   0   1   1   0   1   0   1   1   2   2   1   0   2   1   0   1   1   0   2   1   2   2   2   0   2   2   2   0   1   2   1   1   2   2   2   0   1   2   1   0   2   0   0   0   0   0   0   0   2   2   1   2   2   1   2   1   1   2   0   1   2   0   2   1   1   2   1   1   1   2   0   2   1   2   2   0   1   1   1   2   0   1   1   1   1   1   2   0   0   1   2   2   0   2   1   1   0   1   2   1   2   1   1   0   2   2   1   1   2   1   1   0   0   0   0   2   0   1   1   1   2   1   1   0   0   1   1   2   1   2   1   1   1   2   2   1   0   0   2   2   2   1   2   1   1   0   1   2   1   2   2
 MK-3-4                 0   0   1   1   0   2   0   1   1   1   1   2   0   2   1   0   1   1   0   2   0   1   1   2   1   0   1   0   0   0   0   1   2   1   2   2   0   2   1   0   0   1   1   1   2   1   1   1   1   1   1   1   0   1   0   1   1   2   2   1   0   2   1   0   2   1   0   2   1   2   2   2   0   1   2   2   1   1   2   1   1   1   2   2   0   1   2   1   0   2   0   0   0   0   0   0   1   2   2   1   2   2   1   2   1   0   1   0   1   2   0   2   1   0   2   1   1   1   2   0   2   1   2   2   0   1   0   1   2   1   1   1   1   0   1   2   0   0   1   2   1   0   2   0   1   0   1   1   1   2   1   1   0   2   2   1   1   2   1   1   0   0   0   0   2   0   1   1   1   2   1   1   1   1   1   1   2   0   2   0   2   1   1   2   1   0   0   2   2   2   1   1   1   1   0   1   2   2   2   2
 MK-3-5                 0   0   1   1   1   2   0   1   1   1   0   2   1   1   1   0   1   1   0   2   0   1   1   2   1   1   1   0   1   0   1   0   2   1   2   2   0   2   1   0   0   1   1   1   2   2   1   1   1   1   1   1   0   2   0   1   1   1   1   1   0   1   0   0   2   2   1   2   1   2   2   2   0   1   2   1   1   1   2   1   1   1   2   2   0   1   2   0   0   2   0   0   0   0   0   0   1   1   2   1   2   2   1   2   1   2   1   0   1   2   0   1   1   0   2   1   2   0   2   0   2   1   1   2   0   1   0   1   2   1   1   1   2   0   1   2   0   0   1   2   1   0   2   1   1   0   1   1   1   2   1   2   0   2   2   1   2   2   1   1   0   0   0   0   2   0   0   1   1   2   0   1   1   1   1   1   2   0   1   1   2   1   1   2   1   0   1   2   2   1   1   2   1   1   1   2   2   1   2   2
 MK-3-6                 0   0   1   1   1   2   0   1   1   1   0   2   1   2   1   0   2   1   0   1   0   1   1   2   1   1   1   0   0   0   1   0   2   1   2   2   0   2   1   0   0   1   1   1   2   1   1   1   1   1   1   1   0   2   0   1   2   1   0   1   0   1   0   1   2   1   1   2   1   2   2   2   0   1   2   1   1   1   2   1   1   1   2   2   1   1   2   0   1   2   0   0   0   0   0   0   1   1   1   1   2   2   1   1   1   2   2   0   1   2   0   1   1   1   2   1   2   0   2   0   2   1   1   2   0   1   0   1   2   1   1   1   1   0   1   1   0   1   1   2   1   1   2   1   1   0   1   1   0   2   1   2   0   2   2   1   2   2   1   1   0   1   0   0   2   1   0   1   1   2   1   0   1   1   1   1   2   0   1   0   2   1   1   2   1   1   1   1   2   1   0   1   1   1   1   2   2   1   2   2
 MK-3-7                 0   0   1   1   0   1   0   1   1   2   0   2   1   2   1   0   2   1   1   1   0   1   1   1   2   1   1   0   1   0   0   0   2   1   2   2   0   2   1   0   0   0   1   0   2   1   0   1   1   1   1   0   0   1   0   1   1   1   0   2   0   1   0   1   2   1   1   2   2   2   2   2   1   2   1   1   1   1   1   1   1   1   2   2   1   1   1   0   1   2   1   0   0   0   0   0   1   2   1   1   2   2   1   1   1   2   2   0   1   2   0   1   1   1   2   1   2   0   2   0   2   0   1   2   0   1   0   1   2   1   1   1   1   0   0   1   0   1   1   1   1   1   2   1   1   0   1   2   1   1   1   2   0   2   2   1   2   2   1   1   0   1   0   0   2   1   0   1   1   2   1   1   2   1   1   0   2   1   0   1   2   1   1   2   1   1   1   1   2   1   0   1   1   1   1   2   2   1   2   1
 MK-3-8                 0   1   1   1   0   1   0   1   1   1   0   2   1   1   1   0   2   1   2   1   0   2   1   1   2   1   1   0   1   1   0   0   2   1   1   1   1   2   0   0   0   0   1   0   2   1   1   1   2   1   1   0   0   0   0   1   2   1   0   2   0   1   1   1   2   2   1   2   2   2   2   2   1   1   1   1   1   1   1   0   1   1   1   2   1   1   1   0   0   1   1   0   1   0   1   0   1   2   1   1   2   1   0   1   1   1   2   0   1   1   0   1   1   1   2   1   1   1   2   1   2   0   0   2   0   1   0   0   2   1   1   1   2   0   0   1   0   1   1   1   1   0   2   1   1   0   0   2   1   1   1   1   0   2   2   1   2   2   1   1   0   1   0   0   2   1   0   1   1   2   1   1   1   1   1   0   2   1   0   1   2   1   1   2   1   1   1   1   2   1   0   1   1   1   1   2   1   1   2   1
 MK-3-9                 1   1   1   1   0   1   0   2   1   1   0   2   1   1   1   0   1   1   2   1   0   2   1   1   2   1   1   0   1   1   1   0   2   1   1   0   1   2   0   0   0   0   1   1   2   1   1   0   2   0   0   1   1   0   0   1   2   1   0   2   0   1   1   1   1   2   0   2   1   2   2   2   1   1   1   2   1   1   1   0   1   1   1   2   1   1   0   0   0   1   1   0   1   0   1   0   0   2   1   1   1   1   0   1   1   1   2   0   1   1   0   1   2   1   2   1   1   1   2   1   2   0   0   2   0   1   0   0   2   0   1   1   2   1   0   1   0   0   0   1   1   0   1   0   1   1   0   2   0   1   1   1   0   1   2   1   2   2   1   1   1   1   0   0   2   1   0   1   1   2   1   1   1   2   1   0   2   1   0   1   2   1   1   2   1   1   1   1   2   0   0   1   0   1   1   2   1   1   1   2
 MK-3-10                0   1   1   1   0   1   1   2   1   1   0   2   1   1   1   0   1   1   2   1   0   2   1   1   2   0   1   0   1   1   1   0   2   1   0   0   0   2   1   0   0   0   2   1   1   1   2   0   2   0   0   0   1   0   0   0   2   1   0   2   0   1   1   1   2   2   0   2   1   2   2   2   1   1   1   1   1   1   1   0   1   0   1   2   1   1   0   0   0   2   1   0   1   0   1   0   0   1   1   1   1   1   0   1   0   0   2   0   1   1   0   1   2   1   2   1   2   1   2   1   2   0   1   1   1   0   0   0   2   0   1   1   2   2   0   1   0   1   0   2   1   0   0   0   1   1   0   2   0   1   1   2   0   1   2   1   2   2   1   1   0   0   1   0   2   1   0   1   1   2   1   1   1   2   1   0   2   1   0   1   1   1   1   2   1   2   1   2   2   0   0   0   0   1   1   2   1   1   1   2
 MK-3-11                1   1   1   0   0   1   1   2   1   2   0   2   1   1   1   0   1   1   2   1   1   2   1   1   2   1   1   0   1   1   1   0   2   0   0   0   0   2   1   1   0   0   2   1   2   1   2   0   2   0   0   0   1   0   0   0   2   1   0   1   0   1   1   1   1   2   1   2   0   1   2   2   1   1   0   1   1   1   1   1   1   0   1   2   0   1   1   1   1   2   1   0   1   0   1   0   0   1   2   1   1   1   0   1   0   0   1   0   1   1   0   1   2   0   2   1   1   1   2   1   2   0   1   2   1   0   1   1   2   0   1   1   2   1   0   1   1   1   0   2   1   0   0   0   1   1   0   2   0   1   1   2   0   1   1   1   2   2   2   1   0   1   1   0   2   1   0   1   1   2   2   1   1   2   1   0   2   1   0   1   1   1   1   2   1   2   1   2   2   1   0   0   0   1   2   1   1   0   1   2
 MK-3-12                1   1   0   1   1   1   2   2   1   2   0   2   0   2   1   0   1   1   2   1   1   2   1   2   2   1   1   0   1   1   1   0   1   0   1   0   0   2   1   1   0   1   2   1   1   1   2   0   2   0   1   0   1   0   0   0   2   1   0   1   0   1   1   1   1   2   0   2   1   1   2   1   2   1   1   1   1   1   1   0   1   1   1   2   0   1   1   1   2   2   2   0   1   0   1   0   0   1   2   1   1   1   1   1   0   0   1   0   1   1   0   1   2   1   2   1   1   1   2   1   1   1   1   1   1   0   1   0   2   0   1   1   2   1   0   2   0   1   0   2   2   0   1   1   0   1   0   1   0   0   1   1   0   1   1   1   2   2   2   1   0   1   0   0   2   1   0   1   1   2   1   1   0   2   1   0   2   1   0   1   2   1   2   2   1   1   1   1   2   1   0   1   0   0   1   1   2   0   1   2
 MK-3-13                1   1   0   1   1   1   1   0   1   1   0   2   0   2   1   1   1   1   1   1   1   2   1   2   2   1   1   0   0   1   1   1   1   1   1   0   1   1   1   1   1   1   2   1   1   1   2   0   2   1   1   0   1   0   1   0   1   1   1   1   1   0   0   1   1   2   1   2   1   0   2   1   2   1   1   1   0   1   2   0   1   1   1   2   0   1   1   0   2   2   2   0   1   0   2   0   1   1   2   1   1   1   1   1   0   0   1   0   1   0   0   1   2   1   2   0   1   0   1   1   0   1   1   1   1   0   1   0   2   0   1   1   2   1   0   2   0   1   0   2   2   0   1   2   0   1   0   1   0   1   1   1   0   1   2   1   2   2   2   1   0   1   0   0   1   2   0   1   1   2   1   1   0   2   1   0   2   2   0   1   2   2   2   2   1   1   1   1   2   1   0   1   1   0   1   0   1   0   1   2
 MK-3-14                1   1   0   1   1   1   1   0   1   1   0   2   1   1   1   1   1   0   1   1   1   2   1   2   2   0   0   0   0   0   1   1   1   1   1   0   1   1   1   2   1   1   1   1   1   1   2   0   2   2   1   1   1   0   1   0   1   1   1   2   1   0   0   1   1   2   1   2   1   0   2   1   2   1   1   1   0   0   2   0   2   1   1   2   1   1   1   0   1   2   2   0   1   0   2   0   1   1   1   1   1   1   1   1   0   0   2   0   1   0   0   1   2   1   2   0   1   0   1   1   0   1   1   1   1   0   1   0   2   0   1   1   2   2   0   2   0   1   0   2   1   1   1   2   0   1   1   1   0   1   1   1   0   1   2   2   2   2   2   2   1   1   0   0   1   2   0   1   1   2   0   1   0   2   1   0   2   2   0   1   2   2   1   2   1   2   1   1   2   1   0   1   1   0   1   0   1   0   1   2
 MK-3-15                1   1   1   1   1   0   1   1   1   1   0   2   0   1   1   1   1   0   1   1   1   2   1   2   2   0   0   0   0   0   1   1   1   1   1   0   1   0   2   2   1   2   2   1   1   0   2   0   1   1   1   1   1   0   0   1   0   1   1   2   1   0   0   1   1   2   1   2   1   1   1   0   2   1   1   2   0   0   2   0   2   1   2   1   1   1   2   0   1   2   2   0   1   0   1   0   1   1   1   1   1   1   1   1   0   0   2   0   1   0   0   1   2   0   2   0   1   0   2   1   0   1   1   2   2   0   1   0   2   0   1   1   1   2   1   2   0   1   0   2   1   1   1   2   0   1   1   1   0   1   1   1   0   1   2   2   2   2   2   2   2   1   0   0   2   2   0   1   0   2   0   1   1   2   1   1   1   2   0   0   2   2   1   2   1   2   1   1   2   1   0   1   0   1   1   1   1   0   1   1
 MK-3-16                0   1   0   1   1   0   1   0   1   0   0   1   0   1   1   1   1   0   1   1   0   2   1   2   2   0   0   0   0   0   1   1   1   1   1   0   1   0   2   2   1   2   2   1   1   0   1   0   1   1   1   2   1   0   0   2   0   1   1   2   1   0   1   1   1   0   1   2   0   1   0   0   2   1   1   2   0   0   2   0   2   2   2   1   1   1   1   0   1   2   1   0   1   1   1   0   1   1   1   1   1   1   1   1   0   0   2   0   1   0   0   1   2   0   2   0   1   0   2   2   1   1   1   2   2   0   1   0   1   0   1   1   1   2   1   2   1   1   0   1   0   2   1   2   0   1   1   1   0   1   1   1   0   1   2   1   1   2   2   2   2   2   0   0   2   2   0   1   0   2   0   1   1   2   1   1   1   2   0   0   2   2   0   0   1   2   1   1   2   1   0   1   0   1   0   1   2   1   1   2
 MK-4-1                 1   1   1   0   1   1   0   1   2   1   1   1   1   1   2   1   1   1   2   0   1   2   2   1   1   2   1   1   1   1   0   0   2   1   0   2   1   2   0   0   2   1   1   1   1   2   2   0   2   1   1   1   1   1   0   0   1   2   1   0   1   2   1   2   1   1   1   0   1   1   1   1   1   0   1   1   2   2   1   1   1   1   0   0   1   0   1   0   2   1   0   2   1   1   1   1   1   2   1   1   1   2   2   2   1   1   0   2   0   2   1   1   2   2   2   0   0   1   1   2   2   1   0   1   1   2   2   1   1   1   1   1   1   1   1   2   1   1   1   2   0   1   1   1   2   1   1   2   1   1   1   2   2   2   0   0   0   0   0   1   0   2   2   0   2   2   1   2   0   2   2   0   1   0   0   1   2   1   1   0   1   2   1   1   1   2   1   2   2   1   2   0   0   1   1   0   1   1   0   1
 MK-4-2                 1   1   1   0   1   0   0   1   2   1   1   1   1   1   2   1   1   1   2   0   1   2   2   1   1   2   1   1   2   1   0   0   2   1   1   2   1   2   0   0   2   1   2   1   1   2   1   0   2   2   1   2   2   1   0   0   2   2   1   0   1   1   1   2   1   0   1   1   2   1   1   1   1   0   1   1   2   2   1   1   1   1   1   0   1   0   1   0   2   1   0   1   1   1   1   1   2   1   1   1   1   2   1   2   1   1   1   2   0   1   1   1   2   2   2   1   0   1   1   2   0   1   0   1   1   2   2   1   1   1   1   1   1   1   1   2   2   1   1   2   0   1   1   1   2   1   1   2   1   1   1   2   2   2   0   0   1   0   0   0   0   2   1   0   2   2   1   2   0   2   2   0   0   0   0   1   2   1   0   0   1   2   2   1   0   1   1   2   2   1   2   0   0   1   1   0   1   1   0   1
 MK-4-3                 1   1   1   0   1   1   0   1   2   1   1   1   1   1   2   1   1   1   2   0   1   1   2   1   1   1   1   1   2   1   0   0   1   1   1   1   0   1   0   2   2   1   2   0   1   1   1   0   2   2   1   2   2   1   0   0   2   2   1   0   1   1   1   2   1   0   1   1   1   1   1   1   1   0   2   0   2   2   1   1   1   1   1   0   1   1   1   0   2   1   0   1   1   1   1   1   1   1   1   1   1   2   1   2   1   1   2   2   0   1   1   1   2   2   2   1   0   1   1   1   0   0   0   1   1   1   2   1   2   1   1   1   1   1   1   1   2   1   1   2   0   1   1   1   2   1   1   2   1   1   1   1   1   2   0   0   2   0   0   0   0   2   1   1   2   2   1   2   2   2   2   0   1   0   0   1   2   2   0   0   1   2   2   1   0   0   1   2   2   1   2   0   0   1   1   0   1   1   0   1
 MK-4-4                 1   1   1   0   0   1   0   0   2   1   1   0   0   1   2   1   1   1   2   1   1   1   2   0   1   1   1   0   2   0   0   0   1   2   1   1   0   0   1   2   1   1   0   0   1   1   1   0   2   2   1   1   2   2   0   0   2   2   0   0   1   0   1   2   2   0   1   1   1   1   1   1   1   2   2   1   2   2   1   1   1   1   1   0   1   1   1   0   2   1   0   1   1   2   0   1   1   1   1   1   2   1   1   1   1   1   2   1   0   1   1   1   2   2   2   1   2   1   1   1   0   0   0   1   1   1   2   2   2   1   1   1   1   1   1   1   2   1   1   2   0   1   1   1   2   1   1   2   0   1   1   1   1   2   0   1   2   0   1   0   0   2   1   1   1   2   1   2   1   2   1   0   1   0   0   1   2   2   0   0   2   2   2   1   0   0   1   2   2   1   2   0   0   1   1   0   1   1   0   1
 MK-4-5                 1   2   1   0   0   1   1   0   2   1   1   0   2   0   1   1   1   1   1   1   1   1   2   0   2   1   1   0   2   0   0   0   1   2   1   0   1   0   1   2   1   1   0   0   1   1   1   0   2   2   0   1   2   2   0   0   2   2   0   0   1   0   1   2   1   0   1   1   1   1   1   1   1   2   2   1   2   2   1   2   1   1   1   0   1   1   1   1   2   1   0   1   1   2   0   1   1   0   1   1   2   1   1   1   1   1   2   2   0   1   1   1   2   2   2   1   2   2   1   1   2   1   0   1   0   1   2   2   1   1   1   1   0   1   1   1   1   2   1   2   0   1   1   1   2   1   1   2   0   1   1   1   0   2   0   1   2   0   0   1   0   2   1   1   1   2   1   1   1   2   1   0   1   0   1   1   0   2   0   0   2   2   2   1   0   1   1   2   2   1   1   0   0   0   1   0   1   1   0   2
 MK-4-6                 2   2   1   0   0   1   1   0   2   0   1   0   2   0   1   1   2   0   1   1   1   1   2   0   2   1   1   0   2   0   1   1   1   2   1   0   1   0   1   2   1   1   0   0   1   1   1   0   2   2   0   1   2   2   0   0   2   2   0   1   1   0   1   2   1   0   1   1   2   1   1   1   2   2   2   1   1   2   2   1   0   1   2   1   0   1   1   1   2   1   0   0   1   1   1   1   1   0   1   1   2   1   1   2   1   1   2   2   1   1   0   1   1   2   2   1   2   2   1   0   2   1   1   1   0   1   1   2   1   1   0   0   0   1   1   1   1   2   2   2   0   1   1   1   2   2   1   2   0   1   1   0   0   1   1   1   2   0   0   1   0   2   1   1   1   2   1   1   1   2   1   0   2   1   1   1   0   1   0   0   2   2   2   0   0   1   0   1   2   1   2   1   0   0   1   0   1   1   0   2
 MK-4-7                 2   2   1   1   0   1   1   0   2   0   0   0   2   1   1   2   2   1   1   2   1   0   2   1   2   1   1   0   2   1   1   1   1   1   1   0   1   1   1   2   1   1   0   0   1   1   2   0   2   2   0   1   2   2   0   0   2   2   0   1   1   0   1   1   1   0   0   1   2   1   1   1   2   2   2   1   1   2   2   1   0   1   2   1   0   1   1   1   2   1   1   1   1   1   2   1   1   0   1   1   2   1   2   2   1   1   2   2   1   1   0   1   1   2   2   1   2   2   1   0   2   1   0   1   0   1   1   2   1   1   0   0   1   1   1   0   1   2   2   2   0   1   1   2   2   1   1   1   0   1   1   0   0   1   1   1   2   0   1   1   0   2   1   1   1   2   1   1   0   2   0   0   2   1   1   0   0   1   1   0   2   2   2   0   1   1   1   1   2   2   1   1   0   0   0   0   1   1   0   2
 MK-4-8                 2   2   1   1   0   1   1   0   2   1   0   0   2   1   1   1   2   1   1   2   1   0   2   1   2   2   1   0   2   1   1   1   1   0   1   0   1   1   2   1   1   2   0   0   1   1   2   0   2   1   0   1   2   2   0   0   2   2   0   1   1   0   1   1   2   0   1   1   2   1   2   1   2   2   2   1   0   1   2   1   0   0   1   1   0   1   1   1   2   1   1   1   1   1   2   1   1   0   1   1   1   1   1   2   1   1   2   1   1   1   0   1   1   2   2   1   1   2   0   0   2   1   0   0   0   1   1   2   1   1   0   0   1   1   1   0   1   2   2   1   1   2   1   2   2   2   1   1   0   1   1   1   0   1   1   2   2   0   1   1   1   2   1   1   1   2   1   1   1   1   0   0   2   1   1   0   0   1   1   0   2   2   2   1   1   1   1   1   2   2   1   0   1   1   0   0   1   2   1   2
 MK-4-9                 2   1   1   1   0   1   1   0   2   1   0   0   2   1   1   1   2   1   1   2   1   1   2   1   2   2   1   0   2   1   1   1   1   0   1   0   1   1   2   1   1   1   1   0   1   1   1   0   2   1   0   0   1   2   0   0   2   2   0   1   1   0   1   1   2   0   1   1   2   0   2   1   2   2   1   0   1   1   2   1   0   0   1   1   1   1   2   1   1   1   1   1   1   1   2   1   1   1   1   1   1   2   1   2   1   1   2   1   1   1   0   1   1   2   2   1   1   2   1   0   1   1   1   0   0   1   2   2   2   2   0   0   1   1   1   1   1   2   2   1   1   2   1   2   2   2   1   1   0   2   1   1   1   1   1   2   2   0   1   1   1   2   1   1   1   2   1   1   1   1   0   0   2   1   1   0   0   1   1   0   2   1   2   1   1   1   1   2   2   2   1   0   1   1   0   0   2   2   1   2
 MK-4-10                2   1   1   1   0   1   1   1   2   1   0   0   2   0   2   1   1   1   1   1   1   0   1   1   2   2   1   2   2   1   1   1   1   0   1   0   1   1   2   1   1   1   1   1   1   1   1   0   2   1   0   0   1   2   0   0   2   2   0   1   1   1   1   1   2   0   1   1   2   0   2   0   2   2   1   0   1   1   1   1   0   0   1   0   1   0   2   0   1   0   1   1   1   1   2   1   1   1   1   1   1   2   2   1   2   1   2   2   1   1   0   1   1   2   2   1   1   2   1   0   1   1   1   0   0   1   2   2   2   2   0   0   1   1   1   1   1   2   2   1   1   2   1   2   2   2   1   1   0   2   1   1   1   1   2   2   1   0   0   1   1   2   1   1   1   2   1   1   1   1   1   0   2   2   1   0   0   1   1   2   2   1   2   1   1   1   1   2   2   1   1   0   1   1   0   0   2   2   1   2
 MK-4-11                2   1   1   1   0   1   1   0   2   1   0   0   2   0   2   1   1   1   1   1   2   1   1   1   2   2   1   2   2   1   1   1   1   1   2   1   1   1   2   0   1   0   1   1   2   1   2   1   2   0   0   0   2   2   0   0   2   2   0   1   1   1   1   1   1   0   1   1   2   0   1   0   2   1   1   0   2   1   1   1   0   0   1   0   2   0   1   0   1   0   1   1   1   2   2   1   1   1   0   1   1   2   2   0   2   1   2   2   1   2   0   1   1   2   1   2   1   2   1   0   1   1   1   0   0   0   2   1   2   2   1   0   1   1   0   2   1   2   2   1   1   2   1   1   2   2   1   2   0   2   1   1   1   1   2   1   2   1   0   1   1   2   1   1   0   2   1   1   0   1   1   0   2   2   1   0   1   1   2   2   2   1   2   1   1   1   1   2   2   1   1   1   1   1   0   0   2   2   1   2
 MK-4-12                2   1   1   1   0   1   1   0   2   1   0   0   2   0   2   0   1   1   1   0   1   1   1   1   2   2   1   2   2   1   1   1   1   1   2   1   1   1   2   2   1   0   1   1   2   0   1   1   2   0   0   0   2   2   0   0   2   2   0   0   0   1   1   1   1   1   1   1   1   0   1   0   1   1   1   0   1   1   1   1   0   1   1   0   2   0   1   0   1   1   1   1   0   2   2   1   1   1   0   1   1   2   1   1   1   1   1   2   2   2   0   1   1   2   1   1   1   2   1   0   1   2   1   0   1   0   1   1   2   1   1   0   1   1   0   2   1   2   2   1   0   2   1   1   2   2   1   1   0   2   1   1   1   0   2   1   1   1   1   1   1   2   1   1   1   2   1   1   0   0   1   0   2   2   1   0   1   1   2   2   2   1   2   1   0   1   0   1   2   1   1   1   1   0   0   0   1   2   1   1
 MK-4-13                2   1   0   1   0   1   1   0   2   1   0   0   1   1   2   0   1   1   2   1   1   1   1   1   2   2   1   2   2   1   1   1   0   1   2   2   1   1   2   2   1   0   0   2   2   0   1   1   2   0   0   1   2   2   1   1   2   2   0   0   1   0   1   1   1   1   1   1   1   0   1   0   1   1   1   0   1   1   1   1   0   0   1   0   2   0   1   1   1   1   1   1   0   2   2   1   1   1   0   1   1   2   1   0   1   1   1   1   2   0   0   2   2   2   2   1   1   2   1   0   1   1   1   0   1   1   1   1   2   2   1   1   2   1   0   2   1   0   2   1   0   1   1   1   2   2   0   0   0   2   1   1   1   0   0   1   1   1   1   1   1   1   1   1   1   2   1   1   1   0   1   0   2   2   1   0   1   1   2   2   2   1   1   1   0   2   0   1   2   1   1   1   1   0   0   0   2   2   1   1
 MK-4-14                1   1   0   1   0   1   1   2   2   1   0   1   1   1   2   0   1   1   2   1   1   1   1   1   1   2   1   2   2   1   1   1   0   1   2   2   1   1   2   2   0   0   1   1   2   0   1   1   2   0   0   2   1   2   1   1   2   2   0   0   1   0   1   1   1   1   2   1   1   0   1   0   0   1   1   0   0   1   1   1   0   0   1   0   2   0   1   1   0   1   1   1   0   2   2   1   2   2   0   1   1   2   1   1   1   1   1   1   2   0   0   1   2   2   2   1   0   2   1   0   1   1   2   1   1   1   1   1   1   2   2   1   2   2   0   1   1   0   2   1   0   1   2   1   2   2   0   0   0   2   1   1   1   0   0   1   1   1   1   1   1   2   1   1   0   2   1   2   1   1   1   0   1   1   2   1   1   1   1   1   2   1   1   2   0   2   1   1   2   1   0   1   2   1   1   0   2   2   1   1
 MK-4-15                1   1   0   1   0   1   2   1   2   1   0   1   1   1   2   0   1   2   2   1   1   1   0   1   1   1   1   2   2   1   0   1   1   1   2   2   1   1   2   2   0   0   0   1   1   2   1   1   2   0   0   2   1   2   1   1   2   2   0   0   1   0   0   1   1   0   1   1   1   0   1   0   0   1   0   0   0   1   1   1   0   0   1   1   2   0   1   1   1   0   1   1   0   2   1   1   2   2   0   1   1   2   0   1   1   1   1   1   2   0   1   1   2   2   2   1   0   1   1   0   1   1   2   0   1   1   1   1   1   1   1   1   1   2   0   1   1   0   1   1   0   1   2   1   1   1   0   0   0   1   1   1   2   0   0   2   1   1   1   2   1   2   1   1   0   1   1   1   1   1   2   0   1   1   2   1   1   1   1   2   2   1   1   1   0   2   1   1   2   0   0   1   2   1   1   0   2   2   1   1
 MK-4-16                1   1   1   1   0   1   2   2   1   1   0   1   1   1   1   1   1   2   2   1   1   2   0   1   1   1   1   2   2   1   0   1   1   1   2   2   1   1   2   2   1   0   0   1   1   2   1   1   2   0   0   2   1   2   1   1   2   2   0   1   1   0   0   1   1   0   1   1   1   0   1   0   0   1   0   1   0   1   1   1   0   0   1   1   2   0   1   1   1   0   1   0   1   2   1   2   1   2   0   1   1   2   0   1   1   1   1   1   2   0   1   1   2   2   2   1   0   1   1   0   1   1   2   0   1   0   1   1   1   1   1   1   1   2   0   1   1   1   2   1   0   1   2   1   1   2   0   0   0   1   1   0   2   0   0   2   2   1   1   2   0   2   1   1   0   1   1   1   0   1   2   0   2   1   2   1   1   1   2   2   2   1   0   1   0   2   1   1   1   1   0   1   2   1   1   0   2   2   2   1
 MK-5-1                 1   1   1   2   1   2   2   1   2   1   0   0   1   2   1   2   0   2   1   1   1   0   1   1   0   1   1   1   1   2   2   1   1   2   0   1   1   2   0   2   1   0   2   1   0   0   2   2   1   0   1   1   0   0   1   1   1   2   2   1   1   2   0   1   0   1   2   1   1   1   0   1   1   0   0   0   2   1   1   2   1   1   1   1   0   2   1   1   1   2   1   0   1   0   1   2   0   2   1   1   0   1   1   2   1   0   2   1   1   2   0   1   2   2   1   1   1   2   1   0   2   0   2   1   1   2   0   2   1   0   1   0   2   0   2   1   1   1   1   1   2   1   1   0   0   1   1   0   1   2   1   0   0   2   1   1   1   1   1   2   1   2   2   2   1   1   2   1   0   1   1   1   2   0   1   1   0   1   1   2   0   1   2   0   2   1   1   0   1   0   1   2   0   1   0   0   1   2   1   1
 MK-5-2                 1   1   1   2   1   2   2   1   2   1   0   0   1   2   1   2   0   2   1   0   1   0   0   1   1   1   1   1   1   2   2   1   1   2   0   1   0   2   0   2   1   0   0   1   0   0   1   2   1   0   1   1   0   0   1   1   1   2   2   1   1   2   0   1   0   1   2   1   1   1   0   1   1   0   0   0   1   0   1   2   1   1   2   1   1   2   1   1   2   2   1   0   2   0   0   2   0   2   1   1   1   1   1   1   1   1   2   2   2   2   1   1   2   2   1   0   1   2   1   0   2   0   1   1   1   2   0   2   1   1   2   0   2   0   2   1   1   1   0   1   2   1   1   1   0   1   2   0   1   2   1   1   0   2   0   1   1   1   1   2   1   2   2   2   1   2   2   1   0   1   1   1   2   1   0   0   0   1   1   2   0   0   2   0   1   1   1   0   1   0   1   2   0   1   0   0   1   1   1   1
 MK-5-3                 2   1   1   2   1   2   2   1   2   1   0   1   1   1   1   2   0   2   1   0   1   0   0   1   1   0   1   1   1   1   2   1   1   2   0   0   0   1   0   2   1   0   0   1   0   0   1   2   1   1   1   1   0   0   1   1   1   2   2   1   1   2   1   0   0   1   2   1   1   1   0   1   1   0   1   0   1   1   1   2   2   1   2   2   1   2   1   1   2   2   1   0   2   0   0   1   1   1   1   2   1   1   1   1   1   0   2   0   1   2   1   1   2   2   1   0   2   2   1   0   1   1   1   1   1   2   0   2   1   0   2   0   2   1   2   1   1   1   0   1   2   1   1   0   0   1   2   1   0   1   1   1   0   2   0   1   1   1   1   2   1   2   1   2   1   2   2   2   1   1   1   1   2   0   0   0   0   1   1   2   1   1   1   0   1   1   1   0   1   0   1   2   0   1   0   0   2   1   1   1
 MK-5-4                 2   1   1   2   1   2   2   2   2   1   0   1   1   1   1   1   0   1   1   1   1   0   0   1   1   0   1   1   2   1   0   0   1   1   1   1   0   1   0   2   1   1   0   0   0   1   1   2   1   1   1   2   0   0   1   1   1   2   2   1   1   2   0   1   0   1   2   1   1   1   0   1   1   0   1   0   1   1   1   2   2   1   2   1   1   2   1   2   1   2   1   0   2   0   1   1   2   1   1   2   1   1   1   1   0   0   2   0   1   2   2   1   1   2   1   0   2   2   1   1   1   1   1   1   1   2   0   2   0   0   2   1   2   1   2   1   2   1   0   1   1   1   1   0   0   1   2   1   0   1   2   1   0   1   1   1   1   1   1   2   1   1   1   2   1   2   2   2   1   1   1   1   1   0   0   0   0   0   1   1   1   1   1   0   1   1   1   0   0   0   1   1   0   1   0   0   1   1   1   1
 MK-5-5                 2   1   1   2   1   1   2   2   1   1   1   1   2   1   1   1   1   1   1   1   1   0   0   1   0   0   1   1   1   1   0   0   1   1   1   1   0   1   0   2   1   1   0   0   0   1   1   2   1   1   0   2   0   0   1   1   1   2   2   0   1   2   0   1   0   1   2   0   1   1   0   1   1   0   1   0   1   1   1   1   2   1   2   1   1   2   1   1   1   2   1   0   1   0   1   1   2   1   1   2   1   1   1   1   0   0   1   0   1   2   2   1   1   2   1   0   2   2   1   1   1   2   1   1   1   1   0   2   0   0   2   1   2   2   2   1   1   1   0   1   1   1   1   0   0   1   2   1   0   1   2   1   0   1   1   1   1   1   1   2   1   1   1   2   1   2   2   2   1   1   1   1   1   0   1   1   0   0   1   2   1   1   2   0   1   1   1   2   0   0   1   1   0   1   0   0   1   1   1   1
 MK-5-6                 2   1   1   1   1   2   1   2   1   1   1   1   2   1   1   0   1   1   1   1   1   0   0   1   0   0   1   1   2   1   0   0   1   1   1   1   0   1   0   1   1   1   0   0   0   1   1   2   1   1   0   2   0   0   1   2   1   2   2   0   1   2   0   1   0   1   2   0   1   1   1   1   1   0   1   1   1   1   1   0   1   1   1   1   1   2   1   1   1   1   1   0   0   0   1   1   2   1   1   2   1   1   1   1   0   0   1   0   1   2   1   1   1   2   1   0   2   2   1   1   1   2   1   1   1   2   0   2   0   1   2   1   2   2   2   1   1   1   0   1   1   1   1   0   0   1   2   2   0   0   2   2   1   1   1   1   1   1   2   2   1   1   1   2   0   2   2   2   1   0   0   1   1   1   1   1   1   0   1   2   2   1   2   0   1   0   1   2   0   0   1   0   0   0   0   0   1   1   1   0
 MK-5-7                 2   1   1   2   1   2   1   2   1   1   1   1   2   1   1   0   1   1   1   1   1   0   0   1   0   0   0   2   2   1   1   0   1   1   1   1   0   1   0   1   1   1   1   0   0   2   1   2   1   1   0   2   0   0   1   1   1   2   2   0   1   2   0   1   0   1   2   0   1   1   1   2   0   0   0   1   2   1   1   0   1   1   2   1   1   2   1   1   2   1   1   0   0   0   1   1   2   1   1   2   1   1   1   1   0   0   1   2   1   2   1   1   1   2   1   0   2   2   1   1   1   2   1   1   0   2   0   2   0   1   2   1   2   2   2   1   1   1   0   2   1   1   1   1   0   1   2   2   0   0   2   2   0   1   1   2   2   1   2   2   1   1   1   2   0   2   2   2   1   1   0   1   1   1   1   2   1   0   1   2   2   1   2   0   1   0   1   2   0   0   1   0   0   0   0   0   1   1   1   1
 MK-5-8                 1   1   1   2   1   2   1   2   1   1   1   0   1   1   1   0   0   1   2   1   1   0   0   1   1   0   0   2   2   1   1   0   1   1   1   2   0   1   0   1   1   1   1   0   1   2   1   1   1   1   0   1   2   0   1   1   2   2   2   0   1   2   0   1   0   1   2   0   1   1   1   2   0   0   0   1   2   1   1   0   1   1   2   1   0   2   1   2   1   1   1   0   0   0   1   1   2   2   1   2   1   1   1   1   0   1   1   2   1   2   0   0   1   1   1   0   2   2   1   1   1   2   1   1   1   2   1   2   0   0   2   1   2   1   1   1   1   0   0   2   0   2   1   1   0   1   1   2   0   0   2   2   0   1   1   2   2   1   2   1   1   2   1   2   0   2   2   2   1   1   0   0   1   1   1   1   1   0   1   2   2   1   2   0   1   0   1   2   0   0   1   0   0   0   0   0   1   1   1   1
 MK-5-9                 2   2   1   2   1   2   2   2   1   1   2   0   1   1   1   0   1   1   2   1   2   2   1   1   0   0   1   2   2   1   1   0   1   1   1   2   0   2   0   1   1   1   1   1   1   2   1   1   1   1   0   1   2   0   1   1   2   2   2   0   1   2   0   1   0   1   2   0   1   1   1   2   0   0   0   1   2   0   1   0   0   0   2   1   0   1   1   2   1   1   1   1   0   0   1   0   2   2   1   1   1   1   1   1   0   1   1   2   1   2   0   0   1   1   1   1   1   2   2   1   1   2   1   1   1   2   1   1   0   0   2   1   1   2   1   1   1   0   0   2   0   1   1   1   0   1   1   2   0   0   2   2   0   1   1   2   2   1   2   1   0   2   1   2   0   2   2   1   1   1   0   1   1   1   1   2   1   0   2   2   2   0   2   0   2   0   1   1   0   0   0   1   0   0   0   0   1   2   1   2
 MK-5-10                1   2   1   1   1   1   2   2   1   1   2   0   1   0   1   0   1   0   1   1   2   2   1   1   0   0   1   2   2   1   1   1   0   1   1   2   0   2   0   1   1   1   2   1   2   2   1   1   1   0   0   1   2   0   1   1   1   2   2   0   1   2   0   1   0   1   2   1   1   1   1   2   0   0   0   1   2   0   1   0   0   0   2   1   1   1   1   2   1   1   1   1   1   0   1   1   2   2   1   1   1   1   1   1   0   1   1   2   1   2   0   0   1   1   1   1   1   2   1   1   1   2   1   1   1   1   1   1   0   0   2   1   1   2   2   2   1   0   0   2   0   1   1   1   1   1   1   2   0   1   2   2   0   1   1   1   2   1   2   1   0   2   1   2   0   2   2   1   1   1   0   0   1   1   1   2   1   0   2   2   2   0   2   0   2   0   1   1   0   1   0   1   0   0   0   0   1   2   1   2
 MK-5-11                1   2   1   0   0   1   2   2   1   1   2   0   1   0   1   0   1   0   1   1   2   2   1   1   0   0   1   2   2   1   1   1   0   1   2   2   1   2   0   1   1   1   2   2   2   2   1   1   2   0   0   2   2   1   1   1   1   2   2   0   1   2   0   0   0   2   2   1   2   1   1   2   0   0   0   1   2   0   1   1   1   1   1   1   1   1   1   2   1   1   1   1   1   0   1   1   2   2   1   1   1   1   1   2   0   1   1   2   1   2   0   0   1   1   1   1   1   2   2   1   1   2   1   0   1   0   1   1   0   0   2   0   1   2   1   2   1   0   0   2   1   1   1   1   1   1   0   2   0   1   1   2   0   1   1   1   2   2   2   1   0   2   1   2   0   2   2   1   1   1   0   1   1   1   1   2   1   0   2   2   2   1   2   0   2   1   1   2   0   1   0   1   1   0   0   1   1   2   0   2
 MK-5-12                1   1   2   1   0   1   2   2   1   1   2   0   1   0   1   1   1   0   1   1   2   2   1   1   0   0   1   2   2   1   1   1   1   1   2   2   0   2   0   1   1   1   2   2   1   1   1   1   2   0   1   1   1   1   1   1   1   1   2   0   1   2   0   0   0   2   0   1   1   1   1   0   0   0   0   0   2   0   1   1   1   1   1   1   1   1   1   2   1   1   1   1   1   0   1   1   2   2   1   1   1   2   1   1   0   1   1   2   1   2   0   0   1   1   1   1   1   1   2   1   1   2   1   0   2   0   1   0   1   1   2   0   1   2   1   1   1   0   0   2   1   2   1   1   1   1   0   2   0   1   1   2   0   1   1   1   2   1   2   1   0   2   1   2   0   2   2   2   1   2   0   1   1   1   1   2   1   1   2   1   2   1   2   0   1   1   1   2   0   1   0   1   1   0   0   1   1   1   0   2
 MK-5-13                1   1   2   1   0   1   2   2   1   1   2   0   1   0   2   1   1   0   1   1   2   1   0   1   1   0   1   2   2   1   1   2   2   1   2   2   0   2   0   1   1   1   2   2   1   1   1   1   2   1   1   0   1   1   1   1   1   1   1   0   1   1   1   0   1   2   0   2   0   1   1   0   0   0   0   0   1   0   1   1   1   1   1   1   1   1   2   2   1   1   2   1   1   1   1   1   2   2   1   0   1   2   1   1   0   1   1   2   1   2   1   0   1   0   1   1   1   0   2   1   2   2   1   1   2   0   1   0   1   1   2   0   1   2   0   1   1   1   0   2   1   2   1   1   0   1   0   1   1   1   1   2   0   1   2   1   2   1   2   1   0   0   1   2   0   2   2   2   1   2   0   1   1   1   1   2   1   1   2   2   2   1   2   0   1   1   1   2   0   1   0   1   1   0   1   0   1   1   0   2
 MK-5-14                1   1   1   1   1   0   2   2   1   1   2   0   2   0   1   1   1   0   2   2   2   1   0   1   1   0   1   2   2   1   1   2   2   1   2   2   0   2   1   1   2   1   2   1   1   1   1   1   2   1   1   0   1   1   1   0   0   2   1   0   1   2   2   0   1   2   1   2   0   1   1   0   0   0   0   1   1   0   1   1   1   1   1   1   1   2   2   2   1   1   2   1   1   1   1   1   2   1   2   0   1   2   1   1   0   0   1   2   1   1   2   0   1   0   1   1   1   0   2   1   2   2   1   1   2   1   1   0   1   1   2   0   1   2   0   1   1   1   1   1   1   2   1   2   0   1   1   1   2   1   1   2   0   1   2   1   2   1   1   1   0   1   1   1   0   1   1   2   2   2   0   1   1   1   1   2   2   1   2   2   2   1   2   0   0   2   1   2   1   2   0   1   1   2   1   0   1   1   0   2
 MK-5-15                1   1   1   1   1   0   2   2   1   1   2   0   1   1   0   1   1   0   2   2   2   1   0   1   1   0   1   2   2   1   1   2   2   0   2   2   0   2   1   1   2   1   2   1   2   1   1   1   2   1   0   0   1   1   0   0   0   2   0   1   0   1   1   0   1   2   1   2   0   1   0   0   0   0   0   1   1   1   1   1   1   1   1   1   0   2   2   2   2   1   2   1   1   1   2   2   1   1   1   0   1   1   1   1   0   1   1   2   1   1   1   0   1   1   1   1   1   1   2   1   1   2   1   1   2   1   1   0   1   0   2   0   1   2   0   2   1   1   2   1   1   2   1   2   0   1   1   1   1   1   1   1   0   1   2   0   1   0   1   1   0   1   1   1   0   1   1   2   1   2   1   1   1   1   1   2   2   1   2   2   2   2   0   0   1   2   1   2   1   2   0   1   1   2   1   0   2   1   1   1
 MK-5-16                1   1   2   1   1   0   2   2   1   1   1   0   1   1   0   1   1   0   1   2   2   1   0   1   1   0   1   2   2   1   1   2   2   1   2   2   0   2   1   1   2   1   2   2   2   1   1   1   2   2   0   1   1   1   0   0   0   2   0   1   0   0   2   2   1   2   1   2   0   1   0   1   0   0   0   0   0   1   1   1   1   1   1   1   0   2   2   1   2   1   2   1   1   1   2   2   0   1   1   0   1   1   0   1   1   1   0   2   1   0   1   0   1   0   2   1   1   1   2   0   1   2   1   0   2   2   1   0   0   1   2   1   1   2   0   2   1   1   2   1   1   2   0   2   0   1   1   1   1   1   1   1   0   1   2   0   1   1   0   1   0   1   1   1   0   1   2   2   1   2   1   1   1   1   1   1   2   1   2   2   1   2   0   0   1   2   1   2   1   2   0   1   1   2   1   0   2   0   1   2
 MK-6-1                 1   2   1   1   1   2   0   1   2   1   2   0   2   1   1   1   2   0   1   1   1   1   1   1   0   1   2   2   2   0   1   1   0   0   1   1   2   1   2   0   1   1   0   2   1   1   1   2   0   2   0   2   0   1   2   1   2   1   1   1   1   1   1   2   2   1   1   1   0   0   1   1   1   0   2   1   1   1   1   2   1   1   0   0   2   1   1   2   2   0   1   2   1   2   0   0   1   0   0   1   1   1   0   1   0   1   0   2   1   1   0   1   0   1   2   1   1   0   1   1   1   0   0   1   0   1   1   2   1   0   2   0   2   2   0   1   0   1   1   1   2   1   1   2   1   1   0   1   2   1   0   1   1   1   0   1   0   1   1   1   1   1   2   1   0   1   0   2   1   2   0   0   1   2   2   2   2   0   1   0   1   1   1   1   0   0   1   2   0   1   1   2   1   0   2   2   2   0   1   2
 MK-6-2                 1   2   1   1   1   2   0   1   2   1   1   0   2   1   1   1   1   0   1   1   1   1   1   1   1   1   1   1   2   0   1   1   0   1   1   1   2   1   2   0   1   0   0   2   1   1   1   1   0   2   0   2   0   1   1   1   2   2   0   1   1   1   1   2   1   1   1   1   0   0   1   1   1   1   2   1   1   1   1   2   1   2   0   0   2   2   1   2   2   0   1   2   1   2   0   0   0   0   1   0   1   1   0   1   1   1   0   2   1   1   0   1   0   1   2   1   1   0   1   1   1   0   0   1   0   1   1   2   1   0   2   0   2   2   0   1   1   0   1   1   2   0   1   2   1   1   0   1   2   1   0   1   1   1   0   2   0   1   1   1   1   0   2   1   0   1   0   2   1   2   0   0   1   2   2   2   1   0   1   0   1   1   1   1   0   1   0   2   0   1   1   2   1   1   2   2   2   0   1   1
 MK-6-3                 1   1   1   1   1   2   1   1   2   1   1   0   1   1   1   0   1   0   1   1   1   1   1   1   1   0   1   1   2   0   1   1   0   0   1   1   2   2   2   0   1   0   0   2   1   1   1   1   0   2   0   2   0   2   1   1   2   2   1   1   2   1   2   2   1   1   0   1   0   0   0   1   1   1   2   1   1   1   1   2   1   2   0   0   2   2   1   1   2   0   1   2   1   2   0   0   0   0   1   0   1   1   1   1   2   2   0   2   1   1   0   1   0   1   2   2   1   0   1   1   0   0   1   1   0   1   1   2   1   1   2   0   2   2   0   1   2   0   1   0   1   0   1   1   1   1   0   2   2   1   0   1   1   1   0   2   0   1   1   1   1   0   2   1   0   1   0   2   1   1   0   0   1   2   2   2   0   0   1   0   1   1   1   1   0   2   0   2   0   1   1   2   1   1   2   2   2   0   1   1
 MK-6-4                 1   1   1   0   1   1   1   0   2   1   1   0   1   1   0   0   1   0   1   2   0   1   1   0   1   0   1   1   2   0   1   1   0   0   2   1   2   1   2   0   1   0   0   2   2   1   1   1   1   2   0   1   0   2   0   1   2   1   1   0   1   2   2   2   1   1   0   1   0   0   0   2   1   1   2   1   1   1   1   2   1   1   0   0   2   2   1   1   2   1   1   2   1   2   0   0   0   0   0   0   0   1   1   1   2   2   0   2   1   1   1   1   0   1   2   2   1   0   1   1   0   0   2   1   0   1   1   2   1   1   2   1   2   2   0   1   1   0   1   0   0   0   1   1   2   1   0   2   2   2   0   0   1   1   1   1   1   2   1   1   1   0   2   1   0   1   0   1   1   1   0   0   1   2   2   2   1   0   1   0   1   2   1   1   0   1   0   2   0   1   1   1   1   1   2   1   2   0   1   1
 MK-6-5                 1   1   1   0   1   1   1   1   2   1   1   0   1   2   0   0   1   0   1   2   1   1   1   0   1   0   0   1   0   0   1   1   0   0   2   1   2   0   2   0   1   0   0   2   2   1   1   1   1   2   0   1   0   2   0   1   2   1   1   1   1   2   2   2   1   1   0   1   0   0   0   1   1   1   2   1   2   1   1   2   1   0   0   0   2   2   1   1   2   1   1   2   1   2   0   0   0   0   1   1   0   1   1   1   2   2   0   1   1   1   1   1   0   1   1   2   1   0   1   1   1   1   1   1   1   2   2   2   0   1   1   1   0   2   0   1   1   0   2   1   0   1   1   1   2   0   1   2   2   2   0   0   1   1   1   1   2   2   1   1   1   0   2   1   0   1   0   1   1   1   1   0   1   2   2   2   1   1   1   0   1   2   1   1   0   1   0   2   0   2   1   2   1   0   2   1   1   0   1   1
 MK-6-6                 1   1   1   0   0   1   1   1   2   1   1   0   1   2   0   0   1   1   1   2   1   1   1   0   1   0   0   1   0   0   1   1   0   1   2   1   2   0   2   0   1   0   0   2   2   1   1   1   1   2   0   1   0   2   0   1   1   1   1   1   1   2   2   2   2   1   0   1   0   0   0   0   1   1   2   1   2   2   1   2   1   0   0   1   2   2   1   1   2   1   1   2   1   2   1   0   1   1   1   2   0   1   1   1   2   2   0   1   1   1   1   1   0   2   1   2   2   1   1   1   1   2   1   1   1   2   2   2   0   0   1   1   0   2   0   1   1   0   2   1   0   1   1   1   0   0   1   2   2   2   0   0   1   1   1   1   2   2   1   1   1   1   2   0   0   1   0   0   1   1   1   1   1   2   2   2   1   1   1   0   1   2   1   1   0   1   0   2   0   2   1   2   1   0   2   1   1   0   1   0
 MK-6-7                 1   1   1   0   0   1   1   1   2   1   1   0   1   2   0   0   1   1   1   2   2   1   1   0   1   0   0   1   0   0   1   1   0   1   2   2   1   0   1   0   1   0   0   2   2   2   0   1   1   2   0   1   0   1   0   1   1   1   1   1   1   2   2   2   2   1   0   1   0   1   1   0   1   1   2   1   2   2   1   2   1   0   1   1   2   2   1   2   2   1   1   2   1   2   1   0   1   2   1   2   0   1   1   1   2   2   1   1   1   1   1   1   0   2   1   1   2   1   1   1   2   1   1   1   1   2   2   2   0   1   1   1   0   2   0   1   1   0   2   1   0   1   1   0   0   0   1   2   1   2   1   1   1   1   1   1   2   2   1   1   0   1   2   0   0   1   0   0   1   1   0   1   1   2   2   2   1   1   1   0   1   2   1   1   0   1   0   2   0   2   1   2   1   0   2   1   0   0   1   0
 MK-6-8                 1   1   2   0   0   1   1   1   1   1   1   0   1   2   0   0   1   1   1   2   2   1   1   0   1   0   0   1   0   1   1   1   0   1   2   2   1   0   1   1   1   0   0   2   1   2   0   1   1   1   0   1   0   1   0   1   1   1   2   1   1   2   1   2   2   1   0   1   0   1   1   0   1   1   1   1   2   2   1   2   1   1   0   1   2   2   1   2   1   2   1   2   2   2   1   0   2   2   1   2   1   1   1   0   2   2   1   1   1   1   1   1   0   2   1   1   2   1   0   1   2   1   2   1   1   2   2   2   0   1   1   1   0   2   0   1   1   1   2   1   0   1   1   0   0   0   1   2   1   2   1   1   1   0   1   2   2   1   1   1   1   1   2   0   0   0   0   2   1   1   0   1   1   2   1   2   1   1   1   1   1   2   2   2   0   1   0   2   0   2   1   1   1   0   2   2   0   1   1   0
 MK-6-9                 1   1   2   1   0   1   1   1   2   1   1   0   2   2   0   0   0   1   1   2   2   0   1   0   1   0   1   1   0   1   1   1   0   1   2   1   1   1   1   1   1   0   0   2   1   1   0   0   1   1   0   1   0   0   0   1   1   1   1   1   1   2   1   2   2   1   0   2   0   1   1   0   1   1   1   1   1   1   1   2   1   1   0   1   2   0   1   2   1   2   1   2   1   1   1   0   2   2   1   2   1   1   1   0   2   2   1   1   1   1   1   1   0   2   1   0   2   1   0   1   2   1   2   1   0   2   2   2   0   1   1   1   0   2   0   1   1   1   2   1   0   1   1   0   0   0   1   2   1   2   2   1   1   1   1   2   2   1   1   1   1   1   2   0   0   0   0   2   2   1   0   1   1   1   1   2   1   1   1   1   1   2   1   2   0   1   0   2   0   2   1   1   1   1   2   2   0   1   1   0
 MK-6-10                1   1   2   1   0   1   1   1   2   1   1   0   2   2   1   0   0   1   0   2   2   0   1   1   1   0   1   1   0   0   1   1   1   1   2   0   1   1   1   1   1   1   1   2   1   1   0   0   0   1   0   1   0   0   0   1   1   0   1   1   2   2   1   2   2   1   0   2   0   1   1   0   2   0   1   2   1   1   2   2   1   2   0   1   2   0   1   2   1   2   1   2   1   1   1   0   2   2   1   2   1   1   1   0   2   2   0   1   1   1   1   1   0   2   1   0   2   1   0   1   2   1   1   1   0   2   2   2   0   1   0   1   0   2   1   2   1   1   2   1   0   1   1   0   0   0   1   2   1   1   2   1   1   1   0   2   2   1   1   1   1   1   2   0   0   1   0   2   2   1   0   1   1   1   1   2   1   1   1   1   1   2   1   2   0   1   0   2   0   2   1   1   1   1   2   2   0   1   1   0
 MK-6-11                1   1   2   1   1   1   1   1   1   1   1   0   2   2   2   2   0   1   0   2   2   0   1   1   0   1   1   1   0   1   1   2   1   1   2   0   1   1   1   1   1   1   2   2   2   1   0   0   0   0   1   1   0   0   0   1   1   0   1   1   2   1   1   2   2   1   0   1   0   1   1   0   2   0   1   2   1   1   1   2   1   2   0   1   2   0   1   2   1   2   1   2   1   1   1   0   2   2   1   2   1   1   1   0   2   2   0   1   1   1   1   1   0   2   1   0   2   1   1   1   2   1   1   1   0   2   2   2   0   1   0   1   0   2   1   2   1   1   2   1   1   1   1   0   2   1   1   1   1   1   1   1   1   1   0   2   2   1   1   1   0   1   2   0   0   1   0   2   2   1   0   1   1   1   1   2   1   1   1   2   1   2   1   2   0   1   0   2   0   2   2   1   1   1   2   2   0   1   1   0
 MK-6-12                1   0   2   1   1   1   1   1   1   1   1   1   2   2   2   2   1   1   1   2   2   0   1   1   0   1   1   1   0   1   2   1   1   1   2   1   1   0   1   1   1   0   2   2   2   1   0   0   1   0   1   1   0   0   0   1   1   0   1   0   2   1   1   2   2   1   0   1   0   1   1   0   2   0   1   2   1   1   1   2   1   1   0   1   2   0   1   2   0   2   1   2   1   1   1   0   1   2   1   2   1   1   1   0   2   2   0   1   1   1   1   1   0   2   0   1   2   1   1   1   2   1   1   1   0   1   2   2   0   1   0   1   1   2   1   2   1   1   2   1   1   1   1   1   2   1   1   2   1   1   0   2   1   1   0   2   2   1   1   1   0   1   1   0   1   1   0   2   2   1   0   1   1   1   0   2   1   0   1   2   2   2   1   2   0   1   0   2   1   2   2   1   0   1   2   2   0   1   1   0
 MK-6-13                1   0   2   2   1   2   1   1   1   1   1   2   2   2   2   1   1   1   1   1   2   0   1   1   2   1   1   1   0   1   1   1   2   1   2   1   1   0   1   1   1   0   2   2   2   1   0   0   1   0   1   1   0   1   0   1   1   0   1   0   2   1   1   2   1   1   0   1   1   1   1   0   2   0   1   2   1   1   1   2   1   1   0   1   2   0   1   2   0   2   0   2   2   1   1   0   1   2   1   2   1   0   1   0   2   2   2   1   1   2   1   0   0   2   0   1   2   1   2   1   2   1   1   1   1   1   2   2   0   2   0   1   1   1   1   2   1   1   2   1   0   1   1   1   2   2   1   2   1   1   1   2   1   1   0   2   2   1   1   1   0   1   1   0   1   1   0   2   2   1   0   2   2   2   0   2   1   0   0   2   1   2   1   1   0   1   1   1   1   1   2   1   0   2   2   1   0   1   1   0
 MK-6-14                1   0   2   2   1   2   1   1   1   1   1   2   2   2   2   1   1   1   0   2   2   0   1   1   2   1   1   1   0   1   1   1   2   1   2   0   1   0   1   1   1   0   1   2   2   1   0   0   1   0   1   1   0   2   0   1   1   0   0   0   2   1   0   2   1   1   0   1   1   2   0   1   2   0   1   2   1   1   1   1   1   1   0   1   1   0   1   2   0   2   0   2   2   1   1   0   1   2   1   1   1   0   1   0   2   2   2   1   1   2   1   0   0   2   0   1   2   0   0   1   2   1   1   1   1   1   2   2   0   2   0   1   1   1   1   2   2   1   2   1   0   1   1   1   2   2   0   1   0   1   1   2   1   1   1   2   2   1   1   1   0   2   0   0   1   0   0   2   2   1   1   2   2   2   0   2   2   0   0   1   1   2   1   1   0   1   1   0   1   1   2   1   0   2   1   2   0   1   1   0
 MK-6-15                1   0   2   2   1   2   1   1   1   1   1   2   2   2   1   1   1   1   0   2   2   0   2   1   2   1   1   1   0   1   1   0   2   0   1   0   0   0   2   1   1   0   1   1   2   1   0   0   1   0   1   2   0   2   0   1   1   0   0   1   2   1   0   2   1   1   0   0   1   2   0   1   2   0   1   1   1   0   1   1   1   0   0   1   1   0   1   2   0   2   0   2   2   1   1   0   1   2   1   2   1   0   1   0   1   2   2   1   1   2   2   0   1   1   0   1   2   0   0   1   2   1   1   1   1   1   2   2   1   2   0   1   2   1   1   2   2   1   2   0   0   1   1   1   2   2   1   1   1   1   0   2   1   1   2   2   2   1   1   2   0   2   0   0   1   0   0   2   2   1   0   2   2   2   1   2   2   0   0   1   1   2   1   1   1   1   1   0   1   2   1   1   0   2   1   2   0   1   1   1
 MK-6-16                1   0   2   2   1   1   1   1   1   1   0   1   1   1   1   0   1   1   1   2   2   0   2   1   2   1   1   1   0   1   1   1   2   0   0   0   0   1   2   1   1   0   1   1   2   1   0   0   0   0   2   1   0   1   0   1   1   0   0   1   2   1   1   2   1   1   0   0   1   1   0   0   2   0   1   1   0   1   2   1   1   0   1   1   1   0   1   2   1   1   1   2   1   2   2   0   2   2   1   1   1   0   1   0   1   2   1   1   1   2   1   0   1   1   0   1   2   1   0   1   2   1   1   1   1   1   2   2   1   1   0   1   2   1   0   1   1   1   2   0   1   1   1   1   2   2   1   0   0   1   0   2   1   1   2   2   2   2   1   2   0   2   0   2   1   0   0   2   2   1   0   1   2   2   1   2   2   0   1   2   1   2   1   1   1   1   1   0   1   1   1   1   1   2   1   2   0   1   1   1
 
!****************************************** Phenotypic Data **********************************************************
!-100.0 is resevred for missing phenotype
SimulatedTrait1         8.9235   11.3404    8.3355   11.0108    8.7071    9.3741    9.2956    8.8981    8.6860    9.6611   10.4771    8.0882    9.5577   10.2356   11.4519    8.9633   10.6341   11.6193    9.0032   11.6227    9.8331   11.6369   10.0836    9.1221   11.3512   10.4289    9.4178   10.2757   10.3359    8.1807    9.8996   12.3554   11.2955    9.6807   11.5504   11.1454   10.2998    9.8920   11.0141   10.1104    9.7750   10.4813   11.3725   11.1476   11.2187    8.8919    9.8014    9.9426   10.7649    8.6618    9.5439   10.9592    7.5326    9.9928    9.1966   10.6171    9.5781   10.7386   11.0477   11.0055    9.8814   10.8980    9.7771    9.4378   10.1682    9.8331   12.7018   10.7924   10.0601   11.5941    9.0171    8.1526   10.7164   11.3063   11.1736   10.3087    9.8574    9.2466   11.0895    9.3588    9.5432    8.3405    8.9947    9.2157    8.4395    8.6567    8.8881    8.8762    8.3752    8.9574   11.8621   10.2827   11.4108   11.8567   10.9674    9.9089   10.6148   10.3226    9.4538    9.5241   10.3049   10.6506    8.9391   10.0642   10.9984   11.1107    9.1726   10.5162    9.4195   11.5199    9.2636   10.0122    8.5322    9.7660    9.2087    9.4261   10.6155   11.5329    9.3396   10.9746   11.3412   10.1284    9.8219    9.4202    9.4514   10.8696    8.6761   11.6605   10.7091   10.8853   11.4139   10.6054   10.9862    9.0481    8.7967   10.8914   10.3055    8.9561    9.5186   11.7249    8.1221    8.7167   10.8589   11.2745    8.3748   11.4052    9.3301   10.1010    8.3840   12.3074    8.0704    9.1204    9.6981    8.7653    8.9771    9.9909    9.0475    9.1321    8.9509   10.1924    9.1599   10.8424    9.3381    7.8259   12.6645    9.9154    9.3216   10.8727   10.6820    9.8049   11.1865   11.4878    9.1784   10.0989   11.1584   10.0815    9.5436   11.7293   10.8430    9.4132   10.7681   10.0808    9.0908   10.8685    9.2149   10.1663   10.0686    8.0468    8.9920    9.3084   11.3812    9.5730   10.2336    9.4451   10.0527    8.3924    9.3543   10.0573    9.4967   10.8773
 
