# Supplementary material for: Inclusive Composite Interval Mapping of QTL by Environment Interactions in Biparental Populations
Source: PLoS One. 2015 Jul 10;10(7):e0132414. doi: 10.1371/journal.pone.0132414 (PMC4498613; doi:10.1371/journal.pone.0132414)
Supplement: S2 File — (ZIP) [file pone.0132414.s002.zip › F2 population/e=1/run_00099.met]

!**********************Note: lines staring with "!" are remarks and will be ignored in the program********************
!*********************************General Information**********************************
!Assuming F1 = P1 x P2, populations available in QTL IciMapping are: 
!  1, P1BC1F1 = P1 x F1, the first backcrossing where P1 is used as the recurrent parent;
!  2, P2BC1F1 = P2 x F1, the first backcrossing where P2 is used as the recurrent parent;
!  3, F1DH, F1-derived doubled haploids; 
!  4, RIL or F1RIL, recombination inbred lines through the repeated selfing of F1;
!  5, P1BC1RIL, recombination inbred lines through the repeated selfing of P1BC1F1;
!  6, P2BC1RIL, recombination inbred lines through the repeated selfing of P2BC1F1;
!  7, F2, the selfing generation of F1;
!  8, F3, the selfing generation of F2;
!  9, P1BC2F1, the second backcrossing where P1 is used as the recurrent parent; 
! 10, P2BC2F1, the second backcrossing where P2 is used as the recurrent parent;
! 11, P1BC2RIL, recombination inred lines through the repeated selfing of P1BC2F1; 
! 12, P2BC2RIL, recombination inred lines through the repeated selfing of P2BC2F1; 
! 13, P1BC1F2, the selfing generation of P1BC1F1; 
! 14, P2BC1F2, the selfing generation of P2BC1F1; 
! 15, P1BC2F2, the selfing generation of P1BC2F1; 
! 16, P2BC2F2, the selfing generation of P2BC2F1; 
! 17, P1BC1DH, P1BC1F1-derived doubled haploids; 
! 18, P2BC1DH, P2BC1F1-derived doubled haploids; 
! 19, P1BC2DH, P1BC2F1-derived doubled haploids; 
! 20, P2BC2DH, P2BC2F1-derived doubled haploids; 
   7      !Mapping Population (see remarks above)
   2      !Mapping Function (1 for Kosambi; 2 for Haldane; 3 for Morgan)
   2      !Marker Space Type (1 for intervals; 2 for positions)
   1      !Marker Space Unit(1 for centiMorgans; 2 for Morgan)
   6      !Number of Chromosomes (or Linkage Groups)
 200      !Size of the mapping population
   1      !Number of environments
 
!***************************************** Chromosomes and Linkage Maps **********************************************
!Chromosome                 NumMarkers
-CH1                        16
-CH2                        16
-CH3                        16
-CH4                        16
-CH5                        16
-CH6                        16
!Linkage map (Marker name followed by position or the interval length)
 MK-1-1                1     0.000
 MK-1-2                1    10.000
 MK-1-3                1    20.000
 MK-1-4                1    30.000
 MK-1-5                1    40.000
 MK-1-6                1    50.000
 MK-1-7                1    60.000
 MK-1-8                1    70.000
 MK-1-9                1    80.000
 MK-1-10               1    90.000
 MK-1-11               1   100.000
 MK-1-12               1   110.000
 MK-1-13               1   120.000
 MK-1-14               1   130.000
 MK-1-15               1   140.000
 MK-1-16               1   150.000
 MK-2-1                2     0.000
 MK-2-2                2    10.000
 MK-2-3                2    20.000
 MK-2-4                2    30.000
 MK-2-5                2    40.000
 MK-2-6                2    50.000
 MK-2-7                2    60.000
 MK-2-8                2    70.000
 MK-2-9                2    80.000
 MK-2-10               2    90.000
 MK-2-11               2   100.000
 MK-2-12               2   110.000
 MK-2-13               2   120.000
 MK-2-14               2   130.000
 MK-2-15               2   140.000
 MK-2-16               2   150.000
 MK-3-1                3     0.000
 MK-3-2                3    10.000
 MK-3-3                3    20.000
 MK-3-4                3    30.000
 MK-3-5                3    40.000
 MK-3-6                3    50.000
 MK-3-7                3    60.000
 MK-3-8                3    70.000
 MK-3-9                3    80.000
 MK-3-10               3    90.000
 MK-3-11               3   100.000
 MK-3-12               3   110.000
 MK-3-13               3   120.000
 MK-3-14               3   130.000
 MK-3-15               3   140.000
 MK-3-16               3   150.000
 MK-4-1                4     0.000
 MK-4-2                4    10.000
 MK-4-3                4    20.000
 MK-4-4                4    30.000
 MK-4-5                4    40.000
 MK-4-6                4    50.000
 MK-4-7                4    60.000
 MK-4-8                4    70.000
 MK-4-9                4    80.000
 MK-4-10               4    90.000
 MK-4-11               4   100.000
 MK-4-12               4   110.000
 MK-4-13               4   120.000
 MK-4-14               4   130.000
 MK-4-15               4   140.000
 MK-4-16               4   150.000
 MK-5-1                5     0.000
 MK-5-2                5    10.000
 MK-5-3                5    20.000
 MK-5-4                5    30.000
 MK-5-5                5    40.000
 MK-5-6                5    50.000
 MK-5-7                5    60.000
 MK-5-8                5    70.000
 MK-5-9                5    80.000
 MK-5-10               5    90.000
 MK-5-11               5   100.000
 MK-5-12               5   110.000
 MK-5-13               5   120.000
 MK-5-14               5   130.000
 MK-5-15               5   140.000
 MK-5-16               5   150.000
 MK-6-1                6     0.000
 MK-6-2                6    10.000
 MK-6-3                6    20.000
 MK-6-4                6    30.000
 MK-6-5                6    40.000
 MK-6-6                6    50.000
 MK-6-7                6    60.000
 MK-6-8                6    70.000
 MK-6-9                6    80.000
 MK-6-10               6    90.000
 MK-6-11               6   100.000
 MK-6-12               6   110.000
 MK-6-13               6   120.000
 MK-6-14               6   130.000
 MK-6-15               6   140.000
 MK-6-16               6   150.000
!*********************************** Marker Types ********************************************************************
!Co-dominant marker: When heterozygote F1 is present, P1 is coded as 2, F1 is coded as 1, and P2 is coded as 0; Otherwise, P1 is coded as 2, and P2 is coded as 0. 
!Dominant marker: When heterozygote F1 is present, P1 and F1 are coded as 12, and P2 is coded as 0; Otherwise, P1 is coded as 2, and P2 is coded as 0.  
!Recessive markers: When heterozygote F1 is present, P1 is coded as 2, and F1 and P2 are coded as 10; Otherwise, P1 is coded as 2, and P2 is coded as 0. 
!Missing marker is coded as -1. 
 MK-1-1                 1   0   1   0   1   1   1   0   1   1   0   1   1   1   1   1   2   0   0   1   1   0   1   1   1   1   1   2   0   1   0   0   1   1   2   1   1   0   2   1   1   1   0   2   2   1   2   2   0   2   1   0   2   1   0   1   0   0   0   1   1   2   1   1   0   2   2   1   2   1   1   1   0   0   1   2   2   1   0   2   0   1   1   2   1   2   2   2   1   2   1   1   2   0   1   1   1   1   1   1   0   2   0   1   1   1   1   1   1   1   2   0   1   1   2   0   1   1   1   1   0   1   1   2   0   1   2   1   2   2   1   2   0   1   1   1   1   2   0   0   1   1   2   0   1   2   2   0   1   0   2   2   1   1   0   0   2   1   2   2   1   1   2   2   1   1   0   1   1   0   2   0   2   2   1   2   1   2   1   1   0   1   0   0   1   2   0   0   2   0   1   1   2   0   1   0   0   0   2   2
 MK-1-2                 1   0   1   0   1   1   1   0   2   1   0   1   1   1   1   0   2   0   0   1   1   1   1   2   1   1   0   2   0   1   0   0   1   1   2   1   1   0   2   1   1   2   0   2   2   1   2   2   0   2   1   0   2   1   0   2   0   0   1   1   0   2   1   1   2   2   2   1   2   1   1   1   0   0   2   2   2   1   0   2   0   1   0   2   1   1   2   2   1   2   1   0   2   1   1   1   1   1   1   1   1   2   0   1   2   1   1   1   2   1   2   0   2   0   2   0   1   1   1   1   0   0   0   2   1   0   2   1   2   2   1   2   0   1   1   1   1   1   0   0   1   1   2   0   1   2   2   0   1   0   2   1   0   1   0   0   2   1   2   2   0   1   2   2   1   1   0   1   1   0   2   0   2   2   1   1   1   2   1   1   0   1   0   1   1   2   0   0   2   0   0   1   2   0   1   0   0   0   2   2
 MK-1-3                 1   0   1   0   2   1   1   1   2   2   0   0   1   0   0   0   2   0   1   1   1   1   1   2   1   1   1   2   0   1   0   0   0   1   2   1   1   0   2   1   2   2   0   2   2   1   2   1   1   2   2   0   2   1   0   2   0   0   1   1   0   2   0   1   2   2   2   1   2   1   1   1   0   0   2   2   2   1   0   2   0   1   0   2   1   1   2   2   0   1   1   0   2   1   1   1   1   2   1   1   2   1   0   1   2   1   1   1   2   1   2   1   2   0   2   0   2   1   1   1   0   0   1   2   1   0   2   1   1   2   2   0   0   0   1   1   1   1   1   0   1   1   2   0   1   2   1   0   1   0   2   1   0   1   0   1   2   1   2   2   0   1   2   2   1   1   0   1   1   0   2   0   1   2   1   1   1   2   1   1   0   1   0   1   1   2   0   0   1   0   0   1   2   0   1   0   0   0   2   1
 MK-1-4                 1   0   1   0   2   1   2   1   2   1   0   0   1   0   0   0   2   0   1   1   1   0   1   0   1   1   1   2   0   1   0   0   1   1   2   1   2   0   2   1   1   1   0   2   2   1   2   1   1   2   2   0   2   1   0   2   0   0   2   1   0   2   0   1   2   2   2   1   2   1   1   1   0   0   2   2   2   1   0   2   0   1   0   2   0   1   2   2   0   1   1   0   2   1   1   2   1   2   1   1   2   2   0   1   2   1   1   1   2   1   2   1   2   0   2   0   2   1   1   1   0   0   2   2   1   0   2   1   1   2   2   0   0   0   0   1   1   1   2   0   1   1   2   1   1   1   1   2   1   1   2   1   0   1   0   1   2   1   2   2   0   1   2   2   1   2   0   1   1   0   2   0   1   2   1   1   1   1   1   1   1   1   0   1   1   2   0   1   1   0   0   2   2   0   1   0   0   1   2   1
 MK-1-5                 1   0   1   1   2   1   2   2   2   1   0   0   1   1   0   0   2   0   0   1   1   0   1   0   0   1   1   2   0   1   0   0   1   1   2   1   1   0   2   1   1   1   0   2   1   1   1   0   1   2   2   0   2   0   0   2   0   0   2   1   0   2   1   1   2   2   2   1   1   2   1   1   0   1   1   2   2   0   0   2   0   1   0   2   0   0   2   2   1   1   0   0   1   1   1   2   0   1   1   1   2   2   0   1   2   1   1   1   2   1   1   1   2   0   2   0   2   2   1   1   0   0   2   2   1   0   1   1   2   2   2   0   0   0   0   1   1   1   1   0   1   1   1   1   1   1   1   1   1   1   2   1   0   2   0   2   2   1   2   1   0   1   2   2   1   2   0   1   1   0   1   1   1   2   1   1   1   1   1   0   1   1   0   1   1   1   0   1   1   0   0   1   2   0   1   0   0   1   2   1
 MK-1-6                 1   1   1   1   2   1   1   1   2   1   0   0   1   1   0   1   2   0   1   2   1   0   2   0   0   1   1   2   0   1   1   0   1   1   2   1   1   0   1   1   1   1   1   1   1   1   1   1   1   2   2   0   2   0   0   1   0   0   1   1   0   2   1   1   2   2   2   1   1   2   1   1   0   1   1   2   2   0   0   2   0   0   0   2   0   0   2   2   1   1   0   0   1   0   1   2   0   2   1   1   2   2   0   1   1   1   1   2   2   1   1   2   2   1   2   0   2   2   2   1   0   0   1   1   0   0   1   1   2   2   2   0   1   0   0   1   1   1   1   1   2   1   1   1   1   1   1   0   1   1   2   1   0   2   0   2   2   1   2   1   0   1   2   2   2   2   0   1   0   0   1   1   1   2   1   1   1   1   2   1   1   0   2   1   1   1   0   1   1   0   0   0   2   0   1   0   1   1   2   1
 MK-1-7                 1   1   1   2   2   1   2   2   2   1   0   0   1   1   0   0   2   0   2   2   1   0   1   0   0   1   1   2   0   1   1   0   1   1   2   1   1   0   1   1   1   0   1   1   1   1   1   1   0   2   2   0   1   0   1   1   0   0   1   0   0   2   1   1   2   2   0   1   1   2   1   1   0   1   2   2   2   0   0   2   0   0   1   2   0   0   2   2   1   1   0   0   1   0   1   2   0   2   1   1   2   2   0   1   1   1   1   2   2   1   1   1   1   1   1   0   2   2   2   1   0   0   1   1   0   0   1   0   2   2   2   0   1   0   0   1   1   0   0   1   2   1   1   1   0   1   1   0   1   1   2   2   0   2   2   2   2   1   2   1   0   1   2   2   1   2   0   1   0   0   1   1   1   1   1   1   1   1   0   1   1   0   2   1   1   1   0   1   1   0   0   0   2   0   1   1   2   1   2   1
 MK-1-8                 1   1   1   2   2   1   2   2   2   0   0   0   1   1   0   0   2   0   2   1   1   0   1   0   0   1   1   2   0   1   1   0   1   1   2   0   1   1   1   2   2   0   1   1   2   1   1   1   0   2   2   0   1   0   1   1   1   0   1   0   0   2   1   1   2   2   1   1   1   2   1   1   0   1   2   2   2   0   1   2   0   0   1   1   1   1   2   2   2   1   0   0   1   0   0   2   0   2   0   0   2   2   0   1   1   2   1   2   2   1   1   0   2   2   1   1   2   2   2   1   0   0   1   1   0   0   1   0   2   2   2   0   1   0   0   1   1   0   0   1   2   1   1   1   1   1   2   0   1   1   2   2   0   2   2   2   2   1   2   1   0   1   2   0   1   2   0   1   0   0   1   1   2   1   1   1   1   1   1   1   1   0   2   1   0   1   0   1   1   1   1   1   2   0   1   1   1   1   1   2
 MK-1-9                 2   1   1   2   2   1   2   2   1   0   0   1   1   1   0   0   2   0   2   1   1   1   1   0   0   1   0   2   0   1   1   0   1   1   1   0   1   0   1   2   2   1   1   1   2   1   1   1   0   2   2   0   1   0   1   1   1   0   1   1   0   2   1   1   2   2   1   1   1   2   1   1   0   0   2   1   2   0   1   2   0   0   1   1   1   1   2   1   2   1   1   1   1   0   0   1   0   2   0   1   1   2   0   1   1   2   1   1   2   1   1   0   2   2   1   1   2   2   2   1   0   0   1   1   1   0   0   0   2   2   2   0   0   0   0   1   0   0   0   1   2   1   1   1   0   1   2   1   1   1   2   2   0   1   2   2   1   1   2   1   2   1   2   0   1   2   1   1   0   1   2   1   2   1   1   1   1   0   1   1   1   0   2   1   0   1   1   1   2   1   2   1   2   1   1   1   1   1   1   1
 MK-1-10                2   1   0   2   2   2   2   2   1   0   1   1   0   1   0   0   2   0   2   2   1   1   1   0   0   1   1   2   0   0   1   0   1   1   1   0   2   0   1   2   2   1   0   1   2   1   1   1   0   2   1   0   2   0   1   1   0   0   1   1   0   2   1   1   2   2   0   1   1   2   1   1   1   0   2   0   1   0   2   2   0   0   1   1   1   1   2   1   2   1   1   1   1   0   0   2   0   2   0   0   1   2   0   1   1   2   1   1   1   1   1   0   2   2   1   1   2   2   1   1   0   1   0   1   1   0   1   0   2   2   2   0   0   0   0   1   0   0   0   1   1   1   1   1   0   1   2   1   1   1   2   2   0   0   2   2   1   1   1   1   2   1   2   0   2   2   1   1   0   0   2   1   2   1   1   1   1   0   1   2   1   1   2   1   1   1   1   1   2   1   1   1   2   1   1   1   1   0   1   1
 MK-1-11                2   1   0   2   2   2   2   2   1   0   2   1   0   1   1   0   1   0   2   2   1   1   1   1   0   1   1   2   0   0   1   0   1   1   1   0   1   0   1   2   2   1   0   1   2   0   1   1   0   2   1   0   2   0   1   1   0   0   1   2   0   1   2   1   1   2   0   0   1   2   1   1   1   0   1   0   1   0   2   2   0   1   1   1   2   1   1   1   2   2   1   2   1   0   1   2   0   2   0   0   1   2   0   1   1   2   1   0   1   1   2   1   2   2   1   1   1   1   2   1   0   1   0   1   0   0   1   1   1   2   2   0   0   0   0   1   0   0   0   1   1   1   1   1   0   1   2   2   1   1   2   2   0   0   1   2   1   2   1   1   2   2   1   0   2   2   1   1   1   0   2   1   2   1   1   1   1   0   1   2   0   1   2   1   1   1   2   0   2   1   1   1   2   1   1   0   1   0   1   1
 MK-1-12                2   1   0   2   2   2   1   2   1   1   1   1   0   1   1   0   1   0   2   2   1   1   0   1   0   1   1   1   0   0   1   0   1   1   2   0   1   1   1   2   2   2   0   1   2   0   1   1   0   2   1   1   2   0   1   1   1   0   1   2   1   1   2   1   1   2   0   0   0   2   1   1   1   0   1   0   1   0   2   2   0   1   1   2   2   1   1   2   1   2   1   2   1   0   1   2   0   2   0   0   1   2   2   1   1   2   1   0   1   1   1   1   1   2   1   2   1   1   2   1   0   1   0   1   0   0   1   1   1   2   1   0   1   0   0   1   0   0   1   1   1   0   1   1   0   1   2   2   2   1   1   2   0   1   2   2   1   2   1   2   2   2   1   0   2   2   0   1   1   0   2   1   2   0   1   1   1   0   0   2   0   1   1   1   2   1   2   0   2   1   1   1   1   1   1   0   1   0   1   1
 MK-1-13                2   2   0   2   2   2   1   2   1   1   1   1   0   1   1   0   1   0   2   2   0   1   0   1   0   2   1   1   0   0   0   0   0   1   2   0   1   1   0   2   1   1   0   1   1   0   1   1   0   2   0   2   2   0   1   1   1   0   1   2   1   1   2   1   1   2   0   1   0   2   0   0   1   0   1   0   2   0   2   2   0   1   1   1   1   1   1   2   1   2   0   2   1   0   1   1   0   1   0   0   1   2   1   1   1   1   1   0   0   2   1   2   2   2   1   2   1   1   1   2   0   1   2   2   0   0   1   1   1   1   1   0   1   0   1   1   1   0   0   1   1   0   1   1   0   1   2   2   2   1   1   2   1   1   2   2   1   2   1   2   1   2   1   0   2   2   0   1   1   0   2   0   1   0   1   1   1   0   1   2   0   1   0   1   2   1   2   0   2   1   0   1   1   1   1   0   1   0   1   1
 MK-1-14                2   2   0   2   2   2   1   2   1   2   1   1   0   1   1   0   1   0   2   2   0   1   0   1   1   2   0   1   0   0   0   0   0   1   2   0   1   0   0   2   1   1   0   1   1   0   1   1   0   2   0   1   2   0   1   2   2   0   1   2   1   1   2   1   2   2   0   2   0   2   0   0   1   0   1   0   2   0   2   2   1   1   2   0   1   1   1   2   1   2   0   2   0   0   1   1   0   1   0   1   1   2   0   1   1   1   0   0   0   2   1   2   2   2   1   1   0   1   1   1   0   1   2   2   0   0   1   1   2   1   1   0   1   0   1   1   1   0   0   1   1   0   1   1   1   1   2   1   2   1   1   2   1   1   2   2   1   2   1   1   0   2   1   0   2   2   0   1   1   1   2   1   1   0   1   2   1   0   1   2   0   1   0   1   2   1   2   1   2   1   0   1   1   1   2   1   1   0   1   1
 MK-1-15                2   2   0   2   2   2   1   1   1   2   1   1   0   1   1   1   0   0   2   1   0   1   0   1   1   2   0   1   0   0   0   0   0   1   2   0   1   1   0   2   1   1   0   1   1   0   1   1   0   2   0   1   2   0   1   2   2   0   1   2   1   1   2   1   1   1   0   2   0   2   0   0   2   2   1   0   2   1   2   1   1   0   2   0   2   1   1   1   1   2   0   1   0   0   1   1   0   1   0   1   0   1   0   1   1   1   0   0   0   2   1   2   2   2   1   2   0   1   1   1   0   1   1   2   0   0   1   1   2   1   1   0   1   1   1   1   1   0   0   1   1   0   1   1   2   2   1   1   1   1   1   1   1   0   2   2   1   2   1   0   0   2   1   0   2   1   0   1   1   1   2   1   1   0   1   2   1   0   1   2   0   1   0   1   2   1   1   1   2   1   0   1   1   1   2   1   1   0   1   1
 MK-1-16                1   2   0   1   1   2   0   1   1   2   1   2   0   1   0   2   0   0   2   1   0   0   0   0   1   2   0   1   0   0   0   0   0   2   2   0   1   2   0   2   1   1   1   1   1   0   1   1   0   2   0   2   2   0   2   2   2   0   1   2   2   1   2   1   1   1   1   1   0   2   0   0   2   2   1   0   2   1   2   0   1   0   2   0   2   0   2   1   1   2   1   1   1   0   1   1   0   1   1   1   0   2   0   1   1   1   0   0   0   2   1   2   2   2   1   1   0   1   1   2   0   1   1   1   0   0   1   2   2   1   1   1   2   1   1   1   1   0   0   0   1   0   1   1   1   1   1   1   0   1   1   2   1   0   2   2   1   2   1   0   0   2   0   0   1   1   0   1   1   1   2   1   1   0   0   2   1   0   1   2   0   1   1   1   2   1   1   1   2   1   0   0   1   2   2   1   0   0   1   1
 MK-2-1                 1   2   1   2   1   0   1   2   0   1   1   1   2   1   1   0   2   0   1   2   1   0   1   1   2   2   2   1   1   0   2   1   1   0   0   2   2   0   0   1   2   0   1   0   1   1   0   1   1   1   0   0   1   1   1   1   2   0   1   1   2   0   1   1   1   2   0   1   1   1   2   1   2   2   0   1   1   1   2   1   2   1   1   0   1   1   1   1   2   1   2   0   1   0   0   0   0   2   1   0   2   1   0   2   0   1   0   0   0   1   2   0   1   0   2   1   0   1   0   1   1   1   0   1   2   1   1   1   2   1   1   2   1   1   1   2   0   0   1   2   0   0   0   1   0   0   1   2   1   2   1   0   1   0   0   1   2   0   1   1   2   1   1   0   0   1   2   0   1   1   1   1   0   1   1   2   0   1   2   1   2   1   1   0   2   1   2   2   1   1   2   1   1   1   1   0   0   1   0   0
 MK-2-2                 1   2   2   1   1   0   0   2   1   1   1   1   2   1   0   0   1   0   1   2   1   0   1   1   2   2   2   1   1   0   2   1   1   0   0   2   2   0   0   1   2   0   1   0   1   1   0   1   1   1   0   0   1   1   0   1   2   0   0   1   2   0   1   1   2   2   0   1   1   1   2   1   2   2   0   1   1   1   2   1   2   0   1   0   1   1   1   1   2   1   2   0   1   0   0   1   0   2   1   0   2   1   1   1   0   1   0   0   0   0   2   0   1   0   1   1   0   1   0   1   2   1   0   1   2   1   1   1   2   1   1   2   0   2   1   2   0   0   1   2   0   0   0   1   0   0   1   2   1   2   1   0   2   1   2   1   2   0   1   0   1   1   2   0   0   0   2   0   1   1   1   1   2   1   1   2   0   1   2   1   2   1   1   0   2   1   2   2   1   1   2   1   1   1   1   0   0   1   0   0
 MK-2-3                 1   1   2   1   1   1   0   2   1   1   1   1   2   1   0   1   1   0   1   2   1   0   1   1   2   2   2   1   1   0   2   1   1   0   0   2   2   0   0   1   2   0   1   0   1   1   1   2   2   1   0   0   0   1   0   0   2   0   1   1   2   0   1   1   2   2   1   1   1   1   1   1   2   2   0   1   1   1   2   1   2   0   1   0   1   1   1   1   2   1   2   0   1   0   0   1   1   2   2   0   2   2   1   1   0   1   0   0   0   0   2   0   1   0   2   1   0   1   0   1   2   1   0   1   2   1   1   1   2   1   2   2   1   2   2   2   0   0   1   2   0   0   1   1   0   0   0   2   1   2   1   0   2   1   2   1   1   0   1   0   1   1   2   0   0   0   2   0   1   1   1   1   2   1   1   2   0   1   2   1   2   1   1   0   1   1   2   2   1   0   1   1   1   1   2   0   0   1   0   0
 MK-2-4                 1   1   2   1   1   1   0   2   1   1   1   1   2   0   0   1   1   0   1   1   1   0   1   1   2   1   2   0   1   0   1   1   2   0   0   1   2   0   0   1   2   0   1   0   1   1   1   2   1   1   0   0   0   1   1   0   2   0   1   2   2   0   1   1   2   2   2   1   1   1   1   0   2   1   1   2   0   1   2   1   1   0   1   1   1   1   1   1   2   1   2   0   1   0   0   0   1   2   2   0   1   2   1   1   0   1   0   0   0   0   2   0   0   1   1   1   1   1   0   1   2   1   0   1   2   1   1   1   2   1   2   2   1   2   2   2   0   0   1   2   0   0   1   1   0   0   0   2   1   2   1   0   2   1   2   1   1   0   1   0   1   1   1   0   0   0   2   0   2   1   1   1   2   1   1   1   0   1   2   1   2   1   1   1   0   1   2   2   1   0   1   1   1   1   1   0   0   2   0   0
 MK-2-5                 1   1   2   0   1   1   1   2   1   0   1   1   2   1   0   1   1   0   1   0   0   1   0   0   1   1   2   0   1   0   1   1   2   1   0   1   2   0   0   1   2   0   1   0   1   1   1   1   2   1   0   0   0   1   1   1   2   0   1   2   2   0   1   1   2   1   1   1   1   1   1   0   2   1   2   1   0   1   2   1   1   0   1   1   1   1   1   1   2   1   2   0   1   0   0   0   0   2   2   0   1   2   0   2   0   2   0   0   0   0   2   0   0   1   1   1   1   1   0   1   2   1   0   2   1   0   1   0   1   1   2   2   1   1   2   2   0   1   1   2   0   0   1   0   0   0   0   2   1   2   1   0   2   1   2   2   1   0   1   0   0   1   1   0   0   0   2   0   2   0   2   1   2   1   1   2   1   1   2   1   2   0   1   1   0   1   2   1   0   0   1   1   1   1   1   0   0   2   0   0
 MK-2-6                 1   1   2   0   0   1   1   1   1   0   1   1   2   1   0   1   1   0   0   0   0   1   0   0   1   1   2   0   2   0   2   1   1   1   0   1   2   0   0   1   1   0   1   0   1   1   1   1   2   1   0   1   0   1   1   1   1   0   1   2   2   0   1   1   2   1   1   1   1   1   2   0   2   1   2   1   0   1   2   2   1   0   1   2   1   1   1   1   2   1   2   0   0   0   0   0   0   2   2   1   1   2   0   2   0   2   0   0   0   0   2   0   0   1   1   1   1   1   0   1   2   1   0   2   1   0   1   0   1   1   2   2   1   1   2   2   0   2   1   1   1   0   1   1   0   0   0   2   1   2   1   0   2   2   2   2   0   0   2   0   0   1   1   0   0   0   2   0   2   0   2   2   2   1   1   2   1   1   1   0   2   0   1   1   0   1   2   1   1   0   0   1   1   1   0   0   0   1   0   0
 MK-2-7                 2   1   2   0   0   1   0   1   1   0   1   1   2   1   1   1   1   0   0   0   0   1   0   0   1   1   1   1   2   0   2   1   0   1   0   1   2   0   0   1   0   0   1   0   0   1   1   1   2   1   0   1   1   1   1   2   1   0   1   1   2   1   1   2   2   1   1   2   2   1   2   0   1   1   1   1   0   1   2   2   1   0   1   2   1   1   1   1   2   1   2   0   1   0   0   0   0   2   2   1   1   2   0   2   0   2   0   1   1   0   0   0   0   1   1   1   1   1   0   1   1   1   0   2   1   0   1   0   1   1   2   2   1   1   2   2   0   1   1   1   1   0   1   1   0   0   0   2   1   2   1   0   2   2   2   1   0   0   2   0   0   1   1   0   0   0   2   1   2   0   1   2   2   1   1   2   1   1   1   0   1   0   1   1   1   1   2   2   1   0   0   2   1   0   0   0   0   0   0   1
 MK-2-8                 2   1   2   1   0   1   0   1   1   0   1   1   2   1   0   2   1   0   0   1   0   1   0   0   1   2   2   1   2   0   2   0   0   1   2   2   1   0   0   1   0   0   1   0   0   1   1   1   2   1   0   0   0   1   1   2   1   0   1   1   2   1   0   2   2   1   1   1   2   1   2   0   1   1   1   1   0   2   2   2   1   0   0   2   1   1   1   1   2   1   2   0   1   0   0   0   0   1   2   1   1   2   0   2   0   2   0   1   1   0   0   0   0   1   2   1   1   1   0   1   2   1   0   2   1   0   1   0   0   1   2   2   0   1   2   2   0   2   1   1   1   0   1   1   1   0   0   2   1   2   1   0   2   2   1   1   0   0   2   0   0   0   1   0   1   0   2   1   2   0   1   1   1   1   1   2   1   1   1   0   1   0   1   1   1   1   2   2   1   1   0   2   1   0   0   0   0   0   0   1
 MK-2-9                 2   2   2   1   0   1   0   1   1   0   1   0   2   1   0   1   1   0   0   1   0   1   1   1   1   1   1   1   1   1   1   0   0   1   2   1   1   0   0   1   0   0   1   0   0   1   1   0   2   1   0   0   0   1   2   2   1   0   1   1   2   1   0   2   2   1   0   1   2   1   1   0   0   2   1   1   0   2   2   2   1   0   0   1   1   1   2   2   1   1   2   0   1   0   0   0   0   2   2   1   1   1   0   2   0   1   0   1   1   1   0   0   0   2   2   1   1   0   0   1   1   1   0   1   1   1   1   0   0   1   2   2   1   2   2   2   1   1   1   2   1   0   1   1   1   0   0   2   1   2   1   0   2   1   1   1   0   1   2   0   0   0   1   1   2   0   2   1   2   0   1   1   1   1   1   2   1   1   2   0   1   0   1   1   1   1   2   2   1   1   0   2   0   0   1   0   0   0   0   1
 MK-2-10                2   2   1   1   0   1   0   1   1   0   1   1   2   0   0   1   1   0   0   0   0   1   1   1   1   1   1   2   2   1   1   0   0   1   2   1   0   0   0   1   1   0   1   1   0   1   1   0   2   1   0   0   0   1   2   2   2   0   1   1   2   1   0   2   2   1   0   0   1   1   1   2   2   2   1   2   0   2   2   2   0   0   1   1   1   1   2   1   1   1   2   1   1   1   1   0   0   2   2   1   1   1   0   1   0   1   0   1   1   1   0   0   0   2   2   1   1   1   1   1   1   1   0   1   1   1   1   0   1   1   1   2   2   2   2   2   1   2   2   2   1   0   1   1   1   0   0   2   1   2   1   0   2   1   1   2   1   1   2   0   0   0   1   1   2   0   2   1   2   0   1   1   1   2   1   2   1   1   2   0   1   1   1   1   1   1   2   2   2   1   0   2   0   0   1   1   0   0   1   1
 MK-2-11                2   2   2   1   1   0   0   1   1   0   1   2   2   0   0   1   1   0   0   0   0   1   1   1   1   1   1   1   1   1   1   0   0   1   1   1   1   1   1   1   1   0   1   1   0   1   1   0   2   1   0   0   1   1   2   2   2   0   1   0   2   1   0   2   2   1   0   0   1   2   1   1   2   2   1   2   0   1   1   2   1   0   1   1   0   1   2   1   1   1   2   0   2   0   2   0   0   2   2   1   1   1   0   0   0   1   0   1   0   1   0   0   0   2   2   1   1   1   1   1   2   2   0   1   2   1   0   1   1   1   2   1   2   1   2   2   1   2   2   2   1   0   1   1   1   0   0   2   1   1   1   0   2   1   1   2   1   1   0   0   0   0   1   1   2   0   2   1   2   0   1   1   1   2   1   2   1   2   2   0   0   1   1   1   1   1   2   2   1   1   1   2   0   0   0   0   1   0   1   1
 MK-2-12                1   2   2   1   1   0   0   0   0   0   1   2   2   0   0   1   1   0   1   0   0   1   1   1   1   1   1   1   1   1   1   0   1   1   1   1   1   1   1   1   1   0   1   2   0   1   0   0   2   1   0   0   1   1   2   2   2   0   1   0   2   1   0   2   2   1   0   1   1   2   1   1   2   1   1   2   0   1   1   2   1   0   1   0   0   1   0   0   2   1   1   0   2   0   2   0   0   2   2   1   1   1   0   0   0   1   0   1   0   1   0   0   0   2   2   1   1   1   1   1   2   1   1   1   2   1   0   1   1   1   2   1   2   1   2   1   1   2   2   2   1   1   1   1   1   0   0   2   1   1   1   1   2   1   1   2   1   1   0   0   0   0   1   1   1   1   2   1   1   0   1   1   1   2   1   2   2   2   2   0   0   1   1   1   1   1   2   1   1   1   1   2   0   1   1   0   1   0   1   1
 MK-2-13                1   2   2   2   1   0   0   0   0   0   0   2   2   0   0   1   0   0   1   0   1   1   1   1   1   1   1   0   1   2   1   1   1   1   1   1   2   1   1   0   1   0   1   2   0   1   0   0   2   1   0   0   0   1   2   2   2   1   1   1   2   1   0   2   2   1   0   1   1   2   1   1   2   1   1   2   0   1   1   2   1   0   1   0   0   2   1   0   2   1   1   1   2   1   2   0   0   2   2   1   1   1   1   0   1   1   0   1   0   1   0   0   0   2   2   1   1   1   1   1   2   1   1   1   2   1   0   1   1   1   2   1   2   1   2   1   2   2   1   2   1   1   1   1   1   0   0   2   1   1   1   1   1   2   1   2   1   1   0   0   0   0   1   1   1   0   2   1   1   0   1   1   1   2   1   2   1   2   2   0   0   1   1   2   1   1   1   1   1   1   1   2   0   2   2   0   1   0   1   1
 MK-2-14                1   2   2   2   2   0   0   1   0   0   0   2   2   0   0   1   0   0   1   1   1   1   1   1   1   1   1   1   1   2   2   1   1   2   2   1   2   1   1   0   1   1   1   1   0   2   1   0   2   0   0   0   0   1   2   2   0   1   1   1   2   1   0   2   2   1   0   1   1   2   1   1   2   1   2   2   0   1   1   2   1   0   2   1   1   2   1   0   2   0   1   1   2   2   2   0   1   2   1   0   1   1   1   0   1   1   0   1   1   1   1   0   0   2   2   1   2   1   1   1   2   1   1   1   1   0   0   2   2   0   2   1   2   1   2   1   2   1   1   2   1   1   1   1   1   0   0   1   1   1   1   1   1   2   2   2   1   1   0   0   0   1   1   2   1   0   1   1   1   0   1   1   1   2   0   2   1   2   2   0   0   1   1   2   1   1   1   1   1   1   1   2   0   2   2   0   1   0   2   1
 MK-2-15                1   2   1   2   2   0   0   1   0   0   1   1   2   0   0   1   0   0   1   1   1   1   1   1   1   1   1   1   1   2   2   1   0   1   2   0   2   1   1   0   2   2   1   1   0   2   1   0   2   0   0   1   0   1   2   2   1   1   1   1   2   1   0   2   2   1   1   2   0   2   1   1   2   1   2   2   0   0   1   2   1   0   2   1   1   1   1   0   2   0   2   1   2   2   2   0   1   2   1   1   0   1   1   0   1   1   0   1   1   1   1   0   0   2   2   1   1   1   1   1   1   0   1   1   1   0   0   2   1   0   2   0   2   0   2   1   1   1   1   1   2   1   1   1   1   0   0   1   1   1   1   1   2   2   2   2   1   1   0   0   0   1   1   2   1   0   1   1   2   0   1   2   1   2   0   1   0   2   2   0   0   1   1   2   1   1   1   2   1   0   1   2   0   2   2   1   2   0   2   2
 MK-2-16                1   2   1   2   2   0   0   1   0   0   1   1   2   0   0   1   0   0   0   2   1   1   1   2   1   1   1   1   1   1   2   1   1   1   2   0   2   1   1   2   1   1   1   1   0   2   1   0   2   0   0   1   0   2   2   1   1   1   2   1   2   1   0   1   2   1   1   1   1   2   1   1   2   1   2   2   0   0   1   1   1   0   1   1   1   1   1   0   1   0   1   2   1   2   2   1   1   2   1   1   0   1   1   0   0   1   0   2   1   0   1   1   0   1   1   1   1   1   1   1   1   0   1   1   0   1   0   2   1   0   2   0   2   0   2   0   1   1   1   0   2   1   1   1   0   0   0   1   1   1   1   0   1   1   2   2   1   2   0   0   0   1   0   2   1   0   1   1   2   0   1   2   0   2   0   1   1   2   2   0   0   1   1   1   1   1   1   2   1   1   1   2   0   2   2   1   2   0   2   2
 MK-3-1                 1   1   2   0   0   0   1   2   1   1   2   1   1   2   0   1   1   1   0   1   1   1   2   0   1   0   1   2   2   2   0   1   1   1   0   2   2   1   0   2   0   0   2   1   1   0   1   1   0   0   2   0   1   0   1   1   1   1   1   1   1   1   1   1   1   2   2   1   2   1   1   0   2   1   0   0   0   0   1   1   1   1   1   1   1   1   1   2   0   1   1   2   0   2   1   2   1   2   2   2   1   0   2   1   1   2   0   1   2   1   2   1   2   1   0   0   2   0   1   0   1   1   1   2   2   1   0   1   2   1   1   2   1   0   1   1   2   1   1   0   1   0   0   2   0   2   0   0   1   2   2   2   2   1   0   1   1   2   2   0   1   1   1   1   2   1   1   1   1   1   1   1   1   1   1   1   1   2   2   1   0   0   2   2   2   0   2   1   2   0   1   1   0   2   1   0   1   1   2   1
 MK-3-2                 1   1   2   0   0   0   1   1   1   1   2   1   1   2   0   0   1   1   2   1   1   1   1   0   1   0   0   2   2   2   0   1   1   1   0   1   2   1   0   2   0   1   1   1   1   1   1   1   0   0   2   0   1   0   1   1   1   1   1   0   1   1   2   0   1   2   2   1   2   1   1   0   2   0   0   0   0   0   1   1   1   1   1   1   1   1   1   2   0   1   0   2   0   2   1   2   2   2   2   2   1   0   2   1   1   2   0   1   2   1   2   1   2   1   0   0   2   0   1   0   1   1   1   2   2   0   0   1   2   1   1   2   1   0   1   0   2   1   1   0   0   0   0   1   0   2   1   0   2   1   2   2   2   1   1   0   1   2   2   0   1   2   0   1   2   1   1   1   2   2   1   1   1   1   1   1   2   2   2   1   1   0   2   2   1   1   2   1   2   0   1   1   0   2   1   0   1   1   2   1
 MK-3-3                 2   1   2   0   0   0   1   1   1   0   2   1   2   2   0   0   1   1   2   1   1   1   1   0   1   0   0   2   2   2   0   1   2   1   0   2   1   1   0   2   0   0   2   1   1   1   1   2   0   0   2   0   1   0   1   1   1   1   1   0   1   1   2   0   1   2   2   1   2   1   0   0   2   0   0   0   0   0   1   1   2   1   1   2   1   1   1   1   0   1   1   2   0   2   1   2   2   2   2   2   2   0   2   1   1   2   1   1   2   1   2   1   2   0   1   0   2   0   1   1   1   1   1   2   1   0   0   1   2   1   2   2   1   0   1   0   2   1   0   0   0   0   0   1   0   1   1   0   2   1   1   2   2   1   1   0   1   1   2   0   2   2   0   2   2   1   1   1   2   2   2   1   1   1   1   2   2   2   2   2   1   0   1   2   1   1   2   0   2   0   2   0   0   2   1   0   1   0   1   1
 MK-3-4                 1   1   1   1   0   0   1   0   1   1   2   2   2   2   0   0   2   1   2   1   1   1   1   0   1   0   0   2   2   2   0   1   2   1   0   2   0   1   0   1   0   0   1   1   1   1   1   1   0   0   2   0   1   0   0   1   1   1   1   0   0   1   2   1   1   2   2   1   1   1   0   0   2   0   0   0   1   0   1   1   2   1   1   2   1   0   1   2   1   1   1   2   0   1   1   2   2   2   1   2   2   0   2   2   1   2   1   1   2   1   2   1   2   0   1   0   2   1   1   1   0   1   1   2   1   1   0   1   2   2   2   2   1   1   1   1   2   1   0   0   0   0   1   1   0   1   1   0   2   1   0   2   2   1   1   0   1   1   2   0   2   2   0   1   2   1   1   1   2   2   2   1   1   1   1   2   1   2   2   2   1   0   1   1   1   2   2   0   2   1   1   0   0   2   1   0   1   0   1   1
 MK-3-5                 1   1   2   1   1   1   1   0   1   1   2   2   2   1   0   0   2   1   2   1   1   1   0   1   1   0   0   2   2   2   1   1   2   1   0   2   0   1   0   1   0   0   0   1   0   1   1   1   0   0   2   0   1   0   0   2   1   1   1   0   0   1   2   2   1   2   1   2   1   1   0   0   2   0   0   0   1   1   1   1   2   1   1   2   1   0   1   2   2   0   1   2   0   1   1   2   1   2   0   2   2   0   2   2   1   2   1   1   2   1   2   1   2   0   1   0   2   1   1   1   0   1   1   2   1   1   0   1   2   1   2   2   1   1   1   1   2   1   0   0   0   0   1   1   0   1   1   0   2   1   1   2   2   2   2   0   1   1   2   0   2   2   0   1   2   1   1   1   2   2   2   1   1   1   1   2   1   2   2   2   1   0   0   1   1   2   2   1   2   1   2   1   1   1   1   0   1   0   2   1
 MK-3-6                 1   1   2   1   1   1   1   0   1   0   2   2   2   1   1   0   2   1   2   0   1   1   0   1   1   0   0   2   2   2   1   1   2   1   1   2   0   1   0   1   0   0   0   1   0   1   1   1   0   0   2   0   1   1   0   2   1   1   1   1   0   0   2   1   2   1   1   2   1   1   0   0   2   0   0   0   1   1   1   1   1   1   1   2   1   0   2   2   2   0   1   2   0   1   1   1   1   2   0   2   2   0   2   2   1   2   1   1   2   1   2   2   2   0   1   0   2   1   0   1   0   1   1   2   1   1   0   1   2   2   2   2   1   1   1   0   1   1   0   0   0   0   1   1   0   1   1   0   2   1   1   2   1   2   1   0   1   1   2   1   2   2   0   2   2   1   1   1   2   1   2   1   1   1   1   2   1   1   2   2   1   0   0   1   2   2   2   1   1   1   2   1   1   0   1   0   1   2   2   1
 MK-3-7                 1   1   1   1   1   1   1   0   1   0   1   1   2   1   1   0   2   1   1   1   1   1   1   1   1   0   0   1   2   1   1   1   2   1   1   2   0   1   0   2   0   0   0   2   0   1   1   1   0   1   2   1   1   1   0   2   1   1   1   2   0   0   2   1   2   1   2   1   1   1   0   2   1   0   0   1   1   1   1   1   1   1   1   2   1   1   1   2   2   0   1   2   0   1   1   1   1   2   0   1   2   1   1   2   1   2   1   1   2   1   2   1   2   1   1   0   2   1   0   1   0   1   1   2   1   1   0   1   2   2   2   2   1   1   2   0   2   1   0   0   0   0   1   1   0   1   1   0   2   2   0   1   1   2   1   1   1   1   2   0   2   2   0   1   2   1   1   1   2   1   2   1   1   0   2   2   2   1   2   2   1   0   0   1   2   2   2   1   1   1   2   1   1   0   1   0   1   2   2   1
 MK-3-8                 1   1   1   0   1   1   1   0   1   0   1   1   2   1   1   0   1   1   1   1   1   0   1   1   1   0   0   1   2   0   1   1   2   0   1   2   1   1   1   2   0   0   0   1   0   1   0   1   0   1   2   1   1   1   1   1   1   0   1   2   0   0   1   1   2   1   2   0   1   1   0   2   1   0   0   1   0   1   1   1   1   0   1   2   1   1   1   2   2   0   0   2   0   1   1   1   1   2   2   1   2   1   1   2   0   2   1   1   1   1   2   1   2   1   1   0   2   1   0   1   1   1   1   2   1   0   0   1   2   2   2   2   1   1   2   0   1   1   1   1   0   1   1   1   0   1   1   0   2   2   0   1   1   2   1   0   1   1   2   0   2   2   0   1   2   1   1   1   2   1   2   1   1   0   2   2   2   1   2   2   1   0   0   2   1   2   2   1   1   1   1   1   2   0   2   0   1   1   2   1
 MK-3-9                 1   2   1   0   1   1   1   1   1   0   1   1   2   1   1   0   1   1   1   1   1   0   1   1   1   1   0   1   2   0   1   1   2   0   1   2   1   1   0   2   0   0   0   1   0   1   0   0   0   1   2   1   1   1   0   1   1   0   1   2   0   0   1   1   1   1   2   0   1   1   0   2   1   0   0   1   1   1   0   1   1   0   1   2   1   1   1   2   1   0   0   2   1   1   1   1   1   2   1   1   2   1   1   2   1   2   1   1   1   1   2   1   2   1   1   0   1   1   1   1   1   1   1   2   1   1   0   1   2   2   2   2   1   1   2   0   1   1   1   1   0   0   1   1   0   1   1   0   2   2   0   1   1   2   1   1   0   1   2   0   1   2   1   1   2   1   1   1   2   1   2   1   1   0   1   2   2   1   2   2   1   0   2   2   2   2   2   0   1   0   2   1   1   1   2   0   1   1   1   1
 MK-3-10                1   2   1   0   1   1   1   1   1   0   1   0   2   1   1   0   1   1   1   1   1   1   2   1   1   1   0   1   2   0   2   1   1   1   1   2   1   1   0   2   0   0   0   1   1   1   0   0   0   1   2   2   1   1   0   1   1   0   0   2   0   0   1   1   1   1   2   1   0   1   0   2   1   0   0   1   1   1   0   1   1   0   1   2   1   2   1   1   1   0   0   2   1   1   1   1   0   2   1   1   2   1   1   2   1   2   1   1   2   1   2   1   2   1   1   0   1   1   0   1   2   1   1   2   0   1   0   1   2   2   1   2   1   2   2   1   1   2   1   1   0   0   1   1   0   0   1   0   2   2   1   1   1   1   1   1   0   1   1   1   1   1   1   1   2   1   1   1   2   1   1   2   1   1   1   1   2   1   2   2   1   0   2   2   2   2   2   0   0   1   2   1   1   1   2   0   1   1   1   1
 MK-3-11                1   2   1   0   0   1   1   1   1   0   1   0   2   1   1   1   1   1   1   1   1   1   2   1   1   1   0   1   2   0   2   1   1   1   1   1   1   1   0   2   0   0   0   1   1   1   0   0   0   1   2   2   2   2   0   1   1   1   1   2   0   2   1   0   1   1   2   1   0   1   0   2   1   0   0   1   1   2   0   1   1   0   1   1   1   2   1   1   1   1   0   2   0   1   1   2   1   2   1   1   2   0   1   1   1   2   1   2   2   2   2   0   2   1   1   1   1   1   0   1   1   1   1   2   0   1   1   1   2   2   1   2   1   2   2   1   1   2   1   1   0   0   2   1   0   0   1   0   2   2   1   1   1   1   2   1   0   1   1   1   1   1   2   0   2   1   1   1   2   1   0   2   1   1   1   1   2   1   2   2   1   0   2   1   2   2   2   0   0   1   2   2   1   0   1   0   1   0   0   1
 MK-3-12                1   2   1   1   0   1   1   2   1   0   1   0   2   1   1   0   1   2   1   1   1   1   2   1   1   1   0   1   2   1   2   1   1   1   1   1   1   1   0   2   0   0   1   1   1   2   0   1   1   1   1   2   1   2   0   1   2   1   1   2   0   2   2   0   1   2   2   1   0   1   0   2   2   1   1   0   1   2   0   1   2   0   1   1   1   1   1   1   0   1   1   1   0   0   1   1   1   2   1   1   2   0   1   1   1   2   0   2   2   2   2   2   2   1   1   1   1   1   0   1   1   1   1   2   0   1   1   1   2   2   1   1   1   1   2   1   1   2   1   0   0   0   1   1   0   0   0   0   1   2   1   2   2   1   2   1   0   0   1   1   1   1   2   0   2   1   1   1   2   0   0   2   1   1   1   1   2   0   2   2   1   1   2   2   1   1   2   0   0   1   2   2   1   0   1   0   1   0   0   1
 MK-3-13                1   2   1   1   0   1   2   2   1   0   1   1   2   1   1   0   1   1   1   1   0   1   2   1   1   2   0   1   2   1   2   1   1   1   1   1   1   1   1   2   0   0   1   1   1   2   0   1   1   1   1   2   1   2   0   1   2   1   1   2   0   2   2   0   1   2   2   1   0   0   0   0   2   0   0   0   1   2   0   2   2   0   1   0   1   1   1   2   0   1   1   1   0   0   1   1   1   2   1   1   2   0   1   2   1   2   0   1   2   2   2   2   2   1   1   1   1   1   0   1   1   1   1   2   1   1   1   1   2   2   1   1   1   1   2   1   2   1   1   1   0   0   1   1   0   0   0   0   1   2   1   2   2   1   2   1   0   0   1   1   1   0   2   0   2   1   1   1   2   0   0   2   1   1   0   1   2   0   2   2   1   1   2   2   1   1   2   0   0   1   2   2   1   0   1   0   1   0   0   1
 MK-3-14                1   2   1   1   0   1   2   2   1   1   1   1   2   1   1   0   2   1   2   1   0   1   2   1   1   2   0   1   2   0   0   1   1   2   1   2   0   1   0   2   0   0   1   1   2   2   0   1   1   1   1   2   1   1   0   1   2   1   1   2   0   2   2   1   1   2   2   1   0   0   0   0   2   0   0   1   1   1   0   2   2   0   1   2   1   1   1   1   0   1   1   1   0   0   2   1   1   0   1   1   1   0   1   2   1   1   0   1   1   2   1   2   1   1   1   1   1   1   0   0   1   1   1   2   1   1   2   1   2   2   1   1   1   1   2   0   2   1   1   0   0   0   1   1   2   0   1   1   1   2   1   2   1   1   2   1   1   0   1   1   1   0   2   0   2   1   1   2   2   0   0   2   2   2   0   0   2   2   2   2   1   1   2   2   0   0   1   1   0   1   2   1   1   0   1   2   1   0   0   1
 MK-3-15                2   2   1   1   1   1   2   2   0   1   1   1   2   1   1   0   1   1   1   1   0   1   2   1   1   2   0   1   2   0   1   1   1   2   1   2   0   1   0   2   1   0   1   1   1   2   0   1   0   0   1   2   1   1   0   1   2   1   2   2   0   2   2   1   1   2   2   1   0   0   0   0   1   0   0   1   1   1   2   2   1   1   1   1   1   1   1   2   0   1   1   1   1   0   2   1   1   0   0   0   0   0   1   0   1   1   1   1   1   2   1   2   1   2   1   1   1   0   0   0   1   1   0   1   1   0   2   1   2   2   1   1   1   1   2   0   2   0   0   0   0   0   1   0   2   0   1   1   1   2   1   2   1   1   2   1   1   0   1   1   1   0   2   1   2   0   2   2   2   0   0   2   2   2   0   0   1   2   2   2   1   1   2   2   0   0   1   2   0   1   2   1   1   1   1   2   1   0   0   1
 MK-3-16                2   2   1   1   1   1   2   1   1   0   1   0   2   1   1   0   2   1   1   1   0   1   2   2   2   2   1   1   2   0   2   2   2   1   0   2   1   1   0   2   1   0   1   1   1   2   0   1   0   0   2   2   1   1   0   1   2   1   2   2   0   2   2   1   1   2   2   1   0   0   0   0   0   0   0   1   1   1   2   2   0   1   1   1   1   1   2   2   0   1   1   1   1   0   2   1   2   0   0   0   0   1   1   0   1   2   1   1   1   2   0   2   2   2   1   1   1   0   0   0   1   1   1   2   1   0   2   1   2   2   2   1   1   1   2   0   1   0   1   0   0   0   1   0   1   1   0   1   1   1   1   2   1   1   2   1   2   0   1   1   1   0   2   1   2   0   2   2   2   0   0   2   2   1   0   0   1   1   2   2   1   1   2   2   0   0   1   2   0   1   2   1   1   1   1   2   1   0   0   0
 MK-4-1                 2   0   1   0   1   0   1   1   1   2   1   2   0   0   0   1   2   2   0   1   2   2   1   1   0   1   1   1   2   1   1   0   0   1   1   0   1   2   2   1   2   1   1   2   1   1   1   1   1   2   1   2   1   1   0   2   1   1   0   2   0   2   2   1   1   1   1   1   0   1   1   2   1   0   1   0   0   0   2   1   2   1   0   0   0   0   0   1   2   1   1   2   2   0   1   1   1   1   1   1   2   0   1   2   2   0   1   1   1   1   0   0   2   1   2   1   0   1   2   2   2   1   0   1   1   0   1   1   1   0   2   1   0   2   2   2   2   2   1   1   1   1   0   1   1   2   2   0   2   1   0   0   2   1   2   1   2   0   0   0   1   0   2   1   1   0   1   0   1   1   0   1   2   1   2   2   0   2   1   1   1   1   2   1   0   1   1   1   1   1   1   1   1   1   1   1   1   1   1   1
 MK-4-2                 2   0   1   0   1   0   1   0   1   2   1   2   0   0   0   1   2   2   0   1   1   2   1   1   0   1   1   1   1   0   1   0   0   1   2   0   1   0   2   1   1   1   1   1   1   1   2   1   1   2   1   2   1   1   0   2   2   2   0   1   0   2   2   1   0   2   1   2   0   2   1   2   2   0   1   0   0   1   2   1   2   1   0   0   1   0   1   1   2   1   0   2   2   0   1   1   1   1   1   1   2   0   1   2   1   0   1   2   1   1   1   0   2   2   2   1   0   1   1   1   2   1   0   1   1   0   1   1   1   0   2   1   0   2   2   2   2   2   2   1   1   1   0   1   1   2   2   0   2   1   0   0   2   1   2   1   2   0   0   0   1   0   2   1   1   0   1   0   1   1   0   1   1   1   2   1   0   2   0   0   1   1   2   1   0   1   1   1   1   1   1   1   1   0   0   1   1   2   1   1
 MK-4-3                 2   0   1   1   1   0   1   1   2   2   1   2   0   0   0   1   2   2   0   1   1   2   0   1   1   1   2   2   1   0   1   0   0   0   2   0   1   0   1   1   1   1   1   1   1   1   2   1   1   2   1   1   1   2   0   2   2   1   0   1   1   2   2   1   0   2   0   2   1   2   1   1   1   0   1   0   0   1   2   1   2   1   1   1   0   0   2   1   1   1   0   2   1   0   1   1   2   2   1   1   1   0   1   1   1   0   1   1   1   2   1   1   2   2   2   1   0   1   1   1   2   1   0   1   1   0   1   1   1   0   2   1   0   2   2   2   2   2   2   1   1   1   1   1   1   2   2   0   2   2   0   1   2   1   2   1   2   1   0   0   1   0   2   1   1   2   1   1   1   1   1   1   1   1   2   1   1   2   0   1   1   1   2   1   0   1   1   1   2   1   1   1   1   0   0   1   1   2   1   1
 MK-4-4                 2   0   0   1   1   0   1   1   2   2   1   2   0   0   0   1   1   2   0   0   1   2   1   1   1   1   1   2   2   0   1   0   0   0   2   0   1   1   1   1   1   1   1   1   1   1   1   1   1   0   1   1   1   2   0   1   2   1   0   1   1   2   2   1   0   2   1   2   1   2   1   1   1   0   1   0   0   1   2   2   2   1   1   2   0   0   2   1   1   1   1   2   1   0   1   1   2   2   2   1   0   0   1   2   1   0   2   1   1   1   1   1   2   2   2   1   0   1   1   1   2   2   0   1   1   0   1   2   1   0   2   1   0   1   1   2   2   1   1   0   1   1   1   1   0   2   2   1   1   2   0   1   1   1   2   1   2   1   0   1   1   0   2   1   1   2   1   1   1   1   1   1   0   1   1   1   1   2   0   1   1   1   2   1   0   1   1   2   2   1   1   1   1   1   0   1   1   2   2   1
 MK-4-5                 2   0   0   1   1   0   1   1   2   1   1   2   0   0   1   1   1   2   0   1   1   2   1   1   1   2   1   2   2   0   1   0   0   0   2   0   1   1   1   1   1   1   1   1   2   1   1   1   1   0   1   1   1   2   0   1   1   1   0   1   1   2   1   1   1   1   1   2   1   2   1   1   2   0   1   0   0   2   2   2   2   2   1   2   0   0   1   0   1   0   0   2   1   0   1   1   2   1   2   1   0   0   2   2   1   0   1   2   1   1   1   1   1   0   2   1   0   1   1   1   2   2   0   1   1   1   1   2   1   0   2   1   0   1   1   2   2   1   1   0   1   0   1   1   0   2   2   1   2   2   0   1   1   1   1   1   2   1   0   1   1   0   2   1   1   1   0   1   1   1   1   1   1   1   1   1   1   2   0   1   1   1   1   1   0   1   0   2   2   1   1   1   1   1   0   2   1   2   2   2
 MK-4-6                 2   0   0   1   1   0   1   1   2   1   1   2   0   0   1   1   1   2   0   0   1   2   1   1   0   2   0   2   2   0   1   0   0   0   2   0   0   1   1   1   1   1   1   1   2   1   0   1   1   0   1   2   2   2   0   1   2   0   0   1   1   2   1   1   0   1   1   2   0   2   1   1   2   0   1   0   0   2   1   2   2   2   1   2   0   0   1   0   1   0   0   2   1   0   1   1   2   1   2   1   0   0   2   2   0   0   1   2   1   1   1   1   1   0   2   1   0   1   1   1   2   2   0   0   1   1   1   2   1   0   2   1   0   1   1   2   2   1   2   0   2   1   1   1   0   2   2   2   1   2   0   1   1   1   1   1   2   1   0   1   1   0   2   1   2   1   0   1   1   1   1   1   1   1   0   1   1   2   1   1   1   1   1   1   0   1   0   2   2   1   1   1   1   1   0   2   1   2   2   2
 MK-4-7                 2   0   0   1   1   0   1   2   2   1   0   2   0   0   1   1   1   2   1   0   0   2   1   1   0   2   0   2   2   0   1   1   0   0   2   1   0   1   1   1   1   1   1   0   1   1   0   1   1   0   1   2   2   2   1   1   2   1   0   2   1   1   1   1   1   1   1   2   0   2   1   1   2   0   0   0   0   2   1   2   2   2   1   2   0   0   1   0   1   0   1   2   1   0   1   0   2   1   1   0   0   1   2   2   0   0   1   2   1   1   1   1   1   0   2   1   0   1   1   1   1   2   0   0   0   1   1   2   1   0   2   1   0   1   1   2   2   1   2   0   1   1   1   1   1   2   2   1   1   2   0   1   1   1   1   1   2   1   0   1   1   0   2   1   2   1   1   1   1   1   1   1   1   1   0   1   1   2   1   1   1   1   1   2   0   1   0   2   2   1   1   1   1   0   0   2   2   2   2   1
 MK-4-8                 2   0   0   1   1   0   2   2   1   1   0   2   0   0   0   1   1   2   1   0   1   2   1   1   0   2   0   2   1   0   1   1   0   0   2   1   0   1   1   1   1   1   1   0   1   1   0   1   1   0   0   2   2   1   1   1   2   1   0   2   1   1   1   1   1   1   1   1   0   2   2   1   1   0   1   0   0   1   0   2   2   2   1   2   0   0   1   0   1   0   1   1   0   0   1   0   2   0   0   0   0   1   2   1   0   0   1   2   1   2   1   1   1   0   2   1   0   1   1   2   1   2   0   0   1   1   1   2   2   0   2   1   2   2   1   2   1   1   2   0   1   2   2   1   1   2   1   2   1   1   0   1   1   1   2   1   2   1   1   0   1   0   2   1   2   1   2   1   0   1   1   1   1   1   0   1   1   2   1   1   1   1   1   2   0   1   0   2   1   1   1   1   1   1   0   2   2   2   2   1
 MK-4-9                 1   0   0   1   2   0   2   2   1   1   1   2   0   0   0   1   1   2   1   0   1   2   1   1   0   1   0   2   1   0   1   1   0   0   2   1   1   0   1   1   1   1   1   1   2   0   0   1   1   0   0   2   2   1   1   1   1   1   0   1   1   1   1   1   1   1   1   1   0   1   2   0   1   1   1   0   0   1   0   2   2   2   1   2   0   0   1   0   1   0   2   1   0   0   1   0   1   0   0   1   0   1   2   1   1   0   1   2   1   2   1   1   1   0   2   1   0   1   1   2   1   1   0   1   1   1   1   2   2   0   2   1   2   2   1   2   1   0   1   0   1   2   2   1   1   2   1   2   1   1   1   1   2   1   2   2   2   1   1   1   0   0   2   1   2   1   1   0   0   1   1   1   1   1   0   1   1   2   1   1   1   1   1   2   0   1   0   2   1   1   1   1   1   1   0   2   2   2   2   1
 MK-4-10                1   0   1   1   2   0   2   2   1   1   1   2   0   0   0   1   1   2   0   0   0   2   1   1   0   1   0   2   2   0   1   1   0   0   2   2   1   0   1   0   2   1   2   2   1   0   1   1   1   0   0   2   2   1   1   2   1   1   0   0   1   1   1   2   1   1   1   1   0   0   2   0   1   1   1   0   0   1   0   2   2   1   1   2   0   0   1   0   1   1   1   0   0   0   1   0   1   0   0   1   0   1   2   1   1   0   1   1   1   1   1   1   1   0   2   1   0   1   1   1   0   1   0   1   1   1   1   2   2   0   2   1   2   2   1   2   1   0   1   0   1   2   2   1   1   2   0   2   1   1   1   1   2   1   2   2   2   1   0   1   0   1   2   2   2   0   1   0   0   1   0   2   0   1   1   1   1   2   0   1   1   0   1   2   0   1   1   2   1   1   1   1   1   1   0   2   2   2   1   1
 MK-4-11                1   0   1   1   2   0   1   1   2   1   1   2   0   1   0   2   1   2   0   1   0   2   1   1   0   2   0   2   2   0   1   1   0   0   2   1   1   0   1   0   2   1   1   2   2   0   0   1   1   0   0   1   2   1   1   2   1   1   1   1   1   1   1   2   0   1   1   1   0   0   2   0   1   0   1   1   0   1   0   2   2   0   1   1   0   0   1   0   1   1   1   0   0   0   1   1   1   1   1   1   0   1   1   1   1   0   1   1   1   0   1   0   1   1   1   1   0   2   1   1   0   1   0   0   1   1   1   2   1   0   2   1   2   2   1   2   0   0   1   0   0   2   2   1   1   2   0   1   1   1   1   1   2   1   2   2   2   1   0   1   1   0   1   2   1   1   1   0   0   1   0   2   0   1   2   1   1   2   0   1   1   0   1   2   0   1   1   2   2   1   1   2   1   2   0   2   2   2   1   0
 MK-4-12                0   0   1   1   2   0   1   2   2   1   1   2   0   1   0   2   1   2   0   1   0   2   1   0   0   2   0   2   2   0   1   1   0   0   2   1   1   0   1   0   2   1   2   2   2   0   0   1   1   0   0   1   1   1   1   2   1   1   1   1   0   1   1   2   0   1   1   1   0   0   2   0   1   1   1   0   1   1   0   2   2   0   1   1   0   1   1   0   0   1   1   0   1   1   2   1   1   1   1   1   0   1   2   1   1   0   1   1   1   1   1   1   1   1   1   0   0   1   1   1   0   1   0   1   1   1   2   2   1   0   1   0   2   2   2   2   0   0   0   0   1   2   2   1   2   2   1   1   2   2   1   1   2   2   2   2   2   1   0   1   1   0   1   2   1   1   1   0   0   1   0   1   0   1   2   1   1   2   0   1   1   0   1   2   0   1   2   2   2   0   1   2   1   2   0   2   2   2   1   1
 MK-4-13                0   0   1   1   2   1   1   2   2   1   1   1   0   1   0   2   1   2   0   1   0   1   1   0   1   2   0   2   1   0   1   2   0   0   1   1   1   0   1   0   0   1   2   2   2   0   0   1   1   0   0   1   1   1   1   2   1   1   1   1   0   1   1   1   0   1   2   2   0   0   2   0   2   1   1   0   1   1   0   2   2   0   1   0   0   1   1   0   0   1   1   0   0   1   2   2   1   1   1   1   0   1   2   2   2   0   1   1   1   1   1   1   1   1   0   0   0   2   1   1   0   1   0   1   1   1   2   2   1   0   1   0   2   2   2   2   0   0   0   0   1   1   2   0   2   1   1   1   2   2   1   1   2   2   1   2   1   1   1   1   1   0   1   2   1   1   1   0   0   1   0   1   0   2   2   1   2   2   0   0   1   0   1   2   0   1   2   2   2   0   1   2   2   2   0   2   2   2   1   1
 MK-4-14                0   0   1   1   2   2   1   2   2   1   1   1   1   1   0   1   1   2   0   1   0   1   2   0   1   2   0   1   1   0   1   2   0   0   1   1   0   0   1   0   0   1   1   1   2   0   1   1   0   0   0   1   1   1   1   2   2   1   1   1   0   2   2   1   1   1   2   2   0   0   2   0   2   1   1   0   1   1   0   2   2   0   1   0   0   1   1   0   0   1   0   0   0   1   2   2   0   1   1   0   1   1   2   2   2   0   1   1   1   1   0   1   1   1   0   0   0   0   1   1   0   1   0   1   1   1   2   2   2   0   2   0   1   2   2   2   0   0   0   1   1   1   2   0   2   1   1   1   2   2   1   2   2   2   1   2   1   1   1   1   1   0   2   2   0   1   1   0   1   1   0   1   0   2   1   1   2   2   0   0   1   0   1   2   0   1   2   2   2   0   1   2   1   2   0   2   2   2   1   1
 MK-4-15                0   0   1   1   2   2   2   2   2   1   1   1   1   2   0   1   1   2   1   1   0   1   2   0   0   2   0   2   1   0   1   1   0   0   1   1   0   1   1   0   0   1   1   2   2   0   1   1   0   0   0   0   0   1   2   2   2   1   1   1   0   2   1   1   1   1   2   2   0   0   2   0   2   1   1   1   1   1   0   2   2   0   1   0   0   1   1   0   0   2   0   0   0   2   2   1   0   1   0   0   1   1   2   2   2   0   1   2   1   1   0   2   1   1   0   0   1   0   0   1   0   1   0   2   1   0   2   2   2   0   2   0   0   2   2   2   0   0   0   2   2   1   0   0   2   1   1   1   1   2   1   2   2   2   2   2   1   1   2   2   1   0   2   2   0   1   1   0   1   0   0   2   0   2   1   1   2   1   0   0   1   0   1   2   0   1   2   2   2   0   1   2   1   2   1   2   2   2   1   1
 MK-4-16                0   1   1   1   2   2   2   2   1   0   1   1   1   1   0   1   1   2   1   1   0   1   2   0   0   1   0   2   1   0   1   1   0   1   1   1   0   1   1   1   0   1   0   1   2   0   1   1   1   0   0   0   1   1   2   2   2   1   1   1   0   1   0   1   1   1   2   1   0   0   2   0   1   1   1   1   1   1   1   2   2   0   1   1   0   1   1   0   0   2   0   0   0   1   2   1   0   1   1   0   1   1   2   2   2   0   1   2   2   1   0   2   1   2   0   0   2   0   0   1   0   1   0   2   1   0   2   2   2   0   2   0   1   2   2   1   0   0   0   2   0   1   0   0   1   1   1   1   1   2   1   2   2   2   2   0   1   1   2   2   2   0   2   2   0   1   1   0   1   0   0   2   1   2   1   1   2   1   0   1   1   0   2   2   0   1   2   2   2   0   1   2   1   2   1   2   2   2   1   1
 MK-5-1                 1   0   1   2   2   1   2   0   0   0   1   1   1   1   2   0   2   1   1   1   1   1   1   2   0   2   1   0   1   2   0   0   2   1   1   1   2   1   0   1   1   1   0   1   2   1   1   2   0   1   1   1   2   1   2   0   0   1   0   1   1   1   1   0   2   0   1   2   0   1   1   2   2   1   0   0   2   1   1   2   1   1   1   1   1   1   1   0   1   1   0   1   1   1   1   1   0   2   2   1   0   2   1   1   1   0   2   1   0   1   1   1   1   1   0   1   2   1   1   0   2   1   1   1   1   1   2   2   1   2   1   1   1   0   0   2   0   1   0   2   1   1   1   0   2   2   0   1   0   1   1   1   1   1   1   2   2   1   0   2   0   2   1   1   0   0   1   2   0   1   1   0   0   1   1   1   2   1   1   1   2   1   0   2   2   1   1   0   2   0   0   2   1   1   0   1   1   1   1   2
 MK-5-2                 1   1   1   2   2   1   2   1   0   0   1   1   1   1   2   0   2   1   1   1   1   2   0   1   0   1   1   0   1   1   0   0   2   1   1   0   2   1   1   1   1   0   0   2   2   1   1   2   0   1   1   1   2   1   2   0   1   1   0   1   1   1   1   0   2   0   2   2   0   1   2   2   2   1   0   0   2   1   1   1   1   1   2   1   1   1   2   0   2   1   0   1   1   1   1   0   1   1   1   1   1   2   1   2   1   0   2   1   0   1   1   1   1   1   0   1   2   1   1   1   1   1   1   2   1   0   2   2   1   2   1   1   1   0   0   2   0   1   0   2   1   1   1   0   2   1   1   1   0   1   1   1   1   1   2   1   2   1   0   0   0   2   1   1   0   0   1   2   0   2   1   0   0   1   1   1   2   1   1   1   2   0   0   2   2   1   1   0   2   0   0   2   1   1   0   1   1   1   1   2
 MK-5-3                 1   1   1   2   2   1   2   1   0   0   1   1   1   1   2   0   2   1   1   1   1   1   0   0   0   1   1   0   2   1   0   0   1   1   1   0   2   1   1   1   1   0   0   2   2   1   0   1   0   1   1   1   2   1   2   0   1   1   0   1   1   1   1   0   2   0   2   2   0   1   2   2   2   1   0   0   2   1   1   1   1   1   2   1   1   1   2   0   2   2   1   1   1   0   1   0   1   1   1   1   1   1   1   2   1   0   1   1   0   1   2   1   1   1   0   1   1   1   1   1   1   1   0   2   1   0   1   1   1   2   1   1   0   0   0   2   0   1   1   1   1   1   1   1   2   1   2   1   0   1   1   2   1   1   2   1   2   1   1   0   0   2   1   1   0   0   1   2   0   1   1   1   0   1   0   1   1   1   1   1   1   0   0   2   2   1   1   0   2   0   1   1   1   1   0   1   1   1   0   2
 MK-5-4                 2   1   1   2   2   1   1   1   1   0   1   1   1   1   1   0   1   1   2   1   1   1   0   0   0   1   1   0   2   1   0   0   1   1   1   0   2   1   1   0   1   0   0   2   2   1   0   1   0   1   2   0   2   1   2   0   2   1   0   1   1   1   1   1   2   0   2   2   0   1   2   2   2   1   0   0   2   1   1   1   1   1   2   1   1   1   2   0   2   2   1   1   1   0   1   0   1   1   1   1   1   2   1   2   1   0   0   1   0   1   2   2   0   0   1   1   1   1   1   1   1   0   0   2   0   0   1   1   1   1   1   1   0   0   0   1   0   1   1   1   1   1   0   0   2   1   2   1   0   1   1   2   1   1   2   0   2   1   1   0   0   2   1   0   0   0   1   2   1   1   0   1   1   2   0   1   1   1   1   1   1   0   0   2   2   1   1   0   2   1   1   1   1   1   0   2   1   1   0   2
 MK-5-5                 2   1   1   2   2   1   1   1   1   1   1   0   2   1   1   0   1   1   2   1   1   1   1   0   0   1   1   0   2   1   0   0   1   1   1   0   2   1   0   0   1   0   0   2   2   0   0   1   0   1   2   0   2   2   1   0   2   1   0   1   1   1   1   1   2   0   2   2   1   1   2   2   2   1   0   0   2   1   1   1   1   1   2   1   1   1   2   0   1   1   1   1   1   1   1   0   1   1   1   0   1   2   1   2   0   1   0   1   0   1   2   2   0   0   0   1   1   1   1   1   1   1   0   1   0   0   1   1   2   1   1   1   1   0   0   1   0   1   1   1   1   0   0   0   2   2   1   1   0   2   1   2   1   1   2   1   2   1   2   0   0   2   1   0   0   0   1   2   1   1   0   2   2   1   0   1   1   1   1   2   1   0   0   2   0   1   1   1   2   2   1   1   1   1   0   2   1   1   0   1
 MK-5-6                 2   1   0   2   2   1   1   1   1   1   1   0   2   1   1   1   1   1   2   2   1   1   1   0   0   1   1   0   2   1   0   0   1   1   1   0   2   1   0   0   1   0   0   2   1   1   1   1   0   1   2   0   2   2   1   0   2   1   0   1   1   1   1   1   1   0   2   2   1   1   1   2   2   1   0   1   2   1   1   1   1   1   2   1   1   1   2   1   1   1   1   1   1   1   1   0   1   1   1   0   1   2   1   2   0   0   0   1   0   1   1   2   0   1   0   1   1   1   1   1   1   1   0   0   0   0   1   2   2   2   1   1   2   0   0   1   1   1   0   1   1   0   0   1   2   2   1   1   1   1   2   2   1   1   2   1   2   1   1   0   1   2   2   0   0   1   0   2   1   2   0   2   2   1   0   1   1   1   1   1   1   1   0   2   0   1   1   1   2   2   1   1   0   1   0   2   1   1   0   1
 MK-5-7                 2   1   0   2   2   1   1   1   1   1   1   0   2   1   1   1   1   1   2   2   1   1   2   0   1   1   1   0   2   1   0   0   1   0   1   1   1   1   0   0   1   0   0   2   1   1   1   1   0   2   2   0   2   2   1   0   2   0   0   1   1   1   1   1   1   0   2   2   1   1   2   1   2   1   0   1   2   1   1   2   1   1   2   0   1   1   2   1   1   1   1   1   1   1   1   0   1   0   1   0   1   2   1   2   0   0   0   1   0   1   1   2   0   1   0   1   1   1   1   1   1   1   0   0   1   0   1   2   2   0   1   1   2   0   0   1   1   0   0   1   1   0   1   1   2   2   1   1   1   0   1   2   1   1   2   1   2   1   1   0   1   1   2   1   0   1   0   2   1   1   0   2   1   1   0   1   1   1   1   1   1   1   0   2   0   1   2   0   2   2   1   1   0   1   0   2   1   1   0   1
 MK-5-8                 2   1   0   2   2   1   1   2   1   1   1   0   2   1   1   1   1   1   2   1   1   1   2   0   0   1   1   0   2   1   1   0   1   0   1   0   1   1   0   0   1   1   0   2   1   1   1   1   0   2   2   0   2   2   1   0   1   0   0   1   1   1   2   1   1   0   2   2   2   1   2   1   2   1   0   1   2   1   1   2   1   1   0   0   1   1   2   1   1   1   0   1   2   1   1   0   1   0   1   0   1   2   1   2   0   0   0   1   1   1   0   2   0   0   0   1   2   1   0   1   1   1   0   0   1   0   1   2   2   0   1   1   2   0   1   1   1   0   0   1   2   0   1   2   1   1   2   1   1   0   1   2   1   1   2   1   2   1   1   1   1   1   2   1   0   1   0   2   1   1   0   2   1   1   0   1   1   1   1   1   1   1   1   2   0   1   1   0   2   1   1   1   0   1   0   1   1   2   0   1
 MK-5-9                 2   1   0   2   2   1   2   2   2   1   1   0   2   1   1   1   1   2   2   1   1   1   2   0   1   0   1   0   2   1   1   0   2   1   1   1   1   1   0   0   1   1   1   2   1   1   1   1   0   2   2   0   2   1   1   0   1   0   0   1   0   1   0   1   0   0   2   2   2   1   2   1   2   0   0   1   2   2   1   2   1   1   0   0   1   1   2   1   1   1   0   1   2   1   1   0   1   0   1   0   1   2   1   2   1   0   0   1   2   1   1   2   0   0   0   1   2   1   0   1   1   1   0   0   1   0   1   2   2   0   1   1   2   0   1   1   1   0   0   1   1   0   1   1   1   1   2   1   1   1   1   2   1   1   2   1   2   1   1   1   1   1   2   1   0   1   1   1   1   1   0   2   1   2   0   1   0   1   1   1   1   1   1   2   0   1   1   1   2   0   0   2   0   1   0   1   1   0   1   1
 MK-5-10                2   1   0   2   2   1   2   2   2   1   1   0   1   1   1   1   1   1   2   1   2   1   2   1   1   0   1   0   2   1   1   0   2   0   1   0   1   2   0   0   1   1   1   2   1   0   1   1   0   2   2   0   2   1   1   0   1   1   0   1   0   1   0   1   0   0   2   1   2   1   2   1   0   0   0   1   2   2   0   2   1   1   0   0   2   1   2   2   1   1   0   2   1   1   1   0   1   0   1   0   1   2   1   2   1   0   0   1   2   1   1   1   0   1   1   1   2   1   0   1   1   1   0   0   0   0   1   2   2   0   0   1   1   0   1   1   1   0   0   1   1   0   1   1   1   2   2   1   1   1   1   2   1   1   2   1   1   0   1   1   1   0   2   1   0   1   1   1   2   1   0   2   1   2   0   1   0   2   1   1   1   1   1   1   0   1   0   1   2   0   0   2   0   1   0   1   1   0   1   1
 MK-5-11                2   1   0   2   2   1   1   1   2   1   1   0   1   1   2   2   1   2   2   0   2   1   2   1   1   0   1   0   1   1   1   1   1   0   1   0   1   2   0   0   1   1   1   2   1   0   2   0   2   2   2   0   2   1   1   0   1   1   0   1   0   0   0   1   0   0   2   1   2   1   2   1   0   0   0   1   1   2   0   1   1   1   0   1   2   1   0   1   1   0   0   2   2   1   1   0   1   0   1   0   1   2   2   2   1   0   0   0   2   2   1   1   0   1   1   1   2   1   0   1   1   1   0   0   0   0   1   2   2   0   0   1   1   0   1   1   1   0   1   1   1   0   1   1   1   1   1   2   2   1   1   2   1   1   2   1   1   0   1   2   2   0   2   2   0   1   1   1   1   1   0   1   0   2   0   1   0   2   1   1   1   1   1   1   0   1   0   1   2   0   0   2   0   1   0   1   1   0   1   0
 MK-5-12                2   1   0   2   2   1   1   1   2   1   1   0   1   1   1   2   1   2   2   0   1   1   2   1   1   1   1   0   1   1   1   1   1   0   1   0   1   2   0   0   1   1   1   2   1   0   1   0   1   2   2   0   2   1   1   0   1   1   0   1   0   0   0   0   0   0   2   0   1   2   2   1   0   1   0   1   1   2   0   1   0   1   0   1   2   1   0   1   1   0   0   2   1   0   1   0   1   0   1   0   1   2   2   1   1   1   0   0   2   2   1   2   0   1   1   0   2   1   1   0   1   1   0   0   1   0   1   2   2   1   0   1   0   0   2   1   0   0   1   1   1   0   1   1   2   1   1   2   2   1   1   1   1   1   2   0   1   0   1   1   2   0   2   2   0   1   1   2   1   1   0   1   0   2   0   2   1   2   1   1   1   0   1   1   0   1   0   1   1   0   0   2   0   1   1   0   1   0   0   0
 MK-5-13                2   0   0   2   2   0   1   1   2   1   1   0   0   1   1   2   2   1   2   0   1   1   1   1   1   1   2   0   1   2   1   1   0   0   1   0   1   2   0   0   1   1   1   1   1   0   1   0   1   2   2   0   2   1   1   0   1   1   0   1   0   0   0   1   0   0   2   0   1   2   2   1   0   1   0   1   1   2   0   1   1   1   1   1   1   1   0   2   1   0   0   2   1   1   1   0   2   0   1   1   1   2   2   1   1   1   0   0   2   2   1   2   0   1   1   2   2   1   2   0   1   1   0   0   1   1   1   2   2   0   0   0   0   0   2   1   0   0   0   1   1   0   1   1   2   1   1   2   2   1   2   1   1   1   2   0   1   0   1   1   1   1   2   2   0   1   1   2   1   1   0   1   0   1   1   2   1   2   1   1   1   1   1   1   0   1   0   1   1   1   0   2   0   1   1   0   0   0   0   0
 MK-5-14                1   0   0   2   2   0   1   1   2   1   1   0   1   1   1   2   2   1   2   1   1   1   1   1   1   2   2   0   1   1   1   1   0   0   1   1   1   2   0   0   1   0   1   1   1   0   1   0   1   2   2   0   2   1   1   0   1   1   0   2   0   1   0   2   0   0   2   0   1   2   2   1   0   1   0   1   1   1   0   1   1   1   1   1   1   1   0   2   1   0   0   2   1   1   2   0   2   0   1   0   1   2   2   1   1   1   0   0   2   2   1   2   0   1   1   1   2   1   2   0   1   1   0   0   1   1   1   2   2   1   0   1   1   0   2   1   0   0   0   1   1   0   0   2   2   1   1   2   2   1   1   1   1   2   2   0   1   0   1   1   2   1   2   2   1   1   1   1   2   1   0   1   1   2   1   2   1   2   1   1   1   0   1   1   0   1   0   2   1   1   0   2   1   1   1   1   0   0   0   0
 MK-5-15                1   0   0   2   2   0   1   1   2   1   1   1   1   1   1   2   1   1   2   1   1   1   1   2   1   2   2   0   1   1   0   1   0   0   1   1   0   1   0   0   1   1   1   1   1   0   1   0   1   1   2   0   2   1   1   0   1   1   1   2   1   2   0   2   0   1   2   0   1   2   2   1   0   1   0   1   1   1   0   1   1   1   1   1   1   1   0   2   1   0   0   2   0   1   2   0   1   0   0   0   1   2   2   1   1   1   0   0   2   2   1   2   0   1   1   2   2   1   2   1   1   1   1   0   1   2   1   2   2   0   0   1   1   1   2   1   0   0   0   1   0   0   0   2   2   1   1   1   2   1   1   1   2   2   2   0   1   0   1   1   2   1   1   1   1   1   1   0   2   1   0   1   1   2   1   2   1   1   1   2   1   0   1   2   0   1   0   2   1   1   0   2   1   1   2   1   0   0   0   0
 MK-5-16                1   0   0   2   2   0   1   1   2   1   2   1   1   1   2   2   1   1   1   1   0   2   1   2   1   2   2   0   1   1   0   1   0   0   1   1   0   1   0   0   1   1   1   1   2   0   1   2   2   1   2   1   2   2   1   0   1   1   1   2   1   2   1   1   0   1   2   0   1   2   2   1   0   1   0   1   1   1   0   1   1   1   2   1   1   1   1   2   1   0   0   2   0   1   2   1   1   1   1   0   1   1   1   1   1   1   1   0   2   2   1   2   0   2   0   2   2   1   2   1   1   1   1   1   1   2   1   2   2   0   0   1   1   1   2   1   0   0   0   1   0   0   0   2   2   1   1   1   2   1   1   1   2   2   2   0   1   0   0   1   1   1   1   1   1   1   0   0   2   1   0   1   1   2   1   2   1   1   1   2   1   0   1   0   0   1   0   2   0   1   0   2   1   2   2   1   0   0   0   0
 MK-6-1                 1   2   0   1   1   0   1   2   0   1   2   0   1   1   0   1   1   1   2   0   0   2   1   1   1   1   1   1   1   0   0   2   2   1   2   2   0   1   2   2   0   0   1   1   1   1   1   1   1   1   0   0   1   1   1   2   2   1   1   1   2   0   2   2   1   0   1   2   2   1   2   0   1   1   2   2   2   0   0   2   1   0   1   0   1   0   1   2   1   2   1   1   1   1   2   1   1   1   2   0   0   2   1   2   1   1   1   0   2   1   1   2   1   2   1   1   1   1   2   2   2   1   1   0   1   2   1   1   1   0   1   1   1   1   0   0   0   1   1   1   1   0   1   2   0   1   1   1   1   1   1   0   0   1   2   2   0   1   0   0   1   1   2   1   0   1   0   0   0   1   2   2   1   2   1   1   0   1   1   1   0   0   1   1   1   1   2   0   1   1   2   0   2   2   1   0   2   0   1   1
 MK-6-2                 1   2   0   1   1   1   1   2   0   1   2   0   1   1   0   0   2   1   2   0   0   2   1   0   1   1   1   1   2   0   0   2   2   1   1   2   0   1   2   2   0   0   1   1   1   1   1   1   1   1   0   0   0   1   1   2   1   1   1   1   2   0   2   2   1   0   1   2   2   1   1   0   1   1   2   0   2   0   0   2   1   0   1   1   1   0   1   1   1   2   2   1   2   2   2   1   2   1   1   0   0   2   1   2   2   1   1   0   2   0   1   2   1   2   1   1   1   1   2   2   1   1   0   0   1   1   1   1   1   0   1   1   1   2   0   0   1   1   1   1   1   0   1   1   0   1   1   1   1   1   1   0   0   1   2   2   1   1   0   1   1   1   2   1   0   1   0   0   0   1   2   2   2   1   1   1   0   1   1   2   0   0   0   1   2   1   2   1   1   1   1   0   1   2   1   0   2   0   1   1
 MK-6-3                 1   2   1   1   1   1   1   2   0   1   2   1   1   1   0   0   2   1   2   1   1   2   1   0   1   1   1   1   2   0   0   2   2   1   0   2   0   1   2   2   0   0   1   1   2   1   0   1   1   0   0   0   0   2   1   1   1   2   1   1   2   0   1   2   1   0   1   2   2   1   1   0   1   1   2   0   2   0   0   2   1   1   0   1   1   0   1   1   1   2   2   1   2   2   2   1   1   1   0   0   0   2   1   2   2   1   1   1   2   1   0   2   1   2   1   1   1   1   2   1   0   1   0   0   2   1   1   0   1   1   1   1   1   2   0   1   0   1   1   1   0   0   1   1   0   1   1   2   1   1   1   0   0   2   2   2   1   1   0   1   1   0   2   1   0   1   1   0   0   1   2   2   2   1   1   1   0   0   1   2   0   0   1   1   2   1   2   1   1   1   1   0   1   2   1   0   2   0   1   1
 MK-6-4                 1   2   1   0   1   1   1   2   0   1   2   1   1   1   0   0   2   1   2   1   1   2   2   0   2   2   1   2   2   0   0   2   1   1   0   0   0   0   1   2   0   0   1   0   2   1   0   1   2   0   0   0   0   2   0   0   1   2   1   1   2   0   1   2   1   0   1   2   2   1   1   1   1   2   2   0   2   1   1   2   1   1   0   1   1   0   1   1   1   2   2   1   2   1   2   1   1   1   0   0   0   2   1   2   2   1   1   1   2   1   0   2   1   2   1   1   1   1   2   0   0   0   0   1   2   1   1   0   1   0   1   1   1   2   0   1   0   1   1   1   0   0   1   1   0   1   1   2   0   0   0   0   1   2   2   2   1   1   0   1   1   0   2   1   0   1   1   0   1   1   2   0   2   1   1   1   0   0   1   2   0   0   1   1   2   1   2   1   1   1   1   0   1   2   0   0   2   0   2   1
 MK-6-5                 1   2   1   0   2   1   0   1   0   0   2   1   2   1   0   0   2   1   2   1   1   2   2   1   2   2   1   2   2   1   0   2   1   1   1   0   0   1   1   2   0   0   1   0   1   1   1   1   2   0   1   0   0   2   0   0   1   2   1   1   2   1   1   2   1   0   0   2   2   0   1   1   0   2   2   0   2   1   1   2   1   1   0   1   2   0   1   1   1   2   2   1   2   1   2   1   1   1   0   0   0   2   1   2   1   1   1   1   2   1   0   2   2   1   1   1   1   2   2   0   0   0   0   2   2   2   1   0   1   0   1   1   1   2   1   1   0   1   1   1   0   0   1   1   0   1   1   2   1   0   0   0   1   2   2   2   1   1   1   1   1   0   2   1   1   1   1   0   1   1   2   1   2   1   0   1   0   0   1   2   0   0   1   1   2   1   2   1   1   1   1   0   1   2   0   0   2   0   2   1
 MK-6-6                 0   2   1   0   2   1   0   1   0   0   2   1   1   1   0   0   2   2   2   1   1   2   1   1   2   1   1   2   2   1   0   2   1   1   1   1   1   1   0   2   0   0   1   0   0   1   0   1   2   0   1   0   0   2   0   0   1   2   1   2   1   2   1   2   1   0   0   2   0   0   1   1   0   1   1   0   1   2   1   2   1   1   0   1   2   0   0   1   1   2   2   1   2   1   1   1   2   2   0   0   0   2   1   1   0   1   1   1   2   1   0   2   2   1   1   1   1   2   2   0   0   0   0   2   2   2   1   0   1   0   1   1   1   2   1   1   0   1   0   2   0   0   1   1   0   1   1   2   1   1   0   0   1   2   2   2   1   1   1   2   1   0   2   1   1   1   1   0   1   1   2   0   2   1   0   1   0   0   1   2   1   0   0   1   2   2   2   0   1   1   1   0   1   2   0   0   2   1   1   2
 MK-6-7                 0   2   1   0   2   1   0   1   0   0   2   1   1   1   0   0   2   1   1   1   2   2   1   1   2   1   1   2   2   0   1   2   1   1   0   0   1   1   1   2   0   0   1   0   0   0   0   1   2   0   1   0   1   2   0   0   1   2   1   2   1   2   1   2   2   0   0   1   1   0   1   1   0   0   1   1   1   2   0   2   1   1   0   1   1   0   0   2   1   2   1   1   2   1   1   1   2   2   0   0   0   2   1   1   1   1   1   1   2   1   0   2   2   1   1   1   1   2   1   1   0   0   0   2   2   2   1   0   1   0   1   1   1   2   2   1   0   1   0   2   0   0   1   1   1   1   1   2   0   1   0   0   1   2   2   2   1   1   2   2   1   0   2   1   1   1   1   1   2   1   2   0   2   1   0   1   0   0   1   1   1   0   1   0   2   2   1   0   1   1   2   0   1   2   0   0   1   1   1   1
 MK-6-8                 0   2   1   0   2   0   0   1   0   1   2   1   1   1   0   0   2   2   1   1   2   2   0   1   2   1   1   2   2   1   1   2   1   0   0   0   0   1   1   1   0   0   1   0   0   0   0   1   2   0   1   1   1   1   0   1   1   2   1   1   1   2   1   2   2   1   1   1   1   1   1   1   0   0   1   1   1   2   0   2   1   1   0   1   1   1   0   2   1   1   1   1   2   1   1   1   2   2   0   0   0   2   1   1   1   1   1   1   2   1   0   2   2   2   1   1   0   2   1   1   1   0   0   2   2   2   2   0   0   0   1   2   1   2   2   1   1   1   1   2   2   0   1   1   1   1   2   2   1   1   0   0   1   2   2   2   1   1   2   2   1   0   2   1   1   2   1   1   1   1   2   0   2   1   0   1   0   0   1   1   1   0   1   0   2   1   1   0   1   1   2   0   1   2   0   0   1   2   1   1
 MK-6-9                 0   2   1   0   2   0   0   1   1   1   0   1   2   1   1   0   2   2   1   1   2   2   0   1   2   1   1   2   2   1   1   2   1   0   0   0   0   1   0   1   0   0   1   0   1   1   0   0   1   0   1   1   1   1   0   1   1   2   2   1   1   1   1   2   2   2   1   1   1   1   1   1   0   0   1   1   1   2   0   1   1   1   0   1   1   1   0   2   1   1   1   0   1   1   1   1   2   2   0   1   0   2   1   1   1   2   1   1   2   1   2   2   2   2   1   1   1   2   1   1   0   0   1   2   2   2   2   0   0   0   1   2   1   1   2   0   2   1   1   1   2   0   1   1   0   1   1   2   0   1   0   0   1   2   2   1   2   1   2   2   1   1   2   1   1   2   1   1   1   1   2   1   2   1   0   1   0   0   0   1   1   0   1   0   2   1   1   0   1   0   2   0   2   2   0   0   1   0   1   1
 MK-6-10                0   2   1   0   2   0   1   1   1   1   1   1   2   1   2   0   1   2   1   1   1   1   1   1   2   1   2   2   2   1   2   2   1   0   0   0   0   1   0   1   0   0   1   0   1   1   1   0   1   0   1   2   1   1   0   1   1   2   1   2   1   1   1   2   2   2   2   1   2   0   1   1   0   0   1   1   1   2   0   1   1   0   0   1   1   1   1   2   1   1   1   0   1   1   1   1   2   2   1   1   0   2   1   1   1   2   1   0   2   1   2   2   2   2   1   1   1   2   1   1   1   1   1   2   2   1   2   0   2   1   0   2   1   1   2   1   2   1   1   1   2   0   0   1   0   1   1   1   1   1   0   0   1   2   2   1   0   1   2   2   1   1   2   1   1   2   1   1   1   0   2   1   2   1   0   2   0   0   0   1   1   0   1   0   2   1   1   0   1   0   2   0   2   2   0   0   1   0   1   2
 MK-6-11                0   2   1   0   2   0   1   1   1   1   1   1   2   1   2   0   1   2   1   0   2   1   1   1   1   1   2   2   2   1   1   2   1   0   0   0   0   1   0   0   0   0   1   0   1   1   0   0   0   1   0   2   1   1   1   1   0   2   1   2   1   1   1   2   1   2   2   2   2   0   2   1   0   1   1   1   1   2   1   1   1   0   1   1   2   1   1   2   1   1   1   1   1   1   1   1   0   2   1   1   0   2   1   1   1   2   1   0   2   1   2   1   1   2   1   1   1   2   1   1   1   1   1   2   1   2   2   0   2   1   0   2   1   1   2   1   2   1   1   1   2   0   0   1   0   1   1   1   1   1   0   0   1   2   2   0   0   1   2   2   1   1   2   1   1   2   1   1   1   0   2   1   1   1   0   1   0   0   0   1   1   0   1   1   1   1   1   0   1   0   2   0   2   2   0   0   1   0   1   2
 MK-6-12                0   1   1   0   2   0   2   1   1   0   2   2   2   2   2   1   1   2   1   0   1   1   1   1   2   1   2   2   2   1   1   2   2   0   0   0   0   1   0   0   0   0   1   1   0   1   0   0   0   1   1   2   1   1   1   2   0   2   1   1   1   1   1   2   1   2   2   2   1   0   2   1   0   1   1   1   1   2   1   1   1   0   1   1   2   1   1   2   1   1   1   1   1   1   2   1   0   2   1   1   0   2   1   1   1   2   1   0   2   1   2   1   1   2   1   1   0   2   1   1   2   1   1   2   1   2   2   0   2   1   1   2   1   1   1   1   2   2   1   1   0   0   0   1   0   1   1   1   2   1   0   0   1   1   2   0   0   0   2   2   1   1   2   1   0   2   0   1   1   0   2   1   1   1   0   1   0   0   0   2   1   0   1   1   1   2   1   0   0   0   1   0   2   2   0   0   1   0   1   1
 MK-6-13                0   1   2   0   2   1   0   1   1   0   2   2   1   2   2   1   1   2   1   1   1   1   0   0   2   1   2   2   2   1   1   2   2   0   0   1   0   1   1   0   0   0   1   1   1   2   0   0   0   2   1   2   1   0   1   2   0   1   1   1   1   1   1   2   1   2   2   2   1   0   2   1   1   1   1   2   2   2   1   1   1   0   1   1   2   1   1   2   1   1   1   1   0   1   2   1   1   2   1   1   0   1   1   1   1   1   1   0   2   1   2   1   1   2   1   1   1   1   1   0   2   1   1   1   1   1   2   0   1   1   1   2   1   1   2   1   2   1   1   1   0   0   0   2   0   1   1   1   2   1   1   0   1   1   2   1   1   1   2   2   1   1   2   1   1   2   1   1   1   0   2   1   0   0   1   1   0   0   0   2   1   0   1   2   1   2   1   0   0   0   1   0   2   2   1   0   1   0   0   0
 MK-6-14                0   1   2   0   2   1   0   2   1   0   2   2   1   2   2   1   1   1   2   2   1   0   1   0   2   1   2   1   1   1   0   1   1   0   1   1   0   1   2   0   0   0   1   1   1   2   0   0   0   2   1   2   1   0   1   2   0   1   1   1   1   1   1   2   1   2   1   2   1   0   2   1   2   1   1   2   2   2   1   1   1   0   1   1   2   1   0   1   1   1   1   1   0   1   2   1   0   2   1   1   0   1   1   1   1   1   1   0   2   1   2   1   1   2   1   1   1   1   1   0   2   1   1   1   1   1   2   0   1   1   0   2   1   1   1   1   2   1   1   1   0   0   0   2   0   2   2   1   1   1   0   0   1   1   2   1   1   2   2   2   1   1   2   0   2   2   1   0   1   1   0   1   0   0   1   1   0   0   0   1   1   0   1   2   1   2   1   0   0   0   1   0   2   2   1   0   1   0   0   0
 MK-6-15                0   2   1   0   2   1   0   2   1   0   2   1   1   2   2   1   1   1   2   2   1   0   1   0   2   1   2   1   1   1   0   1   1   0   1   1   0   0   2   0   0   0   1   1   1   2   0   0   0   2   1   2   1   0   1   2   0   1   2   2   1   2   2   2   1   2   1   0   1   0   1   1   1   2   1   2   2   1   1   1   1   0   1   1   2   1   0   1   1   1   0   1   1   1   2   1   0   2   1   1   1   1   1   1   1   1   1   1   2   1   2   1   1   0   1   1   1   1   1   0   1   1   1   0   1   1   2   1   0   1   1   1   2   2   1   1   2   1   1   2   0   0   0   2   0   2   1   1   2   1   2   0   1   0   2   1   1   2   2   2   1   1   2   0   2   2   1   0   2   1   0   1   1   0   1   0   0   0   0   1   1   0   1   2   1   2   1   0   0   0   1   0   1   2   1   0   1   0   0   0
 MK-6-16                0   2   1   0   1   2   0   2   2   0   2   1   1   2   2   1   1   1   2   1   1   0   1   0   2   1   2   2   1   2   0   1   0   0   1   1   0   0   2   0   0   1   0   1   1   2   0   0   0   2   1   2   1   1   1   2   0   1   2   2   2   2   2   2   1   2   1   2   1   1   1   1   2   1   1   2   2   1   1   0   1   0   1   1   2   1   0   1   1   1   0   1   1   1   2   2   0   1   1   1   1   2   0   1   1   1   0   1   2   1   2   2   2   0   2   1   1   1   1   0   1   0   1   0   0   1   2   1   0   1   1   1   2   2   1   2   1   1   1   2   1   0   1   2   1   2   1   1   2   1   2   0   1   0   2   1   2   2   2   2   1   1   2   0   1   2   1   0   2   1   0   1   1   0   1   0   0   0   0   1   1   1   1   2   1   2   0   0   0   0   1   0   1   2   1   0   1   0   1   1
 
!****************************************** Phenotypic Data **********************************************************
!-100.0 is resevred for missing phenotype
SimulatedTrait1        11.2573    8.9270    9.7284   12.0228    9.8636   11.7435   11.1667   10.4624   10.4768   10.7229   11.0253    9.0123    9.4380   10.2986    9.8770   10.2290    9.4556   10.5193    9.8879    8.4388   11.0888   10.4043   10.0637   12.6923    9.8132    9.6328    9.7477    9.5334    9.3177    9.0991    9.5040    9.8006   10.8574   10.0609   10.9983   10.9799   10.8784   10.5434   10.5013   12.3881    8.4052   10.0563    8.7697    9.1900    9.7972    9.3698    9.3830    8.9420   10.3145    8.6509    8.8180   10.0983    9.5685    9.8590   11.6069    9.9478   10.5466    9.8788   10.5772   11.8886   10.6638   10.3166    9.8917    7.8187    8.8589    9.6810   11.0640    9.7071   10.4358   10.8210   10.6441    9.4761    9.7015    9.3699    9.9860   10.9382    9.6623   10.9898    9.1837   10.2733   12.0914   10.3482   10.1398   11.1329    9.5108   10.5006   10.5331    9.2590   10.8459   11.7487   10.5229   10.6377    9.8045   11.7081    9.6997    8.7673   10.2458   11.2380    9.6364    8.9626    9.6784   12.0011   10.4447   11.2975    9.3924    9.9366    7.9235    9.1702    9.6035    9.4765   12.1048   10.0873   10.9839    9.2092    9.9548   10.7602    9.3059    9.5475   10.3530   10.8742    9.9212    9.9005   10.0315   10.2784   10.0965   11.2666    9.2697   10.9484   10.3728   11.9409   11.1180   10.8489   10.0179    9.5210   12.4707   10.1164   11.6908   11.1682    9.9843   11.2430   10.2347    9.9778   11.6172   10.1259    8.9735   10.9567    9.2283   10.2410   10.4905    9.9483   10.2397   10.6370    8.8698   11.1708   11.3204   10.8313   10.9378    9.3409    9.6909    8.0198   10.2755   10.0913   10.0211    8.6301   10.8321    9.8109   10.3379    9.9663   11.3795   10.1859    8.4918   11.1147    8.9854   11.3379   10.3674   10.0495   10.7705    9.4191    9.4152   10.5990    8.7450    8.0054    9.9678   10.5890   10.6185   10.7544   12.3259    9.1948   10.2142   10.2176   10.6523    8.5623    8.8345   10.4431   11.3797   10.0096    9.3564    9.4320   11.0761    8.5469
 
