# Supplementary material for: Inclusive Composite Interval Mapping of QTL by Environment Interactions in Biparental Populations
Source: PLoS One. 2015 Jul 10;10(7):e0132414. doi: 10.1371/journal.pone.0132414 (PMC4498613; doi:10.1371/journal.pone.0132414)
Supplement: S2 File — (ZIP) [file pone.0132414.s002.zip › F2 population/e=1/run_00100.met]

!**********************Note: lines staring with "!" are remarks and will be ignored in the program********************
!*********************************General Information**********************************
!Assuming F1 = P1 x P2, populations available in QTL IciMapping are: 
!  1, P1BC1F1 = P1 x F1, the first backcrossing where P1 is used as the recurrent parent;
!  2, P2BC1F1 = P2 x F1, the first backcrossing where P2 is used as the recurrent parent;
!  3, F1DH, F1-derived doubled haploids; 
!  4, RIL or F1RIL, recombination inbred lines through the repeated selfing of F1;
!  5, P1BC1RIL, recombination inbred lines through the repeated selfing of P1BC1F1;
!  6, P2BC1RIL, recombination inbred lines through the repeated selfing of P2BC1F1;
!  7, F2, the selfing generation of F1;
!  8, F3, the selfing generation of F2;
!  9, P1BC2F1, the second backcrossing where P1 is used as the recurrent parent; 
! 10, P2BC2F1, the second backcrossing where P2 is used as the recurrent parent;
! 11, P1BC2RIL, recombination inred lines through the repeated selfing of P1BC2F1; 
! 12, P2BC2RIL, recombination inred lines through the repeated selfing of P2BC2F1; 
! 13, P1BC1F2, the selfing generation of P1BC1F1; 
! 14, P2BC1F2, the selfing generation of P2BC1F1; 
! 15, P1BC2F2, the selfing generation of P1BC2F1; 
! 16, P2BC2F2, the selfing generation of P2BC2F1; 
! 17, P1BC1DH, P1BC1F1-derived doubled haploids; 
! 18, P2BC1DH, P2BC1F1-derived doubled haploids; 
! 19, P1BC2DH, P1BC2F1-derived doubled haploids; 
! 20, P2BC2DH, P2BC2F1-derived doubled haploids; 
   7      !Mapping Population (see remarks above)
   2      !Mapping Function (1 for Kosambi; 2 for Haldane; 3 for Morgan)
   2      !Marker Space Type (1 for intervals; 2 for positions)
   1      !Marker Space Unit(1 for centiMorgans; 2 for Morgan)
   6      !Number of Chromosomes (or Linkage Groups)
 200      !Size of the mapping population
   1      !Number of environments
 
!***************************************** Chromosomes and Linkage Maps **********************************************
!Chromosome                 NumMarkers
-CH1                        16
-CH2                        16
-CH3                        16
-CH4                        16
-CH5                        16
-CH6                        16
!Linkage map (Marker name followed by position or the interval length)
 MK-1-1                1     0.000
 MK-1-2                1    10.000
 MK-1-3                1    20.000
 MK-1-4                1    30.000
 MK-1-5                1    40.000
 MK-1-6                1    50.000
 MK-1-7                1    60.000
 MK-1-8                1    70.000
 MK-1-9                1    80.000
 MK-1-10               1    90.000
 MK-1-11               1   100.000
 MK-1-12               1   110.000
 MK-1-13               1   120.000
 MK-1-14               1   130.000
 MK-1-15               1   140.000
 MK-1-16               1   150.000
 MK-2-1                2     0.000
 MK-2-2                2    10.000
 MK-2-3                2    20.000
 MK-2-4                2    30.000
 MK-2-5                2    40.000
 MK-2-6                2    50.000
 MK-2-7                2    60.000
 MK-2-8                2    70.000
 MK-2-9                2    80.000
 MK-2-10               2    90.000
 MK-2-11               2   100.000
 MK-2-12               2   110.000
 MK-2-13               2   120.000
 MK-2-14               2   130.000
 MK-2-15               2   140.000
 MK-2-16               2   150.000
 MK-3-1                3     0.000
 MK-3-2                3    10.000
 MK-3-3                3    20.000
 MK-3-4                3    30.000
 MK-3-5                3    40.000
 MK-3-6                3    50.000
 MK-3-7                3    60.000
 MK-3-8                3    70.000
 MK-3-9                3    80.000
 MK-3-10               3    90.000
 MK-3-11               3   100.000
 MK-3-12               3   110.000
 MK-3-13               3   120.000
 MK-3-14               3   130.000
 MK-3-15               3   140.000
 MK-3-16               3   150.000
 MK-4-1                4     0.000
 MK-4-2                4    10.000
 MK-4-3                4    20.000
 MK-4-4                4    30.000
 MK-4-5                4    40.000
 MK-4-6                4    50.000
 MK-4-7                4    60.000
 MK-4-8                4    70.000
 MK-4-9                4    80.000
 MK-4-10               4    90.000
 MK-4-11               4   100.000
 MK-4-12               4   110.000
 MK-4-13               4   120.000
 MK-4-14               4   130.000
 MK-4-15               4   140.000
 MK-4-16               4   150.000
 MK-5-1                5     0.000
 MK-5-2                5    10.000
 MK-5-3                5    20.000
 MK-5-4                5    30.000
 MK-5-5                5    40.000
 MK-5-6                5    50.000
 MK-5-7                5    60.000
 MK-5-8                5    70.000
 MK-5-9                5    80.000
 MK-5-10               5    90.000
 MK-5-11               5   100.000
 MK-5-12               5   110.000
 MK-5-13               5   120.000
 MK-5-14               5   130.000
 MK-5-15               5   140.000
 MK-5-16               5   150.000
 MK-6-1                6     0.000
 MK-6-2                6    10.000
 MK-6-3                6    20.000
 MK-6-4                6    30.000
 MK-6-5                6    40.000
 MK-6-6                6    50.000
 MK-6-7                6    60.000
 MK-6-8                6    70.000
 MK-6-9                6    80.000
 MK-6-10               6    90.000
 MK-6-11               6   100.000
 MK-6-12               6   110.000
 MK-6-13               6   120.000
 MK-6-14               6   130.000
 MK-6-15               6   140.000
 MK-6-16               6   150.000
!*********************************** Marker Types ********************************************************************
!Co-dominant marker: When heterozygote F1 is present, P1 is coded as 2, F1 is coded as 1, and P2 is coded as 0; Otherwise, P1 is coded as 2, and P2 is coded as 0. 
!Dominant marker: When heterozygote F1 is present, P1 and F1 are coded as 12, and P2 is coded as 0; Otherwise, P1 is coded as 2, and P2 is coded as 0.  
!Recessive markers: When heterozygote F1 is present, P1 is coded as 2, and F1 and P2 are coded as 10; Otherwise, P1 is coded as 2, and P2 is coded as 0. 
!Missing marker is coded as -1. 
 MK-1-1                 1   1   2   0   1   2   2   1   1   1   0   1   1   1   0   0   1   1   2   2   2   1   2   0   0   0   2   1   2   1   1   1   0   0   0   0   2   2   2   1   1   1   1   1   2   0   0   2   2   1   1   0   1   0   2   2   0   1   1   1   0   1   1   0   0   1   0   2   1   1   2   0   1   1   2   1   1   1   0   1   2   1   1   0   1   2   2   1   0   2   2   1   1   0   1   1   0   2   0   1   2   2   1   0   2   1   0   1   1   1   0   0   0   0   1   0   0   2   1   0   2   1   0   1   0   2   2   0   1   1   1   2   0   1   2   2   1   1   1   1   1   1   1   2   2   1   0   0   1   1   0   2   2   1   2   1   2   2   1   1   2   0   2   2   2   1   1   0   0   1   2   1   1   0   0   2   0   1   1   1   0   2   1   2   0   1   1   0   1   0   0   1   0   1   2   0   2   1   2   2
 MK-1-2                 1   1   2   0   1   2   1   1   1   0   0   1   2   1   0   0   1   1   2   1   2   1   2   0   0   0   2   0   2   1   1   1   0   1   0   0   2   2   2   2   1   1   1   1   2   0   1   2   2   1   1   0   1   0   2   1   0   1   1   1   1   2   1   0   0   1   0   2   1   1   2   0   1   2   1   1   1   1   0   1   2   1   1   0   1   1   1   1   1   2   1   0   1   0   1   1   0   1   0   1   2   2   1   1   2   1   0   2   1   1   0   0   1   0   1   0   0   2   1   0   2   0   0   1   0   2   2   0   1   1   1   2   0   1   2   2   1   1   1   1   1   1   1   2   1   1   0   0   1   1   0   2   2   1   2   1   2   1   1   1   2   1   2   2   2   1   1   0   0   1   2   1   1   0   0   2   2   1   1   1   0   2   0   2   0   1   1   0   1   1   1   1   0   1   2   0   2   0   2   1
 MK-1-3                 1   1   2   0   1   2   1   1   1   0   0   1   2   1   0   0   1   1   2   2   1   1   2   0   0   1   2   0   2   1   0   1   0   1   0   0   2   2   2   2   1   1   2   1   2   0   1   2   2   1   1   0   1   1   2   1   0   1   1   1   1   1   0   0   1   1   1   2   1   1   2   0   1   2   1   1   2   1   0   1   2   2   1   1   1   1   1   1   1   1   1   1   1   0   1   1   0   1   0   1   2   2   1   1   2   1   1   2   2   1   0   0   2   0   1   0   1   2   2   0   1   0   1   1   2   1   2   0   1   1   1   1   0   1   2   2   0   1   0   1   2   1   1   2   1   0   0   1   1   1   0   2   2   1   2   2   2   1   1   1   2   1   2   2   2   0   1   0   0   1   2   1   1   0   1   2   1   1   1   1   1   2   0   1   0   1   1   0   1   1   1   1   0   1   2   0   2   0   2   1
 MK-1-4                 1   2   2   1   1   2   2   1   1   0   0   1   2   2   0   0   1   1   2   2   1   1   2   0   0   1   2   0   2   0   0   1   0   2   0   0   2   2   2   2   1   1   2   1   1   0   1   2   1   1   1   1   1   2   2   1   0   1   2   1   2   1   0   0   2   1   1   2   1   1   2   0   1   2   1   1   2   1   0   1   2   1   1   0   1   1   1   1   1   1   1   1   1   0   2   1   1   1   0   1   2   2   2   1   2   1   1   2   2   1   0   0   2   0   1   0   1   1   2   0   1   0   1   0   1   1   2   0   1   2   0   1   0   0   2   2   0   1   1   1   2   1   1   2   1   0   0   1   1   1   0   2   2   1   1   2   2   0   1   1   2   1   0   2   2   0   1   2   1   1   2   1   1   0   1   2   0   0   1   1   1   2   1   1   0   1   1   0   0   0   1   1   0   1   2   0   2   0   2   1
 MK-1-5                 1   1   2   1   1   2   1   1   1   0   0   1   2   2   0   0   1   2   2   2   0   0   2   0   0   1   2   0   2   0   1   1   0   2   1   0   2   2   2   2   1   1   2   1   1   0   1   2   1   1   1   1   1   1   1   1   0   1   2   1   1   0   0   0   2   1   1   2   2   1   1   0   1   2   1   1   2   1   0   1   1   0   1   1   1   1   1   1   1   1   1   1   1   0   2   1   1   1   0   1   2   2   2   1   2   1   1   2   2   0   0   0   2   1   1   1   0   1   2   0   1   0   1   1   1   1   1   1   1   1   1   1   1   0   2   2   0   2   1   1   0   1   1   2   1   0   0   1   1   1   0   1   2   1   1   2   2   0   1   1   2   1   0   1   2   1   1   2   1   0   2   1   1   0   1   2   0   1   2   1   1   2   1   1   0   0   1   0   0   0   1   1   0   1   2   1   2   1   2   1
 MK-1-6                 1   1   2   2   1   2   1   0   1   0   0   1   2   2   0   1   1   2   2   2   0   1   2   0   0   1   2   0   2   0   1   1   0   2   1   0   1   2   2   2   1   1   2   1   1   0   1   2   1   0   1   1   0   1   1   1   0   1   2   1   0   1   1   0   1   1   1   2   2   1   0   0   1   2   1   1   2   1   0   2   2   0   1   2   1   1   1   1   2   1   1   2   1   0   2   2   1   1   0   2   2   1   1   1   2   2   1   2   2   0   1   0   1   0   1   1   0   1   1   0   1   1   1   1   1   0   0   1   1   1   2   1   1   1   1   2   0   2   0   1   1   1   1   2   1   0   1   1   1   1   0   1   2   1   2   1   2   0   1   1   2   1   0   1   2   1   1   2   1   0   2   1   2   1   1   2   0   1   2   1   1   1   1   1   0   0   1   0   1   0   1   1   0   1   2   1   2   2   2   1
 MK-1-7                 1   1   2   2   1   2   1   0   1   1   1   0   1   2   2   1   1   2   2   2   1   1   1   1   0   1   2   0   2   0   1   1   0   2   1   0   1   2   2   2   1   1   1   1   1   0   0   2   1   0   1   1   0   1   1   1   0   1   2   2   0   1   1   0   1   1   1   2   2   1   0   0   1   2   1   1   2   1   0   2   2   0   1   2   1   1   1   1   2   1   1   2   0   0   2   2   1   0   0   2   2   1   0   1   2   2   1   2   1   0   1   1   1   0   1   1   0   1   1   0   1   1   1   1   1   0   1   1   1   1   2   1   1   2   1   2   1   1   1   1   1   1   1   2   1   0   1   1   1   1   0   1   2   1   2   1   2   0   1   1   1   1   0   1   1   1   1   2   1   0   2   1   2   1   1   2   0   1   2   1   1   0   1   1   1   0   1   0   1   0   1   1   0   1   2   1   2   2   2   1
 MK-1-8                 1   1   1   2   1   2   1   1   2   1   1   0   1   2   2   1   2   2   2   2   1   1   2   1   0   1   2   0   2   1   1   1   1   2   1   0   1   1   2   2   0   1   0   2   1   0   1   2   1   0   1   1   0   1   1   1   2   1   2   2   1   1   1   0   1   1   1   2   2   1   0   1   1   2   1   1   1   1   0   2   2   0   1   2   1   2   1   1   2   1   1   2   0   0   2   2   0   0   0   2   0   1   0   1   2   2   1   2   1   1   2   1   1   1   1   1   0   1   2   0   1   0   1   1   1   0   1   1   1   1   2   1   1   1   1   2   1   1   1   1   1   1   1   2   1   0   1   0   1   1   0   1   2   1   2   1   1   0   0   1   1   1   1   1   2   1   1   2   1   0   2   1   2   2   1   2   0   2   2   1   1   0   1   1   1   0   1   0   1   1   1   1   0   1   2   1   2   2   2   1
 MK-1-9                 1   1   1   2   1   1   1   0   2   0   1   0   1   2   2   1   2   2   2   2   1   1   2   1   0   1   2   1   2   1   1   1   1   1   1   0   1   1   1   2   0   1   0   2   1   0   1   2   1   0   1   1   0   1   1   1   2   1   2   2   2   1   1   0   1   1   1   2   2   1   0   1   0   2   1   2   1   1   0   2   2   0   1   2   2   2   1   1   2   1   1   2   0   0   2   2   1   0   0   2   0   1   1   1   2   2   1   2   1   1   1   1   1   2   1   1   0   1   2   0   1   0   1   1   1   0   1   1   1   1   2   1   2   1   2   2   1   1   1   1   0   1   1   2   2   0   1   0   1   1   0   1   1   1   2   0   2   0   0   1   1   1   1   1   2   1   1   2   0   0   1   1   2   2   1   2   0   2   2   1   2   0   1   2   1   0   1   1   1   1   1   2   0   1   1   2   2   2   1   1
 MK-1-10                1   1   1   2   1   1   0   0   2   0   1   0   1   2   2   1   2   2   2   2   1   1   2   2   2   1   2   1   2   1   1   1   1   1   1   0   1   1   1   1   0   1   0   2   1   1   1   2   1   0   1   1   1   1   1   1   2   1   2   2   2   1   1   1   1   1   1   1   2   1   0   1   0   2   1   1   1   1   0   2   2   0   1   2   2   2   1   1   2   1   2   2   0   0   2   2   1   0   0   2   0   1   0   1   2   2   1   1   1   1   1   1   1   2   1   1   1   1   2   0   1   0   2   1   1   0   1   1   1   1   2   1   2   1   2   2   1   1   1   1   0   1   1   2   2   0   1   0   1   1   0   1   1   1   2   1   2   0   0   1   1   1   1   1   2   1   1   2   0   1   1   1   2   2   0   2   1   2   2   1   2   0   1   2   0   0   1   1   1   1   1   2   0   2   1   2   2   2   2   1
 MK-1-11                1   1   1   2   1   1   0   0   2   0   1   0   1   2   2   1   2   1   2   2   1   1   2   2   2   1   2   1   2   1   1   1   1   1   1   0   1   1   1   1   0   1   0   2   1   1   1   2   1   0   1   0   2   0   1   1   2   1   2   2   2   1   1   1   1   1   1   1   2   1   0   1   0   2   1   0   1   1   0   2   2   0   1   2   2   2   1   1   1   1   1   2   0   0   2   2   1   0   0   2   0   1   0   1   2   1   1   1   1   1   1   1   0   2   1   1   1   1   2   1   1   1   2   1   1   0   1   1   1   1   2   1   2   1   2   2   1   1   1   1   0   1   1   2   2   0   1   0   1   1   0   1   1   1   2   1   2   1   0   1   1   1   1   1   2   1   1   2   0   1   1   1   2   2   0   2   0   2   2   1   2   0   1   2   0   0   1   1   1   1   1   2   0   2   1   1   2   2   2   1
 MK-1-12                1   1   1   1   1   1   0   0   2   0   1   0   1   1   2   1   2   1   2   2   1   1   2   1   1   2   1   1   2   1   1   1   1   1   0   0   1   1   1   1   0   1   0   2   1   1   1   2   1   1   1   0   2   0   1   1   2   0   2   1   2   1   2   1   0   1   1   2   2   1   0   1   0   2   1   0   1   1   0   2   2   0   1   2   2   2   1   1   1   2   1   2   0   0   2   2   1   0   0   2   0   1   0   0   2   1   0   1   0   2   1   0   0   1   1   1   1   1   1   1   1   1   2   2   1   0   1   0   1   1   2   1   2   0   2   2   1   1   2   1   0   1   1   2   1   1   1   0   1   2   0   1   1   1   2   1   2   1   1   2   0   1   1   1   2   2   1   2   0   0   1   1   2   1   0   2   0   1   2   1   2   0   0   1   0   0   1   1   1   0   1   2   0   2   2   1   2   2   2   1
 MK-1-13                1   1   2   1   1   1   0   2   2   0   1   0   1   0   1   0   2   1   2   2   1   1   1   1   1   2   1   1   2   0   1   1   1   1   0   1   0   2   1   1   0   1   0   2   1   1   1   2   1   0   1   1   2   1   1   1   1   0   2   1   2   1   2   1   0   1   0   1   2   1   0   1   0   2   1   0   2   1   0   1   2   0   1   2   2   2   1   1   1   2   1   2   0   0   2   2   1   0   0   2   0   1   1   0   2   1   0   1   0   1   1   1   0   1   1   1   1   1   1   1   1   1   2   2   1   1   2   0   1   1   2   1   2   0   2   2   1   1   2   1   0   0   1   1   1   1   0   0   1   2   0   1   1   1   2   1   2   1   1   2   0   1   1   1   2   2   1   2   0   0   1   0   2   0   0   2   0   1   2   1   2   0   1   1   0   0   1   2   1   0   1   1   0   2   2   1   2   2   2   1
 MK-1-14                1   1   1   2   1   1   1   1   2   0   1   0   1   0   1   0   2   1   2   2   1   1   0   2   1   1   1   1   2   0   0   1   1   1   0   2   0   2   1   1   1   1   0   2   1   1   1   2   1   0   1   1   2   1   2   2   1   0   1   1   2   1   2   1   0   1   1   1   2   1   2   2   0   2   1   0   2   1   0   1   2   0   1   2   2   2   1   2   1   2   0   2   0   0   2   2   1   0   1   1   0   1   1   0   2   2   0   0   0   1   1   1   1   1   1   1   1   1   1   2   1   2   2   2   1   1   2   0   1   1   2   1   1   0   2   2   1   1   2   1   0   0   1   1   1   1   0   0   1   2   1   1   1   1   2   1   2   1   1   2   1   1   1   1   2   2   1   2   0   0   1   0   1   0   0   2   0   1   2   1   2   1   1   1   0   0   1   2   1   0   1   1   1   2   2   1   2   2   2   1
 MK-1-15                1   1   1   1   1   1   1   1   2   0   1   0   1   0   1   0   2   1   2   2   2   1   1   1   1   1   1   1   2   0   0   1   1   1   0   2   0   2   1   1   1   2   0   1   1   1   0   2   1   0   1   1   2   1   2   0   1   1   1   2   2   1   1   1   0   1   1   1   2   1   2   0   1   2   2   1   2   1   0   1   2   0   1   1   1   2   0   2   1   2   0   1   0   0   2   0   1   0   1   1   0   1   0   0   1   1   0   0   0   1   1   1   1   1   1   1   1   1   1   2   1   2   1   2   0   1   1   1   1   1   2   1   1   0   2   2   1   1   2   0   0   1   1   1   1   1   0   0   1   2   1   1   1   1   2   1   2   1   1   2   1   1   1   1   2   2   2   2   0   1   1   1   1   0   0   2   0   1   2   1   2   1   1   1   0   0   1   2   1   0   0   1   1   2   2   1   2   2   2   1
 MK-1-16                2   1   1   2   2   1   1   1   2   1   2   0   1   0   1   0   2   1   2   2   1   1   2   0   1   1   1   1   1   0   1   1   1   0   0   2   1   2   1   1   1   2   0   1   1   0   0   2   1   0   1   1   2   1   2   0   2   1   1   2   2   1   1   1   0   1   2   2   2   2   2   0   1   2   2   1   2   1   0   1   2   0   1   1   2   2   0   2   1   2   1   1   1   0   2   0   2   0   1   1   0   1   0   1   1   1   0   0   0   2   1   1   1   2   1   1   1   1   1   2   1   2   1   1   1   1   1   1   1   1   1   1   1   0   1   2   1   1   2   1   0   1   2   1   2   0   1   0   1   2   1   1   1   1   2   1   2   1   1   2   1   1   1   1   2   2   2   2   0   1   1   1   1   0   1   2   0   2   2   1   2   1   1   1   1   1   1   2   1   1   0   1   1   2   0   1   2   2   1   1
 MK-2-1                 1   1   1   0   0   2   1   1   1   1   0   1   1   1   2   1   1   0   1   2   0   1   1   1   1   1   0   0   1   2   1   1   1   0   2   0   0   1   1   2   1   2   2   1   2   0   1   1   1   2   0   1   1   2   0   1   2   0   1   2   1   2   1   1   1   2   2   2   1   1   1   2   2   0   0   0   2   1   2   1   0   2   1   1   1   0   1   1   0   0   1   1   1   1   1   0   1   2   2   1   2   1   1   1   1   1   2   1   1   2   2   0   2   0   1   0   0   1   0   1   2   2   1   2   1   1   1   2   1   0   0   0   2   2   0   2   0   1   1   1   1   2   2   0   1   0   2   1   0   1   0   1   1   1   0   2   2   1   2   2   2   1   1   1   1   1   1   2   2   1   2   1   1   0   2   2   1   2   0   0   1   2   1   1   1   1   2   2   2   1   1   1   2   2   2   1   0   1   0   0
 MK-2-2                 1   1   0   0   0   2   2   1   1   1   0   2   1   1   2   1   1   0   1   2   0   1   1   1   1   2   0   0   0   2   1   1   1   0   0   0   0   2   1   2   1   2   2   1   1   0   1   1   1   2   0   1   1   2   1   1   2   1   1   2   1   1   1   1   0   2   2   2   2   0   1   2   1   0   1   0   2   1   2   1   0   2   1   1   1   0   1   2   0   0   1   2   1   1   2   0   1   1   2   1   1   1   1   1   1   1   2   1   1   1   2   0   2   1   1   0   0   1   1   1   2   2   1   2   1   1   0   2   1   0   0   0   1   2   0   2   0   1   1   1   1   2   1   1   1   0   2   0   0   0   0   1   1   1   0   2   2   1   2   1   2   1   1   1   1   1   2   2   2   1   2   1   1   0   0   2   1   2   0   0   1   2   2   1   1   1   2   1   2   1   1   1   2   2   2   1   0   1   1   0
 MK-2-3                 1   1   1   0   1   2   2   0   2   1   0   2   1   1   2   1   1   0   0   2   0   1   1   1   1   1   0   0   0   2   1   1   1   0   0   2   0   2   1   2   1   2   2   1   1   0   1   0   1   2   0   1   1   1   1   1   2   1   1   2   1   1   1   1   0   2   2   2   2   0   1   2   1   0   1   1   2   1   2   1   0   2   2   1   1   1   1   2   0   1   1   2   2   0   2   1   1   1   2   1   1   0   1   1   2   1   1   1   1   0   2   0   1   1   1   0   0   0   1   1   2   2   1   1   1   1   0   2   1   1   2   0   1   2   1   2   0   1   1   1   1   2   1   1   0   0   2   0   2   0   0   1   1   1   0   2   1   1   2   2   2   1   1   1   1   1   2   2   1   1   2   1   1   1   0   2   1   2   0   0   1   2   1   1   1   1   1   0   2   1   1   1   2   1   1   1   0   1   1   0
 MK-2-4                 1   1   1   0   1   2   2   0   2   1   0   2   1   1   2   1   1   0   0   2   0   1   0   1   1   1   1   0   1   2   1   1   1   1   0   2   0   2   1   1   1   2   2   1   0   0   1   0   1   2   0   1   1   1   1   1   1   0   0   1   1   1   1   1   0   2   2   2   2   0   1   2   0   1   1   2   2   2   2   1   0   2   2   1   1   1   2   1   0   1   1   2   2   0   2   1   1   2   2   1   2   0   1   1   1   1   1   1   1   0   2   0   1   1   1   1   0   0   1   1   2   1   1   1   1   1   0   1   1   1   2   1   1   2   1   2   0   1   1   1   1   2   1   2   0   0   2   0   2   0   0   0   1   1   0   2   2   1   2   2   2   1   1   1   1   1   2   2   1   1   2   1   1   2   0   1   1   1   0   0   1   2   1   1   2   1   1   0   1   1   1   1   1   1   1   1   0   1   1   0
 MK-2-5                 2   1   1   0   1   2   2   2   2   1   0   2   1   1   2   1   1   0   0   2   0   1   0   1   1   1   1   0   1   2   2   1   1   2   1   2   0   1   1   1   1   2   2   2   0   0   1   1   2   2   0   0   1   0   1   2   1   1   0   1   1   1   1   1   0   2   2   2   2   0   0   2   0   2   2   2   2   2   2   1   0   2   2   1   1   1   2   1   0   0   1   2   2   0   2   1   1   2   2   1   2   0   1   1   0   1   1   1   1   0   1   0   1   1   2   0   0   0   0   1   2   1   1   1   1   1   0   1   1   1   2   1   1   2   1   1   0   2   1   1   1   2   1   2   0   0   2   0   2   0   0   0   1   1   0   2   2   1   2   2   2   1   1   0   1   1   2   1   1   1   2   1   1   2   0   1   1   1   1   1   0   2   1   1   2   2   1   1   2   1   1   0   2   1   1   1   0   1   1   0
 MK-2-6                 2   1   1   0   1   2   2   2   2   1   0   2   1   1   1   1   1   1   0   1   1   1   0   1   0   1   1   1   1   2   2   1   1   1   1   2   0   1   1   1   1   2   2   1   0   0   1   1   1   2   0   0   1   0   1   2   1   1   1   1   0   1   1   1   0   2   2   1   2   0   0   2   0   2   2   2   2   2   2   1   0   2   1   1   0   1   2   1   0   0   1   2   1   0   2   1   1   2   2   1   2   0   1   1   0   1   1   1   1   0   1   0   1   1   2   0   0   0   0   1   2   1   1   1   1   1   0   1   1   1   2   1   1   2   1   2   0   1   1   1   1   2   1   2   0   0   2   0   2   0   0   1   0   1   0   2   2   0   2   1   2   1   1   0   1   1   2   1   1   1   2   1   1   2   1   0   1   1   1   0   0   2   1   1   1   2   1   1   2   1   2   0   2   1   2   1   1   1   1   0
 MK-2-7                 2   0   1   0   1   2   2   2   2   1   0   2   1   1   1   1   1   1   0   0   1   1   1   1   0   1   1   1   1   2   2   1   2   1   1   2   1   2   1   2   0   2   2   1   1   0   2   1   1   2   0   1   1   0   1   2   1   1   1   1   0   1   1   1   0   2   2   1   2   0   0   2   0   2   2   2   1   1   2   1   0   2   1   1   0   1   2   1   0   1   1   2   1   1   1   1   1   2   2   1   2   0   1   1   0   0   1   1   1   0   1   1   1   1   2   0   0   0   0   1   2   1   1   1   1   0   0   1   1   1   1   1   1   2   1   2   0   1   2   1   1   2   0   2   0   0   2   0   2   0   0   1   0   1   0   2   2   0   2   1   2   1   1   0   1   1   1   1   1   1   2   1   1   2   1   0   1   1   1   0   0   1   0   1   1   2   1   1   2   1   1   0   2   1   2   1   1   1   1   0
 MK-2-8                 2   0   2   0   1   2   2   2   2   1   1   2   1   1   1   1   1   1   1   0   0   1   1   2   0   1   1   2   1   2   2   1   2   1   1   2   1   2   1   1   1   2   2   1   1   0   2   1   1   2   0   1   2   0   1   2   1   1   1   1   0   1   1   0   0   2   2   1   2   0   0   2   0   0   2   2   1   1   2   1   0   2   1   1   0   1   2   1   0   1   2   2   1   1   1   1   1   2   2   1   2   0   1   2   0   0   1   1   1   0   1   1   1   0   1   0   0   0   0   1   1   1   1   1   2   0   0   1   2   1   1   0   1   2   1   2   0   1   2   0   1   1   0   2   0   0   2   1   2   1   0   1   0   1   0   2   2   0   2   1   2   0   1   0   1   1   1   1   2   1   2   1   1   2   1   1   0   1   1   0   0   1   0   1   1   2   1   1   2   1   1   0   2   1   1   2   1   1   1   0
 MK-2-9                 2   0   2   1   1   2   2   2   2   1   0   2   1   1   2   1   1   0   1   0   0   1   0   1   0   1   1   2   2   2   2   1   2   1   1   2   1   2   1   1   1   2   2   1   1   0   2   1   2   1   0   1   2   0   1   2   1   1   1   1   0   1   1   0   0   2   2   1   2   1   0   2   0   0   1   2   2   1   2   1   0   2   1   2   0   1   2   1   0   0   2   1   1   2   1   1   1   1   2   0   1   0   1   1   1   1   1   2   1   1   1   1   1   0   1   0   0   0   0   1   1   1   1   1   2   0   0   1   2   1   1   1   1   2   1   1   0   1   2   0   1   1   0   2   0   0   2   1   2   1   0   1   0   1   0   2   1   0   1   1   1   0   2   1   1   2   2   1   2   1   2   1   1   1   1   0   0   1   1   0   0   1   0   2   1   2   1   1   2   1   1   0   2   1   1   2   1   1   1   0
 MK-2-10                2   0   2   1   1   2   1   2   2   0   0   2   1   0   2   1   1   0   1   0   0   1   0   1   0   1   1   1   2   2   2   1   1   0   1   2   0   2   2   1   1   2   2   0   1   0   2   1   2   1   0   1   2   1   1   1   0   1   1   1   0   1   1   0   0   2   1   1   2   2   0   2   0   0   1   2   2   1   2   1   0   2   2   2   0   2   2   1   0   0   2   1   1   2   1   1   1   1   2   0   1   0   1   1   1   1   1   2   1   1   1   1   1   0   1   0   0   1   0   1   1   1   1   1   2   0   0   1   2   0   1   1   1   1   1   1   0   1   2   0   0   0   0   2   0   1   2   1   2   1   0   1   0   2   0   2   1   0   1   1   1   0   2   1   1   2   2   1   2   1   2   1   1   1   1   0   0   1   1   0   0   1   0   2   1   2   1   1   1   1   1   0   1   1   2   2   1   1   1   1
 MK-2-11                2   0   2   1   1   2   1   2   0   0   0   2   1   0   1   2   1   0   1   0   0   1   0   1   1   1   2   1   2   2   1   0   1   0   1   2   0   2   2   1   1   2   2   0   1   1   2   1   2   2   0   1   1   0   1   1   0   1   1   1   1   1   1   1   0   2   1   0   2   2   0   2   0   1   2   2   2   1   2   1   0   2   2   2   0   1   2   1   1   0   2   1   2   2   1   1   1   1   2   0   1   0   1   1   1   1   1   2   1   1   0   1   1   0   1   0   0   1   0   1   2   1   1   1   2   0   0   1   2   0   1   1   1   1   1   1   1   1   2   0   0   0   0   2   1   1   2   1   2   1   0   2   0   2   0   2   1   1   1   1   1   1   2   1   1   2   2   1   2   1   2   1   1   1   1   0   0   0   1   1   0   1   0   1   1   2   1   1   1   1   1   1   1   1   2   2   0   1   1   1
 MK-2-12                2   0   2   1   1   2   1   1   0   0   0   2   0   0   2   2   0   0   1   0   1   2   0   1   1   1   2   0   2   2   1   0   1   0   2   2   0   1   2   1   1   2   1   0   1   1   1   1   2   2   0   1   1   0   0   1   0   1   1   1   1   2   2   1   0   2   0   0   2   2   0   1   0   1   2   2   2   1   2   1   0   2   2   2   0   1   2   1   1   1   1   2   1   1   1   1   1   1   1   0   2   0   1   1   1   2   0   2   1   1   1   1   0   0   1   0   0   1   0   1   2   1   1   1   2   0   0   1   2   0   1   1   1   1   1   1   1   0   2   0   0   0   1   2   1   1   2   1   2   1   0   2   1   2   0   2   1   1   1   1   1   0   2   0   1   2   2   1   2   1   2   1   2   0   1   0   1   0   1   1   1   1   1   1   1   2   1   1   1   1   1   1   1   1   2   2   0   1   1   1
 MK-2-13                2   0   2   1   1   2   1   1   0   0   0   2   0   0   1   2   0   0   1   1   1   2   0   0   2   0   2   0   2   2   1   0   1   1   2   2   0   2   2   1   1   2   1   0   1   1   1   1   2   2   0   1   1   1   0   1   0   1   1   1   1   2   1   2   0   2   0   1   1   2   0   2   1   1   1   2   2   1   0   1   0   2   1   2   0   1   2   0   1   1   1   2   1   1   1   1   1   1   1   1   2   0   1   1   1   1   0   2   0   1   1   1   1   0   2   0   0   1   0   1   2   1   1   2   2   0   0   1   2   0   2   1   1   1   1   1   1   0   2   0   0   0   1   2   1   1   2   1   1   1   0   2   1   2   0   1   1   1   1   1   1   0   1   0   1   2   2   1   2   1   2   0   2   0   1   0   1   0   0   1   1   1   1   1   1   2   2   1   1   1   1   1   1   1   2   2   0   1   1   1
 MK-2-14                1   0   1   1   1   2   1   2   0   0   2   2   0   1   1   2   0   0   1   1   1   2   0   1   2   1   2   0   1   2   1   0   1   1   2   1   0   2   2   1   1   2   0   0   1   1   1   1   0   2   0   1   1   1   0   1   0   1   1   1   0   2   1   2   0   2   0   1   0   2   0   2   0   1   2   1   1   1   0   1   0   2   1   1   0   0   2   0   1   1   1   1   1   1   1   1   1   1   1   1   2   0   1   1   1   1   0   2   0   1   1   1   1   0   2   0   0   1   0   1   2   1   1   1   2   0   0   1   2   0   2   1   1   1   1   1   1   0   2   1   0   0   1   2   1   1   2   1   1   1   0   1   1   2   1   1   1   0   1   0   1   0   2   1   1   1   2   1   1   1   2   0   2   0   1   0   1   0   0   0   1   1   0   1   1   2   1   1   1   1   1   1   1   1   2   1   0   1   1   1
 MK-2-15                1   0   1   1   1   1   0   2   0   0   2   2   0   1   1   2   1   0   1   1   1   2   0   1   2   1   1   1   1   2   1   1   1   1   2   1   0   2   2   2   1   2   0   1   1   1   1   1   0   2   0   1   1   1   0   1   0   1   2   1   0   2   1   0   0   2   0   1   0   2   0   2   0   1   2   1   1   1   0   1   1   2   1   1   1   0   2   0   2   1   1   1   0   1   1   1   0   1   1   1   2   0   1   1   0   2   0   1   0   1   1   1   1   0   0   0   0   1   1   1   2   1   1   1   2   0   1   1   2   0   2   1   1   1   1   1   1   0   2   1   0   0   1   2   1   1   2   1   1   1   0   1   1   2   1   1   2   0   2   0   1   0   2   1   1   1   2   0   1   0   2   0   2   0   0   0   1   1   0   0   0   1   0   2   1   2   1   1   1   1   2   2   2   1   2   1   0   1   1   0
 MK-2-16                1   0   1   1   1   1   0   2   0   1   2   2   0   1   1   1   1   0   1   1   0   1   0   1   2   1   1   0   1   2   1   1   1   1   2   1   1   2   1   2   1   1   0   1   1   1   2   1   0   2   0   1   1   1   0   1   0   1   2   1   0   2   1   0   0   2   1   1   0   2   0   2   0   1   2   1   1   1   0   1   1   2   1   1   1   0   1   0   2   2   1   1   1   1   1   1   0   1   1   1   2   0   1   1   0   2   0   0   0   1   1   2   1   1   0   0   0   1   0   2   2   2   0   1   2   0   1   1   2   1   2   1   1   1   1   0   1   0   1   1   0   0   1   2   2   1   2   1   1   0   1   1   1   2   1   1   2   0   2   0   1   0   2   1   0   1   2   0   1   0   2   0   2   0   0   0   1   1   0   0   0   1   0   2   1   2   2   1   1   1   2   2   2   1   2   1   0   1   1   1
 MK-3-1                 2   1   1   2   0   1   0   0   2   1   0   1   1   1   1   1   2   0   1   0   0   1   2   0   1   0   1   1   1   1   2   1   0   2   1   2   1   0   1   1   1   1   1   0   1   1   0   2   2   2   1   1   1   1   1   0   1   2   1   0   0   0   0   0   1   1   0   1   1   2   1   1   0   1   1   2   1   1   1   0   1   1   1   1   1   1   2   1   1   1   0   2   1   2   1   1   1   0   2   2   2   2   1   1   2   0   1   0   1   1   2   0   2   2   1   1   0   1   0   1   2   1   0   2   2   1   1   1   2   1   0   1   1   0   1   2   1   2   1   0   0   2   1   2   1   2   1   2   2   1   2   1   0   1   1   1   1   2   0   1   1   2   2   2   1   1   1   1   1   2   1   0   2   1   1   2   2   1   1   1   1   1   2   1   1   2   1   0   0   0   0   2   0   2   2   0   1   2   1   1
 MK-3-2                 2   1   1   2   0   1   0   0   2   1   0   1   2   0   1   1   2   0   0   1   0   1   1   0   1   0   1   1   1   0   2   1   0   2   1   2   1   0   1   1   1   1   1   0   1   1   1   1   1   2   1   1   1   0   1   1   2   1   1   1   0   0   0   0   1   2   0   0   1   1   0   1   0   1   2   2   1   1   0   0   1   1   1   1   1   1   2   2   1   1   0   2   1   2   1   1   0   1   2   2   2   2   0   1   2   0   2   0   0   1   2   0   2   2   1   1   0   0   1   1   2   1   0   2   1   1   1   1   2   1   1   1   1   1   1   2   0   2   0   0   0   2   1   2   1   2   1   2   2   1   2   0   0   1   1   2   1   2   0   1   1   1   2   2   1   1   1   1   0   2   1   0   2   1   1   2   1   1   0   1   1   1   2   1   1   2   1   0   1   0   0   2   0   1   2   0   1   2   1   1
 MK-3-3                 2   1   1   2   0   1   0   0   2   1   0   1   1   0   1   1   2   0   0   1   0   1   1   0   1   0   2   0   1   0   2   1   0   2   1   2   1   0   1   1   1   2   1   0   1   1   2   1   1   2   1   2   1   0   1   0   2   2   1   0   0   0   0   0   1   2   0   0   1   1   0   1   0   1   2   2   0   2   0   0   1   1   1   1   1   1   2   2   1   1   1   2   1   2   1   1   0   1   2   2   2   2   0   0   2   0   2   0   0   1   2   0   2   2   1   1   1   1   1   0   2   2   0   2   1   1   1   1   2   1   0   2   1   1   2   2   1   2   0   0   0   2   1   2   1   2   1   2   2   1   1   1   1   1   1   1   1   2   0   1   1   1   2   2   2   1   1   0   1   2   0   1   2   1   1   2   1   1   0   1   2   2   2   1   1   2   1   0   1   1   0   2   0   1   2   0   1   2   1   1
 MK-3-4                 2   1   1   2   0   2   1   1   2   1   0   1   2   0   1   1   2   0   0   1   0   1   1   0   1   0   1   0   1   0   2   1   0   2   1   2   1   0   1   1   1   2   2   1   1   1   1   1   1   2   1   2   1   0   1   0   2   2   1   0   0   0   0   0   1   2   0   0   1   2   1   1   0   1   2   2   1   2   0   0   1   1   1   1   2   1   2   2   1   1   1   2   1   2   1   1   0   1   1   1   1   2   0   0   2   0   2   0   0   1   2   0   2   2   0   1   1   1   1   0   2   2   0   2   1   1   1   1   2   1   0   2   1   1   1   2   1   1   0   0   0   2   1   2   1   2   1   2   2   1   1   1   1   1   1   1   1   2   0   1   2   1   2   2   2   1   2   0   1   2   0   1   2   1   2   2   1   1   0   0   2   2   2   1   1   1   2   0   2   1   0   2   0   0   2   0   1   0   1   1
 MK-3-5                 2   2   1   2   0   2   1   1   2   1   0   2   2   1   1   0   2   0   0   1   0   1   1   0   1   0   0   0   0   0   2   2   0   2   0   2   1   0   1   2   1   1   2   1   1   1   1   1   1   2   1   2   1   0   1   0   2   2   1   0   0   1   0   0   1   2   0   0   1   1   1   0   1   1   2   2   1   2   0   1   1   1   1   0   2   1   2   1   2   1   0   2   1   2   2   1   0   1   1   1   1   2   0   1   1   0   2   0   0   1   2   0   1   2   0   1   1   1   1   0   2   2   0   1   1   1   0   1   2   1   0   2   1   1   1   2   1   1   0   1   0   2   1   2   1   2   2   2   2   2   1   1   1   2   1   1   1   0   0   1   2   1   2   2   2   1   2   0   1   1   0   1   2   1   2   2   1   2   0   1   2   2   2   1   1   1   2   1   2   1   0   2   0   0   1   0   1   0   1   1
 MK-3-6                 1   2   0   2   1   2   1   1   2   1   1   1   2   1   1   1   2   0   0   2   1   1   1   0   1   0   0   0   0   0   2   2   0   2   0   2   2   0   1   2   0   1   1   2   1   1   1   1   1   2   1   2   1   0   1   1   2   1   1   0   0   1   1   1   1   2   0   0   1   1   1   0   1   1   2   2   1   2   0   1   0   1   1   0   2   1   2   1   2   2   0   2   1   2   1   1   0   1   2   1   1   1   0   1   1   0   2   0   0   1   2   0   1   2   0   0   1   1   0   0   1   2   0   2   1   1   0   1   2   1   1   1   1   1   1   1   1   1   0   2   1   2   1   2   1   1   2   2   2   2   1   1   1   2   1   1   1   0   0   0   2   1   2   2   2   2   2   0   1   1   1   1   2   1   1   2   1   2   0   2   2   2   1   1   1   1   2   1   2   1   0   2   0   1   1   0   1   0   1   2
 MK-3-7                 1   2   1   2   2   2   1   1   2   2   1   1   2   1   1   1   2   0   0   2   1   1   1   1   1   0   1   0   0   2   0   2   0   2   0   2   2   0   1   1   0   1   1   2   1   1   1   1   2   2   1   2   1   0   1   1   2   2   1   0   0   1   1   1   0   2   0   1   1   1   1   0   1   0   1   2   1   2   0   1   1   1   1   0   0   1   2   2   1   2   1   2   2   2   1   1   0   1   2   1   1   2   0   0   2   0   2   0   0   1   2   0   1   1   0   0   1   1   0   0   1   2   0   2   1   2   1   1   2   1   1   1   1   2   2   1   1   1   1   2   0   2   1   2   1   1   2   1   1   2   1   0   1   2   1   1   1   0   1   0   2   1   2   2   2   1   1   0   1   1   1   1   2   1   1   1   1   2   0   2   2   2   1   1   1   1   0   2   1   1   0   2   0   1   2   0   1   1   2   2
 MK-3-8                 1   2   1   2   1   2   1   1   2   2   0   1   2   1   2   1   2   0   0   2   1   1   1   2   1   0   1   0   0   2   0   2   0   2   0   2   2   0   1   2   1   1   0   2   1   1   1   1   2   1   1   2   1   0   1   1   2   2   1   0   1   1   1   1   1   2   0   1   1   1   1   0   1   1   0   2   1   1   0   1   1   2   1   0   0   1   2   2   1   2   1   2   2   2   1   1   0   0   2   1   1   2   0   1   2   1   2   1   1   1   2   0   1   1   0   0   1   1   0   0   2   2   0   2   1   2   1   1   2   0   1   0   1   2   2   1   1   1   1   2   0   2   1   2   1   1   2   0   1   2   1   0   1   1   1   1   1   0   1   0   2   1   2   2   2   1   1   0   1   1   1   1   1   1   1   0   1   2   0   2   2   2   2   2   2   1   0   2   1   1   0   2   0   1   2   2   1   1   1   2
 MK-3-9                 1   1   1   2   1   1   1   1   2   2   0   1   2   1   1   1   1   0   0   2   1   2   1   1   1   0   1   0   0   2   0   1   0   2   0   1   1   0   1   2   1   1   0   2   1   1   2   1   1   0   1   1   1   0   1   1   2   2   1   1   1   1   1   1   1   2   0   1   1   1   1   1   1   1   0   2   1   1   1   1   1   2   1   0   0   1   2   1   1   1   1   2   2   2   0   1   0   0   2   1   1   2   0   1   2   2   2   1   1   1   2   0   1   1   1   0   1   1   0   0   2   2   0   2   1   1   1   1   2   0   1   0   1   2   2   1   1   1   1   2   0   2   1   1   1   1   2   1   1   2   0   1   1   1   2   1   1   0   1   1   2   1   2   2   2   1   1   0   1   2   1   1   1   1   1   0   1   2   0   2   2   2   1   2   2   1   0   2   1   1   0   2   0   1   2   2   1   1   1   2
 MK-3-10                1   1   1   2   1   1   1   1   2   1   0   1   1   1   1   1   1   0   1   1   1   2   1   2   1   0   1   0   0   1   0   1   0   2   0   0   1   1   0   2   1   1   0   2   1   0   2   1   1   1   2   1   1   0   1   1   2   2   0   0   1   1   1   1   1   2   0   1   1   1   1   1   1   1   0   0   1   1   1   0   1   2   1   0   0   0   2   1   1   1   1   2   2   1   0   1   0   0   2   1   2   2   0   1   2   2   2   1   0   0   2   1   1   1   0   0   1   0   0   0   2   2   0   2   1   1   0   1   2   0   1   0   1   2   2   1   1   1   1   2   0   2   1   1   1   1   2   2   1   2   0   1   1   0   2   1   1   0   1   1   2   1   2   1   2   0   1   0   1   2   1   1   1   1   1   0   1   2   0   1   2   2   1   2   2   1   1   1   1   1   0   0   0   1   2   2   1   0   1   2
 MK-3-11                1   1   1   2   1   1   2   1   2   2   0   1   1   0   1   1   1   0   2   1   2   2   1   2   1   1   1   0   0   1   0   1   0   1   0   1   1   1   0   2   1   1   0   2   1   1   1   1   1   1   1   1   0   1   1   1   1   2   0   1   1   1   1   1   1   2   0   1   1   1   1   0   1   1   0   0   1   2   2   0   1   2   1   0   1   0   2   1   1   0   1   2   2   1   1   1   1   0   2   1   2   2   0   1   2   2   2   1   1   0   2   1   1   0   0   0   1   0   0   0   2   2   0   2   1   1   1   1   1   0   2   1   1   2   2   1   1   1   1   2   0   1   1   1   1   2   2   1   0   2   0   1   1   0   2   0   1   0   1   1   2   1   2   1   2   0   1   0   0   2   1   0   1   1   2   0   1   2   0   1   2   2   1   2   2   0   1   1   2   1   0   0   1   2   2   2   2   0   1   2
 MK-3-12                1   1   1   1   0   0   2   2   2   2   1   0   1   0   1   1   2   0   1   1   1   1   1   2   1   1   0   0   0   1   0   1   0   1   0   2   1   1   0   2   1   0   0   2   1   1   1   1   1   1   1   1   0   1   1   1   1   2   0   1   1   0   1   1   1   1   0   1   1   1   2   0   2   2   0   0   1   2   2   0   1   2   1   0   2   0   2   1   1   0   1   2   1   1   1   1   1   1   2   1   2   2   0   1   2   2   2   1   1   2   1   1   1   1   0   0   1   1   0   0   2   2   0   2   1   1   1   1   1   0   2   1   1   2   2   1   1   1   1   2   0   1   1   2   1   2   2   1   0   2   0   1   1   1   2   1   1   0   1   1   2   1   2   1   2   0   1   0   0   2   2   0   1   1   1   0   0   2   0   1   2   2   1   2   2   0   1   1   2   1   1   0   1   0   2   2   2   0   1   2
 MK-3-13                1   1   1   1   2   0   2   2   2   0   1   0   1   1   2   1   2   0   1   1   1   1   1   2   1   2   0   0   0   1   1   2   0   1   0   2   1   2   0   2   1   0   0   1   1   2   1   1   1   1   1   1   0   1   1   1   1   2   0   1   1   0   0   1   2   1   1   1   1   1   2   0   2   2   1   0   1   2   2   0   1   2   1   0   2   0   1   1   1   0   1   2   1   2   1   1   1   1   1   1   2   2   0   1   1   2   2   1   1   2   1   1   1   0   0   1   1   1   1   0   2   2   0   2   1   1   1   1   1   1   2   1   1   2   2   1   1   0   1   1   0   1   1   2   0   2   2   1   0   1   0   1   0   1   2   1   1   0   1   2   1   1   2   1   1   0   1   0   0   2   2   1   1   0   1   0   0   2   0   1   2   1   1   2   2   0   1   1   2   1   1   0   2   0   2   2   2   0   1   1
 MK-3-14                1   1   1   1   2   0   1   2   2   1   1   0   1   1   2   1   2   1   1   1   1   1   1   2   1   1   0   0   0   1   1   2   0   1   1   2   1   2   1   2   1   0   0   1   1   2   1   1   2   1   1   2   0   1   1   2   1   2   1   1   1   0   0   1   2   1   1   1   1   1   2   0   1   2   1   0   1   1   1   0   1   2   1   0   2   1   1   1   0   0   0   2   1   2   1   1   1   1   1   2   2   2   0   1   1   1   2   0   1   2   1   1   1   0   0   0   1   1   1   0   2   2   0   2   1   1   1   1   1   1   2   1   1   1   2   1   1   0   1   1   0   2   1   2   0   2   2   1   0   1   0   1   0   1   2   1   0   0   1   2   1   1   1   1   1   0   1   0   0   2   1   1   1   0   1   0   0   2   0   0   1   2   1   2   2   0   1   1   2   1   1   0   2   1   1   1   2   0   2   1
 MK-3-15                1   1   1   1   2   0   2   2   2   1   1   0   1   1   2   1   2   1   1   1   1   2   0   2   2   1   0   0   0   1   1   2   0   1   1   2   1   2   0   2   1   1   1   2   1   1   0   2   2   1   1   2   0   1   1   2   2   2   1   1   1   0   0   1   2   1   1   1   1   1   2   0   1   2   1   1   1   1   1   0   2   2   1   0   2   1   2   1   0   1   0   2   2   2   1   1   1   1   1   2   1   1   0   1   0   1   1   0   1   1   1   1   1   0   0   1   1   1   1   0   2   1   0   2   1   0   1   0   1   1   2   1   1   2   2   1   1   0   1   0   0   1   0   1   0   2   2   1   1   1   0   1   0   0   2   0   0   0   0   0   0   1   1   1   1   0   1   0   0   1   1   1   0   0   1   0   0   2   0   0   1   2   1   2   2   0   1   1   2   1   2   0   2   1   1   1   2   0   2   1
 MK-3-16                1   1   1   1   2   0   2   2   1   1   1   0   1   1   2   1   2   1   1   1   1   2   0   2   2   1   1   0   0   1   1   2   0   0   1   2   2   1   0   2   0   2   1   2   1   1   0   1   2   1   1   1   0   1   1   1   2   1   1   1   1   0   1   2   2   1   0   1   2   1   2   0   1   2   1   1   1   1   2   0   2   2   1   0   2   1   2   1   0   1   0   1   1   2   1   0   1   1   1   2   1   2   0   1   0   1   2   0   1   1   1   1   1   0   0   1   1   1   1   0   2   1   0   2   1   0   1   0   2   0   2   0   1   1   1   1   1   0   1   1   0   1   0   0   1   2   2   1   1   1   0   1   1   0   2   0   0   0   0   0   0   1   1   1   1   1   1   0   0   1   1   1   0   0   1   0   0   1   0   1   1   2   1   2   1   0   1   1   1   1   2   1   2   1   1   1   2   0   2   1
 MK-4-1                 1   2   1   0   1   1   1   0   0   1   0   0   0   1   1   2   1   1   2   2   1   1   0   0   1   1   1   1   0   2   0   1   1   2   0   1   2   1   1   0   1   1   1   0   1   1   0   2   2   0   1   1   2   0   1   1   1   0   1   0   2   1   2   2   1   1   1   0   0   1   1   1   0   2   1   2   1   0   0   0   1   1   1   1   1   0   1   1   1   1   0   1   0   1   1   0   1   1   2   0   0   1   0   2   0   0   0   0   1   1   1   1   2   2   2   1   1   1   1   2   2   1   1   1   0   1   0   0   1   0   0   0   1   0   1   0   1   0   1   1   2   1   0   0   2   1   1   2   2   0   0   2   2   0   0   2   1   2   0   2   1   0   1   0   1   0   2   1   0   0   1   1   1   1   0   1   1   2   2   2   2   1   2   2   2   2   0   2   0   2   1   2   2   0   1   0   2   2   1   2
 MK-4-2                 1   2   1   0   1   1   1   0   0   1   0   0   0   0   2   2   2   1   2   1   1   2   0   0   1   1   1   1   0   2   1   1   1   2   0   1   2   1   1   0   2   1   1   0   1   1   0   2   2   0   1   0   1   0   1   1   1   0   1   1   1   2   2   2   0   1   1   0   0   1   1   1   0   2   1   2   2   0   0   0   1   1   1   1   1   0   1   1   1   2   0   1   0   1   2   0   1   1   1   0   0   0   0   2   0   0   1   1   1   0   1   1   2   1   2   1   2   1   1   2   2   2   1   1   0   1   0   0   0   1   0   0   0   1   2   0   0   2   1   2   2   1   0   1   2   1   1   1   2   1   0   2   1   0   0   2   1   2   0   2   2   0   1   1   1   0   1   2   0   0   1   1   1   0   0   1   1   2   2   2   1   1   2   1   2   2   0   2   0   2   2   1   2   0   1   0   2   1   1   2
 MK-4-3                 1   2   1   1   1   1   1   0   1   1   1   0   0   1   2   2   2   1   2   1   1   2   0   0   1   1   1   1   0   1   1   1   1   2   0   0   2   1   1   0   2   1   2   0   1   1   0   2   2   0   1   0   1   1   1   1   1   1   1   1   1   2   2   2   0   1   1   0   0   1   2   0   1   2   1   2   2   0   0   0   1   1   1   1   1   0   1   1   1   2   1   1   0   1   2   0   1   1   2   0   0   0   0   2   0   0   1   1   1   0   1   1   2   1   2   1   2   1   1   2   2   2   1   1   0   1   0   0   0   1   0   0   0   1   2   0   0   2   2   2   2   1   0   1   2   0   1   1   2   1   0   2   1   0   0   2   1   2   1   2   2   0   1   1   1   0   1   2   1   0   1   2   1   0   0   2   0   1   2   2   1   2   2   1   2   2   0   0   0   1   1   1   2   1   1   1   2   1   1   1
 MK-4-4                 1   2   1   1   1   1   1   0   1   1   0   0   1   1   2   1   1   1   2   1   1   2   0   0   1   2   1   1   0   1   1   1   1   2   0   0   1   2   1   0   2   1   2   0   1   1   0   1   2   0   1   0   1   1   1   1   1   2   1   2   1   0   2   2   0   1   1   0   0   1   2   0   1   2   0   2   2   0   0   1   1   2   1   1   1   0   2   1   1   2   1   0   0   1   1   0   2   1   2   0   1   0   0   1   0   0   1   1   1   0   1   0   2   1   1   1   2   1   1   2   2   2   1   1   0   1   1   0   0   1   0   0   0   1   2   0   0   2   2   1   2   1   0   1   2   0   1   1   2   2   0   2   0   0   0   2   1   2   1   2   2   0   1   1   1   0   1   2   1   0   1   1   1   0   0   2   0   1   2   2   0   2   2   1   2   2   0   0   0   1   1   0   2   1   0   1   2   0   0   1
 MK-4-5                 1   2   1   2   1   1   1   0   0   0   0   0   1   1   2   1   1   1   1   1   1   2   0   0   1   2   1   2   0   2   1   1   2   1   0   0   1   2   1   1   2   1   2   0   1   2   0   1   2   0   1   0   1   1   1   0   0   1   1   2   1   1   2   2   0   1   1   0   0   1   1   0   1   2   0   2   2   0   0   1   1   2   1   1   1   0   2   1   1   1   1   0   1   1   1   0   2   1   2   0   1   0   0   1   1   1   1   1   0   0   1   0   2   1   1   2   1   1   1   2   2   2   2   1   0   2   1   0   0   1   0   0   0   1   2   0   0   1   2   1   1   1   0   0   2   0   1   1   2   2   0   1   0   1   0   2   1   2   1   2   2   0   2   1   1   0   1   2   1   0   0   0   1   0   0   1   1   1   2   1   1   2   2   1   2   2   0   0   0   2   1   0   2   2   0   0   2   0   0   1
 MK-4-6                 1   1   1   2   1   1   1   0   0   1   0   0   1   1   2   1   1   1   1   1   2   2   0   0   1   1   1   2   0   2   1   0   2   1   0   0   0   2   1   1   2   1   2   0   1   2   0   1   2   0   1   1   1   1   1   0   2   2   1   2   1   0   0   2   0   1   1   0   0   1   1   0   1   2   0   2   2   0   0   1   2   2   1   1   1   0   2   1   1   1   1   1   1   1   1   0   2   1   2   0   1   1   0   0   0   1   1   1   0   0   1   0   2   1   2   2   1   1   0   1   2   2   2   1   1   2   1   0   0   1   0   1   0   1   2   0   0   1   2   0   1   1   0   1   2   1   1   1   2   2   0   0   0   1   1   1   1   1   1   2   2   0   2   1   1   0   1   2   2   0   0   0   1   0   0   1   1   0   1   1   0   1   2   1   2   1   0   0   2   2   1   0   2   2   1   0   2   0   1   1
 MK-4-7                 0   1   1   2   1   1   1   0   0   1   0   0   1   1   1   1   1   1   1   1   1   2   0   0   1   1   1   2   0   0   2   0   1   1   1   0   0   2   1   2   1   1   2   0   1   2   0   1   2   1   1   1   0   1   1   1   0   2   1   2   2   0   1   1   0   1   1   0   1   0   1   0   1   2   1   2   2   0   0   1   2   1   1   0   0   0   2   1   1   1   1   1   1   0   1   1   1   1   2   0   1   1   0   1   0   1   1   1   0   0   1   0   2   1   2   2   1   1   0   0   2   2   2   1   1   2   1   0   0   1   0   0   0   1   2   1   1   1   2   0   1   1   1   1   2   1   1   2   2   1   0   1   1   0   1   1   2   1   1   1   2   0   1   1   1   0   2   2   1   0   0   0   1   0   0   1   1   0   2   1   0   0   2   1   2   1   0   0   2   2   1   0   1   2   1   1   2   1   1   1
 MK-4-8                 0   1   1   2   1   1   0   0   0   1   1   0   0   1   1   1   1   1   1   1   1   2   0   0   1   1   1   1   1   0   2   0   1   0   1   0   0   2   1   2   1   1   2   0   1   2   0   2   2   1   1   0   0   0   0   1   1   2   1   2   2   0   1   0   0   2   1   1   1   0   1   1   1   2   1   2   2   1   0   1   2   1   0   0   0   0   2   1   1   2   1   1   1   0   1   1   1   1   2   0   1   2   0   1   0   1   1   1   0   0   1   0   2   1   2   2   1   1   0   0   2   2   2   2   1   1   2   0   1   2   0   1   0   1   1   1   1   1   2   1   1   1   0   1   2   1   1   2   2   1   0   1   1   0   1   2   2   1   1   1   2   1   1   0   1   0   2   2   1   0   0   0   1   1   0   1   1   1   2   1   0   0   0   1   2   2   1   0   2   1   1   0   1   2   1   1   2   1   1   1
 MK-4-9                 0   0   1   1   1   1   0   0   0   1   1   0   0   1   1   1   1   1   2   1   1   2   0   0   1   1   2   1   1   0   2   0   0   0   1   1   1   1   1   2   1   0   2   0   0   2   0   1   2   1   1   0   0   0   1   1   1   2   1   2   2   0   1   0   0   1   1   1   1   0   1   1   1   2   1   2   1   1   0   1   2   1   1   0   0   0   2   1   1   1   0   1   1   0   1   1   0   1   1   0   0   2   0   1   0   1   1   1   0   0   1   0   2   1   2   2   1   0   2   1   2   2   1   2   1   0   2   0   1   1   1   1   0   1   1   1   1   2   2   0   2   1   1   1   2   1   1   2   1   1   0   1   2   1   1   2   2   0   1   1   2   1   1   0   1   0   2   2   2   0   1   0   0   0   0   2   0   2   2   1   0   0   0   1   1   2   2   0   2   1   1   0   1   1   1   1   2   1   1   1
 MK-4-10                1   1   1   1   1   1   0   0   0   1   1   0   0   1   1   1   1   2   2   1   2   2   0   0   2   1   2   1   0   0   2   0   0   0   0   2   1   1   1   2   1   0   2   0   0   2   0   1   2   1   1   0   0   0   1   1   1   2   1   2   2   1   1   1   0   1   2   1   1   0   1   1   1   2   1   2   2   1   1   2   2   1   1   0   1   0   2   0   1   1   1   1   1   0   1   0   0   1   1   0   0   2   0   1   0   1   1   1   0   1   1   0   2   1   2   2   2   0   2   1   2   2   2   2   2   0   1   1   1   0   1   1   0   1   1   1   1   1   2   0   1   1   2   1   2   1   1   2   1   1   1   1   2   1   1   2   2   0   1   1   2   1   1   0   1   0   2   1   1   0   1   0   0   0   1   2   0   2   2   0   0   0   0   1   1   1   2   0   2   2   1   0   1   1   1   1   2   1   2   1
 MK-4-11                1   2   1   0   1   2   0   1   0   1   1   0   1   1   1   1   1   2   2   1   1   1   0   0   2   1   2   1   0   0   1   0   0   0   0   1   1   1   1   2   0   0   2   0   0   2   0   1   2   1   2   0   0   0   1   1   1   1   0   2   2   2   2   0   0   1   1   1   1   0   1   0   1   2   1   1   2   1   2   2   2   1   1   0   1   0   1   0   1   1   1   1   1   0   1   0   0   1   1   1   0   1   0   1   1   1   1   1   0   1   1   1   2   1   1   2   2   0   2   1   1   2   2   2   2   0   1   1   1   0   1   1   0   1   2   1   1   1   2   0   1   1   2   1   2   1   1   2   1   1   1   1   2   1   1   1   2   0   1   1   2   1   0   0   1   0   2   1   1   1   1   0   0   0   2   2   0   2   2   0   0   0   0   1   1   2   2   0   2   2   1   0   1   1   1   2   2   1   2   1
 MK-4-12                1   2   1   1   1   2   0   0   0   1   1   0   1   1   1   2   1   2   2   1   1   1   0   0   2   1   2   1   1   0   1   0   0   0   0   1   1   1   1   2   0   0   2   0   0   2   0   1   1   1   2   0   0   1   1   2   1   1   0   2   2   2   2   1   0   1   1   1   2   0   1   0   1   2   1   2   2   1   1   2   2   1   1   0   1   0   1   0   2   2   1   1   1   0   1   0   0   0   1   1   0   1   0   1   1   0   1   1   0   1   1   1   2   1   1   1   2   0   2   1   1   2   1   2   2   0   0   1   1   0   1   2   0   1   2   1   1   2   2   0   0   1   2   1   2   1   2   2   1   1   1   1   2   1   1   1   1   0   1   1   2   1   0   0   2   0   2   0   1   1   0   0   0   0   1   2   0   2   2   0   0   0   1   1   1   2   2   0   2   1   1   0   1   1   1   2   2   1   2   1
 MK-4-13                1   2   1   1   1   2   1   0   0   1   1   0   1   1   0   2   1   1   2   2   1   1   0   0   2   1   2   1   1   1   1   0   0   0   0   1   1   1   1   1   0   0   2   0   0   2   0   1   1   1   1   0   0   1   1   2   1   1   0   2   2   2   2   1   0   1   1   1   1   0   1   2   0   1   1   2   2   2   2   1   2   1   1   0   1   0   1   0   2   2   1   0   1   0   1   0   1   0   1   1   0   1   0   1   1   0   1   0   0   1   1   1   1   1   1   1   1   1   1   1   1   2   1   2   2   0   0   1   1   1   1   1   0   2   2   1   1   2   2   0   0   1   2   1   2   1   1   2   1   1   0   1   2   1   1   1   1   0   1   2   2   1   0   0   1   0   2   1   1   1   0   0   0   0   1   2   0   2   2   0   1   0   2   1   2   1   2   0   2   2   0   0   1   1   1   2   2   1   2   1
 MK-4-14                1   2   1   1   1   1   1   0   0   0   1   0   1   1   0   2   1   1   1   2   1   0   0   0   2   0   2   1   2   1   1   1   0   0   0   1   1   1   1   1   0   0   2   1   0   2   0   1   2   0   1   0   0   1   1   1   0   2   2   2   1   1   1   1   0   1   1   0   1   0   1   2   0   1   1   2   2   2   0   1   2   1   1   0   1   0   1   1   2   2   1   0   1   0   1   0   1   0   1   1   0   2   0   1   1   1   1   0   0   1   1   1   1   1   0   1   1   1   1   1   1   2   1   2   2   0   0   1   1   2   1   1   0   2   2   1   1   2   2   0   0   1   2   0   2   0   1   2   1   1   0   1   2   2   1   1   1   0   1   2   2   1   0   0   1   0   1   1   1   2   0   0   0   0   1   2   0   2   2   2   1   0   2   1   2   1   2   0   2   2   0   0   0   1   1   2   2   2   2   1
 MK-4-15                1   2   1   1   1   2   1   0   0   0   1   1   1   1   0   1   2   2   1   2   1   0   1   0   1   0   2   1   1   2   1   1   0   0   0   0   1   1   1   1   0   0   1   2   0   1   0   1   2   0   1   1   0   1   1   1   1   2   1   2   1   1   1   1   0   1   1   0   1   0   1   2   0   1   1   2   2   2   0   1   2   1   1   0   1   0   2   1   2   2   1   0   1   1   1   0   1   0   1   1   0   2   0   1   1   1   1   0   0   1   1   1   1   2   1   1   1   1   1   1   0   2   1   2   1   0   0   1   2   1   1   2   0   2   2   1   1   2   2   0   1   1   2   0   2   0   1   2   1   1   0   2   2   2   1   1   1   0   1   1   2   0   0   0   1   0   1   1   2   2   0   0   0   0   1   1   0   2   2   1   1   0   2   1   2   1   2   0   2   2   0   0   0   1   2   1   0   2   2   1
 MK-4-16                1   1   0   1   1   1   1   0   0   0   1   1   2   1   0   1   2   1   0   2   0   0   1   0   1   1   2   0   1   2   1   1   0   1   0   1   1   1   1   0   0   0   1   2   0   1   0   2   2   0   1   1   0   1   1   1   1   2   1   2   1   0   1   1   0   1   1   0   1   0   1   0   0   1   1   2   2   2   0   1   2   1   0   0   1   0   2   1   2   2   1   0   1   2   1   1   1   1   1   1   0   2   0   1   1   1   1   0   0   1   1   1   1   2   1   1   2   1   0   1   0   1   1   2   1   0   0   1   2   1   1   2   0   2   2   1   1   1   1   0   2   1   2   0   2   0   1   2   1   1   0   2   1   2   1   1   0   0   1   1   2   0   0   1   1   1   0   1   2   2   1   0   0   0   1   1   0   2   2   1   1   0   2   1   2   1   2   0   2   2   0   0   0   2   2   1   0   2   2   1
 MK-5-1                 1   2   0   1   0   1   1   1   2   2   1   1   1   2   0   2   1   1   1   1   1   2   1   1   1   0   2   1   0   2   1   1   2   2   2   2   1   2   1   2   2   0   2   1   1   1   0   2   0   2   0   2   2   0   1   1   0   1   1   2   2   2   0   1   2   1   2   2   1   2   0   1   1   2   1   1   0   2   2   1   0   2   1   1   2   1   0   2   1   2   2   1   0   0   2   0   1   2   0   1   1   1   0   0   1   2   0   1   0   1   1   0   0   0   2   2   1   2   2   1   1   0   0   0   1   2   0   1   1   1   1   1   1   0   0   0   1   2   2   0   2   1   1   0   2   2   0   2   1   1   1   2   0   1   0   0   0   1   1   0   1   1   1   0   2   1   1   2   0   1   2   1   2   1   1   1   1   1   0   2   2   1   2   0   2   2   0   0   0   0   2   2   1   1   0   2   0   0   2   1
 MK-5-2                 1   2   0   1   0   1   1   1   2   2   1   1   1   2   0   2   1   1   1   0   1   1   1   0   1   0   2   0   1   2   1   1   2   2   2   2   1   2   1   2   1   0   1   1   2   1   0   2   0   2   0   2   2   1   1   1   0   1   1   2   2   2   0   1   2   1   2   2   2   2   0   1   1   2   2   1   0   1   2   1   0   2   2   1   2   1   0   1   1   2   2   1   0   0   2   0   1   2   0   1   1   1   1   0   1   2   0   1   0   1   2   0   0   0   2   2   1   2   2   1   1   0   1   0   1   2   1   2   1   2   1   1   0   0   0   0   0   2   1   0   2   1   1   0   2   2   0   2   1   1   1   1   0   1   0   0   0   2   1   0   1   1   1   0   2   1   1   2   0   1   2   2   2   2   1   1   2   1   0   2   2   1   2   0   1   1   0   0   0   0   2   2   1   2   0   2   0   0   1   1
 MK-5-3                 0   2   0   1   0   1   1   1   0   2   1   1   1   2   0   1   1   1   1   0   1   1   1   2   2   0   2   0   2   1   1   0   2   2   2   2   1   2   1   2   1   0   1   0   1   1   0   2   0   2   0   1   2   1   1   1   0   1   1   2   2   2   0   1   2   1   2   2   2   2   0   1   1   2   2   1   1   1   2   1   0   2   2   1   2   1   0   1   1   2   2   1   1   0   2   0   1   2   0   0   0   1   1   0   1   2   0   1   1   1   2   0   0   0   1   2   1   2   2   1   1   0   1   0   1   2   1   2   2   2   1   1   0   0   0   0   0   1   1   0   2   1   1   0   2   2   0   2   1   1   2   1   0   1   0   0   0   2   0   0   1   1   1   0   2   1   1   2   0   1   2   2   2   1   2   2   2   1   1   2   2   1   2   0   1   2   0   0   0   0   2   2   1   2   1   2   0   0   1   1
 MK-5-4                 0   2   0   1   0   1   0   1   0   1   1   1   1   2   0   1   1   1   1   0   1   1   1   2   2   0   2   0   2   1   1   0   2   2   1   2   1   1   0   2   1   1   1   0   2   1   0   1   0   2   0   1   2   1   1   1   0   0   1   1   2   2   0   1   2   1   2   2   2   2   0   2   1   2   2   0   1   0   2   0   0   2   2   1   1   0   0   1   1   2   2   1   1   0   2   0   0   2   0   0   0   1   1   0   1   2   1   1   1   1   2   0   0   0   1   2   1   1   1   1   2   1   1   0   1   2   1   2   1   2   1   1   0   0   0   0   0   1   1   0   1   1   1   0   2   2   0   2   1   1   1   1   0   1   0   0   0   1   0   0   1   1   1   0   2   1   1   2   0   1   2   2   2   1   1   2   2   1   2   1   2   1   2   1   1   1   1   0   1   1   2   2   1   1   1   2   0   0   1   1
 MK-5-5                 0   2   1   1   0   1   0   1   0   1   1   1   1   1   0   0   1   1   1   0   1   1   1   2   2   0   2   0   2   1   1   0   2   2   2   2   1   1   0   2   1   1   1   1   1   1   0   1   0   2   0   1   2   2   1   2   0   0   1   1   1   2   1   1   2   1   2   2   2   2   0   2   0   2   2   1   1   0   2   0   0   2   2   1   1   0   0   2   2   2   2   1   0   0   2   1   0   2   0   0   0   1   1   0   1   2   1   1   1   1   2   0   0   0   2   2   2   1   1   1   2   1   1   0   1   2   0   2   2   2   1   0   0   0   0   0   0   1   1   0   1   1   1   1   2   2   0   2   1   1   0   1   0   1   0   1   0   2   0   0   2   1   1   0   1   1   0   2   0   1   2   2   2   1   1   2   1   1   1   1   2   1   2   1   1   1   0   1   1   1   2   2   1   1   1   2   0   1   1   1
 MK-5-6                 0   1   1   1   0   1   1   1   0   1   1   1   1   1   0   0   1   1   1   1   1   1   1   2   2   0   2   0   2   1   2   0   2   2   2   2   1   1   0   2   1   1   1   1   2   1   0   1   0   2   0   1   2   2   2   2   0   0   0   1   1   2   1   1   1   1   2   2   2   2   1   2   0   2   2   1   0   0   2   0   0   2   2   1   1   1   0   2   2   2   2   1   0   0   2   1   0   2   0   0   1   1   1   0   1   2   1   0   0   0   1   1   0   1   2   2   2   1   1   1   2   1   2   0   0   1   0   2   2   2   1   0   0   0   0   0   0   1   1   0   1   1   1   1   1   2   0   2   1   1   0   1   1   1   0   1   0   2   0   0   2   1   1   0   1   1   0   1   0   1   2   2   2   1   1   2   1   1   1   1   1   1   2   1   0   1   0   1   1   1   2   1   1   1   1   2   0   1   1   1
 MK-5-7                 0   1   1   2   0   1   2   1   0   1   1   1   1   1   0   0   1   1   1   1   1   1   1   2   2   0   2   0   2   1   2   0   2   2   2   2   0   1   0   2   2   1   1   1   2   1   1   1   0   2   0   1   1   2   2   2   0   0   0   1   1   2   0   1   1   1   2   2   2   2   1   0   1   2   1   1   0   0   1   0   2   2   2   1   1   1   1   2   2   2   2   1   0   0   2   2   0   2   0   0   1   1   2   0   1   1   1   0   1   0   1   1   1   1   2   2   2   1   1   2   2   1   2   0   0   1   0   2   2   2   1   0   1   1   0   0   0   1   1   0   1   1   1   1   1   2   0   2   1   2   1   0   1   1   0   1   0   2   0   0   2   2   1   0   1   1   0   1   0   1   2   2   2   2   1   2   1   2   1   1   0   1   2   1   1   1   0   1   1   1   2   1   1   2   1   2   1   1   1   1
 MK-5-8                 0   2   1   2   0   1   2   1   0   1   1   1   1   1   0   0   1   1   1   1   1   1   1   2   2   0   2   0   2   1   1   0   1   1   2   1   1   1   0   2   2   1   2   1   2   1   1   1   0   2   0   2   1   2   2   1   0   1   0   1   1   2   0   1   1   1   1   2   2   1   1   0   1   2   1   1   1   0   1   0   2   1   2   1   2   1   1   2   2   2   2   1   0   0   1   2   0   2   0   1   1   1   1   0   1   1   1   0   1   0   1   1   1   1   2   2   2   1   1   2   2   1   2   1   0   1   1   2   1   2   1   0   1   1   0   0   0   1   1   0   1   2   1   1   1   2   2   2   1   2   1   0   1   2   0   1   0   1   0   0   1   1   1   0   1   1   1   1   0   0   1   2   2   2   0   2   2   2   1   1   0   1   1   1   1   1   0   1   1   1   2   1   1   1   1   2   1   1   1   1
 MK-5-9                 0   2   1   2   0   1   2   1   1   1   1   1   1   1   0   0   1   0   1   1   1   1   2   2   2   0   2   0   2   1   1   1   1   1   2   1   1   1   0   1   2   1   2   1   2   1   1   1   1   2   0   2   1   2   2   1   0   1   1   1   1   2   0   1   1   0   0   2   1   0   1   1   1   2   1   0   1   0   1   0   2   1   1   1   2   1   1   2   2   2   2   1   0   1   1   1   0   1   0   1   0   1   1   0   1   1   1   0   1   0   2   1   1   1   2   2   1   1   1   2   2   1   2   1   0   2   1   2   2   2   1   0   1   1   0   0   0   1   1   0   1   2   1   1   1   2   2   2   1   1   1   0   1   2   0   2   0   1   1   0   1   1   1   0   1   1   1   1   0   0   1   2   2   1   0   2   1   2   1   1   0   1   1   1   1   1   1   1   1   1   2   1   1   1   1   2   1   1   0   2
 MK-5-10                1   2   1   2   0   1   2   1   1   1   1   0   1   1   0   0   2   0   1   1   1   1   2   2   2   0   2   0   1   1   1   1   1   1   2   1   1   1   0   2   2   1   2   2   2   1   0   1   1   2   0   1   1   1   1   2   0   1   1   1   1   2   0   1   1   0   0   2   1   0   1   1   1   1   1   1   1   0   1   0   2   0   1   1   2   1   1   1   2   2   0   1   0   1   1   1   0   1   0   1   0   1   1   0   1   1   1   0   1   0   1   1   1   1   1   2   1   1   1   2   1   1   2   0   0   1   1   1   2   1   1   0   1   1   0   0   0   1   2   0   1   2   0   1   1   1   1   1   1   1   1   2   0   2   0   2   0   0   1   0   1   0   1   1   1   1   1   1   0   0   1   2   2   1   0   2   1   2   1   1   0   1   1   1   2   2   1   1   1   2   1   1   1   1   1   2   1   1   1   2
 MK-5-11                1   2   1   1   0   1   2   1   2   1   1   1   1   1   1   0   2   0   1   1   1   1   2   2   2   0   2   0   1   1   1   1   1   1   2   1   1   1   0   2   2   1   2   0   2   1   0   1   2   2   0   0   1   1   1   2   0   1   1   2   1   2   0   1   1   0   0   2   1   0   1   1   1   1   1   1   1   0   1   1   2   0   1   2   2   1   1   1   2   2   0   1   1   1   1   1   0   1   1   1   1   1   2   1   2   1   1   0   1   2   1   1   1   1   1   0   1   1   2   2   1   1   2   0   0   0   1   1   1   1   1   1   1   1   1   0   0   1   2   0   1   2   0   1   2   1   1   1   0   2   1   2   0   2   0   2   0   0   1   0   1   2   1   1   1   1   1   1   0   0   1   2   2   2   0   2   1   2   1   1   1   0   1   1   2   2   1   1   0   2   1   1   1   1   1   2   0   1   1   2
 MK-5-12                1   2   2   1   0   1   2   1   2   1   1   1   1   1   1   0   2   0   1   1   2   1   1   1   2   0   2   0   1   1   1   1   1   1   2   1   0   1   0   2   2   2   1   0   2   1   0   1   2   2   0   0   1   1   1   2   0   1   1   2   1   2   0   1   1   1   0   2   0   0   1   1   1   1   1   1   1   0   1   1   2   0   1   2   2   0   1   1   1   2   0   1   1   2   1   1   0   1   1   1   1   2   2   1   1   1   1   0   1   1   1   1   1   1   0   0   1   1   2   2   1   1   2   0   0   0   1   1   1   1   2   1   1   1   1   0   0   1   2   0   1   2   0   2   2   1   1   1   0   2   1   2   0   2   1   2   1   1   1   0   1   2   1   1   1   1   1   1   1   0   1   2   2   2   0   2   1   2   1   1   1   0   1   1   2   2   1   2   0   2   1   1   1   1   2   2   0   1   1   1
 MK-5-13                1   2   2   1   0   1   2   1   2   1   1   1   1   1   1   0   2   0   1   1   2   1   1   0   2   1   2   0   1   1   1   1   1   0   2   1   0   1   0   2   2   2   1   1   2   1   0   1   2   2   1   0   1   1   1   1   0   1   0   1   1   2   1   1   1   1   0   2   0   1   2   1   1   1   0   1   1   1   0   1   2   0   1   1   2   0   1   1   1   2   0   2   1   2   1   1   0   1   1   1   0   2   1   1   0   0   2   0   0   1   1   1   2   2   0   0   0   1   2   2   1   1   2   0   0   1   1   1   1   0   2   1   1   1   1   0   0   1   2   0   1   2   0   2   2   1   1   1   1   2   0   2   0   2   1   2   1   2   2   0   1   2   1   1   1   1   1   0   1   0   2   2   2   2   0   2   1   2   1   1   1   0   1   1   2   2   1   2   0   2   1   1   1   1   2   2   0   0   2   1
 MK-5-14                1   2   1   1   0   1   2   2   2   1   1   1   1   1   1   0   1   0   0   1   2   1   1   0   2   1   2   0   1   1   1   1   1   1   2   2   0   1   0   1   1   2   1   1   2   1   0   1   2   2   1   0   1   1   1   1   0   1   0   1   1   2   1   0   1   1   1   2   0   1   2   1   1   1   0   1   0   1   1   1   1   0   1   0   2   0   2   1   2   2   0   1   1   1   1   0   0   1   1   1   0   2   1   1   0   0   1   0   0   1   0   1   2   2   0   0   0   1   2   2   1   1   1   0   0   1   1   1   1   0   2   1   1   1   2   0   0   1   2   0   1   1   0   2   1   2   1   1   1   2   0   2   0   2   2   2   1   2   2   0   1   2   1   1   1   1   2   0   1   0   2   2   1   2   1   2   0   2   1   1   1   1   1   1   1   2   1   2   0   2   1   1   1   1   2   2   1   0   2   2
 MK-5-15                1   2   1   1   0   1   2   2   2   1   1   2   1   1   1   0   1   0   0   1   2   1   1   0   1   1   2   0   1   1   1   1   1   1   2   2   0   0   0   1   1   2   1   1   2   1   1   1   1   2   1   0   1   1   1   0   2   1   1   1   1   2   2   0   1   1   1   1   0   2   1   1   1   2   0   1   1   2   1   2   0   0   2   0   2   0   2   1   2   2   0   1   1   0   1   0   1   1   1   1   0   2   1   1   0   1   1   0   0   1   0   1   2   2   1   0   0   1   2   2   1   1   0   0   0   1   1   1   1   0   2   1   1   1   2   0   0   1   2   1   1   1   0   2   1   2   1   1   1   2   1   2   0   2   2   2   1   2   2   1   1   2   1   1   1   1   1   0   1   0   2   1   0   2   1   1   0   2   1   1   1   1   1   1   1   2   1   2   0   2   1   2   2   1   2   2   1   1   2   1
 MK-5-16                2   2   0   1   0   1   2   2   2   1   1   2   1   1   1   0   1   1   0   1   2   1   0   0   1   2   1   0   1   1   1   1   1   1   2   2   0   0   0   1   0   2   1   1   2   1   1   1   1   1   1   0   1   1   1   0   2   1   1   1   2   2   2   0   1   1   1   1   0   2   1   1   0   2   0   0   1   2   1   2   0   0   2   0   1   1   2   1   2   2   0   1   1   1   0   0   1   1   1   1   0   2   1   1   0   2   1   0   0   1   0   0   2   2   1   0   0   1   2   2   1   2   1   2   0   1   1   1   1   0   2   0   1   1   2   0   0   0   2   1   2   1   0   2   1   1   1   1   1   2   1   2   0   1   2   2   1   2   2   2   1   2   0   2   1   1   1   0   1   0   2   0   0   1   1   1   0   2   1   1   1   1   0   1   0   2   1   2   0   2   1   2   1   1   2   2   2   1   2   1
 MK-6-1                 0   2   1   1   1   1   2   0   2   1   1   1   2   0   1   1   2   2   1   0   1   0   1   1   1   1   2   1   0   1   2   1   0   1   2   2   2   2   2   1   1   0   1   0   2   2   1   1   0   0   1   1   1   2   0   1   1   1   1   1   1   2   0   1   0   2   2   2   2   2   1   1   0   1   1   0   1   1   2   2   2   0   1   1   2   2   1   0   2   0   1   1   1   1   1   1   0   2   1   1   1   2   1   2   2   1   2   0   2   2   1   1   0   1   1   0   1   1   2   1   1   1   2   1   0   1   2   0   0   1   0   1   0   1   1   0   0   2   0   2   0   0   1   1   2   2   2   0   1   1   1   1   2   1   2   1   1   1   2   1   0   1   2   2   1   2   0   1   1   1   0   0   1   1   2   0   0   2   1   0   0   2   2   1   0   1   1   2   2   0   2   1   0   1   1   1   2   0   2   0
 MK-6-2                 1   2   2   0   2   1   1   0   2   2   1   1   2   0   2   1   2   2   0   0   1   0   1   1   1   1   2   1   1   1   1   1   0   1   2   2   2   2   0   0   1   0   1   0   2   2   1   1   0   0   1   1   1   2   0   1   1   1   1   1   1   2   0   0   0   2   2   2   2   1   2   1   1   2   1   1   1   1   2   2   2   0   1   1   2   2   1   1   2   0   1   1   1   0   1   1   0   1   1   1   1   2   1   2   2   1   2   0   2   2   1   2   0   1   1   1   1   1   2   1   0   1   2   1   0   1   1   0   0   1   1   2   1   1   0   0   0   2   0   2   1   0   1   1   2   2   2   0   1   1   1   1   2   1   2   1   1   1   1   1   0   1   1   2   1   2   0   2   1   1   0   0   1   1   1   0   1   2   0   0   0   1   1   1   0   1   1   2   2   0   2   1   0   1   1   1   2   0   1   0
 MK-6-3                 1   2   2   0   1   1   0   1   1   2   1   1   2   0   1   1   2   1   1   0   1   0   1   1   1   1   2   1   1   1   1   1   0   1   2   2   2   2   0   0   1   0   1   0   2   2   1   1   0   0   1   2   1   2   0   2   1   2   2   1   1   2   1   0   0   2   1   2   2   1   2   1   1   2   1   0   1   1   2   2   2   1   1   1   0   1   1   1   2   0   1   1   1   1   1   1   1   2   1   1   1   1   1   2   2   1   1   0   1   1   1   2   0   1   1   2   1   1   2   1   1   1   1   1   0   1   1   0   0   1   1   2   2   1   1   1   0   1   0   2   1   1   1   1   2   1   1   0   1   2   1   1   2   1   2   1   1   0   1   1   0   1   1   2   1   2   0   2   1   1   0   0   1   1   1   0   1   2   0   0   0   1   1   2   0   1   1   2   2   0   2   0   1   1   1   1   2   0   1   0
 MK-6-4                 1   2   2   0   2   2   0   1   1   2   0   1   2   0   1   1   2   0   1   0   1   0   1   1   1   1   2   1   1   1   0   1   0   1   2   2   2   2   0   0   2   0   1   0   2   2   1   1   0   0   1   2   1   2   0   2   1   2   2   1   1   2   1   0   1   2   1   2   2   1   1   0   1   2   1   0   0   2   2   2   2   1   1   2   0   1   1   1   2   0   1   1   1   1   2   1   1   2   2   1   1   1   0   2   1   2   1   1   1   0   1   2   0   1   1   2   1   1   2   1   1   0   1   1   0   1   1   0   1   1   1   2   2   1   1   2   0   2   0   2   1   2   0   1   1   1   1   0   1   2   1   1   2   0   2   1   1   0   2   1   0   1   1   2   1   2   0   2   1   1   0   1   1   1   1   0   1   2   0   0   1   1   1   2   0   1   1   2   2   1   2   1   1   1   1   1   2   0   2   0
 MK-6-5                 1   2   2   1   2   2   0   1   1   2   1   1   2   0   1   0   2   0   2   0   1   0   2   1   1   1   2   1   1   1   1   1   1   1   2   2   1   2   0   1   2   1   1   0   2   2   1   1   1   0   2   1   0   2   0   2   1   1   2   1   1   2   1   0   1   2   1   2   1   1   1   0   1   2   1   0   0   1   2   2   2   1   1   2   1   1   1   1   2   1   1   1   1   1   2   2   1   2   1   1   1   1   0   2   0   1   1   1   1   0   2   1   0   1   0   1   1   1   2   1   1   0   1   1   1   0   0   0   1   0   1   2   1   1   1   2   0   1   0   2   1   2   0   1   0   0   0   1   1   2   1   1   1   0   1   1   1   0   2   1   0   1   1   2   1   2   0   2   1   1   0   1   0   1   1   0   1   2   0   0   2   1   2   2   0   1   1   1   1   1   1   1   0   1   1   1   1   0   2   0
 MK-6-6                 1   1   2   1   2   2   1   1   1   2   1   0   1   0   1   0   2   0   2   1   1   1   2   1   1   1   1   1   1   1   1   1   1   1   2   2   1   1   0   1   2   1   1   0   2   2   1   1   2   0   2   1   1   2   0   2   1   1   2   1   1   2   1   0   1   0   1   1   1   1   1   0   1   1   1   0   0   1   2   1   2   1   1   2   1   1   2   1   2   1   1   1   0   1   2   2   0   2   1   1   1   1   0   2   0   1   1   1   1   0   2   0   0   2   0   1   1   1   2   1   1   1   1   2   2   0   0   0   1   0   1   1   1   0   1   2   0   1   1   2   1   2   0   1   0   0   0   1   1   1   1   1   2   0   1   1   1   0   2   1   0   1   1   2   1   2   0   2   1   1   1   1   0   1   1   0   1   2   0   0   2   1   2   2   0   1   1   1   1   1   1   1   0   2   1   1   1   0   2   0
 MK-6-7                 1   1   2   1   2   2   1   1   1   0   1   0   1   0   1   1   2   0   2   1   1   1   2   0   2   1   1   1   1   0   1   1   1   1   2   2   1   1   0   1   2   1   1   1   2   2   1   1   1   0   2   1   1   2   0   2   1   1   2   1   1   2   1   0   1   0   1   1   1   1   1   0   1   1   1   0   0   1   2   0   2   1   1   2   1   0   2   1   2   1   1   1   0   1   2   2   0   2   1   1   2   1   0   2   0   1   1   1   1   0   2   1   0   2   0   1   1   1   2   1   1   1   1   2   1   0   1   0   1   1   1   0   1   0   1   2   1   1   1   2   1   2   0   0   0   0   0   1   1   2   1   1   2   1   2   1   1   0   2   1   0   1   1   2   1   1   0   2   1   1   1   1   0   1   1   0   1   2   0   0   2   1   2   2   0   0   1   1   1   1   2   2   0   2   1   2   0   0   2   0
 MK-6-8                 1   1   2   1   2   2   1   1   1   0   2   0   1   0   1   0   1   0   2   1   1   2   2   0   2   1   2   2   1   1   1   1   1   1   2   2   1   1   0   1   2   0   1   1   2   2   1   2   1   0   2   1   1   2   0   2   1   1   1   1   1   2   2   0   2   1   1   0   1   1   1   0   1   1   1   0   1   2   2   0   1   0   1   2   1   0   1   1   2   1   1   1   0   1   2   1   0   1   1   1   2   1   0   2   1   1   1   1   1   1   1   1   0   2   0   1   1   1   2   1   1   1   1   2   0   0   1   0   1   1   1   0   0   0   1   2   1   1   1   2   1   2   0   0   0   0   0   1   1   2   1   1   2   1   2   1   1   0   2   1   0   1   1   2   1   1   0   1   1   1   1   1   0   1   1   0   1   2   0   0   2   1   2   1   0   0   1   1   1   2   2   2   0   2   1   2   0   0   2   0
 MK-6-9                 2   1   2   2   2   2   1   1   0   0   2   0   1   1   0   0   1   0   2   1   1   2   1   0   2   1   2   1   0   1   1   1   2   0   2   2   0   1   0   1   2   0   1   2   2   2   1   1   1   0   2   1   1   2   0   2   1   1   1   1   1   2   1   0   2   1   1   0   1   1   1   0   1   1   1   0   1   2   2   0   2   0   1   2   1   1   1   1   2   1   2   2   0   1   2   1   0   1   1   1   2   0   0   2   1   1   1   1   1   1   1   1   1   2   0   1   1   1   2   1   1   1   1   1   0   0   1   0   2   1   1   0   0   0   1   2   1   1   1   2   1   2   0   0   1   0   0   1   1   2   0   1   1   1   2   1   1   0   2   2   0   1   0   2   1   1   0   1   1   1   1   1   0   1   1   0   1   2   0   1   2   1   2   1   0   1   1   2   1   1   2   2   0   2   2   2   0   0   2   0
 MK-6-10                2   1   2   2   2   1   1   1   0   0   2   0   2   1   0   0   0   0   2   1   1   2   1   1   2   1   2   1   0   1   1   1   2   0   2   2   0   1   1   1   2   0   1   2   2   2   1   0   2   1   2   1   1   2   0   2   1   1   1   1   1   2   1   0   2   1   1   0   1   1   1   0   1   1   1   0   1   2   2   0   2   0   1   1   1   1   1   1   2   1   2   2   0   1   1   1   0   1   1   1   2   0   0   2   1   1   1   1   1   2   1   1   1   2   0   1   2   1   1   1   1   1   1   1   1   1   0   0   2   1   1   1   0   0   1   2   1   1   1   2   1   2   1   0   1   0   0   1   1   1   0   1   0   1   2   1   2   0   1   1   1   1   0   2   1   0   0   1   1   1   1   1   0   1   1   1   1   2   0   0   2   0   2   1   0   1   1   2   1   1   2   2   0   1   2   2   0   0   2   0
 MK-6-11                2   1   2   2   2   1   1   1   0   0   2   0   2   1   0   0   1   0   2   0   1   2   1   1   2   1   1   1   0   1   1   1   2   0   2   2   0   1   1   1   2   0   1   2   2   2   2   0   2   1   1   1   2   2   0   2   1   1   0   1   0   2   1   0   1   0   1   0   1   1   2   1   2   1   2   0   1   2   2   0   2   0   1   1   1   1   1   1   2   1   2   2   0   1   1   1   0   1   1   1   2   0   0   1   1   1   1   2   1   2   1   1   1   2   0   1   2   1   1   1   1   1   1   1   1   1   0   0   2   1   1   1   1   0   2   1   1   1   1   2   1   2   1   0   1   0   0   1   1   1   1   1   0   1   2   1   2   0   1   0   0   1   0   2   1   1   0   1   1   1   1   1   1   1   2   1   1   2   0   0   2   0   1   1   0   1   1   1   1   1   1   2   0   1   2   2   0   0   2   0
 MK-6-12                2   1   2   2   2   1   1   1   1   1   2   0   2   1   0   1   1   0   2   0   1   2   1   2   2   2   1   1   0   1   1   0   2   0   1   2   0   1   1   1   2   0   1   2   2   2   2   0   1   2   1   1   2   2   0   2   1   1   0   1   0   2   1   0   1   0   1   2   1   1   2   1   2   1   2   0   1   2   2   0   2   0   1   0   1   1   0   1   2   1   1   1   0   1   1   0   0   0   1   1   2   0   0   1   1   1   1   2   1   2   1   1   1   1   0   1   2   1   2   1   1   1   1   1   1   1   0   1   2   1   1   1   1   0   2   1   0   1   1   2   1   2   0   1   1   0   0   1   1   1   1   1   0   1   2   1   1   0   1   0   0   1   0   2   1   1   0   2   1   1   2   1   1   2   2   1   2   2   0   0   2   1   1   1   0   1   1   2   1   1   1   2   0   1   2   2   0   0   2   0
 MK-6-13                1   1   2   2   2   1   2   1   0   1   2   0   2   0   0   1   1   0   2   1   2   2   1   2   2   2   1   1   0   1   1   1   2   0   1   2   0   1   1   2   1   0   1   2   2   1   1   0   1   2   0   1   2   1   0   2   1   1   1   1   0   2   1   0   1   0   0   2   1   1   2   1   1   1   2   0   2   2   1   0   2   0   1   0   1   1   0   1   2   1   1   1   0   1   1   0   0   0   1   1   2   0   0   1   2   1   1   1   1   2   1   1   1   1   0   1   2   1   2   1   1   1   1   1   1   1   0   1   2   1   1   0   1   0   2   1   0   1   2   2   1   2   0   1   1   0   0   1   1   1   1   0   0   1   2   2   1   0   0   0   0   1   0   2   1   1   0   1   1   1   2   2   1   2   2   1   2   1   0   0   2   1   1   1   0   1   1   2   1   1   1   2   0   1   2   2   0   0   2   0
 MK-6-14                1   1   2   2   2   1   2   1   0   1   1   0   2   0   0   1   1   0   2   1   2   2   1   2   2   2   1   1   0   1   1   1   2   0   1   2   1   1   1   1   1   0   0   2   2   1   1   0   1   2   0   1   2   1   1   1   1   1   1   1   0   2   1   0   1   1   0   2   1   1   2   1   2   1   2   1   2   2   1   0   2   0   1   0   1   1   0   1   2   1   1   0   0   1   1   1   0   1   1   1   2   0   1   1   2   1   1   1   1   2   1   2   1   1   0   1   2   1   2   1   0   0   1   1   1   0   0   2   2   1   1   1   1   1   2   1   1   1   2   2   1   2   1   1   1   0   1   1   1   1   1   0   0   2   2   2   1   0   0   0   0   1   0   2   1   2   0   1   1   0   2   2   1   2   2   2   2   1   1   0   2   1   1   1   0   1   1   1   1   1   1   2   0   1   2   2   0   0   0   0
 MK-6-15                1   1   1   2   2   1   2   1   0   1   1   0   1   0   0   1   1   0   2   1   2   2   2   2   2   2   1   1   0   1   1   1   2   0   1   2   1   1   1   0   1   0   0   2   1   1   2   0   0   1   0   1   2   0   0   1   2   2   0   1   0   2   1   0   1   1   0   2   1   1   2   1   2   1   2   1   2   2   0   0   2   1   1   0   1   1   1   1   2   1   0   0   0   1   1   1   0   0   0   2   2   0   1   2   1   1   1   1   1   1   1   1   1   1   1   1   2   1   2   1   1   0   1   2   1   0   0   2   2   1   1   1   1   1   2   1   1   1   1   2   0   1   1   1   1   1   1   2   2   1   1   0   1   2   2   2   1   0   0   0   0   1   0   2   1   2   0   1   1   1   1   2   1   2   2   2   2   1   1   0   2   0   1   1   0   1   2   1   1   1   1   2   0   1   1   2   1   0   0   0
 MK-6-16                2   2   1   2   1   2   1   1   0   1   1   0   1   0   0   1   1   1   2   1   1   2   2   2   2   2   2   1   0   1   1   0   2   0   1   2   1   1   1   0   0   0   1   2   1   1   2   0   0   1   1   1   2   0   0   1   2   1   1   1   0   2   0   0   1   1   0   2   0   1   1   1   2   0   2   1   2   1   0   0   2   1   1   0   1   1   1   1   2   1   0   1   1   1   1   1   0   0   0   2   2   1   1   2   1   1   1   1   1   1   1   1   0   1   1   2   2   1   1   1   1   1   2   2   1   1   0   2   2   1   1   0   1   1   2   1   1   1   1   2   0   0   1   1   1   1   1   2   2   1   1   0   2   2   2   2   1   0   0   0   0   1   0   2   1   2   1   1   0   1   2   2   1   2   2   2   2   1   1   0   2   1   2   1   0   2   2   1   1   1   1   1   0   2   1   2   1   0   0   0
 
!****************************************** Phenotypic Data **********************************************************
!-100.0 is resevred for missing phenotype
SimulatedTrait1         9.0490    9.7450   11.3875   10.1490   11.4559   10.9683    8.3763   10.3301    9.4407    7.0775   11.0128    9.9452    9.2707   12.0652    9.4485    8.9915    8.5298   10.9948    7.9525    8.8407   10.3563   10.6993    9.9742   10.2423   11.1681    9.2931   10.3906    9.3813   11.3040   10.0381   10.5449   10.3198    9.3618    9.3845   10.5853    9.6807    8.9025    9.8070    9.4406    8.6412    9.8953   10.9234   10.5673   10.2336   11.0080    9.9877    9.7242    9.3016   11.2313   10.4663   12.1867   10.0430    9.9871   10.1986    9.9333    9.9779   10.0677   10.6808    8.9840    9.8210   10.3979    8.9646    9.9875   11.1682    8.5438    9.3312   10.0456   10.1910    9.0686    9.5345   10.0804    8.1158    9.1814    8.9011   10.9112   10.4902   10.4996    8.8309    8.3748   11.6241   11.5171   11.8194    8.5371    9.9553    8.5574   11.5422   11.0198   11.7892   11.2167   10.3338    9.2343   10.9683    9.5686    9.5643    9.6922    9.4615    7.2780    7.6848   10.7388    9.0382    9.9574    9.9593   11.1015   12.4593    9.9871    9.0686   12.7317    9.8722   10.2445   11.0130   10.3903    9.0977    9.7043   10.0032    9.6052    8.5137   11.3887    8.3991    9.9132    8.9167   10.7486    8.7982   11.2083    9.7241   10.2825    9.6903   10.6113    9.8820    9.9540   10.3011   10.4882   11.0093    9.2326    9.6608   11.1014   11.8180    8.8409   12.1608    9.5537   10.7160    9.8359    9.9301    9.8630   11.4017    8.3855   11.0832   11.6327   11.3191    9.4055   10.4870   11.7038   10.7410   10.1929   10.0965   10.9691    9.2945   10.3324   10.3269    9.1886   10.5511   10.2337   10.7853    9.6381   11.2724   10.4875   10.8437   10.7418   10.2926   11.4595   10.1142    8.9606    9.8736   10.8295   10.7596   10.0589    9.8730    9.2509   11.2454   10.0898    9.7747   10.1949   10.6652    8.0489   10.9819   10.9647    8.9386   10.2918    8.9180   11.4820    9.7294    8.9447    7.3868    8.2909   10.4468    7.8419    9.5450   10.2162   10.8610    9.7254   11.1007
 
