# Supplementary material for: Inclusive Composite Interval Mapping of QTL by Environment Interactions in Biparental Populations
Source: PLoS One. 2015 Jul 10;10(7):e0132414. doi: 10.1371/journal.pone.0132414 (PMC4498613; doi:10.1371/journal.pone.0132414)
Supplement: S2 File — (ZIP) [file pone.0132414.s002.zip › F2 population/e=1/run_00101.met]

!**********************Note: lines staring with "!" are remarks and will be ignored in the program********************
!*********************************General Information**********************************
!Assuming F1 = P1 x P2, populations available in QTL IciMapping are: 
!  1, P1BC1F1 = P1 x F1, the first backcrossing where P1 is used as the recurrent parent;
!  2, P2BC1F1 = P2 x F1, the first backcrossing where P2 is used as the recurrent parent;
!  3, F1DH, F1-derived doubled haploids; 
!  4, RIL or F1RIL, recombination inbred lines through the repeated selfing of F1;
!  5, P1BC1RIL, recombination inbred lines through the repeated selfing of P1BC1F1;
!  6, P2BC1RIL, recombination inbred lines through the repeated selfing of P2BC1F1;
!  7, F2, the selfing generation of F1;
!  8, F3, the selfing generation of F2;
!  9, P1BC2F1, the second backcrossing where P1 is used as the recurrent parent; 
! 10, P2BC2F1, the second backcrossing where P2 is used as the recurrent parent;
! 11, P1BC2RIL, recombination inred lines through the repeated selfing of P1BC2F1; 
! 12, P2BC2RIL, recombination inred lines through the repeated selfing of P2BC2F1; 
! 13, P1BC1F2, the selfing generation of P1BC1F1; 
! 14, P2BC1F2, the selfing generation of P2BC1F1; 
! 15, P1BC2F2, the selfing generation of P1BC2F1; 
! 16, P2BC2F2, the selfing generation of P2BC2F1; 
! 17, P1BC1DH, P1BC1F1-derived doubled haploids; 
! 18, P2BC1DH, P2BC1F1-derived doubled haploids; 
! 19, P1BC2DH, P1BC2F1-derived doubled haploids; 
! 20, P2BC2DH, P2BC2F1-derived doubled haploids; 
   7      !Mapping Population (see remarks above)
   2      !Mapping Function (1 for Kosambi; 2 for Haldane; 3 for Morgan)
   2      !Marker Space Type (1 for intervals; 2 for positions)
   1      !Marker Space Unit(1 for centiMorgans; 2 for Morgan)
   6      !Number of Chromosomes (or Linkage Groups)
 200      !Size of the mapping population
   1      !Number of environments
 
!***************************************** Chromosomes and Linkage Maps **********************************************
!Chromosome                 NumMarkers
-CH1                        16
-CH2                        16
-CH3                        16
-CH4                        16
-CH5                        16
-CH6                        16
!Linkage map (Marker name followed by position or the interval length)
 MK-1-1                1     0.000
 MK-1-2                1    10.000
 MK-1-3                1    20.000
 MK-1-4                1    30.000
 MK-1-5                1    40.000
 MK-1-6                1    50.000
 MK-1-7                1    60.000
 MK-1-8                1    70.000
 MK-1-9                1    80.000
 MK-1-10               1    90.000
 MK-1-11               1   100.000
 MK-1-12               1   110.000
 MK-1-13               1   120.000
 MK-1-14               1   130.000
 MK-1-15               1   140.000
 MK-1-16               1   150.000
 MK-2-1                2     0.000
 MK-2-2                2    10.000
 MK-2-3                2    20.000
 MK-2-4                2    30.000
 MK-2-5                2    40.000
 MK-2-6                2    50.000
 MK-2-7                2    60.000
 MK-2-8                2    70.000
 MK-2-9                2    80.000
 MK-2-10               2    90.000
 MK-2-11               2   100.000
 MK-2-12               2   110.000
 MK-2-13               2   120.000
 MK-2-14               2   130.000
 MK-2-15               2   140.000
 MK-2-16               2   150.000
 MK-3-1                3     0.000
 MK-3-2                3    10.000
 MK-3-3                3    20.000
 MK-3-4                3    30.000
 MK-3-5                3    40.000
 MK-3-6                3    50.000
 MK-3-7                3    60.000
 MK-3-8                3    70.000
 MK-3-9                3    80.000
 MK-3-10               3    90.000
 MK-3-11               3   100.000
 MK-3-12               3   110.000
 MK-3-13               3   120.000
 MK-3-14               3   130.000
 MK-3-15               3   140.000
 MK-3-16               3   150.000
 MK-4-1                4     0.000
 MK-4-2                4    10.000
 MK-4-3                4    20.000
 MK-4-4                4    30.000
 MK-4-5                4    40.000
 MK-4-6                4    50.000
 MK-4-7                4    60.000
 MK-4-8                4    70.000
 MK-4-9                4    80.000
 MK-4-10               4    90.000
 MK-4-11               4   100.000
 MK-4-12               4   110.000
 MK-4-13               4   120.000
 MK-4-14               4   130.000
 MK-4-15               4   140.000
 MK-4-16               4   150.000
 MK-5-1                5     0.000
 MK-5-2                5    10.000
 MK-5-3                5    20.000
 MK-5-4                5    30.000
 MK-5-5                5    40.000
 MK-5-6                5    50.000
 MK-5-7                5    60.000
 MK-5-8                5    70.000
 MK-5-9                5    80.000
 MK-5-10               5    90.000
 MK-5-11               5   100.000
 MK-5-12               5   110.000
 MK-5-13               5   120.000
 MK-5-14               5   130.000
 MK-5-15               5   140.000
 MK-5-16               5   150.000
 MK-6-1                6     0.000
 MK-6-2                6    10.000
 MK-6-3                6    20.000
 MK-6-4                6    30.000
 MK-6-5                6    40.000
 MK-6-6                6    50.000
 MK-6-7                6    60.000
 MK-6-8                6    70.000
 MK-6-9                6    80.000
 MK-6-10               6    90.000
 MK-6-11               6   100.000
 MK-6-12               6   110.000
 MK-6-13               6   120.000
 MK-6-14               6   130.000
 MK-6-15               6   140.000
 MK-6-16               6   150.000
!*********************************** Marker Types ********************************************************************
!Co-dominant marker: When heterozygote F1 is present, P1 is coded as 2, F1 is coded as 1, and P2 is coded as 0; Otherwise, P1 is coded as 2, and P2 is coded as 0. 
!Dominant marker: When heterozygote F1 is present, P1 and F1 are coded as 12, and P2 is coded as 0; Otherwise, P1 is coded as 2, and P2 is coded as 0.  
!Recessive markers: When heterozygote F1 is present, P1 is coded as 2, and F1 and P2 are coded as 10; Otherwise, P1 is coded as 2, and P2 is coded as 0. 
!Missing marker is coded as -1. 
 MK-1-1                 1   0   0   1   1   2   2   0   2   1   2   1   0   1   1   1   2   1   1   2   1   1   2   2   0   0   1   0   1   1   1   0   0   0   2   2   1   1   0   0   1   2   2   1   1   1   2   1   0   1   1   2   1   1   0   0   0   1   0   2   1   1   1   2   1   1   2   1   0   1   1   2   0   1   0   1   1   2   2   0   1   0   0   2   2   2   2   0   1   1   2   1   2   2   0   2   2   1   0   1   2   1   0   1   2   1   1   1   2   1   2   1   0   0   1   2   1   1   2   0   1   1   0   0   0   1   0   1   0   2   2   2   0   1   1   1   2   2   1   0   1   0   1   0   1   2   1   2   2   0   1   1   1   1   0   2   1   1   2   0   1   1   1   1   1   1   0   0   2   0   2   1   1   1   0   1   2   1   0   2   1   1   0   0   1   1   2   1   1   2   1   0   2   2   1   2   1   2   1   2
 MK-1-2                 1   0   0   1   1   2   2   0   2   1   2   1   0   1   0   1   2   1   1   1   1   0   2   2   0   0   1   0   1   1   1   0   1   0   1   2   1   1   0   0   1   2   2   1   1   1   2   1   0   1   0   2   1   1   0   0   1   1   0   2   1   2   1   1   1   1   2   1   0   1   1   2   0   1   0   1   1   2   2   0   1   0   0   1   2   2   2   2   1   1   1   1   1   2   0   2   2   0   0   1   2   1   0   1   2   1   1   1   2   1   2   1   1   0   1   2   2   1   2   0   2   1   0   0   0   1   0   1   0   2   1   2   0   1   2   1   2   1   1   0   1   0   1   1   1   2   1   1   2   0   2   1   1   1   0   2   1   1   2   0   1   0   1   1   2   1   0   1   2   0   2   1   1   1   0   1   2   1   0   2   1   1   0   1   0   1   2   1   1   1   1   0   2   2   1   2   1   1   1   2
 MK-1-3                 1   0   0   0   1   2   2   0   2   1   2   1   0   0   1   1   2   1   1   1   1   0   2   2   0   0   1   1   1   1   1   0   1   0   0   2   2   1   0   0   1   2   2   1   1   1   2   1   0   1   1   2   1   1   0   0   0   1   0   1   1   2   1   0   1   1   2   1   0   1   1   2   1   1   0   1   1   2   2   0   1   0   0   1   1   2   2   2   2   1   2   1   1   2   0   2   2   1   1   1   1   1   0   2   2   1   2   1   2   1   2   1   2   1   1   1   2   1   1   0   2   1   0   0   0   1   0   1   0   2   1   2   0   1   2   1   2   1   1   1   1   0   1   1   1   1   1   1   2   0   2   1   1   1   0   2   1   1   2   1   0   0   1   1   2   0   0   1   2   0   1   1   1   1   0   1   0   1   0   2   1   1   0   1   0   1   2   1   2   1   1   1   2   2   1   1   1   1   2   2
 MK-1-4                 1   0   0   0   1   2   2   0   2   1   2   1   0   0   1   1   2   1   1   1   1   0   2   2   0   1   1   1   0   1   1   0   1   1   0   2   2   1   0   0   0   2   2   1   0   1   2   1   0   2   2   2   1   1   0   1   1   1   0   0   1   2   1   0   1   1   2   1   0   1   0   2   1   1   0   1   1   1   2   0   1   0   0   2   1   2   2   2   2   1   2   1   1   0   0   2   2   1   1   1   0   1   0   2   1   2   2   2   2   1   2   1   1   1   1   0   2   1   1   0   2   1   0   0   1   1   0   1   0   2   1   2   0   1   2   1   2   1   1   2   1   0   0   1   1   1   1   1   2   0   2   1   0   1   1   1   1   1   2   1   0   1   1   1   2   0   0   1   2   0   1   1   1   1   0   1   0   1   0   2   2   1   0   1   0   0   2   1   1   1   2   1   2   2   1   1   1   1   2   2
 MK-1-5                 1   0   0   0   1   2   2   0   2   1   2   1   0   0   1   1   2   2   1   1   1   0   1   2   0   0   1   2   1   1   1   0   1   1   0   2   1   1   0   0   0   1   2   1   1   1   2   1   0   2   2   2   1   2   0   1   1   0   1   0   1   2   1   0   1   2   2   1   1   1   0   2   1   1   1   2   2   1   1   0   1   0   0   2   1   2   1   2   2   1   2   1   1   0   0   2   1   1   2   1   0   1   1   2   1   2   1   2   2   1   0   1   1   1   0   0   2   0   1   0   2   1   0   2   1   1   0   0   0   2   2   2   0   1   2   2   2   1   1   2   1   0   2   1   1   1   0   0   1   0   2   1   0   1   1   1   1   1   2   1   0   1   1   1   2   2   0   0   2   0   1   2   0   1   0   1   0   1   0   1   2   2   0   1   0   1   2   1   1   1   2   1   2   2   1   1   1   1   2   2
 MK-1-6                 1   0   0   0   1   2   2   0   1   0   2   1   0   0   2   1   1   2   1   1   0   0   1   2   0   0   1   2   1   1   1   0   1   1   0   2   1   1   0   0   0   1   2   1   1   2   2   1   0   2   2   2   1   2   0   1   1   0   1   0   1   2   1   0   1   2   2   1   1   1   0   2   1   1   1   1   0   1   1   0   1   1   0   2   1   2   1   2   1   1   2   1   1   1   0   2   1   1   1   1   1   1   1   2   1   2   1   2   2   1   0   1   1   1   1   1   2   0   1   0   2   1   0   1   1   1   0   0   1   1   2   1   0   1   2   2   2   1   0   2   1   0   2   1   1   0   0   0   1   1   2   1   0   1   1   1   2   1   2   1   0   1   1   1   2   2   0   0   2   0   1   2   0   1   0   1   0   2   0   1   2   2   0   1   0   0   1   1   1   1   2   1   2   2   1   1   1   1   2   2
 MK-1-7                 1   0   0   1   1   2   2   0   1   0   2   0   0   0   2   1   1   2   1   1   2   1   1   2   0   0   1   2   0   1   2   0   1   1   0   2   1   0   0   0   0   1   2   1   1   2   2   1   0   1   2   2   1   2   0   2   1   0   2   0   1   1   1   0   1   2   2   1   1   1   1   2   2   1   1   1   0   1   0   0   1   1   0   2   1   2   2   2   0   1   2   1   1   1   0   2   1   1   1   1   1   1   0   2   0   2   1   1   2   2   0   1   1   1   1   2   2   1   1   0   2   1   0   1   0   0   2   0   1   1   1   1   0   2   1   2   2   1   0   2   1   1   2   1   1   0   0   0   1   1   2   1   0   0   1   2   2   0   2   1   0   0   1   1   2   2   0   0   2   1   1   2   0   2   0   1   0   2   0   1   2   2   0   1   0   0   1   0   1   1   2   1   2   2   0   0   0   1   2   2
 MK-1-8                 1   0   0   1   1   2   1   0   1   0   2   0   0   0   2   1   1   2   1   1   1   0   1   2   0   0   1   2   0   1   1   0   1   1   1   1   1   0   1   1   0   1   2   1   0   2   2   1   0   1   2   1   1   1   0   2   1   0   2   0   1   2   1   1   0   2   2   1   1   1   1   2   2   1   1   1   0   0   0   0   1   1   0   2   1   2   2   2   0   1   2   1   2   1   0   2   1   2   1   1   1   2   1   2   0   2   1   1   2   2   1   1   1   1   0   2   2   0   1   0   2   1   0   1   0   0   2   0   2   1   1   0   0   2   1   2   2   1   0   2   1   1   2   1   1   0   0   0   1   1   2   1   0   0   1   2   2   0   2   1   0   0   1   1   2   0   0   0   2   1   1   2   0   2   1   1   0   2   0   1   2   2   0   1   0   0   1   0   1   0   2   1   2   2   0   0   0   1   2   2
 MK-1-9                 1   0   0   1   0   2   2   0   1   0   2   0   0   0   2   1   1   1   1   1   1   0   1   2   0   0   0   2   0   1   1   1   1   1   1   1   1   0   1   1   0   1   2   1   0   1   2   1   0   1   2   1   1   1   0   2   1   0   1   2   1   1   1   1   1   2   2   2   0   1   1   2   2   1   2   0   0   0   0   0   1   1   0   2   1   2   1   2   1   1   2   1   2   1   0   2   1   2   1   1   1   2   1   2   0   2   1   1   1   2   0   1   1   1   0   2   2   0   1   0   2   1   0   1   0   1   2   0   2   1   1   0   0   2   1   2   2   1   0   2   1   1   2   1   1   0   0   0   1   2   2   2   0   0   1   1   2   0   2   1   1   0   1   1   2   0   0   1   2   1   1   2   0   2   1   1   0   2   1   1   2   2   0   1   0   0   1   1   2   0   0   1   1   1   0   0   0   1   2   2
 MK-1-10                1   0   1   1   0   2   1   0   1   0   2   0   0   0   2   1   1   1   1   1   1   0   1   2   0   0   0   2   0   1   1   1   1   2   1   1   1   1   2   1   1   1   1   1   0   1   2   1   0   1   2   1   1   1   0   1   1   0   1   1   1   2   1   1   1   2   2   2   1   1   1   2   2   1   2   1   1   0   1   0   0   1   0   2   1   1   1   2   2   1   2   1   2   2   0   2   1   1   0   1   1   2   1   2   0   2   1   1   1   2   0   0   1   1   0   2   2   0   1   1   2   1   0   1   0   1   2   0   1   1   2   0   0   2   1   2   2   1   0   2   1   2   2   1   0   1   0   0   1   2   2   2   0   0   1   1   2   0   2   1   1   0   1   1   2   0   0   1   2   1   1   2   1   2   1   1   0   2   1   1   2   2   0   1   0   0   1   1   2   0   0   1   1   1   0   1   1   1   2   2
 MK-1-11                1   1   1   1   0   2   1   0   2   0   2   0   0   0   2   1   1   1   1   0   2   0   1   2   2   1   0   1   0   0   1   1   1   2   1   1   1   2   2   1   1   1   1   1   0   1   2   2   0   1   2   1   0   1   1   2   1   0   1   1   1   2   1   1   1   2   2   2   1   1   1   2   1   1   2   1   1   0   1   0   1   0   0   2   1   1   0   2   2   1   1   1   2   1   0   1   1   1   0   1   0   2   1   2   0   2   1   1   1   1   0   0   1   1   0   2   2   0   1   1   2   0   0   1   0   1   2   0   1   1   2   0   0   2   1   2   1   1   0   1   1   2   2   1   0   1   0   0   2   2   2   2   0   0   1   1   2   0   2   2   1   1   1   1   0   0   0   1   2   1   1   2   1   1   1   1   0   2   1   1   1   1   0   2   1   0   2   1   1   0   0   1   0   2   0   1   1   1   2   2
 MK-1-12                1   1   1   0   0   2   0   0   1   0   2   0   1   0   2   1   1   1   1   0   2   0   2   1   2   0   0   1   0   0   1   1   1   2   1   1   0   2   2   1   1   1   1   1   0   1   1   1   1   1   1   1   1   1   1   2   1   0   1   1   2   2   1   1   1   1   1   2   1   1   1   2   1   0   2   1   1   0   1   0   2   0   0   2   2   1   0   2   1   1   1   1   2   1   0   1   1   0   0   1   0   2   0   2   0   2   1   1   1   1   1   0   1   1   0   2   2   0   1   1   2   1   0   1   1   1   1   0   1   0   2   1   0   2   1   2   1   1   0   1   1   2   2   1   0   0   0   0   2   2   2   2   0   0   1   1   2   1   2   2   1   1   1   1   0   0   0   1   2   1   1   2   1   1   0   1   0   2   2   1   1   1   1   2   1   2   2   1   1   0   0   1   0   0   1   1   1   1   1   2
 MK-1-13                1   1   2   0   0   1   0   0   1   0   2   0   2   1   2   1   1   0   0   0   1   0   2   2   1   0   0   1   0   0   1   1   1   2   1   1   0   2   2   1   1   1   1   1   0   1   1   1   1   1   1   1   1   0   1   2   1   0   0   1   2   2   1   1   0   2   1   1   1   0   2   2   1   0   2   1   1   0   1   0   2   0   0   2   1   1   1   2   1   1   1   1   2   1   0   1   1   0   0   1   1   2   1   2   1   1   2   1   1   0   1   1   1   2   0   2   2   0   1   1   2   1   1   1   1   1   1   0   1   0   2   1   1   2   0   2   1   2   0   1   1   2   2   1   0   0   0   0   2   2   2   2   0   0   1   1   2   1   1   2   1   1   1   1   0   0   0   1   2   1   1   2   1   1   0   0   0   1   2   1   1   1   1   2   1   2   2   1   2   0   0   1   0   1   1   1   1   1   1   2
 MK-1-14                1   1   2   0   0   1   0   0   1   0   2   0   2   1   2   1   1   1   0   0   0   2   2   2   0   0   0   1   0   1   1   0   1   2   1   1   0   2   2   1   1   1   1   1   0   1   2   2   1   1   0   0   2   1   1   2   2   0   0   1   2   2   2   1   0   2   1   2   1   0   1   1   2   0   2   1   0   0   1   0   2   1   0   1   1   1   1   2   1   1   1   1   2   1   0   1   1   0   1   1   0   2   2   2   1   1   1   1   1   1   1   1   1   1   0   2   2   0   1   1   2   1   1   1   1   1   1   0   1   0   2   1   0   2   0   2   1   2   0   1   1   2   1   1   0   0   2   0   2   2   2   2   0   1   1   1   2   1   1   2   1   1   1   1   1   1   1   1   1   1   1   2   2   1   1   0   0   0   2   1   0   1   1   2   1   1   2   1   2   0   0   1   0   1   1   0   1   1   1   2
 MK-1-15                1   1   2   0   0   1   0   1   1   1   2   1   2   1   2   1   1   1   0   0   0   1   2   2   0   0   0   1   0   1   1   0   1   2   1   1   1   1   2   1   0   1   1   1   0   1   2   2   1   0   0   0   2   1   1   1   2   0   0   1   1   2   2   1   0   2   1   2   1   0   0   1   2   0   2   1   0   0   1   0   2   1   0   0   1   2   1   2   1   1   2   1   2   1   0   1   1   1   1   0   0   1   2   2   1   2   1   1   2   1   1   1   1   0   1   2   2   0   1   1   2   2   2   2   1   0   2   0   2   0   2   1   0   2   0   2   0   2   1   0   1   2   1   0   0   0   2   0   2   2   2   2   0   1   1   1   2   1   1   2   1   1   1   1   1   1   1   1   0   1   1   2   2   0   1   0   1   0   2   1   0   2   1   2   1   1   2   1   2   0   0   1   1   1   1   0   1   1   1   2
 MK-1-16                1   1   2   0   0   1   0   1   1   1   2   1   2   1   2   1   1   1   0   0   1   1   1   2   1   0   0   1   0   1   1   0   1   1   1   1   1   1   2   1   0   1   1   1   0   1   2   2   1   0   0   0   2   0   1   1   1   0   0   1   1   0   2   1   0   2   1   2   1   0   0   1   2   1   2   1   0   2   1   0   2   2   1   1   1   2   2   2   2   1   2   1   2   1   0   0   1   1   2   0   0   1   2   2   0   2   1   1   2   1   1   1   1   0   1   2   2   0   1   1   1   1   2   2   1   0   1   0   2   0   2   1   1   2   0   1   1   1   1   0   1   2   1   2   0   0   1   0   2   1   2   2   0   1   1   1   1   1   1   2   2   1   1   1   1   1   1   0   0   1   1   2   2   0   1   1   1   0   2   1   0   2   1   2   1   0   2   1   1   0   0   0   1   0   1   0   1   1   1   2
 MK-2-1                 0   2   1   1   1   2   1   0   1   0   0   1   1   1   1   2   1   2   2   2   1   0   2   1   2   1   0   1   2   1   1   0   1   1   1   2   2   1   2   1   1   2   2   0   1   1   2   1   1   1   0   0   1   0   0   2   1   0   0   1   0   0   1   2   0   1   2   2   2   2   1   1   0   1   0   1   0   0   2   2   2   1   1   0   0   1   1   1   2   0   0   1   1   2   1   1   2   1   2   0   1   1   1   1   2   2   2   2   2   2   1   1   1   2   0   2   1   0   0   2   2   2   2   0   0   0   1   1   1   2   1   0   0   1   2   0   1   1   2   0   2   1   1   0   2   1   1   1   1   1   1   2   1   0   1   0   1   1   1   2   2   2   1   1   0   1   2   1   1   1   1   0   1   2   1   1   2   0   0   0   1   1   0   1   1   0   0   2   1   2   1   1   1   0   0   1   1   1   2   1
 MK-2-2                 0   2   1   1   1   2   1   0   1   1   0   1   1   1   1   2   1   2   2   1   1   1   2   1   2   0   0   1   2   1   1   0   1   1   1   2   2   1   2   1   1   1   2   0   1   1   2   1   1   1   0   0   1   1   0   2   1   2   0   1   0   0   1   2   0   0   1   2   2   2   1   1   0   1   0   1   0   0   2   2   2   2   1   0   1   1   1   1   2   0   0   1   1   2   1   1   2   1   2   0   1   1   1   1   2   2   1   2   1   2   1   1   0   2   0   2   1   0   0   2   2   2   2   0   0   0   0   1   1   1   1   1   0   2   2   0   2   1   1   0   2   1   1   0   2   0   1   1   1   1   1   2   1   0   1   1   1   1   1   2   2   2   1   1   0   1   2   1   1   0   1   0   1   0   1   2   2   0   1   0   1   2   0   1   1   0   0   1   0   1   2   2   0   0   1   1   1   2   2   1
 MK-2-3                 0   2   1   1   2   2   1   0   1   1   0   1   1   0   1   1   1   2   2   1   1   1   1   1   2   0   0   1   2   0   1   0   1   1   0   2   2   1   1   0   2   1   2   0   1   1   2   1   1   1   0   0   1   1   0   2   1   1   0   1   0   1   2   1   0   0   1   2   2   2   1   2   0   1   0   2   0   0   1   2   2   2   2   0   1   1   1   1   2   0   0   1   1   2   1   1   2   2   2   2   1   1   1   1   2   2   1   2   2   2   1   1   1   2   0   2   1   0   0   2   2   2   1   0   0   1   0   1   1   1   1   1   0   2   2   0   2   1   1   1   2   1   1   0   2   1   1   0   1   1   1   1   1   0   1   1   1   0   1   2   2   2   1   1   0   1   2   1   2   0   1   1   1   0   1   2   1   0   1   0   1   2   0   1   1   0   0   1   0   1   2   2   0   1   1   1   1   2   2   1
 MK-2-4                 1   2   1   1   2   2   1   0   1   2   0   1   1   0   1   1   1   2   2   1   1   1   1   1   2   1   0   1   2   0   1   0   1   1   1   1   2   1   1   1   2   1   2   0   1   1   2   0   1   1   1   0   1   1   0   2   1   1   1   1   0   0   2   1   0   0   1   2   2   2   1   1   0   2   0   2   0   0   1   2   0   2   1   0   1   0   1   1   2   0   0   1   1   2   0   1   2   1   2   2   1   1   1   1   1   2   0   2   1   2   1   1   1   2   0   1   1   0   0   2   2   2   1   1   0   1   0   1   1   1   1   1   1   2   2   1   2   1   1   1   2   1   1   0   2   1   1   0   1   2   1   1   1   0   1   1   1   0   1   1   2   1   1   1   0   1   2   1   1   0   1   1   1   0   1   1   1   1   1   0   1   2   0   1   1   0   0   1   0   1   2   1   0   0   1   1   1   2   2   1
 MK-2-5                 1   2   1   0   2   2   1   0   1   1   0   1   1   0   2   1   1   1   2   0   1   1   1   1   2   1   0   2   2   0   1   0   1   1   2   2   0   1   1   1   2   0   2   0   1   1   1   0   2   1   1   0   1   1   0   2   1   1   1   1   0   1   2   1   0   0   1   1   2   2   1   1   0   1   0   2   0   0   1   2   1   2   1   1   0   0   1   1   2   0   0   1   2   2   0   1   2   1   2   2   1   1   1   1   1   2   0   2   1   2   1   1   1   2   0   1   1   0   0   2   2   2   1   1   0   1   0   1   1   1   1   2   2   1   2   1   2   1   1   0   2   1   1   0   1   1   1   0   1   2   1   1   0   0   1   1   1   0   1   1   2   1   1   0   1   1   2   1   1   0   2   1   2   0   1   1   1   2   2   1   1   2   0   1   1   1   0   1   0   1   2   1   0   0   1   1   1   2   2   1
 MK-2-6                 1   1   1   1   2   2   1   0   2   1   0   1   1   0   2   1   1   0   2   0   1   1   1   1   2   1   0   1   2   0   1   0   1   1   2   2   0   1   0   1   2   0   2   1   1   1   2   0   2   1   0   1   2   1   0   2   1   1   1   1   0   1   2   1   0   0   1   1   1   2   1   1   0   0   0   2   1   0   1   2   1   2   1   1   0   0   1   1   2   0   0   1   2   1   0   2   1   0   2   2   1   1   1   1   2   2   0   2   1   1   1   1   1   2   0   0   1   0   1   2   2   2   1   0   2   1   0   0   1   1   1   2   2   1   2   1   2   1   1   0   2   1   2   0   1   1   1   0   1   2   1   1   0   0   1   1   2   0   1   1   2   1   1   2   1   1   2   1   1   0   2   1   1   0   1   1   1   2   2   1   2   2   0   1   0   1   0   1   0   1   2   1   0   0   1   1   2   2   2   1
 MK-2-7                 1   1   1   1   2   2   2   1   2   0   1   1   2   0   2   2   1   0   2   0   0   1   1   1   2   1   0   1   2   2   1   0   1   1   2   2   0   1   0   1   2   0   2   1   1   1   2   0   1   1   0   1   2   2   0   1   0   1   1   1   0   1   2   1   0   0   1   1   0   2   2   1   2   0   0   1   1   0   1   2   0   2   1   1   0   0   1   1   2   0   0   1   2   1   1   2   1   0   2   2   2   1   1   1   2   2   0   2   1   1   1   1   1   2   1   0   1   0   1   2   2   2   1   0   2   1   0   0   1   1   1   2   2   1   2   1   2   1   1   0   2   1   2   0   1   0   1   1   1   2   1   1   1   0   2   1   2   0   1   1   2   2   1   2   1   1   2   1   1   0   2   1   1   0   1   1   1   2   2   1   2   2   0   2   0   1   0   1   0   1   2   0   0   0   1   1   2   2   2   1
 MK-2-8                 1   1   1   1   2   2   2   0   0   1   1   1   2   0   2   2   1   0   2   0   0   0   1   1   2   2   0   1   2   0   2   0   0   1   2   1   0   1   0   2   2   0   2   1   1   1   1   1   1   1   0   1   2   2   0   1   0   1   1   1   0   1   2   1   0   1   0   0   0   2   2   1   2   0   0   1   2   0   1   2   0   1   1   2   0   0   1   1   2   1   0   0   2   1   1   2   1   0   2   2   1   1   1   1   1   2   0   1   1   1   1   1   1   2   1   0   1   0   0   1   1   2   0   1   2   2   1   0   1   1   1   2   2   1   2   1   1   2   1   1   2   1   2   0   2   1   1   1   1   2   1   1   1   0   2   0   1   0   1   1   2   2   1   2   0   1   2   2   1   0   2   0   1   1   1   1   1   2   1   1   1   2   0   2   1   1   0   0   0   0   2   0   0   0   1   1   1   2   1   1
 MK-2-9                 1   1   1   1   2   2   1   1   0   1   1   1   2   0   2   2   1   0   1   0   0   0   0   0   2   1   0   1   2   0   2   0   0   1   1   1   0   1   0   1   2   0   2   1   1   1   1   1   1   1   0   1   1   1   0   1   0   1   1   1   0   1   2   1   0   1   0   1   0   2   2   1   2   0   0   1   1   2   1   2   0   1   1   2   0   0   1   2   2   1   0   1   2   0   1   2   1   0   2   2   0   1   0   1   1   2   0   1   1   1   1   0   0   1   1   0   1   0   0   1   1   2   0   1   2   1   1   1   1   1   1   2   2   2   2   1   1   2   1   1   2   1   2   0   2   1   2   1   1   2   1   2   1   0   2   0   1   0   1   0   2   2   1   2   0   1   1   2   1   0   2   1   1   1   1   1   1   2   1   1   1   2   0   2   1   1   0   1   0   0   2   1   0   0   1   1   1   1   1   1
 MK-2-10                1   2   1   1   1   2   1   1   0   0   1   1   2   1   2   2   1   0   1   1   0   0   1   0   2   2   0   1   2   0   2   0   0   2   1   1   0   1   0   1   1   0   2   2   2   2   1   2   1   1   0   1   1   0   1   1   0   1   1   1   0   1   2   1   0   1   0   1   0   2   2   2   2   0   0   1   1   2   0   2   0   1   1   2   0   0   1   2   2   1   1   1   2   0   0   2   1   0   2   2   0   1   0   1   1   2   0   1   1   2   1   0   0   1   1   0   1   0   0   0   1   2   0   1   2   1   1   1   0   1   2   2   2   2   2   1   1   2   1   1   2   1   2   0   2   1   1   1   0   2   1   2   0   0   0   0   1   0   1   0   2   2   1   2   0   1   1   1   1   0   2   0   2   2   1   1   1   2   1   1   1   2   0   1   0   1   0   0   0   0   2   2   0   0   1   2   1   1   1   1
 MK-2-11                0   1   1   1   1   2   0   1   0   0   1   1   2   1   2   2   0   0   1   1   0   0   1   0   2   2   0   1   2   0   1   0   1   2   0   1   1   1   0   0   1   0   2   2   2   2   2   0   1   1   0   2   2   0   1   0   0   1   1   1   0   1   2   1   0   1   0   1   1   2   1   2   1   0   0   1   1   2   1   2   0   1   0   1   0   0   1   2   1   0   1   1   2   0   0   2   1   0   2   2   0   1   0   1   1   2   0   1   1   2   0   0   0   1   1   0   0   0   0   0   1   2   0   1   2   1   1   1   0   1   2   1   2   2   2   1   1   2   1   2   1   1   1   0   2   1   1   1   0   2   2   2   0   0   0   1   1   0   2   0   2   2   1   2   1   1   1   1   1   1   2   0   2   2   2   1   1   2   1   1   2   2   0   1   0   1   1   0   0   0   2   2   0   0   1   2   2   1   1   2
 MK-2-12                1   1   2   1   1   2   0   1   0   0   1   1   2   1   2   2   0   0   1   1   0   0   1   0   2   2   0   0   2   0   1   0   1   2   0   1   1   1   0   0   1   0   2   2   1   2   2   0   1   1   0   2   2   1   2   0   0   1   1   0   0   1   2   1   0   2   0   0   1   2   1   2   1   0   0   2   1   2   1   2   0   1   0   1   0   0   1   1   1   2   1   1   2   0   0   2   1   0   2   2   0   1   0   0   2   2   0   1   1   2   0   0   0   1   1   0   0   0   0   0   1   2   0   1   2   1   1   1   0   1   1   1   2   2   2   1   1   2   1   2   1   1   1   0   2   1   1   0   1   2   2   1   0   2   1   1   1   0   2   0   2   2   2   2   1   1   1   1   1   1   2   0   2   2   2   1   2   1   0   1   2   2   0   1   1   1   1   0   0   0   2   2   0   0   1   2   2   1   1   2
 MK-2-13                1   1   2   1   1   1   0   0   1   0   1   1   2   1   1   1   1   0   1   1   0   0   1   2   2   2   0   0   2   0   2   0   1   2   0   1   2   1   0   0   1   0   2   2   1   2   2   2   1   1   0   1   2   0   2   0   0   1   1   0   0   1   1   2   0   2   0   0   0   2   1   1   1   0   0   1   1   2   1   2   0   0   0   1   0   2   1   1   1   1   1   1   2   0   0   2   1   0   2   2   0   1   0   0   2   2   0   2   1   2   0   0   0   1   1   0   0   0   0   0   1   2   0   1   2   2   1   1   0   1   1   1   2   1   2   1   1   2   1   2   0   1   1   0   2   1   1   0   1   2   2   1   0   2   1   1   0   0   1   0   2   1   2   2   1   1   1   1   1   1   2   0   2   1   1   2   2   1   0   1   2   2   0   1   1   0   1   0   1   0   2   2   0   0   1   2   2   1   1   2
 MK-2-14                1   1   1   0   2   1   0   0   1   1   1   2   2   1   0   1   1   1   0   1   0   1   1   2   2   2   0   0   2   1   2   0   1   2   0   1   1   1   0   0   1   0   2   1   1   1   2   1   1   1   0   1   2   1   2   0   1   1   1   0   0   1   1   1   1   2   0   0   0   2   1   1   1   0   0   1   1   2   1   2   0   0   0   2   0   2   1   1   1   1   2   2   1   1   1   2   1   0   1   2   0   1   0   0   2   2   1   2   1   2   0   0   0   1   1   1   0   0   1   1   1   2   1   1   2   2   2   2   0   0   1   1   2   1   2   1   1   2   1   1   0   1   0   0   2   1   0   1   1   2   1   1   0   2   1   0   1   0   1   1   2   1   2   2   2   1   1   1   1   0   2   0   2   1   1   2   2   1   0   1   2   1   0   1   1   0   1   0   1   1   1   1   0   0   2   2   1   1   2   1
 MK-2-15                1   1   1   0   2   1   0   1   1   1   1   1   1   1   0   1   1   1   1   1   0   1   0   2   2   2   0   0   2   1   2   0   1   2   0   1   1   1   0   0   1   0   2   1   2   1   2   1   1   1   0   1   2   1   2   0   1   1   1   0   0   1   1   1   1   2   0   1   0   1   0   1   0   0   0   1   1   2   1   2   0   0   0   2   0   2   1   1   1   1   2   2   1   1   1   2   1   0   1   2   1   1   0   0   2   2   1   2   1   2   0   0   0   1   1   1   2   0   0   1   0   2   1   0   2   2   2   2   0   0   1   1   1   2   2   2   1   2   1   1   0   1   0   0   2   2   0   1   1   2   1   1   1   2   1   0   1   0   2   1   2   1   2   2   1   1   1   0   1   0   2   0   2   0   1   2   2   1   0   1   2   1   0   1   1   0   1   0   1   1   1   1   0   0   2   2   1   1   2   1
 MK-2-16                1   1   1   1   2   1   1   1   1   1   1   1   1   1   1   1   1   2   0   1   0   1   1   1   2   2   0   0   2   2   2   1   1   1   0   1   1   1   0   0   1   0   2   1   2   1   1   1   1   1   0   1   2   1   2   0   1   1   2   0   0   1   1   1   0   2   0   2   0   0   0   1   1   0   0   1   1   2   1   1   0   0   0   2   0   2   1   1   1   1   2   1   2   2   1   2   1   1   1   2   0   1   0   0   2   1   0   2   1   2   0   1   0   1   0   2   1   0   0   1   0   1   2   1   1   2   2   2   1   0   1   2   1   2   2   1   1   2   1   0   0   1   0   0   2   1   0   1   1   2   1   1   1   2   2   0   1   0   2   1   2   1   2   2   1   0   1   0   1   0   2   0   2   0   1   2   2   1   0   1   2   1   0   1   0   1   1   1   1   1   1   1   1   1   2   2   1   1   2   2
 MK-3-1                 2   2   1   2   2   2   1   1   1   1   1   1   2   0   0   1   1   2   0   2   1   2   1   1   1   1   1   1   2   2   2   1   0   1   2   2   1   0   2   1   0   1   0   1   2   1   1   2   1   0   1   2   1   1   0   1   1   1   0   1   1   0   2   1   2   0   1   1   1   0   2   1   1   2   1   0   1   1   0   0   1   1   1   2   2   1   0   0   1   1   2   0   1   1   1   1   1   1   2   1   2   1   2   2   1   1   0   0   1   1   1   1   1   2   2   2   1   1   1   0   1   2   1   1   2   1   1   0   0   1   1   2   2   1   2   2   0   0   0   1   1   2   0   1   2   1   2   1   1   2   2   2   1   0   2   1   2   0   1   2   0   1   0   1   2   1   0   0   2   2   1   0   1   0   2   2   1   1   2   1   0   2   2   0   2   0   2   1   0   1   0   2   1   0   1   1   0   1   0   2
 MK-3-2                 0   2   1   2   2   2   1   1   1   1   1   1   2   0   0   1   1   2   0   1   1   2   0   1   0   1   1   1   2   1   2   1   0   1   2   2   2   1   1   1   0   1   0   1   2   1   2   1   1   0   1   2   1   1   0   1   1   1   0   1   1   0   2   1   2   0   1   1   1   0   2   1   1   2   1   0   1   1   0   0   1   1   1   2   2   0   0   0   1   1   2   0   1   2   1   1   1   1   1   1   2   1   2   2   1   1   0   0   1   1   1   1   1   2   2   2   2   2   1   0   1   2   1   0   2   1   1   0   0   1   1   2   2   1   2   2   0   0   0   1   1   1   0   1   2   2   2   1   2   1   2   2   1   0   2   1   2   0   2   2   0   1   0   1   2   1   0   0   1   2   1   0   1   0   1   1   1   1   2   1   0   2   2   0   1   0   2   1   0   1   0   2   1   0   1   1   0   0   0   2
 MK-3-3                 0   1   0   2   2   2   1   1   1   1   1   1   2   0   0   1   1   1   0   1   0   2   0   1   0   0   1   1   2   1   2   1   1   1   2   2   2   1   1   1   0   1   0   1   2   1   1   1   1   0   1   2   1   1   0   1   1   1   0   1   1   0   1   0   2   0   2   1   1   1   2   1   1   1   1   0   1   1   0   0   1   2   1   2   2   0   0   0   1   1   2   0   1   2   1   1   1   1   1   1   2   1   2   2   1   1   0   0   1   1   1   1   1   1   2   2   1   2   1   0   1   2   1   0   2   1   0   0   0   1   1   2   2   2   2   1   0   1   0   1   1   1   1   2   2   2   1   1   1   1   2   2   1   0   2   1   2   0   2   2   0   1   0   1   1   1   0   1   1   2   1   0   1   0   1   1   1   2   2   1   0   2   2   0   1   0   2   1   0   0   0   2   1   0   1   0   0   0   0   2
 MK-3-4                 0   1   0   2   0   2   1   1   1   1   1   0   2   0   0   1   0   1   0   1   0   2   0   2   1   0   1   1   2   2   2   1   1   1   2   2   2   1   1   1   1   1   0   2   2   1   1   1   1   0   1   2   1   1   0   1   1   1   0   1   1   0   1   1   2   1   2   1   2   1   2   1   1   1   1   0   1   1   0   1   1   2   1   2   2   0   0   0   1   1   2   0   1   2   1   1   2   1   2   1   1   1   1   2   1   1   0   1   1   1   2   1   1   1   2   2   0   1   1   0   1   2   2   0   1   1   0   0   0   2   1   2   2   2   2   1   0   1   0   1   1   2   1   2   2   2   1   1   1   1   1   1   1   0   2   1   2   0   2   0   0   1   0   1   1   1   1   1   1   2   1   0   1   1   2   1   1   2   2   1   0   2   1   1   1   0   2   0   0   0   0   2   1   0   1   0   1   0   0   2
 MK-3-5                 0   1   0   2   0   2   1   1   1   1   2   0   1   0   0   2   0   1   0   1   0   2   0   2   1   0   1   1   2   2   1   1   1   1   2   1   1   2   1   0   1   1   0   2   2   0   1   1   1   0   1   1   1   1   0   1   1   0   0   1   1   1   1   1   2   2   2   1   2   0   2   1   1   0   2   0   1   1   0   1   1   2   1   2   2   0   0   0   1   1   2   0   2   2   1   0   2   1   2   1   1   1   0   1   1   1   0   1   1   1   2   1   1   1   1   2   0   1   1   0   1   2   2   0   1   1   0   0   0   1   1   2   2   2   2   1   0   1   0   1   1   2   1   1   2   1   2   1   0   1   1   1   1   1   2   1   2   0   1   0   0   1   0   1   1   1   1   2   1   2   1   0   0   1   1   1   0   2   2   1   1   2   1   1   1   0   2   0   0   1   0   2   1   1   2   0   1   1   1   2
 MK-3-6                 0   1   1   2   0   2   1   1   0   1   2   0   0   0   0   2   0   1   0   1   0   1   1   1   1   0   1   1   2   2   1   1   1   1   2   1   1   2   1   0   1   1   0   2   2   0   1   1   1   0   1   1   0   1   0   1   1   1   0   1   0   1   2   1   2   1   2   1   2   0   2   1   1   0   2   0   1   1   0   0   1   2   2   2   1   0   1   0   1   0   2   0   2   2   1   0   2   1   2   0   1   0   0   1   1   0   0   1   1   1   2   1   0   1   1   1   0   1   1   0   1   2   2   0   1   1   0   0   0   1   1   2   2   1   2   1   0   1   1   1   1   2   1   1   1   1   2   1   0   1   1   1   1   1   2   1   1   0   1   0   0   1   0   2   1   1   1   2   1   1   2   1   0   1   1   1   0   2   2   2   1   2   1   1   1   0   2   0   0   1   0   2   1   2   2   0   1   1   2   2
 MK-3-7                 0   1   1   2   0   2   1   1   0   1   1   0   2   0   0   1   0   1   0   1   1   1   2   1   1   0   0   0   1   2   0   1   1   1   2   1   1   2   1   1   1   1   0   2   2   0   1   1   1   0   1   1   0   1   0   1   1   1   0   1   0   1   2   2   1   1   2   1   2   0   2   1   1   0   2   0   1   1   0   0   1   2   2   1   1   1   1   0   1   0   2   1   1   2   2   1   2   1   2   0   1   0   0   1   1   0   0   1   0   1   1   1   0   1   1   1   0   1   1   0   2   1   2   0   1   1   1   1   0   1   1   1   1   1   2   1   0   1   1   1   1   2   1   1   1   1   2   1   0   1   0   2   2   1   2   1   1   0   1   1   0   1   0   2   1   1   1   2   1   1   2   1   0   1   1   2   0   1   1   2   1   2   1   1   1   0   1   0   1   1   0   2   1   2   2   1   1   1   1   2
 MK-3-8                 0   1   1   2   0   2   1   1   0   1   1   0   2   0   0   1   0   1   1   2   1   1   2   1   1   0   0   0   1   2   2   1   1   1   1   0   1   2   1   1   0   1   0   2   2   0   2   1   1   0   1   1   1   1   0   1   1   1   0   1   0   1   2   2   1   1   2   1   2   0   2   1   1   0   2   0   1   1   0   0   1   2   2   1   1   1   1   0   1   1   2   1   1   2   2   1   2   1   2   0   1   0   0   1   1   0   0   2   0   0   1   1   1   1   1   1   0   1   1   0   2   1   2   0   1   1   1   1   0   1   1   2   1   1   2   1   0   1   1   1   1   2   0   1   1   1   2   1   0   2   0   2   2   2   2   1   1   0   1   1   0   1   0   2   1   1   1   2   1   1   1   1   0   1   1   2   0   1   1   2   1   2   1   1   1   0   1   0   1   0   0   2   1   2   2   1   0   1   1   1
 MK-3-9                 0   1   1   2   0   2   1   1   0   1   1   0   2   0   1   1   1   1   1   2   1   0   2   1   1   0   0   0   1   1   1   1   1   1   1   0   2   2   2   1   0   1   0   1   1   1   2   2   2   0   1   1   1   1   0   1   1   1   0   1   0   1   2   2   2   2   2   1   2   0   2   1   1   1   1   1   1   1   0   1   1   2   2   1   1   1   0   0   1   0   1   1   2   1   2   0   2   1   2   0   1   1   0   1   1   0   0   1   1   1   1   1   1   1   1   1   0   1   2   0   1   1   2   0   1   1   1   1   1   1   1   2   2   1   2   1   0   1   1   2   1   2   0   1   1   1   2   0   0   2   1   2   2   1   0   1   1   0   0   2   0   1   0   1   1   1   1   1   1   2   1   2   0   1   1   2   0   1   2   2   1   2   1   1   1   1   1   1   1   1   0   1   1   2   2   1   0   1   1   1
 MK-3-10                0   1   1   2   0   2   2   1   0   1   1   0   2   0   1   1   1   1   1   2   1   0   1   1   0   0   0   0   1   1   1   1   1   1   1   1   2   2   2   1   0   1   0   1   1   1   2   2   2   0   1   1   1   1   0   2   1   1   0   1   0   2   2   1   2   1   2   0   1   0   2   1   1   2   1   1   0   1   0   1   1   2   2   1   0   1   0   0   1   1   1   0   2   1   2   0   2   0   2   0   1   1   1   1   1   0   0   2   1   1   1   1   1   1   1   1   1   1   1   0   1   0   2   0   2   1   1   1   0   1   1   2   2   1   2   1   0   1   2   2   1   2   1   0   1   1   2   0   0   2   1   2   2   1   0   1   1   0   1   2   0   1   0   1   1   1   1   0   1   2   1   2   0   1   1   1   0   1   2   2   1   2   1   1   1   1   1   1   1   1   0   1   1   2   2   1   0   1   1   1
 MK-3-11                0   1   1   2   0   2   1   1   0   1   1   0   1   0   1   1   1   1   1   2   1   0   1   1   0   1   1   0   1   1   1   1   1   0   1   1   2   1   2   1   0   1   0   0   2   2   2   2   2   0   1   0   1   0   1   2   1   1   0   1   0   1   2   1   2   1   2   0   1   0   2   1   2   2   1   1   1   1   0   1   1   1   2   1   0   1   0   0   1   1   1   1   2   1   2   0   2   0   2   0   1   1   1   1   2   0   0   2   1   1   2   1   1   2   2   1   1   1   2   1   1   0   1   0   1   1   1   1   0   1   1   1   2   1   2   1   0   1   2   2   1   2   1   0   1   1   2   0   0   1   1   2   2   1   1   1   1   0   1   2   0   1   1   1   2   1   1   1   2   2   2   2   0   1   1   1   0   1   2   2   2   2   2   1   2   1   1   1   1   1   0   1   2   2   2   0   0   1   1   1
 MK-3-12                0   1   1   2   0   1   1   0   0   1   1   0   1   0   1   1   1   1   1   2   1   0   1   1   0   1   2   0   1   1   1   1   1   1   1   1   1   1   2   1   0   1   0   0   2   2   2   2   2   0   1   1   1   0   1   2   1   1   0   2   0   1   1   1   1   1   2   0   1   0   2   1   2   2   1   1   1   1   0   1   1   1   2   1   1   1   0   1   0   1   1   1   2   1   1   1   2   0   1   0   1   1   0   1   2   0   0   2   1   2   2   2   1   1   2   0   2   1   2   1   2   0   1   0   0   1   2   0   0   1   1   1   2   1   2   0   0   1   1   1   0   2   1   0   1   1   2   0   0   1   1   2   2   1   2   1   1   0   1   1   0   2   1   1   2   0   1   1   2   2   2   2   1   1   1   1   0   0   2   1   2   2   2   1   2   1   1   1   1   2   0   1   2   2   2   2   1   1   1   1
 MK-3-13                0   0   1   1   1   1   2   0   1   1   1   0   0   1   1   1   1   1   1   2   1   0   1   1   1   1   1   0   1   0   1   1   1   1   1   0   0   2   1   1   0   1   0   1   1   2   2   2   2   0   1   1   1   0   1   2   1   2   0   2   0   2   1   1   1   1   1   0   1   1   2   1   2   2   1   1   1   1   0   1   1   1   2   1   0   1   2   1   0   1   2   1   2   1   1   1   1   0   1   0   1   2   0   1   2   0   0   2   1   2   2   2   0   0   2   0   2   1   2   1   2   0   1   0   0   1   1   0   1   1   1   1   2   1   1   1   0   1   1   0   0   2   1   0   1   2   1   0   0   1   2   2   2   1   2   2   1   0   1   1   0   2   1   1   2   0   1   1   2   2   2   2   1   1   1   1   0   0   2   1   2   2   2   1   2   1   1   1   1   2   0   1   1   1   2   2   1   1   1   1
 MK-3-14                0   0   2   1   1   1   2   0   1   1   2   1   0   1   1   1   1   1   0   2   1   0   1   1   1   1   2   1   1   0   1   0   2   1   0   0   0   2   1   1   0   1   0   2   1   1   2   1   2   0   1   1   1   1   1   2   1   2   0   2   0   2   1   1   1   1   1   0   1   1   2   0   2   2   1   1   1   1   0   1   0   1   2   1   0   1   2   1   0   0   2   1   2   1   2   1   1   0   1   0   1   2   0   1   2   0   0   1   1   2   0   2   1   0   2   1   1   1   2   1   2   1   1   0   0   1   1   0   1   1   1   1   2   1   1   1   0   1   1   0   0   2   1   0   1   1   1   0   0   1   2   2   2   1   2   2   0   0   1   1   0   2   1   1   1   1   1   1   2   2   2   2   1   1   1   0   0   0   2   1   1   2   2   2   2   1   1   1   1   2   0   1   1   1   2   2   1   0   1   0
 MK-3-15                0   1   2   2   2   1   2   1   1   1   1   1   0   1   1   1   1   1   0   2   1   0   1   1   1   1   2   1   1   1   1   0   2   1   0   0   0   2   1   1   0   1   0   2   1   1   2   1   2   0   1   1   1   1   1   2   2   2   0   2   0   2   1   1   1   1   1   0   1   1   2   0   2   2   0   1   2   1   0   1   0   1   2   0   0   1   2   1   0   0   2   1   2   1   1   1   2   0   1   0   1   2   0   0   1   1   1   1   0   2   1   2   1   1   2   1   1   2   2   1   2   1   1   1   0   1   1   0   2   0   1   1   2   1   1   1   0   1   1   1   0   1   1   0   1   1   1   0   0   1   1   2   2   1   2   2   1   0   1   1   1   2   1   1   1   1   1   1   1   2   2   2   0   1   1   0   1   0   2   0   1   2   2   2   2   2   2   1   1   2   0   2   1   1   2   2   1   0   1   0
 MK-3-16                0   1   1   1   2   1   2   1   2   1   2   1   0   1   1   1   1   1   0   1   1   0   0   2   1   1   2   1   1   1   1   0   2   1   0   0   0   2   1   1   0   1   0   2   1   1   1   1   2   1   1   1   1   1   1   2   2   2   1   2   0   1   1   1   1   1   0   0   1   0   2   0   2   2   0   1   2   1   0   1   0   1   2   0   0   1   1   0   0   0   2   1   2   1   1   1   1   1   1   0   1   2   0   0   1   1   1   1   0   2   1   2   1   1   1   2   1   2   2   1   2   1   1   0   0   1   1   0   2   0   1   1   2   1   1   1   1   1   1   1   0   2   1   0   1   1   1   0   0   1   1   2   2   1   2   2   1   0   2   1   1   2   1   1   1   1   1   1   1   2   2   2   0   1   1   1   1   0   2   0   2   2   2   2   2   2   2   1   0   2   0   2   1   1   2   2   1   0   1   0
 MK-4-1                 2   1   1   1   1   0   0   1   0   1   2   2   2   0   1   0   2   1   1   2   0   1   1   1   0   2   2   1   1   2   1   0   1   1   1   0   0   2   1   1   1   1   1   1   1   2   1   2   2   0   1   2   0   1   2   1   0   0   2   2   1   0   1   1   1   0   2   1   2   1   2   2   2   0   1   1   2   1   0   2   1   0   2   1   2   1   0   1   1   2   2   1   1   1   0   0   2   0   1   1   0   1   1   1   0   0   1   1   1   1   2   1   1   1   1   1   1   2   2   1   2   1   1   2   2   1   0   2   0   1   1   0   1   0   2   2   1   0   0   1   0   1   1   2   2   1   1   1   0   1   0   2   1   1   2   0   1   1   0   2   1   1   1   1   0   1   1   2   2   1   0   1   1   0   2   1   1   1   0   1   1   1   1   2   2   2   2   1   1   1   2   2   2   2   2   0   2   0   0   0
 MK-4-2                 2   1   1   2   1   0   0   1   1   1   2   2   2   0   1   0   2   1   1   2   0   1   2   1   0   2   2   1   0   1   1   0   1   1   1   0   0   2   0   0   1   1   1   1   1   2   1   2   2   1   1   2   0   1   1   1   1   0   2   1   1   0   1   0   1   0   2   1   2   1   2   2   1   0   1   0   1   1   0   2   1   0   1   1   2   1   0   1   1   2   2   1   0   1   1   0   2   0   1   2   0   1   1   1   1   0   1   1   1   1   2   1   1   1   1   1   1   2   2   2   1   1   1   1   2   0   0   2   0   1   1   0   1   0   2   1   1   0   0   1   0   1   1   2   2   0   1   1   0   1   1   1   1   1   2   0   1   2   0   2   0   1   1   1   0   1   1   2   1   1   0   2   2   1   2   0   1   1   0   1   1   1   2   2   2   2   2   1   1   1   2   2   1   2   2   0   1   0   0   0
 MK-4-3                 2   1   1   2   1   0   0   1   1   1   2   2   2   0   1   0   1   1   1   2   1   1   2   2   0   2   2   1   0   1   1   0   1   1   1   0   0   1   0   0   1   1   1   1   1   2   2   1   2   1   1   2   0   1   1   1   1   0   1   1   1   1   1   0   1   0   2   1   2   1   2   2   1   0   2   0   1   1   0   2   1   0   1   1   2   1   0   1   1   2   2   0   0   1   2   0   2   0   1   2   0   0   1   1   1   0   0   1   1   0   2   1   1   2   1   0   1   2   2   2   1   1   2   1   2   0   0   1   0   1   1   0   2   0   2   1   1   0   0   1   0   1   1   2   1   0   1   1   0   1   1   1   1   1   2   2   1   2   1   1   1   1   1   1   0   1   0   2   1   1   1   2   2   1   2   0   1   1   1   2   1   2   2   2   2   2   1   1   1   1   2   1   1   2   2   0   1   0   0   0
 MK-4-4                 1   0   1   2   1   0   0   1   1   1   1   1   2   0   2   0   1   2   1   1   1   1   2   2   0   1   2   1   0   1   1   0   1   1   1   0   0   1   0   0   1   1   1   1   1   1   2   1   2   1   1   2   1   0   1   1   1   0   1   1   1   1   1   0   1   0   2   1   1   1   2   2   1   1   2   0   1   1   0   2   1   0   1   1   2   1   0   0   1   1   1   1   0   0   2   0   1   0   1   2   0   0   1   1   1   0   0   1   1   1   2   0   1   2   1   0   1   2   2   2   1   2   2   1   2   0   0   1   0   1   1   0   2   0   2   1   1   1   0   1   0   1   1   2   2   1   1   1   1   1   1   2   1   1   2   2   1   2   1   1   1   1   1   1   0   1   0   2   1   2   1   2   2   1   1   0   1   0   0   2   1   2   2   2   2   2   1   1   1   1   2   1   1   2   1   0   1   1   0   0
 MK-4-5                 1   0   1   2   1   0   0   0   1   1   1   1   2   0   2   0   1   2   1   1   1   2   2   2   0   1   1   1   0   1   2   0   1   1   1   0   1   1   0   1   0   1   1   1   1   1   2   1   2   1   1   2   1   0   1   1   1   0   1   1   1   1   1   0   1   0   2   1   0   1   2   2   1   2   1   1   1   2   0   2   1   0   1   1   2   1   0   1   1   1   2   1   0   0   2   0   1   0   1   2   0   0   1   1   2   0   1   1   1   1   1   0   1   2   1   0   1   2   1   2   1   2   2   1   1   0   0   1   0   1   1   0   2   0   2   1   1   1   0   2   1   1   0   1   2   1   2   1   1   1   1   2   1   1   2   1   1   2   1   1   1   1   1   1   0   1   0   2   2   2   1   1   2   1   1   0   0   0   0   2   1   2   2   1   2   2   2   1   1   0   2   1   2   2   1   0   1   1   0   0
 MK-4-6                 1   0   1   2   1   0   0   2   1   1   1   0   2   0   2   0   1   2   1   1   1   1   2   2   0   1   1   1   0   1   2   0   1   1   1   1   1   2   0   1   1   1   1   1   1   1   1   1   1   1   1   2   1   0   1   1   1   0   2   2   1   2   0   0   0   0   2   1   1   1   2   2   1   2   2   1   1   2   0   2   1   1   1   1   2   1   0   0   1   1   1   1   0   0   1   0   1   1   1   2   0   1   2   1   2   1   1   1   1   1   1   0   1   2   1   0   1   2   1   2   1   2   1   1   1   0   0   0   0   1   1   0   2   0   2   1   1   1   0   2   1   1   0   1   2   1   2   1   1   1   1   2   1   1   2   1   0   1   1   1   2   1   1   2   0   1   0   2   2   2   1   1   2   1   1   0   0   0   0   2   1   1   2   1   2   2   2   1   1   0   2   1   0   2   1   0   1   0   1   0
 MK-4-7                 1   1   1   2   1   0   0   2   0   1   1   0   2   0   2   0   1   2   1   0   1   1   2   2   0   1   1   1   1   1   1   0   1   1   1   1   1   2   0   1   2   1   1   1   1   1   1   1   1   1   1   1   1   0   1   1   1   0   1   2   1   2   0   0   0   0   2   2   1   2   2   2   1   2   2   1   1   2   0   2   1   1   1   1   2   1   0   0   1   1   1   1   0   0   1   0   1   1   1   2   0   1   2   1   2   1   1   1   1   1   1   0   1   1   1   0   1   1   1   1   1   1   1   0   1   0   0   1   2   1   1   1   2   0   2   2   1   2   1   1   1   1   0   1   1   1   2   1   1   1   0   2   1   0   2   1   0   1   1   1   2   1   0   2   0   1   0   2   2   2   0   1   2   1   1   0   0   0   0   1   1   1   2   1   2   2   2   0   1   1   1   1   0   2   2   0   1   0   1   0
 MK-4-8                 1   1   1   2   1   0   0   2   1   1   1   0   2   1   2   1   2   1   1   0   1   1   2   2   0   1   1   1   1   1   1   0   1   1   1   2   1   2   0   1   1   1   2   0   1   1   1   1   1   1   1   1   0   0   1   0   2   0   1   2   1   2   0   0   0   0   2   2   1   2   1   2   1   2   2   1   1   2   0   2   2   1   2   2   2   1   0   0   1   1   1   1   1   1   1   0   1   1   1   2   0   1   1   1   1   1   1   2   1   1   1   0   1   1   1   1   1   1   1   1   2   1   1   0   1   0   0   1   2   1   1   1   1   1   2   2   1   2   2   1   1   2   1   2   2   1   2   0   1   0   0   2   1   0   2   1   0   1   1   1   2   1   0   2   1   1   0   2   1   2   0   0   2   2   1   0   0   0   0   0   1   0   2   1   2   2   2   0   1   1   1   1   0   2   1   0   1   1   1   0
 MK-4-9                 1   1   1   2   1   0   0   2   1   1   1   0   1   1   1   1   2   1   1   0   1   1   2   2   0   0   2   1   1   1   1   0   2   1   1   2   1   2   1   0   1   1   2   0   1   1   0   1   1   1   0   2   0   0   1   1   1   0   1   2   1   1   1   0   0   2   2   2   1   0   1   2   1   2   2   1   1   2   0   1   2   0   2   2   2   1   0   0   0   1   1   1   1   1   1   0   1   1   1   2   0   1   1   1   1   1   1   2   1   1   1   1   1   0   1   1   1   1   1   1   2   1   1   0   2   1   0   1   2   1   1   1   2   0   2   2   1   2   2   1   2   1   1   2   1   0   2   0   1   1   0   1   1   0   1   1   0   1   1   1   2   2   0   2   2   2   0   2   1   2   1   1   2   2   1   0   0   0   1   0   1   1   2   1   2   2   2   0   1   1   1   1   0   2   1   0   0   1   0   0
 MK-4-10                2   1   1   2   1   1   1   2   1   0   1   1   1   1   1   1   1   1   1   0   1   1   1   2   0   0   1   1   2   1   0   0   2   1   0   2   1   2   1   0   1   1   2   0   1   1   0   1   1   1   0   2   0   0   0   1   0   0   1   2   2   1   1   0   0   2   2   2   1   0   1   2   1   2   1   1   1   2   0   1   2   0   2   2   2   1   0   0   0   1   1   1   2   1   1   1   1   1   1   2   0   1   1   1   2   1   1   2   1   1   1   1   1   0   2   1   1   0   0   1   2   1   1   0   2   1   0   1   2   1   1   1   2   0   2   2   2   1   2   1   2   1   1   2   1   0   2   0   1   1   0   1   1   0   1   1   1   1   1   1   2   2   0   2   2   2   1   2   1   2   1   1   2   2   1   0   0   1   1   0   1   1   2   1   2   2   2   0   1   1   1   1   0   2   1   0   0   0   0   0
 MK-4-11                2   2   0   2   0   1   1   2   2   0   1   1   1   0   1   1   1   1   1   0   1   1   2   2   0   0   1   1   2   1   0   0   1   0   0   2   1   1   1   0   1   1   2   0   1   1   0   1   1   1   1   1   0   0   1   1   0   0   1   2   2   1   1   1   0   2   2   2   1   0   1   2   1   1   1   0   1   1   0   1   1   0   1   2   2   1   0   0   1   2   1   1   2   1   1   1   1   2   1   2   0   1   0   2   2   1   1   2   1   1   1   1   0   1   2   1   1   0   1   2   2   1   1   0   2   1   0   0   2   1   1   1   2   0   2   2   2   1   2   0   2   1   1   2   1   0   2   0   1   0   1   1   1   0   2   1   0   1   1   1   2   2   1   2   2   2   1   2   1   1   1   1   2   2   1   0   1   1   1   0   1   1   2   0   2   2   2   0   1   1   1   1   0   2   1   0   0   0   0   0
 MK-4-12                2   2   0   2   0   1   1   2   2   0   1   0   1   0   1   1   1   1   1   0   0   1   2   2   0   1   1   0   1   1   0   0   0   0   1   2   1   1   1   0   1   1   2   0   1   1   0   1   1   1   2   1   0   0   1   1   0   0   1   2   1   1   1   1   1   2   2   2   1   0   1   2   1   2   1   0   0   1   0   2   1   1   2   2   2   2   0   0   1   2   1   1   2   1   0   1   1   2   2   2   2   1   0   2   2   2   1   2   1   1   1   1   0   1   2   1   1   0   2   2   2   1   1   1   2   1   0   0   2   2   2   1   2   1   2   2   2   1   2   0   2   1   1   1   0   0   2   0   0   0   1   1   1   0   2   1   0   1   0   1   2   2   1   1   1   2   1   2   1   1   1   1   2   1   1   1   2   0   1   0   1   1   2   1   1   2   2   1   1   1   1   1   0   1   0   0   0   0   0   0
 MK-4-13                1   2   0   2   0   1   1   1   2   0   1   0   2   0   2   1   1   0   0   0   0   1   2   1   0   1   1   1   1   1   0   0   0   0   1   2   1   0   2   0   1   0   2   0   0   1   0   2   1   1   2   0   0   0   1   1   0   0   1   2   1   1   1   1   1   2   2   1   1   0   1   2   1   2   1   0   0   2   1   2   1   1   2   2   2   2   0   0   1   2   1   1   1   1   0   1   1   1   2   2   2   1   0   2   2   1   1   0   1   1   1   1   0   1   2   1   0   0   2   1   2   2   1   1   2   1   0   0   2   1   2   2   1   1   2   2   2   2   2   0   2   1   1   1   0   0   2   1   0   0   2   1   1   0   2   1   0   1   0   1   1   2   1   1   2   2   1   1   1   1   1   1   2   1   1   1   2   1   1   0   1   2   2   1   1   2   2   1   1   1   0   0   0   1   0   0   0   0   0   0
 MK-4-14                1   2   0   2   0   1   1   1   2   0   1   1   2   0   2   2   1   0   0   0   0   1   2   1   0   1   1   0   1   1   0   0   0   0   1   2   1   1   2   0   1   0   2   0   0   1   0   2   0   1   2   0   0   0   1   1   1   0   1   1   1   1   1   2   1   2   2   1   2   0   0   2   1   2   1   0   0   2   1   2   1   1   1   2   2   2   0   1   1   1   1   1   0   2   0   0   2   1   1   1   2   1   0   2   2   1   1   0   1   1   1   1   0   1   2   1   0   0   2   1   2   2   1   1   2   2   0   0   2   1   2   2   1   1   2   2   2   2   2   0   1   1   1   1   1   0   1   1   1   0   1   1   1   0   2   1   0   1   1   1   1   2   1   1   2   2   1   1   2   1   2   1   1   1   1   1   2   1   1   0   1   2   1   0   1   2   2   1   2   1   0   0   0   1   0   0   0   0   0   0
 MK-4-15                1   2   1   2   0   1   1   0   1   1   1   1   2   0   2   2   1   0   1   0   0   1   2   1   0   1   1   0   1   1   0   0   0   0   1   2   1   1   2   1   1   0   2   1   1   1   0   2   0   1   2   0   0   0   1   1   1   0   1   1   1   0   1   2   1   2   2   1   1   0   0   1   1   2   1   0   0   2   1   2   1   1   1   2   2   1   0   1   1   1   1   1   0   2   1   0   2   1   2   1   1   1   0   2   2   1   1   0   1   1   1   1   0   1   2   1   1   0   2   1   2   2   1   1   0   2   0   1   2   1   1   2   2   1   2   2   2   2   1   0   1   1   1   2   1   0   1   1   1   0   1   1   1   0   1   1   0   1   1   1   1   1   1   1   2   2   2   1   2   1   2   1   0   1   1   1   2   1   1   0   1   2   1   0   0   1   2   1   2   1   0   1   0   1   0   0   0   0   0   0
 MK-4-16                2   2   2   1   0   1   1   0   1   1   1   1   2   1   2   2   1   0   1   0   0   1   2   1   0   1   2   0   1   0   1   1   0   0   1   2   1   1   2   1   0   0   2   1   1   1   0   2   0   1   2   1   0   0   0   1   1   1   1   1   1   0   1   2   1   2   1   1   1   1   0   1   1   1   1   0   0   2   1   2   1   1   1   2   2   1   0   0   0   1   1   0   0   2   1   0   1   1   2   1   1   1   0   1   2   1   1   0   1   1   1   1   1   1   2   1   1   0   2   2   2   2   1   1   0   2   0   1   2   1   1   2   2   2   2   2   2   2   1   0   1   1   1   2   1   0   2   0   1   0   1   1   1   0   1   1   1   1   1   1   0   0   1   1   2   1   2   1   2   1   2   1   0   1   1   1   2   1   1   0   1   2   1   0   0   1   2   1   1   1   0   1   0   1   0   0   0   0   0   0
 MK-5-1                 1   1   1   0   2   1   0   0   0   1   2   0   1   0   2   1   2   1   0   0   1   2   2   0   2   2   1   1   0   1   1   0   0   1   1   1   2   2   1   1   2   1   1   2   0   2   1   1   0   0   1   1   1   2   1   2   2   1   2   1   1   2   0   1   2   1   1   1   1   2   2   2   2   1   1   0   1   2   2   1   1   1   1   1   1   1   1   1   0   0   1   2   1   0   2   1   0   0   1   2   1   2   2   1   0   0   2   1   2   0   1   0   1   2   1   2   1   0   1   1   1   2   0   1   1   1   0   1   2   0   2   0   0   0   2   1   1   1   1   1   1   0   1   0   0   2   2   2   1   1   1   2   1   0   2   2   1   0   2   0   0   1   1   1   0   0   1   1   0   2   1   1   1   2   1   0   1   2   0   0   1   2   1   2   0   1   1   2   1   1   1   1   2   1   1   1   0   0   1   2
 MK-5-2                 1   1   2   0   2   1   0   0   0   1   1   0   1   0   2   1   2   1   1   1   1   2   2   0   2   2   1   1   0   1   1   0   0   0   1   1   2   0   1   1   2   1   0   2   0   2   2   1   0   0   1   0   1   1   1   2   2   1   2   1   1   2   0   0   2   1   1   1   1   2   2   2   1   1   1   1   1   2   2   1   1   0   1   1   1   1   1   1   0   0   1   2   0   0   2   1   0   1   1   2   1   2   2   1   0   0   1   1   2   0   0   0   1   1   1   1   1   0   1   1   1   2   0   1   1   1   0   1   1   0   2   0   0   0   1   1   1   1   1   2   1   0   1   0   0   1   2   1   1   1   1   2   1   0   2   1   2   0   1   0   0   1   1   1   0   0   1   1   1   2   1   1   2   2   1   0   0   1   0   0   1   1   1   2   0   1   2   2   1   1   1   1   2   1   1   0   1   0   1   2
 MK-5-3                 1   1   2   0   2   1   0   0   0   1   1   1   1   0   2   1   2   0   0   0   1   2   2   1   2   1   1   1   0   2   1   0   0   0   1   1   1   0   1   1   2   1   0   2   0   2   2   1   0   0   1   0   1   1   2   2   2   1   2   1   2   2   1   0   2   1   0   1   1   2   2   2   1   0   1   0   1   2   2   1   0   0   0   1   1   2   1   1   0   0   1   2   1   0   2   1   0   1   1   2   2   2   2   1   0   0   1   1   2   0   0   0   1   1   1   1   0   0   2   1   1   2   2   2   1   1   0   1   1   1   1   0   0   1   1   1   0   2   1   2   1   1   1   1   1   1   2   1   1   1   1   2   2   0   2   1   2   1   0   1   0   1   2   1   0   0   1   1   1   2   1   1   2   2   1   0   0   1   0   0   1   1   1   2   0   2   1   2   1   1   1   1   2   1   1   0   1   0   1   2
 MK-5-4                 1   1   2   0   2   1   0   0   0   1   1   1   1   0   2   1   0   0   0   1   1   1   2   1   2   1   1   1   0   2   1   1   1   1   2   1   1   0   1   1   2   1   0   1   0   2   2   0   0   0   1   0   1   0   1   2   2   1   2   1   2   2   1   0   2   1   0   2   1   2   2   1   1   0   1   1   1   2   2   1   0   0   0   1   1   2   1   1   0   0   1   2   1   0   2   1   0   1   1   2   2   2   2   1   0   1   1   1   2   1   1   1   1   1   1   1   0   0   1   1   1   2   2   1   1   1   0   2   1   0   1   0   0   2   1   1   0   2   2   2   1   1   1   0   1   0   2   1   1   1   1   2   1   0   1   1   1   1   0   1   0   1   2   1   0   0   1   1   1   2   1   1   1   2   1   1   0   1   0   0   2   1   0   2   0   2   0   2   1   1   1   1   1   1   0   1   1   0   1   2
 MK-5-5                 1   1   2   1   2   1   0   0   0   0   1   1   1   0   2   1   0   0   0   0   1   1   1   1   2   1   1   0   1   1   1   1   1   1   2   1   0   0   1   1   2   1   0   0   0   1   1   0   0   0   1   0   1   0   1   2   2   0   2   2   2   2   0   0   2   1   0   2   1   2   2   1   1   0   1   1   1   2   1   2   0   0   0   1   1   2   1   1   0   0   0   2   1   1   2   1   0   1   1   2   2   2   2   1   0   2   1   1   2   1   1   1   1   2   1   1   0   1   1   0   0   2   2   1   1   1   0   2   1   1   1   0   0   2   1   1   1   2   2   2   1   1   1   0   1   1   2   1   1   1   1   2   1   0   1   1   1   2   0   1   1   1   1   1   0   0   1   1   1   2   1   1   1   1   1   1   0   1   0   1   2   2   0   2   0   2   0   2   1   1   1   0   1   1   0   1   1   0   1   2
 MK-5-6                 1   1   2   1   2   0   0   0   0   0   1   1   2   0   1   1   0   0   1   1   1   1   1   1   2   0   1   0   1   2   1   0   1   1   2   1   0   0   1   1   2   1   0   0   0   1   2   1   0   0   1   0   1   0   1   2   2   1   2   1   2   2   0   1   2   1   0   2   1   2   1   1   0   0   1   1   1   2   1   2   0   0   1   1   0   2   1   0   0   1   0   1   2   1   2   2   0   1   1   1   2   2   2   1   0   2   1   1   1   1   1   1   1   2   1   1   0   1   1   0   0   2   2   1   1   1   0   2   1   1   1   0   1   1   2   1   1   1   2   2   1   1   1   0   1   1   2   1   2   1   2   2   1   0   1   1   1   2   0   1   1   2   1   1   0   0   1   1   1   2   0   2   1   1   1   1   0   0   1   1   1   2   0   2   0   2   0   2   1   1   1   0   1   1   0   1   1   0   1   2
 MK-5-7                 1   1   1   1   2   0   1   0   0   0   0   1   2   0   1   1   1   0   1   0   1   1   1   1   2   0   1   0   1   2   1   0   1   1   2   0   0   1   1   1   2   1   1   0   0   1   2   1   0   0   1   0   1   1   1   1   2   1   2   1   2   1   0   1   2   1   0   2   1   2   0   0   0   0   1   1   1   2   1   2   0   0   2   1   0   1   0   0   1   1   0   2   2   1   2   1   0   1   0   1   2   2   1   1   1   2   1   2   0   1   0   1   1   2   1   1   0   1   1   0   0   1   1   1   1   2   0   2   1   1   1   0   1   1   2   1   1   1   2   2   1   1   1   1   1   1   2   1   2   1   2   2   2   0   1   1   1   2   0   1   1   2   2   1   0   0   1   2   1   2   0   2   1   1   0   1   0   1   1   1   1   2   0   2   0   2   0   2   1   0   1   0   1   1   0   1   1   0   1   2
 MK-5-8                 1   1   2   1   2   0   1   0   1   0   0   1   2   0   1   1   1   0   1   0   1   0   1   1   2   0   1   0   1   2   1   1   1   1   2   1   0   1   1   2   1   1   1   0   1   1   1   1   0   0   1   0   1   1   1   1   2   1   2   1   2   1   0   2   2   1   0   2   1   2   0   0   0   1   1   1   1   2   1   2   1   0   2   1   0   1   0   0   1   1   0   2   2   1   2   1   0   1   0   1   2   2   1   1   1   1   1   2   1   1   0   2   1   2   1   2   0   1   1   1   0   2   2   1   1   2   0   2   1   1   1   0   1   1   2   1   1   1   2   2   1   1   1   1   1   1   1   1   2   1   2   2   2   0   1   1   1   2   0   1   1   2   2   1   0   0   1   1   1   2   0   2   1   1   0   1   0   1   2   1   1   2   0   2   1   2   1   2   1   0   1   0   1   1   1   0   1   0   1   1
 MK-5-9                 1   1   2   1   2   0   1   0   1   0   0   1   2   0   1   1   1   1   1   0   1   0   1   1   2   0   1   0   1   1   2   1   1   1   1   2   0   1   1   1   1   2   1   0   1   0   1   1   0   0   1   0   1   1   1   0   2   1   1   0   2   1   0   2   2   1   1   2   1   2   0   0   1   1   1   1   1   2   1   2   0   0   2   1   0   1   0   0   1   1   0   1   2   1   2   1   0   1   1   1   1   2   1   1   1   1   1   2   1   1   1   2   1   2   1   2   0   2   1   1   1   2   2   1   2   1   1   2   0   1   1   1   1   2   1   1   0   1   2   1   1   1   1   2   1   1   0   1   1   0   2   2   2   0   1   2   1   2   1   1   1   2   1   1   1   1   1   1   1   2   0   2   1   0   1   1   0   1   2   1   2   2   0   2   2   2   2   2   1   0   1   1   0   1   1   1   1   0   1   1
 MK-5-10                2   2   0   1   2   2   1   0   1   0   0   1   2   0   1   1   1   1   2   0   1   1   1   1   2   0   0   0   1   2   2   1   1   1   1   2   0   1   1   1   1   2   1   0   1   0   1   1   0   0   1   0   1   1   1   0   1   1   1   0   2   0   0   2   1   1   2   2   1   1   0   0   1   1   1   1   1   2   0   2   0   0   2   1   0   1   0   0   1   1   0   1   1   1   2   1   1   1   1   1   1   1   1   1   1   1   1   2   1   0   1   2   1   2   1   1   0   2   1   1   1   1   2   1   2   2   1   2   1   1   1   1   1   2   1   1   0   1   2   1   1   1   1   2   1   1   0   1   1   0   1   2   2   1   1   2   2   1   1   1   2   2   0   1   2   1   1   1   1   2   0   2   1   0   0   1   0   0   2   1   1   2   1   2   1   2   2   2   1   1   2   2   0   2   2   1   1   0   1   1
 MK-5-11                2   2   0   1   2   2   1   0   0   0   0   1   2   0   1   1   1   1   2   0   1   0   1   1   2   0   0   0   1   2   2   1   1   0   1   2   0   1   1   1   1   2   1   0   1   0   1   0   0   0   1   0   1   1   1   0   1   1   1   0   2   0   0   2   0   1   1   2   1   0   0   0   1   1   1   1   1   2   0   2   0   0   2   2   0   1   0   0   1   1   0   1   0   1   2   1   1   1   1   1   1   1   1   1   1   1   1   2   1   0   1   2   0   1   1   0   0   1   1   1   1   1   2   2   2   2   1   2   1   1   1   1   1   2   0   1   0   1   1   1   1   1   1   2   1   1   0   0   1   0   1   1   2   1   1   2   2   0   1   1   2   2   0   1   2   1   1   2   2   2   0   2   1   1   0   1   1   0   2   1   1   2   1   1   1   2   1   2   1   1   1   2   0   2   2   1   1   0   1   1
 MK-5-12                2   2   0   2   2   2   1   0   1   0   0   1   2   0   0   1   2   1   2   0   2   0   1   1   2   1   0   0   1   2   1   1   1   0   1   2   1   1   1   1   1   2   1   0   1   0   1   1   0   0   1   0   1   1   1   0   0   1   1   0   2   0   0   2   1   1   2   2   1   0   1   0   1   1   1   1   1   2   0   2   0   0   2   2   0   1   0   0   0   1   0   1   0   1   2   1   2   1   1   0   0   1   1   1   2   1   0   2   2   0   1   2   0   0   1   0   0   1   1   1   1   1   1   2   2   2   1   2   1   1   2   1   1   2   0   1   0   1   1   0   2   1   1   2   1   1   0   0   1   0   1   1   2   1   1   1   2   0   1   1   2   1   0   1   2   1   1   2   2   2   2   2   1   1   0   1   1   0   2   0   1   1   1   1   2   2   0   2   2   1   1   2   0   2   2   1   1   0   1   0
 MK-5-13                2   1   0   2   2   2   1   0   1   0   2   1   2   0   1   1   2   0   2   0   2   1   1   1   2   1   0   0   1   1   1   0   1   1   1   1   1   1   1   1   1   2   1   0   1   0   1   1   0   1   1   0   1   0   1   0   0   1   1   1   2   0   0   2   1   1   2   1   2   0   0   0   1   1   1   1   1   1   0   2   0   0   2   2   0   1   0   0   0   1   1   1   0   0   2   2   1   1   2   0   0   1   1   1   2   1   0   2   2   0   0   2   1   1   1   0   0   2   1   0   1   1   1   2   2   2   2   1   1   1   2   1   1   2   1   1   2   1   0   0   2   1   2   2   1   1   0   0   1   0   1   1   1   1   1   1   2   0   1   0   2   1   0   1   2   1   1   2   2   2   2   2   2   1   0   1   1   1   2   1   2   1   1   1   1   2   0   2   2   0   1   2   0   2   2   1   1   0   1   0
 MK-5-14                2   1   0   1   1   2   1   0   1   0   2   1   2   1   1   1   2   0   2   0   2   1   1   2   2   1   0   0   1   1   1   0   1   1   1   2   1   1   1   1   1   2   1   0   1   0   1   1   0   1   1   0   1   0   1   0   0   1   1   1   2   0   0   2   2   1   2   1   2   0   1   1   1   1   1   1   1   1   0   2   0   0   2   2   0   0   2   1   1   1   1   1   0   0   2   2   1   0   2   0   0   1   1   2   2   1   0   1   1   1   0   2   0   1   1   0   1   2   1   0   1   1   1   1   2   2   2   0   1   1   2   0   1   1   1   1   2   1   0   0   2   1   2   1   1   1   0   0   1   0   1   1   1   1   1   1   2   0   1   2   1   1   1   1   2   1   1   2   1   2   1   2   2   1   0   0   1   1   2   1   2   2   1   1   1   2   0   2   2   0   1   2   0   1   2   1   2   0   1   0
 MK-5-15                2   1   0   1   1   2   1   0   1   0   2   1   2   0   1   1   1   0   2   0   2   1   2   0   2   0   1   0   1   1   1   0   1   1   2   2   1   1   1   1   1   2   1   0   1   0   1   1   1   1   1   0   2   0   1   0   0   1   0   1   1   0   1   2   2   1   2   2   2   0   1   2   1   2   1   1   1   1   0   2   0   0   2   2   1   0   1   1   1   1   2   2   0   0   2   2   1   0   2   0   1   1   1   2   2   1   0   1   1   1   0   2   0   1   1   0   1   2   1   0   1   1   1   1   2   1   2   0   1   1   2   0   1   1   1   1   2   2   0   0   1   2   2   1   1   1   0   0   0   0   1   0   1   1   1   1   2   0   2   2   1   1   1   1   2   1   1   2   1   2   1   2   1   1   0   1   2   1   2   1   2   2   1   2   1   2   0   2   1   0   0   2   0   1   2   2   2   0   1   0
 MK-5-16                2   1   0   1   1   2   2   0   1   0   1   1   1   0   1   0   1   1   1   0   1   1   2   0   2   0   1   1   1   1   1   0   1   1   2   2   2   1   1   1   1   1   1   0   0   1   1   1   0   1   1   0   2   0   1   0   0   1   0   2   1   1   1   2   1   1   2   2   2   0   1   2   0   1   1   1   1   1   1   2   1   0   2   2   2   0   1   1   1   2   2   1   0   0   1   2   1   1   2   0   1   1   1   2   1   1   1   1   1   1   0   2   0   1   1   0   1   2   1   0   1   1   1   1   2   1   2   0   1   1   2   0   1   1   1   1   2   2   0   0   0   2   2   1   1   1   1   0   0   0   1   0   0   1   1   1   2   0   2   2   1   1   0   1   2   2   1   0   1   2   1   2   1   1   0   1   2   1   2   1   2   2   1   2   1   2   0   2   1   0   0   2   0   1   2   2   1   0   1   0
 MK-6-1                 1   0   1   1   1   0   1   2   1   1   1   1   1   0   1   2   2   2   2   1   1   1   1   1   2   1   0   0   1   0   1   1   1   0   2   2   1   1   2   1   1   1   1   2   1   0   2   1   1   0   1   1   1   2   2   0   0   1   2   1   1   1   2   0   0   2   1   1   0   0   2   1   1   1   2   2   1   1   2   1   0   2   2   2   0   2   1   0   1   2   0   2   1   1   0   1   1   2   0   2   2   1   1   1   1   0   1   2   1   1   1   1   1   0   0   1   1   0   1   0   1   0   0   0   0   1   2   1   1   2   1   1   1   1   0   2   2   0   1   0   1   1   1   1   1   0   1   2   1   0   1   1   1   1   1   2   2   2   1   0   1   0   0   0   0   2   1   0   0   0   2   1   2   1   2   2   2   1   1   1   1   2   0   1   0   2   1   1   0   0   2   0   1   1   1   2   1   0   1   0
 MK-6-2                 1   0   1   1   1   0   2   2   1   1   1   1   1   0   1   2   2   2   2   1   0   1   2   2   2   1   1   0   1   0   1   1   1   0   2   2   1   1   1   1   1   1   1   2   1   0   2   1   1   0   1   1   1   2   2   0   0   1   2   1   1   1   1   0   0   2   1   1   1   0   2   1   1   1   2   2   1   1   2   1   0   2   2   2   0   2   1   0   1   2   0   2   0   1   0   1   1   2   1   2   2   1   1   1   1   0   1   2   1   1   1   1   1   0   0   1   0   0   1   1   1   0   0   0   0   1   2   2   1   2   1   1   1   1   0   2   2   1   1   0   1   1   1   1   1   0   0   2   1   0   1   1   0   1   1   2   2   2   1   0   1   0   0   0   0   1   1   0   0   0   1   1   1   1   2   2   2   1   1   1   1   2   0   1   0   2   1   1   0   0   2   1   1   1   1   2   1   0   1   0
 MK-6-3                 1   0   1   1   1   0   2   2   0   1   1   1   1   0   1   2   2   1   2   1   0   1   2   2   2   1   1   0   1   0   0   0   1   0   1   2   1   1   1   1   1   0   1   2   1   0   2   1   1   0   1   1   1   2   2   0   0   0   2   2   1   1   1   0   0   1   1   2   1   0   2   2   1   1   2   2   1   1   1   1   0   2   2   2   0   2   0   0   1   1   0   2   1   1   1   0   1   2   1   2   1   1   1   1   1   0   1   2   1   1   1   1   1   1   0   1   0   0   0   1   1   1   0   0   0   1   2   2   1   2   1   1   1   2   0   2   2   0   1   0   1   1   2   1   1   0   0   2   1   1   1   1   0   1   1   2   2   2   1   0   2   0   0   1   0   1   1   1   1   1   2   1   2   1   2   2   2   1   1   2   0   2   0   1   1   2   1   1   0   0   2   1   1   2   1   2   1   0   1   0
 MK-6-4                 1   0   1   1   1   0   2   2   0   1   1   1   2   0   1   2   2   0   2   1   0   1   2   2   2   1   1   1   1   0   1   0   1   1   1   1   1   1   1   1   2   0   1   1   1   0   2   1   1   0   1   1   0   2   2   0   0   2   2   2   1   2   1   1   2   1   1   1   1   0   2   1   1   1   2   2   1   1   1   1   0   2   2   2   1   2   0   0   0   1   0   2   0   1   1   0   1   1   1   2   1   1   2   2   1   1   1   2   1   2   1   0   1   1   1   1   0   0   0   1   1   1   0   0   0   1   2   2   1   2   1   1   1   2   0   2   2   0   1   0   2   2   1   0   1   0   1   2   1   1   1   1   0   1   1   1   2   2   0   0   2   0   0   1   0   1   1   1   1   1   2   1   2   1   2   2   1   1   1   2   0   2   0   1   1   2   1   1   0   0   2   1   2   1   1   2   1   0   1   1
 MK-6-5                 1   1   1   1   1   1   2   2   0   1   1   1   2   0   0   2   2   0   1   1   0   1   1   2   1   1   1   1   1   0   0   0   1   1   1   2   1   2   1   1   2   0   1   1   1   0   2   2   1   0   0   1   0   2   2   0   1   1   2   2   1   1   1   1   2   1   1   1   1   0   2   1   2   1   2   2   0   1   1   1   0   2   2   1   0   1   0   0   0   1   0   2   0   2   1   0   1   1   1   1   1   1   2   2   1   1   1   2   2   2   1   0   1   1   1   2   0   1   1   1   1   1   0   0   0   1   2   2   1   2   1   1   1   2   0   1   1   0   1   0   1   2   1   0   1   0   1   2   2   0   1   1   0   1   1   1   1   2   0   0   2   0   0   1   0   1   1   0   1   1   2   1   2   1   1   2   1   1   1   2   0   2   0   1   1   1   1   0   0   0   2   1   1   1   2   2   2   0   0   0
 MK-6-6                 1   0   1   1   1   1   1   2   0   1   1   1   1   0   0   2   2   0   1   1   0   1   1   1   1   1   1   1   1   0   0   0   1   2   0   2   1   2   1   2   1   0   1   1   1   0   2   2   1   0   0   1   0   1   2   0   1   1   2   2   0   1   1   1   2   1   1   0   1   0   0   1   2   0   2   2   0   1   0   1   0   1   2   1   1   1   0   0   0   1   0   2   1   1   1   0   1   1   1   1   1   1   1   2   1   1   1   2   1   2   1   0   1   1   1   2   1   1   1   1   0   1   0   0   0   1   2   2   0   2   1   1   1   2   0   1   1   0   1   0   1   2   2   0   1   0   1   2   1   0   1   1   0   1   1   1   1   2   1   0   2   1   0   1   0   1   1   0   1   1   1   1   2   1   1   2   1   1   1   2   1   2   0   1   2   1   1   0   0   0   1   2   2   0   2   1   2   0   0   1
 MK-6-7                 1   0   1   1   2   1   1   2   0   1   2   2   2   0   0   2   2   0   1   1   0   1   1   1   1   1   1   1   1   0   0   0   1   2   0   2   1   2   2   2   1   0   2   1   1   0   2   2   1   0   0   1   1   1   2   0   1   1   2   2   0   1   1   1   2   1   1   0   1   0   0   1   1   0   2   2   0   1   0   1   0   1   1   1   1   2   0   0   0   1   0   2   0   1   1   0   1   1   2   1   1   1   1   2   2   1   1   1   1   2   2   1   1   1   2   2   1   1   1   2   1   1   1   0   0   1   2   2   1   2   1   1   1   1   0   1   1   0   1   0   1   1   1   0   0   0   2   2   1   0   1   1   0   1   0   1   1   1   1   0   2   1   0   2   0   1   1   0   1   1   0   1   2   1   1   2   1   1   1   2   1   2   0   1   2   1   1   0   0   0   1   1   2   0   2   2   2   1   0   1
 MK-6-8                 1   0   1   1   1   1   1   2   0   1   2   2   2   0   0   2   2   0   1   1   0   1   1   1   2   1   1   1   1   0   0   0   1   2   0   2   1   2   2   2   1   0   2   1   1   0   2   2   0   0   0   1   1   1   2   0   1   2   2   2   0   1   1   1   2   0   1   0   1   0   0   0   1   0   2   2   0   1   0   1   0   1   1   2   1   1   0   0   0   1   0   1   0   1   1   1   1   1   2   1   1   1   1   2   2   1   1   1   1   2   1   1   1   2   2   2   1   1   2   1   1   1   1   0   0   1   1   2   2   2   2   1   1   0   0   1   0   0   1   0   1   1   1   0   0   0   2   2   1   0   1   1   0   1   0   1   1   1   2   0   2   1   0   2   0   1   2   1   1   1   1   1   2   1   1   2   1   1   0   2   1   2   0   1   1   1   2   0   0   0   1   1   2   0   2   1   2   1   0   1
 MK-6-9                 1   0   2   0   1   1   1   2   0   1   2   2   2   1   0   2   2   0   1   1   0   2   1   1   2   1   1   0   1   0   0   0   0   1   0   2   1   2   2   2   1   0   2   1   1   0   1   2   1   0   0   1   1   0   2   0   1   1   2   2   0   1   1   2   2   0   1   1   1   0   0   0   1   0   2   2   0   1   0   1   0   1   1   1   1   1   0   0   0   1   0   0   0   2   1   1   1   1   2   1   1   0   1   1   2   1   1   1   1   2   1   1   1   0   1   2   1   2   2   1   1   1   1   1   0   1   1   2   2   1   2   2   1   1   0   1   0   0   1   0   1   1   1   1   0   0   1   2   1   1   1   1   0   1   0   1   1   1   2   0   2   1   0   2   1   1   2   0   1   1   0   1   2   1   1   2   1   1   0   1   1   1   0   1   1   1   2   0   0   1   1   1   2   0   2   1   2   1   1   1
 MK-6-10                1   0   2   0   2   1   1   2   0   1   2   2   2   1   0   2   2   0   1   1   0   2   1   1   2   1   1   0   1   1   1   0   0   1   0   2   1   2   1   2   1   0   2   1   1   0   1   2   1   0   0   1   1   0   2   0   1   0   2   2   0   1   1   2   2   0   1   1   1   0   0   0   1   0   2   2   1   1   0   1   0   1   1   1   1   2   1   1   0   2   0   0   0   1   1   1   1   0   2   1   1   0   1   1   2   0   1   1   1   2   1   1   1   0   0   2   1   2   1   1   0   1   1   2   1   1   1   2   2   2   2   1   2   1   0   1   0   0   1   0   1   1   1   0   0   1   1   2   1   1   1   1   0   1   0   1   2   1   2   0   1   2   1   2   1   1   2   0   1   1   0   1   2   1   1   2   1   1   1   1   1   1   0   1   1   1   2   0   0   1   1   1   1   0   2   1   2   1   1   0
 MK-6-11                1   0   2   0   1   1   1   2   0   1   2   2   2   2   0   1   2   0   1   1   0   2   1   1   2   1   1   0   0   1   1   0   0   1   0   2   1   2   1   2   1   0   2   1   1   0   1   2   1   0   0   1   1   0   2   0   2   0   2   2   0   2   1   2   1   0   1   2   1   0   0   0   1   0   2   1   1   1   0   1   0   1   1   0   1   2   1   1   0   1   1   0   1   1   1   1   1   0   1   2   1   0   1   2   1   0   1   1   1   2   1   1   1   0   0   2   1   1   1   1   0   1   1   2   1   1   1   2   2   1   2   1   2   1   0   1   1   0   1   0   1   1   0   1   0   1   0   1   1   1   1   1   0   2   1   2   2   1   2   0   1   2   1   1   1   1   2   0   1   1   0   1   2   1   1   1   1   1   0   1   1   1   0   1   1   1   2   0   0   2   1   1   1   0   2   1   2   1   2   0
 MK-6-12                1   0   2   0   0   1   0   2   0   1   2   2   2   2   0   1   2   0   1   1   0   2   1   1   2   0   1   1   0   1   1   0   1   1   0   2   1   2   1   2   0   0   2   1   2   0   0   2   1   0   0   1   1   0   2   0   2   0   2   2   1   2   1   2   1   0   1   2   1   0   0   0   1   0   2   1   1   1   0   1   0   1   0   0   1   2   1   2   0   1   1   0   1   1   1   0   1   1   1   2   1   0   1   2   1   0   0   1   1   2   1   1   1   0   1   2   1   1   1   2   0   1   1   2   1   1   1   2   2   1   2   1   2   1   0   1   1   0   1   0   1   2   0   0   0   1   0   1   1   1   1   1   1   1   1   2   2   1   1   0   1   2   1   0   1   1   2   0   1   1   0   1   2   1   1   1   1   1   0   1   1   0   0   1   1   0   2   1   0   2   1   1   1   1   2   1   2   0   2   1
 MK-6-13                1   0   2   0   0   1   1   2   0   1   2   2   2   2   0   1   2   0   1   1   0   2   1   1   1   0   0   0   0   1   1   1   1   1   0   2   1   2   1   2   0   0   2   1   2   0   0   2   2   1   1   0   0   0   1   0   2   0   1   2   1   2   1   2   1   1   1   1   2   0   0   0   1   0   2   1   1   2   0   1   0   0   0   0   1   2   1   2   0   1   1   0   1   1   1   0   1   1   1   2   1   0   1   2   1   0   0   1   1   2   1   2   1   0   1   2   1   0   1   2   0   1   1   1   1   1   1   2   2   1   2   2   2   1   0   1   1   0   1   0   2   2   0   0   0   1   0   1   0   1   1   1   1   1   1   2   2   1   1   0   1   1   1   1   1   1   2   0   1   0   1   1   2   1   1   1   2   1   0   1   0   0   0   1   1   0   1   1   1   2   1   1   2   1   2   1   2   0   2   1
 MK-6-14                1   0   2   0   0   1   1   2   0   2   2   0   2   2   0   1   2   0   1   1   0   2   1   1   1   0   0   0   1   1   0   1   1   1   1   2   1   1   1   2   0   0   2   1   2   1   0   1   2   0   1   0   0   0   1   1   2   0   1   2   1   1   1   2   1   2   1   0   2   0   0   0   1   1   2   1   1   1   0   1   0   0   0   0   1   2   1   1   1   1   1   0   1   1   1   0   1   1   1   1   1   0   1   2   1   0   0   1   1   2   1   2   1   0   1   2   1   1   1   1   0   1   1   1   2   1   2   2   0   1   1   1   1   1   0   1   1   1   1   1   2   2   1   0   0   1   2   1   0   2   1   1   1   1   1   2   2   1   1   0   1   1   0   1   2   1   2   1   0   0   1   2   2   0   1   1   2   1   0   1   0   0   0   1   1   1   1   1   1   2   1   1   2   1   1   1   1   0   2   1
 MK-6-15                1   0   2   0   0   1   1   2   1   2   2   0   2   2   0   1   2   0   1   1   0   2   0   1   1   0   0   0   1   0   0   1   1   2   1   2   1   1   1   2   0   0   2   1   2   1   0   1   1   0   1   0   0   0   1   1   2   0   1   2   1   1   1   2   1   1   1   0   2   0   0   0   1   1   2   1   1   1   0   1   1   1   0   0   2   2   1   1   1   1   1   0   1   1   1   0   1   2   1   1   2   0   1   2   1   2   0   1   1   2   1   2   1   0   1   1   1   1   1   1   1   1   1   1   2   1   1   2   1   2   1   1   1   2   0   1   1   1   1   1   2   2   1   0   0   1   1   2   0   2   1   1   1   1   1   2   2   1   1   0   1   1   1   1   2   1   2   1   0   0   1   2   2   0   1   2   2   1   0   0   0   0   0   0   1   1   1   2   0   2   1   1   2   1   1   1   1   0   2   1
 MK-6-16                1   1   2   0   0   1   1   2   1   2   2   0   2   2   0   1   2   0   0   2   0   2   0   1   1   0   0   0   2   0   0   1   1   2   1   2   1   0   1   1   0   0   1   1   2   1   0   1   1   0   1   0   1   0   2   1   2   0   1   1   1   1   0   1   2   1   1   0   1   0   1   1   1   1   2   1   1   1   1   1   1   1   0   0   2   2   1   1   1   1   0   0   1   1   1   0   1   1   1   1   2   0   1   2   0   2   0   1   1   2   2   2   1   0   1   0   1   1   1   1   2   0   1   1   2   1   1   2   1   2   1   1   1   2   0   1   1   1   1   1   2   2   1   0   0   1   1   2   1   2   1   1   1   2   1   2   2   1   1   0   1   1   1   0   2   1   2   1   0   0   0   2   2   0   1   2   2   0   0   1   0   0   0   0   1   2   1   2   0   2   1   2   2   1   1   1   1   0   2   1
 
!****************************************** Phenotypic Data **********************************************************
!-100.0 is resevred for missing phenotype
SimulatedTrait1         9.5459    8.0896    9.7602   10.0536    9.8057    8.9058   11.3798   11.8470   11.4512    8.8955   11.2443   10.6898   10.7444    9.3479    8.7553   11.1276    9.4552   10.4703   10.7607   10.0307    9.7523    9.7287   10.3627   10.3415   10.6503    8.8499    9.6224    9.5415    8.4592    9.8775   10.3179   12.0209    8.9113   11.4984   10.5621   10.0362    8.4795   12.0964   10.2732    8.8087    9.3971    9.6630   11.0828   10.3666    9.1342   10.1403    7.9602    8.6471   10.4400   11.3316   11.9437   10.6476   10.5021   10.2020   11.7509    7.7843   10.5219    8.5960    7.5566   10.1496    9.6729    9.1961   12.6961    8.6002    9.6289   10.0656   10.3020   10.8264   11.6035    9.4611    9.3108   10.2974   10.1355   10.0707    9.5867   11.1042   11.1206    8.6495   10.7153   10.4069   10.6243   11.7184    9.9795   10.1443   10.0364    9.4935    8.0209    8.7299    9.4527    7.8954   10.0225    8.7598    9.1276   10.0693    9.1953   10.4158   10.8342    8.9368   10.7435   10.2051   10.9020    8.7749    8.9263   10.8071   10.2935   11.4390   10.0134    9.9159   11.5998    9.4308    9.9796    9.6791    9.5652    8.7964    9.9969    7.9831    9.5984    9.4609    9.8806   10.3798    9.7794    9.9760   10.9998    9.4635   11.0436    9.2150   11.8945    9.0181    8.1507    9.7527   10.9903    8.5423   11.3607   11.4002    9.0030   10.9883    8.9320    9.6817   10.8863   11.1123    9.3907   10.7240   10.0849   10.0665    9.7202   10.1173   11.6173   10.9987   10.2736    9.5986    9.9173   11.9044    9.9586   10.6126    9.6142    9.4774    9.0740   11.8888   10.4740    9.7974    8.5648    9.6561   11.5429    9.0995    9.1655   10.9886    8.5988    9.4892    9.0915   10.7479   10.9473   10.5828    9.4126   10.8132    8.9057    9.2144   11.1687   10.3036    9.1697    9.7355    9.6187   11.5483    9.8150    9.9656    8.1175    8.1454    9.5566   10.8099   10.3906    9.4089    9.4252    9.6692    9.6894    8.1348   10.7749   11.2043    9.6971   10.8946   10.6362   10.3752
 
