# Supplementary material for: Inclusive Composite Interval Mapping of QTL by Environment Interactions in Biparental Populations
Source: PLoS One. 2015 Jul 10;10(7):e0132414. doi: 10.1371/journal.pone.0132414 (PMC4498613; doi:10.1371/journal.pone.0132414)
Supplement: S2 File — (ZIP) [file pone.0132414.s002.zip › F2 population/e=1/run_00102.met]

!**********************Note: lines staring with "!" are remarks and will be ignored in the program********************
!*********************************General Information**********************************
!Assuming F1 = P1 x P2, populations available in QTL IciMapping are: 
!  1, P1BC1F1 = P1 x F1, the first backcrossing where P1 is used as the recurrent parent;
!  2, P2BC1F1 = P2 x F1, the first backcrossing where P2 is used as the recurrent parent;
!  3, F1DH, F1-derived doubled haploids; 
!  4, RIL or F1RIL, recombination inbred lines through the repeated selfing of F1;
!  5, P1BC1RIL, recombination inbred lines through the repeated selfing of P1BC1F1;
!  6, P2BC1RIL, recombination inbred lines through the repeated selfing of P2BC1F1;
!  7, F2, the selfing generation of F1;
!  8, F3, the selfing generation of F2;
!  9, P1BC2F1, the second backcrossing where P1 is used as the recurrent parent; 
! 10, P2BC2F1, the second backcrossing where P2 is used as the recurrent parent;
! 11, P1BC2RIL, recombination inred lines through the repeated selfing of P1BC2F1; 
! 12, P2BC2RIL, recombination inred lines through the repeated selfing of P2BC2F1; 
! 13, P1BC1F2, the selfing generation of P1BC1F1; 
! 14, P2BC1F2, the selfing generation of P2BC1F1; 
! 15, P1BC2F2, the selfing generation of P1BC2F1; 
! 16, P2BC2F2, the selfing generation of P2BC2F1; 
! 17, P1BC1DH, P1BC1F1-derived doubled haploids; 
! 18, P2BC1DH, P2BC1F1-derived doubled haploids; 
! 19, P1BC2DH, P1BC2F1-derived doubled haploids; 
! 20, P2BC2DH, P2BC2F1-derived doubled haploids; 
   7      !Mapping Population (see remarks above)
   2      !Mapping Function (1 for Kosambi; 2 for Haldane; 3 for Morgan)
   2      !Marker Space Type (1 for intervals; 2 for positions)
   1      !Marker Space Unit(1 for centiMorgans; 2 for Morgan)
   6      !Number of Chromosomes (or Linkage Groups)
 200      !Size of the mapping population
   1      !Number of environments
 
!***************************************** Chromosomes and Linkage Maps **********************************************
!Chromosome                 NumMarkers
-CH1                        16
-CH2                        16
-CH3                        16
-CH4                        16
-CH5                        16
-CH6                        16
!Linkage map (Marker name followed by position or the interval length)
 MK-1-1                1     0.000
 MK-1-2                1    10.000
 MK-1-3                1    20.000
 MK-1-4                1    30.000
 MK-1-5                1    40.000
 MK-1-6                1    50.000
 MK-1-7                1    60.000
 MK-1-8                1    70.000
 MK-1-9                1    80.000
 MK-1-10               1    90.000
 MK-1-11               1   100.000
 MK-1-12               1   110.000
 MK-1-13               1   120.000
 MK-1-14               1   130.000
 MK-1-15               1   140.000
 MK-1-16               1   150.000
 MK-2-1                2     0.000
 MK-2-2                2    10.000
 MK-2-3                2    20.000
 MK-2-4                2    30.000
 MK-2-5                2    40.000
 MK-2-6                2    50.000
 MK-2-7                2    60.000
 MK-2-8                2    70.000
 MK-2-9                2    80.000
 MK-2-10               2    90.000
 MK-2-11               2   100.000
 MK-2-12               2   110.000
 MK-2-13               2   120.000
 MK-2-14               2   130.000
 MK-2-15               2   140.000
 MK-2-16               2   150.000
 MK-3-1                3     0.000
 MK-3-2                3    10.000
 MK-3-3                3    20.000
 MK-3-4                3    30.000
 MK-3-5                3    40.000
 MK-3-6                3    50.000
 MK-3-7                3    60.000
 MK-3-8                3    70.000
 MK-3-9                3    80.000
 MK-3-10               3    90.000
 MK-3-11               3   100.000
 MK-3-12               3   110.000
 MK-3-13               3   120.000
 MK-3-14               3   130.000
 MK-3-15               3   140.000
 MK-3-16               3   150.000
 MK-4-1                4     0.000
 MK-4-2                4    10.000
 MK-4-3                4    20.000
 MK-4-4                4    30.000
 MK-4-5                4    40.000
 MK-4-6                4    50.000
 MK-4-7                4    60.000
 MK-4-8                4    70.000
 MK-4-9                4    80.000
 MK-4-10               4    90.000
 MK-4-11               4   100.000
 MK-4-12               4   110.000
 MK-4-13               4   120.000
 MK-4-14               4   130.000
 MK-4-15               4   140.000
 MK-4-16               4   150.000
 MK-5-1                5     0.000
 MK-5-2                5    10.000
 MK-5-3                5    20.000
 MK-5-4                5    30.000
 MK-5-5                5    40.000
 MK-5-6                5    50.000
 MK-5-7                5    60.000
 MK-5-8                5    70.000
 MK-5-9                5    80.000
 MK-5-10               5    90.000
 MK-5-11               5   100.000
 MK-5-12               5   110.000
 MK-5-13               5   120.000
 MK-5-14               5   130.000
 MK-5-15               5   140.000
 MK-5-16               5   150.000
 MK-6-1                6     0.000
 MK-6-2                6    10.000
 MK-6-3                6    20.000
 MK-6-4                6    30.000
 MK-6-5                6    40.000
 MK-6-6                6    50.000
 MK-6-7                6    60.000
 MK-6-8                6    70.000
 MK-6-9                6    80.000
 MK-6-10               6    90.000
 MK-6-11               6   100.000
 MK-6-12               6   110.000
 MK-6-13               6   120.000
 MK-6-14               6   130.000
 MK-6-15               6   140.000
 MK-6-16               6   150.000
!*********************************** Marker Types ********************************************************************
!Co-dominant marker: When heterozygote F1 is present, P1 is coded as 2, F1 is coded as 1, and P2 is coded as 0; Otherwise, P1 is coded as 2, and P2 is coded as 0. 
!Dominant marker: When heterozygote F1 is present, P1 and F1 are coded as 12, and P2 is coded as 0; Otherwise, P1 is coded as 2, and P2 is coded as 0.  
!Recessive markers: When heterozygote F1 is present, P1 is coded as 2, and F1 and P2 are coded as 10; Otherwise, P1 is coded as 2, and P2 is coded as 0. 
!Missing marker is coded as -1. 
 MK-1-1                 1   1   1   1   2   1   1   1   0   2   0   1   0   1   1   1   1   0   2   0   0   0   1   0   0   0   1   0   0   1   0   1   1   2   0   0   0   1   2   0   1   2   1   1   1   0   0   0   1   2   1   0   2   1   0   1   2   1   1   2   0   2   2   1   2   1   1   1   1   1   2   0   0   0   1   2   1   0   1   1   1   1   2   2   1   1   2   1   2   0   0   0   1   2   1   1   1   1   1   1   1   2   0   2   1   0   1   1   1   2   0   0   1   2   0   2   2   0   1   2   1   1   2   1   2   1   1   0   0   2   1   1   2   1   2   0   1   1   0   1   2   0   0   1   1   1   2   2   1   0   2   1   1   1   1   2   0   1   1   0   1   2   0   1   1   1   0   1   1   1   1   2   1   0   2   2   0   2   2   1   1   1   2   1   1   0   1   1   1   1   2   1   1   1   2   0   0   1   1   0
 MK-1-2                 1   0   1   1   2   1   1   1   0   1   0   1   0   1   1   0   1   0   2   1   2   0   1   0   0   0   0   0   0   1   0   1   0   2   1   0   0   1   1   0   1   1   1   0   0   0   0   0   1   2   0   0   2   1   0   1   2   0   2   2   0   2   1   1   2   1   1   1   1   1   2   0   1   0   2   2   1   0   1   1   1   1   2   2   0   2   1   1   2   0   0   0   0   2   1   1   1   1   1   1   1   2   0   2   0   0   1   1   2   2   0   0   2   2   1   2   2   0   1   2   1   2   2   1   2   1   1   0   0   2   1   1   2   1   2   0   1   2   0   1   2   0   0   1   1   1   2   2   1   0   2   2   1   0   1   2   0   1   1   1   1   1   0   1   1   1   1   1   1   2   1   2   1   0   2   2   0   2   2   1   1   1   2   1   1   0   1   1   1   1   2   1   1   1   1   0   0   1   2   0
 MK-1-3                 1   0   0   1   2   1   2   2   1   1   0   1   1   1   1   0   1   0   2   1   2   0   1   1   0   1   1   0   0   1   0   1   0   2   2   0   0   1   1   0   1   2   1   0   0   0   1   0   1   2   0   0   2   1   0   1   2   0   2   1   0   2   1   1   2   1   1   0   1   1   2   0   1   0   2   2   1   1   1   0   1   1   2   2   1   2   1   1   2   0   0   0   0   2   1   1   1   1   1   1   1   1   0   2   0   0   0   2   2   1   0   0   2   2   0   2   1   0   1   2   1   2   2   1   2   1   1   0   0   2   2   1   2   1   2   1   1   1   0   1   2   0   0   1   1   1   2   1   1   1   2   1   1   0   1   2   0   1   1   1   1   1   0   1   1   1   1   1   1   2   1   1   1   0   2   2   0   2   2   1   0   1   2   1   0   0   1   1   1   1   2   1   1   1   1   0   0   1   2   0
 MK-1-4                 1   0   0   1   2   1   2   2   1   0   0   1   0   1   1   1   1   0   2   1   2   0   1   1   0   1   1   0   0   1   0   1   0   2   2   0   0   2   1   0   1   1   1   2   0   0   1   0   1   2   0   0   2   1   1   1   2   0   1   0   0   2   1   1   2   1   1   0   1   1   2   1   1   0   2   2   1   1   1   0   1   2   1   2   1   2   1   1   1   0   0   0   1   2   1   1   1   1   1   1   1   1   0   2   0   0   1   2   1   1   0   0   2   2   0   2   1   0   1   2   0   2   2   1   2   1   1   0   0   2   1   2   2   1   2   1   1   2   0   1   2   1   0   1   1   2   2   1   1   1   2   1   0   0   1   2   1   1   0   1   1   1   0   0   1   1   1   1   1   2   1   1   1   0   2   2   0   2   1   1   0   0   2   1   0   0   1   1   2   1   1   1   1   1   1   0   0   1   2   0
 MK-1-5                 1   0   0   2   1   1   1   2   1   0   0   1   0   1   1   1   1   1   2   1   2   0   1   1   1   1   1   0   0   0   0   1   0   2   2   0   1   1   1   0   1   1   1   2   0   0   2   0   1   2   0   0   2   1   0   1   2   0   1   1   0   2   0   1   1   1   1   0   1   1   1   1   1   0   2   2   1   1   1   0   1   2   1   2   1   0   2   2   1   1   1   0   1   2   1   1   0   1   1   1   2   1   0   2   0   0   1   2   1   1   0   0   2   2   1   2   1   0   1   1   0   1   2   1   2   1   2   0   0   2   1   2   1   1   2   1   0   2   0   1   1   1   2   1   0   2   2   1   1   0   2   1   0   0   1   1   1   1   1   1   1   1   0   0   1   2   1   1   0   2   1   1   1   0   0   2   0   2   1   1   0   1   2   1   1   0   1   1   1   1   1   1   1   1   1   1   2   1   1   0
 MK-1-6                 1   1   0   2   1   2   1   2   1   0   0   1   0   1   0   0   1   1   2   1   2   0   1   0   1   1   2   0   0   0   0   1   0   2   2   0   0   1   1   0   0   1   2   2   0   0   2   0   2   2   1   1   2   2   2   1   2   0   1   1   0   2   0   1   1   0   2   0   2   1   1   1   1   0   2   1   1   1   1   0   0   2   1   2   1   0   2   2   1   1   1   1   1   2   1   1   0   1   1   0   2   1   1   2   1   0   1   1   1   1   1   0   2   2   1   1   2   0   2   0   0   0   1   1   2   1   1   0   0   2   1   2   1   1   2   1   0   2   0   1   1   1   1   0   0   2   2   1   1   0   1   1   1   0   1   1   1   1   1   1   1   2   0   0   2   2   2   1   0   2   1   1   1   1   0   2   0   2   1   0   0   0   2   1   1   0   1   1   1   1   1   1   1   1   1   1   2   1   1   0
 MK-1-7                 1   1   0   2   1   2   2   1   1   0   1   1   0   1   0   1   2   1   2   1   2   0   1   0   1   0   1   0   0   1   0   1   0   2   1   0   0   1   1   0   1   1   2   2   0   0   2   0   2   2   1   1   2   2   2   2   2   1   1   1   0   2   0   1   1   0   2   0   2   1   1   1   1   0   2   1   1   2   1   1   0   2   1   2   1   0   2   2   1   2   1   0   1   1   1   1   0   1   1   0   2   1   1   1   1   1   1   1   1   1   1   0   1   2   1   2   2   1   2   0   0   0   1   2   2   1   1   1   1   2   1   1   1   1   2   1   1   2   0   2   1   1   1   0   0   1   2   1   1   0   0   1   1   0   1   1   2   1   1   1   1   2   0   0   2   1   2   1   0   2   2   1   0   1   0   2   0   2   1   0   0   0   2   1   0   0   1   1   1   1   2   1   1   2   0   1   2   1   1   1
 MK-1-8                 1   1   0   2   1   1   2   1   1   0   1   1   0   1   0   1   2   0   2   1   2   0   1   0   0   0   1   0   0   1   0   1   0   2   1   0   0   1   1   0   1   2   2   2   0   0   1   0   2   2   1   1   2   1   2   2   2   1   0   2   2   2   0   1   1   0   2   1   2   1   2   1   1   0   2   1   1   2   2   1   0   2   1   2   1   1   2   2   1   2   1   0   1   0   1   1   0   1   1   0   2   1   1   1   1   1   1   1   0   1   2   0   1   1   1   2   2   1   2   0   1   0   1   2   2   1   1   1   2   1   1   1   1   1   2   2   1   2   1   2   1   1   1   0   0   1   2   1   1   0   0   2   1   0   1   1   2   1   1   1   1   2   0   1   2   1   2   2   0   2   2   0   0   1   0   2   0   1   0   0   1   0   2   1   0   1   1   1   1   1   1   2   2   2   0   1   2   2   1   1
 MK-1-9                 1   2   0   1   1   1   2   1   1   0   1   1   0   1   0   1   2   0   2   0   2   0   1   0   0   0   1   0   0   0   0   1   0   1   0   0   0   1   1   0   1   2   2   2   1   0   1   0   2   2   1   1   1   1   2   2   2   2   0   2   2   2   0   1   1   0   2   1   2   0   2   1   0   0   1   1   1   1   2   1   0   2   2   2   1   1   2   1   1   2   2   0   1   0   1   0   0   0   2   0   2   1   1   1   1   1   1   1   0   1   2   0   0   1   1   2   1   1   2   0   1   0   0   2   2   1   1   1   2   1   2   1   1   0   2   2   1   2   1   1   1   1   1   0   0   1   2   1   1   0   1   2   1   0   1   1   2   1   1   1   1   2   0   1   2   1   2   1   1   2   2   0   1   0   0   2   0   1   0   1   1   0   2   1   0   1   1   1   1   1   1   2   1   2   1   1   2   2   2   1
 MK-1-10                1   2   0   1   1   1   2   1   0   1   1   1   0   1   0   1   2   0   2   0   2   1   1   0   0   1   1   0   0   0   0   1   0   1   0   0   0   1   2   0   2   2   2   0   1   0   1   0   2   2   1   1   1   2   2   2   2   1   1   2   2   2   0   1   0   0   1   1   1   0   2   1   0   0   1   1   1   2   2   1   0   2   2   2   1   0   1   1   1   2   2   0   1   1   1   0   0   0   2   0   2   1   1   2   1   2   1   1   0   1   2   0   0   1   1   2   1   1   2   0   1   0   0   2   2   1   1   1   2   1   1   1   1   0   2   2   1   2   1   1   1   1   1   0   0   1   2   1   1   0   1   2   2   0   1   1   2   1   2   1   1   1   1   1   1   1   2   1   0   2   2   0   1   1   0   2   0   0   0   1   1   0   1   2   2   1   1   1   1   1   0   2   1   2   1   1   2   2   2   1
 MK-1-11                1   2   0   2   1   1   2   1   0   1   2   1   0   1   0   1   2   0   2   0   2   1   1   0   0   1   1   0   0   0   0   0   0   1   0   0   0   0   2   0   2   2   1   0   1   0   2   0   2   2   1   1   1   2   1   2   2   1   1   2   2   2   0   1   0   0   0   1   1   0   2   2   0   1   1   1   2   2   2   1   0   1   2   2   1   0   1   0   1   2   2   0   1   1   1   0   1   0   2   1   2   1   1   2   1   2   1   1   0   1   1   1   0   1   1   2   1   0   2   0   1   0   0   2   2   0   1   1   2   1   1   1   0   0   2   1   1   2   1   1   1   1   1   0   0   0   2   1   1   0   2   2   2   0   2   1   2   1   2   1   2   1   1   1   1   1   2   1   0   2   2   0   1   1   1   2   1   0   0   1   1   0   1   2   2   1   0   1   1   1   0   2   2   2   2   1   2   2   2   1
 MK-1-12                1   2   0   2   1   1   2   1   0   1   2   1   1   1   0   0   2   0   2   0   2   1   1   0   0   1   1   0   0   0   0   0   0   1   0   0   0   0   2   0   2   2   2   0   1   1   2   1   2   2   1   0   1   2   1   2   2   1   0   2   2   2   0   2   0   0   2   1   1   0   2   2   0   1   1   1   1   2   1   1   0   1   2   2   1   0   1   0   2   2   2   0   1   1   1   0   1   0   1   1   1   1   1   2   2   2   1   1   0   2   1   2   0   1   1   2   1   0   1   0   1   0   0   2   2   0   1   1   2   2   1   0   0   0   1   1   1   2   1   1   1   1   1   1   0   0   2   0   1   0   2   2   1   0   2   1   2   1   2   1   2   0   1   1   1   1   2   1   0   1   2   0   1   1   1   2   1   0   0   1   1   0   2   2   2   0   1   1   2   1   0   2   2   2   0   1   2   2   2   1
 MK-1-13                1   2   0   2   1   1   1   1   0   1   2   1   1   1   0   0   2   0   1   0   2   1   1   2   0   1   1   0   0   0   0   1   2   0   0   1   0   1   2   0   2   2   2   0   1   2   1   1   1   1   1   1   1   2   1   2   2   0   0   1   2   2   0   2   0   0   2   1   1   0   2   2   0   1   1   0   1   2   0   1   0   2   1   2   0   0   0   0   2   2   2   1   1   2   1   0   1   0   1   1   1   1   1   2   2   2   1   2   0   2   2   2   1   1   1   2   1   0   1   0   1   1   0   2   2   1   2   1   2   2   1   0   0   0   1   2   1   2   1   1   1   1   1   1   0   0   2   0   1   0   1   2   1   0   2   1   2   0   1   1   2   0   1   1   1   1   2   1   0   1   2   1   1   1   1   1   1   1   0   1   1   0   2   2   2   0   1   1   2   1   0   2   1   2   0   1   2   2   2   1
 MK-1-14                0   2   0   2   1   1   2   1   1   1   2   1   1   1   0   0   2   1   1   1   1   1   1   2   0   1   1   0   0   0   0   2   2   0   0   1   0   1   2   0   2   2   2   1   0   2   1   2   1   1   1   1   1   2   1   2   2   0   0   1   2   2   0   2   0   0   2   1   1   1   2   2   1   1   1   0   0   2   0   1   0   1   1   1   0   0   0   0   2   2   1   1   1   2   1   0   2   1   1   1   1   1   2   2   2   2   1   2   0   2   2   2   2   1   1   1   1   0   1   0   2   1   0   1   1   1   1   1   2   2   1   1   0   1   1   2   1   2   1   1   1   2   1   1   2   0   2   0   1   0   1   2   1   0   2   1   1   0   1   1   2   0   1   0   0   1   2   1   0   0   2   1   1   1   1   2   1   1   0   1   2   0   2   2   2   0   1   1   2   1   0   1   1   2   0   2   2   2   2   1
 MK-1-15                0   2   0   2   1   1   2   2   1   1   2   2   1   1   0   0   2   1   1   1   1   1   1   2   0   1   1   1   0   0   1   2   2   0   0   1   0   1   2   0   1   2   2   1   0   2   1   1   1   2   1   1   1   2   2   2   2   0   0   1   2   2   0   2   0   0   1   1   1   0   2   2   1   1   1   0   0   2   0   1   0   1   1   1   0   0   0   0   2   1   1   1   1   2   1   0   2   1   1   1   2   1   1   2   2   2   1   2   1   2   2   2   2   1   1   1   1   0   1   0   2   1   0   1   1   0   1   0   2   2   1   2   0   1   1   2   2   2   1   0   1   1   2   1   2   0   2   0   1   0   1   2   1   1   2   0   1   0   1   1   1   0   1   1   0   0   2   1   0   0   2   1   1   1   1   2   1   1   0   2   2   0   2   2   2   0   1   1   1   1   0   2   1   2   0   1   1   2   2   1
 MK-1-16                1   2   0   2   1   1   2   2   1   0   2   2   1   1   0   0   2   0   1   1   1   1   1   2   0   2   1   1   0   0   1   2   2   0   0   1   0   2   2   0   1   1   2   1   0   2   1   1   1   2   1   0   2   2   2   2   2   0   1   1   2   1   0   2   1   1   1   1   1   1   2   2   1   1   1   0   1   2   0   1   0   0   1   1   0   0   0   1   1   1   1   1   1   2   1   0   2   1   1   1   2   1   1   2   2   2   1   2   1   2   2   2   2   1   1   1   1   1   1   0   2   1   1   0   1   0   1   0   2   2   1   2   0   1   0   0   2   2   1   0   1   0   1   1   1   0   2   1   1   0   1   2   1   1   1   1   1   0   1   1   1   0   2   1   0   0   2   1   0   0   1   1   1   1   1   2   0   1   0   2   2   1   1   2   2   1   1   2   2   0   0   1   0   2   0   2   1   2   2   1
 MK-2-1                 0   1   1   1   1   1   0   2   2   1   2   2   0   1   1   0   1   1   0   2   0   1   2   0   0   0   1   2   2   1   0   2   0   1   0   1   0   1   1   0   2   2   1   1   2   2   1   0   1   2   0   1   0   1   2   1   0   2   2   1   1   2   1   1   2   2   2   0   0   0   0   1   2   1   1   1   1   2   1   1   1   1   0   1   0   2   2   0   1   0   1   1   0   1   0   1   0   0   2   2   1   1   1   1   1   1   1   1   2   1   1   2   1   0   1   1   1   0   0   1   1   2   1   1   1   0   2   2   0   2   0   1   0   1   1   2   0   2   1   0   1   2   1   1   2   0   1   1   1   2   1   1   0   1   1   0   0   1   2   0   2   0   1   1   1   0   0   1   1   1   2   1   0   1   0   2   2   1   0   2   1   1   2   1   1   2   2   1   1   1   1   1   1   1   2   1   1   2   0   0
 MK-2-2                 1   0   1   1   1   1   0   1   2   1   2   2   0   1   1   0   1   1   0   2   0   1   1   0   0   0   1   2   2   1   0   2   0   0   0   1   0   1   1   0   2   1   1   1   2   2   1   0   1   2   0   1   0   1   2   0   0   2   2   1   1   2   1   1   2   2   2   0   0   0   0   1   2   1   2   1   1   2   1   1   1   1   0   1   0   2   2   0   1   1   1   1   0   1   0   1   1   0   2   2   1   1   1   1   1   1   1   1   2   1   1   1   1   0   1   1   1   0   0   1   1   2   1   1   1   0   2   2   0   2   0   1   0   1   2   2   0   2   1   1   1   2   1   0   1   0   1   1   1   2   1   0   0   1   1   0   1   1   2   0   2   1   1   1   1   0   0   2   1   2   2   1   0   1   0   2   2   0   1   2   2   1   2   1   1   0   2   1   1   1   1   1   1   1   2   1   1   1   0   0
 MK-2-3                 1   0   1   1   1   1   1   2   2   1   2   2   0   1   1   0   1   1   0   1   0   0   1   0   0   1   1   2   2   1   0   2   0   0   0   1   0   1   2   0   1   1   0   1   2   2   1   0   1   2   0   1   1   1   2   0   0   2   2   1   1   1   1   1   2   1   2   0   0   0   0   2   2   2   2   1   1   2   1   1   1   0   0   1   0   2   2   0   1   1   1   1   0   1   0   0   1   0   2   2   1   1   1   1   1   1   1   1   2   1   1   1   0   0   1   1   1   0   0   0   1   2   1   1   1   1   2   1   0   1   0   2   0   1   2   1   0   2   1   1   0   2   2   0   1   0   1   1   1   1   2   0   0   1   0   0   1   1   2   0   2   2   1   2   1   0   1   2   1   2   2   1   0   1   0   2   1   1   1   1   1   1   2   1   0   0   2   1   1   2   1   1   1   1   2   1   1   1   0   0
 MK-2-4                 2   0   1   1   1   1   1   2   2   1   2   2   0   1   1   0   1   1   1   1   0   0   1   0   0   1   1   1   1   0   0   2   0   0   1   1   0   1   1   0   1   1   0   1   2   1   1   0   1   2   0   1   2   1   2   0   0   2   2   1   1   0   1   0   2   1   2   0   1   0   0   2   2   2   2   1   1   1   1   1   1   1   0   1   0   2   2   0   1   1   1   1   0   1   0   0   2   1   2   2   1   1   1   1   1   1   1   2   2   1   1   1   0   0   1   1   1   1   0   0   2   1   1   0   2   1   2   2   0   1   0   2   0   1   1   0   0   2   1   1   0   2   2   0   1   0   1   1   1   1   2   0   0   1   0   0   2   1   2   0   1   2   2   2   1   0   1   2   1   0   1   1   0   1   0   2   1   1   1   0   1   0   2   0   0   0   2   1   1   2   1   1   1   1   2   1   1   0   0   0
 MK-2-5                 2   0   1   1   1   1   1   2   1   1   2   2   0   1   1   0   1   1   1   2   0   1   1   0   0   1   1   1   1   0   1   2   0   0   1   1   0   1   1   0   1   1   0   1   2   1   1   0   1   2   1   1   2   0   2   0   0   2   2   1   0   0   1   0   2   1   2   0   1   0   0   2   2   2   2   1   1   0   1   1   1   0   0   0   0   0   2   1   1   1   1   1   0   1   0   0   2   1   2   2   1   1   1   1   1   1   1   2   1   1   1   1   0   0   1   1   1   1   0   0   2   1   1   0   2   1   2   2   0   1   0   2   0   1   0   0   0   2   1   1   0   1   1   0   0   0   1   1   1   1   2   0   0   2   0   0   0   1   1   0   1   2   1   2   1   0   0   2   1   0   1   1   0   1   0   2   1   1   1   0   1   0   2   0   0   1   1   1   1   2   1   1   0   1   2   1   1   0   0   1
 MK-2-6                 2   0   1   2   1   1   1   1   1   1   2   2   1   2   1   0   1   1   1   2   0   1   1   0   1   1   1   1   1   0   2   2   0   0   1   1   0   2   1   0   0   1   1   1   1   1   1   1   1   2   0   2   2   1   1   1   0   1   2   1   1   0   1   2   2   1   2   0   1   0   1   2   2   2   2   1   1   0   0   1   0   0   0   0   0   1   0   1   1   1   1   0   0   1   1   0   2   1   2   2   1   1   1   1   0   1   1   2   1   1   1   2   0   0   1   2   1   0   0   0   1   2   1   0   2   1   2   2   0   1   0   2   0   1   0   0   0   2   1   0   0   1   1   0   0   0   1   1   1   1   2   1   1   2   0   0   0   0   1   0   1   2   1   2   1   0   0   2   1   0   1   1   0   2   1   2   1   1   1   0   1   0   2   0   0   1   1   1   0   2   1   1   0   1   2   2   1   1   0   1
 MK-2-7                 2   0   1   1   1   1   1   1   1   1   2   2   1   2   1   1   1   1   1   2   0   1   1   0   0   1   1   2   1   0   2   2   0   0   1   1   0   1   1   0   0   1   1   0   0   1   2   1   1   2   1   1   2   0   1   2   0   1   1   1   1   0   1   2   2   1   2   0   1   0   1   2   2   2   2   1   0   0   0   1   1   0   0   0   1   1   0   1   0   2   1   0   0   1   1   0   2   1   2   2   1   2   1   1   0   0   1   2   1   1   1   0   0   0   1   2   1   0   0   0   0   2   1   1   2   1   2   2   0   0   1   2   0   0   0   0   0   1   1   1   0   1   1   0   0   1   1   1   1   1   2   1   1   2   0   1   0   0   1   0   1   1   1   2   0   0   0   2   1   0   0   1   0   2   0   2   1   1   1   1   1   1   2   0   0   1   1   1   0   2   2   1   0   1   2   2   2   1   1   1
 MK-2-8                 2   0   1   1   1   1   0   1   1   1   2   2   1   2   1   1   1   1   1   2   0   1   1   0   0   0   0   2   1   0   2   2   0   0   1   1   1   0   1   0   0   1   1   0   0   1   2   2   1   2   1   1   2   0   1   2   0   1   1   1   1   0   1   2   2   1   2   0   1   1   1   2   2   2   2   1   0   0   0   2   1   0   0   0   1   1   0   1   0   1   1   1   0   1   1   1   2   1   2   2   1   1   1   0   0   0   1   2   1   1   1   0   0   0   1   2   1   1   0   1   0   2   1   1   1   0   2   2   0   0   1   2   0   0   0   0   1   1   1   1   0   2   1   0   0   2   1   1   1   1   2   1   1   1   0   0   0   1   1   0   0   1   1   2   0   0   1   2   1   0   0   1   0   2   0   2   0   1   2   1   1   1   1   0   0   1   1   1   1   2   2   1   0   1   2   2   1   0   1   1
 MK-2-9                 2   0   1   1   1   1   0   1   1   1   2   2   1   2   1   1   1   0   1   2   0   1   1   0   0   0   1   2   1   0   2   2   0   0   1   1   1   0   1   0   0   1   1   0   0   1   2   2   0   1   1   0   2   0   1   1   1   1   1   1   1   0   1   2   1   1   1   0   1   1   1   1   2   2   2   1   0   0   0   2   1   0   0   0   1   1   0   1   0   1   1   1   1   0   2   0   2   1   2   2   1   1   0   0   1   0   1   2   1   1   0   0   0   0   1   2   1   1   0   2   0   2   2   1   0   0   1   2   0   0   1   2   1   0   1   0   1   1   1   1   0   1   1   0   0   1   1   1   1   1   2   1   0   1   0   0   0   1   0   0   0   1   2   1   0   0   1   2   1   0   1   1   0   2   0   2   0   1   1   1   1   0   1   0   0   1   1   1   1   2   2   1   0   1   2   2   1   1   1   2
 MK-2-10                2   0   1   1   0   1   0   1   2   1   2   2   2   2   1   1   1   0   2   2   0   1   0   0   0   1   1   1   1   0   2   2   1   0   1   1   2   1   1   0   0   1   1   0   0   1   2   2   1   1   1   0   2   0   1   2   1   1   1   0   1   0   1   2   1   0   1   0   0   1   1   1   2   1   2   1   0   0   0   2   1   0   1   0   1   1   0   0   0   2   1   1   1   0   2   0   2   1   2   2   1   1   0   0   1   1   1   2   1   1   0   0   0   0   1   2   1   1   0   2   0   2   2   1   0   1   1   2   0   0   1   2   1   0   1   0   1   1   1   1   0   2   1   0   1   1   2   2   1   1   2   1   1   2   0   0   0   1   0   1   0   1   2   1   1   1   1   2   1   1   1   2   1   2   0   1   0   1   1   1   1   0   1   0   1   1   1   1   1   2   2   1   0   1   2   2   1   1   0   2
 MK-2-11                2   1   1   1   0   1   0   1   2   1   2   2   2   2   1   1   1   0   2   2   0   2   0   0   1   1   1   1   1   0   2   2   1   0   1   1   2   2   1   0   0   1   1   1   0   1   2   2   1   1   1   0   2   0   0   2   1   1   1   1   0   0   1   2   1   0   1   0   1   1   1   1   2   1   1   1   0   1   0   2   1   0   1   1   1   1   0   1   1   2   1   1   2   0   2   0   2   1   1   1   1   1   0   1   1   1   1   2   1   1   0   0   0   0   1   2   2   1   0   2   0   2   2   1   0   1   1   1   0   0   1   2   2   1   1   0   1   1   1   1   0   2   1   0   1   1   2   2   1   1   2   1   1   2   0   0   0   1   0   1   0   1   1   1   1   0   1   2   1   1   1   2   1   2   0   1   0   1   1   1   1   0   1   0   1   1   1   0   1   2   2   1   0   1   2   2   1   1   0   2
 MK-2-12                2   1   1   1   0   1   0   1   2   1   1   2   2   2   1   1   1   0   2   2   0   2   0   0   2   1   1   1   1   0   1   1   1   0   1   1   1   2   1   1   0   1   0   1   0   1   2   2   1   1   1   0   2   0   1   2   1   1   1   1   0   1   2   2   1   0   1   0   1   1   1   0   1   1   1   1   0   1   0   1   1   0   1   2   1   1   0   1   1   2   1   1   0   0   2   0   1   1   0   2   2   1   0   1   1   1   1   1   1   1   0   0   1   0   1   2   2   1   0   2   0   2   2   1   0   1   1   1   1   1   1   2   1   1   1   0   1   1   2   2   0   2   0   0   1   1   2   2   1   1   2   1   1   2   0   1   1   1   1   2   1   1   1   2   1   0   1   2   1   1   1   2   1   2   0   1   0   1   1   1   1   0   1   0   1   1   1   0   1   2   2   2   0   1   2   2   1   1   0   2
 MK-2-13                2   1   1   0   0   1   0   0   2   1   1   2   2   2   1   1   1   0   2   2   1   2   0   0   2   1   1   1   1   0   1   1   1   0   2   0   1   2   1   1   0   1   0   1   0   1   2   2   2   1   1   0   2   0   1   2   1   2   1   1   0   1   2   1   2   0   1   0   1   2   1   0   1   1   1   1   0   1   0   1   1   1   1   2   1   1   0   1   1   2   0   1   0   0   2   0   1   1   1   2   2   1   0   1   1   1   1   1   1   0   0   0   1   0   1   2   2   1   0   2   0   1   2   1   0   1   1   1   0   1   2   2   1   1   1   1   2   1   2   2   1   2   0   0   1   1   2   2   1   0   2   1   1   2   0   1   1   1   1   2   1   1   1   2   1   0   1   2   1   1   1   1   1   1   0   1   1   1   1   1   1   0   1   0   1   1   2   0   1   2   2   2   0   0   2   2   1   1   0   2
 MK-2-14                2   1   1   0   0   0   1   0   1   0   1   2   1   1   2   1   2   0   2   1   2   2   0   0   1   1   1   2   0   0   1   1   0   0   2   0   1   2   1   1   1   1   1   1   0   1   2   2   2   1   2   0   2   0   1   1   1   2   1   0   0   1   2   1   2   1   1   0   1   2   1   0   1   1   1   1   0   1   1   1   1   1   1   2   1   1   0   1   1   1   0   1   0   0   2   0   1   1   2   2   2   1   0   1   1   1   1   1   1   1   1   0   1   0   1   2   2   1   0   2   0   1   1   1   0   1   0   0   0   1   2   1   1   1   1   1   2   1   2   2   1   2   0   0   1   1   2   1   1   0   2   1   1   2   0   1   0   2   1   2   1   1   0   2   1   0   1   2   1   1   1   2   1   1   0   1   1   1   0   2   2   0   1   0   1   1   1   0   1   2   2   2   1   0   1   1   1   1   0   2
 MK-2-15                2   0   1   0   0   1   1   0   1   0   1   1   1   1   2   2   2   1   2   1   2   2   0   0   1   0   1   2   0   0   1   1   0   0   2   0   1   2   1   1   1   1   1   1   0   2   2   2   2   1   1   1   2   0   1   0   2   2   1   0   0   0   2   1   1   1   1   0   1   2   1   1   1   1   1   1   0   1   1   1   1   1   1   2   1   1   0   1   2   1   0   1   0   0   2   0   1   1   2   2   2   1   0   1   1   1   1   2   1   1   0   0   1   0   1   2   2   1   0   2   0   1   1   0   0   2   0   0   0   1   2   1   1   1   1   1   2   1   2   2   2   1   0   0   1   1   2   1   1   0   2   1   1   2   0   2   0   2   2   2   1   1   0   2   1   0   0   2   1   1   1   2   1   2   0   1   1   1   0   2   2   0   1   0   0   2   1   1   1   2   2   2   2   0   1   1   1   1   0   1
 MK-2-16                2   1   1   0   0   0   1   0   1   0   1   1   1   1   2   1   2   1   2   1   2   2   0   1   1   0   1   2   0   0   1   1   0   0   2   0   1   2   1   1   2   1   1   1   0   2   1   2   2   1   2   1   2   0   0   0   2   2   1   0   0   0   2   1   0   1   1   1   1   2   1   1   1   1   1   1   1   1   1   0   1   1   1   2   1   1   0   2   2   1   0   1   1   0   2   1   0   1   2   2   2   1   2   1   1   1   1   2   1   1   0   0   1   0   1   2   1   1   0   2   1   1   1   1   0   2   0   0   0   1   2   2   1   1   1   1   0   1   1   2   2   1   0   1   2   1   2   1   1   0   2   1   1   2   0   2   1   1   2   2   1   1   0   2   0   0   0   2   1   1   1   2   1   2   1   1   1   1   0   2   1   1   1   0   0   2   1   1   1   2   2   2   2   0   1   1   1   0   0   2
 MK-3-1                 2   1   2   1   1   1   1   0   1   1   2   0   2   0   1   2   1   1   1   1   0   2   1   1   1   1   1   1   0   2   1   1   0   0   1   1   1   1   2   1   1   1   1   2   1   2   2   2   1   2   0   2   2   1   1   0   0   2   1   1   1   1   1   0   1   2   0   1   2   2   1   0   1   0   0   0   0   2   2   1   2   0   1   1   1   2   2   0   0   1   1   1   1   0   1   1   1   2   2   2   2   0   2   0   1   1   2   2   1   1   1   0   1   2   0   1   0   1   2   0   0   1   1   1   0   2   1   1   1   0   1   1   0   1   1   0   2   1   1   1   1   0   1   1   0   1   2   0   2   0   1   1   0   2   0   1   0   0   1   1   1   1   0   1   2   2   0   2   1   2   1   1   0   1   2   0   1   2   1   2   1   0   1   0   1   0   1   0   0   1   1   2   1   2   2   2   1   0   2   0
 MK-3-2                 2   0   2   1   1   1   1   0   0   1   2   0   2   1   1   2   1   1   1   1   0   2   1   1   1   1   1   1   0   2   0   1   0   0   2   0   1   1   1   1   1   1   1   2   1   1   2   2   1   1   0   2   2   1   1   0   0   2   1   1   1   1   1   0   1   1   0   1   2   2   1   1   1   0   0   0   0   2   2   1   2   0   2   1   1   2   2   0   0   1   1   1   1   0   1   1   1   1   2   2   1   0   1   0   1   1   1   2   1   1   1   1   1   2   0   1   0   1   2   0   0   0   1   0   0   2   1   1   1   0   1   1   0   1   1   0   1   1   1   2   0   0   1   1   0   1   2   1   1   0   1   2   1   2   1   1   0   0   1   1   1   1   0   0   2   2   0   2   1   2   1   1   0   1   2   0   1   2   1   2   1   1   1   0   1   0   1   1   0   1   1   2   1   2   2   2   0   0   2   1
 MK-3-3                 2   0   2   1   1   1   1   0   0   1   2   0   2   1   0   2   1   1   2   1   0   1   1   1   1   2   1   1   0   2   0   1   0   0   2   1   2   1   1   1   1   1   1   1   1   1   2   2   1   1   0   2   2   1   1   0   0   1   0   1   1   1   1   0   1   1   0   1   1   2   1   1   1   0   0   0   1   2   2   1   2   0   2   1   1   2   2   0   0   1   2   1   1   0   1   1   1   1   2   2   1   1   1   0   1   1   1   1   1   1   1   2   1   0   1   1   1   1   2   0   0   0   1   0   0   2   1   2   1   1   1   1   0   1   1   0   1   1   1   2   0   0   1   1   0   0   2   1   1   0   1   2   1   2   1   1   0   0   1   1   1   1   0   0   2   2   0   2   1   2   1   1   1   1   1   0   1   2   1   2   1   1   1   0   1   0   1   1   0   1   1   2   1   2   2   2   1   0   2   1
 MK-3-4                 2   0   2   1   1   0   1   1   0   0   2   0   2   1   1   2   1   1   2   2   1   1   0   1   1   2   2   0   0   2   0   1   0   0   2   1   2   1   1   1   1   2   1   1   1   1   1   2   1   1   0   2   2   1   0   0   1   1   0   1   2   1   1   0   1   0   0   1   1   2   2   1   2   1   0   0   1   2   1   0   2   0   2   1   1   2   2   0   0   1   2   2   0   0   1   1   1   1   2   2   1   0   0   1   1   1   1   1   1   1   2   2   1   0   1   1   1   1   2   0   0   0   1   0   0   2   1   1   1   1   1   1   0   1   1   0   1   0   0   2   0   0   0   0   1   1   2   2   1   0   1   2   1   2   1   1   0   0   1   1   1   1   0   0   2   2   1   2   1   1   1   1   1   1   2   0   1   2   2   2   2   1   1   0   1   0   1   1   0   1   1   2   2   1   2   2   1   0   2   1
 MK-3-5                 2   0   1   1   2   0   1   1   0   0   2   0   2   1   1   2   1   1   2   2   1   1   0   1   1   2   2   0   0   2   0   0   1   1   2   1   2   1   0   1   1   2   1   1   1   1   1   2   1   1   0   2   1   1   1   0   1   1   1   1   2   2   1   0   1   0   0   1   1   1   1   1   2   1   1   1   1   2   1   0   2   0   2   0   2   2   2   0   0   2   2   2   0   0   1   0   1   1   1   2   1   0   0   1   1   1   1   1   1   1   1   2   1   0   1   1   1   1   1   0   0   0   1   0   0   2   0   1   1   1   1   1   0   1   1   0   1   0   0   1   0   0   1   0   1   0   2   2   1   0   1   2   1   2   1   2   0   1   2   1   1   1   0   0   2   2   1   2   1   1   1   1   1   0   2   0   2   2   2   2   2   1   1   0   1   0   1   1   0   1   1   2   2   2   2   1   1   0   2   0
 MK-3-6                 2   0   1   1   2   0   2   1   0   0   2   0   2   1   1   2   1   1   2   2   1   1   0   0   1   2   2   0   0   1   0   0   1   1   2   0   1   2   0   1   1   2   1   1   1   1   1   1   1   1   0   2   1   1   0   0   1   1   2   0   2   2   0   0   1   0   0   1   1   1   1   1   2   1   1   1   1   2   0   0   2   0   2   0   2   2   2   1   0   2   2   2   0   0   2   0   1   1   1   2   0   0   0   1   1   1   1   1   1   1   1   2   0   1   1   1   1   1   2   0   0   0   0   1   0   2   1   1   1   2   1   1   0   1   2   0   1   0   0   0   0   0   1   0   1   1   2   2   1   0   2   2   1   2   1   2   1   1   1   1   1   1   0   0   1   2   1   2   1   0   1   2   1   0   1   0   2   2   2   2   2   1   1   0   1   0   1   1   0   1   2   2   2   1   1   1   1   1   2   0
 MK-3-7                 2   0   1   1   2   0   2   1   0   0   2   0   2   1   1   2   1   1   1   2   1   0   1   0   1   1   2   0   0   1   0   1   1   1   2   0   1   2   0   2   1   2   1   1   1   2   1   1   1   1   0   2   1   1   0   1   1   1   2   0   2   2   0   0   1   0   0   1   1   1   1   0   2   1   0   1   1   1   0   0   2   1   2   1   2   1   2   1   0   2   2   2   0   0   2   1   1   1   1   1   0   0   0   1   1   1   1   1   1   1   1   2   0   1   1   1   1   1   2   0   1   0   0   1   0   2   0   1   0   2   1   0   0   1   2   0   2   1   0   1   0   1   1   1   0   2   2   1   1   0   2   2   1   2   1   1   2   1   1   1   1   0   0   1   1   2   0   2   1   0   2   2   1   0   1   0   2   0   1   2   2   1   1   0   1   0   1   1   0   1   2   2   2   1   2   1   1   1   2   0
 MK-3-8                 2   0   1   1   2   0   2   0   1   0   2   0   2   1   1   2   2   1   1   2   1   0   1   0   1   1   2   0   0   0   0   1   1   1   2   0   1   2   0   2   1   2   1   1   1   2   1   1   0   1   0   2   1   1   0   1   1   1   2   0   2   2   0   0   1   0   0   1   2   0   2   0   2   1   0   1   0   1   0   1   2   1   2   1   2   1   2   1   0   2   2   2   0   1   2   1   1   1   2   1   0   0   0   1   1   1   1   0   1   1   1   2   0   1   1   1   1   1   2   0   1   0   0   1   0   2   0   1   1   1   0   0   0   1   1   0   2   1   0   1   1   2   1   1   1   2   2   1   1   1   2   2   1   2   1   1   2   1   0   1   1   0   0   1   1   2   0   1   0   0   2   2   0   0   1   0   2   0   1   1   2   1   1   0   1   0   1   1   0   1   2   2   2   1   2   1   1   2   1   1
 MK-3-9                 1   1   1   1   1   0   1   0   1   1   2   0   2   1   1   2   2   1   0   2   1   0   1   0   0   1   1   0   0   1   1   1   0   1   2   0   1   2   0   2   2   2   1   1   1   2   1   1   0   1   0   2   1   1   0   1   0   1   2   0   2   0   0   0   1   1   0   1   2   1   1   0   2   1   0   1   1   1   0   1   2   1   1   1   2   1   2   2   0   2   2   1   0   1   2   1   1   1   1   1   0   0   0   1   1   1   1   0   1   1   1   2   0   1   1   1   1   2   2   0   1   1   0   1   0   1   1   1   2   1   0   2   0   1   1   0   2   1   0   0   2   0   1   1   1   1   2   1   1   1   2   2   1   2   1   1   2   1   0   1   1   0   0   1   1   2   0   1   1   0   2   2   0   0   0   0   1   0   1   0   2   1   2   1   2   0   1   1   0   1   2   2   2   1   2   1   1   2   1   1
 MK-3-10                1   1   2   1   1   0   1   0   1   0   2   0   2   1   1   2   2   1   0   1   2   0   1   0   0   1   1   1   0   1   1   1   0   1   2   1   0   1   0   1   1   2   1   1   1   2   1   0   0   1   0   2   1   1   0   1   0   1   2   0   1   1   0   0   1   1   0   0   2   1   1   0   2   1   0   1   1   1   0   1   2   0   1   1   2   1   2   2   1   1   2   2   0   1   2   1   1   2   1   1   1   0   0   1   1   1   1   0   1   1   1   2   0   1   1   1   1   2   2   1   1   1   0   1   0   1   0   1   2   1   0   2   0   1   1   0   2   1   1   2   2   0   1   1   1   1   2   1   1   1   2   2   1   2   2   1   1   0   0   2   1   0   0   1   1   2   0   1   1   0   2   1   0   0   0   1   1   0   1   0   2   1   2   0   2   0   1   1   0   1   2   1   2   0   1   0   1   2   1   1
 MK-3-11                1   1   2   1   1   0   1   0   1   0   2   1   1   1   2   2   1   0   0   1   1   0   1   1   0   1   1   0   0   1   1   1   0   1   2   1   0   1   0   1   1   2   1   1   1   2   1   0   0   1   0   2   1   1   0   1   0   1   1   0   1   1   0   0   1   1   0   0   2   0   1   1   2   1   0   1   1   1   0   1   2   0   1   1   1   1   2   2   1   1   2   2   0   1   2   1   1   2   1   0   1   0   0   2   1   1   1   0   0   1   1   2   0   1   1   1   1   1   2   1   1   1   0   1   0   1   0   1   2   1   0   2   1   1   1   0   1   2   1   2   2   0   1   1   1   1   2   1   1   1   2   2   1   2   2   1   1   1   0   1   1   0   0   1   1   2   0   1   1   0   1   1   0   0   1   1   1   0   1   0   2   1   2   0   1   0   0   1   0   1   2   1   1   0   1   0   1   2   0   1
 MK-3-12                1   1   2   1   2   0   1   1   1   0   2   1   1   1   2   2   1   0   0   1   1   0   1   1   0   1   1   0   0   0   1   1   0   1   1   1   0   1   0   1   1   2   1   1   1   2   1   0   0   1   0   2   1   1   1   1   0   1   1   1   1   1   0   0   1   1   0   0   2   0   1   1   2   1   0   1   1   1   0   1   2   1   1   1   1   1   1   2   1   1   2   2   0   0   2   1   1   2   1   0   1   0   0   2   1   2   2   0   0   2   1   2   0   1   1   1   1   1   1   1   1   1   0   1   0   1   1   1   2   1   0   1   1   1   1   0   2   2   1   2   2   0   1   1   1   1   2   1   1   1   2   2   0   1   1   1   1   1   1   2   1   0   0   1   1   1   0   1   2   0   1   1   0   1   1   1   1   0   1   0   2   1   2   0   1   0   0   1   0   1   2   1   0   0   1   0   1   2   1   2
 MK-3-13                1   1   2   1   2   0   2   0   1   0   2   1   1   0   2   2   1   0   0   1   2   0   1   1   0   1   1   1   2   0   1   1   2   1   2   1   0   1   0   1   1   2   1   1   1   1   1   0   1   1   0   2   1   1   1   1   0   0   1   1   1   1   0   0   1   1   1   0   2   0   1   1   2   1   0   1   0   1   0   1   2   1   2   1   1   1   1   2   1   1   2   2   0   0   2   1   1   2   1   0   2   0   0   2   1   2   2   0   0   2   1   2   0   1   1   1   1   1   1   1   1   1   0   1   0   1   1   1   2   1   0   1   1   1   1   0   2   2   1   2   2   1   1   1   1   1   2   1   1   1   2   2   1   1   1   1   2   1   2   2   1   1   0   1   1   1   1   1   0   0   1   1   0   1   1   1   1   0   2   0   1   1   2   0   1   0   1   1   0   2   1   1   1   0   1   0   1   2   1   1
 MK-3-14                1   1   2   1   2   1   2   0   1   0   2   1   0   0   1   1   1   0   0   1   2   0   1   1   0   1   0   0   2   1   1   0   2   1   2   1   1   1   1   0   1   2   1   1   1   1   1   0   1   0   0   1   1   1   1   2   0   1   1   1   1   0   0   0   1   1   1   0   2   0   1   1   2   1   0   1   1   1   0   1   2   1   1   1   1   1   1   2   1   1   2   2   0   0   1   1   0   2   1   0   2   0   0   2   1   2   2   2   0   2   2   2   0   1   1   1   1   0   0   1   1   1   1   1   0   1   1   1   1   1   0   1   1   1   1   0   2   2   1   1   2   1   1   1   1   1   2   1   1   1   1   1   1   0   1   1   2   1   2   2   0   1   0   1   1   1   1   1   0   0   0   1   1   1   1   1   1   0   1   0   1   1   2   0   1   0   1   0   0   2   1   1   1   0   1   0   1   2   1   1
 MK-3-15                0   1   2   2   2   1   2   1   1   0   2   1   0   0   0   1   1   0   0   0   2   0   1   1   0   1   0   0   2   1   1   0   2   0   2   1   1   1   1   0   0   2   1   1   0   1   1   0   1   0   0   1   1   1   1   1   0   1   1   1   1   2   0   0   1   1   1   0   2   1   1   1   2   1   0   1   1   1   0   1   1   1   0   1   1   1   0   2   1   1   2   2   0   0   2   1   0   2   0   0   2   0   0   2   1   2   1   2   0   2   2   2   0   1   1   2   1   0   0   1   1   1   1   0   0   1   1   1   1   1   0   1   0   1   1   0   2   2   1   1   1   1   1   1   1   1   2   1   2   0   1   1   1   0   1   1   2   0   1   2   0   1   0   2   1   1   1   1   0   0   0   1   1   1   1   1   1   0   1   0   2   1   2   0   0   1   1   0   1   2   1   1   1   0   1   0   1   2   1   1
 MK-3-16                0   1   2   2   2   2   1   1   1   1   1   1   0   1   0   1   1   0   0   0   2   1   1   1   0   0   0   0   1   1   1   1   2   0   2   1   2   1   1   0   0   2   1   0   0   1   1   1   1   0   0   1   1   1   1   1   0   1   1   1   1   2   0   0   1   1   1   0   2   1   1   1   2   1   0   1   1   1   0   1   1   1   0   1   1   1   0   1   1   1   2   2   0   0   2   1   0   2   0   1   2   1   0   2   0   2   1   2   0   2   2   2   0   1   1   2   1   0   1   1   1   1   1   1   0   1   0   1   1   1   0   1   0   1   2   0   2   2   1   1   1   1   1   1   1   2   2   1   1   1   1   1   1   1   1   1   2   0   1   1   0   1   0   2   1   1   1   1   0   0   0   1   1   1   1   1   2   0   0   0   1   0   2   0   0   1   1   0   1   2   1   1   0   0   1   0   1   2   1   1
 MK-4-1                 0   2   2   1   1   2   1   0   0   0   2   2   1   1   0   0   1   1   1   0   1   2   1   1   1   0   1   1   2   1   2   1   1   1   1   1   1   0   0   1   1   1   1   1   1   1   0   2   1   0   1   1   1   2   1   1   2   0   1   1   0   0   1   1   1   1   1   0   1   2   2   0   0   1   1   1   1   1   2   2   1   1   2   0   1   0   2   1   0   0   0   2   2   1   2   2   2   1   0   1   1   2   1   1   0   1   1   1   1   0   1   1   0   2   1   0   0   1   1   1   1   0   1   2   2   2   0   1   1   0   0   2   2   0   1   1   1   2   0   2   1   1   2   1   2   0   1   0   0   0   2   1   1   0   1   1   2   0   1   0   2   0   1   1   2   0   0   1   1   1   1   1   1   1   0   1   1   1   1   2   0   2   0   0   0   0   0   1   1   2   0   0   2   1   2   1   2   0   1   1
 MK-4-2                 0   2   2   1   1   2   1   0   0   0   2   2   1   1   0   0   1   1   1   0   1   2   2   1   1   0   1   1   2   0   2   1   1   1   0   2   1   0   1   1   0   1   1   1   1   2   0   1   1   1   1   1   1   2   1   0   2   0   1   1   0   2   1   1   1   0   1   0   1   2   2   1   0   1   1   1   1   2   2   2   1   1   2   0   1   1   2   1   1   0   0   2   2   1   2   2   2   1   0   1   0   2   1   1   1   1   1   1   1   0   1   1   0   2   1   0   1   2   1   1   1   0   2   2   2   2   0   1   1   0   0   2   1   1   1   1   1   2   0   2   1   1   2   2   2   0   1   0   0   0   1   1   1   0   2   1   2   0   1   1   1   0   1   2   2   0   2   1   1   1   0   1   1   1   0   1   1   0   1   2   1   2   0   0   0   0   1   0   1   2   0   0   2   1   2   1   2   0   1   1
 MK-4-3                 0   1   2   1   1   2   0   0   0   0   2   2   1   1   0   1   1   1   0   0   1   2   2   2   1   0   1   1   2   0   2   1   1   1   0   2   1   0   1   2   0   1   1   1   1   2   1   1   1   1   0   1   1   2   1   1   2   0   1   1   0   1   1   1   1   0   1   0   1   1   1   1   0   1   1   1   1   2   2   2   1   1   1   0   0   1   2   1   1   0   0   2   2   1   2   2   2   1   0   1   1   2   1   1   1   1   1   1   1   0   1   1   0   2   1   1   0   2   1   1   1   1   2   2   1   2   0   1   1   1   1   2   2   1   1   2   2   1   0   2   1   1   2   2   2   0   1   0   0   1   1   1   0   0   2   1   2   0   1   0   1   0   1   2   1   0   2   1   1   1   1   1   1   1   0   1   1   0   0   2   1   2   1   0   0   0   2   0   1   2   1   0   2   1   2   1   2   0   1   1
 MK-4-4                 0   1   2   1   1   2   0   0   0   0   2   2   1   1   0   1   0   1   0   0   1   1   2   2   1   0   1   1   1   0   1   2   1   1   0   1   1   1   1   2   0   1   1   2   1   2   1   1   1   1   0   1   1   2   1   1   1   0   1   1   0   1   1   1   1   0   2   0   1   1   0   1   0   1   1   1   1   2   2   2   1   1   1   1   0   1   2   1   1   0   1   2   2   1   2   2   2   1   0   1   1   2   1   1   0   1   1   1   0   0   1   0   0   2   1   1   0   2   2   0   1   2   2   2   1   1   0   1   1   1   1   1   2   1   1   2   2   0   0   2   0   1   1   2   2   0   2   1   0   1   1   1   0   1   2   0   1   0   1   1   1   0   1   2   1   0   1   2   0   1   0   1   1   1   0   1   1   0   0   2   1   2   1   2   0   0   2   1   1   2   2   0   2   1   2   1   2   1   1   1
 MK-4-5                 1   1   0   0   1   1   0   0   0   0   2   2   1   1   1   1   1   1   0   0   1   1   2   2   1   0   1   1   1   0   1   2   1   1   0   1   1   1   2   2   0   1   1   2   0   2   1   1   0   1   0   1   2   2   1   1   1   1   0   1   1   2   1   1   1   1   2   0   2   1   0   1   0   1   1   1   1   2   2   1   1   1   2   2   0   2   2   1   1   0   2   2   2   1   1   2   2   0   0   1   1   2   0   1   0   1   1   1   1   1   1   0   0   2   1   1   0   1   1   0   1   2   2   2   1   1   0   1   1   1   0   1   2   1   1   2   2   0   0   1   1   1   1   2   2   0   2   1   0   0   1   1   0   1   2   0   2   0   1   1   1   0   1   2   1   0   0   2   0   1   0   1   1   1   0   1   1   0   0   2   1   2   1   2   0   0   2   1   1   2   1   0   2   1   2   1   2   1   1   0
 MK-4-6                 1   1   0   1   1   1   1   1   1   0   2   2   1   1   2   1   1   1   0   1   1   1   1   1   1   0   1   1   1   0   1   2   1   0   0   1   1   1   2   2   0   1   1   2   1   2   1   1   0   1   0   1   2   1   1   1   1   1   0   1   1   2   1   1   1   1   2   0   1   2   0   2   1   1   1   1   1   2   2   1   1   0   2   2   0   2   2   1   1   0   2   1   2   1   1   2   2   0   0   0   1   2   0   1   0   1   1   1   1   1   1   0   1   2   1   1   0   1   1   0   1   2   2   2   1   0   2   1   1   1   0   1   1   1   1   2   2   0   0   1   1   1   1   2   1   1   2   2   0   1   1   1   0   1   2   2   2   1   1   1   1   0   1   2   1   1   0   2   0   1   1   1   1   1   0   2   1   1   0   1   1   1   2   2   0   0   2   1   1   2   1   0   2   1   2   1   2   1   1   0
 MK-4-7                 1   1   0   1   1   1   1   1   1   0   2   2   2   1   2   1   1   1   0   1   1   1   1   2   1   0   1   1   1   0   1   2   2   0   0   2   1   1   2   2   0   0   1   2   0   2   1   1   0   1   1   1   2   1   1   1   1   1   1   1   2   2   0   1   1   1   2   1   1   2   0   2   0   1   1   1   2   2   2   1   1   0   2   2   1   2   2   1   1   0   2   1   2   1   1   2   2   1   0   0   1   2   0   1   0   1   1   1   1   1   1   0   1   2   1   1   0   1   1   0   1   2   2   2   1   0   2   1   1   1   0   1   1   0   1   1   2   0   0   1   1   1   1   2   1   1   1   2   1   1   1   1   0   1   1   2   2   1   1   1   1   0   0   2   1   1   0   1   0   1   1   1   1   1   1   2   2   1   0   1   1   1   2   2   0   0   2   1   1   2   1   0   1   1   2   1   1   1   1   0
 MK-4-8                 1   2   0   2   2   1   1   1   2   0   2   2   2   1   2   1   1   1   0   1   2   1   1   2   1   0   2   1   1   1   1   2   2   0   0   2   1   1   2   2   0   0   1   2   0   2   1   1   0   1   1   1   2   1   1   1   1   1   1   1   2   2   0   1   1   1   2   1   1   2   0   1   0   1   1   1   2   1   2   1   2   0   2   2   2   2   2   1   1   0   2   1   2   1   1   2   2   1   0   0   1   2   1   0   0   1   1   1   1   1   1   0   1   2   1   2   0   1   1   1   1   2   2   2   1   0   0   1   1   2   0   1   1   0   2   2   1   0   1   1   1   1   0   2   0   1   1   2   1   1   1   2   0   1   1   2   2   1   1   1   1   0   0   2   1   1   1   1   1   2   0   0   1   1   1   2   2   2   0   1   1   1   2   2   0   0   2   1   1   2   1   0   1   1   1   1   1   1   1   0
 MK-4-9                 1   2   0   2   1   2   1   1   2   0   2   2   1   1   0   1   1   1   0   1   2   1   1   1   1   0   2   1   0   1   1   2   1   0   0   2   1   0   2   1   1   0   1   2   0   2   1   1   1   1   1   1   2   1   1   1   1   1   1   1   2   2   0   1   1   1   2   1   1   2   0   1   0   2   1   1   2   1   2   1   2   0   2   2   2   2   2   1   1   0   1   1   2   1   1   1   2   1   0   0   2   2   1   0   0   1   1   1   1   1   1   0   1   2   1   2   0   1   1   1   1   2   2   2   2   0   1   1   1   2   0   1   1   0   1   2   1   1   1   0   1   1   0   2   0   1   1   1   1   1   1   2   0   1   1   2   2   1   1   1   1   1   0   2   1   1   1   1   1   2   0   0   1   1   2   2   1   2   0   1   1   1   2   2   0   0   2   1   2   2   1   0   1   1   1   1   1   1   1   0
 MK-4-10                0   2   1   2   1   2   0   1   2   0   2   1   1   1   0   1   1   1   0   1   2   1   1   1   2   0   2   1   0   1   1   1   1   0   0   1   1   1   2   1   1   0   1   2   0   1   1   1   1   1   1   1   2   1   1   1   1   1   2   1   1   2   0   1   1   1   2   1   1   2   0   1   2   2   1   1   2   1   2   1   1   0   2   2   2   1   2   1   1   0   1   1   1   1   1   1   2   1   0   0   2   1   1   0   0   1   1   1   1   1   1   1   1   2   1   2   0   2   2   1   1   2   2   2   2   1   0   1   1   2   0   0   1   0   1   2   1   1   1   0   1   1   0   1   0   1   1   1   1   1   1   2   0   1   1   2   2   1   1   1   1   2   1   2   1   1   1   1   1   2   1   0   1   1   2   2   1   2   0   1   1   1   2   2   0   0   1   1   2   2   1   0   1   1   1   1   2   1   1   0
 MK-4-11                1   2   1   2   1   2   0   1   2   0   2   1   1   1   0   1   1   1   0   1   2   1   1   0   1   0   2   1   0   1   1   1   2   0   0   0   2   2   2   1   2   0   1   2   0   1   1   1   1   1   1   1   2   1   2   1   1   1   1   1   1   2   0   1   1   1   1   1   1   2   0   1   2   2   2   1   2   1   2   1   1   0   2   2   2   1   2   1   0   1   1   1   1   1   1   2   2   1   0   0   2   1   1   0   0   1   1   1   1   0   1   2   1   2   1   2   0   2   2   1   1   2   2   2   2   1   0   1   1   1   0   0   1   0   1   1   1   1   2   0   1   1   0   0   0   1   1   2   0   1   1   2   1   1   1   1   2   1   1   2   1   2   0   1   1   2   1   1   1   2   1   0   1   1   2   2   1   2   1   1   1   1   2   2   0   0   1   2   2   2   1   0   1   1   2   1   1   1   1   0
 MK-4-12                0   1   1   2   1   2   0   1   2   0   2   1   1   1   0   1   1   1   0   0   2   1   1   0   1   0   2   1   0   1   1   1   2   0   0   0   2   2   2   1   2   0   2   2   0   2   1   1   1   1   1   1   1   1   2   1   1   0   1   1   2   2   0   1   1   1   1   2   1   2   0   1   2   2   2   1   2   1   2   1   1   0   2   2   2   1   2   1   0   1   1   1   0   1   1   2   2   1   0   0   2   1   1   0   0   1   1   1   1   0   1   2   1   2   1   1   0   2   2   1   1   2   2   1   2   1   0   2   1   1   1   0   1   0   1   0   1   2   2   0   0   1   0   0   0   1   2   1   0   1   1   2   1   1   1   1   2   1   1   2   1   2   0   1   1   1   1   2   1   2   1   1   1   1   2   2   1   2   2   1   1   1   1   2   0   0   1   2   2   2   1   0   1   1   2   0   1   1   1   0
 MK-4-13                0   1   2   2   2   2   0   1   1   0   2   1   1   1   0   1   2   2   0   1   2   1   2   0   1   0   1   1   0   1   1   0   2   1   0   0   2   2   2   1   2   0   2   1   0   2   1   2   1   1   1   0   0   1   2   1   1   1   0   1   2   2   0   1   1   1   1   2   0   2   0   1   2   2   2   1   2   1   1   1   2   0   2   2   1   1   2   1   0   0   1   0   0   2   1   2   2   1   1   0   2   1   1   0   0   1   1   1   0   0   1   2   1   2   1   1   0   1   2   1   2   2   2   1   2   1   0   1   1   1   1   0   1   1   2   0   1   2   2   0   0   2   0   0   2   0   0   2   0   1   1   2   2   1   1   1   2   1   0   1   1   2   0   1   1   0   1   2   0   2   1   1   1   2   2   2   1   2   2   1   1   1   1   2   0   1   1   0   2   2   2   1   1   1   2   0   0   1   1   0
 MK-4-14                1   1   2   2   2   2   1   0   1   0   2   1   1   1   0   0   2   2   0   0   1   1   2   0   1   0   1   1   0   1   1   1   2   1   0   1   2   1   2   0   2   0   2   1   0   2   1   2   1   1   1   0   0   1   2   1   1   1   0   2   2   2   0   1   1   1   1   2   1   1   0   1   1   2   2   1   2   1   1   1   2   0   2   2   2   1   2   1   0   0   1   0   0   2   1   1   1   1   1   0   2   0   1   1   1   1   1   1   0   0   1   2   2   2   0   0   0   0   2   1   2   2   2   0   2   1   0   1   1   1   1   1   1   1   1   0   1   2   1   0   1   2   0   1   2   0   0   2   0   1   1   2   2   1   1   1   1   2   0   0   1   2   0   1   2   0   1   1   0   2   1   2   1   2   2   2   1   2   2   1   1   1   1   2   1   1   1   0   2   2   2   1   1   1   1   0   1   1   1   0
 MK-4-15                1   1   2   2   2   1   1   0   1   0   2   2   1   1   0   0   2   2   1   0   1   1   2   0   1   0   1   1   0   0   1   1   2   1   0   0   2   1   2   0   2   0   2   2   0   1   1   2   0   2   1   0   0   1   2   1   1   1   0   2   2   2   0   1   1   1   2   2   1   1   0   1   1   1   2   1   1   1   1   1   2   0   2   2   2   1   2   1   0   0   1   0   0   2   1   1   1   1   1   1   2   0   1   1   1   1   1   1   1   0   1   2   1   2   1   1   0   0   2   1   0   2   2   0   2   2   0   1   1   1   1   0   0   2   1   0   1   1   1   0   1   2   0   1   1   1   0   2   0   1   1   2   2   1   1   1   1   2   0   0   1   2   0   0   2   0   1   1   0   2   1   1   1   2   2   2   1   2   2   1   1   1   1   2   1   1   1   1   2   2   2   1   1   1   1   0   1   1   1   0
 MK-4-16                1   1   2   2   2   1   1   0   1   0   2   1   1   1   0   0   2   2   1   0   2   0   0   1   1   0   1   1   0   0   1   1   2   2   0   0   2   1   2   0   2   0   1   2   1   0   1   1   0   2   1   0   1   1   2   1   1   1   0   2   2   1   0   1   1   1   2   1   1   1   0   1   1   1   2   1   1   1   1   1   2   0   2   2   0   1   2   1   0   1   0   0   1   2   1   1   1   1   1   2   2   0   1   1   1   0   1   2   1   0   1   2   1   2   1   1   0   0   2   1   0   2   2   1   2   1   1   1   1   0   1   1   0   2   1   0   0   1   1   0   2   1   0   1   1   1   0   2   0   0   2   2   1   0   1   1   1   2   0   0   1   2   0   0   1   0   1   1   0   2   1   1   1   2   2   2   1   2   2   1   1   1   1   2   2   1   1   1   2   2   1   1   1   1   2   0   1   1   1   0
 MK-5-1                 0   1   2   1   1   2   1   0   2   2   1   0   1   0   2   1   1   1   0   0   1   2   1   1   1   1   2   1   2   0   2   1   2   0   2   1   2   1   1   0   2   0   0   2   0   0   1   1   2   0   2   1   2   2   2   0   1   0   1   1   2   1   2   1   0   1   1   0   1   1   1   1   1   1   0   2   1   2   0   2   1   1   0   1   1   1   2   2   0   1   2   1   1   1   1   2   0   1   0   2   0   1   1   1   1   2   0   2   1   0   1   0   1   2   2   1   0   0   0   1   0   0   0   2   0   2   1   2   0   2   2   1   0   0   0   1   1   1   2   1   2   0   2   2   2   1   1   1   1   2   0   2   0   1   2   1   0   1   1   1   2   1   2   1   2   1   1   2   0   1   1   0   0   0   0   2   1   1   2   1   2   1   0   1   1   1   1   1   2   1   0   1   0   2   2   0   2   1   1   0
 MK-5-2                 0   1   2   1   2   1   1   0   2   2   2   0   1   0   1   2   1   1   0   0   1   2   1   1   1   1   1   1   2   0   1   1   2   0   2   1   2   1   1   0   2   1   1   1   1   0   1   1   2   1   2   1   2   2   2   0   1   0   0   1   2   2   1   1   0   1   2   1   1   1   1   1   1   1   0   2   0   2   0   2   0   1   1   1   1   1   2   2   0   1   2   1   2   1   1   1   0   1   0   2   0   1   1   1   1   2   1   2   1   0   2   0   1   2   0   1   0   1   1   2   0   0   0   2   0   2   1   2   0   2   2   1   0   0   0   1   1   1   2   1   2   0   2   2   2   1   1   1   1   1   0   2   0   1   2   1   0   1   1   2   2   1   2   0   2   0   1   2   0   2   1   0   0   0   0   2   1   1   2   1   1   1   0   1   1   1   1   1   2   0   0   1   0   2   2   0   2   1   2   0
 MK-5-3                 0   1   2   1   2   1   1   0   2   1   2   1   2   0   1   2   1   1   0   0   1   2   1   1   2   1   1   1   2   0   1   0   1   1   2   0   1   1   0   0   2   1   1   0   1   0   1   1   2   1   2   1   2   2   2   0   1   0   0   1   2   2   1   1   0   1   1   1   1   1   1   1   2   1   0   2   1   2   0   2   0   2   1   1   1   1   2   1   0   1   2   1   2   1   0   2   1   1   0   2   0   0   1   1   1   2   1   2   1   0   1   0   2   2   0   1   1   1   1   2   0   0   0   2   0   2   1   2   0   2   2   1   0   0   0   1   1   1   2   1   2   0   2   2   2   1   2   1   1   1   0   2   0   1   2   1   0   1   1   2   1   1   2   1   2   0   1   2   0   2   0   0   0   1   0   2   1   1   2   2   1   1   0   1   2   1   1   1   2   0   0   1   0   2   2   1   2   2   2   0
 MK-5-4                 0   1   2   1   2   1   1   0   2   1   2   1   2   0   1   2   1   1   0   0   2   2   1   1   1   1   1   1   1   0   1   0   1   1   1   0   1   0   1   0   2   1   1   0   1   0   1   0   1   1   2   1   1   2   2   0   1   0   1   1   2   1   1   1   0   2   1   1   1   1   2   1   2   1   0   2   1   2   0   2   0   2   1   1   1   1   2   1   0   1   2   1   2   1   0   2   1   1   0   2   0   0   2   1   2   2   1   2   0   0   0   0   2   1   1   1   1   1   1   2   1   0   1   2   0   2   1   2   0   1   2   0   1   0   1   1   2   0   2   1   2   0   2   2   2   1   2   1   1   1   1   2   0   1   2   2   0   0   1   2   1   1   2   1   2   0   1   2   0   2   0   0   0   1   0   2   1   0   2   2   1   1   0   1   2   1   1   0   2   0   1   0   0   2   2   1   2   0   2   0
 MK-5-5                 0   1   2   1   2   1   1   0   2   1   2   2   2   0   1   2   2   0   0   0   2   2   1   1   1   2   1   1   1   0   1   0   1   1   1   1   1   0   1   0   2   1   1   0   1   0   1   1   1   1   2   1   1   2   2   0   1   0   1   1   2   1   1   1   0   2   1   1   1   1   1   1   1   1   0   2   1   1   0   2   0   2   1   2   1   1   2   1   0   1   2   1   2   1   0   2   1   2   1   2   0   0   2   1   2   1   1   2   0   1   0   0   2   2   1   1   1   1   2   2   1   0   0   1   0   2   1   1   0   1   2   0   1   0   1   1   2   0   2   1   2   0   2   2   1   1   2   1   1   1   2   2   0   2   2   2   0   0   2   2   2   1   2   1   2   1   1   2   0   2   0   0   0   0   0   2   1   0   2   2   1   1   0   1   1   1   1   0   2   0   1   0   0   2   2   1   2   0   2   0
 MK-5-6                 0   1   1   1   2   1   1   0   2   1   1   2   2   0   1   2   2   0   0   1   2   2   1   1   1   2   1   1   0   0   1   1   1   1   0   1   1   0   1   0   1   2   0   0   1   0   2   1   1   1   2   1   2   2   2   0   1   0   1   1   2   1   1   1   1   2   1   1   1   1   1   1   1   1   1   2   1   2   0   2   0   2   1   2   1   1   2   2   0   2   2   2   2   1   0   1   1   1   1   2   0   0   2   1   1   1   1   2   0   1   0   0   2   2   1   1   0   1   2   2   1   0   1   1   0   2   1   1   0   1   2   0   2   0   1   0   2   0   2   1   2   0   1   2   1   0   2   1   1   1   2   2   1   2   0   2   0   0   2   2   2   1   2   1   2   1   1   2   0   2   0   0   0   0   1   2   1   0   1   2   1   1   0   1   1   2   1   0   2   0   1   0   0   2   2   1   1   0   2   1
 MK-5-7                 1   2   2   1   2   1   1   0   2   1   1   2   2   0   1   1   2   1   1   1   2   1   1   1   1   2   1   1   0   0   0   1   0   0   0   0   1   1   2   0   1   2   0   0   1   0   2   1   1   1   0   1   2   2   2   0   1   0   1   1   2   0   1   1   1   2   0   1   1   1   2   1   1   1   1   2   1   2   0   1   0   2   1   2   1   1   2   1   0   2   2   2   2   1   0   1   1   1   1   2   0   1   2   1   1   1   1   2   0   1   0   0   2   2   2   1   0   1   2   1   1   0   1   1   0   2   1   1   0   1   0   0   2   0   1   0   2   0   2   1   1   0   1   1   1   0   2   1   1   0   2   2   1   2   0   2   0   0   2   2   2   2   2   0   2   1   1   2   0   2   0   0   0   0   1   2   1   0   1   1   1   1   0   1   1   2   1   0   2   1   1   0   0   2   2   2   1   0   2   1
 MK-5-8                 0   2   2   1   2   1   1   0   1   1   1   2   2   0   0   1   2   0   1   1   1   1   1   1   2   1   1   1   0   0   0   0   0   0   0   0   1   1   2   0   1   2   0   0   1   0   2   1   1   1   1   1   1   2   2   1   0   0   2   2   2   0   0   1   1   1   1   1   1   1   2   0   2   1   1   2   0   2   0   2   0   2   1   2   1   2   2   0   0   2   2   1   1   1   1   1   1   1   1   2   0   1   2   1   1   1   0   2   1   2   0   0   2   2   2   1   0   1   1   1   1   1   1   2   0   2   1   1   0   1   0   0   2   0   1   0   2   0   2   1   2   0   1   1   1   0   2   1   1   0   2   1   2   2   0   2   0   0   2   2   2   2   2   0   2   1   0   2   0   1   0   1   0   0   1   2   1   0   1   1   1   1   0   1   1   2   1   0   2   1   1   0   0   2   2   2   1   0   2   1
 MK-5-9                 0   2   2   1   2   1   1   1   1   0   1   2   2   0   0   1   2   0   1   1   1   1   1   0   1   1   1   1   0   0   0   1   0   0   0   1   1   1   2   0   1   2   0   0   1   0   2   2   1   1   0   1   0   2   2   1   0   0   1   1   2   0   0   0   1   1   1   1   1   0   2   0   2   1   2   1   0   2   1   2   0   2   1   1   1   2   1   0   0   2   1   1   1   1   1   1   1   1   1   2   0   1   2   1   1   1   1   2   1   2   0   1   2   2   2   1   0   2   1   1   1   0   1   2   1   2   1   2   0   1   0   0   2   0   1   0   2   0   0   1   2   0   1   1   1   1   2   1   1   0   2   1   2   2   0   2   0   0   2   2   1   2   2   0   2   1   0   2   0   1   0   1   0   0   1   2   0   0   1   1   1   1   0   1   1   2   1   0   2   1   1   0   0   2   2   2   1   1   2   1
 MK-5-10                1   2   2   1   2   1   0   0   0   1   1   1   2   0   0   1   2   1   1   1   1   1   1   0   1   1   1   1   0   0   1   1   0   0   0   1   1   1   1   0   1   2   0   0   2   1   1   2   1   1   0   1   0   2   0   1   1   0   1   1   2   0   0   0   1   1   1   1   1   0   2   0   2   1   2   1   0   2   1   2   0   1   1   1   1   2   1   0   0   2   0   1   1   1   1   1   1   1   1   2   0   1   2   1   0   1   1   2   1   2   1   0   1   2   2   1   0   2   1   1   0   0   1   2   1   2   1   2   1   1   0   0   2   0   1   0   2   0   0   1   2   0   1   1   0   1   1   0   1   0   2   1   1   1   1   0   0   0   2   2   1   2   2   0   1   0   0   2   0   1   0   1   0   0   0   2   0   0   1   1   1   1   0   1   1   2   2   0   2   1   0   0   0   2   2   2   1   0   2   1
 MK-5-11                0   2   2   1   2   1   0   0   0   1   1   1   2   0   0   1   2   0   1   1   1   1   1   0   2   2   1   2   0   0   1   1   0   1   0   0   0   2   1   1   1   2   1   0   2   1   1   2   1   2   0   1   0   2   0   1   1   0   1   1   2   0   0   0   0   1   2   1   2   0   2   0   2   2   2   0   0   2   1   2   1   1   1   1   1   2   1   0   0   2   1   1   1   1   1   1   1   1   1   2   0   1   2   2   0   1   1   2   1   2   1   0   2   2   1   0   0   2   1   2   0   0   0   2   1   0   1   2   1   0   0   1   2   1   1   0   2   1   0   1   2   0   1   1   0   1   0   0   1   0   2   1   1   1   1   0   1   0   2   2   1   2   1   1   1   0   0   2   0   1   0   1   0   0   0   2   0   0   1   1   1   1   0   1   1   2   2   0   2   1   0   0   1   1   1   2   1   0   2   1
 MK-5-12                1   2   2   0   2   0   0   1   0   2   1   1   2   1   0   1   2   1   1   2   1   0   1   0   2   2   1   2   0   0   1   1   0   1   1   0   0   1   1   1   1   1   1   0   2   1   1   2   1   2   1   1   0   2   1   1   0   0   1   1   2   0   1   0   0   1   2   1   2   0   2   0   2   2   2   0   1   1   1   2   1   1   1   2   1   2   1   1   0   2   1   1   1   1   2   1   1   1   0   2   1   1   2   2   1   1   2   2   1   2   1   0   2   1   1   0   0   2   1   2   1   0   1   2   1   0   1   2   1   0   0   1   2   1   1   0   2   1   0   1   2   0   0   1   0   1   0   0   1   0   2   1   1   1   1   0   1   1   1   2   0   2   1   1   1   1   0   2   0   2   0   1   0   0   0   1   0   0   1   2   0   1   0   1   2   1   2   1   2   2   1   1   1   1   1   2   1   0   1   1
 MK-5-13                1   2   2   1   2   1   0   1   0   2   2   1   2   1   0   1   1   1   1   2   1   0   1   0   2   2   1   2   1   0   1   1   0   0   1   0   0   1   1   1   1   1   1   0   2   1   1   2   2   2   1   1   0   1   1   2   0   1   1   1   2   0   0   0   0   1   1   0   2   1   2   0   2   2   2   0   0   2   1   2   1   2   1   1   1   2   1   1   0   2   1   1   1   1   2   1   1   1   1   2   1   1   2   2   1   1   2   2   1   2   1   0   1   1   1   0   0   2   1   1   1   1   1   1   1   0   1   1   1   1   0   1   2   1   0   0   2   2   0   1   2   0   0   2   0   1   0   0   1   1   2   1   1   0   1   0   2   1   1   2   0   2   1   0   0   1   0   2   0   2   0   1   0   0   0   2   1   0   1   2   0   0   0   1   2   2   1   2   2   2   2   1   1   0   1   2   1   0   1   2
 MK-5-14                1   2   2   1   2   2   0   1   0   2   2   2   2   1   1   0   1   1   1   2   1   0   1   0   2   2   1   1   1   1   1   1   0   0   0   0   0   1   1   1   1   1   2   0   2   1   1   2   2   2   2   1   0   2   1   2   0   1   1   1   2   0   1   0   1   1   1   0   2   1   2   0   2   1   2   0   0   2   1   2   1   2   1   2   1   2   1   1   0   2   1   1   1   1   1   1   1   1   1   2   1   1   2   2   1   1   1   2   1   1   1   0   1   1   1   0   0   2   1   1   1   1   1   1   0   0   1   1   1   1   0   1   2   1   1   0   1   2   0   1   2   0   0   2   0   1   0   0   1   1   2   0   0   0   1   1   2   1   1   1   1   2   1   0   0   2   0   2   0   1   1   1   0   0   0   2   0   1   1   2   0   0   0   1   2   2   1   0   2   2   2   1   1   0   1   2   1   0   1   2
 MK-5-15                1   2   2   1   2   1   0   1   0   2   2   2   2   1   1   0   1   2   2   2   1   0   1   0   2   1   1   1   1   1   1   1   0   0   0   0   1   1   1   0   1   1   2   1   2   1   1   2   2   2   1   1   0   2   1   2   0   1   0   1   2   0   1   0   1   0   1   0   2   1   2   0   2   0   2   0   1   2   1   1   0   2   1   2   1   2   1   1   0   2   1   1   1   1   0   1   1   1   1   2   1   1   2   2   1   1   1   2   2   1   1   0   1   1   1   1   0   2   1   1   1   1   1   1   0   0   1   1   1   1   0   1   2   1   2   1   1   2   1   2   2   0   0   2   0   0   0   0   1   1   2   0   0   0   1   1   2   1   1   1   1   2   0   0   0   2   0   2   0   0   1   1   0   0   0   2   0   1   1   1   0   0   0   0   2   2   2   1   2   1   2   2   1   0   1   2   0   1   2   2
 MK-5-16                1   1   2   1   2   1   0   1   0   2   1   2   2   1   1   0   1   2   2   2   1   0   2   0   1   0   1   1   2   1   0   1   2   0   0   1   1   1   1   0   1   1   2   1   1   1   1   2   2   2   1   2   0   2   1   1   0   1   1   1   2   0   1   0   2   0   1   0   2   1   2   0   2   0   2   0   1   2   1   1   0   2   1   2   1   1   1   1   1   2   1   2   1   1   1   1   1   1   1   2   1   1   2   2   1   1   1   2   2   1   1   0   1   1   1   1   0   2   2   1   1   1   1   0   0   0   0   1   1   1   0   0   2   1   1   2   1   1   1   2   2   0   1   2   0   0   1   1   1   1   2   0   0   0   1   1   2   1   1   1   1   2   1   0   0   2   0   1   0   0   1   1   0   0   1   2   0   1   1   1   0   0   0   0   2   2   2   1   1   1   2   2   1   0   0   2   0   0   2   2
 MK-6-1                 1   2   1   1   1   0   1   0   0   1   1   2   1   1   0   2   1   2   1   0   2   1   0   2   1   1   2   2   0   1   1   1   2   0   0   1   0   1   2   0   1   0   0   1   1   2   2   0   1   1   2   2   1   1   0   1   2   1   1   2   0   1   1   2   2   2   1   0   0   0   1   0   1   0   0   1   0   1   0   0   2   1   1   2   0   2   2   1   0   2   1   0   1   1   1   0   1   2   0   2   0   2   0   2   2   2   2   1   0   1   2   1   0   1   1   0   2   1   0   2   1   1   1   2   0   0   1   1   1   0   1   1   0   2   1   1   2   1   1   2   1   2   0   1   1   0   1   2   1   0   2   1   1   0   2   2   1   1   1   2   1   1   1   0   0   1   2   0   1   0   0   2   1   1   1   1   2   0   1   0   1   1   0   1   0   0   1   1   1   2   0   1   2   0   2   1   1   1   1   1
 MK-6-2                 1   1   1   1   2   0   1   0   0   1   1   1   1   1   0   2   1   2   0   1   2   1   0   2   1   1   2   2   0   1   1   1   2   0   0   1   1   1   2   0   1   0   0   1   1   2   2   1   0   1   1   2   1   1   0   1   2   1   1   2   0   0   1   2   2   2   0   0   1   0   1   0   1   0   0   1   0   1   0   0   2   1   1   2   0   2   2   1   0   2   0   0   1   0   2   0   1   2   1   2   0   1   0   2   2   2   2   1   0   1   2   1   0   1   1   1   1   1   0   2   2   1   1   2   0   0   1   1   1   0   1   1   0   2   1   1   2   1   1   2   1   2   0   1   1   0   2   2   1   0   1   1   2   0   2   1   2   1   1   2   1   1   1   0   0   0   1   1   1   0   0   2   2   1   1   1   2   0   1   0   1   1   0   1   0   0   1   1   1   2   2   1   1   0   2   1   1   1   1   1
 MK-6-3                 1   1   2   1   2   0   1   1   0   1   1   1   1   1   0   2   1   2   0   1   2   1   1   1   1   0   2   1   0   1   2   1   2   1   0   1   1   1   1   1   1   1   0   0   1   2   2   1   0   1   1   1   1   1   1   1   2   1   0   2   1   0   1   2   2   2   0   1   1   0   1   0   1   0   2   1   0   1   0   0   2   1   1   2   0   1   2   1   0   2   0   1   1   1   2   0   1   2   1   2   0   1   0   2   2   1   2   1   0   1   2   1   0   0   1   1   1   2   0   2   2   1   1   2   1   0   1   1   1   0   1   2   0   2   1   1   2   1   1   2   0   1   0   1   1   0   2   2   1   0   1   2   2   0   2   1   2   1   1   2   1   1   1   0   0   0   0   1   1   0   1   2   2   0   1   1   2   0   1   0   1   2   1   1   0   0   1   1   1   2   2   1   1   0   1   1   1   1   0   1
 MK-6-4                 2   1   2   1   2   0   1   2   0   1   1   2   1   1   0   2   0   2   0   1   2   1   1   1   1   0   2   1   0   2   1   1   2   1   0   1   2   1   1   0   1   1   0   0   1   2   2   1   0   1   1   1   1   1   0   1   2   1   0   2   1   1   1   2   1   2   1   1   1   0   1   0   1   0   2   1   0   1   0   0   2   1   1   2   0   1   1   0   0   2   0   1   1   1   2   0   1   2   1   1   0   2   0   1   1   0   2   1   0   1   2   1   1   0   1   1   1   2   0   2   1   1   1   2   1   0   1   0   1   0   2   2   0   2   1   1   2   1   0   2   1   1   0   1   1   0   2   1   1   0   1   2   2   0   2   2   2   1   1   2   1   1   1   0   1   0   0   1   1   0   1   1   2   0   1   2   2   1   1   0   1   2   1   1   0   0   1   1   1   2   1   1   1   0   0   1   1   1   0   0
 MK-6-5                 2   1   1   1   2   0   0   2   1   1   1   2   0   1   1   2   0   2   0   1   0   1   2   1   1   1   2   0   0   2   1   1   2   2   0   1   2   1   1   0   1   1   0   0   1   2   2   1   0   1   1   1   1   1   0   0   2   1   0   0   2   1   1   2   1   2   1   1   1   0   1   0   1   0   0   1   0   1   0   1   2   2   1   2   0   1   1   0   1   2   0   2   1   1   2   0   1   2   0   0   1   2   0   1   1   0   2   1   0   0   2   1   1   0   1   1   1   2   0   2   1   1   1   2   1   0   1   0   0   0   2   2   0   2   1   1   2   1   0   2   0   1   0   2   1   0   2   1   1   0   0   2   2   1   2   2   1   1   1   2   1   1   1   1   1   0   0   1   1   0   1   2   2   0   1   1   2   1   1   0   2   1   1   1   0   0   1   1   1   2   1   1   1   0   1   1   0   1   0   0
 MK-6-6                 2   1   1   1   2   0   0   1   0   0   1   2   0   2   1   2   0   2   0   1   0   1   2   0   2   2   2   0   0   2   0   1   2   2   0   0   1   1   1   0   1   1   0   1   2   2   2   1   0   1   0   1   1   2   0   0   2   1   0   0   1   1   1   2   1   2   1   1   1   0   1   0   0   0   0   1   0   1   0   1   2   2   1   2   0   1   1   0   1   2   0   2   1   1   2   0   1   2   1   0   1   1   1   1   0   0   2   1   1   0   2   1   1   0   2   1   0   2   0   2   2   1   1   2   1   0   1   0   1   0   2   2   0   1   1   1   1   1   0   2   0   1   0   2   1   1   2   2   1   0   0   2   2   1   2   2   1   1   1   2   1   1   1   1   1   2   0   0   0   2   2   2   2   0   1   1   1   1   1   0   2   2   1   1   0   0   1   1   1   2   1   1   1   1   1   1   1   0   0   1
 MK-6-7                 2   1   1   1   2   0   0   1   0   1   0   2   0   2   1   2   1   2   0   1   0   1   2   1   2   2   1   1   1   2   0   1   1   2   0   0   1   1   0   0   1   1   0   2   1   2   2   1   0   1   0   0   1   2   0   0   2   1   0   0   0   1   1   2   1   2   1   1   1   1   1   0   0   0   0   1   0   1   0   2   2   2   2   2   0   0   1   0   0   2   1   1   1   1   1   0   1   2   1   0   1   0   1   1   0   0   2   1   1   0   2   1   1   0   1   1   0   2   0   1   2   1   1   2   1   0   1   0   2   0   2   2   0   1   1   1   1   1   0   1   0   1   1   2   1   0   2   2   1   2   0   2   1   1   2   2   1   1   1   1   1   1   0   1   1   1   0   0   1   2   2   2   2   0   1   1   1   1   0   0   2   2   1   1   0   0   2   1   1   2   1   1   1   1   1   1   1   0   0   1
 MK-6-8                 1   1   0   1   2   0   0   1   0   1   0   2   0   2   1   2   1   2   0   1   0   1   2   1   2   2   0   1   1   2   0   1   1   2   0   0   1   1   1   0   1   1   0   2   1   1   2   1   1   0   0   1   2   2   0   0   1   1   0   0   0   1   1   2   1   2   1   1   1   1   1   0   1   0   0   2   0   0   0   2   2   2   2   2   0   0   1   0   0   2   1   0   1   1   1   0   1   2   2   0   1   0   1   1   0   0   2   1   1   1   2   1   1   0   1   2   0   2   0   1   2   0   2   2   0   0   1   0   2   0   2   2   0   1   1   2   0   1   0   1   0   0   1   1   1   0   2   2   1   2   0   2   1   0   2   2   2   1   1   1   1   1   0   1   1   1   1   0   0   2   2   2   2   1   2   1   1   1   0   0   2   2   2   1   0   0   1   1   2   2   1   1   1   1   1   1   1   2   0   1
 MK-6-9                 1   1   0   1   1   0   0   1   0   1   0   2   0   2   1   2   1   2   1   1   0   0   1   1   2   2   0   1   1   2   1   1   1   2   0   0   1   1   1   0   1   1   0   2   1   2   2   1   1   0   0   0   2   2   0   0   1   1   0   0   0   1   1   2   1   2   1   1   1   1   1   0   1   0   0   2   0   0   0   2   1   2   2   2   0   0   1   0   0   2   1   0   1   2   1   0   1   2   2   0   1   1   1   0   1   1   2   1   1   1   2   1   1   0   1   2   0   1   0   1   2   1   2   2   1   0   0   0   2   0   2   2   0   1   0   2   0   1   0   1   0   0   1   1   1   0   2   2   1   1   0   1   1   0   2   2   2   2   1   1   1   1   0   1   1   1   1   0   0   2   2   2   2   1   2   1   1   1   0   0   2   2   1   1   0   0   2   1   2   2   1   1   1   0   1   1   1   2   1   1
 MK-6-10                1   1   0   1   1   0   1   1   1   1   1   2   0   2   1   2   1   1   1   1   0   1   1   1   2   2   0   1   1   2   1   1   1   2   0   0   1   1   1   0   1   1   0   2   2   2   2   1   1   0   0   0   2   2   0   0   1   1   0   0   0   1   1   2   1   1   1   1   1   2   1   0   1   0   0   2   0   0   0   2   0   2   2   2   0   0   1   0   0   1   1   0   1   2   1   0   1   2   2   0   0   0   2   1   1   1   2   1   1   1   2   1   2   0   1   2   0   1   0   2   1   1   2   2   1   0   1   0   1   0   2   1   0   0   0   2   0   0   0   0   0   0   1   0   1   0   2   2   1   0   1   2   1   0   2   2   2   2   0   1   2   1   0   0   1   1   1   0   0   1   2   2   2   2   2   1   1   1   1   0   2   2   1   1   0   1   1   1   2   2   1   0   1   0   1   1   1   1   1   1
 MK-6-11                1   1   1   1   1   0   2   2   2   1   1   2   0   2   1   2   1   1   2   1   0   1   1   1   0   2   1   1   0   2   1   2   1   2   0   0   1   1   1   0   1   1   0   2   1   2   2   1   1   0   0   0   2   2   0   0   1   1   0   0   0   0   1   2   1   1   1   1   1   2   1   0   1   0   1   2   0   1   1   2   0   2   2   1   0   0   1   1   0   1   1   1   1   2   1   0   1   2   2   0   1   1   2   1   1   1   2   0   2   1   2   1   2   0   1   2   1   1   0   2   1   1   1   0   1   0   1   0   1   0   2   1   1   0   0   1   0   0   0   0   0   0   2   0   0   0   2   2   0   2   1   2   1   0   1   2   1   2   0   1   2   1   0   0   1   1   1   1   0   2   2   2   2   2   2   0   2   2   2   0   2   2   1   1   0   1   1   1   2   2   1   1   1   1   1   1   1   1   1   1
 MK-6-12                1   0   1   1   1   0   2   2   2   0   1   1   0   2   1   2   1   1   2   1   0   1   1   1   0   2   1   1   1   1   1   2   1   2   0   0   1   1   1   0   1   1   0   2   1   2   2   1   1   0   0   0   1   1   0   0   2   1   0   0   0   0   1   1   1   1   1   1   1   2   1   0   1   0   1   2   1   1   1   2   1   2   2   1   1   0   2   1   0   1   1   1   1   2   2   0   0   2   1   0   1   1   1   1   1   1   2   0   2   1   1   1   2   0   2   2   1   1   0   2   2   2   1   0   2   1   1   0   1   0   2   1   1   0   0   1   0   1   0   0   0   0   1   0   0   0   2   2   0   1   1   2   1   0   1   2   1   1   1   1   1   0   0   0   1   1   1   1   0   2   2   2   2   2   2   0   2   2   2   0   1   2   2   1   0   1   1   1   2   2   2   1   1   1   1   2   1   0   1   1
 MK-6-13                1   0   1   1   0   0   2   2   2   0   1   1   0   2   1   2   1   1   2   1   0   1   1   2   0   2   1   0   0   1   1   2   1   2   0   1   1   1   1   0   0   1   0   1   1   2   2   1   1   2   0   1   1   0   1   0   2   1   0   0   0   0   1   1   1   0   1   1   0   2   1   0   1   0   1   2   1   1   1   2   2   2   2   2   1   1   2   1   0   1   1   1   2   2   2   0   0   1   1   1   1   1   1   1   1   1   2   0   2   1   1   1   2   0   1   1   1   0   0   1   2   1   1   0   2   0   2   0   2   0   2   2   1   0   0   1   0   1   1   0   0   0   1   0   0   0   1   1   1   1   1   2   2   0   1   2   2   1   1   1   1   1   0   0   1   1   1   1   0   2   2   2   2   2   2   1   2   2   2   0   1   2   2   2   0   1   1   1   2   2   2   1   1   1   1   2   0   1   0   2
 MK-6-14                1   0   1   1   0   0   2   2   2   0   1   1   1   2   1   2   1   2   2   1   0   1   1   2   0   2   1   0   0   1   0   1   1   2   0   1   1   1   0   0   0   1   0   0   1   2   2   1   1   2   0   1   1   0   1   0   2   1   0   0   1   1   0   1   1   0   1   1   0   2   1   0   1   0   1   2   1   0   1   2   2   2   2   1   1   1   2   1   0   1   1   0   2   1   2   0   0   1   1   1   1   1   1   1   1   1   2   1   2   1   1   1   2   1   1   0   1   0   0   1   1   1   2   0   2   0   2   0   2   0   2   2   1   0   0   1   0   1   1   0   0   0   1   0   0   0   1   1   1   1   0   2   2   0   1   2   2   1   1   1   1   1   0   0   2   1   1   1   0   0   2   2   2   2   2   1   1   2   2   0   1   2   2   1   0   1   2   1   1   2   2   1   1   1   1   2   0   1   0   2
 MK-6-15                1   0   2   1   0   1   1   1   2   0   1   1   2   2   1   2   1   2   2   1   0   1   1   2   0   2   1   0   0   1   0   1   2   2   0   1   2   1   0   0   0   1   0   0   1   2   2   1   1   2   0   1   1   1   1   1   2   1   1   0   1   1   0   1   1   0   2   1   0   2   1   0   1   0   1   2   2   0   1   2   1   2   1   1   1   1   2   1   0   1   2   0   1   1   2   0   0   1   1   1   1   0   1   1   1   1   2   2   2   1   1   1   1   0   1   1   0   0   0   1   2   1   2   0   1   1   2   0   1   0   2   2   1   0   0   1   0   1   1   0   0   0   1   0   0   0   1   0   1   0   0   2   2   0   1   2   2   2   1   1   2   1   0   0   2   1   1   1   0   0   2   2   2   2   2   1   1   1   2   0   0   2   2   1   1   1   1   1   1   1   2   1   1   1   1   2   0   0   1   2
 MK-6-16                1   0   2   1   0   1   1   1   1   1   1   1   2   2   1   2   1   2   0   1   1   1   1   2   0   2   1   0   1   1   0   1   2   2   0   1   2   1   0   0   0   2   2   0   1   2   2   1   1   2   0   1   1   1   1   1   2   1   1   0   1   1   1   1   1   0   2   1   0   2   1   0   1   0   1   2   2   0   1   2   1   2   1   1   1   1   1   1   0   0   2   0   1   0   2   0   0   0   1   2   0   0   1   1   1   2   2   2   2   1   1   0   1   0   1   1   1   1   0   1   2   2   2   0   1   0   0   0   1   0   2   2   1   0   0   2   0   1   1   0   0   0   2   1   0   0   1   0   1   0   0   2   2   0   1   2   2   1   1   1   1   1   0   0   2   1   1   0   0   0   2   2   2   2   2   1   1   2   2   0   0   2   2   1   1   1   1   1   0   2   2   1   1   1   0   2   0   1   1   2
 
!****************************************** Phenotypic Data **********************************************************
!-100.0 is resevred for missing phenotype
SimulatedTrait1         9.7741    9.8411    9.8077    8.3871   10.1762    9.0507   10.5554    9.1429   11.3041    8.5494    9.9274    9.8222   10.0833    9.6411    8.5222    9.6476   10.2188   11.8499   10.6774    8.3247   10.7485   10.5632   13.0805   10.0992   10.3142    9.3934   10.9687   11.0732    9.7590    9.5119   11.1873   10.4836   10.1144    9.1222    8.7448   10.1239   11.8721    7.8857    9.5728    9.0672    9.6829    9.6230    8.3078   11.8222   10.0278    9.9599    8.8815    9.7680   10.8847   10.0180    8.7842   10.8235    9.6409   11.8368   12.1466    9.5929   10.1700   10.0336    9.2311   10.9433   11.3223   10.6618   10.1822    8.6548    8.3867   10.2840    8.0909    9.6240   11.9880   11.4990    8.9537   10.0050   10.5322   12.1984    9.5570    8.7576   11.4453    9.7117    9.1114   10.9800   10.9031    9.7338    9.6432   10.1439    9.6054    9.0368   10.9418    9.8999    8.6295   10.4851    9.2898    8.4917   10.7067   11.1116    9.3394    8.7497    9.8753   11.2679   10.1679   10.1158    9.6880    9.4453    9.6976   10.2856   10.7078   10.5444    9.9113    8.3155   10.2440   10.4518    9.4816   11.0421    9.3982   12.0734    9.5801   11.2805    8.7307    8.4345   10.6154   10.0054   10.3690    9.9999   10.5694    9.2302   10.6803   10.7242   10.4035   10.2589   10.7613    9.2077    9.5860    8.7731    9.9526   10.4227   10.5751   11.6348    9.5739   10.1937    9.4616   10.0701   10.3539   12.9658    9.5709    9.7245    9.9307    9.4089   10.1737    9.5920   10.0547    9.1567    9.1872    8.8231    9.1109    8.6658    8.8927    9.7335    9.6515   10.5618   11.4828   10.2767   11.3008    8.5271   10.6856   10.7663    9.5336    9.8816    9.6648    9.6164   10.0902    8.9762   10.5023    8.3339   10.8495   11.3948   11.1884    8.8076    8.9864   10.7935    7.4175    8.6316   11.8721   10.4010   11.3719   10.0044   11.5456   10.7484   11.2411    9.3198    7.9177    9.6864    8.4497   10.0249    9.3934    9.7151   10.3618   11.0239   10.1792    9.7140   10.0291   10.8303
 
