# Supplementary material for: Inclusive Composite Interval Mapping of QTL by Environment Interactions in Biparental Populations
Source: PLoS One. 2015 Jul 10;10(7):e0132414. doi: 10.1371/journal.pone.0132414 (PMC4498613; doi:10.1371/journal.pone.0132414)
Supplement: S2 File — (ZIP) [file pone.0132414.s002.zip › F2 population/e=1/run_00103.met]

!**********************Note: lines staring with "!" are remarks and will be ignored in the program********************
!*********************************General Information**********************************
!Assuming F1 = P1 x P2, populations available in QTL IciMapping are: 
!  1, P1BC1F1 = P1 x F1, the first backcrossing where P1 is used as the recurrent parent;
!  2, P2BC1F1 = P2 x F1, the first backcrossing where P2 is used as the recurrent parent;
!  3, F1DH, F1-derived doubled haploids; 
!  4, RIL or F1RIL, recombination inbred lines through the repeated selfing of F1;
!  5, P1BC1RIL, recombination inbred lines through the repeated selfing of P1BC1F1;
!  6, P2BC1RIL, recombination inbred lines through the repeated selfing of P2BC1F1;
!  7, F2, the selfing generation of F1;
!  8, F3, the selfing generation of F2;
!  9, P1BC2F1, the second backcrossing where P1 is used as the recurrent parent; 
! 10, P2BC2F1, the second backcrossing where P2 is used as the recurrent parent;
! 11, P1BC2RIL, recombination inred lines through the repeated selfing of P1BC2F1; 
! 12, P2BC2RIL, recombination inred lines through the repeated selfing of P2BC2F1; 
! 13, P1BC1F2, the selfing generation of P1BC1F1; 
! 14, P2BC1F2, the selfing generation of P2BC1F1; 
! 15, P1BC2F2, the selfing generation of P1BC2F1; 
! 16, P2BC2F2, the selfing generation of P2BC2F1; 
! 17, P1BC1DH, P1BC1F1-derived doubled haploids; 
! 18, P2BC1DH, P2BC1F1-derived doubled haploids; 
! 19, P1BC2DH, P1BC2F1-derived doubled haploids; 
! 20, P2BC2DH, P2BC2F1-derived doubled haploids; 
   7      !Mapping Population (see remarks above)
   2      !Mapping Function (1 for Kosambi; 2 for Haldane; 3 for Morgan)
   2      !Marker Space Type (1 for intervals; 2 for positions)
   1      !Marker Space Unit(1 for centiMorgans; 2 for Morgan)
   6      !Number of Chromosomes (or Linkage Groups)
 200      !Size of the mapping population
   1      !Number of environments
 
!***************************************** Chromosomes and Linkage Maps **********************************************
!Chromosome                 NumMarkers
-CH1                        16
-CH2                        16
-CH3                        16
-CH4                        16
-CH5                        16
-CH6                        16
!Linkage map (Marker name followed by position or the interval length)
 MK-1-1                1     0.000
 MK-1-2                1    10.000
 MK-1-3                1    20.000
 MK-1-4                1    30.000
 MK-1-5                1    40.000
 MK-1-6                1    50.000
 MK-1-7                1    60.000
 MK-1-8                1    70.000
 MK-1-9                1    80.000
 MK-1-10               1    90.000
 MK-1-11               1   100.000
 MK-1-12               1   110.000
 MK-1-13               1   120.000
 MK-1-14               1   130.000
 MK-1-15               1   140.000
 MK-1-16               1   150.000
 MK-2-1                2     0.000
 MK-2-2                2    10.000
 MK-2-3                2    20.000
 MK-2-4                2    30.000
 MK-2-5                2    40.000
 MK-2-6                2    50.000
 MK-2-7                2    60.000
 MK-2-8                2    70.000
 MK-2-9                2    80.000
 MK-2-10               2    90.000
 MK-2-11               2   100.000
 MK-2-12               2   110.000
 MK-2-13               2   120.000
 MK-2-14               2   130.000
 MK-2-15               2   140.000
 MK-2-16               2   150.000
 MK-3-1                3     0.000
 MK-3-2                3    10.000
 MK-3-3                3    20.000
 MK-3-4                3    30.000
 MK-3-5                3    40.000
 MK-3-6                3    50.000
 MK-3-7                3    60.000
 MK-3-8                3    70.000
 MK-3-9                3    80.000
 MK-3-10               3    90.000
 MK-3-11               3   100.000
 MK-3-12               3   110.000
 MK-3-13               3   120.000
 MK-3-14               3   130.000
 MK-3-15               3   140.000
 MK-3-16               3   150.000
 MK-4-1                4     0.000
 MK-4-2                4    10.000
 MK-4-3                4    20.000
 MK-4-4                4    30.000
 MK-4-5                4    40.000
 MK-4-6                4    50.000
 MK-4-7                4    60.000
 MK-4-8                4    70.000
 MK-4-9                4    80.000
 MK-4-10               4    90.000
 MK-4-11               4   100.000
 MK-4-12               4   110.000
 MK-4-13               4   120.000
 MK-4-14               4   130.000
 MK-4-15               4   140.000
 MK-4-16               4   150.000
 MK-5-1                5     0.000
 MK-5-2                5    10.000
 MK-5-3                5    20.000
 MK-5-4                5    30.000
 MK-5-5                5    40.000
 MK-5-6                5    50.000
 MK-5-7                5    60.000
 MK-5-8                5    70.000
 MK-5-9                5    80.000
 MK-5-10               5    90.000
 MK-5-11               5   100.000
 MK-5-12               5   110.000
 MK-5-13               5   120.000
 MK-5-14               5   130.000
 MK-5-15               5   140.000
 MK-5-16               5   150.000
 MK-6-1                6     0.000
 MK-6-2                6    10.000
 MK-6-3                6    20.000
 MK-6-4                6    30.000
 MK-6-5                6    40.000
 MK-6-6                6    50.000
 MK-6-7                6    60.000
 MK-6-8                6    70.000
 MK-6-9                6    80.000
 MK-6-10               6    90.000
 MK-6-11               6   100.000
 MK-6-12               6   110.000
 MK-6-13               6   120.000
 MK-6-14               6   130.000
 MK-6-15               6   140.000
 MK-6-16               6   150.000
!*********************************** Marker Types ********************************************************************
!Co-dominant marker: When heterozygote F1 is present, P1 is coded as 2, F1 is coded as 1, and P2 is coded as 0; Otherwise, P1 is coded as 2, and P2 is coded as 0. 
!Dominant marker: When heterozygote F1 is present, P1 and F1 are coded as 12, and P2 is coded as 0; Otherwise, P1 is coded as 2, and P2 is coded as 0.  
!Recessive markers: When heterozygote F1 is present, P1 is coded as 2, and F1 and P2 are coded as 10; Otherwise, P1 is coded as 2, and P2 is coded as 0. 
!Missing marker is coded as -1. 
 MK-1-1                 1   1   1   1   0   1   1   1   1   2   0   0   0   1   1   1   2   1   1   1   1   1   1   1   1   2   2   1   2   1   1   1   0   1   1   1   2   0   1   1   2   1   1   0   1   0   1   2   0   1   2   0   0   1   2   0   0   1   1   1   0   1   2   1   0   1   0   1   1   0   1   0   2   1   1   1   2   1   2   0   1   1   1   1   2   0   1   1   1   1   1   1   2   1   0   1   1   0   2   2   0   0   0   0   1   1   2   0   0   1   1   0   2   0   2   2   1   1   0   1   2   0   0   1   1   2   2   1   1   2   0   1   2   0   1   1   1   2   2   2   0   1   1   1   1   1   1   2   1   0   0   2   1   1   1   1   2   1   0   1   1   1   0   1   1   1   0   1   1   0   1   1   1   1   1   2   1   0   1   0   2   1   2   1   1   1   2   2   2   0   2   1   0   1   0   0   1   2   1   2
 MK-1-2                 0   2   1   1   1   1   0   1   1   2   0   0   0   2   1   1   2   1   1   1   1   1   1   1   1   1   2   1   1   1   1   1   0   1   1   2   2   0   1   1   2   1   1   0   1   1   1   2   1   1   2   0   0   1   2   0   1   1   1   1   0   1   2   1   0   1   1   1   1   0   1   0   2   1   1   2   2   1   2   0   1   1   1   1   2   1   1   1   1   1   1   1   2   0   0   1   1   0   2   1   1   0   0   0   1   1   2   0   0   1   1   0   2   0   2   1   0   1   1   1   2   0   0   1   1   2   2   1   1   2   0   1   1   0   1   1   1   2   2   1   1   1   1   1   1   1   1   2   1   1   0   2   1   1   1   1   2   1   0   1   0   1   0   1   1   1   1   1   1   0   1   1   1   1   1   2   2   0   1   1   2   1   2   2   1   1   2   2   2   0   1   1   1   1   0   0   2   1   1   2
 MK-1-3                 0   2   1   1   1   1   0   1   1   2   1   0   0   2   1   1   2   1   1   1   0   1   1   1   1   1   2   1   1   2   1   1   0   1   1   2   2   0   2   0   2   0   1   1   1   1   1   2   2   1   2   0   0   1   1   0   1   1   1   2   0   1   2   1   0   1   1   1   1   0   1   0   2   2   1   1   1   2   1   0   1   1   1   1   2   1   1   2   1   1   1   2   2   1   0   0   1   0   1   1   1   1   1   0   1   1   2   0   0   1   2   1   2   0   2   1   1   1   1   1   2   0   0   1   1   2   2   1   1   2   0   1   1   0   2   1   2   2   2   1   1   1   1   1   1   1   2   2   1   1   0   2   1   2   1   1   2   1   0   1   0   1   0   1   1   1   1   1   1   0   1   1   0   1   0   2   2   0   1   1   2   1   2   2   1   0   2   1   2   0   0   1   0   2   1   0   2   2   1   1
 MK-1-4                 0   2   1   1   1   2   0   1   1   2   1   0   1   2   1   0   2   0   0   1   0   1   1   1   1   0   2   1   1   1   1   0   0   1   1   1   2   0   2   0   2   1   1   1   1   1   1   1   2   1   2   0   0   1   0   0   1   1   1   2   0   1   2   1   0   1   1   1   1   1   1   0   2   2   1   1   1   2   1   0   1   1   1   1   2   1   1   1   1   1   1   2   2   1   0   0   1   0   0   1   1   1   1   0   1   1   2   0   1   0   2   1   1   1   2   2   1   1   1   1   2   0   0   1   1   2   2   1   1   2   0   1   1   1   2   1   1   2   1   1   1   1   1   1   1   1   2   2   0   1   0   2   1   2   1   1   2   1   0   1   1   1   0   0   2   1   1   1   0   0   1   2   0   2   0   2   2   0   1   1   2   1   2   2   1   0   2   1   2   0   0   2   0   2   1   0   2   1   1   1
 MK-1-5                 0   2   1   1   1   2   0   1   1   2   1   0   1   2   1   0   2   1   0   1   0   1   1   1   1   0   2   1   0   0   1   0   0   1   1   1   2   0   1   1   2   1   1   1   1   1   1   2   2   0   1   1   0   1   0   0   1   1   1   2   0   0   2   0   0   1   1   1   1   1   2   0   2   2   1   2   1   2   1   0   2   1   1   1   2   1   1   0   1   1   1   2   2   1   1   0   1   1   0   1   2   1   1   0   1   1   2   0   1   0   1   1   1   1   2   2   0   1   0   0   1   0   0   1   1   2   2   0   1   2   0   1   1   1   2   1   1   1   1   1   1   2   0   1   0   1   2   2   0   1   0   1   1   2   1   1   2   1   0   1   1   0   2   1   2   1   1   1   0   0   0   2   0   2   0   1   2   0   1   1   2   0   2   1   1   0   2   1   2   0   0   2   0   1   1   0   2   1   1   1
 MK-1-6                 0   2   1   1   1   1   0   1   0   2   0   0   1   2   1   0   2   2   0   1   0   1   1   1   1   0   1   1   0   0   1   0   0   0   1   1   2   0   0   1   2   1   1   1   1   1   1   1   2   0   1   1   0   2   2   0   1   1   1   2   0   0   2   0   1   1   1   1   1   1   1   0   2   2   1   2   1   2   1   0   1   1   1   1   1   1   1   0   1   1   1   1   2   1   1   0   1   0   0   1   1   1   1   0   0   1   2   0   1   1   0   1   0   2   2   2   0   1   0   0   1   0   0   1   1   2   2   0   1   2   0   2   1   1   1   1   1   1   1   1   1   2   1   1   1   2   2   1   0   1   0   1   1   2   1   1   2   1   0   0   1   1   2   1   2   1   0   1   0   0   0   2   0   2   0   1   2   0   1   1   2   1   2   1   1   0   2   1   2   0   0   2   0   1   1   0   2   1   1   1
 MK-1-7                 0   2   1   1   1   1   0   1   0   2   0   0   0   1   2   0   2   2   0   0   0   1   1   2   1   0   0   1   2   0   1   0   0   0   1   1   2   0   0   2   2   1   1   1   1   1   1   1   2   0   1   2   0   2   1   0   1   1   1   2   0   0   1   0   1   1   2   1   1   1   1   0   2   2   1   2   1   2   0   1   1   1   1   1   1   1   1   1   1   1   1   1   2   1   1   0   1   0   0   1   1   1   1   0   0   1   2   0   1   1   1   1   0   2   2   2   0   1   0   0   1   0   0   1   1   2   1   0   1   2   0   2   1   1   1   1   1   1   1   1   1   2   2   1   1   2   1   1   0   1   0   1   1   2   0   0   2   1   0   0   1   1   2   1   2   1   0   1   0   0   0   2   0   2   0   1   2   0   1   1   1   1   2   0   2   1   2   1   2   0   0   2   0   1   1   0   2   0   1   1
 MK-1-8                 2   1   1   1   1   1   0   1   0   2   0   0   0   1   2   0   2   2   1   1   0   1   1   2   1   0   0   1   2   0   0   0   0   1   1   1   2   0   0   2   1   1   2   1   1   1   2   1   2   0   1   2   0   2   1   0   1   2   2   2   0   0   1   0   1   1   2   1   1   0   1   0   1   2   1   2   1   2   1   1   1   1   1   1   1   1   0   1   2   1   1   1   2   1   1   1   0   0   0   1   1   1   2   0   0   1   2   0   1   1   1   1   0   2   2   2   1   1   0   0   1   0   0   1   1   2   0   0   1   2   0   2   1   1   1   1   1   1   1   2   1   2   2   1   1   2   1   1   0   1   0   1   1   2   0   1   2   1   0   1   1   1   2   1   2   1   1   1   0   0   0   2   0   2   1   0   1   0   1   1   1   2   2   0   2   1   2   1   2   0   0   2   0   1   1   0   1   0   1   1
 MK-1-9                 1   1   1   1   1   1   1   1   1   2   0   0   2   1   1   0   2   2   1   1   1   1   1   2   1   1   0   1   2   0   0   0   0   2   1   1   2   0   0   2   1   1   2   1   1   1   2   1   2   2   1   2   1   2   1   0   1   2   2   2   0   1   1   0   2   1   2   1   1   0   1   0   1   2   1   2   1   2   1   1   1   1   1   1   1   1   0   1   1   1   1   1   2   2   0   1   0   0   0   1   2   1   2   0   0   1   2   0   0   1   1   1   0   2   2   2   1   1   0   0   1   0   0   1   1   2   1   0   1   2   1   2   1   1   1   1   1   1   1   2   1   2   2   1   1   2   1   1   0   1   0   1   0   2   0   1   2   1   0   1   1   2   1   1   1   1   2   1   0   0   0   2   0   2   1   1   1   0   1   2   1   1   2   0   1   1   2   1   2   0   0   2   0   1   1   1   1   0   1   1
 MK-1-10                1   1   1   1   1   1   1   1   2   2   1   0   2   1   1   0   2   2   0   1   1   0   1   2   1   1   0   0   2   0   2   0   1   1   1   1   2   2   1   2   1   1   2   1   1   1   1   1   1   2   1   2   0   2   1   1   1   2   2   2   0   1   1   0   2   1   2   1   1   0   1   0   1   2   1   1   1   2   1   1   1   1   1   1   1   1   0   1   1   2   1   1   1   1   0   1   1   0   0   1   2   1   2   0   0   1   2   0   0   1   1   1   0   2   2   2   1   1   0   0   2   0   0   0   1   2   2   0   1   2   2   2   1   1   1   1   1   1   1   2   1   1   2   1   1   2   1   1   0   1   1   1   0   2   0   1   2   1   0   1   1   2   1   1   1   1   2   1   0   0   0   2   0   1   0   1   1   0   2   2   0   1   1   1   1   1   2   1   2   1   0   2   1   1   2   1   1   0   1   1
 MK-1-11                1   1   1   1   1   0   2   1   2   2   2   0   2   1   1   0   2   2   0   1   1   0   1   2   1   1   0   0   2   0   2   0   2   1   1   1   1   2   2   2   1   2   2   0   1   2   1   0   0   2   1   2   1   2   1   1   1   2   2   1   0   1   2   0   2   1   2   1   1   0   1   0   0   2   1   1   1   2   1   1   1   1   1   1   1   1   0   1   1   1   1   0   1   1   0   2   1   0   0   1   2   0   2   0   0   1   2   0   0   1   1   1   0   2   1   2   1   1   0   0   2   0   1   0   1   2   1   0   1   2   2   1   1   1   2   1   1   2   1   2   1   1   2   1   1   2   1   1   2   1   1   1   1   2   0   1   2   1   0   1   1   2   1   1   1   1   2   2   0   0   0   1   0   1   0   1   1   0   2   2   0   1   1   1   1   1   2   0   2   2   0   2   1   0   2   1   0   1   0   1
 MK-1-12                1   1   1   1   1   1   1   2   2   2   2   0   1   0   1   0   1   2   0   1   1   0   1   2   1   2   0   0   2   0   2   0   2   1   1   1   1   2   2   2   1   2   2   0   1   1   1   0   0   2   1   2   1   2   1   1   1   2   2   1   0   0   2   0   2   1   2   1   1   0   1   0   0   2   2   1   1   2   1   1   1   0   1   1   1   1   0   1   1   1   1   0   1   1   0   2   1   0   1   1   2   1   2   0   1   1   1   0   0   1   1   1   0   2   1   2   1   2   0   0   2   1   1   0   1   1   1   0   2   2   2   1   1   2   2   2   1   2   1   2   2   1   1   1   1   2   1   1   2   1   0   1   1   2   0   1   2   1   0   2   1   2   1   1   1   1   2   2   0   0   1   1   0   1   0   1   1   0   2   2   0   1   1   1   1   1   2   0   2   2   0   1   2   1   2   1   0   1   0   1
 MK-1-13                1   1   1   1   1   1   1   0   2   2   2   0   2   0   0   0   1   1   0   1   1   1   1   1   1   1   1   0   2   0   2   1   2   1   1   1   1   2   2   2   1   2   2   1   2   1   1   1   0   2   0   2   2   2   1   1   1   2   2   1   0   0   2   1   2   2   2   1   1   1   1   0   0   2   1   1   1   1   1   1   1   1   0   1   0   1   0   1   0   1   1   0   1   1   0   2   1   1   1   1   1   1   2   0   1   1   0   1   0   1   1   1   0   2   1   2   1   2   0   0   2   1   1   0   1   2   2   0   2   2   2   1   1   2   2   2   1   2   1   2   2   1   1   1   1   2   1   1   2   1   0   1   1   2   0   1   2   1   0   2   1   1   1   1   1   1   2   2   1   0   1   1   0   1   1   1   1   0   2   2   0   1   1   1   1   1   2   0   2   1   0   1   2   1   1   1   0   1   1   1
 MK-1-14                1   0   2   1   1   1   1   0   2   2   2   1   2   0   0   0   1   1   0   1   1   1   1   1   1   1   2   0   2   0   2   2   2   1   1   1   1   1   1   2   1   2   2   1   2   1   1   2   1   1   0   2   2   2   1   1   1   1   2   1   1   0   2   1   1   1   2   1   1   1   1   0   0   2   2   1   1   0   1   1   2   1   0   1   1   1   0   1   0   1   1   0   1   1   0   2   1   0   1   1   1   1   2   0   1   0   0   1   0   1   1   0   0   2   1   2   0   2   0   1   2   1   1   0   0   2   2   0   2   2   2   1   1   2   1   2   2   2   1   2   2   0   1   1   1   1   2   1   2   1   0   0   1   2   1   1   2   1   1   2   1   1   1   1   1   1   1   2   1   0   1   1   1   1   2   1   2   0   1   2   0   1   1   1   1   1   2   0   1   1   0   1   1   1   1   1   0   2   1   2
 MK-1-15                1   2   2   1   1   1   1   1   2   2   2   0   1   0   0   0   2   0   0   1   1   1   1   1   1   2   1   1   2   0   2   2   2   1   1   1   1   1   2   2   1   2   2   1   2   1   1   2   1   1   0   2   2   2   0   1   1   1   2   1   1   0   1   1   1   1   2   1   1   1   1   0   0   2   1   1   1   0   1   1   2   1   0   1   1   1   1   1   0   1   1   0   1   2   0   2   1   0   1   1   1   1   2   0   1   0   0   1   0   0   1   1   1   1   1   2   0   2   1   2   1   2   1   0   0   1   2   0   2   2   2   1   0   2   1   2   2   1   1   2   2   0   1   1   1   1   2   1   2   1   0   0   1   1   1   1   1   1   1   2   1   1   1   1   1   1   1   2   1   0   1   1   1   1   2   0   1   0   1   2   0   1   1   0   2   1   1   0   2   1   0   1   1   1   1   1   0   1   1   2
 MK-1-16                1   2   2   1   1   1   0   1   1   1   2   0   1   0   0   0   0   0   0   1   1   2   1   1   1   2   1   1   2   1   2   2   2   1   1   1   1   1   2   2   2   2   2   1   2   1   1   2   1   1   0   1   2   2   0   1   1   1   2   0   1   1   1   1   1   1   1   1   1   1   1   0   1   2   1   1   1   0   1   1   1   1   1   1   1   1   1   1   0   1   1   0   1   2   0   2   2   0   1   1   1   2   2   1   1   0   0   1   0   0   1   2   0   1   1   2   0   2   1   2   1   1   1   0   0   1   2   0   2   2   2   1   0   2   1   2   2   2   1   2   2   0   2   1   0   1   2   1   1   1   1   0   1   1   1   0   1   1   1   2   1   1   1   1   0   1   1   2   1   0   1   1   1   1   2   0   1   1   1   2   0   2   1   0   2   1   1   0   2   0   0   1   1   0   1   1   0   1   0   2
 MK-2-1                 2   0   2   1   2   2   2   0   1   1   1   0   2   1   1   2   0   1   0   2   1   2   2   0   1   1   1   1   1   1   2   1   2   2   1   2   1   1   2   1   0   1   2   1   2   1   0   2   1   2   2   2   0   2   1   0   1   1   0   1   2   0   0   1   1   1   1   1   2   2   0   0   1   0   1   0   1   1   2   2   1   1   2   1   1   1   2   0   2   1   1   2   2   2   2   2   1   1   2   1   0   1   0   1   0   2   2   0   2   0   0   0   0   1   2   1   1   1   2   1   1   2   1   1   1   2   1   2   0   2   1   2   1   2   2   1   2   2   0   2   1   1   2   2   2   2   2   0   1   0   1   1   0   0   1   2   0   0   1   1   0   1   1   1   1   0   0   2   0   1   1   0   1   0   0   2   1   1   2   1   1   1   2   2   1   0   2   2   2   1   1   0   2   1   1   1   1   1   1   2
 MK-2-2                 2   0   2   1   2   2   1   0   1   1   1   1   2   1   1   2   0   1   1   2   1   2   2   0   1   1   1   1   1   1   0   1   2   2   1   1   1   1   1   1   0   1   1   1   2   1   0   2   1   2   2   1   0   1   1   0   0   1   0   1   1   0   0   1   1   1   2   1   2   2   0   0   1   0   1   0   1   1   2   2   1   1   1   1   1   2   1   0   2   1   1   2   2   2   2   2   1   1   2   1   0   1   0   2   0   2   2   0   2   1   1   0   0   1   2   1   1   1   2   1   1   2   1   1   1   2   2   2   0   2   1   1   2   2   1   1   2   2   0   2   1   2   1   2   2   2   2   0   1   0   0   1   0   1   1   2   0   0   1   2   0   1   1   1   1   0   0   2   0   1   1   1   1   0   0   1   1   1   2   2   2   1   2   2   1   1   2   2   2   1   1   0   2   1   1   2   1   1   1   2
 MK-2-3                 1   0   2   1   1   2   1   0   1   1   1   1   2   1   1   2   0   2   1   2   1   2   2   0   1   1   1   2   1   1   0   1   2   2   1   1   0   1   2   1   0   1   1   1   2   0   0   2   1   2   2   1   0   1   1   1   0   1   0   1   1   0   0   1   1   1   2   1   2   2   0   1   1   1   1   1   2   1   2   2   1   1   1   1   1   1   1   0   1   1   1   1   2   2   2   1   1   0   1   1   0   1   0   2   1   2   2   0   2   1   1   0   0   1   2   1   1   1   2   1   1   2   1   1   1   2   2   1   0   0   1   1   2   2   1   1   2   1   0   2   1   2   1   2   1   2   2   0   1   0   0   1   0   0   2   2   0   0   1   2   1   1   1   1   0   0   1   2   0   1   1   1   0   0   0   1   0   1   2   1   2   1   2   2   1   1   2   2   2   1   1   0   2   1   1   2   1   0   0   2
 MK-2-4                 1   1   2   1   1   2   1   0   1   1   1   1   0   1   0   2   0   2   1   1   1   2   2   1   2   0   1   2   1   1   0   0   2   2   1   2   0   0   2   1   0   1   1   2   2   0   0   1   1   2   1   1   0   2   1   1   0   1   1   1   1   0   0   1   1   1   2   1   2   2   0   1   1   1   1   0   2   1   2   2   1   1   1   1   1   0   1   0   0   2   0   1   2   2   2   1   2   0   1   1   0   1   0   2   0   1   2   0   1   0   0   0   0   0   2   1   1   2   2   1   1   1   1   1   2   2   2   1   0   0   1   0   1   2   1   1   2   1   2   2   1   2   2   2   2   2   2   0   1   0   1   1   0   1   2   2   0   0   2   2   1   1   0   1   0   0   1   2   0   1   1   1   0   0   0   2   1   1   2   1   2   0   2   2   1   1   2   2   2   1   1   0   2   1   1   2   1   0   0   2
 MK-2-5                 1   1   1   1   1   2   1   2   1   1   1   1   0   1   0   2   0   2   1   1   1   2   2   1   2   0   1   2   1   1   0   0   2   1   1   1   0   1   2   1   1   1   1   2   2   0   0   1   1   2   1   1   0   2   1   1   0   1   1   0   1   1   0   1   1   1   2   1   2   2   0   1   1   1   1   0   2   2   2   2   2   1   2   1   1   0   1   1   0   2   0   1   2   1   1   2   2   0   1   1   0   1   0   2   1   1   2   1   0   0   0   0   0   0   1   1   1   2   2   2   1   1   2   1   2   1   2   1   0   0   1   0   2   2   1   2   2   0   1   2   1   1   2   1   2   2   1   0   2   0   1   1   0   1   2   0   0   0   2   1   1   1   0   0   0   0   0   2   0   0   1   1   0   0   0   2   1   1   2   0   2   1   2   1   1   1   2   2   1   1   0   0   2   0   1   2   2   0   0   1
 MK-2-6                 1   1   2   1   1   2   1   2   1   1   1   1   0   1   0   2   0   2   1   1   1   1   2   1   1   0   1   2   1   1   0   0   2   2   0   0   0   1   2   1   1   1   1   2   1   0   0   1   1   2   1   1   0   2   1   1   0   1   1   0   1   1   0   1   1   1   2   2   2   1   0   1   1   1   1   0   1   1   2   2   2   1   2   1   2   0   1   1   0   2   0   1   2   1   1   2   2   0   1   1   0   1   0   2   1   2   2   1   0   1   0   0   0   0   0   1   1   2   2   1   1   1   2   1   1   1   2   1   0   0   2   0   2   1   1   2   2   0   1   2   1   1   2   0   2   2   0   0   1   0   1   1   0   1   2   0   2   0   2   1   1   1   0   0   1   0   1   1   0   1   1   1   0   0   1   2   1   1   2   0   2   1   2   1   1   1   2   2   1   1   0   0   1   0   1   2   1   0   1   1
 MK-2-7                 1   2   2   1   1   2   1   1   1   1   1   0   0   1   1   1   1   2   1   1   1   1   2   1   0   0   1   2   1   2   0   0   2   2   0   0   0   1   2   1   1   1   1   2   1   0   1   1   1   1   1   1   0   2   2   1   0   0   1   0   1   0   0   1   1   1   2   2   2   1   0   1   1   1   1   1   1   1   1   2   2   1   2   1   2   1   1   1   0   2   1   1   1   1   1   0   1   0   2   1   1   1   0   2   2   2   2   1   1   1   0   0   1   0   0   1   0   2   1   1   1   1   2   1   1   1   2   1   0   0   1   1   2   1   0   2   2   0   1   2   1   1   2   0   2   2   0   0   1   0   1   1   0   1   2   0   1   0   2   1   1   1   1   0   1   0   1   1   0   1   1   1   1   0   1   2   1   0   2   0   2   1   2   1   1   0   2   2   1   1   0   0   1   0   1   2   0   0   2   1
 MK-2-8                 1   2   2   1   1   2   1   1   1   0   1   0   0   1   0   1   0   2   1   1   1   1   2   1   0   0   1   2   1   2   0   0   2   2   0   0   0   1   1   1   1   1   1   2   1   0   2   1   1   1   1   1   0   2   2   1   0   0   1   0   1   0   0   1   1   0   2   2   2   0   0   1   1   1   1   0   1   0   1   2   2   1   2   1   2   2   1   1   0   2   1   1   0   1   1   0   1   0   2   1   1   1   1   2   2   1   2   1   1   1   0   0   1   0   0   1   0   1   1   1   1   2   2   1   0   1   1   1   0   0   1   1   2   1   0   1   2   0   1   1   1   1   2   0   2   2   0   0   1   0   1   1   0   1   2   1   1   1   2   1   0   1   1   0   1   0   1   1   0   1   1   1   2   0   1   2   1   1   2   0   2   1   2   1   1   0   2   2   1   1   0   0   1   0   0   2   1   0   2   1
 MK-2-9                 1   2   2   1   1   2   0   1   1   1   2   0   0   1   0   1   0   2   1   1   1   1   1   1   1   0   1   2   1   2   0   0   2   2   0   1   0   1   1   1   1   1   1   2   1   0   1   1   1   1   1   0   0   2   2   1   0   0   1   1   1   0   0   1   1   1   2   2   1   0   0   0   1   1   1   0   1   0   1   2   2   1   2   1   2   2   1   1   0   1   1   0   0   1   1   0   1   0   2   0   2   0   2   2   1   1   1   1   1   1   0   0   1   0   0   1   1   1   1   1   2   2   2   2   0   1   1   1   0   0   1   1   2   1   0   1   1   0   2   1   1   1   1   0   2   2   0   0   1   0   2   1   0   0   2   0   0   1   2   1   0   1   1   0   1   0   1   1   0   1   1   1   2   1   1   2   1   1   2   0   2   1   1   1   1   0   2   2   1   1   1   0   1   0   0   2   0   0   2   1
 MK-2-10                1   2   2   2   2   2   1   1   1   1   2   0   1   1   0   1   1   2   1   0   1   1   1   1   1   0   1   2   1   2   0   0   1   2   0   1   0   1   0   1   0   1   1   1   1   0   1   2   1   1   1   0   0   2   2   1   0   0   0   1   1   0   0   1   1   1   1   2   1   0   0   0   0   2   1   0   1   1   2   1   2   1   2   1   2   2   1   1   0   2   1   0   0   1   1   1   1   0   1   0   2   0   2   2   2   1   1   1   0   1   0   0   1   0   1   1   1   1   1   1   2   2   2   2   0   1   1   0   0   0   1   1   2   1   0   1   1   0   1   1   0   1   0   0   2   2   0   0   1   0   2   2   0   1   2   0   0   1   2   1   0   1   2   1   1   0   1   1   0   1   1   1   2   1   1   1   0   1   2   0   2   0   0   1   1   1   2   2   2   1   1   0   1   0   0   2   0   0   2   1
 MK-2-11                1   2   2   1   2   2   1   1   1   1   2   1   1   1   0   1   1   2   1   0   1   1   1   1   0   0   1   2   1   2   0   0   1   1   1   1   0   2   0   1   0   1   1   0   1   0   1   2   1   1   2   0   0   2   2   1   0   0   0   1   1   0   0   1   1   1   1   2   1   0   1   2   0   2   0   1   1   2   2   0   2   1   2   1   2   2   1   1   1   1   1   0   0   1   1   1   1   0   1   1   2   0   2   2   2   1   1   1   0   1   0   0   1   0   1   1   1   1   1   2   2   2   1   2   0   1   1   0   0   0   1   2   1   1   0   1   0   0   1   1   0   1   0   0   2   2   0   0   2   1   0   1   1   1   1   0   0   2   2   1   1   1   2   1   1   0   0   1   1   1   1   1   2   1   1   1   0   1   2   0   2   1   0   1   1   1   2   2   2   1   1   0   0   1   0   2   0   0   2   1
 MK-2-12                1   2   2   1   2   2   1   2   1   1   2   1   1   1   0   1   1   2   1   0   1   1   1   1   0   0   1   2   1   2   0   0   1   1   1   1   0   2   0   1   0   1   1   0   1   1   0   2   1   2   2   0   1   2   2   1   1   0   0   1   2   0   0   1   0   1   1   2   1   0   1   2   0   1   0   1   2   2   2   0   2   1   2   1   2   1   1   2   1   1   0   1   0   1   1   0   0   0   1   2   2   0   2   2   2   1   1   1   0   1   0   0   1   0   1   2   1   1   0   2   2   2   1   2   1   2   1   0   0   0   1   1   1   1   0   2   0   1   1   1   0   1   0   0   2   2   0   0   2   1   0   1   1   0   1   0   0   2   2   1   1   1   2   1   1   0   0   1   1   0   1   1   1   2   1   1   0   1   2   0   1   1   0   1   1   1   1   2   1   1   1   0   0   1   0   2   1   0   2   1
 MK-2-13                1   2   2   1   2   1   2   1   1   1   2   2   1   1   0   0   1   2   1   1   1   1   1   1   0   0   1   2   1   2   0   0   1   1   2   1   0   1   0   1   0   1   1   0   1   1   0   1   1   2   1   0   1   2   1   1   1   0   0   1   2   0   0   1   0   1   1   2   0   0   1   2   0   1   0   1   2   2   2   0   2   2   2   1   2   0   2   2   1   0   0   1   0   1   1   0   0   0   1   2   1   0   2   1   1   2   0   1   0   1   0   0   1   0   1   1   1   1   0   2   2   2   1   2   1   1   1   0   0   1   1   0   1   2   0   2   0   1   1   1   0   1   1   0   2   2   0   1   1   1   0   1   1   0   1   0   0   2   2   1   1   1   2   1   1   0   0   1   2   1   2   1   1   2   1   1   0   1   0   0   1   0   0   1   1   1   1   2   1   1   1   0   0   2   0   2   1   0   1   1
 MK-2-14                1   2   2   1   2   1   1   1   1   1   2   2   1   1   0   0   1   1   1   1   1   2   1   1   0   0   1   2   1   2   0   0   1   1   2   1   0   1   0   0   1   1   0   0   2   1   0   1   1   2   1   0   1   2   1   1   1   0   0   2   2   0   0   1   0   1   1   2   0   0   1   2   0   1   0   1   2   2   2   0   1   2   2   1   1   0   1   2   1   0   0   1   0   1   0   0   0   0   1   1   1   0   2   0   1   2   2   1   0   1   0   0   0   0   1   0   1   1   0   2   2   1   1   2   1   1   2   0   0   1   1   0   1   2   0   2   0   2   1   0   0   1   1   0   2   2   0   2   2   1   0   1   1   0   1   0   0   2   2   1   1   1   1   1   1   0   0   1   2   1   2   2   1   2   1   0   0   1   1   0   1   0   1   0   0   1   1   1   1   2   1   1   0   2   1   2   1   0   1   1
 MK-2-15                1   2   2   1   2   1   1   1   1   1   2   2   1   1   0   0   1   1   1   2   1   2   1   1   1   1   1   2   1   1   1   1   1   1   2   2   0   1   1   0   1   1   0   0   2   1   1   1   1   2   1   0   1   2   1   1   1   0   0   2   2   0   0   1   0   1   2   2   0   0   1   2   0   1   1   1   2   2   1   2   1   2   2   1   1   0   2   2   1   0   0   0   1   0   0   0   0   0   1   1   1   0   1   0   1   2   2   1   0   1   0   0   1   0   1   0   1   1   0   2   2   1   0   1   1   1   2   1   0   1   1   0   1   2   0   2   0   2   1   2   0   1   0   0   1   2   0   1   2   1   0   1   1   0   1   0   0   2   1   1   1   1   2   1   1   1   1   1   2   1   2   2   0   2   1   0   1   1   1   0   1   0   1   0   0   1   1   2   1   2   1   1   0   2   1   2   1   0   1   1
 MK-2-16                1   1   2   1   2   1   0   1   1   1   1   2   1   1   0   0   1   1   1   2   0   1   1   1   1   1   1   2   1   1   1   1   1   1   2   1   0   1   1   0   2   1   0   1   1   1   0   1   1   2   1   0   2   1   1   1   1   1   0   2   2   0   0   0   0   1   2   2   0   0   1   2   0   0   2   1   1   2   0   2   1   2   2   2   1   0   2   2   1   0   0   0   1   0   0   1   1   1   2   1   1   0   1   0   1   2   2   1   0   1   0   0   1   0   1   0   1   1   1   2   2   1   0   1   1   2   2   1   0   1   1   0   1   2   0   2   0   2   1   2   0   1   1   0   1   1   0   1   1   1   1   2   1   1   1   0   0   2   0   1   1   1   2   1   1   1   1   1   2   1   2   2   1   2   1   1   1   1   1   0   1   0   1   0   1   1   1   2   1   2   1   1   0   2   1   2   1   0   1   1
 MK-3-1                 2   1   2   2   2   2   1   1   0   0   0   1   1   2   2   1   1   0   1   1   0   2   2   1   0   0   1   1   1   1   1   0   2   0   0   0   2   0   2   2   0   0   0   1   0   1   2   1   1   1   0   1   1   1   1   0   1   0   1   1   1   1   1   1   0   1   1   1   2   2   1   2   2   2   2   0   1   1   1   0   2   2   1   0   0   1   1   1   0   2   1   1   1   1   1   0   0   0   0   2   2   2   1   1   1   0   0   1   1   0   1   1   2   0   1   0   2   2   2   1   1   0   0   0   1   1   1   2   1   1   1   2   0   2   1   2   0   0   2   0   1   1   1   1   2   2   0   1   2   1   1   2   1   1   1   1   0   0   1   0   0   0   1   0   1   1   1   0   0   0   1   2   0   0   2   0   0   1   1   2   1   1   0   1   1   2   0   1   1   1   1   2   1   0   2   1   2   2   1   2
 MK-3-2                 2   1   2   2   2   2   1   1   0   0   0   2   1   2   1   1   1   0   1   1   0   2   2   1   0   0   1   1   1   1   1   0   2   1   0   0   2   0   2   2   0   0   0   1   0   1   2   1   1   1   0   1   1   1   0   0   1   0   0   1   1   1   1   0   0   1   1   1   2   2   1   1   1   2   2   0   1   1   1   0   2   2   1   0   0   1   1   0   0   2   1   1   1   1   2   0   0   1   1   2   2   2   1   1   1   0   0   1   2   0   1   1   2   0   1   0   2   2   2   1   1   0   0   1   1   2   0   2   1   1   1   2   0   2   1   2   0   0   2   0   1   1   1   1   1   2   0   1   2   1   1   2   1   1   1   1   0   2   1   0   1   0   1   0   1   1   1   1   0   0   1   2   0   1   2   1   0   1   1   2   1   2   0   2   1   2   1   1   1   2   1   2   1   0   2   1   2   1   1   2
 MK-3-3                 2   1   2   2   2   2   1   1   0   0   1   2   1   2   1   1   1   0   1   1   1   2   2   2   0   2   2   2   1   1   1   0   2   1   0   1   2   0   2   1   0   0   1   1   0   0   2   2   1   1   1   2   1   2   1   2   1   0   0   1   1   1   1   0   0   1   1   1   2   2   2   1   1   2   2   1   2   0   1   1   2   1   1   0   0   1   1   0   0   2   1   1   1   1   2   0   0   2   2   2   2   2   1   1   1   0   0   1   2   1   1   1   1   0   1   0   1   2   2   1   1   0   1   1   1   2   0   2   1   1   1   2   0   1   1   2   1   0   2   0   1   1   1   0   1   2   0   1   2   1   1   2   0   1   1   1   0   2   1   0   1   0   1   0   1   1   1   1   0   0   1   2   1   1   2   1   0   1   0   2   1   1   0   2   0   2   0   1   1   2   1   2   1   0   2   1   2   1   1   2
 MK-3-4                 2   1   2   1   2   2   1   1   0   0   1   2   1   2   1   1   1   2   1   1   0   2   2   2   0   2   2   1   0   1   1   0   1   1   0   1   2   0   1   1   0   0   0   1   0   0   1   2   1   1   1   2   1   1   1   1   1   0   0   1   0   1   1   0   0   1   1   1   0   2   2   1   1   2   2   1   2   0   0   0   2   2   2   0   0   2   1   1   0   2   1   1   1   1   2   0   0   2   2   2   2   2   1   1   1   0   0   0   2   1   1   0   1   1   1   0   0   1   2   1   1   0   1   2   1   2   0   2   1   1   1   2   0   1   1   2   1   1   2   1   1   1   1   0   1   2   1   1   2   1   1   2   0   1   1   1   0   1   1   0   1   0   1   0   1   1   1   2   0   0   1   2   1   1   2   1   1   1   1   2   1   1   0   2   0   2   0   0   1   2   1   1   1   0   1   1   2   1   1   2
 MK-3-5                 2   2   2   1   1   1   1   1   0   0   1   2   1   2   1   1   1   2   1   1   0   2   2   2   0   2   2   1   0   1   1   0   1   1   0   1   2   0   1   1   1   0   0   1   0   1   0   2   1   1   0   2   1   1   1   0   1   0   0   0   0   1   1   1   0   1   1   1   0   2   2   1   1   2   2   2   2   0   1   0   2   2   2   0   0   2   1   1   0   2   1   1   1   1   2   0   1   2   1   2   2   2   1   1   2   0   0   0   2   1   1   0   0   0   1   1   0   1   2   1   2   0   2   1   1   2   0   2   1   1   1   2   0   1   1   2   0   1   2   1   1   1   1   0   0   2   1   1   2   0   1   2   1   1   1   1   0   1   1   0   1   0   1   0   1   1   1   2   0   0   1   2   1   1   2   1   1   0   2   2   1   1   0   2   0   2   1   0   1   2   1   1   1   0   0   1   2   1   1   2
 MK-3-6                 2   2   2   1   1   1   1   0   0   0   0   1   1   1   1   1   2   2   1   1   1   2   2   2   0   2   2   1   1   0   1   0   1   1   0   1   2   0   1   1   0   0   0   1   0   2   1   2   1   1   0   2   1   1   1   1   0   0   0   0   0   1   1   1   0   1   1   1   0   2   2   1   1   2   2   2   2   1   1   0   2   2   2   0   0   1   1   1   0   2   1   1   1   1   2   0   2   2   1   1   1   2   1   2   2   0   0   0   2   1   1   0   1   0   1   1   0   1   0   1   2   0   2   2   1   2   0   2   1   1   1   2   1   1   1   2   0   1   2   1   1   1   1   1   0   2   1   1   2   0   1   1   2   1   2   1   0   0   1   0   1   0   1   1   1   1   1   2   0   0   1   2   1   1   2   1   0   0   2   2   2   1   0   2   1   1   1   1   0   2   1   1   0   0   0   1   2   1   1   2
 MK-3-7                 2   2   2   1   1   1   1   0   0   1   1   1   1   1   1   1   1   2   1   1   1   2   2   2   1   2   1   1   1   0   1   0   0   1   0   1   2   0   1   2   0   0   1   1   0   2   1   2   1   1   0   2   1   1   0   0   0   0   0   0   0   2   1   1   0   1   1   1   0   2   2   2   0   2   2   2   2   1   1   0   2   2   2   0   1   1   1   1   0   1   1   1   1   0   2   1   1   2   2   2   1   1   1   2   2   0   0   0   2   2   1   1   1   0   1   1   0   2   0   1   0   0   2   2   1   2   1   1   2   1   1   2   1   1   1   2   0   1   2   1   1   1   1   1   0   2   1   1   2   0   1   1   2   1   2   1   0   1   1   1   1   0   2   1   1   1   2   1   1   0   1   1   0   1   1   1   1   0   2   2   2   1   0   2   1   0   1   1   0   2   1   1   0   0   1   1   2   1   1   2
 MK-3-8                 2   2   1   1   0   1   0   0   1   2   1   1   1   1   1   1   1   2   1   1   1   2   2   2   1   1   1   1   1   2   1   0   0   1   0   1   2   0   1   1   0   0   1   1   0   2   0   2   0   1   2   2   1   1   1   0   0   0   0   1   1   2   2   1   1   1   1   1   0   2   1   2   0   2   2   2   2   1   1   1   2   2   2   0   1   1   1   1   0   1   1   1   1   1   2   1   1   2   2   1   2   1   1   1   1   1   0   0   2   1   1   2   0   0   1   1   0   2   0   1   0   0   2   2   1   2   0   0   2   1   1   2   1   1   2   2   0   1   2   2   1   1   1   0   0   2   1   1   1   0   1   1   1   1   2   1   0   1   0   1   0   1   2   1   1   0   2   1   1   0   1   1   0   1   1   1   1   1   2   2   1   1   0   2   1   0   1   1   0   1   1   1   0   0   1   1   2   1   1   2
 MK-3-9                 2   2   1   0   0   1   0   0   1   1   1   1   2   1   2   1   1   2   1   1   1   2   2   2   1   1   1   0   1   2   1   0   0   1   0   1   2   0   1   1   0   0   1   0   0   1   0   2   1   1   1   2   1   1   1   0   0   0   0   1   0   2   1   1   2   1   1   1   0   1   1   2   0   2   2   2   2   2   1   1   2   2   2   0   1   0   1   1   0   1   1   1   1   1   1   1   1   1   2   0   2   1   1   1   2   1   0   0   1   1   1   1   0   0   0   1   0   2   0   1   0   0   2   2   1   2   0   0   2   2   1   2   1   1   2   2   0   1   2   2   1   1   1   1   2   1   0   1   1   0   1   1   1   1   2   1   0   1   0   1   0   1   2   1   0   0   2   1   1   0   1   1   0   1   1   1   1   1   2   2   0   0   0   2   1   0   1   1   0   1   2   1   0   0   1   1   2   1   1   2
 MK-3-10                1   2   1   0   0   1   0   0   2   2   1   1   2   1   2   1   1   1   1   1   1   2   2   2   1   1   1   0   1   2   1   1   0   1   1   1   2   1   1   1   0   0   1   0   0   1   0   2   1   1   1   2   0   2   1   2   0   1   0   1   0   2   1   1   2   1   1   1   0   1   1   2   0   2   2   2   2   2   1   2   2   2   2   0   1   0   1   1   0   1   0   1   1   1   1   1   2   1   2   0   1   1   1   2   1   1   0   0   1   1   1   1   0   0   0   1   0   2   0   1   0   0   1   1   1   2   0   1   2   2   1   2   0   1   2   1   0   1   2   2   2   1   1   1   2   2   0   1   0   0   2   1   1   1   2   1   1   1   0   1   0   1   2   1   0   0   2   1   2   0   1   1   0   1   1   0   1   1   2   2   1   0   0   2   2   0   1   0   1   2   2   1   0   0   1   1   2   1   1   2
 MK-3-11                0   2   1   0   0   1   0   0   2   2   1   2   2   1   0   1   1   1   1   1   1   2   2   2   2   1   0   0   1   2   2   1   1   1   1   1   2   1   1   1   0   0   0   1   0   1   0   0   1   1   1   2   0   2   1   2   0   1   0   1   0   2   0   1   2   1   1   1   0   1   2   2   0   2   2   2   1   2   1   2   2   2   2   0   1   0   1   1   0   1   0   1   1   1   1   1   2   1   2   0   1   1   1   2   1   1   0   1   0   1   1   0   0   0   0   1   0   2   0   0   0   1   1   1   1   1   0   1   2   2   1   2   1   1   1   1   0   1   2   2   2   1   1   1   2   2   0   1   0   0   2   1   0   2   2   1   2   2   0   1   0   1   2   1   0   0   1   1   1   0   1   1   0   1   1   0   0   1   2   1   0   0   0   2   2   0   1   0   2   2   2   1   0   0   1   1   2   1   1   2
 MK-3-12                0   1   1   0   0   1   0   0   2   2   1   2   1   1   0   1   1   2   1   1   1   2   2   2   1   1   0   0   1   1   2   1   0   2   1   1   1   2   1   1   0   0   0   0   0   1   0   0   1   1   1   2   0   2   1   1   0   1   0   1   0   2   0   2   2   2   1   1   1   0   2   2   0   2   2   2   1   1   1   2   2   2   2   0   1   0   1   1   1   1   0   1   1   1   1   1   2   1   1   0   1   1   0   2   1   1   0   1   0   1   2   1   0   0   0   1   0   2   0   1   0   1   1   1   1   0   0   1   2   2   1   2   2   1   1   1   1   1   2   2   1   1   2   1   2   2   0   1   0   0   1   1   0   2   2   1   2   2   0   1   0   1   2   1   0   0   1   1   1   0   0   1   0   1   1   0   0   1   1   1   0   0   0   2   2   0   1   1   2   2   2   0   0   0   0   1   1   1   1   2
 MK-3-13                0   1   0   0   0   0   1   0   1   1   2   2   1   1   0   1   1   2   1   1   1   2   1   2   2   1   0   0   1   1   2   1   0   2   2   1   1   1   1   1   0   0   0   0   1   1   0   0   1   1   1   2   0   2   1   1   0   1   1   1   0   1   1   2   2   1   1   1   1   0   0   2   0   2   2   1   1   1   1   2   2   1   1   0   1   0   2   1   1   1   0   1   1   1   0   1   1   0   1   1   2   1   0   2   0   1   0   1   1   1   2   1   0   0   0   1   1   2   1   1   0   1   1   2   1   0   0   1   2   2   1   2   0   0   0   1   1   1   2   2   1   1   2   1   1   2   1   1   0   0   1   1   0   2   2   1   2   2   0   1   0   1   2   0   0   0   1   1   2   0   0   2   0   1   1   1   0   2   1   1   1   1   0   2   2   0   1   1   2   2   2   0   0   0   0   1   1   1   1   2
 MK-3-14                0   1   1   0   0   0   1   1   0   1   2   2   1   1   0   0   1   2   1   1   1   2   1   2   2   0   0   0   1   1   2   1   0   2   2   1   1   1   1   1   0   1   0   0   1   1   0   0   1   1   1   2   0   2   2   1   1   1   1   1   0   1   1   2   2   1   1   1   2   0   1   2   0   2   2   0   2   1   1   2   2   1   2   0   1   0   2   1   1   0   1   1   1   1   0   1   1   0   1   1   2   1   0   2   1   1   0   1   1   0   2   1   0   0   0   1   1   2   1   1   0   1   1   2   1   0   0   1   2   2   1   2   0   0   0   1   1   1   2   2   0   1   2   1   1   2   2   1   0   0   1   1   0   2   1   1   2   2   0   1   0   1   1   0   0   1   1   1   2   0   0   2   0   1   1   1   0   2   0   0   1   1   0   2   2   0   1   1   1   2   1   1   0   0   0   1   2   1   1   2
 MK-3-15                1   1   1   0   0   1   1   0   0   1   2   2   2   1   0   1   2   2   1   1   1   2   1   1   0   0   0   0   1   1   2   1   0   2   2   1   1   1   1   1   0   1   0   0   1   1   0   0   1   1   1   2   1   2   2   1   1   1   1   2   0   1   1   2   2   1   1   1   2   0   2   2   2   2   2   0   2   1   1   2   2   2   2   0   1   0   1   1   1   0   1   0   1   2   1   1   1   0   2   1   2   1   0   2   0   1   1   1   1   0   2   1   1   1   0   1   1   2   1   1   0   1   1   2   1   0   0   1   2   2   1   2   1   0   1   0   0   1   2   2   0   2   2   1   1   2   2   1   1   0   1   1   0   2   1   1   1   2   1   1   0   0   1   0   0   1   1   1   2   0   0   1   1   1   0   1   0   2   0   0   1   1   0   2   2   0   1   1   0   2   1   1   0   0   0   1   2   2   1   1
 MK-3-16                1   0   1   0   1   0   1   0   0   1   2   1   2   1   1   1   1   2   1   1   1   2   0   1   0   1   2   0   1   0   2   1   0   2   2   1   1   1   1   1   0   1   1   0   1   1   0   1   1   1   1   2   1   2   2   1   1   1   1   2   1   1   1   1   1   1   1   1   2   0   1   2   2   2   1   0   2   0   1   2   2   2   2   1   1   0   1   1   1   0   1   0   1   1   1   1   1   0   1   0   2   2   0   2   0   0   1   1   1   0   2   1   2   1   0   1   1   2   1   1   0   1   2   2   1   0   0   1   2   2   1   2   0   0   1   0   1   1   2   2   0   2   2   1   1   2   2   1   1   0   1   1   0   2   2   1   0   2   1   1   0   0   1   1   0   1   1   1   2   1   0   1   0   2   0   0   0   2   0   0   1   1   0   2   2   0   1   1   0   2   1   1   0   0   0   2   2   2   1   1
 MK-4-1                 1   1   2   0   2   0   0   1   0   2   1   2   1   0   0   0   1   0   0   1   1   1   1   0   1   0   1   2   1   1   0   2   1   1   1   0   1   1   1   1   0   2   1   1   0   1   1   1   0   2   2   2   1   0   1   1   1   1   1   0   2   1   1   2   2   1   1   2   0   1   1   0   1   1   1   1   0   0   1   1   2   1   1   2   0   2   2   2   0   1   1   1   2   1   0   1   1   2   1   1   0   1   0   1   1   2   2   0   0   1   0   0   2   1   1   2   2   1   1   1   0   1   0   1   0   1   0   1   0   1   0   0   0   2   1   2   1   1   1   1   1   0   2   0   0   1   2   0   1   2   1   1   1   1   1   1   0   1   1   0   1   0   0   1   2   0   1   2   1   1   0   2   0   1   2   1   1   1   0   2   2   0   1   2   0   1   0   1   0   2   0   0   2   1   0   0   2   0   0   2
 MK-4-2                 2   1   2   1   2   0   1   1   1   2   1   2   0   0   0   0   2   0   0   1   1   1   1   1   1   0   1   1   1   1   1   2   1   1   1   0   1   0   1   1   0   2   1   1   0   1   1   1   0   2   1   2   1   0   1   1   1   1   1   0   1   0   1   1   1   1   1   2   0   1   1   0   1   2   0   1   1   0   1   1   2   1   1   2   0   2   2   2   0   1   1   1   2   1   0   2   1   2   1   1   0   1   0   1   1   2   2   1   0   1   0   1   2   1   1   2   1   1   1   1   0   1   1   1   1   1   1   1   1   1   0   0   0   2   1   2   1   1   1   1   1   0   2   0   0   0   2   0   1   2   1   1   2   0   1   0   0   1   1   0   1   1   1   0   1   1   1   2   2   1   1   2   0   1   1   1   1   0   0   2   2   0   1   2   0   1   0   1   0   2   0   0   2   1   0   0   2   0   0   1
 MK-4-3                 2   0   2   1   2   0   1   1   1   2   2   1   0   0   0   0   2   0   0   1   0   1   1   1   1   0   1   1   1   1   0   2   1   0   1   0   1   0   1   1   0   2   1   1   0   1   1   1   0   2   1   2   1   0   1   1   1   2   1   1   1   0   1   1   1   2   1   2   0   1   1   0   1   1   0   1   1   0   0   0   2   1   1   2   0   2   2   2   1   1   1   1   1   1   0   2   1   1   1   1   0   1   0   1   1   2   2   1   0   1   0   1   1   1   1   2   0   1   1   1   0   2   1   1   1   1   2   1   0   1   0   0   0   2   1   2   1   0   2   1   1   0   2   0   0   0   2   0   1   2   1   1   1   1   0   0   0   1   1   0   1   0   1   1   1   1   1   2   2   1   1   1   1   1   1   1   1   0   0   2   2   0   1   2   0   1   0   2   0   2   0   0   2   0   0   0   2   0   1   1
 MK-4-4                 2   0   2   1   1   0   1   1   1   2   1   1   0   1   1   0   2   0   1   1   0   1   1   1   1   0   2   1   1   1   1   2   1   0   1   0   1   0   2   1   0   2   1   1   0   1   1   1   0   2   1   2   1   0   1   1   1   2   1   1   1   0   0   1   1   2   1   2   0   1   2   0   1   1   0   1   1   0   0   0   2   1   1   2   0   2   2   2   1   1   1   1   1   0   0   2   1   1   2   0   0   1   2   1   1   2   2   1   0   2   1   1   1   1   1   2   0   1   1   1   0   2   1   1   1   1   1   1   1   1   0   0   0   2   1   2   1   0   2   2   1   0   2   0   0   0   2   0   1   2   1   1   1   1   0   0   0   1   1   1   1   0   1   1   0   1   1   0   2   1   1   1   1   1   1   1   1   0   0   2   1   1   2   2   1   1   1   2   0   2   0   1   1   0   0   0   2   0   1   1
 MK-4-5                 2   0   1   2   1   1   1   1   1   1   1   1   1   1   1   0   2   0   1   1   0   1   1   0   1   0   2   1   0   1   1   2   0   0   1   0   1   0   2   1   1   2   1   0   1   0   1   1   0   2   2   2   1   0   1   1   1   2   1   1   1   0   0   2   1   2   2   2   0   1   2   0   1   1   0   1   1   0   0   0   2   1   1   2   0   2   2   2   1   1   0   0   1   0   0   2   1   1   2   0   0   1   2   1   1   2   2   1   0   2   0   2   2   1   1   2   0   1   1   1   0   2   1   1   1   1   1   1   1   1   0   0   0   2   1   2   0   0   2   1   1   2   1   0   0   0   2   0   1   2   1   1   1   1   0   0   0   1   1   0   1   1   1   1   0   1   1   0   2   1   1   1   1   0   1   1   1   1   0   2   1   1   2   2   1   1   1   2   0   2   0   1   1   0   0   1   2   0   1   1
 MK-4-6                 2   0   0   2   1   1   1   0   1   0   1   1   1   0   1   0   2   0   1   0   0   1   0   0   1   0   2   1   0   1   2   2   0   0   1   0   1   0   2   1   1   2   1   1   1   0   2   1   0   2   2   2   2   0   1   1   1   2   1   1   1   0   0   2   0   2   2   2   0   1   1   0   1   1   0   1   1   1   0   0   2   1   1   2   0   1   1   2   0   1   0   0   1   0   0   2   1   0   2   0   0   1   2   1   1   2   2   1   1   2   0   2   1   1   1   2   0   1   1   1   0   2   1   1   1   1   1   1   1   1   0   0   1   2   1   2   0   0   1   2   1   2   2   0   0   0   2   0   2   0   0   1   1   1   0   0   1   1   1   0   1   1   1   1   0   2   1   1   2   1   1   1   1   0   1   1   2   1   0   2   2   1   2   2   1   1   1   1   0   2   0   2   2   0   1   1   1   0   0   1
 MK-4-7                 2   0   0   2   1   1   0   0   1   0   1   1   1   0   1   0   2   0   1   0   1   1   0   0   1   2   2   1   0   0   2   2   1   0   1   0   0   0   2   1   2   2   1   1   1   0   2   0   1   2   2   2   2   1   1   2   1   2   1   1   2   0   0   2   0   2   2   2   0   1   1   0   1   1   0   1   0   2   0   0   2   1   1   2   0   1   1   2   0   1   0   0   1   0   0   2   1   0   2   0   1   1   2   1   1   2   2   0   1   2   0   2   1   1   1   2   0   1   1   1   0   2   1   1   1   1   1   1   1   1   0   0   1   2   1   1   0   0   0   2   1   2   2   0   0   0   2   0   2   0   0   1   1   1   1   0   1   1   1   0   1   1   2   1   0   2   1   0   2   1   1   1   1   0   1   1   2   1   0   2   2   1   2   2   0   0   1   1   0   2   0   2   2   0   1   1   2   1   0   1
 MK-4-8                 2   0   0   2   1   2   0   0   1   0   1   0   1   0   1   0   2   0   1   0   1   1   0   0   1   2   2   1   0   0   2   2   1   0   1   0   0   0   2   1   2   2   1   1   1   0   2   0   1   2   2   2   2   0   1   2   1   2   1   1   2   0   0   2   0   2   2   2   0   1   1   0   1   1   0   1   0   2   0   0   1   1   1   2   0   1   1   2   1   1   1   0   2   0   0   2   0   0   2   0   1   1   2   0   1   2   2   0   1   1   1   2   1   0   1   2   0   2   0   1   0   2   1   1   2   0   1   1   1   1   0   0   1   2   0   1   0   0   0   2   1   2   2   1   0   0   2   0   2   0   0   1   1   1   1   0   0   1   1   0   1   1   2   1   0   2   2   0   2   2   1   1   1   0   1   1   2   1   1   2   2   1   2   2   0   0   2   1   1   2   0   2   1   0   1   1   2   1   1   2
 MK-4-9                 2   0   0   2   1   2   1   0   0   0   1   0   1   0   0   0   1   0   1   0   1   1   0   0   1   2   2   1   0   0   2   2   1   0   1   0   0   0   2   1   2   2   1   2   1   0   1   0   2   2   2   2   2   0   1   2   0   1   1   1   1   0   0   2   0   2   2   2   0   1   1   0   1   0   0   1   0   2   0   0   2   1   0   2   0   1   1   2   1   1   1   0   1   0   2   2   0   1   2   0   1   1   2   0   1   2   2   0   1   1   1   2   1   0   1   2   0   2   0   1   0   2   1   1   2   0   1   1   1   1   1   0   1   1   0   1   0   0   0   1   1   1   2   1   0   0   2   0   2   1   0   1   1   0   1   1   0   1   1   0   1   1   2   1   0   2   2   0   2   2   1   1   1   0   1   1   2   1   1   2   2   1   2   2   1   0   2   1   1   1   0   2   1   0   1   1   2   1   1   2
 MK-4-10                2   0   0   2   1   2   1   0   0   0   1   0   1   0   1   0   1   0   1   0   1   2   0   0   1   2   2   1   0   0   2   2   1   0   1   0   0   1   2   1   1   2   1   2   1   1   1   0   2   2   2   1   2   0   1   2   0   1   0   1   2   0   0   2   0   2   1   2   0   1   1   0   1   1   0   1   0   2   0   0   2   0   2   2   0   1   1   2   1   1   1   0   1   0   2   2   0   1   2   0   1   1   2   0   0   2   2   0   2   1   1   2   0   0   1   1   0   2   0   1   0   2   1   1   2   0   1   1   2   1   1   0   1   1   0   1   0   0   0   1   1   1   1   2   1   0   1   0   2   2   0   1   0   0   1   2   0   1   1   0   1   2   2   1   0   2   2   1   1   2   1   1   1   0   1   1   2   1   1   2   2   1   1   2   0   0   2   1   0   1   0   2   1   0   1   0   2   1   1   2
 MK-4-11                1   0   0   2   1   2   1   1   0   0   1   1   1   0   1   0   1   0   2   0   1   2   0   0   1   2   1   1   0   1   2   2   1   1   1   0   0   1   1   1   1   2   1   2   1   1   1   0   1   2   2   1   2   0   1   2   1   1   1   1   2   1   0   2   0   2   2   2   0   1   1   0   0   2   0   1   0   2   1   0   2   1   2   1   0   1   1   2   1   0   1   0   1   0   2   2   0   1   2   1   1   1   2   0   0   2   2   0   2   1   1   2   0   0   1   1   0   2   0   1   1   2   1   1   2   0   2   1   2   1   2   0   1   1   0   1   1   0   0   1   1   1   1   2   2   1   1   0   2   2   1   1   0   0   0   2   0   1   1   0   0   2   2   1   0   2   2   1   1   2   1   1   1   1   1   0   2   1   1   2   1   1   0   2   0   0   1   1   0   1   1   0   1   0   1   1   1   1   1   1
 MK-4-12                1   0   0   2   1   1   1   1   0   0   1   1   2   0   0   0   1   0   2   1   1   2   1   0   1   2   1   1   0   1   2   2   1   0   1   0   0   0   1   1   1   2   1   2   0   2   1   0   1   2   2   1   2   0   1   2   1   1   0   1   2   1   0   2   0   2   2   1   0   1   0   0   0   2   0   1   0   2   1   0   2   1   1   1   0   1   1   2   1   0   1   0   1   1   2   2   0   1   2   1   1   1   2   1   0   2   2   1   1   1   1   2   1   0   1   1   0   2   0   1   1   2   1   1   2   0   2   1   2   1   2   0   1   1   0   1   2   1   0   1   1   1   1   2   2   1   1   0   2   2   1   1   0   0   0   2   0   1   1   0   0   2   2   1   0   2   2   1   1   2   1   1   1   0   1   0   2   1   1   2   1   1   0   1   0   0   1   2   0   1   1   0   1   0   0   1   1   0   1   1
 MK-4-13                1   0   0   2   1   1   1   1   0   1   1   1   1   0   0   0   1   0   2   1   1   2   1   0   1   2   0   1   1   1   2   2   2   0   1   0   0   0   1   1   1   2   1   2   0   2   0   0   1   2   1   1   2   0   1   1   1   1   0   1   2   1   0   2   0   2   2   1   1   1   0   0   0   2   1   1   1   2   0   0   2   1   1   1   0   1   1   2   1   0   1   0   1   1   2   2   0   1   2   1   2   1   2   1   0   2   2   1   1   0   1   2   0   0   1   1   1   2   0   1   1   1   2   1   2   0   1   1   2   2   2   0   1   1   0   1   2   1   0   1   2   1   2   1   2   1   1   0   2   2   1   2   0   0   0   2   1   1   1   0   0   2   2   1   1   2   1   2   1   1   1   1   1   0   0   0   1   2   1   2   0   1   0   1   0   0   1   1   0   1   1   0   1   0   0   1   1   0   1   1
 MK-4-14                1   0   0   2   0   1   1   1   0   1   2   1   2   1   0   0   1   0   2   1   1   2   2   0   1   2   0   1   1   2   1   2   1   0   2   0   0   0   2   1   1   2   1   2   0   2   0   0   1   2   1   1   2   0   1   1   1   1   0   1   2   1   0   2   0   2   2   1   1   2   0   0   0   1   1   1   1   2   0   0   2   1   1   2   0   1   1   2   1   1   0   0   1   1   2   2   0   1   2   1   1   1   2   0   0   2   2   1   1   0   1   1   0   0   1   1   1   2   0   1   1   0   2   1   2   1   1   1   2   2   2   0   1   1   0   1   1   1   0   1   2   1   2   1   2   1   1   0   2   2   1   2   0   0   0   2   2   1   1   0   0   2   2   1   1   2   1   2   1   1   1   1   1   0   0   1   1   2   1   2   0   1   0   1   0   0   1   1   0   2   1   1   0   0   0   1   1   0   1   1
 MK-4-15                1   0   0   2   1   1   1   1   0   1   2   1   2   1   0   0   2   0   2   1   1   1   2   1   1   2   0   1   1   1   2   2   1   1   2   0   0   0   2   1   1   2   1   2   0   2   1   2   1   2   1   1   2   0   1   0   1   2   0   1   2   1   1   2   0   2   2   1   1   2   0   0   0   1   1   1   1   2   0   0   2   1   1   2   0   1   1   2   1   1   0   0   1   1   1   2   0   1   2   2   1   0   2   0   0   2   2   1   1   0   1   1   0   1   0   1   1   2   0   1   1   0   2   1   2   2   1   2   2   1   2   1   1   1   0   1   1   1   1   0   2   1   1   1   2   1   2   0   2   2   1   1   0   0   0   1   2   1   1   0   1   2   2   1   1   2   1   2   1   1   1   1   1   0   0   1   1   2   1   2   0   1   0   1   0   0   1   1   1   2   1   1   1   0   0   1   2   0   1   1
 MK-4-16                2   0   0   2   1   1   1   1   0   0   1   0   2   1   0   0   1   0   2   1   1   1   2   1   1   1   0   1   1   1   2   2   1   1   2   0   0   0   2   1   1   2   1   1   0   2   1   1   2   2   0   1   1   0   1   0   1   2   0   1   2   1   1   2   0   2   2   0   0   2   0   0   0   1   1   1   2   2   0   0   2   1   1   2   1   1   1   2   2   2   0   0   2   1   1   2   0   1   2   1   1   0   2   0   0   2   2   1   1   0   1   1   0   1   0   1   1   1   0   1   1   0   2   1   2   2   1   2   2   1   2   1   1   1   0   1   1   1   1   0   2   1   1   1   1   1   2   0   2   2   1   1   0   1   0   0   2   1   1   0   1   2   2   1   2   2   1   2   1   1   1   1   1   0   0   1   1   2   1   2   0   1   0   1   0   0   1   1   1   2   1   0   1   0   0   1   2   1   2   1
 MK-5-1                 1   1   0   0   0   1   1   2   1   2   0   1   2   1   0   0   2   1   1   1   1   1   0   2   1   0   2   1   0   1   1   1   0   2   1   2   0   2   1   1   2   1   1   0   1   1   1   1   1   1   1   1   2   1   1   1   1   0   2   1   2   0   0   1   1   1   1   2   1   0   1   1   0   1   1   0   1   1   1   2   1   1   0   1   0   1   1   1   2   0   1   2   1   0   1   2   0   2   1   2   1   1   1   0   2   0   0   1   2   0   1   1   1   2   1   1   0   1   2   2   1   1   1   0   1   1   0   0   0   0   2   2   1   2   1   1   1   1   1   1   1   0   1   1   1   0   1   1   0   1   1   2   1   1   2   1   2   2   2   1   2   2   1   2   1   0   1   1   1   1   1   1   2   1   1   1   1   1   1   0   0   1   1   1   2   0   1   2   1   2   1   0   1   2   1   1   1   1   2   1
 MK-5-2                 1   1   0   0   0   0   1   2   1   2   1   1   2   1   0   1   2   1   0   1   1   1   0   2   1   1   2   1   0   1   1   1   1   0   2   2   0   2   1   1   2   1   1   0   1   1   1   1   1   1   1   1   0   1   1   0   1   0   2   1   2   0   0   1   1   1   1   2   2   0   1   0   0   1   1   0   2   1   1   2   1   1   0   1   0   1   1   1   2   1   2   2   0   0   0   2   0   2   1   1   1   2   1   0   2   0   1   1   0   1   1   1   1   1   0   1   0   1   2   2   0   1   1   0   1   1   2   0   0   0   2   2   1   2   1   1   2   1   1   1   1   0   1   2   1   0   1   1   0   1   1   2   1   1   2   1   2   2   2   1   2   1   1   2   1   0   1   1   1   1   1   1   2   1   1   1   1   1   1   0   0   1   1   1   2   0   1   2   0   2   1   0   1   1   1   1   0   1   2   1
 MK-5-3                 1   1   0   0   0   0   1   1   1   2   2   1   2   1   0   1   2   1   0   1   1   1   0   2   1   0   2   1   0   1   1   1   0   0   2   2   0   2   1   1   1   1   1   0   1   1   1   1   1   2   0   1   0   0   1   0   1   0   2   1   2   0   0   1   1   1   1   2   2   1   1   0   0   1   1   0   2   1   1   2   1   1   0   1   0   1   1   1   1   2   2   1   0   0   1   2   0   2   0   2   1   2   1   0   1   0   1   1   0   0   1   1   1   1   0   1   0   1   2   1   0   1   1   0   1   1   2   0   1   0   2   1   1   2   1   1   2   2   0   1   1   0   1   2   1   0   0   2   1   1   1   1   1   2   2   1   2   2   2   1   2   1   1   2   1   1   0   1   1   1   1   1   2   1   1   1   1   1   1   0   0   0   1   1   2   0   1   2   0   2   1   0   1   2   1   1   1   1   2   1
 MK-5-4                 1   1   1   0   0   0   1   1   1   2   2   1   2   1   0   1   2   1   0   1   1   0   0   2   1   0   2   1   0   1   1   1   0   0   2   2   0   2   1   1   1   1   1   1   0   1   2   1   1   2   0   1   0   0   1   0   1   0   2   1   2   0   0   1   1   2   1   2   2   0   0   0   0   1   1   0   2   1   1   2   1   2   0   1   0   1   1   1   1   2   2   2   1   0   0   2   0   2   0   2   1   1   1   0   1   0   1   1   0   0   1   1   1   1   0   2   0   0   2   1   0   1   1   0   0   0   2   0   1   0   2   0   1   1   1   1   2   1   0   1   1   0   1   2   1   0   0   2   1   1   1   0   2   2   2   1   1   1   2   0   2   1   1   2   1   1   0   1   1   1   1   1   2   1   1   1   1   1   1   0   0   0   1   1   1   0   1   2   0   2   2   0   1   2   1   1   1   1   2   1
 MK-5-5                 1   2   1   0   0   0   1   1   1   2   2   1   2   2   0   1   2   1   0   1   1   0   0   2   1   0   2   1   0   1   1   1   0   0   2   2   0   1   1   1   1   1   1   2   0   1   1   1   1   2   1   1   1   0   1   1   1   0   2   1   2   0   0   1   1   2   1   2   2   0   0   0   1   1   1   0   2   1   1   2   0   2   0   1   0   0   1   1   1   2   1   2   1   0   0   1   0   2   1   2   1   1   1   0   1   0   2   1   1   0   1   2   1   1   0   1   0   1   2   1   0   1   1   1   1   0   2   0   1   0   2   0   0   1   1   1   2   1   0   1   1   0   2   2   1   0   1   2   0   2   1   1   2   2   2   2   1   1   2   0   2   1   1   1   1   0   0   1   0   1   0   2   2   1   0   1   1   1   1   0   0   0   1   1   1   0   1   2   0   2   2   0   1   1   1   1   2   1   1   1
 MK-5-6                 1   1   0   0   0   1   1   1   2   1   2   1   2   2   0   2   2   1   0   1   1   0   0   2   1   0   2   1   0   0   1   1   0   0   2   2   0   1   1   1   1   1   1   2   0   1   1   1   1   2   1   1   1   1   1   1   2   0   1   1   1   0   1   1   1   2   1   1   2   0   0   0   1   0   1   0   2   1   0   2   1   2   0   1   0   0   1   2   1   1   1   2   1   0   0   1   1   2   1   2   1   1   1   0   2   0   2   1   1   0   1   2   1   2   0   1   0   1   2   1   0   1   1   1   1   0   2   0   0   1   2   0   0   0   1   1   2   1   0   1   0   0   2   1   1   0   1   2   0   2   1   1   1   1   2   2   1   1   2   0   2   1   1   1   1   0   0   1   0   0   0   1   2   1   0   1   1   1   1   0   0   0   1   1   1   0   0   2   1   2   2   1   0   1   2   1   2   1   1   1
 MK-5-7                 1   1   0   1   0   1   1   1   1   0   2   1   2   2   0   2   2   1   0   1   1   0   0   2   0   0   1   2   0   0   2   1   0   0   2   2   0   1   2   0   1   1   1   2   1   1   1   1   0   2   1   1   1   1   1   1   2   1   1   1   0   0   1   1   1   2   0   1   2   0   0   0   1   0   1   0   2   0   0   2   2   2   0   1   0   0   1   2   1   1   1   2   2   0   0   1   1   1   1   2   1   1   0   0   1   0   2   1   1   1   1   2   1   2   1   0   0   0   2   1   0   0   1   1   1   0   2   0   0   1   2   0   0   0   1   0   2   1   0   1   0   0   2   1   0   0   1   2   1   0   1   1   1   2   2   2   1   1   2   0   2   1   1   2   1   0   0   1   1   0   1   2   2   1   0   1   1   1   1   0   0   0   2   1   1   0   1   2   0   2   2   1   0   1   2   1   2   1   1   1
 MK-5-8                 0   1   0   1   0   1   1   1   1   0   2   2   2   2   1   0   2   0   0   1   1   0   1   2   0   0   2   2   0   0   2   1   0   2   2   2   0   1   2   0   1   1   1   2   1   1   1   1   0   2   1   1   1   2   1   1   2   1   2   1   0   0   0   1   1   2   0   1   2   0   1   1   2   0   1   0   1   0   0   2   1   2   1   1   1   0   1   2   1   1   1   2   2   1   1   1   1   1   1   2   1   2   0   1   0   0   2   2   1   1   1   2   1   2   1   0   1   0   2   1   0   0   1   1   0   0   1   0   0   1   1   0   1   0   1   0   1   1   0   0   0   0   2   1   0   0   1   2   1   0   2   1   1   2   2   2   1   1   2   0   2   1   2   2   1   0   0   1   1   0   1   2   2   1   0   1   1   1   1   0   0   0   2   2   1   0   1   2   0   2   1   1   0   1   2   1   2   1   1   1
 MK-5-9                 0   1   1   1   0   1   1   1   1   0   2   2   1   2   1   0   2   0   0   2   1   1   1   2   0   0   2   1   0   0   2   0   0   2   1   2   0   1   1   0   1   1   1   2   0   0   1   1   0   2   1   0   1   2   1   1   2   1   2   1   0   0   0   0   1   2   0   1   2   0   0   1   2   0   0   0   1   0   0   2   1   2   1   1   1   0   1   1   1   1   2   1   2   1   1   1   1   0   1   2   1   2   0   2   0   0   2   1   1   0   1   1   1   2   1   1   1   0   2   1   1   0   1   1   1   0   1   0   0   2   1   0   1   0   1   0   1   1   0   0   0   0   1   1   0   1   1   1   1   0   2   2   1   2   2   2   1   1   2   0   2   1   1   2   1   0   0   1   1   0   1   2   2   1   0   1   1   1   1   0   0   0   2   2   0   0   1   2   1   2   0   1   0   1   2   1   2   1   2   1
 MK-5-10                0   1   1   1   0   2   1   2   1   0   2   0   1   2   2   0   2   0   0   2   1   1   1   1   0   0   1   1   0   0   1   2   1   2   1   2   0   1   1   0   1   1   1   2   0   0   2   1   0   2   1   0   1   1   2   1   1   1   2   1   0   0   0   0   2   2   0   1   2   0   0   1   2   1   0   1   1   0   0   2   1   1   1   1   1   0   1   1   1   1   2   1   2   1   2   1   1   0   1   2   1   1   1   2   0   0   2   1   0   0   0   1   1   2   1   2   1   0   2   1   0   1   1   1   1   0   1   0   0   2   1   1   1   0   1   0   1   2   0   0   0   0   2   1   0   0   1   1   1   1   1   1   1   2   1   2   2   1   1   0   2   2   2   2   0   1   0   0   1   0   1   2   2   1   0   1   0   1   2   0   0   0   2   2   0   1   1   2   1   2   0   1   0   0   1   1   2   1   2   1
 MK-5-11                0   1   1   0   0   2   1   1   1   1   1   1   1   2   2   0   1   0   0   2   1   1   1   1   0   0   1   1   1   1   1   2   1   2   1   2   0   1   1   0   1   1   1   1   0   0   2   2   1   1   1   0   1   1   0   1   1   1   2   1   1   0   0   0   2   2   0   1   2   0   0   1   2   1   1   0   1   0   0   2   1   1   1   1   1   0   1   1   1   1   2   1   2   0   1   2   1   0   1   1   1   1   1   2   0   0   1   0   0   0   1   1   1   2   0   2   1   0   2   1   0   1   1   1   1   1   1   0   0   1   1   1   1   0   2   1   0   2   0   1   0   0   2   1   0   0   1   0   1   1   1   1   2   1   1   2   2   1   1   0   2   2   1   2   0   1   0   2   1   0   1   1   2   2   0   1   1   1   2   0   0   0   1   2   0   1   1   2   1   2   0   0   0   0   2   2   2   1   2   1
 MK-5-12                1   1   1   0   0   2   1   1   1   1   1   1   1   2   2   0   1   0   0   2   1   1   1   1   0   0   1   1   1   0   1   2   1   2   1   2   0   1   2   0   2   1   1   1   0   0   2   1   1   0   1   0   1   1   0   2   1   1   2   0   1   0   0   0   2   2   0   1   2   0   0   1   2   1   1   1   1   0   0   2   1   1   0   1   2   0   1   1   1   1   2   1   2   0   1   2   1   0   1   1   0   1   1   1   0   0   1   0   0   1   1   2   2   2   0   2   1   0   1   1   0   1   1   1   0   1   1   0   0   1   1   1   1   0   2   1   0   2   1   1   0   1   2   1   0   0   1   0   1   1   1   1   2   1   2   1   2   1   1   0   2   1   1   2   0   1   1   2   0   0   2   1   2   2   0   1   1   1   1   1   0   0   0   2   0   1   2   2   1   2   0   0   0   0   2   2   2   2   2   1
 MK-5-13                1   1   1   0   0   1   2   1   1   1   1   2   1   2   2   0   0   0   0   1   1   1   1   1   0   0   1   1   1   0   1   2   1   1   1   2   0   1   2   0   2   2   1   1   1   0   2   2   1   0   1   0   1   1   1   2   1   2   2   0   2   0   1   0   2   2   0   1   2   0   0   1   2   0   1   1   0   0   0   2   1   2   1   1   2   0   0   1   1   1   2   2   1   0   1   2   1   1   1   2   1   1   1   0   0   1   1   0   0   2   2   1   1   2   0   1   1   0   1   0   0   1   1   1   0   1   1   0   1   1   1   1   1   0   1   1   0   2   1   1   0   1   2   1   0   0   1   0   0   1   1   1   1   1   2   2   2   1   1   0   2   1   2   2   1   1   1   2   0   0   2   1   2   1   0   2   1   1   1   1   0   0   0   2   0   1   2   2   1   2   0   0   0   0   2   2   2   2   2   2
 MK-5-14                0   2   1   0   0   1   2   1   1   1   1   2   1   2   2   0   0   0   0   1   1   1   1   1   0   0   1   1   1   0   1   1   1   1   1   2   0   1   2   0   2   2   1   1   1   0   1   1   1   0   0   0   1   1   2   1   1   2   2   0   2   0   1   0   2   2   0   1   2   0   1   1   2   1   1   0   0   0   0   2   1   2   0   1   2   0   0   0   0   1   2   2   1   0   1   2   1   1   1   2   1   1   1   0   0   1   1   0   1   2   2   0   0   2   1   1   1   0   1   0   0   2   1   1   2   1   1   0   1   1   1   1   1   1   1   1   0   2   1   1   0   2   2   1   0   1   1   1   2   2   1   1   1   1   2   2   2   1   0   0   1   1   2   2   1   2   1   1   0   0   2   1   2   1   0   2   0   1   1   1   0   0   0   2   0   0   2   2   1   2   0   0   0   0   2   2   2   1   2   2
 MK-5-15                2   2   1   1   1   1   2   1   1   1   1   2   2   2   1   0   0   0   0   1   0   1   1   1   0   0   1   1   1   1   0   1   1   1   1   2   0   1   2   0   1   2   1   1   1   0   1   1   1   0   2   1   1   1   2   1   1   1   1   0   2   1   1   0   1   2   0   1   1   0   0   1   2   1   1   0   0   0   0   2   1   1   1   1   2   0   0   1   1   1   2   2   1   0   1   1   1   1   1   2   1   1   2   0   0   2   1   1   1   1   1   1   0   1   0   1   0   0   1   0   1   2   1   1   2   1   1   1   1   1   1   1   1   2   1   1   0   2   1   1   1   2   2   1   0   1   0   1   1   2   1   1   1   1   2   2   2   1   0   0   1   1   2   1   1   2   1   0   1   1   2   1   2   1   0   2   0   1   1   1   0   0   0   2   0   0   2   2   1   2   0   0   0   0   1   2   2   1   2   2
 MK-5-16                2   2   1   1   1   0   2   1   1   1   1   2   2   2   1   0   0   0   0   1   0   1   1   1   0   0   1   1   0   1   0   1   1   1   1   2   0   1   2   1   1   1   1   2   1   0   1   2   1   0   2   1   2   1   2   1   1   2   1   0   1   1   1   0   1   2   1   1   1   0   0   1   2   1   1   1   0   0   1   2   1   1   2   1   2   0   0   1   1   2   2   2   1   0   0   1   1   1   1   2   0   0   1   0   1   2   1   1   0   1   1   1   0   1   0   0   1   0   0   0   1   2   1   1   2   1   1   1   1   1   1   1   1   2   0   1   1   2   1   1   1   2   1   1   2   1   0   1   1   2   1   1   1   1   2   2   2   2   1   0   1   1   2   1   1   2   1   1   1   1   2   1   2   0   0   2   0   0   2   1   1   0   0   2   0   0   2   2   1   2   0   0   0   0   2   2   2   1   2   1
 MK-6-1                 2   2   1   1   2   1   1   1   2   1   2   2   1   2   1   1   2   0   1   0   0   1   2   1   1   1   2   1   2   1   2   2   0   0   1   0   1   0   2   2   1   0   1   0   0   0   0   2   1   1   1   2   0   0   1   2   1   1   0   1   2   1   2   1   2   1   1   1   1   1   1   0   0   2   1   1   1   1   2   1   2   2   1   0   1   0   2   1   1   2   1   1   1   2   1   1   1   2   1   1   0   0   1   2   2   0   2   0   1   0   0   1   1   2   0   1   0   2   2   1   2   1   2   1   1   1   2   1   1   1   0   1   1   1   2   2   1   1   1   1   1   1   1   1   1   0   1   1   1   2   0   0   1   1   2   0   2   1   1   0   2   1   0   1   0   2   1   2   1   1   1   1   0   1   0   1   0   1   2   0   1   1   0   1   1   1   0   2   2   1   1   1   0   0   1   0   1   2   1   1
 MK-6-2                 2   2   1   1   2   1   1   1   2   1   2   2   1   2   1   0   2   0   1   0   0   1   2   1   1   1   2   1   1   1   2   2   0   0   0   0   1   0   2   2   1   0   1   1   0   0   0   1   2   1   1   2   0   0   1   2   1   1   0   1   2   1   2   1   1   1   0   1   1   0   1   1   0   1   1   1   1   1   2   1   1   2   1   0   1   1   2   1   2   2   1   1   1   2   1   1   1   2   1   1   0   0   1   2   2   0   2   1   1   1   1   1   0   2   2   1   0   2   0   1   2   1   2   0   1   1   2   1   1   1   0   1   1   0   2   2   1   1   0   2   2   1   1   1   0   0   1   1   1   2   1   0   1   1   2   0   2   1   0   0   2   1   0   1   1   2   1   2   1   1   1   1   0   1   0   0   1   2   2   0   0   1   1   1   1   1   0   2   2   1   1   1   0   1   1   0   1   2   1   1
 MK-6-3                 2   2   1   1   2   1   1   2   2   0   2   2   1   2   1   0   2   0   1   0   0   1   2   1   1   0   2   1   1   1   2   2   0   1   1   0   1   0   2   2   1   0   1   0   0   0   1   2   1   1   0   2   0   0   1   2   1   1   0   1   2   1   1   1   1   1   0   1   1   0   1   0   0   1   1   1   2   1   1   1   1   1   1   0   1   1   1   1   2   1   1   1   1   2   1   1   1   2   1   1   0   0   2   1   2   0   2   1   1   0   1   1   0   2   2   1   0   2   1   1   1   1   2   0   1   2   2   1   1   1   0   1   1   0   2   2   0   1   1   2   2   1   1   1   0   0   0   1   1   2   1   1   1   1   2   0   2   0   0   0   1   1   0   0   1   2   1   2   0   1   1   1   0   1   1   0   0   2   2   0   0   2   1   2   1   1   0   2   2   2   1   1   0   1   1   0   1   1   1   1
 MK-6-4                 2   2   2   1   2   0   1   2   2   0   2   2   1   1   1   0   2   1   2   0   0   1   2   0   1   0   1   1   1   1   2   2   0   1   1   0   1   0   1   2   1   0   1   0   1   0   1   2   1   1   0   2   0   0   2   2   1   1   0   0   2   1   1   1   1   1   0   1   1   0   2   0   0   1   1   1   2   1   0   1   1   1   1   0   1   1   1   1   2   1   0   1   1   2   1   1   1   2   1   1   0   0   2   0   2   1   2   1   2   0   1   1   0   2   2   1   0   2   1   2   1   1   2   0   1   2   2   1   2   1   0   1   1   0   2   2   0   1   1   2   2   2   1   1   0   0   0   0   1   2   1   1   1   2   1   1   1   0   0   0   1   1   0   0   1   2   1   2   0   1   1   1   0   1   2   0   0   2   2   0   0   2   1   2   1   1   0   2   2   1   1   1   0   0   1   0   1   0   1   1
 MK-6-5                 2   2   2   1   2   0   1   2   2   0   2   2   1   1   0   0   1   1   2   1   0   1   2   0   1   0   2   1   1   1   1   2   0   1   0   1   1   1   1   2   2   0   1   0   1   0   2   2   1   1   1   2   0   0   2   2   1   1   0   0   2   1   2   1   1   1   1   1   1   1   2   0   0   1   1   1   1   1   0   1   0   1   1   0   1   1   1   1   1   1   0   1   1   1   1   1   1   2   1   2   0   0   2   0   2   1   1   2   1   0   1   1   0   2   2   2   0   2   1   2   1   1   2   0   1   2   2   1   1   1   0   1   1   0   2   2   1   0   1   1   1   2   1   1   0   0   0   0   1   2   1   1   1   2   2   2   1   0   0   0   1   1   0   0   1   2   1   2   1   1   1   2   0   1   2   0   1   2   2   0   0   1   1   2   1   1   0   2   2   1   0   1   0   0   1   1   1   0   1   1
 MK-6-6                 2   2   1   1   2   0   1   1   2   0   2   2   2   1   0   0   1   1   1   1   1   1   2   1   2   0   2   0   1   1   1   2   1   1   0   2   1   1   0   2   2   0   2   0   1   0   2   1   1   0   1   1   0   0   2   2   1   1   0   1   2   2   2   1   1   1   1   1   1   1   2   0   1   1   1   1   1   1   0   1   0   1   1   0   1   1   1   1   2   2   0   2   1   1   1   1   2   0   2   1   0   0   2   0   2   1   0   2   1   1   1   1   0   2   2   2   0   2   1   2   0   1   1   0   0   2   2   0   1   1   0   1   1   0   2   2   1   0   1   1   1   2   0   1   0   0   0   0   1   1   1   0   1   2   2   2   1   0   0   0   2   1   0   0   2   2   1   2   1   1   1   2   0   1   2   1   1   2   2   1   2   1   1   2   1   1   0   1   2   1   0   2   0   0   0   1   0   1   0   0
 MK-6-7                 1   2   1   1   2   0   1   1   2   1   2   2   2   1   0   0   1   2   1   1   1   1   2   2   2   1   2   0   1   1   1   2   1   1   1   2   2   1   0   1   2   1   2   0   0   0   2   1   1   0   1   1   0   0   2   1   1   1   0   1   1   2   2   1   1   1   1   1   1   1   2   0   1   1   1   1   1   1   0   1   0   1   0   0   1   1   1   1   2   2   0   2   1   2   1   1   1   0   2   1   0   0   2   0   2   2   0   2   1   1   1   1   0   1   2   2   0   2   2   1   0   1   1   0   0   2   2   0   1   1   1   1   1   0   2   2   0   0   2   1   0   2   0   0   0   0   0   0   1   1   1   0   1   2   2   2   1   1   0   1   2   1   0   0   1   2   1   1   1   1   1   1   1   1   2   1   1   2   2   1   2   1   1   2   1   1   1   1   2   1   0   2   0   1   0   1   0   0   1   0
 MK-6-8                 1   2   1   2   2   0   1   1   1   1   2   2   2   1   0   0   1   2   0   1   1   1   2   2   2   1   2   0   0   2   0   2   2   1   1   1   2   1   0   1   1   1   2   0   0   1   2   1   0   0   1   1   0   0   2   1   1   1   0   2   1   2   2   1   1   1   0   0   2   1   2   0   1   1   1   1   1   1   0   1   0   2   0   0   1   1   1   1   2   2   0   2   1   2   1   1   1   0   2   1   0   0   2   1   2   2   0   2   1   2   1   0   0   1   2   1   0   2   2   1   0   1   1   0   0   2   2   1   1   1   1   1   0   0   2   2   0   0   2   1   0   2   0   0   0   0   0   0   1   1   1   0   1   2   2   2   2   1   0   1   2   0   0   0   1   1   1   1   1   1   1   1   1   1   2   2   1   1   2   1   2   1   0   2   1   1   1   1   2   1   0   1   0   1   0   1   0   0   1   0
 MK-6-9                 1   1   2   2   2   1   1   1   1   2   2   2   2   1   0   0   0   2   0   1   1   1   2   2   1   1   2   0   0   2   0   2   2   1   1   1   2   1   0   2   2   1   2   0   0   1   2   1   0   0   1   1   0   1   2   1   1   1   0   1   1   1   2   1   1   1   0   0   2   1   2   0   0   1   0   1   1   1   0   1   0   2   0   0   1   1   1   1   2   1   1   1   1   2   1   2   1   0   2   1   0   0   2   1   1   2   0   1   0   2   1   0   0   1   2   1   0   1   2   1   0   1   1   1   0   1   2   1   1   1   1   1   0   0   2   2   1   0   2   1   0   2   0   1   0   0   0   0   1   1   1   0   1   2   2   2   2   1   0   1   2   0   0   0   0   1   1   2   0   2   1   1   1   1   1   1   1   1   2   1   2   0   1   2   1   2   1   1   2   1   0   1   0   0   0   1   0   1   1   0
 MK-6-10                1   1   2   2   2   1   1   1   1   2   1   1   0   1   0   0   0   2   0   1   1   2   2   2   1   1   2   0   1   1   0   2   2   1   1   1   2   1   2   2   2   1   2   1   0   1   2   1   0   0   1   2   0   1   1   0   1   1   0   1   0   1   1   1   1   1   0   1   2   1   2   0   1   2   0   1   1   1   1   1   0   2   1   1   1   1   2   1   1   0   0   1   1   2   0   2   1   0   2   2   0   0   2   0   0   2   0   1   0   2   1   1   0   1   2   1   0   1   1   1   0   1   1   1   0   1   2   1   0   1   1   1   0   0   2   2   0   0   2   1   0   1   0   1   0   0   0   0   1   1   0   0   1   2   2   2   2   1   0   1   2   0   0   1   0   1   1   2   0   1   1   1   1   1   1   1   1   1   2   1   2   0   2   2   1   1   1   1   2   1   1   1   1   0   0   1   0   1   1   0
 MK-6-11                1   1   2   0   2   1   1   1   1   2   0   1   1   1   0   0   0   2   0   1   1   2   2   2   1   0   2   0   0   1   1   2   2   1   1   1   1   1   2   2   2   1   2   1   1   1   2   0   0   0   1   2   0   1   1   0   1   0   0   0   0   1   1   1   1   0   0   0   2   1   2   0   1   1   0   1   1   1   1   1   0   2   1   1   1   1   2   1   1   0   0   1   1   2   1   2   1   0   2   2   1   0   2   0   0   2   0   1   1   2   1   2   0   1   2   1   0   1   1   1   0   1   1   1   0   1   2   1   0   1   1   1   0   0   2   1   0   0   2   0   0   2   0   1   0   0   0   0   1   1   0   0   1   2   2   2   2   1   0   1   2   0   0   1   0   1   0   2   0   2   1   1   1   1   1   1   1   1   2   2   2   0   1   1   1   1   1   1   2   1   1   1   1   0   0   1   1   1   1   0
 MK-6-12                1   1   2   1   2   1   1   1   1   2   0   1   1   1   0   0   0   2   0   1   1   2   2   1   0   0   2   0   0   1   1   1   2   2   0   1   2   2   2   1   2   1   2   0   0   1   2   0   0   0   1   2   0   1   1   1   1   0   1   0   0   1   1   1   2   0   1   0   2   2   1   0   1   1   0   1   1   0   1   1   0   2   1   1   1   1   2   1   1   0   0   1   2   2   1   1   1   0   2   2   1   0   2   0   1   2   1   1   1   2   1   2   0   1   2   1   1   1   1   1   0   1   1   1   1   1   2   2   0   1   1   1   0   0   2   1   2   0   1   0   0   2   1   1   0   0   0   0   0   1   0   0   1   2   2   2   2   1   1   1   2   0   0   1   0   0   0   1   0   2   1   1   1   0   0   1   0   1   1   2   2   0   1   1   1   1   0   1   1   1   1   1   1   1   0   0   1   1   1   0
 MK-6-13                1   1   2   1   2   1   0   1   2   2   0   1   1   1   0   0   0   2   0   1   1   2   2   1   0   0   1   1   0   0   1   1   1   1   0   1   1   2   1   0   2   1   2   0   0   1   1   1   1   0   1   2   0   2   1   1   2   0   1   0   0   1   1   1   1   1   0   0   2   2   2   0   2   1   0   1   1   0   1   1   0   2   1   1   1   1   2   1   2   0   0   0   2   2   2   2   1   0   1   2   1   0   2   1   1   2   1   1   1   2   1   2   0   1   1   1   1   1   1   1   0   1   1   1   1   1   2   2   1   1   2   1   1   0   2   1   2   0   0   0   0   2   1   1   0   0   0   1   0   2   0   0   1   2   2   2   2   1   0   1   2   0   0   1   0   0   0   1   1   2   2   1   1   1   0   1   1   1   1   2   2   0   1   1   2   1   0   1   2   1   1   1   1   1   0   0   1   1   2   1
 MK-6-14                2   1   2   1   2   1   0   1   2   1   0   1   1   1   0   0   0   2   0   0   1   2   2   1   0   1   0   1   0   0   1   1   1   1   0   1   1   2   1   0   1   1   1   0   0   1   1   1   2   1   1   2   1   2   1   1   1   0   1   0   0   1   1   1   1   1   2   1   2   2   2   0   1   1   0   1   1   0   1   1   1   2   0   0   1   1   2   0   1   0   0   0   2   1   2   2   1   1   1   1   1   0   2   1   1   2   1   1   0   2   1   2   0   1   1   1   1   1   1   1   0   1   1   1   1   1   2   2   1   1   2   1   1   0   2   1   2   0   1   0   0   2   1   1   0   0   1   1   0   2   0   0   1   2   2   2   2   1   2   1   2   0   0   0   0   0   0   1   1   2   2   1   1   2   0   1   1   1   1   2   2   0   1   1   1   2   0   1   2   1   1   1   1   1   0   0   1   0   1   1
 MK-6-15                1   1   1   1   1   1   0   1   2   1   0   1   1   1   0   0   1   2   0   0   1   2   2   1   1   1   0   1   0   0   1   1   1   1   0   2   1   2   1   0   1   1   1   0   0   1   1   1   1   1   0   2   1   2   0   1   2   0   1   0   0   1   1   1   1   1   2   1   2   2   2   0   1   1   0   1   2   0   1   1   1   1   0   0   1   1   2   0   1   0   0   0   2   1   2   1   1   1   1   1   0   0   2   1   1   2   1   1   0   2   1   2   0   1   1   2   0   1   2   2   0   1   1   1   0   1   2   1   0   1   2   1   1   0   2   1   1   0   1   0   0   1   2   1   0   0   1   1   0   2   0   0   1   1   2   2   2   0   2   1   2   1   0   0   0   0   1   1   1   2   2   0   1   2   0   2   1   1   1   1   1   0   1   1   1   2   0   1   2   1   1   1   1   1   0   0   1   0   1   1
 MK-6-16                1   1   0   1   1   1   0   1   2   1   0   1   1   1   1   0   1   2   0   1   1   1   2   1   1   1   0   1   0   0   2   1   1   1   1   2   1   2   1   0   1   1   1   1   0   1   1   2   1   1   0   2   1   2   1   1   2   0   1   0   0   1   1   2   1   1   2   1   2   1   2   0   1   1   0   1   2   0   1   1   1   2   0   0   1   1   1   0   1   1   0   0   2   1   2   0   1   1   1   1   0   0   2   1   1   2   1   1   0   2   1   2   0   1   1   2   0   1   1   2   0   1   1   0   0   1   2   1   0   0   2   1   1   0   1   1   1   0   1   0   0   1   2   1   0   0   1   1   0   2   0   0   1   1   2   2   2   1   2   0   1   1   0   0   0   0   1   1   2   2   2   0   2   2   0   2   2   1   1   1   1   0   1   1   1   2   0   0   2   1   2   1   1   1   0   0   1   0   0   1
 
!****************************************** Phenotypic Data **********************************************************
!-100.0 is resevred for missing phenotype
SimulatedTrait1         9.0458   11.6750    9.3758    8.6683   10.1854   11.1539   10.6472    9.5810   10.0691    8.9152   11.6156    9.5837   10.2787   10.3847    9.2227   11.1858    9.1149   11.1614    7.9184   12.6844   10.0371   11.1012   11.7173    9.9884    9.5505   11.2090    8.9929    8.1189   10.0958   11.6630   10.0801    8.0412    9.6221    9.5648   10.8085    9.9162    9.5059   10.0589   11.9788   10.8662    9.6109    9.4280   11.6827   10.3622   10.0042    9.4630   11.0593    8.9683   11.4913    8.5513    9.6605    9.5855   10.4014    9.7351    8.4031   10.3609    8.7766    8.9540   10.3403   11.4756    9.6499    7.5659    9.5851   10.6345   10.5668    8.9595    9.4424    9.1465   10.0926    9.8991    9.9861   10.2314   11.4933   10.9576    9.3487    8.1150    9.5915    8.7232   10.6289    9.0189    9.2812   10.8607    9.2795   10.7550   10.6236    9.4309   11.3638    8.2847    8.9402   10.8685    9.7069   10.1365    8.9892    9.7296    9.5099    8.6323   10.9575    9.9953   11.1631    8.7258    9.9299    9.7155   11.3347   11.2291   11.9375   10.3908   11.0800    9.4979   10.0269    9.5860   10.9048    9.1620   11.9587    8.7866    9.4511    8.9142    9.5013    8.7841   10.4036   10.2954    9.6817    8.5142    9.0554    8.3156   10.5609    7.8860   10.4624    8.0093   10.6730   10.8350   10.9732    9.0105   10.8163   10.1328    9.2814   10.2023    7.6758    8.5898    7.9278    9.9066   10.5496   10.3456   10.0677   10.4032    9.2745   10.0950   10.3409   10.0953    9.6632    8.2811    9.5555   10.2112   10.1381    9.0905    8.1502    8.2650   10.5565   10.0483    8.0347    9.3015    9.9046    9.7014    8.2376    8.9126    9.8662   12.8969    9.9129    9.4627    8.4027    9.1328    8.6077   12.3010    9.0347   10.4470    8.5122   10.6650    9.1531   11.4333   10.5381   10.4897   11.4232   10.3151    9.6872    9.7825    9.0632    9.8234   10.4591    8.3900    8.6402   12.5219   10.4132   10.7668    9.8116   10.0113   11.5624   10.4231   10.1728   11.1172    9.1262    9.8370
 
