# Supplementary material for: Inclusive Composite Interval Mapping of QTL by Environment Interactions in Biparental Populations
Source: PLoS One. 2015 Jul 10;10(7):e0132414. doi: 10.1371/journal.pone.0132414 (PMC4498613; doi:10.1371/journal.pone.0132414)
Supplement: S2 File — (ZIP) [file pone.0132414.s002.zip › F2 population/e=1/run_00104.met]

!**********************Note: lines staring with "!" are remarks and will be ignored in the program********************
!*********************************General Information**********************************
!Assuming F1 = P1 x P2, populations available in QTL IciMapping are: 
!  1, P1BC1F1 = P1 x F1, the first backcrossing where P1 is used as the recurrent parent;
!  2, P2BC1F1 = P2 x F1, the first backcrossing where P2 is used as the recurrent parent;
!  3, F1DH, F1-derived doubled haploids; 
!  4, RIL or F1RIL, recombination inbred lines through the repeated selfing of F1;
!  5, P1BC1RIL, recombination inbred lines through the repeated selfing of P1BC1F1;
!  6, P2BC1RIL, recombination inbred lines through the repeated selfing of P2BC1F1;
!  7, F2, the selfing generation of F1;
!  8, F3, the selfing generation of F2;
!  9, P1BC2F1, the second backcrossing where P1 is used as the recurrent parent; 
! 10, P2BC2F1, the second backcrossing where P2 is used as the recurrent parent;
! 11, P1BC2RIL, recombination inred lines through the repeated selfing of P1BC2F1; 
! 12, P2BC2RIL, recombination inred lines through the repeated selfing of P2BC2F1; 
! 13, P1BC1F2, the selfing generation of P1BC1F1; 
! 14, P2BC1F2, the selfing generation of P2BC1F1; 
! 15, P1BC2F2, the selfing generation of P1BC2F1; 
! 16, P2BC2F2, the selfing generation of P2BC2F1; 
! 17, P1BC1DH, P1BC1F1-derived doubled haploids; 
! 18, P2BC1DH, P2BC1F1-derived doubled haploids; 
! 19, P1BC2DH, P1BC2F1-derived doubled haploids; 
! 20, P2BC2DH, P2BC2F1-derived doubled haploids; 
   7      !Mapping Population (see remarks above)
   2      !Mapping Function (1 for Kosambi; 2 for Haldane; 3 for Morgan)
   2      !Marker Space Type (1 for intervals; 2 for positions)
   1      !Marker Space Unit(1 for centiMorgans; 2 for Morgan)
   6      !Number of Chromosomes (or Linkage Groups)
 200      !Size of the mapping population
   1      !Number of environments
 
!***************************************** Chromosomes and Linkage Maps **********************************************
!Chromosome                 NumMarkers
-CH1                        16
-CH2                        16
-CH3                        16
-CH4                        16
-CH5                        16
-CH6                        16
!Linkage map (Marker name followed by position or the interval length)
 MK-1-1                1     0.000
 MK-1-2                1    10.000
 MK-1-3                1    20.000
 MK-1-4                1    30.000
 MK-1-5                1    40.000
 MK-1-6                1    50.000
 MK-1-7                1    60.000
 MK-1-8                1    70.000
 MK-1-9                1    80.000
 MK-1-10               1    90.000
 MK-1-11               1   100.000
 MK-1-12               1   110.000
 MK-1-13               1   120.000
 MK-1-14               1   130.000
 MK-1-15               1   140.000
 MK-1-16               1   150.000
 MK-2-1                2     0.000
 MK-2-2                2    10.000
 MK-2-3                2    20.000
 MK-2-4                2    30.000
 MK-2-5                2    40.000
 MK-2-6                2    50.000
 MK-2-7                2    60.000
 MK-2-8                2    70.000
 MK-2-9                2    80.000
 MK-2-10               2    90.000
 MK-2-11               2   100.000
 MK-2-12               2   110.000
 MK-2-13               2   120.000
 MK-2-14               2   130.000
 MK-2-15               2   140.000
 MK-2-16               2   150.000
 MK-3-1                3     0.000
 MK-3-2                3    10.000
 MK-3-3                3    20.000
 MK-3-4                3    30.000
 MK-3-5                3    40.000
 MK-3-6                3    50.000
 MK-3-7                3    60.000
 MK-3-8                3    70.000
 MK-3-9                3    80.000
 MK-3-10               3    90.000
 MK-3-11               3   100.000
 MK-3-12               3   110.000
 MK-3-13               3   120.000
 MK-3-14               3   130.000
 MK-3-15               3   140.000
 MK-3-16               3   150.000
 MK-4-1                4     0.000
 MK-4-2                4    10.000
 MK-4-3                4    20.000
 MK-4-4                4    30.000
 MK-4-5                4    40.000
 MK-4-6                4    50.000
 MK-4-7                4    60.000
 MK-4-8                4    70.000
 MK-4-9                4    80.000
 MK-4-10               4    90.000
 MK-4-11               4   100.000
 MK-4-12               4   110.000
 MK-4-13               4   120.000
 MK-4-14               4   130.000
 MK-4-15               4   140.000
 MK-4-16               4   150.000
 MK-5-1                5     0.000
 MK-5-2                5    10.000
 MK-5-3                5    20.000
 MK-5-4                5    30.000
 MK-5-5                5    40.000
 MK-5-6                5    50.000
 MK-5-7                5    60.000
 MK-5-8                5    70.000
 MK-5-9                5    80.000
 MK-5-10               5    90.000
 MK-5-11               5   100.000
 MK-5-12               5   110.000
 MK-5-13               5   120.000
 MK-5-14               5   130.000
 MK-5-15               5   140.000
 MK-5-16               5   150.000
 MK-6-1                6     0.000
 MK-6-2                6    10.000
 MK-6-3                6    20.000
 MK-6-4                6    30.000
 MK-6-5                6    40.000
 MK-6-6                6    50.000
 MK-6-7                6    60.000
 MK-6-8                6    70.000
 MK-6-9                6    80.000
 MK-6-10               6    90.000
 MK-6-11               6   100.000
 MK-6-12               6   110.000
 MK-6-13               6   120.000
 MK-6-14               6   130.000
 MK-6-15               6   140.000
 MK-6-16               6   150.000
!*********************************** Marker Types ********************************************************************
!Co-dominant marker: When heterozygote F1 is present, P1 is coded as 2, F1 is coded as 1, and P2 is coded as 0; Otherwise, P1 is coded as 2, and P2 is coded as 0. 
!Dominant marker: When heterozygote F1 is present, P1 and F1 are coded as 12, and P2 is coded as 0; Otherwise, P1 is coded as 2, and P2 is coded as 0.  
!Recessive markers: When heterozygote F1 is present, P1 is coded as 2, and F1 and P2 are coded as 10; Otherwise, P1 is coded as 2, and P2 is coded as 0. 
!Missing marker is coded as -1. 
 MK-1-1                 0   1   0   1   0   1   0   1   0   1   1   2   0   2   1   1   1   2   1   0   0   0   1   0   2   0   1   2   1   2   0   1   2   1   1   0   1   2   0   1   0   1   2   1   1   0   1   2   2   0   2   1   2   1   1   2   2   2   0   1   0   2   2   2   0   1   1   0   2   0   1   2   1   1   1   2   1   2   0   2   1   2   1   0   1   0   1   2   2   2   0   2   2   1   1   1   1   0   1   0   0   2   0   1   2   1   2   0   1   1   2   2   2   0   2   2   2   1   1   1   2   1   1   2   1   1   1   0   1   0   1   1   1   1   0   1   0   1   0   1   0   1   2   2   0   1   1   1   1   1   1   2   1   2   0   1   2   2   1   1   1   2   1   2   1   0   2   2   1   1   1   1   1   1   1   2   1   1   1   1   1   0   1   0   1   1   1   0   1   2   0   0   1   0   0   1   0   2   1   0
 MK-1-2                 0   1   0   1   0   1   0   1   1   1   1   2   0   2   1   1   1   2   1   0   1   0   1   0   2   0   1   1   1   2   0   1   1   1   1   0   1   2   0   1   0   1   2   1   1   0   1   2   2   0   1   1   2   2   1   2   2   2   0   1   0   2   2   2   0   1   1   0   1   1   1   1   1   1   1   2   1   2   0   2   1   2   1   0   1   1   1   2   2   2   1   2   2   1   1   1   1   0   1   1   0   2   1   1   1   2   2   0   1   1   2   1   2   0   2   2   2   1   1   2   2   1   0   2   1   1   1   0   1   0   1   1   1   1   0   1   0   1   0   1   1   1   2   2   0   1   1   1   1   0   1   2   1   2   0   1   2   2   1   1   1   1   1   2   2   0   2   2   1   1   0   1   1   1   1   1   1   1   1   1   1   1   1   0   1   1   1   0   1   2   0   0   1   1   0   1   0   2   1   0
 MK-1-3                 0   1   0   1   0   1   0   1   1   1   1   2   0   2   1   1   1   2   1   0   1   1   2   0   2   0   0   1   0   1   0   1   1   1   0   1   1   2   0   1   0   0   2   1   1   0   0   2   2   2   2   1   2   2   1   1   2   2   0   1   0   1   2   1   0   1   1   0   2   1   1   1   1   1   1   2   1   2   0   2   2   2   1   0   1   1   1   2   1   2   0   2   2   1   1   1   1   0   1   1   0   2   1   1   1   2   2   0   1   1   2   0   2   0   2   2   2   0   1   2   2   0   0   2   0   1   1   0   1   0   2   2   1   1   0   2   0   1   1   2   1   1   2   2   0   1   0   1   1   1   1   2   2   2   0   1   2   2   1   1   1   1   1   1   2   0   2   2   0   1   0   1   1   1   1   1   1   0   0   1   1   0   1   0   1   1   1   0   1   2   0   1   1   1   0   0   1   2   1   0
 MK-1-4                 0   1   1   1   0   1   0   1   1   1   1   2   0   2   1   1   1   1   1   0   1   1   2   0   2   0   0   2   0   1   0   1   1   1   1   1   1   2   1   1   0   0   2   1   1   0   0   2   1   2   2   0   2   2   1   1   2   2   0   2   0   1   2   1   0   1   1   0   2   1   1   0   1   2   1   1   1   2   0   2   2   2   1   0   1   1   0   1   0   2   1   2   2   0   1   1   1   1   0   1   0   2   2   1   1   2   2   0   2   1   1   1   1   0   2   2   2   0   2   2   2   1   0   2   0   1   1   1   1   0   1   2   1   1   0   2   0   1   1   1   1   1   2   2   0   1   0   1   2   1   2   1   2   2   0   1   1   2   1   1   2   1   1   1   2   0   2   2   0   0   0   1   1   1   1   1   1   1   1   1   1   0   1   0   1   0   1   0   1   2   0   1   1   1   1   0   1   2   1   0
 MK-1-5                 1   1   1   1   0   0   0   0   2   1   1   2   0   2   1   1   1   0   1   1   0   1   2   0   2   0   0   2   0   1   0   1   1   1   1   1   1   2   1   1   0   0   1   1   0   1   1   2   1   2   2   0   1   2   1   1   2   2   0   2   0   2   2   2   0   1   2   1   1   1   1   0   1   2   1   1   1   2   0   2   2   2   1   0   1   1   0   1   0   1   1   2   2   0   1   1   1   1   0   1   1   2   2   1   1   2   2   0   2   2   1   2   1   0   1   2   2   0   1   1   2   1   0   2   0   1   1   2   1   0   2   2   1   1   0   2   0   1   2   2   1   0   2   2   0   1   0   1   2   1   2   1   2   2   1   1   1   1   1   1   2   1   1   2   2   0   2   1   1   0   0   1   1   1   1   1   0   0   1   1   1   1   1   0   1   0   2   1   1   2   0   1   1   2   1   0   1   2   1   0
 MK-1-6                 1   1   2   1   0   0   0   1   2   0   1   2   1   2   1   2   1   0   1   1   1   1   2   0   2   0   0   2   0   1   0   0   0   1   1   1   1   2   1   1   0   0   1   1   1   1   1   2   1   2   2   1   1   2   1   1   2   2   0   2   0   2   2   2   1   1   2   1   1   0   1   0   1   2   1   1   0   2   0   2   2   2   1   0   1   1   0   1   0   1   1   2   2   0   1   1   1   1   0   1   1   2   2   1   1   1   2   0   1   2   1   2   1   0   1   2   2   0   1   1   2   1   1   2   1   1   1   2   1   0   2   1   1   1   0   2   0   1   2   2   1   1   2   2   0   1   0   0   2   1   2   1   2   2   1   1   1   1   1   1   2   1   0   1   2   0   2   1   1   0   1   1   1   1   1   1   0   0   1   1   1   1   0   0   1   0   2   1   1   2   0   0   0   2   1   0   1   2   1   0
 MK-1-7                 1   1   2   1   1   0   0   0   2   0   0   2   2   0   1   2   1   1   1   1   1   1   2   0   2   0   0   2   0   1   1   0   0   1   1   1   1   1   1   1   0   0   1   1   1   0   1   1   1   2   0   1   1   2   1   1   2   2   0   2   0   1   2   2   1   2   2   1   2   0   1   0   1   2   1   1   0   1   0   1   2   2   2   0   1   1   0   0   2   1   1   2   2   1   1   1   1   1   0   1   2   0   2   1   1   1   2   0   1   2   1   2   1   0   2   2   2   0   2   1   2   1   2   2   1   1   1   2   1   0   2   1   1   2   1   2   0   1   2   2   1   1   2   2   0   0   0   0   2   2   2   1   2   2   1   1   1   1   1   1   1   1   0   1   2   0   2   1   2   1   1   1   1   1   1   1   0   0   1   1   1   1   0   0   1   0   1   1   2   2   0   1   0   2   1   0   1   2   1   0
 MK-1-8                 0   1   1   1   1   0   1   0   2   0   0   2   2   0   0   2   1   1   1   1   1   1   2   0   2   0   0   2   0   1   1   0   0   2   1   1   1   1   1   2   0   0   1   1   1   1   1   1   1   2   1   1   1   2   1   1   2   1   0   2   0   1   1   2   1   1   2   1   2   0   1   1   2   1   1   1   0   0   1   2   2   2   2   0   1   1   0   1   2   1   0   1   2   1   1   1   1   1   0   1   2   0   2   1   1   1   1   0   1   2   1   2   1   1   2   2   2   0   2   1   2   1   2   2   0   1   1   2   1   0   1   1   1   2   1   2   0   1   2   2   1   2   2   2   0   0   0   1   2   2   2   1   2   2   1   1   1   1   0   1   1   1   1   1   2   0   2   2   2   0   0   1   1   1   0   1   0   0   1   1   1   1   0   0   1   1   1   2   2   2   0   1   1   2   1   0   1   1   1   1
 MK-1-9                 0   1   1   1   0   1   2   1   2   1   0   1   1   1   0   2   1   1   1   1   1   1   2   0   1   0   0   2   0   1   1   1   2   2   1   1   1   2   1   2   0   0   1   1   2   1   1   1   0   2   1   1   1   2   1   1   1   1   0   2   1   1   1   2   1   1   2   1   2   1   1   1   1   0   1   1   1   0   1   2   2   2   2   0   2   1   1   1   2   1   1   1   2   1   1   1   1   0   0   1   2   0   2   1   1   1   1   0   1   2   1   2   1   1   2   1   2   0   2   1   2   1   2   1   0   0   1   2   1   0   1   1   1   2   1   2   0   1   2   2   2   2   2   2   0   1   0   1   2   2   2   1   1   2   1   1   1   1   0   1   1   1   1   1   2   0   2   2   2   0   0   1   1   2   0   1   0   0   1   1   1   1   0   1   1   1   1   2   2   2   1   1   1   2   1   1   1   2   1   1
 MK-1-10                1   1   0   1   0   1   2   0   1   1   0   1   1   1   0   1   1   1   1   1   0   1   2   0   1   1   0   2   0   1   1   1   2   2   1   1   1   2   1   2   0   1   1   1   2   1   1   1   0   2   1   1   1   2   2   1   2   1   0   2   0   1   1   2   1   1   2   1   1   1   1   1   1   0   1   1   1   1   0   2   2   2   1   1   2   1   1   1   2   1   1   1   2   1   1   1   1   0   1   1   2   0   2   1   1   1   1   0   1   1   1   2   1   2   1   2   2   0   1   1   2   2   2   1   0   0   1   2   0   0   2   1   0   2   0   2   1   1   2   2   1   1   2   1   0   2   0   0   2   2   2   1   2   2   1   0   1   1   0   1   1   1   1   1   2   1   2   2   2   0   0   1   1   2   1   1   0   0   0   0   1   1   1   1   1   1   1   2   2   2   1   1   1   2   1   1   1   1   2   0
 MK-1-11                1   1   0   1   0   2   2   1   1   1   0   1   1   1   0   1   0   1   1   0   1   1   2   0   1   1   0   2   0   2   1   1   2   2   1   1   0   2   1   2   0   1   1   1   2   1   1   1   0   2   1   1   1   2   2   1   2   1   0   2   0   2   1   2   1   1   2   1   2   1   1   1   1   0   1   1   1   1   0   2   2   2   1   0   2   1   1   1   2   1   1   2   2   1   1   1   1   0   1   1   2   0   2   0   1   1   1   0   1   2   1   2   1   1   1   2   1   0   1   1   1   1   2   2   0   0   1   2   0   0   2   2   0   2   1   2   0   1   2   2   1   1   2   1   0   2   1   0   2   1   2   1   1   1   1   0   1   1   1   1   1   1   1   1   1   1   1   2   2   0   0   1   1   2   1   1   0   0   0   0   1   2   1   1   1   1   1   1   2   2   1   1   0   2   1   1   1   1   2   1
 MK-1-12                1   1   0   2   0   2   1   1   1   1   0   1   1   1   0   1   0   1   1   0   1   1   2   0   0   1   0   2   0   2   1   1   2   2   2   1   0   2   2   2   0   1   1   1   2   0   1   0   0   2   1   1   1   2   2   1   2   1   0   2   0   2   2   2   1   1   1   1   2   1   1   1   1   1   1   1   1   1   0   2   2   2   1   0   2   1   1   0   2   1   1   1   1   1   0   1   1   1   1   1   1   0   2   0   1   1   2   0   1   2   1   2   1   1   1   2   1   0   1   1   2   0   2   2   0   0   1   1   0   0   1   1   0   2   0   2   0   2   1   1   1   2   2   1   0   2   1   0   2   1   2   1   1   1   1   1   1   0   1   1   1   0   2   0   2   1   1   2   2   0   1   1   1   2   1   1   1   0   0   0   1   2   0   1   1   0   1   1   2   2   1   2   1   2   1   1   0   1   1   1
 MK-1-13                1   0   0   2   0   2   1   1   1   1   1   2   1   1   0   0   0   1   1   0   1   1   2   0   0   1   0   2   0   2   0   1   2   2   1   1   0   2   2   2   0   1   1   1   2   0   1   0   0   2   1   1   0   2   1   1   2   1   0   2   1   2   2   2   1   1   1   2   2   1   1   1   1   1   1   1   1   1   0   2   1   2   1   0   2   1   2   0   2   1   2   2   1   1   0   1   1   1   1   2   1   0   2   0   1   1   2   0   1   1   1   2   1   1   1   2   1   0   1   1   1   0   2   2   0   1   2   1   0   0   1   1   0   2   0   2   0   1   2   1   1   1   1   1   0   2   1   0   2   1   2   1   1   1   1   1   1   0   2   1   1   0   2   0   2   1   1   2   2   0   0   1   1   2   0   1   1   1   0   0   1   2   0   0   2   1   1   1   2   1   1   1   1   1   1   1   0   0   0   1
 MK-1-14                1   0   1   1   0   2   1   1   1   1   1   2   1   1   0   0   0   1   2   0   0   2   2   0   1   1   0   2   0   1   0   1   2   2   0   0   0   1   2   2   0   0   1   1   2   1   1   0   1   2   1   1   0   2   2   2   2   1   0   2   1   2   1   2   1   1   1   2   2   1   1   1   0   1   1   1   1   1   1   1   1   1   1   0   2   1   2   0   2   1   1   2   1   1   0   2   2   1   2   1   1   0   1   0   1   1   1   0   1   1   1   2   1   1   1   2   1   0   1   1   1   0   2   2   0   1   2   1   0   0   1   1   0   2   0   2   0   1   2   2   1   2   2   1   0   2   2   0   1   1   1   0   1   1   1   2   1   0   2   1   1   0   2   1   2   1   2   2   2   0   0   1   1   2   0   2   1   1   0   1   0   2   0   0   1   1   1   1   1   0   1   1   0   1   1   0   0   1   0   1
 MK-1-15                1   0   1   1   1   2   1   1   1   2   1   2   1   2   1   0   0   1   1   0   0   2   2   0   1   1   0   2   0   2   0   1   2   2   0   0   1   1   2   2   0   0   0   1   2   1   1   1   1   2   1   1   0   2   2   2   2   0   0   2   1   2   1   2   1   1   0   2   1   1   0   1   0   2   1   1   0   1   1   0   1   0   2   0   2   1   2   0   2   1   1   2   0   1   0   2   2   1   2   1   1   1   1   0   1   1   1   0   2   1   1   2   1   1   1   2   1   0   1   1   1   0   2   2   0   1   2   1   0   0   2   1   0   2   0   2   0   1   2   2   0   2   2   1   0   2   2   0   1   1   1   0   0   1   1   2   1   0   2   1   2   0   2   1   2   1   2   2   2   0   0   1   1   2   0   2   1   1   0   1   0   2   0   0   1   1   1   0   2   0   0   1   0   1   0   0   1   1   0   0
 MK-1-16                1   0   2   2   1   2   1   1   1   2   1   2   1   2   1   0   0   1   1   0   1   2   1   0   1   2   0   2   0   2   0   1   2   2   0   0   2   1   1   1   0   1   0   1   2   1   1   1   1   2   0   1   0   1   2   2   2   0   1   2   1   2   1   1   1   1   0   2   1   1   0   1   1   2   0   1   0   2   1   0   1   0   2   0   2   1   2   0   2   1   1   2   0   1   1   2   2   2   2   1   1   1   2   0   2   1   1   0   2   1   1   2   1   1   1   2   2   0   1   1   1   0   2   2   0   1   2   2   0   0   2   1   1   2   0   2   0   0   2   2   0   2   2   1   0   1   2   1   1   2   2   0   0   1   1   2   1   0   0   1   2   0   2   1   2   1   2   2   1   0   0   1   1   2   0   1   1   1   0   1   0   2   1   0   1   1   1   0   1   0   0   1   0   1   1   0   1   1   0   0
 MK-2-1                 1   0   0   1   1   0   1   1   1   2   1   1   0   1   0   1   1   1   1   1   2   2   0   1   1   2   1   0   1   1   0   1   1   2   0   2   1   1   0   1   2   1   1   2   1   1   0   0   2   0   1   1   2   2   2   0   2   1   1   2   1   2   0   2   0   1   1   1   2   1   2   2   2   1   0   1   0   2   0   1   0   1   2   1   2   1   1   0   2   0   1   1   1   0   1   1   1   1   1   0   2   1   1   0   0   0   2   2   0   1   1   1   0   0   2   2   1   1   1   0   0   1   1   2   2   1   2   1   1   1   1   2   0   1   2   1   0   1   0   1   2   0   0   1   0   1   1   1   1   1   0   1   1   0   0   2   1   1   1   1   0   1   0   2   0   2   0   0   1   1   2   2   2   0   1   2   2   0   1   2   0   1   0   1   0   1   0   1   2   1   2   0   0   1   0   1   1   1   1   1
 MK-2-2                 1   0   0   1   1   0   1   1   2   2   1   1   1   1   0   1   1   1   1   1   2   2   1   1   1   2   1   0   1   1   0   1   2   2   0   2   0   1   0   1   2   1   1   1   1   1   1   1   2   0   1   2   2   2   2   0   2   1   0   2   1   2   0   2   0   0   1   1   2   1   2   2   2   1   0   1   0   2   0   2   0   1   2   1   2   1   2   1   2   0   1   1   1   0   1   1   1   1   1   0   2   2   1   1   0   0   2   2   0   1   1   1   0   0   2   2   1   1   1   0   0   2   1   2   2   2   1   1   1   1   1   2   2   1   2   1   0   1   0   1   2   0   0   1   0   1   1   1   1   1   0   2   0   0   0   2   1   1   1   1   0   1   0   2   0   1   1   0   1   1   1   2   2   0   0   2   2   0   1   2   0   1   1   1   1   1   0   1   2   1   2   1   0   1   0   1   1   1   1   1
 MK-2-3                 1   0   0   0   1   0   1   0   2   2   1   2   1   1   0   0   1   0   1   0   2   1   1   1   1   2   1   0   2   1   0   1   2   2   0   2   0   1   1   1   2   1   1   1   1   2   0   1   2   1   1   2   2   1   2   0   2   1   0   2   1   1   0   1   0   0   1   0   2   1   2   2   1   1   0   1   0   2   0   2   0   1   1   1   2   1   2   1   2   0   1   1   1   1   1   1   1   1   1   0   2   2   0   1   0   0   2   2   1   1   1   0   0   0   1   1   1   1   1   0   0   2   1   2   2   2   1   1   1   1   0   2   2   1   2   1   0   2   0   0   2   0   1   1   0   1   1   1   0   1   0   1   0   0   0   2   1   1   2   1   0   1   0   2   0   1   1   1   1   1   1   2   2   0   2   2   1   0   1   1   1   1   1   1   1   1   0   1   2   1   2   0   0   1   0   1   1   1   1   1
 MK-2-4                 1   0   0   0   2   0   1   0   1   2   1   2   1   1   0   0   1   0   1   0   2   1   0   1   1   2   1   0   2   1   0   1   2   2   0   2   0   1   1   1   2   1   1   2   1   2   0   1   2   1   1   2   2   1   2   1   2   1   0   1   1   1   0   1   0   0   1   0   2   2   1   1   1   1   1   1   0   2   0   2   0   1   1   1   2   1   2   1   2   1   0   1   2   1   1   1   1   1   1   0   2   2   1   1   0   0   2   2   1   1   2   1   0   0   1   1   1   0   1   0   1   2   1   2   1   2   1   0   2   1   0   2   2   1   2   1   0   2   0   1   2   0   1   0   1   1   1   2   0   1   0   1   0   0   0   2   1   1   1   1   0   1   0   2   0   1   1   1   2   1   1   2   2   1   1   2   1   0   1   1   1   1   1   1   1   1   0   1   2   1   2   0   0   1   0   1   1   1   2   0
 MK-2-5                 1   0   0   0   2   0   1   0   1   1   1   1   1   1   0   1   1   0   1   1   1   1   0   1   1   1   1   0   2   1   0   1   1   2   0   1   0   1   1   1   1   2   1   2   1   2   0   1   2   1   1   2   2   1   1   2   2   1   0   1   1   1   0   1   0   0   1   0   2   1   1   2   1   1   2   2   0   2   1   2   0   1   1   1   2   1   2   0   2   1   0   1   2   2   1   1   1   1   1   1   2   2   1   1   0   0   2   2   1   1   2   1   0   1   1   2   1   0   1   0   1   1   1   2   0   2   1   0   2   1   0   2   2   1   2   1   0   2   0   1   2   0   2   0   1   1   0   2   0   1   0   1   0   0   1   2   1   1   1   1   0   1   0   2   0   0   1   1   2   1   1   2   1   1   1   2   1   0   1   2   1   1   1   1   1   0   0   2   2   0   2   0   0   1   0   1   1   1   2   0
 MK-2-6                 0   2   0   0   2   0   1   0   1   2   1   1   1   1   0   1   1   0   1   1   1   1   0   1   1   1   2   0   2   1   0   1   1   2   0   1   0   1   2   1   1   1   1   2   1   2   1   1   2   2   1   2   2   1   2   1   1   1   0   1   1   1   0   2   0   0   1   1   2   1   1   2   1   1   2   2   0   2   1   2   0   1   1   1   2   1   1   1   2   1   0   1   2   2   0   1   0   1   1   1   2   2   1   1   0   0   1   2   1   1   2   1   0   0   1   2   1   0   1   0   1   1   1   2   1   1   1   0   2   1   0   2   2   1   2   1   0   2   0   2   2   1   2   0   1   1   0   1   0   1   0   2   0   0   1   2   0   2   1   1   0   1   0   2   0   0   1   1   2   1   1   2   1   1   1   2   1   0   1   2   1   1   1   1   1   0   0   2   2   0   1   0   0   1   0   0   1   1   2   0
 MK-2-7                 0   1   0   0   2   1   1   1   1   2   0   1   1   1   0   1   1   0   1   1   1   1   0   1   0   2   1   1   2   1   0   1   2   2   0   1   0   0   2   1   2   0   1   2   1   2   1   1   0   2   1   2   2   1   2   1   1   1   0   1   1   1   0   2   0   0   1   0   2   1   1   2   1   1   2   2   0   1   1   2   0   1   1   1   2   1   0   1   2   1   0   1   1   2   0   1   1   1   2   1   2   2   1   1   0   0   1   2   1   1   1   1   1   0   1   2   2   1   1   0   2   1   0   2   1   2   1   0   2   1   0   2   2   1   2   1   0   2   0   2   2   1   2   0   1   1   1   1   0   1   0   1   0   0   1   2   1   2   2   1   0   1   0   2   0   0   1   0   2   1   1   2   1   1   2   2   1   0   1   2   2   1   1   1   1   1   1   2   1   0   1   0   0   1   0   0   1   2   2   0
 MK-2-8                 1   1   0   0   2   1   1   1   1   2   0   1   1   1   0   1   1   0   0   1   1   1   0   0   0   2   0   1   2   1   0   1   2   2   1   1   1   0   2   0   2   0   1   2   2   1   1   1   0   2   1   2   1   1   1   2   1   1   0   0   1   1   0   2   0   0   1   0   2   2   2   2   1   1   1   2   0   1   1   2   0   1   0   2   2   1   0   1   2   1   0   1   1   2   0   0   2   1   2   1   2   0   1   1   0   0   1   2   1   0   1   1   1   0   1   2   2   1   1   0   2   1   0   2   1   2   1   1   2   1   1   2   2   0   2   0   1   1   0   2   2   1   2   1   1   2   1   1   1   1   0   1   0   0   1   2   1   1   2   2   0   1   0   2   0   0   1   0   1   1   1   2   1   1   2   2   1   0   1   2   2   1   1   1   1   0   0   2   1   0   1   0   0   1   0   0   1   1   2   1
 MK-2-9                 1   0   0   1   2   0   1   1   1   2   0   1   1   1   0   1   1   0   0   2   1   2   0   0   0   2   0   1   2   1   0   1   2   1   1   1   0   0   2   0   2   0   1   2   2   1   1   1   0   2   1   2   1   1   1   2   1   0   0   2   1   2   0   2   0   1   1   1   1   2   2   1   1   0   1   1   0   1   1   2   1   1   1   1   2   1   0   1   2   1   1   1   1   2   0   1   2   1   2   2   2   0   2   1   0   0   1   2   1   0   1   1   1   0   1   1   2   1   1   1   2   1   0   2   1   2   1   1   1   1   1   2   2   1   2   0   1   2   0   2   2   1   2   1   1   2   1   1   1   1   0   1   0   0   1   2   1   0   2   2   0   1   0   1   0   0   1   0   1   1   2   2   2   2   2   2   1   0   1   2   2   1   1   1   1   0   0   2   1   0   1   0   0   1   0   0   1   0   1   1
 MK-2-10                0   1   0   1   2   0   1   1   1   2   0   1   1   2   0   1   1   0   0   2   1   2   0   0   1   2   0   1   2   1   0   1   2   0   1   1   0   0   2   0   2   0   1   2   2   1   1   0   0   2   1   2   1   1   0   2   1   0   0   2   1   1   0   1   0   1   2   1   2   2   2   2   1   1   1   1   0   1   1   2   1   1   1   1   2   2   0   1   2   2   1   1   1   2   0   1   2   1   1   2   2   0   2   1   0   0   1   2   1   1   1   1   1   0   1   1   2   1   1   0   2   1   0   2   1   2   1   1   1   1   1   2   2   1   2   0   2   2   0   2   2   1   2   1   1   1   2   1   0   1   0   2   0   0   1   2   1   0   2   2   0   1   1   1   0   0   1   0   1   1   2   2   2   2   2   2   1   1   1   2   1   1   1   0   1   0   0   2   2   0   1   0   0   1   0   0   0   0   1   1
 MK-2-11                0   1   0   0   2   0   2   1   1   2   0   0   0   2   0   1   1   0   0   2   1   1   0   0   0   2   0   1   2   1   0   1   2   0   1   1   0   0   2   0   1   0   1   2   2   1   0   1   1   2   1   2   1   1   0   2   1   0   0   2   2   0   1   2   0   1   2   1   2   2   1   1   1   0   0   1   0   2   1   2   1   0   1   1   2   2   0   1   2   2   1   1   0   2   0   0   1   1   1   2   2   0   2   1   0   0   1   1   1   1   1   2   1   0   1   2   2   1   1   0   2   0   0   2   0   2   1   1   1   1   0   0   2   0   2   0   2   2   0   1   2   1   1   1   1   1   2   1   0   1   0   2   1   0   1   2   0   0   2   2   0   1   1   1   0   0   1   0   1   1   2   1   1   2   2   2   1   1   1   2   1   1   1   0   1   0   0   2   2   0   2   1   2   2   0   0   0   1   1   1
 MK-2-12                0   1   0   0   2   0   2   1   1   2   0   1   0   2   0   0   1   0   0   2   1   2   0   0   1   2   0   2   2   1   1   1   2   0   1   2   1   0   2   0   0   1   1   2   2   2   0   0   1   2   1   2   1   1   0   2   1   0   0   2   1   0   1   2   0   1   2   1   2   2   0   1   0   1   0   2   0   2   1   2   1   1   1   1   2   2   0   1   2   2   1   1   1   2   1   0   1   0   1   2   2   0   2   1   0   0   1   1   1   1   2   1   0   0   1   1   2   1   2   0   2   0   0   2   0   2   0   1   1   1   0   0   2   1   2   1   2   2   0   1   2   0   1   1   2   1   2   1   0   1   0   2   1   1   2   2   0   0   2   2   0   1   1   1   0   0   1   0   1   1   2   1   1   2   2   2   1   0   1   2   1   1   1   1   1   1   0   2   2   0   2   1   1   2   0   0   1   1   1   1
 MK-2-13                0   1   0   0   2   0   1   1   1   2   0   1   0   2   0   0   1   0   2   2   1   2   0   0   1   2   0   2   2   1   1   1   2   1   1   1   1   0   2   1   0   1   1   2   2   2   0   0   0   2   2   2   1   1   0   1   1   0   0   2   1   0   0   2   0   1   2   1   0   2   0   1   0   1   0   1   0   2   1   1   1   2   0   1   2   1   0   1   2   1   1   1   1   1   1   0   1   0   2   2   2   1   2   1   0   0   1   1   1   1   2   1   0   0   1   1   2   0   1   1   2   1   0   2   1   1   1   0   1   1   0   0   2   1   1   1   2   2   0   0   2   0   1   1   2   2   2   1   0   1   0   2   1   1   2   2   0   0   2   2   0   1   1   1   0   0   1   0   1   1   2   1   1   2   2   2   2   0   2   2   1   1   2   1   1   1   0   2   2   0   2   1   1   2   1   0   1   1   1   0
 MK-2-14                1   1   0   0   2   0   2   1   1   2   0   1   0   2   0   1   1   1   2   2   2   2   0   0   1   1   1   2   2   1   1   1   2   1   1   1   1   0   2   1   1   1   2   1   2   2   0   0   0   2   2   2   1   1   0   1   1   0   0   2   0   1   0   2   1   1   2   2   0   2   0   1   0   2   0   1   0   2   1   1   1   2   0   1   2   1   0   1   2   0   0   0   1   2   1   0   1   0   2   2   2   1   2   1   1   0   1   1   1   1   2   2   0   0   1   1   2   0   1   2   1   1   0   2   1   1   1   0   0   1   1   0   1   0   1   1   2   2   0   0   1   1   1   1   1   1   2   1   0   1   0   1   1   1   2   2   1   1   2   2   0   1   1   1   0   0   1   0   1   1   2   1   1   2   2   2   2   1   1   2   1   1   2   1   1   1   0   2   2   0   1   1   1   2   1   0   1   1   1   0
 MK-2-15                1   1   0   0   2   0   1   0   1   2   0   1   0   2   1   1   2   1   2   2   0   2   1   1   2   1   0   1   2   2   1   1   2   1   1   2   1   0   2   0   1   2   2   1   2   2   0   0   0   1   2   2   1   1   0   1   1   0   0   1   0   1   0   2   1   1   2   2   0   2   0   1   1   2   0   1   0   1   1   1   1   2   0   1   2   1   0   0   2   1   1   0   1   2   1   0   1   0   2   2   2   0   2   0   0   0   0   1   0   1   2   2   0   0   1   1   2   0   1   2   1   1   0   2   1   0   1   0   0   1   1   0   0   0   1   1   2   2   0   0   1   0   1   1   1   2   2   2   0   1   0   1   1   1   1   1   2   1   1   2   0   0   1   1   0   0   1   0   1   1   2   1   2   2   2   1   2   1   1   2   2   1   2   1   2   2   0   2   2   0   1   0   2   2   1   0   0   1   1   0
 MK-2-16                1   1   0   0   2   1   1   2   1   1   1   1   0   1   1   0   2   1   2   2   0   2   1   0   2   1   0   1   2   2   1   1   2   1   2   2   1   0   1   0   1   2   2   1   2   1   1   0   0   0   2   2   1   1   0   1   1   1   1   1   2   1   0   2   1   1   1   2   1   2   1   1   2   1   0   1   0   1   1   1   1   2   0   1   2   1   0   0   2   1   1   0   1   2   1   0   1   0   2   2   2   0   2   0   0   1   0   1   0   1   2   2   1   0   1   1   1   0   1   2   1   1   0   2   2   0   1   0   0   1   1   0   0   0   1   1   2   2   1   0   1   1   2   1   1   2   2   2   0   0   0   2   1   2   2   1   2   1   1   2   0   0   1   1   0   0   1   0   2   1   2   1   2   2   2   1   2   2   1   2   1   1   2   1   2   1   1   2   1   1   1   0   2   1   1   0   0   1   1   0
 MK-3-1                 1   0   2   1   2   0   1   0   0   2   0   1   1   1   1   2   2   2   0   1   2   1   0   1   2   1   0   1   1   2   1   0   1   0   1   1   2   2   2   0   1   0   1   1   0   1   1   0   1   2   0   2   2   2   2   1   0   2   2   0   1   0   1   0   2   2   2   0   1   1   1   1   1   0   1   1   1   0   2   0   1   0   0   1   1   1   1   1   1   1   0   1   1   2   2   2   1   1   1   2   1   0   1   2   1   1   2   2   1   1   2   0   1   2   1   0   2   1   2   1   2   1   1   1   0   1   1   1   1   1   1   2   0   0   1   1   2   1   2   2   0   2   0   1   1   0   1   1   1   0   1   1   0   0   1   2   1   0   1   1   0   1   1   2   1   1   0   2   1   1   1   1   2   2   1   0   1   2   1   1   0   0   0   2   2   2   0   1   0   0   2   2   0   2   1   0   1   1   1   1
 MK-3-2                 1   0   1   1   2   0   1   0   0   2   0   1   1   1   1   2   2   2   0   1   1   1   0   1   2   1   0   1   0   1   2   1   1   0   0   1   1   2   2   0   1   0   1   1   0   1   1   1   1   2   0   1   2   2   1   1   0   2   2   0   1   0   1   0   2   2   2   0   1   1   1   1   0   0   1   1   1   0   2   0   1   0   0   1   1   2   1   1   1   1   0   1   1   2   1   2   1   1   2   2   1   0   1   2   1   1   2   2   1   2   2   1   1   1   1   1   2   1   2   1   2   0   1   1   0   1   1   1   1   1   1   2   1   0   2   1   2   1   2   2   0   2   0   0   1   0   1   1   1   0   1   1   0   0   0   2   1   0   1   1   0   1   1   2   1   1   0   2   1   1   1   1   2   2   1   0   1   2   1   1   0   0   0   2   2   2   1   1   0   0   2   2   0   2   1   1   1   2   1   1
 MK-3-3                 2   0   0   1   2   1   1   0   0   2   0   1   2   1   1   2   2   1   1   1   0   1   1   1   2   1   0   1   0   1   2   1   2   0   0   0   1   2   2   0   1   1   1   0   0   1   1   1   1   2   0   1   2   2   1   1   1   2   2   0   1   1   0   1   1   2   2   0   1   1   1   1   0   0   1   0   1   0   1   0   1   0   0   0   1   2   1   2   1   1   0   1   1   2   1   2   0   1   1   2   0   0   1   2   1   1   2   2   1   2   2   1   1   0   1   2   2   2   1   1   1   0   1   1   1   1   1   1   1   1   1   2   2   0   2   1   2   1   2   2   0   2   0   1   1   0   1   1   1   1   0   1   0   0   0   2   1   0   1   2   0   1   1   2   1   2   0   2   2   1   1   1   2   2   0   0   2   2   1   1   1   1   0   2   2   2   1   1   0   0   2   2   0   2   1   1   1   2   1   1
 MK-3-4                 2   0   0   1   2   1   1   0   0   2   0   1   2   1   2   2   2   1   1   1   0   2   1   1   2   1   0   1   0   1   2   1   2   0   0   0   1   2   2   0   1   1   1   1   0   1   1   1   1   2   0   1   2   2   0   1   0   2   2   0   2   1   0   1   1   2   2   0   2   1   1   0   1   0   1   0   1   1   1   0   0   0   0   0   1   2   1   2   1   1   0   0   0   2   0   2   0   1   1   2   1   1   1   2   1   0   2   2   1   2   2   1   1   0   0   2   2   1   1   2   0   1   1   1   1   1   0   1   1   1   1   1   2   0   2   1   2   1   2   2   0   2   0   1   1   1   1   1   2   1   0   2   1   0   0   2   1   0   1   1   0   1   1   2   1   2   0   2   2   1   1   0   1   2   0   1   2   2   1   1   0   1   0   2   2   2   2   1   2   0   1   2   0   2   1   1   1   2   0   2
 MK-3-5                 2   0   1   0   2   1   1   1   0   2   0   1   2   1   2   2   0   1   1   1   0   2   1   1   2   1   0   2   0   1   2   0   2   0   1   0   1   1   1   0   1   1   1   1   0   1   1   1   1   2   0   1   2   2   0   1   0   1   2   1   2   1   0   2   1   2   2   0   2   1   1   0   1   0   1   0   1   1   1   0   0   1   0   0   1   2   1   2   1   2   0   0   0   2   0   2   0   1   1   2   1   1   1   2   0   0   2   2   1   2   2   1   1   0   0   2   2   1   1   2   0   1   1   2   1   1   0   1   1   1   1   1   2   0   2   1   2   1   2   1   0   2   0   1   1   2   1   1   2   1   0   2   1   0   0   2   1   1   1   1   1   1   1   2   1   2   0   2   2   0   1   1   1   2   0   1   2   2   1   1   0   0   1   2   2   0   2   1   2   0   1   2   0   2   1   1   1   2   1   2
 MK-3-6                 2   0   1   0   2   1   1   1   1   2   0   1   2   0   1   2   0   2   2   0   0   1   1   1   2   1   0   2   0   1   2   0   2   1   1   0   0   1   1   0   2   0   1   1   1   1   1   0   1   2   0   1   2   2   0   1   0   1   2   0   2   1   0   2   1   2   2   0   2   1   1   0   1   0   2   0   1   1   1   0   2   1   0   0   1   2   1   2   1   1   0   0   0   2   1   2   0   1   1   2   1   1   1   1   0   0   2   2   0   2   2   2   1   0   1   2   2   1   1   2   0   1   0   2   1   1   0   1   1   1   1   1   2   0   1   1   2   1   2   1   0   1   0   0   1   2   1   1   2   1   0   2   1   0   0   2   0   1   1   1   1   2   2   2   0   2   1   2   2   0   0   1   1   2   0   1   2   2   1   1   0   1   1   2   2   1   1   1   2   1   1   2   0   2   1   1   2   2   1   2
 MK-3-7                 2   0   1   0   2   1   2   1   1   2   0   1   2   0   1   2   0   2   2   0   0   1   1   0   2   1   0   2   1   0   2   0   2   1   1   0   0   1   1   1   2   0   1   1   1   1   0   0   1   1   0   1   2   2   0   1   0   1   2   0   2   1   0   2   0   2   2   0   2   1   1   0   1   0   2   0   1   1   1   0   1   1   0   0   1   2   1   2   1   1   0   0   0   2   1   2   0   2   1   2   1   1   1   2   0   0   2   2   0   2   2   1   0   0   1   2   2   2   0   2   0   1   0   2   1   1   1   1   1   1   1   1   2   0   1   1   2   1   2   1   0   1   0   0   1   1   1   1   2   1   0   2   1   0   0   2   0   1   1   1   2   2   2   1   0   1   1   2   2   0   0   1   0   2   0   1   2   2   2   0   0   0   1   2   2   1   1   0   1   1   1   1   0   2   1   1   2   2   1   2
 MK-3-8                 2   0   1   1   2   1   2   1   1   2   0   1   2   0   1   2   0   1   2   1   0   0   1   1   2   1   0   2   0   0   2   1   2   2   1   0   0   1   1   1   2   0   1   2   0   1   0   0   0   1   0   1   1   2   0   1   0   1   2   0   2   1   0   1   0   2   2   0   0   1   1   0   1   1   2   0   1   1   1   0   1   1   0   0   1   2   1   2   1   1   0   0   0   2   1   2   0   1   0   2   1   1   0   2   0   0   2   2   1   2   2   1   0   0   1   2   2   2   0   2   0   2   0   2   1   1   1   1   1   1   1   2   2   0   1   1   2   2   2   1   0   1   0   1   1   1   1   1   1   1   1   2   1   0   0   2   0   1   1   1   2   2   2   1   0   1   1   2   2   1   0   1   0   2   0   1   0   2   2   0   0   0   2   2   2   1   1   0   1   0   1   1   0   2   1   0   2   2   1   1
 MK-3-9                 2   0   1   1   2   1   2   1   1   2   1   2   2   0   1   2   0   0   2   1   0   0   1   1   2   1   0   2   0   1   1   1   2   2   1   1   1   1   1   1   2   1   1   2   0   2   0   0   0   1   0   1   1   2   0   1   0   1   2   0   1   1   0   1   0   2   2   0   0   0   1   0   1   0   1   0   1   2   1   0   1   1   0   0   1   2   2   1   1   1   0   0   0   2   1   2   0   2   1   2   2   1   1   2   0   0   2   2   1   2   2   1   0   1   1   2   2   2   0   1   0   2   0   2   1   1   1   1   1   1   0   2   2   0   0   0   1   2   2   1   0   1   0   1   0   0   1   1   1   1   0   1   1   0   0   2   0   1   1   1   2   2   2   0   1   1   1   2   2   1   0   1   0   2   0   1   0   1   2   0   0   0   2   1   2   1   1   0   1   0   1   1   1   2   1   0   2   2   0   1
 MK-3-10                2   0   1   1   1   0   2   1   1   2   2   1   2   0   1   1   0   0   2   1   0   0   1   1   2   1   1   2   0   1   1   1   2   2   1   1   1   1   1   0   2   2   1   2   1   2   0   1   0   1   0   2   0   2   0   2   0   1   1   0   1   0   0   1   0   2   2   0   0   1   1   0   0   0   1   1   1   2   1   1   1   1   0   1   1   2   2   1   1   1   1   0   1   2   0   2   1   2   1   2   2   1   1   2   0   0   2   1   1   2   2   1   0   1   1   2   2   2   1   1   0   2   0   1   1   1   1   1   2   1   0   2   2   0   0   0   1   2   2   0   1   1   0   1   0   0   1   1   1   1   0   1   1   0   0   2   0   1   0   1   1   1   2   1   1   1   1   1   1   1   0   2   0   2   0   2   0   1   2   0   0   0   1   2   1   1   1   0   1   0   1   1   1   2   1   0   2   1   0   1
 MK-3-11                1   0   1   2   1   0   1   1   0   1   2   1   2   1   1   1   0   0   2   2   0   0   1   1   2   1   1   2   0   1   1   1   1   2   1   1   0   1   1   0   1   2   0   2   1   2   1   1   0   1   0   2   0   2   0   1   1   1   1   0   1   1   0   1   0   2   2   0   1   1   1   0   0   0   0   0   0   2   1   1   1   1   0   1   1   2   1   1   0   1   1   0   1   2   0   2   1   2   1   1   1   1   0   2   0   0   2   1   1   2   1   0   0   1   1   2   1   1   1   1   0   2   0   1   1   1   1   1   2   1   1   1   2   0   2   0   1   2   2   0   1   1   0   1   0   0   1   1   2   0   0   1   1   1   1   2   0   1   0   1   1   1   2   1   1   1   1   0   0   1   1   2   0   2   0   2   0   1   1   0   1   0   0   2   1   1   1   0   1   0   1   1   1   2   1   0   2   1   0   1
 MK-3-12                1   0   2   0   1   0   1   0   1   1   2   0   2   1   1   1   0   0   2   2   0   0   0   1   2   1   0   2   0   1   1   1   1   2   1   1   0   1   1   0   1   2   1   1   1   2   1   2   1   1   0   2   0   2   1   1   1   1   1   1   1   1   0   1   0   1   1   1   1   1   1   0   0   0   0   0   1   2   1   1   1   1   0   1   1   2   1   1   1   1   1   1   1   2   0   1   1   2   1   1   1   1   1   2   0   0   2   1   1   2   2   0   0   1   1   2   1   1   1   1   0   2   0   1   1   1   1   1   2   1   1   0   2   0   2   1   1   2   2   0   1   1   1   1   0   0   1   1   2   0   0   1   1   1   1   2   1   1   0   1   1   1   2   1   1   1   1   0   0   1   1   2   0   1   1   2   0   1   0   0   1   0   0   2   1   1   1   0   1   0   2   1   1   2   1   0   2   1   0   1
 MK-3-13                1   0   1   1   1   0   1   0   0   2   2   0   2   1   1   1   0   0   2   2   0   0   0   1   2   1   0   2   0   1   1   1   1   1   1   2   0   1   1   0   1   2   1   2   1   2   1   2   1   1   0   1   0   0   1   1   2   1   0   1   2   1   0   1   0   1   1   1   1   1   1   1   0   1   1   0   1   2   1   0   1   1   0   1   1   1   1   1   0   1   1   2   1   2   0   2   1   1   1   1   2   1   1   2   1   1   2   1   1   2   1   0   1   1   1   2   1   1   0   1   1   1   0   1   1   1   1   1   2   1   1   0   2   0   2   1   1   1   1   0   1   1   1   1   0   0   1   1   2   0   0   1   1   1   1   1   1   1   0   1   2   0   2   1   1   1   1   0   0   1   1   2   2   1   1   2   0   2   0   0   1   0   0   2   1   0   1   0   1   0   1   1   1   1   1   0   2   0   1   1
 MK-3-14                1   0   1   1   1   0   1   0   0   2   1   0   2   1   1   2   0   0   2   2   0   0   0   1   2   1   0   2   0   1   0   1   1   1   1   1   1   2   2   0   1   2   1   2   1   1   1   2   1   1   0   1   0   0   1   1   2   1   0   0   0   1   0   2   0   1   1   2   1   1   1   1   0   0   1   0   0   2   1   1   0   1   0   1   1   2   1   0   0   2   1   2   1   2   0   2   1   1   1   0   2   1   2   1   1   1   2   1   1   2   1   0   1   1   1   2   1   1   0   1   1   1   0   1   1   1   1   2   2   1   1   1   2   0   2   1   1   0   2   0   1   1   1   1   0   1   1   1   2   1   0   0   1   1   0   1   1   1   0   1   2   0   2   1   0   1   1   0   0   1   1   2   2   1   1   2   0   1   1   0   1   0   0   2   2   1   1   1   1   0   1   1   1   1   1   0   2   0   1   1
 MK-3-15                1   0   1   1   1   0   1   0   0   2   1   0   2   1   1   2   0   0   2   2   0   0   0   1   1   1   0   2   1   1   0   0   1   1   1   1   2   2   2   0   1   2   1   2   1   1   1   2   2   1   0   1   0   1   1   1   2   2   1   1   0   1   1   2   0   1   1   2   1   1   1   1   1   0   1   0   0   2   1   1   0   1   0   1   1   2   2   1   1   2   1   2   1   2   0   2   2   1   0   0   2   1   1   1   1   1   2   1   1   2   2   0   1   1   1   2   1   0   0   1   1   1   0   1   0   1   1   2   2   1   1   1   2   0   2   1   2   0   2   0   0   0   1   0   1   0   1   1   2   1   0   0   1   1   1   0   1   1   0   1   2   2   1   0   0   1   1   0   0   1   1   2   2   1   1   2   1   1   1   0   0   1   0   2   2   2   1   1   1   0   1   1   1   2   1   1   1   0   1   1
 MK-3-16                1   0   1   1   1   0   1   0   0   2   0   0   2   2   1   1   0   0   2   2   0   0   0   1   1   1   0   2   0   1   0   0   1   1   1   1   2   2   1   0   1   2   1   2   1   1   1   2   2   1   0   1   0   1   2   0   2   2   1   1   0   1   1   2   0   1   1   2   1   2   1   1   1   0   1   0   1   1   2   1   0   1   0   1   1   2   2   1   1   2   1   2   1   2   0   2   2   1   0   0   2   1   1   1   1   1   2   2   1   2   2   0   1   1   2   2   1   0   0   1   1   1   1   1   0   1   0   1   1   1   0   1   1   0   2   1   2   0   2   1   0   1   1   0   1   0   1   1   2   1   1   0   1   1   0   0   1   1   0   1   2   2   1   0   0   1   1   0   0   1   1   2   2   1   1   2   0   1   1   1   0   1   1   2   2   1   1   1   0   0   1   1   2   2   2   1   0   0   1   1
 MK-4-1                 1   1   1   1   1   0   1   1   1   0   1   1   1   1   2   1   1   0   1   0   1   1   0   0   1   1   2   1   1   1   1   1   2   1   2   1   1   2   2   0   0   1   0   1   2   0   2   2   0   1   1   2   0   1   0   1   1   0   2   1   0   0   2   2   1   2   0   1   1   2   0   1   1   1   2   1   1   1   1   2   0   2   1   1   1   1   1   1   1   2   1   1   1   1   1   1   1   0   2   2   1   0   0   2   2   1   1   0   1   1   1   1   1   1   0   1   0   1   0   2   2   2   1   1   2   0   1   2   2   2   1   1   0   0   0   2   1   1   2   2   1   0   2   1   0   2   2   1   2   0   2   1   2   1   0   1   1   0   1   1   1   0   1   2   1   2   2   0   1   0   1   1   0   2   2   1   2   1   0   2   1   2   1   1   0   0   2   0   1   1   1   2   1   2   1   1   0   1   2   0
 MK-4-2                 1   1   1   1   1   0   0   2   1   0   1   1   1   1   2   1   2   0   1   1   2   1   0   0   1   0   2   1   1   2   1   1   2   2   2   0   2   2   2   0   0   1   0   1   2   0   1   0   0   1   1   1   0   1   0   1   1   0   2   1   0   0   2   2   1   1   0   1   1   2   0   1   2   1   2   1   1   1   1   2   1   1   1   1   1   1   1   1   1   2   1   0   1   1   1   1   1   0   1   2   0   0   0   2   1   1   1   0   2   1   1   1   1   1   0   1   0   1   0   2   1   2   0   1   2   1   1   2   2   1   1   1   1   0   0   2   2   1   2   2   1   0   1   1   0   1   2   1   2   1   2   1   1   1   1   1   1   0   0   1   1   0   1   2   0   2   1   0   2   0   1   1   0   1   2   1   2   1   0   2   1   2   1   1   0   0   2   0   1   1   1   2   1   2   1   1   0   0   2   0
 MK-4-3                 1   1   1   1   1   1   0   2   1   0   2   1   1   1   2   1   2   0   0   1   2   1   0   0   1   0   2   1   1   1   1   1   2   2   2   0   1   2   2   0   0   1   1   1   2   1   1   1   0   0   1   1   0   1   0   1   1   1   2   1   0   0   2   2   2   1   0   1   2   2   0   1   2   1   2   1   1   1   1   2   1   1   1   1   1   1   1   1   1   2   1   1   0   1   1   1   1   1   1   2   0   0   1   2   1   1   1   0   2   1   1   1   1   2   0   1   1   1   0   2   1   1   0   1   1   1   2   2   2   1   0   1   0   0   0   2   2   1   1   2   1   0   1   1   0   1   2   1   2   1   2   1   1   1   1   1   1   0   0   1   1   0   1   2   0   2   1   0   2   0   1   1   0   1   1   1   2   1   0   2   1   2   1   1   0   0   2   0   1   1   1   0   1   2   1   1   0   0   2   0
 MK-4-4                 1   1   1   1   2   0   0   2   1   0   2   1   1   2   2   1   2   1   0   1   2   1   0   0   1   0   2   1   0   1   1   1   2   2   0   0   1   1   2   0   0   1   1   1   2   1   1   1   1   0   1   1   0   1   0   1   1   0   2   2   0   1   2   2   2   1   0   1   2   2   0   1   2   1   2   2   1   0   1   2   1   1   1   2   1   1   1   2   1   1   1   1   0   1   1   1   1   1   1   1   0   0   1   1   1   2   0   0   2   1   1   1   1   2   1   2   0   1   0   2   1   1   0   1   0   1   2   1   2   1   0   1   0   1   0   1   2   0   2   2   1   0   1   2   1   1   2   1   2   1   2   1   0   1   1   1   1   0   0   1   1   0   1   2   0   2   2   0   2   0   1   1   0   1   1   1   2   1   0   2   0   2   1   1   0   1   2   1   1   1   1   0   1   1   1   1   1   0   2   0
 MK-4-5                 2   1   1   1   2   1   0   2   1   0   2   2   1   2   2   1   2   2   0   1   2   1   1   0   1   0   2   1   0   1   1   1   2   1   0   0   1   1   2   0   1   1   1   1   2   1   0   1   1   0   1   1   0   1   0   1   0   0   2   2   0   1   2   2   2   1   1   2   1   2   0   1   2   1   2   2   2   0   1   2   2   1   1   2   1   1   1   2   1   1   1   1   0   1   1   1   1   1   1   1   0   0   1   1   1   1   0   1   2   1   1   1   1   2   1   2   0   1   0   2   1   2   0   0   0   0   2   1   2   1   0   0   0   1   1   1   2   0   2   2   1   0   1   2   1   1   2   1   2   1   1   1   1   1   1   1   1   1   0   0   1   0   1   1   0   2   2   0   2   0   2   1   0   1   0   1   2   1   0   2   0   2   0   1   0   0   2   1   1   1   1   0   2   1   1   1   1   1   2   0
 MK-4-6                 2   1   1   0   2   0   0   2   1   0   1   2   1   1   1   2   2   2   0   1   2   1   1   0   1   0   2   1   1   1   1   1   2   1   0   0   1   1   2   0   1   1   1   1   2   1   0   1   1   0   1   1   0   1   0   1   0   0   2   1   0   1   2   2   2   1   2   1   0   2   0   1   2   1   2   2   1   0   1   2   2   1   0   2   1   1   1   2   1   2   1   1   0   1   1   0   1   1   1   1   1   1   2   1   2   1   0   1   2   1   2   1   2   2   1   2   0   1   0   2   1   2   1   0   0   0   2   1   1   1   0   0   1   1   1   2   2   0   2   2   2   0   1   2   0   1   2   1   2   1   1   2   1   1   1   1   1   1   0   0   1   0   0   1   0   2   2   1   1   0   2   2   0   0   0   1   2   1   0   2   1   2   0   1   0   0   1   1   1   1   1   0   2   2   1   1   1   1   2   0
 MK-4-7                 1   1   1   0   2   0   0   1   0   0   2   2   1   1   1   2   2   2   0   1   2   0   1   0   1   0   2   1   1   1   1   1   2   1   0   0   1   2   2   0   1   2   1   1   1   1   0   1   1   0   1   1   1   1   0   1   0   0   1   1   0   1   2   2   2   1   2   2   0   2   0   1   2   1   2   1   1   1   1   2   2   1   0   2   1   1   2   1   1   1   1   1   1   2   1   0   0   1   1   0   1   0   2   1   2   1   0   1   2   1   1   1   2   2   1   2   0   1   0   1   1   2   1   0   1   0   2   1   0   1   0   0   1   1   1   2   1   0   1   2   2   0   1   1   0   1   2   1   2   1   1   1   1   1   1   1   1   1   0   1   1   1   0   1   1   2   2   1   1   0   1   2   0   0   0   1   2   1   0   2   1   2   0   1   0   0   1   1   1   1   1   0   2   2   1   1   1   1   1   0
 MK-4-8                 1   0   1   1   2   0   0   1   0   0   2   2   1   1   1   2   2   2   0   1   2   1   1   0   1   0   2   2   1   1   1   1   2   1   0   0   1   2   1   0   1   2   1   1   1   0   0   1   1   1   1   1   1   0   0   1   0   0   1   1   0   1   2   2   2   1   1   2   0   2   0   1   2   1   2   1   1   1   1   2   2   1   2   2   1   1   2   1   1   1   1   1   1   1   1   0   1   1   1   0   1   0   2   1   2   1   0   1   1   1   0   1   2   2   1   1   0   1   0   1   1   2   0   0   2   0   1   2   0   1   0   0   1   1   1   2   1   0   2   2   1   0   1   1   0   1   1   1   2   1   1   1   2   1   0   1   1   2   0   1   1   1   0   1   1   2   2   1   1   0   1   2   0   0   0   1   1   1   0   2   1   2   0   1   0   0   1   1   1   1   1   0   2   2   2   2   1   1   0   0
 MK-4-9                 1   0   1   1   2   0   0   1   0   0   1   2   1   1   1   2   2   2   0   1   2   1   1   0   1   1   2   2   1   1   1   1   2   1   0   0   1   2   1   0   1   2   2   1   1   0   0   1   1   1   2   1   0   0   0   1   0   0   2   1   0   1   2   2   2   1   1   2   0   2   0   1   1   1   2   1   1   1   1   2   2   1   2   2   1   2   2   1   1   1   2   1   0   0   1   0   1   1   1   0   2   0   1   1   2   1   0   1   1   1   0   1   2   2   1   1   0   1   1   0   1   1   0   0   1   0   1   2   0   1   0   0   1   1   1   2   2   0   2   2   2   0   2   1   0   1   1   1   2   1   1   1   2   1   0   1   1   2   0   1   1   1   0   2   1   2   2   1   1   0   0   2   0   0   0   1   2   1   1   2   1   2   0   1   0   0   1   2   1   1   1   0   2   2   2   2   1   1   1   0
 MK-4-10                0   0   1   1   2   0   0   1   0   0   1   2   1   1   0   2   2   2   0   1   2   2   1   0   1   1   2   2   1   1   1   1   1   1   0   1   1   2   1   0   1   2   2   1   1   0   0   1   1   1   2   1   0   0   0   1   0   1   2   1   0   1   2   2   2   0   2   1   0   2   0   1   0   1   2   1   1   1   1   2   1   1   1   2   2   1   2   2   1   1   2   1   0   0   1   0   1   1   1   0   2   1   1   0   2   2   0   1   1   1   0   1   2   2   1   1   0   1   1   0   1   1   0   0   1   0   1   1   0   1   0   0   1   1   1   2   2   0   2   2   2   0   2   1   0   1   1   1   2   1   0   1   2   1   0   1   1   2   0   1   1   1   0   2   1   2   2   1   1   0   0   2   0   0   0   1   2   1   1   2   1   2   0   1   0   0   1   2   1   1   2   0   2   2   2   2   1   1   1   0
 MK-4-11                0   0   1   1   2   0   0   1   0   0   1   2   1   1   0   2   2   2   0   2   2   2   1   0   1   1   2   2   1   1   1   1   1   2   0   1   1   2   1   0   1   2   2   1   1   0   1   0   1   1   2   0   0   1   1   1   0   1   2   0   0   1   2   2   2   0   2   1   0   2   0   1   0   1   2   1   0   2   2   2   1   1   1   1   1   1   1   2   0   1   2   1   0   0   1   0   1   1   0   0   2   1   1   0   2   2   0   1   1   1   0   2   1   2   1   1   0   2   1   0   1   1   0   0   1   0   1   2   0   1   0   0   1   1   1   2   2   0   2   2   2   1   2   2   0   1   1   1   2   1   1   1   2   1   0   1   1   2   0   0   1   1   1   2   2   1   2   1   1   0   0   2   0   1   0   1   2   1   1   2   1   2   0   2   0   0   1   1   1   1   2   1   2   1   2   2   1   1   2   0
 MK-4-12                0   0   1   1   2   0   0   1   0   0   1   2   1   1   0   2   2   2   0   2   2   1   1   0   1   1   2   2   1   1   1   1   1   2   0   1   1   1   1   1   1   2   2   1   1   0   1   0   1   1   2   0   0   1   0   1   0   1   2   0   1   1   2   2   2   1   1   1   1   1   0   0   0   1   2   1   1   2   2   2   1   1   0   0   1   1   1   2   0   1   2   1   0   0   1   0   1   1   0   0   1   0   1   0   1   2   0   2   1   1   0   2   1   2   1   2   1   2   1   0   1   1   0   0   1   0   0   1   0   1   0   0   1   0   1   2   2   0   2   2   2   1   2   2   0   1   1   2   2   2   1   1   2   1   0   1   1   2   0   0   1   1   1   2   2   1   2   1   1   0   0   2   1   1   1   0   2   1   2   0   1   2   0   2   1   0   1   1   1   2   2   1   2   1   0   2   2   1   2   2
 MK-4-13                0   0   1   0   2   0   0   1   0   0   0   2   1   2   1   1   1   2   1   2   1   1   1   0   1   1   2   2   1   1   2   1   1   2   0   1   1   1   1   0   1   2   2   1   1   0   1   0   1   1   1   2   0   1   0   0   0   1   2   0   1   1   2   2   2   1   1   1   1   1   0   0   0   1   1   1   1   2   2   2   0   1   1   1   1   1   1   2   0   1   2   1   0   1   2   0   1   1   0   0   1   0   1   0   1   2   0   2   1   2   0   2   1   2   1   2   1   1   2   0   1   0   1   0   1   0   0   1   0   1   0   0   1   1   2   2   2   0   2   2   2   1   2   2   0   1   1   2   2   2   2   0   2   1   0   2   1   1   0   0   1   1   1   2   2   2   2   1   1   0   0   2   2   1   1   1   2   1   2   0   1   2   0   1   1   0   1   1   1   1   1   1   2   1   0   2   2   1   2   1
 MK-4-14                1   0   1   0   2   1   0   1   0   0   0   2   2   1   1   1   1   2   1   1   2   1   1   0   1   1   2   2   1   1   2   1   1   1   1   1   0   1   1   0   1   2   2   1   1   1   1   0   2   1   1   2   0   0   0   0   0   2   2   0   1   1   2   2   2   0   1   2   1   1   0   0   0   2   1   1   1   2   1   1   0   1   1   1   1   1   1   2   0   1   2   1   0   2   2   0   2   1   0   0   1   0   2   1   0   1   0   1   1   2   0   1   1   2   1   2   1   1   2   0   1   0   1   0   1   0   0   1   0   1   0   0   1   1   1   2   2   2   2   2   2   1   2   2   0   1   1   2   1   2   2   1   1   1   1   2   1   1   1   0   1   1   1   2   1   2   2   0   0   1   0   2   2   1   1   1   2   1   2   1   1   2   0   1   1   1   2   1   2   1   1   1   2   1   0   1   2   1   2   1
 MK-4-15                1   0   1   0   1   1   0   1   0   0   0   2   2   1   0   1   1   2   1   1   2   1   1   0   1   0   2   2   1   1   2   1   0   1   1   1   1   1   1   0   0   2   2   1   1   1   1   0   1   1   0   2   0   0   0   1   0   2   2   0   1   1   2   2   2   1   0   2   1   1   0   0   0   2   1   1   1   2   1   1   1   1   1   1   1   1   1   2   0   0   2   2   0   2   2   0   2   1   1   0   0   0   2   1   0   1   0   1   1   1   1   1   1   1   1   2   1   1   2   0   1   1   1   0   1   0   0   1   0   1   0   0   1   1   2   2   2   2   2   2   2   1   1   1   1   1   1   2   1   2   2   1   1   1   0   2   1   1   1   0   1   1   1   2   1   2   2   1   1   1   0   2   2   2   1   1   2   2   2   1   1   2   0   1   1   2   2   0   2   1   1   1   2   1   0   1   1   0   2   1
 MK-4-16                1   0   1   1   1   1   0   1   1   0   0   2   2   1   0   1   1   2   1   1   2   2   1   0   1   0   2   2   1   0   2   1   0   1   1   1   0   1   1   0   1   2   1   1   1   1   1   0   1   1   0   2   0   0   0   1   0   2   2   0   1   1   2   2   1   1   0   1   1   1   0   0   0   2   1   1   1   1   1   1   1   1   1   1   1   0   1   2   0   1   1   2   0   2   2   1   2   1   1   0   1   0   2   1   0   1   0   0   1   1   1   1   1   1   1   2   2   1   2   0   1   1   1   0   1   0   0   1   0   1   0   1   1   1   1   2   1   1   1   2   2   1   1   0   1   1   1   2   1   1   2   1   1   1   0   1   0   1   1   1   1   1   2   2   1   1   2   1   2   1   0   1   1   2   1   1   2   2   2   1   1   2   1   1   1   2   2   1   2   1   1   2   2   2   0   1   1   0   2   1
 MK-5-1                 1   0   1   1   1   1   0   1   1   2   0   0   0   1   1   1   0   1   1   0   1   2   0   2   1   1   0   0   1   0   1   1   1   2   0   0   1   0   0   0   1   2   1   2   1   1   1   2   1   0   1   1   0   1   1   1   1   1   0   2   0   1   1   2   0   0   0   0   1   0   0   1   2   1   1   0   2   0   1   1   2   1   0   2   2   1   1   1   1   0   1   1   1   1   2   1   1   2   1   2   2   1   2   1   1   0   2   1   0   2   1   1   1   2   0   2   1   1   0   1   1   2   1   2   2   1   1   2   2   2   1   1   2   1   1   1   1   1   2   1   0   1   2   2   1   1   1   2   0   1   2   1   2   1   1   2   1   1   2   2   1   1   2   1   1   0   2   1   2   1   0   2   2   1   2   2   2   0   2   2   1   0   0   0   1   2   0   2   2   0   1   1   2   2   2   1   2   2   0   1
 MK-5-2                 1   0   1   1   1   2   0   1   1   1   0   0   0   1   2   1   0   0   0   1   1   2   0   2   1   1   0   0   1   0   1   1   1   1   0   1   1   0   0   0   1   2   1   2   1   0   1   1   1   0   1   1   0   1   1   1   2   1   0   2   0   2   1   2   0   0   0   0   1   1   0   1   2   1   1   1   2   0   1   1   2   1   0   2   2   1   1   1   1   0   1   1   0   1   2   1   1   2   1   2   2   1   2   1   1   0   2   1   1   2   1   1   1   2   0   2   1   1   0   1   1   2   1   2   1   1   1   1   2   2   1   1   2   1   1   1   1   1   2   1   1   1   1   2   1   1   1   2   0   1   2   1   2   0   1   2   0   1   1   2   1   1   2   1   1   0   2   1   1   1   0   2   2   1   2   2   2   0   2   2   1   0   0   0   0   2   0   2   2   0   1   1   2   2   2   2   2   1   0   0
 MK-5-3                 1   0   1   1   1   2   0   1   1   1   0   1   0   1   2   0   1   1   0   1   1   2   0   2   1   1   1   1   1   0   1   0   1   2   0   0   1   0   0   0   1   2   2   1   1   0   1   1   1   0   1   1   0   1   1   1   1   1   0   2   2   2   1   2   0   0   0   0   1   1   0   0   2   1   2   1   1   0   2   1   2   0   0   1   2   1   1   1   1   0   1   1   0   1   2   1   1   1   1   2   2   0   2   1   1   0   2   1   1   2   1   1   1   1   0   2   1   1   0   1   1   1   1   2   1   1   2   1   2   2   1   1   2   1   1   1   1   1   2   1   1   1   1   2   1   1   1   2   0   1   2   1   2   1   1   2   0   1   1   2   1   1   2   1   1   0   2   1   1   1   0   1   2   1   2   1   0   0   2   2   1   0   0   2   0   2   0   2   2   0   1   1   2   2   1   1   2   0   1   0
 MK-5-4                 1   0   1   2   1   1   0   1   1   1   0   1   0   1   2   0   1   0   0   1   1   2   0   2   1   1   2   1   0   0   1   0   1   2   0   0   0   0   1   0   1   1   1   1   0   0   1   1   1   0   1   1   1   2   1   1   1   1   0   2   2   2   1   1   0   0   0   0   1   1   1   1   2   2   2   1   1   0   2   1   2   0   0   1   1   2   1   1   1   1   1   1   0   1   2   1   1   1   1   2   2   0   2   1   1   1   2   1   1   2   1   1   1   1   0   2   1   1   0   1   1   1   1   2   1   1   2   1   2   2   1   1   2   1   1   1   1   1   2   1   1   1   1   2   1   1   1   2   0   1   2   0   2   1   0   2   1   0   0   2   1   1   2   1   0   1   2   1   0   1   0   1   2   1   1   1   0   0   1   2   1   0   0   2   0   2   0   1   2   0   1   1   2   2   1   1   2   0   1   1
 MK-5-5                 1   0   1   1   1   1   0   1   2   0   0   1   0   1   2   0   1   0   0   0   1   1   1   2   1   1   2   2   1   0   2   0   1   1   1   0   0   0   1   0   1   1   1   2   1   0   1   1   1   0   1   1   1   2   2   1   1   1   0   1   2   2   2   1   0   0   0   0   1   1   1   1   2   1   2   0   1   0   2   1   2   1   0   0   1   2   1   0   1   1   1   1   0   1   2   1   1   1   1   2   2   0   2   1   1   1   2   1   1   2   1   1   1   1   0   2   0   1   0   1   1   1   1   2   1   1   2   1   2   2   1   1   2   1   1   1   2   1   2   1   1   1   1   2   1   2   1   2   0   1   2   0   2   1   1   2   1   1   0   2   1   2   2   1   0   0   2   1   1   1   0   1   1   1   1   1   0   1   0   2   2   0   0   2   0   2   0   0   2   0   1   0   2   2   1   0   2   0   1   1
 MK-5-6                 1   0   1   1   1   1   1   0   2   0   0   1   0   1   1   0   1   0   0   0   1   1   1   2   1   0   2   2   1   0   2   0   1   1   1   0   0   0   1   0   0   2   1   2   1   0   1   1   1   0   1   2   1   2   2   1   1   0   0   1   2   2   2   1   1   0   1   0   1   1   1   1   2   1   2   0   2   0   1   1   2   2   0   0   1   2   1   0   1   1   1   0   0   0   2   1   1   1   1   1   1   0   2   1   1   1   2   1   1   2   0   1   1   1   0   2   0   1   0   1   1   1   1   2   1   1   2   1   2   2   1   0   2   1   2   1   2   1   2   0   1   1   1   1   1   2   0   2   0   1   1   0   1   0   1   2   1   1   1   2   0   2   2   1   1   1   1   2   0   1   0   1   1   1   1   2   1   1   0   2   2   0   0   2   0   2   0   1   2   0   2   0   2   2   1   0   0   0   2   1
 MK-5-7                 1   0   1   1   0   2   1   0   2   0   0   0   1   1   1   0   0   0   0   0   1   1   1   1   1   0   2   1   1   0   1   0   1   1   1   0   0   0   1   0   0   2   0   2   0   0   1   1   1   0   0   2   1   2   2   1   1   1   0   1   1   2   1   1   0   0   1   0   2   1   1   1   2   1   2   0   2   0   1   0   2   1   1   0   1   2   2   1   1   2   1   0   0   0   2   1   0   1   1   1   1   1   2   1   0   1   2   2   1   2   1   1   0   1   0   2   1   1   1   1   1   1   1   2   1   0   2   1   2   2   1   0   2   1   1   1   1   1   1   1   1   1   1   1   1   2   0   2   0   1   1   1   2   0   1   2   1   0   1   2   0   2   2   2   1   1   1   2   1   1   0   1   1   1   1   2   1   1   0   2   2   0   0   2   0   2   0   1   2   0   2   0   2   2   1   1   0   0   2   1
 MK-5-8                 2   1   1   0   0   2   1   0   2   1   0   0   1   1   1   0   0   0   0   0   2   1   1   1   1   1   2   1   1   1   1   1   1   1   2   0   0   0   1   0   1   2   0   2   0   0   1   1   1   0   0   1   1   2   2   1   1   0   0   1   1   1   1   1   0   0   1   0   2   1   1   2   1   1   2   0   2   0   1   1   2   2   1   0   1   2   2   1   1   1   1   0   0   0   2   1   2   1   1   2   1   1   2   1   0   1   1   2   1   2   1   1   1   1   0   2   1   1   1   1   1   1   0   2   1   1   1   1   2   2   1   0   2   0   0   1   1   1   1   1   1   1   1   1   1   2   0   2   0   1   1   1   2   1   1   2   1   0   1   1   0   2   2   2   1   1   0   2   1   1   0   1   2   1   1   2   1   1   0   2   2   0   1   2   0   2   0   1   2   0   2   0   2   2   1   1   0   0   1   1
 MK-5-9                 2   1   1   0   0   2   0   0   1   1   0   0   1   1   1   0   0   0   0   0   2   1   1   1   1   2   2   1   1   1   1   1   2   2   2   0   0   0   2   1   1   2   1   2   1   0   1   1   1   0   1   1   1   2   2   1   1   0   0   1   1   1   1   1   0   2   1   1   2   1   1   2   1   1   2   0   2   0   1   1   2   2   1   0   1   2   0   1   0   1   1   0   0   0   2   1   1   1   1   2   1   2   2   1   0   1   1   2   1   1   1   1   1   1   0   2   1   1   2   1   0   1   0   2   1   1   1   2   2   2   0   0   2   0   0   1   1   1   1   1   1   0   1   1   1   1   0   2   0   1   0   1   2   0   1   2   1   0   1   1   0   2   2   2   1   1   0   2   1   1   1   1   2   1   1   2   1   1   0   2   2   0   1   2   1   2   0   1   2   0   2   0   2   1   1   1   0   0   1   1
 MK-5-10                2   1   1   0   1   2   1   0   1   1   0   0   1   1   1   0   1   0   0   1   2   1   1   0   0   2   2   1   1   1   1   1   2   2   2   0   0   1   2   1   1   2   1   2   1   0   1   2   1   0   2   1   1   2   2   1   1   0   0   1   1   0   1   1   0   2   1   2   1   1   2   2   1   1   2   0   1   1   1   0   2   2   1   2   1   2   1   1   0   1   0   1   0   1   2   1   1   1   1   2   1   2   2   1   0   1   1   2   1   1   0   1   1   1   1   2   1   1   2   1   0   2   0   2   0   1   1   2   2   1   1   0   1   0   0   1   1   1   1   1   1   0   1   2   1   1   1   2   0   1   0   2   2   0   1   2   1   0   1   1   1   2   2   2   1   1   0   2   2   1   1   1   1   1   1   1   1   1   0   2   2   0   1   1   1   2   1   1   2   0   2   0   2   1   1   1   0   1   1   1
 MK-5-11                2   1   1   1   1   1   0   1   2   0   0   0   1   1   1   0   1   0   0   1   1   1   1   0   1   1   2   1   1   1   0   1   2   1   2   0   1   1   2   1   1   2   1   2   1   0   1   2   1   1   2   1   1   1   2   1   1   0   0   1   1   0   1   1   0   2   1   2   1   0   2   2   1   1   2   0   1   1   1   0   2   2   1   2   1   2   1   1   0   1   0   1   0   1   2   1   1   1   1   2   0   2   2   0   0   1   1   2   0   2   0   1   0   1   1   1   1   1   2   1   0   2   1   1   0   1   1   2   2   0   0   0   1   0   0   1   1   1   1   0   1   0   1   2   1   1   1   1   0   1   0   2   2   0   1   1   1   0   1   1   1   2   2   2   1   2   0   1   1   1   0   0   1   1   1   0   1   1   0   2   2   0   2   1   2   2   1   1   2   0   2   1   2   1   1   1   0   1   1   1
 MK-5-12                1   1   1   1   1   1   0   1   2   0   0   0   1   1   1   0   1   0   1   1   0   0   1   0   1   1   2   1   1   1   0   0   2   0   2   0   1   1   2   2   1   1   1   2   1   0   1   1   1   1   1   1   0   1   2   0   1   0   1   0   0   0   2   1   0   2   1   1   1   0   2   2   1   1   2   1   1   1   1   0   2   1   1   2   1   2   0   1   0   1   0   1   1   1   1   0   1   2   1   2   0   2   1   0   0   1   1   2   0   2   0   1   0   0   1   1   1   1   2   1   0   2   1   1   0   1   1   1   2   0   0   0   1   0   0   1   0   1   1   0   1   0   1   2   1   1   1   1   0   1   0   2   2   2   1   0   1   0   1   1   1   2   1   2   1   1   0   1   0   2   0   0   0   1   1   0   1   1   0   1   2   1   2   0   2   1   1   1   2   0   1   1   1   1   1   1   1   1   1   1
 MK-5-13                1   1   1   1   2   1   0   1   2   0   0   1   2   1   2   0   0   0   1   1   0   0   1   1   1   1   2   1   1   1   0   0   2   0   1   1   1   1   1   2   1   1   1   2   1   0   2   1   0   1   1   1   0   1   2   0   0   0   0   0   0   0   2   1   0   2   1   1   1   0   2   2   1   2   1   1   1   1   1   0   2   1   1   2   1   2   0   0   1   1   1   1   1   1   1   0   1   1   1   1   0   2   1   0   0   1   0   2   0   2   0   1   0   0   1   1   0   1   1   1   0   2   1   1   1   1   0   0   2   0   0   2   1   0   0   1   0   1   1   0   1   0   2   2   1   1   1   1   0   0   0   2   2   1   1   0   1   0   1   1   1   1   1   2   1   1   0   0   0   1   1   1   1   1   2   0   2   1   1   1   2   1   2   0   1   1   0   1   2   0   1   1   1   1   1   1   1   1   2   1
 MK-5-14                1   1   1   1   2   1   0   1   1   1   1   1   2   1   2   0   1   0   1   2   0   0   1   1   1   1   2   1   1   0   0   1   2   0   0   1   1   1   1   2   1   1   1   2   1   1   1   0   0   1   1   1   0   0   2   0   1   0   0   0   0   0   2   1   0   2   1   1   1   0   2   2   1   1   1   1   1   1   1   0   2   1   1   2   1   2   1   0   1   1   1   1   1   1   1   0   1   1   0   1   0   2   1   0   0   1   1   2   0   1   0   1   1   0   1   1   0   1   1   1   0   2   1   1   1   1   1   0   2   0   0   2   1   0   0   1   0   1   1   1   1   0   2   1   1   1   2   1   0   0   0   2   2   1   1   0   1   0   1   0   1   1   1   2   1   1   0   0   0   1   1   1   1   1   2   0   1   1   1   1   2   1   2   0   2   1   1   1   2   0   1   1   1   1   1   1   1   1   2   1
 MK-5-15                1   1   1   1   2   1   1   1   1   1   1   1   2   2   2   0   2   0   1   2   1   1   2   0   1   1   2   1   1   0   1   2   2   0   0   1   1   1   0   2   1   2   1   2   2   2   1   0   1   1   1   1   0   0   2   0   1   0   0   1   1   0   1   1   0   2   1   1   2   0   2   2   1   2   2   2   1   1   1   1   1   1   1   2   0   2   1   0   0   2   1   2   1   1   1   0   1   1   0   1   0   2   1   0   0   1   1   1   0   2   0   1   1   0   1   1   0   1   1   1   0   2   2   1   1   1   1   0   2   0   0   2   2   0   0   1   1   1   1   1   1   1   2   1   1   1   2   1   0   0   0   2   2   1   1   0   1   0   2   0   1   1   1   2   1   1   1   0   1   1   1   1   1   1   2   0   1   1   1   1   2   1   2   1   2   1   1   1   2   0   1   1   1   1   1   1   1   1   2   1
 MK-5-16                1   1   1   1   2   2   1   1   1   1   1   0   2   2   2   0   2   1   2   2   0   1   2   0   1   1   2   1   1   0   1   1   1   0   0   1   0   1   0   2   1   2   0   1   2   2   1   0   1   1   1   1   0   0   2   0   2   0   0   1   1   0   1   1   0   2   1   1   2   0   1   2   1   2   2   2   2   1   1   1   1   1   1   2   0   2   1   0   1   2   2   1   1   1   1   0   1   1   0   1   0   2   1   0   0   1   1   1   0   2   0   1   1   0   1   1   0   1   1   1   1   2   1   2   1   0   1   0   2   0   0   2   2   2   0   1   1   1   2   1   1   1   2   1   1   1   2   1   0   0   0   2   2   1   1   0   1   0   2   0   0   1   0   2   1   1   1   0   1   1   1   1   1   1   2   0   1   1   1   1   2   1   2   0   2   1   1   2   2   1   1   1   1   1   1   1   1   1   1   1
 MK-6-1                 0   1   1   1   2   0   1   1   2   1   2   0   2   1   1   2   2   0   1   1   0   0   0   1   1   1   1   2   0   1   0   0   0   2   0   0   1   2   1   2   0   2   1   0   0   1   2   2   2   2   2   1   1   1   0   2   1   1   2   2   2   1   1   2   1   2   1   0   1   2   0   2   2   2   2   1   0   1   1   2   2   1   1   1   1   0   0   0   2   1   1   1   1   0   0   1   1   0   1   0   2   1   2   1   2   2   2   2   2   0   0   1   1   1   0   2   0   2   2   1   0   1   1   0   1   1   0   2   1   1   0   1   2   1   1   2   2   0   1   1   2   2   0   1   1   2   0   2   0   0   0   1   2   1   2   0   1   1   1   2   0   1   1   0   2   2   0   0   1   1   0   1   0   0   0   0   2   2   1   1   1   2   1   0   1   2   1   1   1   2   1   0   2   2   1   1   0   0   1   2
 MK-6-2                 0   1   2   1   1   0   1   1   2   1   2   0   2   1   2   2   2   1   2   1   0   0   1   2   1   1   1   2   0   1   0   0   0   2   0   0   1   2   0   2   0   2   1   1   0   1   2   2   2   2   2   1   1   1   0   2   1   1   1   2   2   2   1   2   1   2   1   0   1   2   0   1   2   2   2   2   0   1   1   2   2   1   1   1   1   0   0   0   2   1   1   1   1   0   1   1   1   0   0   0   2   1   2   1   2   2   2   2   2   0   0   0   1   1   0   2   1   1   1   1   0   1   1   0   1   1   0   2   1   2   0   0   2   1   1   2   1   0   1   1   2   2   0   2   2   1   0   2   0   0   1   1   2   1   2   0   1   1   1   1   0   1   1   0   2   2   0   0   0   1   0   2   0   0   0   0   2   2   1   1   1   1   1   1   2   2   1   2   1   2   1   0   2   2   1   1   0   0   0   2
 MK-6-3                 1   1   1   1   0   0   1   1   2   1   2   0   2   1   2   2   2   1   1   1   2   0   1   2   1   1   1   2   1   1   0   0   0   1   0   0   1   2   0   2   0   2   1   1   0   1   2   2   2   2   2   1   1   1   0   1   1   1   1   2   2   2   1   2   2   2   1   0   1   1   0   0   1   1   2   2   0   1   1   2   2   1   1   1   1   0   0   0   2   1   1   1   1   0   1   1   1   0   0   1   2   1   2   1   2   1   2   2   2   0   0   0   1   1   0   2   1   1   1   1   0   1   1   0   1   1   0   1   1   2   0   0   2   1   1   2   1   1   1   0   2   0   0   2   2   2   0   2   1   0   1   1   2   0   2   1   1   1   0   0   0   1   1   0   1   2   0   0   0   1   0   2   0   1   0   0   2   2   1   1   1   1   1   1   2   2   1   2   1   2   1   0   2   2   1   1   0   0   0   2
 MK-6-4                 1   1   1   1   0   0   1   1   2   2   2   0   2   1   2   2   2   1   1   1   2   0   0   2   1   1   1   2   1   1   0   0   1   1   0   0   1   2   1   2   0   2   1   1   0   1   1   2   1   1   2   1   2   1   0   2   1   1   1   2   2   2   1   2   2   2   1   0   1   2   0   0   0   1   2   1   0   1   2   2   2   1   1   1   1   0   0   0   2   1   1   1   2   0   1   1   1   0   0   0   1   1   2   1   2   1   2   2   2   0   0   1   0   1   0   2   2   1   1   1   0   1   1   1   1   1   0   2   2   2   0   0   2   1   1   2   1   1   1   0   2   0   0   2   2   2   0   2   2   0   1   1   2   0   1   1   1   0   0   0   0   1   1   0   1   2   0   0   0   1   0   2   0   1   0   0   2   2   1   1   1   1   1   1   2   2   1   2   1   1   1   0   2   2   1   1   0   0   0   1
 MK-6-5                 1   1   1   1   0   1   1   0   2   1   2   0   2   1   2   2   1   1   1   1   2   0   0   1   1   1   1   2   1   1   0   0   1   1   0   0   1   2   1   2   0   2   2   1   0   1   2   2   1   1   2   1   2   1   0   0   2   1   0   1   2   1   1   2   2   2   1   0   2   2   0   0   0   2   2   1   0   1   2   2   2   1   1   1   1   0   1   0   2   2   1   2   2   1   1   1   1   1   0   1   1   1   2   1   2   1   2   2   2   0   0   0   0   1   0   2   2   1   1   1   0   2   1   1   1   1   1   2   2   2   0   0   2   1   0   1   1   1   1   0   2   0   0   2   2   2   0   2   2   0   1   1   2   0   1   1   1   1   0   0   0   1   1   1   1   2   0   0   0   1   0   2   0   1   1   0   2   2   1   1   1   1   1   0   2   2   2   2   1   1   1   0   2   2   2   0   0   0   0   2
 MK-6-6                 1   1   1   2   0   1   1   0   2   1   2   0   2   1   2   2   2   1   1   1   1   0   1   2   1   1   1   2   0   1   1   0   2   1   0   0   1   2   1   2   0   1   2   1   0   1   1   1   2   1   2   0   2   1   0   0   2   1   0   1   1   2   2   2   2   2   1   1   1   2   2   0   0   2   2   2   0   1   2   2   2   2   1   1   2   0   1   0   2   2   1   2   2   1   1   0   1   1   0   1   1   1   2   1   2   1   2   2   2   0   0   0   1   1   1   2   2   1   1   2   0   1   1   1   1   1   1   2   2   2   0   0   2   1   0   1   1   0   1   0   2   0   0   2   1   2   0   2   2   0   1   1   2   0   1   1   2   1   0   0   0   1   1   1   1   2   0   0   0   1   0   2   0   1   1   0   1   2   0   1   1   1   1   0   2   1   2   1   1   1   1   1   2   2   2   1   1   0   0   1
 MK-6-7                 1   0   0   2   1   1   1   1   2   1   2   0   2   1   1   2   2   1   1   1   1   0   1   2   1   1   1   2   0   0   1   1   2   1   0   0   1   2   1   2   0   1   2   2   0   1   2   1   2   0   2   0   2   1   0   0   2   1   0   1   1   2   2   2   2   2   2   1   1   2   2   1   0   1   1   2   0   1   2   2   2   2   1   1   2   0   1   0   2   2   1   1   2   0   1   0   1   1   0   1   2   2   2   0   2   1   2   2   2   0   0   0   1   1   1   2   2   1   1   2   0   1   1   1   1   2   2   2   2   2   0   1   2   1   0   0   1   0   2   0   2   0   0   2   0   2   0   2   2   0   1   1   2   0   1   1   2   2   0   0   0   1   1   1   1   2   0   0   0   1   0   2   0   1   1   0   1   0   0   1   1   1   2   0   2   1   2   1   1   1   1   2   2   2   2   1   1   0   0   1
 MK-6-8                 1   1   0   2   1   2   1   1   1   1   2   0   2   1   1   2   2   1   1   1   1   1   2   2   1   1   1   2   0   0   1   1   2   2   0   1   1   2   0   2   0   1   2   1   1   1   2   1   2   0   2   0   2   1   0   0   2   1   0   1   1   2   1   2   2   2   2   1   1   1   2   1   1   1   1   2   0   1   2   2   1   1   0   1   2   1   1   0   2   2   1   1   2   0   1   0   1   1   1   2   2   2   2   1   2   1   2   2   1   0   0   0   1   1   1   2   2   1   1   1   1   1   1   1   1   1   2   2   2   2   0   1   2   1   0   0   1   0   2   1   2   0   1   1   1   1   0   2   2   0   1   2   2   0   1   2   1   2   0   0   0   2   1   1   1   2   1   1   0   1   0   2   2   1   1   0   1   0   0   1   1   1   2   1   2   1   2   0   1   1   2   1   2   2   2   0   1   0   0   1
 MK-6-9                 1   0   0   2   0   2   2   1   0   1   2   0   1   1   1   2   2   1   0   1   2   1   2   2   1   2   1   2   0   0   1   0   1   1   1   1   1   1   0   2   0   1   2   1   1   1   2   1   2   0   2   1   2   1   0   0   2   1   0   1   1   2   1   2   2   2   1   1   1   1   2   2   1   1   2   2   0   1   2   1   1   1   1   1   2   0   2   0   2   2   1   1   2   0   1   0   0   1   1   2   2   2   2   1   2   1   1   2   1   0   0   1   1   1   1   1   0   1   1   1   1   1   1   1   1   1   2   2   2   2   0   1   2   1   0   0   1   0   2   1   2   1   1   1   1   1   0   2   2   0   1   1   2   0   1   2   1   2   0   0   0   1   1   1   1   1   1   1   0   0   0   2   2   1   1   0   1   0   0   2   1   1   1   1   2   2   2   1   1   2   1   2   2   2   2   1   1   1   2   1
 MK-6-10                1   0   2   2   0   2   2   1   0   2   2   0   1   0   2   2   1   1   1   1   2   1   2   2   1   2   1   2   0   0   1   0   1   1   1   1   1   1   0   2   0   1   1   1   1   2   2   0   2   0   2   0   2   1   0   0   2   2   1   1   1   2   1   2   2   2   1   2   1   2   2   1   1   1   2   2   0   1   2   1   1   1   0   1   1   0   2   0   2   2   1   1   2   0   1   0   0   2   1   2   2   2   2   1   2   2   1   2   0   0   0   0   1   1   1   1   1   1   0   1   1   1   1   0   1   1   2   2   2   2   1   1   2   1   0   0   1   0   2   1   2   1   1   1   1   1   0   2   2   0   1   1   1   0   1   2   1   1   0   0   0   1   1   1   1   2   1   0   1   0   0   2   2   1   1   1   1   0   0   2   1   1   0   1   1   1   2   1   0   2   1   2   1   2   2   1   1   2   2   1
 MK-6-11                1   1   2   2   0   2   2   1   0   2   2   0   1   1   1   2   2   1   1   0   2   1   2   2   0   2   1   2   0   1   1   0   1   1   2   2   1   1   0   2   1   0   1   1   1   2   2   0   2   0   2   0   2   1   0   0   2   2   1   1   2   2   0   2   2   2   1   2   1   2   2   1   1   1   2   2   0   1   2   1   1   1   1   1   1   0   2   0   2   2   1   1   2   0   1   0   0   2   1   2   2   2   2   1   2   2   1   1   0   0   1   0   1   1   0   2   1   1   0   2   1   1   0   0   1   0   2   1   2   1   1   1   1   1   0   0   1   1   1   1   2   1   1   1   1   1   0   2   2   0   0   2   1   0   1   2   1   1   0   0   1   1   1   0   1   2   1   0   1   1   0   2   2   1   0   1   1   0   0   2   1   1   0   1   1   0   1   1   1   2   1   2   1   1   2   1   1   2   1   1
 MK-6-12                1   1   1   2   0   1   2   0   0   1   2   0   1   1   1   2   2   1   1   2   2   1   1   2   0   2   1   2   0   1   1   0   1   1   2   2   2   1   0   1   1   0   1   1   1   2   2   0   2   0   2   0   2   1   0   0   2   2   1   1   2   1   0   2   2   2   1   1   1   2   2   1   1   1   2   2   0   1   2   1   1   1   1   1   0   0   2   1   1   2   1   0   2   0   1   1   0   2   1   2   2   2   2   1   2   2   0   0   0   0   1   0   1   1   0   2   1   1   2   2   1   1   0   0   1   0   2   1   1   1   1   1   1   1   0   0   1   1   1   1   1   2   1   1   1   2   0   2   2   0   1   1   1   0   1   2   1   1   1   1   1   1   1   0   1   2   1   0   1   1   1   2   2   1   0   2   1   0   0   2   1   1   0   0   1   0   1   1   0   2   1   2   1   1   2   1   2   1   1   2
 MK-6-13                1   1   1   2   0   0   2   1   0   1   1   0   1   1   1   2   2   1   0   2   1   1   1   2   0   2   1   2   0   1   1   0   1   1   2   1   2   1   0   1   1   0   1   0   1   2   2   0   2   0   2   0   1   1   0   0   2   2   2   1   2   0   0   0   2   2   1   2   1   2   2   1   1   0   2   2   0   1   2   1   1   1   1   1   0   0   2   1   1   2   2   0   2   0   1   1   0   2   1   2   1   2   2   0   2   2   0   1   0   0   1   0   1   2   1   2   1   1   2   2   1   1   1   0   1   2   2   1   1   1   1   2   1   1   0   0   1   2   1   1   1   1   1   1   0   2   0   2   2   0   1   1   1   0   1   2   1   1   1   1   1   2   1   0   1   2   1   0   1   1   1   2   1   1   0   2   1   0   1   2   1   0   0   0   0   0   0   1   0   2   1   1   0   1   2   1   2   0   1   2
 MK-6-14                1   1   1   2   1   0   1   1   0   1   0   0   1   1   1   1   2   1   0   2   1   1   1   2   0   2   1   2   0   1   1   0   1   1   2   1   2   0   0   1   1   0   0   0   1   2   2   0   2   0   2   0   1   2   0   0   2   2   2   1   2   1   1   0   2   2   1   2   1   2   2   1   1   0   2   2   0   2   2   1   0   1   1   2   1   0   1   1   1   2   2   0   2   0   1   1   0   2   2   2   1   2   2   0   2   2   0   2   0   0   1   0   1   1   1   2   1   1   2   2   2   1   2   0   1   2   2   2   1   1   1   2   1   1   0   0   1   2   1   1   1   0   1   1   0   2   1   2   2   0   1   1   2   0   2   1   2   0   1   1   2   1   1   0   2   2   1   0   1   1   1   2   1   1   0   2   1   0   1   1   1   0   0   0   0   0   0   1   0   2   1   1   0   0   2   0   2   0   1   2
 MK-6-15                1   1   1   2   1   0   1   1   0   2   0   0   1   1   1   1   2   1   0   2   1   1   1   2   0   2   1   2   0   1   1   0   2   1   2   0   2   0   1   0   1   1   0   0   0   1   2   0   2   1   2   1   1   2   0   0   2   2   2   1   2   1   1   0   2   2   1   1   0   2   2   1   1   0   2   2   0   2   2   1   0   1   1   1   1   0   1   2   1   2   2   1   2   1   1   1   1   2   2   2   1   2   2   0   2   2   1   2   0   0   1   0   1   1   1   2   1   1   2   0   1   1   2   1   1   2   2   2   1   1   1   2   1   0   0   0   0   2   1   1   1   1   2   0   2   2   2   1   2   0   0   1   2   0   2   1   2   0   1   1   1   1   1   0   2   2   1   0   1   1   1   1   1   1   0   2   1   0   0   1   1   0   0   0   1   0   0   1   0   2   1   1   0   1   2   0   2   0   2   2
 MK-6-16                1   0   1   2   2   0   1   1   0   1   0   0   1   1   1   1   2   2   0   2   2   0   0   2   0   2   1   2   0   1   1   1   2   1   2   1   2   1   1   0   1   2   0   0   0   1   2   0   2   1   2   1   1   2   0   0   2   1   2   1   2   1   1   0   2   2   1   1   0   1   2   1   1   1   2   2   0   2   2   0   0   1   1   1   1   0   1   2   2   2   2   1   1   1   1   1   2   2   1   2   0   0   2   0   2   2   1   2   0   0   1   2   1   2   1   2   1   1   2   0   2   1   2   2   1   2   2   2   1   0   1   2   1   1   0   0   0   2   1   1   1   0   2   0   2   2   2   1   2   0   0   1   2   0   1   1   2   0   1   1   1   1   1   1   2   2   1   0   1   1   1   1   0   1   0   2   0   0   0   0   2   0   0   2   1   0   1   1   0   2   1   1   0   1   2   0   2   0   2   2
 
!****************************************** Phenotypic Data **********************************************************
!-100.0 is resevred for missing phenotype
SimulatedTrait1        11.8107    8.5501    9.9284    9.3960    9.5466   10.0586   10.2703    7.8236   10.2632   10.2303    9.0182   11.1792    8.9605   10.9731    9.6021    9.8556    9.0292    8.6458    9.2755   10.0663   10.1366    8.3054    8.4352   10.7714    9.3041    8.5047   10.4560   11.9421   11.6453    9.7613    9.7630    8.0858   10.2943   10.5662   11.5093   10.3781   11.1201    9.8302    8.5459    9.0543    7.9503   10.7885   10.1218    8.2801    9.1579    9.9352    9.7392    8.2051    9.3638    9.6341    8.4925   10.6860    9.6958   10.2802   11.0899    9.3231   10.5432    9.6118   10.2299   11.0754    8.4771    8.8475   11.7201   10.5902   10.7386    7.2374    9.4662   10.2596    9.1469   10.7660   11.4548    9.7846    9.9647    9.1407   10.5906   10.5104    9.6112   10.7162   11.1005   10.4666   10.0710   10.7587   12.3451   10.2332    9.2999    9.4707   10.2794    9.0250   11.3351    9.3306    9.7415    8.6860   10.8954    9.3400   10.2936   10.8790   10.8348    9.3547    9.8732    9.2931   10.4399   10.6684    9.2254    9.2179    9.0507    8.4160   10.9801   10.4004    9.9242   10.9270   10.6160   10.2327   10.2108    9.2087    9.6742    9.9098   10.0119    9.9172   10.9522    9.9335    9.4234   10.2875    8.1918   11.1073    9.9602   11.7797   10.6273    8.5285    9.5204    7.5518   10.0812   11.6913   10.1249   11.7480   10.2137   10.4721   10.6989    9.8997   10.6256    8.1404    9.1299    9.8376   10.8188   10.7784    9.1692   10.0819   10.3002    7.8058    8.2635    9.4900    9.2714   10.5134    9.7968    9.8701    9.8445    9.2034   11.0594   10.1475    9.3387   10.1260    9.3220    8.3683   10.6610    9.2740   11.2334    9.6285    8.6224   10.2190    9.1171    8.0748   11.2089    8.9531   10.2591    9.7081    9.3098    8.8906   10.2630    8.4127    9.4724    9.5924   10.8322   10.1180   10.6560    8.9383   10.8352    8.8339   10.9072    8.5622    8.6122   10.6483    9.5836    9.9155    9.0891   11.2399    8.4264    9.2048   10.0575    7.9546   12.3403    9.3464
 
