# Supplementary material for: Inclusive Composite Interval Mapping of QTL by Environment Interactions in Biparental Populations
Source: PLoS One. 2015 Jul 10;10(7):e0132414. doi: 10.1371/journal.pone.0132414 (PMC4498613; doi:10.1371/journal.pone.0132414)
Supplement: S2 File — (ZIP) [file pone.0132414.s002.zip › F2 population/e=1/run_00105.met]

!**********************Note: lines staring with "!" are remarks and will be ignored in the program********************
!*********************************General Information**********************************
!Assuming F1 = P1 x P2, populations available in QTL IciMapping are: 
!  1, P1BC1F1 = P1 x F1, the first backcrossing where P1 is used as the recurrent parent;
!  2, P2BC1F1 = P2 x F1, the first backcrossing where P2 is used as the recurrent parent;
!  3, F1DH, F1-derived doubled haploids; 
!  4, RIL or F1RIL, recombination inbred lines through the repeated selfing of F1;
!  5, P1BC1RIL, recombination inbred lines through the repeated selfing of P1BC1F1;
!  6, P2BC1RIL, recombination inbred lines through the repeated selfing of P2BC1F1;
!  7, F2, the selfing generation of F1;
!  8, F3, the selfing generation of F2;
!  9, P1BC2F1, the second backcrossing where P1 is used as the recurrent parent; 
! 10, P2BC2F1, the second backcrossing where P2 is used as the recurrent parent;
! 11, P1BC2RIL, recombination inred lines through the repeated selfing of P1BC2F1; 
! 12, P2BC2RIL, recombination inred lines through the repeated selfing of P2BC2F1; 
! 13, P1BC1F2, the selfing generation of P1BC1F1; 
! 14, P2BC1F2, the selfing generation of P2BC1F1; 
! 15, P1BC2F2, the selfing generation of P1BC2F1; 
! 16, P2BC2F2, the selfing generation of P2BC2F1; 
! 17, P1BC1DH, P1BC1F1-derived doubled haploids; 
! 18, P2BC1DH, P2BC1F1-derived doubled haploids; 
! 19, P1BC2DH, P1BC2F1-derived doubled haploids; 
! 20, P2BC2DH, P2BC2F1-derived doubled haploids; 
   7      !Mapping Population (see remarks above)
   2      !Mapping Function (1 for Kosambi; 2 for Haldane; 3 for Morgan)
   2      !Marker Space Type (1 for intervals; 2 for positions)
   1      !Marker Space Unit(1 for centiMorgans; 2 for Morgan)
   6      !Number of Chromosomes (or Linkage Groups)
 200      !Size of the mapping population
   1      !Number of environments
 
!***************************************** Chromosomes and Linkage Maps **********************************************
!Chromosome                 NumMarkers
-CH1                        16
-CH2                        16
-CH3                        16
-CH4                        16
-CH5                        16
-CH6                        16
!Linkage map (Marker name followed by position or the interval length)
 MK-1-1                1     0.000
 MK-1-2                1    10.000
 MK-1-3                1    20.000
 MK-1-4                1    30.000
 MK-1-5                1    40.000
 MK-1-6                1    50.000
 MK-1-7                1    60.000
 MK-1-8                1    70.000
 MK-1-9                1    80.000
 MK-1-10               1    90.000
 MK-1-11               1   100.000
 MK-1-12               1   110.000
 MK-1-13               1   120.000
 MK-1-14               1   130.000
 MK-1-15               1   140.000
 MK-1-16               1   150.000
 MK-2-1                2     0.000
 MK-2-2                2    10.000
 MK-2-3                2    20.000
 MK-2-4                2    30.000
 MK-2-5                2    40.000
 MK-2-6                2    50.000
 MK-2-7                2    60.000
 MK-2-8                2    70.000
 MK-2-9                2    80.000
 MK-2-10               2    90.000
 MK-2-11               2   100.000
 MK-2-12               2   110.000
 MK-2-13               2   120.000
 MK-2-14               2   130.000
 MK-2-15               2   140.000
 MK-2-16               2   150.000
 MK-3-1                3     0.000
 MK-3-2                3    10.000
 MK-3-3                3    20.000
 MK-3-4                3    30.000
 MK-3-5                3    40.000
 MK-3-6                3    50.000
 MK-3-7                3    60.000
 MK-3-8                3    70.000
 MK-3-9                3    80.000
 MK-3-10               3    90.000
 MK-3-11               3   100.000
 MK-3-12               3   110.000
 MK-3-13               3   120.000
 MK-3-14               3   130.000
 MK-3-15               3   140.000
 MK-3-16               3   150.000
 MK-4-1                4     0.000
 MK-4-2                4    10.000
 MK-4-3                4    20.000
 MK-4-4                4    30.000
 MK-4-5                4    40.000
 MK-4-6                4    50.000
 MK-4-7                4    60.000
 MK-4-8                4    70.000
 MK-4-9                4    80.000
 MK-4-10               4    90.000
 MK-4-11               4   100.000
 MK-4-12               4   110.000
 MK-4-13               4   120.000
 MK-4-14               4   130.000
 MK-4-15               4   140.000
 MK-4-16               4   150.000
 MK-5-1                5     0.000
 MK-5-2                5    10.000
 MK-5-3                5    20.000
 MK-5-4                5    30.000
 MK-5-5                5    40.000
 MK-5-6                5    50.000
 MK-5-7                5    60.000
 MK-5-8                5    70.000
 MK-5-9                5    80.000
 MK-5-10               5    90.000
 MK-5-11               5   100.000
 MK-5-12               5   110.000
 MK-5-13               5   120.000
 MK-5-14               5   130.000
 MK-5-15               5   140.000
 MK-5-16               5   150.000
 MK-6-1                6     0.000
 MK-6-2                6    10.000
 MK-6-3                6    20.000
 MK-6-4                6    30.000
 MK-6-5                6    40.000
 MK-6-6                6    50.000
 MK-6-7                6    60.000
 MK-6-8                6    70.000
 MK-6-9                6    80.000
 MK-6-10               6    90.000
 MK-6-11               6   100.000
 MK-6-12               6   110.000
 MK-6-13               6   120.000
 MK-6-14               6   130.000
 MK-6-15               6   140.000
 MK-6-16               6   150.000
!*********************************** Marker Types ********************************************************************
!Co-dominant marker: When heterozygote F1 is present, P1 is coded as 2, F1 is coded as 1, and P2 is coded as 0; Otherwise, P1 is coded as 2, and P2 is coded as 0. 
!Dominant marker: When heterozygote F1 is present, P1 and F1 are coded as 12, and P2 is coded as 0; Otherwise, P1 is coded as 2, and P2 is coded as 0.  
!Recessive markers: When heterozygote F1 is present, P1 is coded as 2, and F1 and P2 are coded as 10; Otherwise, P1 is coded as 2, and P2 is coded as 0. 
!Missing marker is coded as -1. 
 MK-1-1                 1   2   1   1   1   1   0   2   0   0   2   0   2   1   1   1   2   1   0   1   1   0   1   2   1   2   0   1   2   2   1   1   1   0   1   2   1   2   1   0   2   0   1   1   0   2   2   1   1   2   1   1   2   1   0   1   1   1   0   1   2   1   2   1   0   1   1   1   0   1   1   1   1   0   2   1   0   1   2   1   1   2   0   0   0   1   1   0   1   0   1   1   1   1   2   1   2   2   2   1   1   1   2   1   2   2   0   1   0   1   2   0   1   2   2   1   1   0   2   1   2   1   2   1   0   1   0   1   1   2   1   2   2   1   0   1   2   0   1   1   0   1   1   0   0   0   1   1   0   1   2   2   1   2   0   1   1   1   0   1   0   2   2   2   2   0   0   0   2   2   1   2   1   1   1   0   2   0   1   2   0   2   1   1   0   1   1   1   0   1   2   1   0   0   1   0   2   1   0   1
 MK-1-2                 1   2   1   1   1   0   0   1   0   0   2   0   1   1   1   1   2   1   0   1   0   0   1   1   1   2   0   1   1   2   1   1   1   0   1   2   0   2   1   0   2   0   1   1   0   2   2   1   1   2   1   1   2   1   0   2   1   1   0   1   2   1   1   1   1   1   1   1   0   1   0   1   1   0   2   2   0   1   2   1   1   2   0   0   0   1   1   0   1   0   1   1   1   1   2   1   2   2   2   0   1   1   2   0   2   2   0   1   0   1   2   0   1   2   2   1   1   0   2   1   2   1   2   2   0   2   0   1   0   2   1   2   1   1   2   1   2   0   1   2   0   1   1   0   0   0   1   1   0   1   2   1   1   1   1   1   1   0   0   1   1   2   2   2   2   0   0   0   2   2   1   2   0   1   1   1   2   0   1   2   0   2   1   1   0   1   1   1   0   0   2   1   0   0   1   0   2   1   0   1
 MK-1-3                 1   2   1   2   1   0   0   1   0   0   2   0   1   0   1   1   1   1   0   1   0   0   1   1   1   2   0   1   1   2   2   1   1   0   1   2   0   2   1   2   2   0   1   1   0   2   2   1   2   2   1   1   2   1   0   2   1   1   0   1   2   1   1   1   1   1   1   1   1   1   0   1   1   0   1   2   0   1   2   1   1   1   0   1   0   1   0   0   1   0   1   1   1   1   2   2   2   2   2   1   1   2   2   0   2   1   0   1   0   1   2   0   2   2   2   1   1   0   2   1   2   2   2   2   0   2   0   1   0   2   2   1   1   1   2   1   2   0   1   1   0   1   1   0   1   0   1   2   0   0   2   1   1   1   1   2   1   1   0   1   2   2   2   2   2   0   1   1   2   2   1   2   0   1   1   1   2   0   0   2   0   1   1   1   0   1   1   0   1   2   2   1   1   0   1   0   2   1   0   1
 MK-1-4                 1   2   0   2   1   0   0   1   0   0   2   0   1   0   1   1   1   1   0   1   0   0   0   1   0   2   1   1   1   2   2   1   1   0   1   2   0   1   1   1   2   0   1   0   0   2   2   1   2   2   1   1   2   0   0   2   2   1   0   1   2   0   1   0   1   1   1   2   1   0   0   1   0   0   1   2   1   1   2   2   1   1   1   2   1   1   0   0   1   0   1   1   2   1   1   2   1   2   2   1   1   2   1   0   2   2   0   1   0   1   2   0   2   2   2   1   1   1   2   1   2   1   2   2   0   2   1   1   0   2   2   1   1   0   2   1   1   0   2   1   0   1   1   0   1   0   2   2   0   0   2   2   2   1   1   2   1   1   1   1   2   2   2   1   2   0   1   1   1   2   1   2   0   1   1   1   2   0   0   1   0   2   1   1   1   1   1   0   1   2   2   1   1   0   0   0   2   1   1   1
 MK-1-5                 1   2   0   2   1   0   1   1   0   1   2   0   1   0   0   1   1   1   1   1   0   0   0   1   0   2   1   1   1   2   2   1   1   0   1   2   0   1   1   1   2   1   1   0   0   2   2   2   2   2   1   1   2   1   0   2   2   1   0   1   1   0   1   0   0   1   2   2   1   0   0   0   0   0   1   2   1   1   2   2   1   1   1   2   1   1   0   0   0   0   1   0   1   1   1   1   1   2   1   1   1   1   1   0   1   2   0   1   0   1   1   0   2   2   2   1   1   1   2   0   2   1   2   2   0   1   1   1   0   2   2   1   1   1   1   2   1   1   1   1   0   1   1   0   1   0   1   2   0   0   2   2   1   1   1   2   1   1   1   0   2   2   2   2   1   1   1   1   1   1   1   1   0   1   1   0   1   0   0   0   0   1   2   1   1   1   1   0   1   1   2   1   0   0   0   0   2   1   0   1
 MK-1-6                 1   1   1   2   1   0   1   1   0   1   1   0   1   0   1   2   1   1   1   1   0   0   0   1   0   1   1   1   1   2   2   1   1   0   0   2   0   1   1   1   2   1   1   0   0   2   1   2   2   1   0   1   2   1   1   2   1   1   0   0   1   0   1   1   0   1   2   2   1   0   0   0   0   0   1   2   1   1   2   2   1   2   1   2   0   1   0   0   1   0   1   0   1   1   1   1   0   2   1   1   1   1   0   1   1   2   1   1   0   1   1   0   1   1   2   1   1   1   2   0   2   1   2   2   0   1   1   1   0   2   1   1   1   0   1   2   0   2   1   1   0   1   1   0   1   0   1   2   0   0   2   1   1   1   0   2   1   2   1   0   2   2   2   2   1   2   0   1   0   1   2   1   0   1   1   0   1   1   0   0   0   1   1   1   1   1   1   0   1   1   2   1   0   0   0   1   1   1   0   2
 MK-1-7                 1   1   1   2   2   0   1   1   0   1   1   0   0   0   1   2   1   1   0   1   1   0   0   1   0   1   1   1   1   2   2   1   1   0   0   2   1   1   1   1   1   1   1   0   0   2   1   2   2   1   0   0   1   1   1   2   1   1   0   0   1   0   1   1   1   1   2   2   1   0   1   1   0   1   1   2   1   1   2   1   1   2   1   2   0   0   1   0   1   1   1   2   1   1   1   1   0   1   1   1   1   1   0   2   1   2   1   1   0   1   1   0   1   1   2   2   1   0   2   0   2   1   1   2   0   1   1   1   0   2   1   1   1   0   1   2   0   2   1   1   0   1   1   0   0   0   1   2   2   1   1   1   1   1   0   2   2   2   2   1   2   2   2   1   1   2   0   1   0   1   2   2   2   1   1   0   1   2   0   0   1   0   1   2   1   1   1   0   1   1   2   1   0   0   0   1   1   1   0   2
 MK-1-8                 1   1   1   2   1   0   1   1   0   1   0   0   0   0   1   2   1   1   0   1   1   1   0   1   0   1   1   1   1   2   2   1   1   0   0   1   1   0   1   1   1   1   2   0   0   1   1   2   2   1   0   0   1   1   1   2   1   1   0   0   1   0   1   1   1   1   2   0   1   0   1   1   1   0   1   1   1   1   2   1   1   2   1   2   1   0   1   1   1   1   1   2   1   1   1   1   0   1   1   1   1   1   0   2   1   2   1   1   1   1   1   0   1   1   2   2   1   0   2   1   2   1   1   1   0   0   2   1   1   1   2   1   1   0   1   2   0   1   1   1   0   1   1   0   0   0   1   1   2   2   1   0   2   1   0   2   2   2   2   1   2   2   2   1   1   2   0   1   0   2   2   2   2   1   1   0   1   2   0   0   1   0   1   2   1   1   1   0   2   1   2   1   0   0   0   1   1   1   1   2
 MK-1-9                 2   1   1   2   1   0   1   1   0   1   0   0   0   1   1   2   1   1   0   1   1   1   0   1   0   2   1   1   1   2   2   1   1   0   0   1   1   0   1   1   1   1   2   0   0   1   0   2   2   1   0   1   2   1   1   1   1   1   0   0   1   1   2   1   1   2   2   0   1   0   0   1   1   0   1   1   1   1   2   1   0   2   1   2   2   0   1   1   1   1   1   1   1   1   1   0   0   1   1   1   1   1   0   2   1   2   1   2   1   2   1   0   1   1   2   2   1   0   2   1   2   1   1   1   0   0   1   1   1   1   2   1   1   1   1   2   0   1   1   2   0   1   2   0   0   0   0   2   2   2   1   0   2   1   1   1   2   2   2   1   2   2   2   1   1   2   0   2   1   2   2   2   2   1   1   1   1   2   1   0   1   0   1   2   1   2   1   0   2   1   2   1   0   0   0   0   2   1   1   2
 MK-1-10                2   1   2   2   1   0   1   1   0   1   0   1   0   1   1   2   2   1   0   1   1   1   0   1   0   2   1   1   1   1   2   1   1   0   0   1   1   0   1   1   1   1   2   0   0   1   1   2   2   1   0   2   2   1   0   1   1   1   1   1   1   1   2   1   1   2   2   1   1   0   0   1   1   0   1   1   0   1   2   1   0   2   1   1   2   0   2   1   0   1   1   1   1   1   2   0   0   2   2   2   1   1   0   1   1   2   1   2   1   2   1   0   1   2   2   2   2   0   2   1   0   1   1   1   0   0   1   1   1   1   0   1   1   1   1   2   0   2   1   2   1   2   2   0   0   0   0   2   2   2   1   1   2   1   1   1   2   2   1   1   2   2   2   1   1   1   0   1   1   2   2   1   2   1   0   1   1   2   1   0   2   1   1   2   1   2   1   0   1   1   2   1   0   0   0   0   2   1   1   2
 MK-1-11                2   1   1   2   1   0   1   1   0   1   0   1   0   0   1   2   2   1   0   2   2   1   0   1   1   2   1   0   2   1   2   1   0   0   0   1   1   0   1   1   1   1   1   0   0   1   1   2   2   1   0   2   2   1   0   1   1   1   1   2   2   1   1   1   1   2   2   1   1   0   0   1   2   1   1   1   0   1   2   0   0   2   1   1   1   0   2   1   0   1   1   1   1   1   1   0   0   2   2   2   1   1   0   1   1   1   1   2   1   2   1   0   1   2   2   2   1   0   2   1   1   1   0   1   1   0   1   1   1   1   0   1   1   1   0   2   0   2   1   2   1   1   2   0   0   0   1   1   2   2   2   1   2   1   1   1   2   2   1   1   2   2   2   1   2   1   0   1   1   2   1   1   2   1   0   2   1   2   1   0   2   1   1   2   1   2   1   0   1   1   2   1   0   0   0   0   2   1   0   1
 MK-1-12                2   1   1   2   0   0   2   0   0   1   0   1   0   0   1   2   2   1   0   2   1   1   0   0   1   2   1   0   2   1   2   1   1   0   0   1   1   0   1   2   1   1   1   0   1   1   1   2   1   1   0   2   2   1   0   1   1   1   1   2   2   1   1   1   1   2   2   0   1   0   1   1   2   2   0   1   0   1   2   1   0   2   1   1   0   1   2   1   0   2   1   1   1   1   2   1   0   2   2   2   2   1   0   1   1   1   1   2   0   2   1   0   1   2   2   2   1   0   1   1   1   1   1   1   1   0   1   0   2   2   0   1   1   1   0   2   0   2   1   2   1   1   2   0   0   0   1   1   2   2   2   1   1   1   1   1   2   1   1   1   2   2   2   1   1   0   1   1   1   2   1   1   2   1   0   2   1   2   1   0   1   1   1   2   1   2   1   0   1   1   2   1   0   0   0   0   2   1   0   0
 MK-1-13                2   1   1   1   0   1   2   0   0   1   0   1   0   0   2   0   2   1   0   2   1   1   0   1   1   2   2   0   2   1   2   0   2   0   1   1   1   0   1   2   1   1   1   0   1   1   0   2   0   1   0   2   2   1   0   1   1   1   1   2   2   1   1   1   1   2   2   0   0   0   1   2   2   2   0   1   0   1   2   1   1   2   0   1   0   1   2   1   0   2   1   1   1   1   2   1   1   2   2   2   2   1   0   1   1   2   2   2   0   1   1   0   1   2   2   2   1   0   1   1   1   1   1   1   1   0   2   0   2   2   0   1   2   1   0   2   0   2   1   2   1   1   2   0   0   0   1   2   2   2   2   2   1   1   1   1   2   1   1   1   1   2   2   1   1   0   1   1   1   2   1   1   2   0   0   2   1   2   1   0   1   1   0   2   1   2   1   0   1   2   2   1   0   0   0   0   2   1   0   0
 MK-1-14                2   2   1   2   0   1   2   0   0   1   0   1   0   0   2   0   1   1   1   2   1   2   0   2   1   2   2   0   2   1   2   1   2   0   1   1   1   0   1   2   1   1   1   0   1   0   1   2   0   1   0   2   2   1   0   1   1   0   1   2   2   1   1   1   1   2   2   1   1   0   1   1   2   2   0   1   0   0   1   1   1   2   0   1   0   1   1   2   2   1   1   2   1   0   2   1   1   2   1   2   1   1   1   1   1   2   2   2   0   1   1   0   1   1   2   2   1   0   1   1   1   0   1   1   1   1   2   0   2   1   0   1   2   1   0   2   0   2   2   2   1   1   2   0   0   0   1   2   2   2   2   2   1   1   1   1   2   1   2   1   1   1   2   1   1   0   2   2   1   2   1   1   2   0   0   1   1   2   1   0   1   1   0   2   1   2   0   1   1   2   1   1   0   0   0   0   2   0   0   1
 MK-1-15                1   2   1   2   0   1   2   0   0   1   0   1   0   1   2   0   1   1   1   2   1   2   0   2   1   2   2   1   2   2   2   1   2   0   1   1   0   0   1   2   1   1   1   0   1   0   1   2   1   1   1   2   2   1   0   2   1   0   1   2   2   1   1   1   1   2   2   1   1   1   1   1   2   1   0   1   0   1   1   1   1   0   0   1   0   2   1   2   2   1   1   2   1   0   2   1   2   2   1   2   1   1   1   1   1   2   2   1   0   1   1   0   1   1   2   2   2   0   2   1   1   0   1   1   1   1   2   0   2   1   0   1   2   1   0   2   1   1   2   2   1   1   2   1   0   0   0   2   2   2   2   1   1   1   1   1   2   0   2   1   1   1   2   1   1   0   2   2   1   2   1   1   2   0   0   1   1   2   1   1   1   1   0   1   0   2   0   2   2   2   0   1   0   0   0   0   2   1   0   1
 MK-1-16                1   1   2   2   0   0   1   0   0   1   1   0   1   1   2   0   0   1   0   2   1   2   0   2   1   1   2   1   2   2   1   1   1   0   1   1   0   0   1   2   1   1   1   0   1   0   2   2   1   2   1   2   2   1   0   2   0   0   1   2   2   1   1   1   1   2   2   1   1   1   1   1   2   1   0   1   0   2   1   1   1   0   2   0   0   1   1   2   1   1   1   2   1   0   2   1   2   2   1   2   1   1   1   1   1   1   1   1   0   1   2   0   1   1   2   2   1   0   1   2   1   0   1   1   1   2   2   0   2   1   0   1   2   1   0   2   1   1   0   2   1   0   1   1   0   0   0   2   2   0   2   1   1   1   1   1   1   0   2   1   1   1   1   1   1   1   2   2   0   2   1   1   2   0   0   1   1   2   1   1   1   1   0   1   0   2   0   1   2   2   0   1   0   0   0   0   2   1   0   1
 MK-2-1                 0   0   0   1   2   0   2   2   1   2   0   0   1   2   1   1   1   1   0   2   1   1   2   0   2   2   2   1   2   1   0   2   1   1   1   1   2   1   1   1   0   0   0   1   1   2   1   1   0   1   1   1   1   1   0   1   1   0   1   1   0   0   0   2   2   1   1   2   0   1   1   0   0   1   2   1   1   2   0   2   2   1   2   0   1   1   2   1   1   1   1   2   0   2   0   0   2   1   1   2   2   0   1   2   1   1   1   1   2   1   2   2   1   0   2   2   2   2   1   2   0   1   1   2   0   2   0   2   1   1   0   1   2   1   1   2   1   0   0   0   0   1   1   0   1   2   0   1   2   1   1   1   1   2   1   1   2   0   1   0   1   0   2   1   0   0   0   1   0   1   1   1   2   0   0   0   2   0   1   1   2   1   2   2   1   2   1   1   2   2   2   2   1   2   0   1   2   2   2   2
 MK-2-2                 0   0   0   1   2   0   2   2   1   2   0   0   1   2   1   0   1   1   1   2   1   1   2   0   2   1   2   1   2   0   0   2   0   1   2   1   2   1   0   1   0   0   1   1   0   1   1   1   0   1   1   1   0   1   0   1   1   0   1   1   0   0   0   2   2   1   1   2   0   2   1   0   1   1   2   0   1   1   0   2   2   0   2   1   0   1   1   1   1   0   1   2   0   2   0   0   2   2   1   2   2   0   1   2   1   1   1   1   2   1   2   2   2   0   2   2   2   2   1   2   0   1   2   2   0   1   0   2   1   1   0   1   1   1   1   2   1   0   0   0   0   1   1   0   1   2   0   0   2   1   1   1   1   1   2   1   1   0   1   0   2   1   1   1   1   0   1   1   0   1   1   1   2   0   0   0   2   0   1   2   2   0   2   2   1   2   1   1   2   2   2   2   1   2   1   1   2   1   2   2
 MK-2-3                 0   0   0   1   2   1   2   2   1   2   0   0   1   2   1   1   1   2   1   2   2   1   2   0   1   1   1   1   2   0   0   2   0   2   1   1   2   1   0   1   0   0   0   0   1   1   1   1   1   1   1   1   0   1   0   1   1   1   1   1   0   0   0   2   2   1   1   2   0   2   1   0   1   1   2   0   1   1   0   1   2   0   2   1   0   1   1   1   2   0   1   2   0   2   1   0   2   1   0   2   2   0   2   2   1   1   1   1   2   1   2   2   2   0   2   2   2   2   1   2   0   1   2   2   0   1   0   1   1   1   0   1   1   1   1   2   1   0   0   1   0   0   1   0   1   2   0   0   2   1   1   1   1   1   2   1   1   0   1   0   2   1   1   2   1   0   1   1   0   1   1   1   1   0   0   0   2   0   1   2   1   0   2   1   1   2   1   1   2   1   2   2   1   1   1   2   2   1   2   2
 MK-2-4                 0   0   1   1   2   1   2   2   1   2   1   0   1   2   1   1   1   2   0   2   2   1   2   0   1   0   1   1   2   0   0   2   1   2   1   1   0   1   0   1   0   1   1   1   1   1   1   2   1   1   1   1   0   2   0   1   1   1   1   1   0   1   1   2   1   1   1   2   0   2   2   0   1   1   2   0   1   1   0   1   2   0   2   1   0   1   1   1   2   0   1   2   0   2   0   1   1   1   0   2   2   0   2   2   1   1   0   1   2   1   2   2   2   0   2   2   2   2   1   2   1   0   2   2   0   1   0   2   1   1   1   1   1   1   1   2   1   0   0   1   0   0   1   0   1   2   1   0   2   1   1   1   1   0   2   1   1   1   1   0   2   1   1   2   1   0   1   1   0   1   1   1   0   0   0   0   2   0   1   2   1   1   2   0   1   2   0   1   2   1   2   2   1   1   1   2   2   1   2   2
 MK-2-5                 0   0   1   2   2   1   2   2   1   1   1   0   1   2   2   0   1   2   0   2   1   1   2   0   1   0   1   1   2   0   0   2   1   2   1   0   0   1   0   1   0   2   1   1   1   1   1   2   1   1   1   0   1   2   0   1   1   1   1   1   0   2   1   2   1   1   2   2   0   2   2   0   1   0   2   2   1   1   0   1   1   0   2   1   0   1   2   1   2   1   1   2   0   2   0   1   1   2   0   2   2   0   1   2   2   1   0   1   1   1   1   1   2   0   1   2   1   2   1   2   1   0   2   1   0   1   0   1   1   1   1   1   1   1   1   2   1   0   0   2   0   0   1   0   1   1   1   0   2   1   1   1   1   0   2   1   1   1   1   0   2   1   1   2   1   0   1   1   0   1   1   0   1   0   0   0   2   0   2   2   1   1   2   0   1   2   0   1   2   1   2   2   1   1   1   2   0   1   2   2
 MK-2-6                 0   0   1   2   2   1   2   2   1   1   1   0   1   2   1   0   1   1   0   2   1   1   2   0   0   0   1   1   2   0   0   1   1   2   1   0   0   1   0   1   0   0   1   1   1   1   1   2   1   1   1   0   1   1   0   1   1   0   1   2   0   2   1   2   1   2   2   2   0   1   2   1   1   0   1   2   1   1   1   1   0   0   2   2   0   2   2   0   2   1   1   1   0   2   0   1   1   2   1   2   2   0   1   2   2   1   0   1   0   1   1   1   2   0   2   2   1   2   1   2   1   0   1   1   0   1   1   1   1   1   1   1   0   1   1   2   1   0   0   1   0   0   2   1   1   1   1   0   2   1   1   1   1   0   1   1   2   1   1   0   1   1   1   2   1   0   1   1   0   2   1   0   1   0   0   0   2   1   2   2   1   1   2   0   1   1   0   1   2   1   2   2   0   2   1   2   1   1   2   2
 MK-2-7                 0   1   1   2   2   1   2   2   1   2   1   2   1   1   1   0   1   1   1   2   1   1   1   1   0   1   1   1   2   1   0   1   1   2   1   0   0   1   0   1   1   1   1   1   2   1   2   1   1   1   2   2   0   1   0   1   1   0   1   2   0   1   2   1   1   2   2   2   0   1   2   1   0   0   1   1   1   1   1   1   0   0   2   2   0   2   1   1   1   1   2   1   0   2   0   1   1   2   1   2   2   1   0   2   2   1   0   0   0   1   1   1   2   0   2   1   2   2   1   1   1   1   1   2   0   1   1   1   1   1   1   1   0   2   1   2   1   0   0   1   0   0   2   1   1   1   1   0   2   2   1   1   1   0   1   0   2   1   0   0   1   2   1   2   1   0   1   0   0   2   1   1   2   0   0   0   2   1   2   1   1   1   2   0   1   1   0   1   2   1   2   2   0   2   1   2   1   2   0   1
 MK-2-8                 0   2   1   2   2   1   1   2   0   2   0   2   1   1   1   0   1   2   1   2   2   1   1   1   1   1   1   2   1   0   0   0   1   2   1   0   0   1   0   1   1   1   1   0   2   1   2   0   2   1   2   2   0   1   0   1   1   1   1   1   0   1   2   1   1   2   2   2   1   1   2   1   0   0   0   1   1   1   1   1   0   1   2   1   1   2   1   2   1   1   2   1   0   2   0   1   1   2   2   2   2   1   0   2   2   1   0   0   0   1   1   1   1   0   1   1   2   1   1   1   1   1   1   2   1   1   1   1   1   1   0   2   0   2   1   2   1   0   0   1   1   0   2   1   0   1   1   2   2   2   2   2   2   0   1   1   2   1   0   1   1   2   2   2   1   0   1   0   0   2   1   1   2   1   0   0   2   1   2   1   2   1   1   0   1   1   0   2   1   1   2   2   0   2   1   2   1   2   1   2
 MK-2-9                 1   2   1   2   2   1   1   1   0   2   0   2   1   2   1   1   1   2   1   2   2   1   1   1   1   1   1   2   1   0   0   0   2   2   1   0   0   1   0   1   1   1   1   0   2   0   2   1   2   1   2   2   1   1   0   1   1   1   1   1   1   1   1   1   1   2   2   2   0   2   1   1   1   0   2   1   1   0   1   1   0   1   2   1   1   2   1   2   1   1   1   1   0   2   1   1   2   2   2   2   2   1   0   2   2   1   0   0   0   1   1   1   1   0   1   1   2   1   0   0   1   1   1   2   1   1   1   1   1   2   1   1   2   2   1   2   0   0   0   1   1   0   2   1   1   1   1   2   2   2   2   2   1   0   1   0   2   1   0   1   1   1   2   1   1   0   1   0   0   1   1   1   2   1   0   1   2   1   2   0   1   1   1   0   1   2   0   2   1   1   2   2   1   2   1   2   1   2   1   2
 MK-2-10                1   2   1   1   2   1   1   1   0   1   0   1   1   2   1   1   1   2   1   2   2   1   2   1   1   1   1   2   1   0   0   0   2   2   1   0   0   1   1   2   1   1   2   0   2   1   2   1   2   1   2   2   1   1   0   1   1   1   1   1   0   1   1   1   2   2   2   2   0   1   1   1   1   1   1   1   2   0   1   1   0   1   2   1   2   2   1   2   1   1   1   1   1   2   1   1   2   1   2   2   2   1   0   2   2   1   0   0   0   1   1   1   1   0   1   1   2   1   1   1   2   1   2   2   1   1   1   1   1   2   1   1   1   2   1   2   0   0   0   2   1   0   2   1   1   1   1   2   2   2   2   2   1   1   1   0   1   1   0   1   2   1   2   1   1   0   1   0   0   1   0   2   1   1   0   1   2   1   2   0   1   1   1   0   1   2   0   2   1   1   2   2   1   2   1   2   1   2   1   2
 MK-2-11                1   2   0   1   2   1   1   1   1   1   1   1   1   2   0   1   1   2   1   2   2   0   2   2   0   1   0   2   1   0   0   0   2   2   1   0   0   1   1   2   1   1   2   0   1   1   1   1   2   1   2   2   1   1   0   1   1   0   1   1   0   2   0   1   2   1   2   2   0   2   0   1   1   0   2   1   2   1   1   1   0   1   2   1   2   1   1   1   1   1   1   2   1   2   1   0   2   1   2   2   1   0   0   1   1   1   0   0   0   1   2   1   1   0   1   1   2   2   1   1   2   1   2   2   2   1   2   1   1   1   2   1   1   2   1   1   1   0   0   1   1   0   2   1   0   1   2   2   2   2   2   2   1   1   0   0   1   1   0   1   2   0   2   1   1   0   1   0   0   1   0   2   1   1   0   1   2   1   2   0   1   1   2   0   1   2   0   2   1   1   2   2   1   2   1   2   0   2   2   2
 MK-2-12                0   2   1   1   2   1   1   1   1   1   1   1   1   2   0   1   2   2   1   2   2   0   1   2   0   1   0   2   1   0   0   1   2   1   2   0   0   1   1   2   1   1   1   0   1   1   1   1   2   1   2   2   1   1   0   1   0   0   1   1   1   2   0   1   2   1   2   2   0   1   0   1   1   0   2   1   2   1   1   1   0   1   2   1   2   1   1   1   1   1   1   2   1   2   1   0   2   1   2   2   1   0   0   1   1   1   0   0   0   1   2   1   1   1   1   1   2   2   1   1   2   1   2   2   1   0   1   1   1   1   2   1   1   1   1   1   1   1   0   1   1   0   1   1   2   1   2   2   2   1   2   2   1   2   0   0   1   1   0   1   1   0   2   1   1   0   1   0   0   1   0   1   1   1   0   1   2   2   2   0   1   0   2   0   1   2   0   2   1   1   2   2   1   1   1   1   0   2   2   1
 MK-2-13                0   1   1   1   2   1   1   1   1   1   1   1   1   2   0   1   2   2   2   2   2   0   1   2   0   1   0   2   1   0   0   1   2   1   1   0   0   1   1   2   1   2   1   1   1   1   1   1   1   2   2   2   1   1   0   1   0   0   1   1   1   1   0   1   1   0   2   1   0   1   1   1   1   0   1   1   2   2   1   1   0   1   2   1   2   1   1   1   1   1   1   2   1   2   1   0   2   1   1   2   1   0   1   1   1   1   0   0   0   1   2   1   1   1   1   1   2   2   2   1   2   1   2   2   1   0   1   1   1   1   2   0   0   1   1   1   1   0   0   1   1   0   1   1   2   1   1   2   2   1   2   1   1   2   0   0   0   0   0   1   1   0   2   1   1   0   1   0   0   1   0   1   1   0   0   1   1   2   1   0   1   0   2   1   1   1   1   1   1   1   2   2   1   1   1   1   0   1   2   1
 MK-2-14                0   1   1   1   2   1   1   1   1   1   1   1   1   2   1   1   2   2   2   2   2   1   1   2   0   1   0   2   1   0   1   1   2   1   1   2   0   0   1   2   2   2   1   1   1   1   1   1   1   1   2   2   1   1   1   1   1   0   0   1   1   1   0   1   1   0   2   1   0   1   1   1   1   0   0   1   2   2   1   1   1   1   1   1   2   1   1   1   1   1   0   2   0   2   1   1   2   1   1   1   1   1   1   1   1   0   1   0   1   2   2   1   1   1   2   1   2   2   2   1   1   1   2   2   1   0   0   1   1   1   2   2   0   1   1   1   1   0   0   1   1   1   1   1   2   1   1   2   2   1   2   0   1   1   1   0   0   0   0   1   1   1   2   1   1   0   1   0   1   1   0   1   1   0   0   1   1   2   1   0   1   0   2   1   1   2   1   1   2   1   2   2   1   2   1   2   0   1   2   1
 MK-2-15                0   1   0   1   2   1   1   1   0   1   1   1   1   2   1   1   2   2   1   2   2   1   1   2   0   1   0   1   1   1   1   1   2   1   1   2   0   1   1   2   2   2   1   1   1   1   1   2   1   1   2   2   1   1   1   1   0   0   0   1   1   0   0   1   1   0   2   0   0   1   1   1   2   0   0   2   2   2   1   1   1   1   1   1   2   1   1   1   1   1   0   2   0   2   1   0   2   0   1   1   1   1   0   0   1   1   2   0   1   2   2   1   1   1   2   1   2   2   2   2   1   1   2   2   1   0   2   1   1   0   1   2   0   1   1   1   1   0   0   1   2   1   2   1   2   1   1   2   2   1   1   0   1   1   1   0   0   0   0   0   1   1   2   0   1   0   1   1   1   1   0   1   1   0   0   1   1   1   1   0   1   0   2   1   2   2   1   1   2   1   1   2   1   2   1   2   0   1   2   1
 MK-2-16                0   1   0   1   1   1   1   1   0   1   1   1   1   2   1   1   1   2   1   2   2   1   0   2   0   1   0   1   1   1   1   1   2   0   1   2   0   1   1   2   2   2   2   1   1   1   1   2   1   1   2   1   1   1   0   1   0   1   0   1   2   0   0   1   1   0   2   0   0   1   1   1   2   1   0   2   2   1   1   1   1   1   1   1   2   1   1   1   1   1   0   2   1   2   1   0   1   0   1   1   1   1   0   0   1   1   2   0   1   2   2   0   1   1   1   1   2   2   2   2   1   1   2   2   1   0   2   1   1   0   1   2   0   1   1   1   1   0   0   2   2   1   2   1   2   1   1   2   2   1   1   0   1   1   2   1   0   0   1   1   1   1   2   0   1   0   1   1   2   1   0   1   1   0   0   1   1   1   1   0   0   0   1   1   2   2   1   1   2   1   1   1   1   2   1   2   0   2   2   2
 MK-3-1                 1   0   1   2   1   2   2   0   1   0   1   1   1   1   1   1   0   2   1   0   1   2   1   2   0   2   0   2   2   1   1   0   1   1   2   0   0   1   1   1   1   1   0   2   1   2   2   0   2   1   2   1   0   0   1   1   1   0   1   2   1   0   1   2   1   1   0   1   0   1   0   2   1   1   1   1   2   0   2   2   1   2   1   1   2   1   1   2   1   0   1   2   1   1   1   0   2   2   1   1   1   1   1   2   2   2   0   0   2   2   2   2   1   2   1   2   1   1   1   1   0   1   1   0   2   1   0   1   1   1   0   1   1   0   1   0   2   1   1   1   1   1   2   1   1   2   2   1   1   2   1   0   1   0   1   0   1   1   1   0   1   1   0   2   2   0   2   0   0   1   0   1   1   1   0   1   0   1   0   0   1   1   2   0   1   2   0   0   1   2   0   2   0   1   2   2   1   0   2   1
 MK-3-2                 1   0   1   2   1   1   2   1   1   0   2   1   1   1   0   1   0   2   1   1   1   2   1   2   0   0   1   2   2   1   1   0   1   1   2   0   0   0   1   1   1   1   0   2   1   2   2   0   2   1   2   1   0   0   1   1   1   0   1   2   1   0   1   2   1   1   0   1   0   1   0   1   1   1   1   1   2   0   2   2   1   2   1   2   2   1   2   1   1   1   2   2   1   1   2   0   2   2   1   1   1   0   1   2   2   2   0   0   2   1   2   2   1   2   0   2   1   1   1   1   0   0   2   1   2   1   0   1   1   1   0   1   2   0   0   0   2   1   1   1   1   1   2   1   1   1   2   1   0   2   2   0   1   0   1   0   1   1   1   0   1   2   0   2   2   0   2   0   0   1   0   1   1   1   0   2   0   1   0   0   1   1   2   1   2   1   1   0   1   2   0   1   0   1   2   2   1   0   2   1
 MK-3-3                 0   1   1   2   2   1   1   2   1   0   0   1   1   1   0   1   0   2   1   1   0   2   1   2   0   0   1   2   2   1   1   1   1   1   2   0   1   1   1   1   1   1   0   1   1   2   2   0   1   1   1   1   0   0   1   1   1   0   1   2   2   0   1   1   1   2   0   0   1   1   0   1   1   1   1   1   2   0   2   2   1   2   1   2   2   1   1   1   1   1   1   2   1   1   2   0   2   2   1   1   1   1   1   2   2   2   0   0   2   1   2   1   1   1   1   2   1   2   1   1   0   0   2   1   1   1   0   1   1   0   0   1   2   0   0   0   2   1   0   1   1   1   0   1   1   1   2   1   0   2   2   1   0   1   1   1   1   1   1   0   1   2   1   1   2   0   2   0   1   1   0   1   1   1   0   2   0   1   0   2   1   1   2   1   2   1   1   0   1   1   1   1   0   2   2   1   1   0   2   1
 MK-3-4                 0   1   1   2   2   1   1   2   1   0   0   0   1   1   0   1   0   2   1   1   0   2   0   2   0   0   1   2   2   1   1   1   1   1   2   0   1   2   1   1   1   0   0   1   1   1   2   0   1   1   1   1   1   0   1   2   1   0   1   2   2   0   1   1   1   2   0   0   1   2   0   1   1   1   1   1   2   0   1   1   1   2   0   1   2   2   1   1   1   1   1   2   1   1   2   0   2   2   1   1   1   2   1   2   2   2   0   0   2   1   2   1   1   1   1   2   1   2   1   1   0   1   2   1   2   1   1   1   1   1   0   1   2   1   0   0   1   1   0   2   1   1   1   0   1   1   1   1   0   2   2   1   0   1   2   1   1   1   1   0   1   1   1   2   2   0   2   1   1   0   0   1   1   1   1   2   0   1   0   2   1   0   2   1   2   1   1   0   1   1   1   1   0   2   2   0   0   0   2   1
 MK-3-5                 0   2   1   2   2   1   1   2   1   1   0   0   1   1   0   1   0   2   1   1   1   2   0   2   0   0   1   2   1   1   2   1   1   1   2   0   1   2   0   1   1   0   0   1   1   0   2   0   1   1   1   1   1   1   1   2   1   1   1   2   2   0   1   1   1   2   1   0   1   2   0   1   0   1   1   1   2   0   1   1   1   2   0   1   2   2   0   1   1   1   1   2   1   1   2   0   2   2   1   1   1   2   1   2   2   2   1   0   2   1   2   1   1   1   1   2   1   2   1   1   0   1   2   1   2   1   2   1   1   1   0   1   2   1   1   0   1   1   0   2   1   1   1   0   1   1   1   1   0   2   1   1   0   1   2   1   1   1   1   2   2   1   1   2   2   0   2   1   1   0   0   1   2   1   1   1   0   1   1   2   1   0   2   1   2   1   1   1   1   1   0   1   0   2   2   0   0   0   1   2
 MK-3-6                 0   2   2   2   1   1   1   2   2   1   0   0   1   0   0   1   0   1   0   1   2   2   0   2   1   0   1   2   1   1   2   1   1   1   2   0   2   2   1   1   1   1   0   1   0   0   2   1   1   1   1   1   1   1   0   2   2   1   1   2   2   0   1   1   1   2   1   0   0   2   0   0   0   1   1   1   2   0   1   1   1   2   0   1   2   2   1   1   1   1   1   2   1   0   2   0   2   2   0   1   2   2   0   2   2   1   1   1   2   2   2   1   1   1   2   1   1   2   0   0   0   1   2   1   2   2   2   1   0   1   1   1   2   1   1   0   1   2   0   2   1   1   1   0   1   1   1   1   0   2   1   1   0   1   2   1   1   1   1   2   2   2   1   2   2   1   2   1   1   0   0   1   2   1   1   1   1   1   0   2   1   1   2   1   2   1   1   1   1   1   0   1   0   2   2   0   0   0   1   2
 MK-3-7                 1   2   2   2   1   1   1   2   2   1   0   0   2   0   1   1   0   1   0   0   2   1   0   2   1   1   1   2   1   1   2   1   1   1   2   0   1   2   1   1   0   0   0   1   1   0   2   1   0   1   1   1   1   1   1   2   2   1   1   2   2   0   1   1   1   2   1   0   0   1   0   0   0   1   1   1   2   0   1   1   1   2   1   1   1   1   1   1   1   1   0   2   1   0   2   0   2   2   0   2   2   2   0   2   2   2   1   1   2   2   2   1   1   1   2   2   1   2   0   0   1   1   2   1   2   2   1   1   0   1   1   1   2   1   1   0   1   2   0   2   1   2   1   0   0   1   1   2   0   2   1   1   0   1   1   2   0   1   1   2   2   1   1   1   2   1   2   1   1   1   1   1   1   1   1   1   1   1   0   2   1   1   1   1   2   1   1   1   1   1   0   1   2   2   2   0   0   0   1   2
 MK-3-8                 1   2   2   2   1   1   1   2   2   1   0   0   1   0   0   1   0   1   0   0   2   1   0   2   1   1   1   2   1   1   2   1   1   1   1   0   1   2   1   1   0   0   0   1   1   0   2   1   0   1   1   1   1   1   1   2   2   1   1   2   2   0   1   1   1   2   1   0   0   1   0   0   1   1   0   1   2   0   1   1   2   2   1   2   1   2   1   1   0   2   0   2   2   1   2   0   2   2   1   2   1   2   1   1   2   2   1   2   1   1   2   1   1   0   2   2   1   2   0   1   1   0   2   1   2   1   1   1   0   1   1   1   2   1   1   0   1   2   0   2   1   2   1   0   0   1   1   2   1   2   1   1   0   1   1   2   0   1   2   1   2   1   1   1   2   1   2   1   1   1   1   1   1   1   1   1   1   1   0   2   1   1   0   1   2   1   1   1   1   1   1   1   2   2   2   1   1   0   2   2
 MK-3-9                 2   1   2   2   1   1   0   2   2   1   0   0   1   0   0   1   0   1   0   0   2   0   0   2   1   1   2   2   1   0   2   1   1   1   1   0   0   2   1   1   0   0   0   1   1   0   2   1   0   1   1   1   1   2   0   2   2   2   1   2   2   0   2   1   1   2   1   0   0   1   0   1   1   1   0   1   2   0   1   1   2   2   1   1   1   1   1   1   1   2   0   2   2   1   1   1   2   2   1   2   1   2   1   1   2   2   1   2   2   0   2   1   1   0   2   1   2   2   1   1   1   0   0   1   2   1   2   1   1   1   1   1   2   1   1   0   1   2   0   2   1   2   1   0   0   1   1   2   1   2   1   1   0   2   1   2   0   1   2   1   2   1   0   1   2   2   2   1   2   1   1   1   1   1   1   1   1   1   1   2   1   1   0   1   2   1   1   1   1   1   2   1   2   2   2   1   1   0   1   2
 MK-3-10                1   1   2   2   1   1   0   2   2   1   1   0   1   0   0   1   1   1   0   0   2   0   0   2   0   1   2   2   1   0   2   2   1   1   1   0   0   2   0   0   0   0   0   1   1   0   2   1   0   1   1   1   1   2   0   2   2   2   1   2   2   1   2   1   1   2   1   0   0   1   0   1   1   1   0   1   2   0   1   1   2   2   0   1   1   1   2   1   1   2   0   2   1   1   1   0   2   2   1   2   1   2   1   1   1   2   1   2   2   1   1   1   1   0   2   1   2   2   1   1   1   0   0   1   2   1   2   2   1   1   0   1   2   1   1   0   1   2   0   2   1   2   1   0   0   1   1   1   1   1   1   1   0   1   1   2   0   1   2   1   2   1   0   1   2   2   2   1   2   1   1   1   0   1   1   1   1   1   1   2   1   1   0   1   2   1   1   0   1   1   1   0   2   2   2   1   1   0   1   2
 MK-3-11                1   1   2   2   1   1   0   2   2   1   2   0   1   0   0   1   1   1   0   0   2   0   0   2   0   1   2   1   1   0   2   2   1   1   1   0   0   1   0   0   0   0   0   1   2   1   2   1   0   1   1   1   1   2   0   2   2   1   1   2   2   1   2   1   1   2   1   0   0   1   0   1   2   2   0   0   2   1   1   1   2   2   0   1   1   1   2   1   0   2   0   1   0   1   1   1   2   1   1   2   1   2   1   1   0   2   1   2   1   1   1   1   1   0   2   1   2   2   1   1   1   1   0   2   2   1   2   2   1   1   0   1   2   1   1   0   1   2   0   2   2   1   1   0   0   1   1   1   1   2   1   0   0   1   1   2   0   1   2   1   1   1   0   2   2   2   2   1   2   1   1   1   0   1   1   1   1   2   1   2   1   1   0   1   2   1   1   0   0   1   1   0   2   2   2   1   1   0   1   1
 MK-3-12                1   1   2   2   1   1   0   2   1   1   0   0   1   0   0   1   1   1   0   0   1   0   0   1   0   0   2   1   0   1   2   2   0   2   2   0   0   1   0   0   0   0   1   1   2   1   2   1   1   1   1   1   1   2   0   1   2   1   2   2   2   1   2   1   1   2   1   0   0   1   0   1   2   2   0   0   1   1   1   1   2   2   0   1   1   1   1   1   1   2   0   1   0   1   1   1   2   1   1   2   1   2   0   1   0   2   2   1   1   1   0   1   1   0   2   1   2   1   1   1   1   1   0   2   2   1   2   2   1   1   0   1   2   1   1   2   1   2   0   2   2   1   1   0   0   1   1   2   1   0   1   0   0   2   1   2   0   1   2   1   1   1   0   1   2   2   2   1   2   1   0   1   0   1   2   1   2   2   1   2   1   1   1   1   1   1   0   1   0   1   1   1   2   2   2   1   1   0   1   1
 MK-3-13                1   1   2   2   1   0   0   2   2   2   0   0   1   1   1   1   2   2   0   0   1   0   0   1   0   0   2   1   0   1   1   2   1   2   2   0   0   1   0   1   1   0   1   1   2   1   2   1   1   1   1   1   1   2   0   1   2   0   2   2   2   1   2   1   1   1   1   0   0   1   0   0   2   2   0   0   1   1   0   1   2   2   0   1   1   1   2   1   1   2   0   1   0   1   1   1   1   2   1   2   1   2   0   1   0   2   2   1   1   1   0   1   1   0   2   1   2   1   1   1   1   1   0   2   2   1   2   2   1   1   0   2   2   1   1   2   1   1   1   2   2   1   1   0   0   1   1   2   1   0   1   0   0   2   1   2   0   0   2   1   1   1   0   1   2   2   2   1   2   1   0   0   0   1   1   1   2   1   0   2   0   1   1   1   1   2   0   1   1   1   0   1   2   2   2   1   1   0   1   1
 MK-3-14                1   1   2   2   1   0   0   2   2   2   0   0   1   1   2   2   2   1   0   0   1   0   0   1   0   0   1   0   0   1   0   2   1   2   2   0   0   1   0   2   1   0   1   1   2   1   2   1   1   0   1   1   1   2   0   1   2   0   2   2   2   1   2   1   1   1   1   1   0   0   0   0   2   2   0   0   2   1   1   1   2   2   0   1   1   1   2   1   0   2   0   1   1   1   1   1   1   2   1   2   1   2   0   1   0   1   2   1   1   1   1   1   1   1   2   1   2   1   1   1   1   1   0   2   2   1   2   2   1   1   0   2   2   1   1   2   1   1   1   2   2   1   1   0   1   1   1   2   1   0   1   1   0   2   1   2   0   0   2   1   1   1   1   1   2   2   2   1   2   1   0   1   1   1   1   1   2   1   0   2   0   1   1   1   1   2   0   1   1   1   0   1   2   2   2   1   1   1   2   1
 MK-3-15                1   1   2   2   1   0   0   2   2   2   0   0   1   0   1   2   2   1   0   0   1   0   0   2   0   0   1   0   0   1   1   2   1   2   2   0   1   1   1   2   1   0   1   1   2   1   2   1   1   0   1   1   1   2   0   1   2   0   2   2   2   0   2   1   1   2   1   1   0   0   0   0   2   2   0   1   1   1   1   1   2   1   0   1   1   0   1   2   0   2   0   1   1   1   1   1   0   2   1   2   1   2   1   1   0   1   2   1   1   1   1   1   1   1   2   1   2   1   1   1   1   1   0   1   2   1   2   2   1   1   0   2   2   1   1   2   1   1   2   2   2   1   1   0   1   1   0   2   1   0   1   0   0   2   0   2   1   0   1   1   1   1   1   1   2   2   2   1   1   1   0   1   1   2   1   1   1   1   1   2   0   1   1   1   0   2   1   1   1   2   0   1   2   2   2   1   1   1   2   1
 MK-3-16                1   1   2   2   1   1   0   2   2   2   0   1   1   0   0   2   2   1   1   0   1   0   0   2   0   0   1   0   0   0   1   2   1   2   1   0   1   0   1   1   1   0   1   1   2   2   2   1   1   1   1   0   1   2   0   1   2   0   2   2   2   0   2   2   1   2   1   1   0   0   0   0   2   1   0   1   1   1   1   0   2   1   2   0   1   0   1   2   1   2   0   2   1   1   2   1   0   2   0   2   1   2   1   1   0   1   2   0   1   1   1   1   1   1   2   1   2   1   1   1   1   1   0   1   1   0   1   2   1   0   0   2   2   1   1   2   1   1   2   1   1   1   1   0   1   1   0   2   2   0   1   0   0   2   0   2   1   0   2   1   0   1   1   1   2   2   2   1   0   0   0   1   1   2   1   1   1   0   1   2   1   1   1   1   0   1   1   1   0   2   1   1   2   2   2   1   1   1   2   1
 MK-4-1                 1   1   2   2   2   0   1   1   1   1   1   1   1   0   2   2   0   2   1   2   0   0   0   1   1   1   1   0   0   1   0   0   0   1   1   1   0   1   1   0   1   1   2   0   2   2   1   2   1   2   1   2   1   2   0   1   0   2   1   1   1   1   0   1   0   1   1   1   0   1   0   2   1   2   0   1   1   1   0   0   2   1   1   1   1   1   1   2   0   2   0   1   1   1   1   1   2   0   1   1   0   1   2   1   1   1   0   1   0   2   1   0   0   1   0   2   2   0   1   2   1   1   0   1   1   1   2   0   2   1   1   1   0   1   1   1   1   1   2   2   1   2   1   1   2   1   0   2   2   0   1   2   1   0   1   1   1   1   1   0   1   2   1   2   1   2   1   1   0   1   2   0   0   1   0   1   0   1   0   2   1   0   1   1   1   0   1   1   0   2   1   1   0   0   1   2   1   1   1   2
 MK-4-2                 2   1   2   2   2   0   1   1   1   1   1   1   1   0   2   2   1   2   1   2   1   0   0   1   1   1   1   0   0   1   0   1   1   2   2   0   0   1   1   0   1   0   2   0   2   2   1   1   1   2   1   2   1   2   0   1   0   2   1   1   1   1   0   1   0   1   1   0   0   1   0   1   1   2   0   1   1   1   0   0   2   1   1   1   1   1   1   2   1   2   0   1   1   1   1   0   2   0   1   1   0   1   2   1   1   1   1   1   0   2   1   0   0   1   0   1   2   0   1   2   1   1   0   0   1   1   2   0   2   1   1   1   1   1   1   1   1   1   2   2   2   2   1   1   2   1   0   1   2   0   0   2   1   1   1   2   2   1   1   0   1   2   1   2   1   2   0   1   1   2   2   0   0   1   1   1   0   1   0   2   1   0   1   1   1   0   1   0   0   2   1   0   1   0   1   2   1   1   1   2
 MK-4-3                 1   1   2   2   2   0   1   1   1   1   2   1   2   0   2   2   1   2   0   2   1   0   0   1   1   1   1   0   0   2   0   1   1   2   2   0   0   1   1   0   1   0   2   0   2   2   1   2   1   2   1   2   1   2   0   1   0   1   1   1   1   2   0   1   1   1   1   0   0   1   0   1   1   2   0   1   1   1   0   0   2   1   1   1   2   1   1   1   1   2   0   1   1   2   1   1   2   0   2   1   0   1   1   0   1   1   1   0   0   2   1   0   0   1   0   1   2   0   1   2   1   1   1   0   0   1   2   0   0   1   1   2   1   2   1   0   1   1   2   2   2   2   1   0   2   2   0   1   2   0   0   2   1   1   1   2   2   0   2   0   0   2   1   2   1   2   0   0   2   2   2   0   0   2   1   1   0   1   0   2   1   0   1   1   1   0   1   0   0   2   1   0   1   0   1   2   1   1   1   1
 MK-4-4                 1   1   2   2   2   0   1   2   1   1   2   1   2   0   2   2   1   2   1   2   1   0   2   1   1   2   1   0   0   2   1   0   1   2   2   0   1   1   1   0   1   0   2   0   2   2   1   2   0   2   1   2   0   2   0   1   0   1   1   1   1   1   0   1   1   1   1   0   0   1   0   1   1   1   1   1   1   1   0   1   1   1   1   0   2   1   1   0   0   2   0   1   1   2   1   1   2   0   2   2   0   1   1   0   1   1   1   0   0   2   1   1   0   1   0   0   2   0   1   2   2   1   1   0   0   1   2   0   0   2   1   1   1   1   1   0   1   1   2   1   2   2   1   1   2   2   0   1   2   0   0   2   1   1   1   2   2   0   2   0   0   2   1   1   1   2   0   0   2   2   2   0   0   2   1   1   0   1   0   2   1   0   1   2   1   0   1   0   0   1   1   0   1   0   2   2   1   1   1   1
 MK-4-5                 1   1   2   1   2   0   1   2   1   1   2   1   2   0   2   2   1   1   1   2   1   0   2   1   1   2   0   1   2   1   1   1   1   2   2   0   0   1   1   1   1   0   2   0   2   1   0   2   0   2   1   1   0   2   1   1   0   1   1   1   1   1   0   1   2   1   2   0   0   1   0   1   2   1   1   1   1   1   0   1   0   1   1   0   2   1   1   0   0   2   0   1   1   2   1   1   1   0   2   2   0   1   1   0   1   1   1   0   1   2   1   1   0   1   0   0   2   0   1   2   2   1   0   0   0   0   2   0   0   2   2   1   1   0   1   0   2   0   2   1   2   1   1   1   2   2   0   1   2   0   0   1   2   1   1   2   1   0   2   0   0   2   1   1   1   1   0   0   2   2   1   0   0   2   1   1   1   0   1   2   1   2   1   2   1   1   1   0   0   1   0   0   1   1   2   2   1   1   1   1
 MK-4-6                 1   1   2   1   2   0   1   2   1   1   2   1   2   0   2   2   1   0   1   2   0   1   1   1   2   2   0   1   2   1   1   1   2   2   1   0   0   1   1   1   1   1   1   1   2   1   1   2   0   1   1   1   1   2   1   1   0   1   2   1   1   1   0   1   2   1   2   1   1   0   0   1   2   1   1   0   1   1   0   1   0   1   1   1   2   1   1   0   0   2   0   1   1   2   1   1   1   1   2   2   0   1   1   0   1   2   1   0   1   2   1   1   0   1   0   0   2   0   1   2   2   1   1   0   0   0   2   0   1   2   2   1   1   0   0   0   2   0   2   1   2   1   1   1   2   2   1   1   2   0   1   0   2   1   1   2   1   0   2   0   0   2   1   1   1   1   1   0   2   2   2   0   0   2   0   1   1   0   1   2   1   2   1   2   1   1   1   0   0   1   0   1   1   1   1   1   1   1   2   1
 MK-4-7                 1   0   2   1   2   0   1   2   1   1   2   1   2   1   2   2   0   0   0   2   0   1   1   1   2   1   1   1   2   1   0   0   2   2   1   1   0   1   1   1   1   1   0   1   2   2   1   1   0   1   1   1   1   2   1   0   0   1   2   1   1   1   0   2   2   1   2   1   1   0   0   1   2   1   1   0   1   1   0   2   0   0   1   1   2   1   1   0   0   2   0   1   1   2   1   1   1   1   1   2   1   1   1   1   1   2   0   0   1   2   0   1   0   1   0   0   2   0   1   2   1   1   1   0   0   0   2   2   1   1   2   1   1   0   0   0   1   0   2   1   2   1   1   1   2   2   1   0   2   0   1   0   2   1   1   2   1   0   2   0   0   2   1   1   1   1   1   0   2   2   2   0   0   1   0   1   1   0   0   2   1   1   1   1   1   1   1   0   0   1   0   0   1   1   1   1   1   1   2   1
 MK-4-8                 1   0   2   1   2   0   1   1   1   0   2   1   0   1   2   2   0   0   0   2   1   1   1   1   2   2   0   1   2   0   1   0   2   2   1   1   1   0   1   2   1   2   1   1   2   2   1   1   0   1   1   1   1   2   1   1   0   2   2   1   1   1   0   2   2   1   2   1   1   1   0   1   2   1   1   1   1   1   0   2   0   0   2   1   2   1   0   0   0   2   0   1   1   1   1   1   1   1   1   2   1   1   1   2   1   2   0   0   1   1   0   0   0   1   0   0   2   0   1   2   1   1   1   0   0   1   2   2   2   1   2   0   1   1   0   0   2   0   2   1   2   1   1   0   1   2   1   0   1   0   2   0   2   1   1   2   1   1   2   0   0   1   1   2   1   1   1   0   2   2   2   0   0   1   0   1   1   0   1   2   1   1   1   1   2   1   1   1   0   1   0   0   1   1   1   1   1   1   2   1
 MK-4-9                 1   0   2   1   2   0   1   1   1   0   2   1   0   1   1   2   0   0   1   1   1   1   0   1   2   1   1   1   2   0   1   0   2   2   1   1   1   0   1   2   1   1   1   1   2   1   1   1   1   2   1   1   0   2   1   1   0   1   2   1   2   1   0   2   2   0   2   1   2   1   0   1   2   1   1   1   1   1   0   2   0   0   2   1   2   1   0   0   0   2   0   0   1   1   1   2   1   0   1   2   1   2   1   2   1   2   0   0   1   1   0   0   0   1   0   1   1   0   1   2   1   1   0   0   0   1   2   2   2   1   2   0   1   1   0   0   2   0   1   1   2   1   1   0   1   2   1   1   1   0   2   0   2   1   1   2   1   0   2   0   0   1   1   2   1   1   1   0   1   2   2   0   0   2   1   1   2   1   1   2   1   1   1   1   2   1   0   1   0   1   0   0   1   1   1   1   1   1   2   2
 MK-4-10                1   0   2   1   1   0   1   1   1   1   2   0   1   1   1   2   0   0   1   1   1   2   0   1   2   1   1   1   2   0   1   0   2   2   1   0   1   0   1   2   0   1   1   1   1   1   1   1   1   1   1   1   0   2   1   0   1   0   2   1   2   2   0   2   1   0   2   1   2   1   0   1   2   1   0   0   1   1   0   2   0   0   2   1   2   1   0   0   1   1   0   0   1   1   1   2   1   0   1   2   1   1   1   2   1   2   0   0   1   1   0   0   0   1   0   1   0   0   0   2   0   1   0   0   0   1   1   2   2   1   2   0   0   1   0   0   2   1   0   2   2   1   1   0   1   2   1   2   1   0   2   0   1   0   1   2   1   0   2   0   0   1   1   2   1   1   1   0   1   2   1   0   0   2   1   1   2   1   1   2   1   1   1   1   1   1   0   1   0   1   1   0   0   1   1   0   1   1   2   2
 MK-4-11                1   0   2   1   1   0   1   1   1   0   2   0   1   1   1   2   0   0   1   1   1   2   0   1   2   1   2   1   1   0   1   0   2   2   1   0   1   0   1   2   0   1   1   1   1   1   1   1   1   1   1   1   0   2   1   1   1   0   2   0   2   1   0   2   1   1   2   1   2   2   0   1   2   1   0   1   1   1   0   2   0   0   1   1   2   1   0   0   1   1   0   0   1   1   1   2   1   0   1   2   1   1   1   1   1   2   0   0   2   1   0   0   1   1   0   1   0   0   0   2   0   1   0   0   0   1   1   2   2   1   2   0   0   1   1   1   2   1   0   2   2   1   1   0   1   2   1   2   1   0   2   1   1   0   1   2   1   1   2   0   0   1   2   2   1   1   1   0   1   2   1   0   0   2   1   1   2   1   0   2   1   1   2   1   1   0   0   1   0   1   1   0   0   1   1   0   1   1   2   1
 MK-4-12                1   0   2   1   1   0   1   1   1   1   2   0   1   1   1   2   0   0   1   0   1   2   0   1   2   1   2   2   1   0   1   0   1   2   2   0   1   0   1   2   0   0   1   1   1   1   1   0   1   1   1   1   0   2   1   1   1   0   2   0   1   1   1   1   2   2   2   1   2   1   0   1   2   1   1   1   0   1   0   1   0   0   2   1   2   1   0   0   1   1   0   0   1   1   1   2   2   0   1   2   1   1   1   1   1   2   0   0   2   0   0   0   1   1   0   1   0   0   0   2   0   1   0   0   0   1   1   2   1   1   2   0   1   1   1   1   2   0   0   2   1   1   1   0   1   1   1   2   0   0   2   1   2   0   1   2   1   1   2   0   0   1   2   1   1   1   1   0   1   1   1   0   0   2   1   1   2   1   0   1   2   1   2   2   1   0   0   1   0   1   1   0   0   1   1   0   1   1   1   2
 MK-4-13                1   0   2   1   1   1   1   1   1   1   2   0   1   1   1   2   0   0   1   0   1   2   0   1   2   1   1   2   1   0   1   1   1   2   1   1   1   1   0   2   0   1   1   1   1   1   1   0   1   1   1   1   0   1   1   1   1   0   2   1   1   1   1   2   2   2   2   0   2   0   0   1   2   2   1   1   0   1   2   1   0   0   2   1   2   1   1   0   1   1   1   0   2   1   1   2   1   0   1   2   1   1   1   1   2   2   1   0   2   1   0   1   1   1   1   1   0   0   0   2   0   1   0   0   0   1   1   2   1   1   2   0   1   2   1   1   2   0   0   2   1   0   1   0   0   1   1   2   0   0   2   1   2   0   1   2   1   1   2   0   0   1   2   1   2   2   1   0   1   2   1   1   1   2   1   1   2   1   0   1   2   1   2   2   1   0   0   0   0   1   1   0   0   1   1   0   1   1   1   2
 MK-4-14                2   0   2   2   1   1   1   1   1   1   2   0   1   2   1   2   0   1   1   0   1   2   0   1   2   1   1   2   1   0   0   1   1   1   1   0   1   1   1   2   0   2   1   1   1   1   1   0   2   2   1   1   0   2   1   1   1   0   1   1   1   1   1   2   2   2   2   0   2   0   0   1   1   2   1   1   0   1   2   1   0   0   2   1   2   1   1   0   1   1   1   1   2   1   1   1   0   1   1   1   1   1   2   1   2   2   1   0   2   1   0   1   1   1   1   0   0   1   0   2   0   1   1   0   0   1   1   2   1   1   2   0   1   2   1   1   2   0   1   1   1   0   1   0   1   1   1   1   0   0   2   1   1   0   1   2   1   2   2   0   0   1   2   1   1   2   1   0   1   2   1   1   1   2   1   1   2   1   0   1   1   1   2   2   1   0   0   0   0   1   1   0   1   1   1   0   1   1   1   2
 MK-4-15                1   2   1   2   1   1   1   0   1   1   2   0   1   2   1   2   0   1   1   0   0   2   0   0   2   1   1   2   1   0   0   1   1   1   1   1   1   1   1   2   0   1   0   1   1   1   1   0   2   2   1   0   1   2   1   1   1   0   1   1   0   0   1   0   2   2   2   0   2   0   0   1   1   2   1   1   0   1   2   1   1   0   1   1   2   1   1   0   1   1   1   1   2   1   1   0   1   0   1   1   1   1   2   1   2   2   0   0   2   1   0   1   1   2   1   0   0   1   0   2   0   1   1   0   0   1   1   2   2   1   2   0   1   2   1   1   2   0   1   1   1   0   1   0   1   1   1   1   0   0   1   1   1   1   2   2   1   2   2   0   0   2   2   1   1   2   1   0   1   2   1   1   1   1   1   1   2   1   0   2   1   2   2   2   0   0   0   1   0   1   1   0   1   0   1   0   1   0   1   2
 MK-4-16                1   2   0   2   2   1   1   0   1   1   2   0   1   1   1   2   0   1   1   0   0   2   0   0   2   1   1   2   1   0   0   1   0   1   0   1   1   1   1   1   0   1   0   1   0   1   1   1   1   2   2   0   1   1   0   1   1   0   1   2   0   0   1   0   1   2   2   0   1   0   0   2   0   2   1   1   1   2   2   1   1   0   1   1   1   1   1   1   1   1   1   1   2   1   1   0   1   0   1   1   1   1   0   1   2   1   0   0   2   2   0   1   2   2   0   1   0   1   0   1   1   1   1   0   0   1   1   2   2   2   1   1   1   2   1   1   2   0   1   1   1   0   2   0   1   1   1   1   0   1   1   1   1   1   2   2   1   2   1   0   0   2   2   1   1   2   1   0   1   2   0   1   1   1   1   0   1   0   1   2   1   2   2   2   0   0   0   1   0   1   1   0   1   1   1   0   1   0   2   1
 MK-5-1                 2   1   1   1   1   2   1   2   2   1   2   0   2   0   2   1   2   1   0   2   0   1   1   2   2   2   0   1   0   2   1   0   2   1   2   0   0   1   1   1   0   2   0   1   1   2   1   1   0   1   2   0   1   0   2   2   1   1   1   1   1   1   0   0   1   1   1   2   0   1   2   1   2   1   0   2   1   2   2   1   2   0   0   0   1   1   2   1   1   1   2   0   2   1   1   0   2   2   0   1   1   0   1   1   1   2   2   0   0   1   0   1   1   2   1   1   1   1   1   2   0   0   1   1   2   1   2   2   1   1   1   2   0   2   0   0   1   2   2   2   2   0   1   1   2   0   1   0   1   0   0   1   0   0   1   1   0   1   1   2   0   2   1   1   1   0   1   1   2   0   1   1   2   0   1   1   1   0   0   1   0   2   0   0   0   1   1   0   2   1   1   0   1   1   1   2   1   0   0   1
 MK-5-2                 2   1   1   1   2   2   1   2   2   1   2   0   2   0   2   1   2   1   0   2   0   1   1   2   1   2   0   1   0   2   1   1   2   1   2   0   0   1   1   1   0   2   0   1   1   2   1   2   1   1   2   0   1   0   2   1   1   1   2   1   2   1   0   0   1   2   1   1   0   2   2   1   2   1   0   2   1   2   2   0   2   1   0   1   1   1   2   1   1   1   2   0   2   1   1   0   1   2   0   1   1   0   1   1   1   2   2   0   0   1   0   1   1   1   1   1   1   1   1   2   0   0   1   2   2   1   2   1   1   1   1   2   1   2   0   0   1   2   2   1   2   0   1   1   2   0   1   0   1   1   0   1   0   2   1   1   0   1   1   2   0   2   1   1   1   0   0   1   2   1   1   1   2   0   1   1   1   0   0   2   0   2   0   0   1   1   2   0   2   1   1   0   1   0   1   2   1   1   0   1
 MK-5-3                 2   1   1   1   1   2   1   2   2   1   2   0   1   0   2   2   2   1   1   1   0   1   1   2   1   2   0   1   0   2   1   0   2   2   2   1   0   1   1   1   0   2   0   1   1   1   2   2   1   1   1   0   0   0   2   0   0   1   2   2   2   1   1   0   1   2   1   0   0   2   2   1   2   1   1   2   1   2   2   0   2   1   0   1   1   1   2   1   1   1   2   0   2   1   1   0   1   2   0   1   1   0   1   0   1   2   2   0   0   1   1   1   0   1   1   1   1   1   0   2   0   0   1   2   2   0   2   1   1   1   1   2   1   2   0   0   1   2   1   1   1   0   0   1   2   0   2   0   1   1   0   1   0   2   1   1   0   2   1   2   1   2   1   1   1   0   0   1   1   1   1   1   2   2   0   1   0   0   0   2   0   2   0   0   2   1   2   0   2   1   1   1   1   0   1   2   1   2   0   1
 MK-5-4                 2   1   1   1   1   2   1   2   2   1   2   0   2   0   2   2   2   2   1   1   0   1   1   2   1   1   0   0   1   2   1   0   2   2   1   1   1   0   2   1   0   2   2   1   1   1   2   2   1   1   1   0   0   0   2   0   0   1   2   2   2   0   1   1   1   2   1   0   0   2   1   1   2   1   1   2   1   2   2   0   2   1   0   1   1   1   2   1   1   2   2   0   2   1   1   1   1   1   1   1   0   0   1   1   1   2   1   0   1   1   0   1   1   1   1   1   0   0   0   1   0   0   1   2   2   0   2   1   1   0   2   2   1   2   0   0   0   1   1   1   1   0   0   2   2   0   2   0   1   0   0   1   0   2   1   1   0   2   1   1   1   2   1   1   2   0   0   1   1   1   1   1   2   1   0   1   0   0   0   2   0   1   0   0   2   1   2   0   1   1   2   1   1   0   1   2   1   2   1   1
 MK-5-5                 2   1   1   1   1   2   1   2   2   2   2   0   2   0   2   2   1   2   1   1   0   1   1   2   0   0   1   0   1   1   0   0   1   2   1   1   2   0   2   1   0   2   2   1   1   1   2   2   0   1   1   0   0   0   2   0   1   2   2   2   2   0   1   1   1   2   2   0   0   1   1   1   2   0   1   2   1   2   2   0   2   2   0   1   1   1   1   1   1   2   2   0   2   1   1   1   0   1   1   1   0   1   1   1   1   2   1   1   0   1   0   1   1   2   1   1   0   0   0   2   0   0   1   2   2   1   2   1   1   0   2   2   1   2   0   0   1   1   1   1   1   0   0   2   1   0   2   1   1   0   0   0   0   2   0   1   0   1   1   1   1   1   1   1   2   0   0   1   1   0   1   1   2   1   0   1   0   1   0   2   0   1   1   0   2   1   2   0   1   1   1   1   1   1   1   1   1   2   1   2
 MK-5-6                 2   1   0   1   1   2   1   2   1   2   2   0   2   0   2   2   0   2   1   1   0   1   1   2   0   0   1   1   2   1   0   0   1   2   1   1   2   0   2   1   0   2   2   1   1   1   2   2   0   1   1   0   0   0   2   0   1   2   2   2   2   0   1   1   0   2   1   0   0   2   2   1   2   0   1   2   1   1   2   0   2   2   0   1   1   1   1   2   1   2   2   0   2   1   1   1   1   2   1   1   0   1   1   1   1   2   2   1   0   1   0   1   1   2   1   1   0   0   1   2   0   0   1   2   2   1   2   1   1   0   2   2   1   2   0   0   1   1   2   1   1   0   0   2   0   1   2   1   2   0   0   0   0   2   0   1   0   1   1   1   0   1   1   1   1   0   0   2   1   0   0   0   2   1   0   1   0   2   0   2   0   1   1   0   2   1   2   1   1   1   2   1   0   1   1   1   1   2   1   2
 MK-5-7                 2   1   0   1   1   2   1   2   1   2   2   1   2   0   2   1   0   2   1   1   0   1   0   2   0   0   1   1   2   1   0   0   1   1   1   1   2   0   1   2   1   1   1   1   1   1   2   2   1   1   1   0   1   0   2   0   1   2   2   2   2   0   1   1   0   2   1   1   1   2   2   1   2   0   2   2   0   1   2   0   2   2   1   1   0   1   1   2   0   1   2   0   2   2   1   1   1   1   2   1   0   1   0   1   1   2   2   1   0   1   2   1   0   2   1   0   0   1   1   2   0   0   1   2   2   1   2   1   1   0   2   2   0   2   0   1   1   1   2   1   1   1   0   2   0   1   1   1   2   0   0   0   0   2   1   1   0   1   1   1   0   1   1   1   1   0   0   2   1   0   0   0   1   1   0   1   0   2   0   2   2   1   1   0   2   1   2   1   1   1   2   1   0   1   1   2   2   2   1   2
 MK-5-8                 2   1   0   1   1   2   1   2   1   2   2   1   2   0   2   1   0   2   1   2   0   1   1   2   0   1   1   1   2   1   0   0   0   1   1   1   2   0   1   2   1   1   1   1   1   0   1   2   1   1   1   0   1   0   1   0   1   2   2   2   2   0   1   1   1   2   1   1   1   2   2   1   2   0   2   2   0   1   2   0   2   2   0   1   1   2   1   2   0   1   1   0   2   1   1   1   1   1   2   1   1   1   0   1   1   2   2   1   0   1   2   1   0   1   1   1   0   1   1   2   1   0   2   2   2   1   2   1   1   0   2   1   1   1   0   1   1   1   2   1   1   1   0   1   0   1   1   2   2   0   0   0   0   2   1   1   0   1   2   1   0   2   1   2   1   0   0   2   1   0   0   1   1   2   0   1   0   2   0   2   2   1   1   0   2   1   1   1   1   1   2   1   1   1   1   2   2   2   1   2
 MK-5-9                 2   1   0   1   1   2   1   2   1   2   2   0   2   1   2   1   1   2   1   2   0   1   2   2   0   1   1   1   2   2   0   0   0   1   1   1   2   0   1   2   1   1   1   1   1   0   1   2   1   1   1   1   2   0   1   0   1   1   2   1   2   0   1   1   1   2   1   1   1   2   1   1   2   1   2   2   1   1   2   0   2   2   0   1   1   2   2   1   0   1   1   0   2   1   1   1   2   1   2   0   0   1   0   1   1   2   1   1   0   1   2   1   0   1   1   2   1   1   0   2   1   0   1   2   2   1   1   1   1   0   2   1   1   1   2   1   1   1   2   1   1   1   0   1   1   1   1   1   2   0   0   0   0   2   1   1   0   1   2   1   0   2   1   2   1   0   0   2   1   0   0   1   1   2   0   1   0   2   0   2   2   1   1   0   2   1   1   1   1   1   2   1   0   1   0   2   1   2   1   1
 MK-5-10                1   1   0   1   1   2   1   1   1   1   2   0   2   2   2   1   1   2   1   2   1   1   1   2   0   1   1   1   2   2   0   0   0   1   1   1   2   0   1   2   1   1   1   1   1   0   1   2   1   1   1   1   2   0   1   0   2   1   2   1   2   0   1   1   1   2   1   1   1   1   1   1   2   1   2   2   2   1   2   1   2   2   1   1   1   2   1   2   1   1   1   0   1   1   1   1   2   2   2   0   0   1   0   1   1   2   1   0   1   1   2   2   0   1   1   1   1   1   0   2   1   0   1   2   2   1   2   2   1   0   1   1   1   0   2   1   1   2   1   2   1   1   0   1   1   1   1   1   1   0   0   1   0   1   0   1   0   1   2   1   0   2   1   2   1   0   1   2   1   0   0   1   1   2   0   1   0   2   0   2   2   1   1   1   2   1   2   1   1   1   2   1   0   2   0   2   1   2   1   1
 MK-5-11                2   2   0   1   2   2   1   0   1   1   2   0   2   2   2   1   0   2   1   1   1   1   1   2   0   1   2   2   2   2   1   0   1   2   1   2   2   0   1   2   0   1   1   1   1   0   1   2   1   1   2   2   1   0   1   0   2   0   2   1   2   0   2   2   1   2   1   0   2   1   2   1   2   0   2   2   2   1   2   2   2   1   1   1   1   2   1   2   1   2   1   0   1   1   2   2   2   2   2   0   0   0   0   1   1   2   0   1   1   2   2   1   0   1   2   1   1   1   0   2   1   0   0   1   2   1   1   1   1   0   1   1   1   0   2   1   2   2   2   2   1   1   0   1   1   1   1   1   2   0   0   1   0   1   0   1   0   1   2   1   2   2   0   2   1   0   0   2   1   1   0   2   0   2   0   1   0   2   0   1   2   1   1   1   2   0   2   2   1   1   2   1   0   1   0   2   1   2   1   0
 MK-5-12                2   2   0   1   2   2   1   0   0   1   2   0   0   2   2   1   0   2   1   0   1   1   2   2   0   1   2   2   2   2   0   0   1   2   1   2   2   0   1   2   1   1   1   1   1   0   1   2   1   1   2   2   1   0   1   0   1   1   1   1   2   0   2   2   1   1   1   0   2   1   2   1   2   0   2   2   2   1   2   2   2   1   1   1   1   2   1   1   0   2   1   0   1   1   2   2   2   2   1   0   0   0   1   1   1   2   0   1   1   1   2   1   0   1   2   1   1   1   0   2   1   0   1   1   2   2   1   0   1   0   0   2   1   0   2   1   2   2   2   2   1   0   0   1   1   1   2   2   2   1   0   1   0   1   0   2   0   1   2   1   2   1   0   2   1   1   0   2   1   1   0   2   1   1   0   1   0   2   1   0   2   1   1   1   2   0   2   2   1   1   2   0   1   1   0   1   1   2   1   1
 MK-5-13                2   2   0   1   2   1   2   0   0   1   2   0   0   2   1   1   0   1   1   0   1   1   2   2   1   1   2   2   2   2   0   0   1   2   1   2   1   0   1   2   1   1   1   1   1   0   1   1   1   1   2   2   1   0   1   0   1   1   0   1   2   0   2   2   1   1   1   0   2   0   2   0   2   0   2   2   2   1   2   2   2   1   1   1   1   2   1   0   0   1   2   0   1   2   2   2   1   2   1   0   0   0   1   1   1   2   1   1   2   1   2   1   0   1   1   1   1   1   0   2   1   1   2   1   2   2   1   1   2   0   0   2   1   0   2   1   2   2   2   2   1   0   0   1   1   1   2   1   2   1   2   1   0   1   0   2   0   1   2   2   2   0   0   1   1   1   0   2   1   1   0   1   1   1   0   1   1   2   1   0   2   1   1   0   2   0   2   2   1   1   2   0   0   0   0   1   1   2   1   1
 MK-5-14                2   2   1   1   2   0   2   0   0   1   2   0   1   2   2   1   0   1   1   0   1   1   2   1   1   1   2   1   2   2   1   0   1   1   2   1   1   0   1   2   0   1   1   1   1   0   1   1   1   1   1   2   1   0   1   1   1   1   0   1   2   0   2   2   0   1   1   0   2   0   2   0   2   1   1   2   2   1   2   1   1   1   1   1   1   1   0   0   0   1   2   0   1   2   2   2   1   2   1   0   1   1   1   1   1   2   0   1   1   1   2   1   0   2   1   1   1   1   1   2   1   1   2   0   2   2   1   1   2   0   0   2   1   0   1   2   2   2   2   2   1   0   0   1   2   1   1   1   2   1   1   1   0   2   0   2   1   1   2   2   1   1   0   1   1   1   0   2   1   1   0   0   1   0   0   0   1   2   1   0   1   1   1   0   2   1   1   1   1   1   2   0   0   0   0   1   1   1   0   1
 MK-5-15                2   1   1   1   2   0   2   0   1   1   1   1   1   1   2   1   0   1   1   0   1   1   2   1   1   1   2   2   1   2   1   0   1   1   2   1   1   1   1   2   0   1   1   1   1   0   1   1   1   1   1   2   2   0   1   1   1   1   0   1   2   0   2   2   0   1   1   0   2   0   1   1   2   1   1   2   2   1   2   1   0   1   1   1   1   1   0   0   1   1   2   0   0   2   2   2   1   2   1   1   1   1   1   1   1   2   0   1   1   1   2   1   0   2   1   1   2   1   1   2   1   2   2   1   2   1   1   1   2   1   0   2   1   0   1   2   2   2   1   2   1   0   0   1   2   1   1   1   2   1   1   1   0   1   1   2   1   0   2   2   1   1   0   1   0   1   0   2   1   1   0   0   0   0   0   0   1   2   1   0   1   1   1   0   2   1   1   2   1   1   2   1   0   0   0   1   1   1   0   1
 MK-5-16                0   1   1   0   2   0   2   1   1   1   1   1   1   1   2   0   0   1   1   0   2   0   1   1   1   1   1   2   0   2   1   0   1   1   2   1   2   1   0   2   0   1   1   1   1   0   1   1   1   1   1   1   1   0   1   1   1   1   0   1   2   0   2   2   0   1   1   0   2   0   2   2   2   1   1   2   1   1   2   1   0   1   1   1   2   1   0   0   1   2   2   0   1   2   1   2   0   2   1   1   1   1   1   1   1   2   0   1   1   1   2   1   0   2   1   1   2   1   1   2   1   2   2   1   2   1   1   1   2   1   0   2   1   0   1   2   2   2   1   2   1   1   0   2   2   0   1   1   2   1   1   1   0   1   0   1   1   0   2   2   1   1   0   1   0   1   1   2   1   1   0   0   0   0   0   1   1   2   0   0   1   1   1   0   2   1   1   2   1   1   2   1   1   0   0   1   1   1   0   1
 MK-6-1                 1   1   0   1   0   1   1   1   1   1   0   0   1   2   0   2   1   1   0   2   2   2   1   1   2   1   1   2   1   1   1   1   1   1   2   0   1   0   1   1   0   0   0   0   1   2   1   1   1   1   0   2   2   1   0   1   0   2   2   0   1   0   0   1   1   2   0   2   1   2   2   2   1   0   1   1   0   1   1   1   0   2   1   1   1   0   1   1   2   2   0   0   1   1   1   2   2   1   1   2   1   0   1   2   1   0   0   2   1   2   0   0   1   0   2   2   2   1   2   1   1   1   0   2   2   0   1   1   1   0   1   0   1   0   1   0   0   0   1   2   1   1   2   2   2   1   0   1   0   1   2   0   1   0   2   1   2   2   1   0   0   1   0   2   1   1   1   2   2   2   0   1   1   1   0   0   2   0   1   2   1   0   1   2   1   1   2   2   0   1   1   0   1   0   2   2   1   1   1   0
 MK-6-2                 1   1   0   1   0   0   1   1   1   1   0   0   1   1   0   2   0   1   0   2   2   2   2   0   2   1   1   1   1   1   1   0   0   1   2   0   1   1   1   0   0   0   0   0   1   2   1   1   1   2   0   2   2   1   0   1   0   1   2   0   1   0   0   0   1   1   0   2   1   1   2   2   1   0   1   1   0   1   2   1   0   1   1   1   1   0   1   1   2   2   0   1   1   1   0   0   2   1   0   2   1   0   1   1   2   0   0   2   1   1   0   0   2   1   2   2   1   1   2   1   1   1   0   2   2   0   1   0   1   0   1   0   1   0   0   0   0   0   1   2   1   1   2   2   2   1   1   1   0   1   2   0   1   0   2   1   2   1   1   0   0   1   0   2   1   1   1   1   2   1   0   0   1   1   0   0   1   1   1   2   1   0   1   2   1   1   2   2   0   1   1   1   1   0   1   2   1   1   1   0
 MK-6-3                 1   1   0   2   0   0   1   1   1   1   1   0   1   0   0   2   0   1   0   2   2   2   2   1   2   1   1   1   1   1   1   0   1   1   2   0   1   1   1   0   0   0   1   0   1   2   1   1   1   1   1   2   2   2   0   1   0   1   2   1   1   1   0   0   1   1   0   2   2   1   1   2   1   1   1   1   0   1   2   1   0   2   1   1   1   1   1   1   2   2   0   1   1   1   0   0   1   1   0   2   1   0   1   1   2   0   0   2   1   1   0   0   2   1   2   2   1   1   1   1   1   1   0   2   2   0   1   0   1   0   1   0   2   0   0   0   0   1   1   2   1   1   1   2   2   2   1   1   0   0   1   0   0   0   2   0   1   1   1   0   0   1   0   2   1   1   1   1   2   1   0   0   1   1   1   0   1   1   1   2   1   0   1   2   1   1   2   2   0   1   1   1   1   0   1   2   2   1   1   0
 MK-6-4                 1   1   0   1   0   0   1   1   1   1   1   0   1   1   0   1   0   1   0   2   2   2   2   1   2   1   1   1   2   1   1   1   1   1   1   0   1   1   1   1   1   1   1   0   2   1   1   1   1   1   1   1   2   1   0   0   0   1   2   2   1   0   0   1   1   1   0   2   2   1   1   1   1   1   1   1   0   1   2   1   1   2   1   1   1   1   1   1   2   2   0   0   1   2   0   1   1   1   0   2   1   0   1   1   2   0   1   2   1   1   0   1   2   1   2   2   1   1   1   1   1   1   0   2   1   0   2   0   1   0   1   0   2   0   1   0   1   1   1   2   1   1   1   2   1   2   1   1   0   0   2   1   0   1   2   0   1   1   1   0   0   2   0   2   1   1   1   1   2   1   0   0   1   0   1   0   1   1   0   2   1   0   1   2   1   1   2   2   0   1   1   1   1   0   0   1   1   1   1   0
 MK-6-5                 1   2   1   1   0   0   1   1   1   1   1   0   1   0   0   1   0   1   0   2   1   2   2   1   2   1   0   1   2   1   1   1   1   1   2   0   0   1   1   1   1   1   1   1   2   2   1   1   1   0   0   1   2   1   0   0   2   1   2   2   1   1   0   1   1   1   0   2   1   1   2   1   1   1   1   1   0   1   2   1   2   2   1   1   1   1   1   1   2   2   0   0   1   2   0   1   1   2   0   2   2   0   1   1   2   0   1   2   1   1   1   1   1   1   2   2   1   0   1   2   1   1   0   1   1   0   1   0   1   0   1   0   2   0   1   0   0   1   1   2   1   1   1   1   1   2   1   1   0   0   2   1   0   1   2   0   0   1   1   0   0   2   1   2   1   0   1   1   2   1   0   0   2   0   1   0   1   1   1   2   2   0   1   2   1   2   2   2   0   1   1   0   1   1   0   1   1   1   2   1
 MK-6-6                 1   2   1   1   0   0   1   1   1   1   1   0   2   0   0   2   1   1   0   2   1   2   1   1   1   0   0   1   1   1   1   1   1   1   2   0   1   1   1   1   1   1   1   0   2   2   2   1   1   0   0   0   2   1   0   0   2   1   2   2   1   2   1   1   1   1   0   2   1   1   1   1   1   1   1   1   0   1   2   1   2   1   1   1   1   1   1   1   2   2   0   0   1   1   0   2   1   2   0   2   2   1   1   2   2   0   1   2   2   1   1   1   1   1   2   2   1   0   1   1   1   1   0   1   2   0   2   0   1   0   1   0   1   0   1   0   0   0   1   2   2   1   1   2   1   2   0   1   0   0   2   1   0   1   1   0   0   0   1   0   0   1   1   2   2   0   1   1   2   1   0   1   1   0   1   0   1   1   0   2   2   0   2   2   1   2   2   2   0   1   1   0   0   1   0   1   1   1   2   1
 MK-6-7                 1   2   1   1   0   0   1   1   1   1   1   0   2   0   1   2   1   1   0   2   1   2   1   1   2   1   0   1   1   0   1   1   1   1   2   1   1   1   1   1   1   1   1   1   1   1   2   1   0   0   0   0   0   2   0   0   2   1   2   2   1   2   1   1   1   2   1   2   0   1   0   1   1   1   1   1   0   1   1   1   2   1   0   1   1   1   1   1   2   2   0   0   1   1   0   2   1   2   0   1   2   1   1   2   2   0   1   2   1   1   1   1   1   1   2   2   0   0   1   1   1   1   0   0   2   0   2   0   2   0   1   0   1   0   1   1   0   0   1   1   2   1   1   1   1   2   2   1   0   0   2   2   0   1   1   0   0   0   1   0   1   1   1   2   1   0   1   1   1   1   0   1   1   0   1   0   1   1   1   2   2   1   2   2   1   2   2   2   0   2   1   0   0   1   0   1   1   1   2   2
 MK-6-8                 2   1   1   1   1   0   0   1   1   1   1   1   2   0   0   2   1   1   0   1   1   1   1   1   1   1   0   1   1   0   1   1   1   1   2   1   1   1   2   0   1   1   1   1   1   1   2   1   0   0   0   1   0   2   0   0   2   1   2   2   0   2   0   1   2   2   1   1   0   1   0   1   0   1   1   1   0   0   2   1   2   1   0   1   1   1   1   1   2   2   0   0   1   0   0   2   1   1   0   1   2   1   1   2   2   0   1   2   1   0   1   0   1   1   2   2   0   1   1   1   0   1   0   0   2   0   2   0   2   0   1   1   2   0   1   1   0   0   1   1   2   1   1   1   1   2   2   1   0   0   2   2   2   1   1   0   1   0   1   0   1   1   1   2   1   0   2   1   1   1   0   0   1   0   1   0   1   1   1   2   2   1   2   2   1   2   2   2   0   2   1   0   0   1   0   1   1   1   2   2
 MK-6-9                 2   2   2   1   0   1   0   1   1   1   1   1   2   1   0   2   1   1   0   2   1   1   2   1   2   1   0   1   1   0   1   2   2   1   2   1   1   1   2   0   1   1   1   2   1   1   1   0   0   0   0   1   0   2   0   0   2   2   2   1   0   2   0   1   1   2   1   1   0   0   0   1   0   1   1   1   1   0   2   1   2   1   0   1   1   0   2   1   2   1   0   0   1   0   0   2   1   1   0   1   1   1   1   2   2   0   0   2   2   1   2   0   1   1   1   2   0   1   2   1   0   1   0   0   2   1   2   0   2   0   1   1   2   1   1   2   0   1   1   1   2   1   1   1   1   2   1   1   0   0   2   2   2   1   1   0   1   0   2   0   1   1   1   2   1   0   2   1   1   1   0   0   2   0   1   0   1   1   1   1   1   1   2   1   1   2   2   2   0   1   1   1   0   1   0   1   1   1   2   2
 MK-6-10                2   2   1   1   0   0   0   1   1   0   1   1   2   2   0   2   1   2   1   2   1   1   2   1   2   1   0   1   1   0   1   2   2   1   1   1   1   1   2   0   1   1   1   2   2   0   2   1   0   0   0   1   0   1   1   1   2   1   1   1   0   2   0   1   1   2   1   1   0   0   0   0   1   1   1   1   1   0   1   1   2   1   1   1   1   0   2   1   2   0   0   1   1   1   0   2   1   1   1   1   1   1   1   2   2   0   0   2   2   1   2   0   0   1   1   2   0   0   2   2   0   1   0   0   2   1   2   0   1   0   1   1   2   1   1   2   0   1   1   1   2   1   1   1   1   2   1   1   0   0   1   2   2   0   1   0   1   1   2   1   1   1   1   2   1   0   2   2   1   1   1   1   1   0   1   0   1   0   1   1   1   1   2   1   1   2   2   2   0   1   1   0   0   1   0   1   1   1   2   2
 MK-6-11                2   2   0   2   0   0   0   2   1   1   1   1   2   2   0   1   1   2   2   2   1   1   1   1   2   2   1   2   1   0   1   1   2   1   0   2   1   1   2   0   1   1   1   2   1   1   2   1   0   0   1   1   0   1   1   1   2   1   1   1   0   2   0   1   1   2   1   1   1   0   1   0   2   1   1   1   0   0   1   1   2   1   1   1   1   1   2   1   2   0   0   1   1   1   0   2   1   1   0   1   1   1   1   1   2   0   0   2   2   1   1   1   1   1   1   2   0   0   2   2   1   1   0   0   2   1   2   1   1   0   0   1   2   1   1   2   0   1   1   1   2   1   1   1   1   2   1   1   0   0   2   2   2   0   0   0   1   2   2   1   1   1   1   2   2   0   1   2   1   1   1   1   1   1   1   0   1   0   1   1   1   1   2   1   1   2   1   2   0   1   1   0   0   1   0   1   2   1   1   2
 MK-6-12                2   2   0   2   1   0   0   1   0   0   1   1   2   2   1   2   1   1   1   2   1   1   1   1   2   1   1   2   1   0   1   1   1   1   0   1   0   1   2   1   1   1   1   2   0   1   2   1   0   1   1   0   1   1   1   1   2   1   1   1   0   2   1   1   1   2   1   1   1   0   0   0   1   1   1   2   0   0   1   1   2   1   1   1   1   1   2   1   2   0   0   1   1   1   0   2   0   1   0   1   1   1   2   1   2   0   0   2   2   1   1   1   1   1   1   2   0   1   2   2   1   0   0   0   1   2   2   1   1   0   0   1   2   1   1   2   0   0   1   1   1   1   1   1   1   2   1   1   0   0   2   2   2   1   1   0   0   2   2   0   1   1   1   2   2   0   1   2   1   1   1   2   1   1   2   0   1   0   1   0   1   2   2   1   1   2   1   1   1   1   1   0   0   1   0   1   2   1   0   2
 MK-6-13                2   1   0   2   1   0   0   0   0   0   1   1   2   0   1   2   1   1   1   2   1   0   1   1   2   2   1   2   1   1   1   1   0   1   0   1   1   1   2   1   1   1   1   2   2   2   2   1   0   1   0   0   1   1   1   1   2   1   2   1   0   2   1   1   1   2   1   1   2   0   0   0   1   1   1   2   0   0   1   1   2   1   1   1   1   1   1   1   2   0   0   1   2   1   0   2   1   0   0   0   1   1   2   2   2   0   0   2   2   1   1   1   1   2   1   2   1   1   2   1   1   0   0   0   1   1   2   1   1   0   1   0   2   1   1   2   0   0   1   1   1   1   2   1   1   1   1   1   0   0   2   2   2   1   1   1   0   2   2   0   1   1   1   2   2   0   1   2   1   1   1   2   1   1   2   0   1   0   1   0   1   1   1   0   1   1   1   1   1   0   1   0   0   2   0   2   2   1   0   2
 MK-6-14                2   1   0   1   1   0   0   1   0   0   1   1   2   0   2   2   1   1   1   2   0   1   1   1   2   2   1   2   1   1   2   0   0   1   0   1   1   1   2   1   1   2   2   2   2   2   1   1   0   1   0   0   1   0   1   2   1   1   2   1   1   2   1   1   1   2   1   1   2   0   2   0   1   2   1   2   0   0   1   0   2   1   1   2   0   1   1   1   2   0   0   1   2   2   0   1   1   0   0   0   1   0   2   2   2   1   0   2   2   1   2   1   1   2   2   1   1   1   2   1   1   0   2   0   1   1   2   1   1   1   1   0   2   1   1   2   0   0   2   0   1   1   2   0   1   1   1   1   1   0   2   2   1   2   0   1   0   2   2   1   1   2   1   2   2   0   1   2   1   1   2   2   1   1   2   0   0   1   1   0   1   1   1   0   1   1   1   2   1   0   1   0   0   2   0   0   1   1   0   2
 MK-6-15                2   1   0   1   1   0   0   1   0   0   1   1   2   0   1   2   1   1   1   2   0   1   1   1   2   2   1   1   1   1   2   1   1   1   0   1   1   1   1   1   1   2   2   1   2   2   2   1   0   1   0   0   1   0   2   1   1   1   1   1   1   2   1   1   1   2   1   1   2   0   0   1   1   1   1   2   0   0   1   1   2   1   1   1   0   1   1   1   2   0   0   1   2   0   0   1   1   0   0   0   1   0   2   1   2   1   0   2   2   1   2   1   1   1   2   1   2   2   2   1   1   0   2   0   1   1   2   1   1   1   1   0   1   0   1   2   0   0   2   0   1   1   2   0   0   2   1   1   1   0   1   2   1   2   0   0   0   2   2   1   1   2   1   2   1   0   1   2   2   1   2   2   1   1   2   0   0   1   1   0   0   1   1   0   1   1   1   2   0   0   1   0   0   2   0   0   0   2   0   2
 MK-6-16                2   1   0   2   1   1   1   1   1   0   1   0   2   0   1   2   0   1   1   2   0   1   1   1   2   2   1   1   1   1   2   0   0   1   0   1   1   1   1   1   1   1   2   1   1   2   2   1   0   1   0   0   0   0   2   1   1   1   1   1   1   2   1   1   1   2   1   1   2   1   0   1   1   0   1   1   0   0   1   1   2   2   1   1   0   1   1   2   2   0   1   1   2   0   0   1   2   0   0   0   1   0   2   2   1   1   0   2   2   1   2   0   1   1   2   1   2   1   2   2   1   0   2   0   1   1   2   0   2   1   1   0   1   1   1   2   1   0   2   0   1   1   2   0   0   2   1   1   1   0   1   2   1   2   0   0   0   2   2   1   2   2   1   2   1   0   1   2   1   1   2   1   1   1   2   0   1   1   1   0   0   1   0   0   2   1   1   2   0   0   1   0   0   2   0   0   1   2   0   2
 
!****************************************** Phenotypic Data **********************************************************
!-100.0 is resevred for missing phenotype
SimulatedTrait1        10.2055    9.4337   11.0656    9.2565   10.1491   10.2746    8.6208    9.5998   10.6853   11.5836   10.7731   10.8414    9.7224   10.9368    7.6355    9.8373   11.5533   11.2997    7.5014   10.3754    9.1487   10.4620   10.3211    8.6990    7.9774   11.3710    8.5109    9.5270    8.6125   11.0522    9.8501    9.2996    9.6782    9.0604   11.2893    8.5783   10.4046   10.3304    9.3570    9.1545   11.3466   11.9703    9.9487   11.3351   12.4002   10.0217    9.7624    8.8131   11.2395    9.2991    8.5276    9.3607    9.7715   10.6225   10.6551   10.8307   11.2798   11.5846    9.8895    9.4965    9.1859    8.9541   12.2957   10.7672    9.1407    9.8333    9.8351   10.8047   12.1514    9.8302    8.1864    9.5950    7.3683   10.2791    9.6120   11.5199    9.5701   10.7403    9.0821   10.2533    9.6146   10.0265    9.6523   11.5345    9.9761   10.5007   11.0578    9.8942    8.3908   10.1596   10.2798   10.8221    9.0353   10.9331   10.3415    9.0874   10.5345    9.8069    9.7298    9.7934    9.2257    9.2819    9.0999    9.4398   10.0073    8.0987   10.1493   10.1985    9.3070    9.1441    9.2861    9.0510   11.9049   10.7398    9.1621    9.6899    9.9604   10.8063    8.8175    8.3993    9.5640    9.6789   10.4220    9.3694    9.5591    9.6797    8.9296    9.9483   12.6339    8.6030   10.1091    8.4533    8.9296    9.5549    9.6141    9.4391    9.9323   10.1459   10.0745    9.4657    9.3792   10.2129    8.5367   10.5945    8.7806   10.6045   10.7670    9.0599    9.4878   10.8732   10.4949   10.8561    9.1268   10.7446   10.0375   12.0158   11.0395    9.1945    8.1430   11.6007   10.2332   10.7400   10.8915    9.9722    8.9789    9.4803   10.6523    9.6814    9.7034    9.0356   11.1267   11.1555    9.7874    8.7048   12.6220    9.6882    9.0484    8.1066   11.4106    9.3398   10.3075   10.5918    8.9397    9.1462    9.9864   10.5602   10.8292   10.2894   12.3035    9.7807    9.3092   10.0372    9.4047   12.1888   10.1449    9.3106    8.7840    9.8764    9.5877   10.8044
 
