# Supplementary material for: Inclusive Composite Interval Mapping of QTL by Environment Interactions in Biparental Populations
Source: PLoS One. 2015 Jul 10;10(7):e0132414. doi: 10.1371/journal.pone.0132414 (PMC4498613; doi:10.1371/journal.pone.0132414)
Supplement: S2 File — (ZIP) [file pone.0132414.s002.zip › F2 population/e=1/run_00106.met]

!**********************Note: lines staring with "!" are remarks and will be ignored in the program********************
!*********************************General Information**********************************
!Assuming F1 = P1 x P2, populations available in QTL IciMapping are: 
!  1, P1BC1F1 = P1 x F1, the first backcrossing where P1 is used as the recurrent parent;
!  2, P2BC1F1 = P2 x F1, the first backcrossing where P2 is used as the recurrent parent;
!  3, F1DH, F1-derived doubled haploids; 
!  4, RIL or F1RIL, recombination inbred lines through the repeated selfing of F1;
!  5, P1BC1RIL, recombination inbred lines through the repeated selfing of P1BC1F1;
!  6, P2BC1RIL, recombination inbred lines through the repeated selfing of P2BC1F1;
!  7, F2, the selfing generation of F1;
!  8, F3, the selfing generation of F2;
!  9, P1BC2F1, the second backcrossing where P1 is used as the recurrent parent; 
! 10, P2BC2F1, the second backcrossing where P2 is used as the recurrent parent;
! 11, P1BC2RIL, recombination inred lines through the repeated selfing of P1BC2F1; 
! 12, P2BC2RIL, recombination inred lines through the repeated selfing of P2BC2F1; 
! 13, P1BC1F2, the selfing generation of P1BC1F1; 
! 14, P2BC1F2, the selfing generation of P2BC1F1; 
! 15, P1BC2F2, the selfing generation of P1BC2F1; 
! 16, P2BC2F2, the selfing generation of P2BC2F1; 
! 17, P1BC1DH, P1BC1F1-derived doubled haploids; 
! 18, P2BC1DH, P2BC1F1-derived doubled haploids; 
! 19, P1BC2DH, P1BC2F1-derived doubled haploids; 
! 20, P2BC2DH, P2BC2F1-derived doubled haploids; 
   7      !Mapping Population (see remarks above)
   2      !Mapping Function (1 for Kosambi; 2 for Haldane; 3 for Morgan)
   2      !Marker Space Type (1 for intervals; 2 for positions)
   1      !Marker Space Unit(1 for centiMorgans; 2 for Morgan)
   6      !Number of Chromosomes (or Linkage Groups)
 200      !Size of the mapping population
   1      !Number of environments
 
!***************************************** Chromosomes and Linkage Maps **********************************************
!Chromosome                 NumMarkers
-CH1                        16
-CH2                        16
-CH3                        16
-CH4                        16
-CH5                        16
-CH6                        16
!Linkage map (Marker name followed by position or the interval length)
 MK-1-1                1     0.000
 MK-1-2                1    10.000
 MK-1-3                1    20.000
 MK-1-4                1    30.000
 MK-1-5                1    40.000
 MK-1-6                1    50.000
 MK-1-7                1    60.000
 MK-1-8                1    70.000
 MK-1-9                1    80.000
 MK-1-10               1    90.000
 MK-1-11               1   100.000
 MK-1-12               1   110.000
 MK-1-13               1   120.000
 MK-1-14               1   130.000
 MK-1-15               1   140.000
 MK-1-16               1   150.000
 MK-2-1                2     0.000
 MK-2-2                2    10.000
 MK-2-3                2    20.000
 MK-2-4                2    30.000
 MK-2-5                2    40.000
 MK-2-6                2    50.000
 MK-2-7                2    60.000
 MK-2-8                2    70.000
 MK-2-9                2    80.000
 MK-2-10               2    90.000
 MK-2-11               2   100.000
 MK-2-12               2   110.000
 MK-2-13               2   120.000
 MK-2-14               2   130.000
 MK-2-15               2   140.000
 MK-2-16               2   150.000
 MK-3-1                3     0.000
 MK-3-2                3    10.000
 MK-3-3                3    20.000
 MK-3-4                3    30.000
 MK-3-5                3    40.000
 MK-3-6                3    50.000
 MK-3-7                3    60.000
 MK-3-8                3    70.000
 MK-3-9                3    80.000
 MK-3-10               3    90.000
 MK-3-11               3   100.000
 MK-3-12               3   110.000
 MK-3-13               3   120.000
 MK-3-14               3   130.000
 MK-3-15               3   140.000
 MK-3-16               3   150.000
 MK-4-1                4     0.000
 MK-4-2                4    10.000
 MK-4-3                4    20.000
 MK-4-4                4    30.000
 MK-4-5                4    40.000
 MK-4-6                4    50.000
 MK-4-7                4    60.000
 MK-4-8                4    70.000
 MK-4-9                4    80.000
 MK-4-10               4    90.000
 MK-4-11               4   100.000
 MK-4-12               4   110.000
 MK-4-13               4   120.000
 MK-4-14               4   130.000
 MK-4-15               4   140.000
 MK-4-16               4   150.000
 MK-5-1                5     0.000
 MK-5-2                5    10.000
 MK-5-3                5    20.000
 MK-5-4                5    30.000
 MK-5-5                5    40.000
 MK-5-6                5    50.000
 MK-5-7                5    60.000
 MK-5-8                5    70.000
 MK-5-9                5    80.000
 MK-5-10               5    90.000
 MK-5-11               5   100.000
 MK-5-12               5   110.000
 MK-5-13               5   120.000
 MK-5-14               5   130.000
 MK-5-15               5   140.000
 MK-5-16               5   150.000
 MK-6-1                6     0.000
 MK-6-2                6    10.000
 MK-6-3                6    20.000
 MK-6-4                6    30.000
 MK-6-5                6    40.000
 MK-6-6                6    50.000
 MK-6-7                6    60.000
 MK-6-8                6    70.000
 MK-6-9                6    80.000
 MK-6-10               6    90.000
 MK-6-11               6   100.000
 MK-6-12               6   110.000
 MK-6-13               6   120.000
 MK-6-14               6   130.000
 MK-6-15               6   140.000
 MK-6-16               6   150.000
!*********************************** Marker Types ********************************************************************
!Co-dominant marker: When heterozygote F1 is present, P1 is coded as 2, F1 is coded as 1, and P2 is coded as 0; Otherwise, P1 is coded as 2, and P2 is coded as 0. 
!Dominant marker: When heterozygote F1 is present, P1 and F1 are coded as 12, and P2 is coded as 0; Otherwise, P1 is coded as 2, and P2 is coded as 0.  
!Recessive markers: When heterozygote F1 is present, P1 is coded as 2, and F1 and P2 are coded as 10; Otherwise, P1 is coded as 2, and P2 is coded as 0. 
!Missing marker is coded as -1. 
 MK-1-1                 2   1   0   0   2   2   2   0   1   2   1   2   2   1   0   2   2   1   0   2   0   1   1   2   2   1   1   1   0   2   1   0   2   1   0   1   2   2   1   1   1   1   1   0   1   2   1   1   2   1   1   0   2   1   1   1   1   0   0   1   1   0   1   1   2   2   1   2   1   0   0   0   2   2   1   0   1   1   1   1   0   1   0   1   1   1   1   0   1   2   0   1   2   2   1   0   2   1   2   2   1   1   1   1   1   2   1   2   0   1   2   1   0   2   1   1   1   1   1   1   0   1   1   1   1   1   1   0   2   0   1   1   1   1   1   1   0   1   2   1   2   2   1   2   1   0   1   1   1   1   1   1   2   2   1   1   2   2   2   1   1   1   1   1   2   0   1   1   2   2   2   0   1   1   1   0   1   1   1   1   0   1   1   0   1   2   1   1   1   2   1   1   0   1   0   2   0   0   1   1
 MK-1-2                 2   1   1   1   2   0   2   0   1   2   1   2   2   0   1   2   2   1   2   2   0   0   1   2   2   1   1   1   0   2   1   0   2   1   0   1   2   2   1   1   2   1   2   0   2   2   1   1   2   1   1   0   2   1   2   1   1   1   0   1   1   0   1   1   2   2   1   2   1   0   1   0   1   1   1   0   1   2   1   2   0   1   1   2   1   1   0   0   1   2   0   1   2   1   1   0   2   1   2   2   1   1   1   1   0   2   1   2   0   1   2   1   0   2   1   1   1   1   0   1   0   1   0   1   1   1   1   1   2   0   1   1   2   1   2   0   0   1   2   1   2   2   1   2   1   0   1   1   1   0   1   1   1   2   1   1   2   2   2   1   1   1   1   0   2   0   1   0   2   2   2   0   1   2   1   0   1   2   1   1   0   1   1   0   2   2   1   1   1   2   2   1   0   0   0   2   1   0   1   1
 MK-1-3                 2   1   1   1   2   0   2   1   1   2   2   2   2   0   1   2   1   2   2   2   0   0   1   2   2   1   1   1   0   2   0   0   1   1   0   1   2   2   1   1   2   1   2   0   2   2   1   1   2   1   1   0   2   1   2   2   1   1   0   1   1   0   1   1   2   1   1   2   1   0   1   1   0   2   1   0   0   1   1   2   0   1   1   2   1   1   0   0   1   2   0   1   2   1   1   0   2   1   2   2   1   1   2   1   0   2   1   2   1   1   2   1   1   0   1   1   1   1   0   1   0   1   1   2   1   1   1   1   2   0   1   0   2   1   2   1   0   1   2   1   2   2   1   1   1   0   1   1   1   0   1   2   1   2   1   1   2   2   2   1   1   1   1   0   2   1   1   1   2   1   2   0   1   2   1   0   0   2   1   0   0   1   1   1   2   2   1   1   1   2   2   1   0   0   1   2   0   0   1   2
 MK-1-4                 2   1   1   1   2   0   2   0   1   2   2   2   2   0   0   2   1   2   2   2   1   0   1   2   1   2   1   1   1   2   0   0   1   2   0   1   1   2   1   1   2   1   2   0   2   2   1   1   2   1   1   0   2   1   2   2   2   1   0   1   2   0   1   2   2   1   1   1   1   0   1   2   0   2   2   0   0   1   1   2   0   1   1   2   1   1   1   1   1   2   1   1   1   1   2   0   2   1   2   2   1   1   2   1   0   2   1   2   2   1   2   1   1   0   1   1   1   1   0   1   0   1   1   1   1   1   1   1   2   1   1   0   2   1   1   1   0   1   2   1   2   2   1   1   1   0   0   2   1   0   1   2   1   2   1   0   2   2   2   1   1   1   0   0   2   1   2   1   2   1   2   0   1   1   1   0   0   2   1   0   0   1   1   1   2   2   1   1   1   2   2   1   0   0   1   1   0   0   1   2
 MK-1-5                 2   1   1   1   2   0   2   0   1   2   2   2   2   0   0   1   1   2   1   2   1   0   1   2   2   2   2   1   1   2   0   0   1   2   0   1   1   1   1   1   1   1   2   0   2   1   1   1   2   2   1   0   2   1   2   2   2   0   0   1   2   2   1   1   1   1   1   1   1   0   0   2   0   2   2   0   0   1   1   2   0   1   1   2   1   1   1   1   1   1   1   1   1   1   2   0   2   1   2   2   1   1   2   1   0   2   1   2   1   1   2   1   1   0   1   1   1   1   0   1   0   2   1   1   1   1   0   2   2   1   1   0   2   1   2   1   0   1   2   1   2   2   1   0   1   0   0   1   1   0   0   2   0   2   1   0   2   2   2   1   1   1   1   0   2   1   1   1   2   0   2   0   1   0   1   0   0   2   1   0   0   1   2   1   2   2   1   1   1   2   2   1   0   0   2   0   0   0   1   2
 MK-1-6                 2   1   1   1   2   0   2   0   1   1   2   2   2   0   0   1   1   2   0   2   1   0   1   2   2   2   1   1   1   2   0   0   1   2   0   1   0   1   1   2   1   1   2   0   2   1   1   1   2   2   1   0   1   0   2   1   2   1   0   1   2   2   1   1   0   1   1   1   1   0   0   2   0   2   2   0   0   1   1   2   1   1   1   2   1   1   1   1   1   1   1   1   2   1   2   1   2   2   1   1   1   0   1   1   0   1   1   2   1   2   2   1   1   0   1   1   1   1   0   1   1   2   1   1   1   1   1   2   2   0   2   0   2   0   2   1   0   1   2   1   2   2   1   0   1   0   0   1   1   1   0   2   1   2   1   1   2   1   2   1   1   2   1   0   2   1   1   1   2   1   2   0   1   1   1   0   0   2   1   1   0   1   1   1   2   2   1   1   1   2   2   1   0   0   2   1   0   0   1   2
 MK-1-7                 2   1   1   1   1   0   2   1   1   1   2   2   2   0   0   1   0   2   0   2   1   2   0   2   2   2   2   0   1   2   0   1   1   2   1   1   0   1   1   2   1   1   2   0   1   1   1   2   2   2   0   0   1   0   2   1   2   1   0   1   1   1   1   1   0   1   1   1   1   0   0   2   0   2   2   1   0   1   1   2   1   1   1   1   1   1   1   1   1   1   1   1   2   1   1   2   2   2   1   1   0   0   1   1   0   1   1   2   1   1   2   1   1   0   0   1   1   1   0   1   1   1   2   1   1   1   1   1   1   0   2   0   2   1   2   0   0   1   2   1   2   2   1   1   1   0   0   1   1   1   0   2   1   2   0   1   2   1   2   1   1   2   1   2   2   0   1   1   2   2   2   0   1   1   1   0   0   2   1   1   0   2   0   1   1   1   1   1   1   2   2   1   0   1   2   1   0   0   1   2
 MK-1-8                 1   1   1   1   1   0   1   1   1   1   2   2   2   0   0   1   0   2   0   2   1   2   0   0   2   2   2   0   0   2   1   1   1   2   1   1   0   1   1   2   2   1   2   0   1   1   2   2   2   0   0   0   1   0   2   1   2   1   0   1   1   2   1   1   0   1   1   1   1   0   1   2   0   1   2   2   0   1   1   2   1   1   2   1   1   1   1   1   1   0   1   1   1   2   1   2   2   2   1   1   0   0   1   1   1   1   1   2   1   1   1   1   1   0   0   1   1   1   0   1   1   1   2   1   1   1   1   1   1   0   2   0   2   0   2   0   0   0   1   1   2   2   1   1   1   0   0   1   1   1   0   2   1   2   0   1   2   1   2   1   1   1   1   2   2   0   1   0   2   1   2   0   1   1   0   0   0   1   1   1   0   2   0   0   1   1   1   1   1   1   2   1   0   1   2   1   1   0   1   2
 MK-1-9                 1   1   1   1   0   0   1   1   1   1   2   2   2   0   0   1   0   2   0   2   1   2   0   0   2   2   2   0   0   2   1   1   1   2   1   1   0   1   1   2   2   0   2   1   1   2   2   2   2   1   0   0   1   0   2   1   2   1   0   1   1   2   1   1   0   1   1   1   1   0   1   1   0   1   2   2   0   0   1   2   1   1   2   1   1   0   1   1   1   0   1   1   2   2   1   2   2   2   1   1   0   0   1   1   1   1   1   2   1   1   1   1   1   0   0   1   1   1   0   1   1   1   2   1   1   1   1   1   1   1   2   0   2   0   1   0   0   1   1   1   2   2   1   1   0   1   0   1   1   1   0   2   1   1   0   1   2   1   2   1   1   2   1   1   1   0   1   0   2   2   2   0   1   1   0   0   0   1   1   1   0   2   0   0   1   0   1   1   1   1   1   1   0   2   1   1   1   0   1   2
 MK-1-10                1   1   0   1   1   1   2   2   1   1   2   2   2   0   0   1   0   2   0   2   1   2   0   0   2   2   2   0   0   2   0   0   1   2   1   1   0   1   1   1   2   0   2   1   1   2   2   2   2   1   0   1   0   0   2   1   2   1   0   1   1   2   1   1   0   0   1   1   1   0   1   1   0   0   2   1   1   0   1   2   0   1   2   2   1   0   1   0   1   1   1   1   2   2   1   2   2   2   1   1   0   0   1   1   1   1   1   1   1   1   0   1   1   0   1   1   1   1   0   0   1   1   2   2   1   1   2   1   1   1   2   0   1   1   1   0   1   1   1   1   2   2   1   1   0   1   0   1   1   1   1   2   1   2   0   1   2   1   2   1   1   2   1   1   1   0   1   0   2   1   2   0   0   2   0   0   0   1   1   1   0   1   0   0   2   1   1   1   0   1   1   1   1   2   1   1   1   0   1   2
 MK-1-11                1   1   0   1   1   1   2   2   1   1   1   0   2   0   0   1   1   2   1   2   1   2   0   0   2   2   1   0   0   2   0   0   0   2   1   1   0   1   2   1   2   1   2   1   0   2   2   2   2   0   1   1   0   0   2   1   2   1   0   1   1   2   1   1   1   0   1   1   1   0   1   1   0   0   2   1   1   0   1   2   0   1   2   1   1   1   1   0   0   1   1   0   2   2   1   2   2   2   1   1   0   0   1   1   1   1   1   1   1   1   0   2   1   0   1   1   1   1   0   0   1   1   2   2   0   1   2   0   1   1   2   1   1   1   0   0   1   1   1   1   1   1   1   1   1   1   1   1   1   1   1   2   1   2   0   1   2   0   2   1   1   2   2   2   0   1   1   1   1   1   2   0   0   2   0   0   0   1   1   2   0   1   0   0   2   2   1   1   0   2   1   1   1   2   1   1   1   0   1   2
 MK-1-12                1   1   0   1   2   1   2   2   1   1   1   1   2   0   1   1   1   2   1   2   1   2   1   0   2   2   0   0   1   2   0   0   0   2   1   1   0   1   2   1   2   0   2   1   0   2   2   1   2   0   1   1   0   0   2   1   2   1   0   1   1   2   1   1   1   1   2   1   1   0   1   1   1   0   2   1   1   1   1   1   0   1   1   1   0   1   2   0   0   1   1   0   2   2   1   2   2   2   1   1   0   0   1   1   1   1   1   1   1   2   0   2   1   1   1   1   1   2   0   0   2   1   2   2   0   1   2   0   1   1   2   1   0   1   0   0   0   1   1   1   1   1   1   1   2   1   1   1   1   1   1   2   1   2   0   1   2   0   2   1   2   2   2   2   1   0   1   1   1   1   1   0   1   2   1   0   0   1   1   1   0   1   0   0   2   2   1   1   0   2   1   1   1   2   1   1   1   0   1   2
 MK-1-13                2   1   1   1   1   1   2   2   1   1   2   1   2   0   1   1   1   2   1   2   1   2   1   0   2   2   0   0   1   2   0   0   0   1   1   1   0   1   2   1   2   0   2   1   0   2   2   1   2   0   1   1   0   0   2   1   2   1   0   1   0   2   1   1   0   1   2   1   1   1   1   1   1   0   1   1   1   1   1   1   0   1   2   1   0   1   2   0   0   2   2   0   2   2   1   2   2   2   1   0   0   0   1   1   1   1   1   1   0   2   0   1   1   2   0   1   1   2   0   0   2   2   2   2   0   2   2   0   1   1   2   1   0   2   0   0   0   1   1   0   0   1   1   1   2   1   1   0   1   1   1   2   1   2   0   1   2   0   2   1   1   2   2   2   1   0   1   1   1   1   2   0   1   2   1   0   0   0   1   1   0   1   0   0   2   2   1   1   0   1   1   0   1   2   1   1   2   0   1   1
 MK-1-14                2   1   1   1   1   1   2   2   1   1   2   1   1   1   1   1   1   2   1   2   2   1   1   0   2   1   0   0   1   2   1   0   1   1   1   1   0   1   2   1   2   1   2   1   0   2   2   1   2   1   2   1   0   0   1   1   2   1   0   1   0   2   1   0   0   2   2   0   1   1   1   1   1   0   1   1   1   0   1   1   0   1   2   1   0   1   2   0   1   2   1   0   2   2   1   2   2   2   2   0   0   0   1   1   0   1   1   1   0   2   0   0   1   2   0   1   1   2   2   0   2   2   2   2   0   2   2   1   1   1   2   1   0   2   2   0   0   1   1   0   0   1   1   1   2   1   1   1   0   1   1   2   0   1   1   1   2   0   2   1   1   2   2   1   1   1   2   1   0   1   1   0   1   2   2   0   1   1   0   1   0   1   0   0   2   2   1   1   0   1   1   0   1   2   2   1   2   0   1   1
 MK-1-15                2   1   1   1   1   1   2   2   2   1   2   1   0   1   1   1   1   2   1   2   2   1   1   0   2   1   0   2   1   2   1   0   1   1   1   1   0   1   2   1   2   1   1   1   0   2   2   1   2   1   2   1   0   0   1   1   2   1   0   0   0   2   1   0   0   2   2   0   1   1   1   1   1   0   1   1   1   1   1   1   0   1   2   2   0   1   1   0   1   2   1   0   1   2   1   2   1   2   2   0   0   0   1   1   0   1   1   1   1   1   0   0   1   1   1   1   1   2   1   0   2   2   2   2   0   1   2   1   1   1   2   1   0   2   1   0   1   1   1   0   0   1   1   1   2   1   1   1   1   2   1   2   1   1   1   2   1   0   2   1   1   2   2   1   1   1   2   0   1   1   1   1   1   2   2   1   1   2   0   1   0   1   0   0   2   2   1   1   0   1   1   0   1   2   2   1   2   0   1   1
 MK-1-16                2   0   1   1   2   1   1   1   2   0   2   1   1   2   1   1   0   2   1   2   2   1   2   0   2   1   1   2   1   2   1   0   1   1   1   1   0   1   2   1   2   1   1   0   1   2   2   1   2   1   1   1   0   1   0   1   2   1   0   1   0   2   1   0   0   2   2   0   1   1   1   1   1   1   0   0   2   1   1   1   0   1   2   1   0   1   1   0   1   2   0   0   1   2   1   1   1   2   2   0   0   0   1   1   0   1   1   1   1   0   0   0   1   1   0   1   2   1   1   0   2   2   2   2   0   1   2   1   1   1   2   1   0   2   1   0   1   1   1   0   0   1   1   1   2   1   1   1   1   2   0   2   1   1   1   1   1   0   1   1   1   2   2   1   1   1   2   0   1   2   1   1   1   1   2   1   1   2   0   1   0   1   1   1   2   2   1   1   1   1   1   0   1   2   1   1   2   1   2   0
 MK-2-1                 1   0   1   1   0   1   1   1   1   0   1   1   1   1   2   1   2   0   1   2   0   1   1   1   0   2   1   1   1   2   1   1   0   1   1   1   1   1   1   2   1   2   0   2   0   0   1   1   1   2   1   1   2   1   0   1   2   1   0   2   2   1   0   2   1   1   2   0   1   1   2   0   0   1   1   1   1   2   1   0   1   0   1   1   1   1   0   1   0   1   0   1   2   1   1   1   1   1   1   2   0   0   2   1   0   2   1   0   0   1   1   1   0   1   2   1   1   2   2   0   1   1   1   1   2   1   0   0   1   2   1   0   1   0   1   0   1   2   2   1   2   2   1   1   0   1   0   1   1   1   2   1   1   0   0   1   2   1   2   2   1   2   2   1   1   1   2   1   0   1   2   2   1   1   1   1   1   1   1   0   1   0   1   0   1   1   2   2   0   1   1   2   1   0   1   1   0   2   2   0
 MK-2-2                 1   0   1   1   1   1   1   1   1   0   1   1   1   0   2   1   2   0   1   2   0   1   1   2   0   2   2   0   1   2   2   2   0   1   1   1   1   1   1   2   1   2   0   2   0   0   1   1   1   1   1   1   2   1   0   1   2   1   0   2   2   1   0   2   1   1   1   0   1   1   2   1   0   1   2   1   1   1   1   0   1   0   2   2   1   1   0   1   0   1   0   1   2   1   1   1   1   1   1   2   1   0   2   0   0   2   1   0   0   2   1   0   0   2   1   1   1   1   2   1   1   1   1   0   2   1   1   0   1   2   1   0   2   0   1   0   1   2   2   1   2   2   1   1   0   1   0   1   1   1   2   1   1   0   0   1   2   1   2   1   1   1   2   1   1   1   2   1   0   1   1   2   0   1   2   1   1   2   1   1   2   1   1   0   1   1   1   2   0   2   1   2   1   0   1   0   0   2   2   0
 MK-2-3                 1   0   1   0   1   1   1   1   1   0   1   1   1   0   2   0   2   0   2   2   0   1   1   2   0   1   2   0   1   2   2   2   0   1   1   1   0   1   1   1   1   2   0   2   0   0   1   1   1   1   1   1   1   1   0   1   2   1   0   2   2   2   1   2   1   1   1   0   1   1   2   1   1   2   2   1   1   1   1   0   1   0   2   2   1   1   0   1   0   1   0   1   2   1   1   1   1   1   1   2   1   0   1   0   1   1   1   0   0   2   1   0   0   2   2   1   1   1   2   1   2   1   1   0   1   1   1   0   0   2   1   0   2   0   1   0   1   2   2   1   1   2   1   1   0   1   0   1   1   1   2   1   0   0   0   1   2   1   2   1   1   1   1   1   1   1   2   1   0   2   1   2   0   1   1   1   1   2   1   1   1   1   2   0   1   1   1   2   0   2   1   2   1   0   1   1   0   2   1   0
 MK-2-4                 1   0   2   1   1   1   1   1   1   0   1   2   1   0   2   0   2   0   2   2   0   1   1   0   0   1   2   0   1   2   2   1   0   1   1   1   0   1   2   1   1   2   0   2   0   1   0   1   1   1   1   1   1   1   0   1   2   2   0   2   2   2   1   2   1   1   1   0   1   1   2   1   1   2   2   1   1   0   1   1   0   0   2   1   1   2   0   1   0   1   0   1   2   1   1   1   1   1   1   2   1   0   0   0   1   1   1   0   0   2   1   0   1   2   2   1   1   1   2   1   2   0   1   0   1   1   1   1   0   2   1   0   2   0   1   0   1   2   2   2   1   2   1   1   1   1   0   1   2   1   2   1   0   0   1   1   2   1   2   1   2   1   1   1   1   1   2   1   1   2   1   1   1   1   1   1   0   1   1   1   1   2   1   0   1   1   0   2   0   2   1   2   1   0   2   1   0   1   1   1
 MK-2-5                 1   0   2   1   1   2   1   1   2   0   1   2   1   0   1   0   2   0   1   2   0   1   1   0   0   1   2   0   1   0   2   1   0   1   1   0   0   1   2   2   1   1   1   2   0   0   0   0   1   1   1   1   2   1   0   1   2   2   0   2   1   2   1   2   0   1   1   0   1   0   1   0   2   2   2   1   0   0   1   1   0   0   1   1   0   2   0   1   0   1   0   1   2   1   1   1   1   1   1   1   1   1   0   0   1   1   1   0   0   2   1   1   1   2   2   1   1   1   2   1   2   0   1   0   1   1   0   1   0   2   1   0   2   0   1   0   1   2   2   2   0   2   1   1   2   1   0   0   2   1   1   1   0   0   1   2   2   1   2   2   0   1   1   1   1   1   2   2   1   2   1   1   1   0   1   2   1   1   0   0   1   2   1   0   1   1   1   2   0   2   1   2   1   1   2   1   0   1   1   1
 MK-2-6                 0   0   2   1   1   2   0   1   1   0   2   2   1   0   0   0   2   0   1   1   0   1   1   0   0   1   2   0   1   0   2   1   0   1   0   0   0   1   1   2   1   1   1   2   1   0   0   0   1   1   1   1   2   1   0   1   2   2   0   2   1   2   1   2   0   1   2   0   1   0   1   0   1   2   2   1   0   0   1   1   0   0   1   1   0   2   0   1   0   1   0   1   2   1   1   0   1   1   1   1   1   1   0   1   1   1   1   0   0   2   0   1   1   2   1   1   0   1   2   1   2   0   1   1   1   1   1   2   0   2   1   2   2   0   1   1   1   2   2   2   1   2   1   1   2   2   0   0   2   1   0   1   0   1   1   2   1   1   1   2   0   1   2   0   1   1   2   2   1   2   1   2   2   0   1   2   1   1   0   0   0   2   2   0   1   1   1   2   0   2   1   1   0   1   2   2   0   1   1   1
 MK-2-7                 1   0   2   1   1   2   0   1   0   1   2   2   1   0   1   0   2   0   1   2   0   1   1   0   0   1   2   0   1   0   2   1   0   2   0   0   0   0   2   2   0   1   1   2   1   0   0   0   0   1   1   1   2   1   0   1   2   2   0   2   0   2   1   2   0   1   1   0   1   1   1   0   2   2   1   1   0   0   1   1   0   0   1   1   0   2   0   1   0   1   1   1   2   1   2   1   1   1   1   1   1   0   0   1   1   1   1   0   1   2   0   1   1   2   1   1   0   1   1   0   2   0   1   1   1   1   1   2   0   2   1   2   2   0   1   1   1   2   1   2   1   2   1   0   2   1   1   0   2   1   0   1   0   1   1   1   1   1   1   2   0   1   2   0   1   1   2   2   0   2   1   1   2   0   1   2   1   1   0   0   0   2   1   1   1   1   1   2   0   1   1   1   0   1   1   2   0   1   1   2
 MK-2-8                 1   0   2   1   1   1   0   1   0   0   2   2   1   0   2   0   2   0   1   2   0   1   1   0   0   1   2   1   1   0   1   2   0   2   0   0   0   0   2   2   0   1   1   1   1   0   0   0   0   1   1   1   2   1   1   0   2   1   1   2   1   2   1   2   1   1   0   0   1   1   1   0   2   2   1   1   0   0   0   1   0   0   1   1   0   2   0   0   0   1   1   1   2   1   2   2   1   0   2   1   1   0   0   1   1   1   1   0   1   2   0   1   1   2   1   0   1   1   1   0   2   0   1   2   1   2   1   1   1   2   1   2   2   0   1   2   1   2   1   2   1   1   1   0   2   1   1   0   2   2   1   1   1   1   2   0   1   1   1   2   0   1   2   0   2   1   2   1   0   2   1   2   2   0   1   2   2   1   1   0   0   2   2   1   1   1   1   2   0   0   1   1   0   0   1   2   0   1   2   2
 MK-2-9                 1   0   2   1   1   1   1   1   0   0   1   2   1   0   2   1   2   0   1   2   0   1   0   0   0   1   2   1   0   0   1   1   0   2   1   0   0   2   0   2   0   1   1   1   2   1   0   0   1   1   1   0   2   1   1   0   2   1   1   2   1   2   1   1   1   1   0   0   2   1   0   0   2   2   1   1   0   0   0   0   0   0   1   1   2   2   0   0   0   1   1   1   1   2   2   2   1   0   2   1   1   0   0   1   0   1   1   0   1   2   0   1   1   2   1   1   1   1   1   0   1   0   1   2   1   1   1   0   1   1   1   2   2   0   1   2   1   2   1   2   1   1   2   0   2   0   1   0   2   2   1   2   1   1   2   0   1   1   1   2   0   1   2   0   2   0   2   1   0   2   1   2   2   0   1   2   2   1   1   0   0   2   2   2   1   1   1   2   0   0   1   1   0   0   1   2   0   1   1   2
 MK-2-10                1   0   2   1   1   1   1   1   0   0   1   2   1   0   2   1   2   0   1   2   0   1   0   0   0   1   2   1   0   0   2   2   0   2   1   0   0   2   0   1   1   1   1   1   2   1   0   0   1   1   2   0   2   1   1   1   1   1   1   2   1   2   1   1   1   1   0   1   2   1   0   0   2   1   1   0   0   0   0   0   0   0   1   1   2   2   1   0   0   1   0   2   1   2   2   2   1   0   2   1   1   0   1   0   0   1   1   0   1   2   0   1   1   2   1   1   1   1   1   0   1   0   1   2   1   1   1   0   2   1   1   2   2   1   1   2   1   2   1   2   1   1   2   0   1   0   1   0   2   2   1   2   1   1   2   0   1   1   1   2   0   1   2   1   2   0   2   1   0   2   2   1   2   0   1   2   2   1   1   0   0   2   2   2   1   2   1   1   1   0   1   1   0   0   2   2   0   1   0   1
 MK-2-11                1   0   2   1   1   1   2   1   0   0   1   2   1   0   2   1   2   0   2   2   0   1   0   0   0   1   2   1   0   0   2   2   0   2   1   0   0   2   0   1   1   1   1   1   2   1   1   0   1   2   2   0   2   2   1   1   1   1   1   2   1   2   1   1   1   1   0   1   2   1   0   0   2   1   1   0   0   0   0   0   0   0   1   1   2   1   1   0   0   1   0   1   1   2   2   2   1   0   2   1   1   1   1   0   0   1   1   0   1   1   1   1   1   1   1   1   1   2   1   0   2   0   1   2   1   1   1   0   1   1   1   2   2   1   0   2   1   2   1   1   1   1   2   2   1   0   1   0   2   1   0   2   1   1   1   0   1   1   1   2   0   0   1   1   2   0   2   1   0   2   2   1   2   0   1   2   2   1   1   0   0   1   2   2   1   2   1   1   1   0   1   1   0   1   2   2   0   1   0   1
 MK-2-12                1   0   2   1   1   1   2   1   0   0   0   2   1   0   2   0   2   0   2   2   0   1   0   0   0   1   2   1   0   1   2   2   0   2   1   0   0   2   0   1   1   1   1   1   2   1   1   0   1   2   2   0   2   1   1   2   1   1   1   2   1   2   1   1   1   1   0   1   2   1   0   0   2   1   2   0   0   0   0   0   0   0   1   1   2   1   1   0   0   1   0   1   1   1   2   2   1   0   2   1   1   1   1   0   0   0   0   0   0   1   0   1   1   1   1   1   1   2   1   0   2   1   1   2   1   0   1   0   1   1   1   2   2   1   0   2   0   1   1   2   1   1   2   2   1   0   2   0   1   2   0   2   1   1   1   0   1   0   1   2   0   0   1   1   2   0   2   1   0   2   2   1   2   0   1   2   2   1   1   0   0   1   2   2   1   2   1   1   1   0   1   1   0   1   2   2   0   1   0   1
 MK-2-13                2   0   2   1   1   1   1   1   0   0   0   1   1   0   2   0   2   0   1   1   0   1   2   0   0   1   2   1   0   0   1   2   0   2   1   0   1   2   0   1   1   2   1   1   2   1   1   0   1   2   2   0   2   1   0   2   1   1   1   2   1   2   2   1   1   1   1   1   2   0   0   0   2   1   2   0   0   0   0   0   0   1   1   1   2   2   1   1   0   1   0   1   1   2   2   1   1   0   2   0   1   1   1   0   0   0   0   1   1   1   0   1   1   0   1   1   1   1   1   0   2   1   1   2   1   0   1   0   2   1   1   2   2   1   0   1   0   1   1   2   1   1   2   2   2   0   2   0   1   1   0   2   1   1   2   0   2   0   1   1   1   0   0   1   1   0   2   1   0   1   1   0   2   0   1   2   1   1   1   0   0   0   1   2   1   2   1   1   1   0   0   2   1   1   1   2   0   1   0   1
 MK-2-14                2   0   2   0   1   1   1   1   0   0   0   1   0   0   2   1   1   1   1   2   1   1   2   0   0   1   2   1   0   0   1   2   1   1   2   0   1   2   0   1   1   2   2   1   2   1   1   1   1   2   2   0   2   1   1   2   1   1   1   2   1   1   2   1   1   1   1   1   2   0   0   1   2   1   2   0   0   0   0   1   0   1   1   2   2   2   1   1   0   1   0   2   0   2   2   1   1   0   2   1   1   1   2   0   0   0   0   1   1   1   0   2   2   0   1   1   1   1   0   0   1   1   1   1   0   0   1   0   0   1   1   2   2   1   0   1   0   1   1   2   1   1   2   2   2   0   2   0   1   1   0   1   1   1   2   0   1   0   2   0   0   0   0   1   1   0   2   1   0   1   1   0   2   1   1   2   1   1   1   0   1   0   1   2   1   1   1   1   1   0   1   2   0   1   1   2   0   1   0   2
 MK-2-15                2   0   2   0   2   0   1   0   0   0   1   1   1   0   2   1   1   0   1   1   1   1   2   1   0   1   1   1   0   0   1   2   1   1   2   0   1   2   0   1   1   2   2   1   2   0   1   1   1   2   2   1   2   1   1   1   1   1   2   2   1   1   2   1   1   1   1   1   2   0   0   1   1   1   2   0   0   0   0   1   0   1   1   2   1   2   1   1   0   1   1   2   0   2   2   0   1   0   2   1   2   2   2   1   0   1   0   1   2   1   0   2   2   1   1   1   1   1   1   0   1   1   1   1   0   0   1   0   0   1   1   1   2   1   0   1   1   1   0   2   1   1   2   1   2   0   2   1   1   1   0   0   1   1   2   0   1   0   2   1   0   0   0   1   2   0   1   1   0   1   1   0   2   1   1   2   0   1   1   0   1   0   1   2   1   1   1   1   1   0   1   2   0   1   0   2   1   0   1   2
 MK-2-16                1   0   1   1   2   1   1   0   0   0   1   1   1   1   2   1   1   0   1   1   0   1   2   1   0   1   1   1   0   0   1   2   1   1   2   0   2   2   0   1   0   2   2   0   2   0   1   2   1   2   2   1   2   1   1   2   1   1   2   2   1   1   2   1   1   1   0   1   2   0   0   1   1   1   1   0   0   0   0   1   0   1   0   2   1   2   2   2   0   1   2   2   0   2   2   0   1   0   1   1   2   2   2   1   0   1   0   0   1   1   0   2   2   0   1   1   1   1   0   0   1   1   1   1   0   0   1   0   0   1   1   1   2   1   0   1   1   1   0   1   1   1   2   0   2   0   2   1   1   0   1   0   1   1   2   0   1   0   2   1   0   0   0   1   2   0   1   1   0   1   1   0   1   1   1   2   0   1   1   0   2   0   1   1   1   1   1   1   1   0   0   2   1   1   0   2   1   0   1   2
 MK-3-1                 1   0   1   0   1   2   1   2   0   2   1   2   0   0   1   0   1   2   0   0   1   1   1   2   1   2   1   1   0   1   2   1   1   1   0   1   1   2   1   0   1   2   1   2   2   2   1   1   2   0   1   0   1   2   0   0   0   0   1   2   1   1   1   1   1   1   2   1   2   2   1   1   1   1   2   1   1   2   1   0   1   2   2   2   1   1   2   2   1   1   1   2   0   0   1   0   0   0   0   1   1   1   1   1   2   2   0   1   0   2   1   1   1   2   1   0   1   0   0   2   1   1   1   1   0   0   2   2   2   1   0   1   1   1   0   1   1   0   2   0   0   1   1   1   0   2   1   1   1   1   1   1   2   1   1   1   1   0   2   1   1   1   1   1   0   0   1   1   1   2   1   0   1   0   1   0   2   1   2   0   0   1   1   1   1   2   1   2   2   0   1   1   2   1   0   1   2   2   0   0
 MK-3-2                 1   0   1   0   1   2   2   2   1   2   1   2   0   1   1   1   0   2   0   0   1   1   1   2   1   2   1   1   0   1   2   1   2   0   1   1   1   2   2   0   1   2   1   2   2   1   0   1   2   0   1   1   1   2   0   0   0   1   1   2   1   1   1   2   1   1   1   1   2   2   1   1   1   1   1   1   1   2   2   0   1   2   2   2   2   1   2   2   1   1   1   2   0   1   1   0   0   0   0   1   1   1   1   1   2   2   1   1   0   1   1   1   1   2   2   0   0   0   0   1   1   1   1   1   1   0   2   1   2   1   0   1   1   1   0   1   1   1   1   1   0   1   1   1   0   2   0   1   1   1   2   1   2   1   1   1   1   0   2   1   1   2   1   1   0   0   2   1   1   2   1   0   1   0   1   0   2   1   1   0   0   1   1   1   1   1   0   2   1   0   1   2   1   1   1   1   2   1   0   0
 MK-3-3                 1   0   1   0   1   2   2   2   1   2   1   2   0   1   1   1   0   2   0   0   2   1   2   2   1   1   1   1   0   1   0   0   1   0   1   1   1   2   0   0   1   2   1   2   2   1   0   1   2   0   1   1   0   2   0   0   1   1   1   2   1   1   1   2   0   1   2   1   1   2   1   1   1   1   1   1   1   1   2   0   1   2   2   2   2   1   2   2   0   1   1   2   0   1   1   1   0   1   1   1   1   1   1   1   2   2   1   1   0   1   1   2   1   1   2   0   0   1   0   1   1   1   0   1   1   0   2   1   2   0   0   1   1   1   0   1   1   1   1   1   0   1   1   1   0   2   0   1   1   1   2   1   2   1   1   1   1   1   2   1   1   2   1   1   0   1   2   1   1   2   1   0   2   1   1   0   2   1   1   0   1   1   1   1   1   1   0   2   1   0   1   1   1   1   1   1   2   1   0   0
 MK-3-4                 2   0   1   0   1   2   2   2   0   2   1   2   0   1   1   1   0   2   1   0   2   1   0   2   1   1   1   1   0   1   0   0   1   0   1   1   1   2   0   1   1   2   1   2   2   1   0   1   2   0   1   1   0   2   0   0   1   1   1   2   1   1   1   2   0   2   2   1   1   1   2   1   1   1   1   1   1   1   2   0   1   1   2   2   2   1   1   2   0   1   1   2   0   1   2   0   0   1   1   1   2   2   1   1   2   2   1   1   0   2   1   2   1   0   2   0   0   0   1   1   1   2   0   1   1   0   2   1   2   0   0   1   1   1   0   1   1   1   1   1   1   1   0   1   0   2   0   1   1   1   2   1   2   1   2   0   1   1   2   1   1   2   1   1   1   2   2   1   1   1   1   0   2   1   1   1   2   1   1   0   1   1   1   1   1   1   0   2   1   0   1   1   1   1   1   1   2   0   0   0
 MK-3-5                 2   0   1   0   1   1   1   2   1   2   1   2   0   1   0   1   0   2   1   2   2   1   0   2   1   1   0   1   0   2   0   0   1   1   1   1   1   2   0   2   1   2   1   2   2   1   0   1   2   0   1   1   0   2   0   1   1   1   1   2   0   1   1   2   0   2   2   1   1   1   1   1   1   1   2   2   1   2   2   0   1   1   2   2   2   1   0   2   0   1   1   0   0   1   2   1   0   1   1   1   2   2   1   1   0   2   2   1   0   2   1   1   0   0   1   1   1   0   1   1   1   2   0   0   0   0   1   1   1   0   0   1   1   1   0   2   1   1   1   1   1   1   1   1   0   2   0   1   1   1   2   1   2   1   2   1   1   1   2   1   1   2   1   1   0   2   2   1   1   1   1   0   2   1   1   1   2   1   1   0   0   1   1   2   1   1   0   2   1   0   1   1   1   0   1   1   2   0   0   0
 MK-3-6                 2   0   0   0   1   1   1   2   2   2   1   2   0   1   0   1   1   2   1   2   2   1   1   2   2   2   0   2   0   2   0   0   1   1   1   1   1   2   0   2   1   2   1   2   2   1   0   1   2   0   1   1   0   2   0   1   1   2   1   1   0   1   1   2   0   2   2   1   1   1   1   1   1   1   2   1   1   2   2   1   1   1   2   1   2   1   0   2   0   1   1   0   0   1   1   2   0   1   2   1   2   2   1   1   0   2   2   1   0   2   1   1   0   0   1   1   1   0   1   2   1   2   0   0   0   0   1   2   1   0   0   1   1   1   0   2   1   1   1   1   1   0   1   0   0   2   0   1   1   2   2   1   2   1   2   1   1   1   1   1   1   2   1   1   0   2   2   2   1   1   1   0   2   1   1   2   2   1   2   0   0   1   1   2   0   1   0   2   1   1   1   1   1   0   1   1   2   0   1   0
 MK-3-7                 2   1   1   0   2   1   1   2   2   2   1   2   0   1   0   1   1   2   2   2   1   1   0   1   2   2   0   2   0   2   0   0   1   1   1   1   1   2   0   2   1   2   1   2   2   1   1   1   2   0   1   0   0   2   0   0   1   2   1   1   1   1   0   2   0   2   1   1   0   1   1   1   1   1   2   1   1   2   2   2   0   1   2   1   2   1   0   2   0   1   1   0   0   1   1   1   0   1   2   1   1   1   1   1   0   2   2   2   0   2   1   1   0   0   0   1   1   0   1   2   1   2   0   0   0   0   1   1   1   0   1   1   1   0   0   2   1   0   1   1   1   0   1   0   0   2   0   2   1   1   2   1   2   0   2   0   0   1   1   1   1   2   1   1   0   2   1   2   1   1   1   0   2   1   1   2   1   2   2   1   1   1   2   2   0   1   0   2   2   1   1   1   1   0   1   1   1   0   1   0
 MK-3-8                 2   1   2   0   2   1   1   2   2   2   1   2   0   1   1   1   1   1   1   2   1   1   0   0   2   2   0   2   0   2   0   0   1   0   1   1   1   2   1   2   1   2   1   2   2   0   1   1   1   0   1   0   0   2   0   0   1   2   1   1   0   0   0   2   0   2   1   1   0   1   1   1   1   1   2   1   1   2   2   1   0   1   2   1   2   1   0   2   0   1   1   0   0   1   1   1   0   1   2   1   1   1   1   2   1   2   2   1   1   2   2   0   0   0   0   1   0   0   1   1   1   2   1   0   0   0   0   1   1   0   1   1   1   0   0   2   1   1   1   1   0   1   1   0   0   2   0   2   0   1   2   1   2   0   2   0   0   1   1   1   2   1   1   1   0   2   1   2   1   1   0   0   2   1   1   1   1   2   2   0   1   1   2   2   0   1   0   2   2   1   1   0   1   0   0   0   1   0   2   0
 MK-3-9                 1   2   1   1   2   1   1   2   1   2   2   2   1   1   1   1   1   1   1   2   1   1   0   0   1   2   0   2   0   2   1   0   1   0   1   1   0   2   1   2   1   2   1   2   2   0   1   1   2   0   2   0   0   2   0   0   1   2   0   1   0   0   0   2   0   2   1   1   0   1   1   1   1   1   2   1   1   2   2   1   0   1   2   1   2   1   0   1   0   1   1   0   0   1   1   1   0   1   2   1   1   1   1   2   0   2   2   1   1   2   2   1   0   0   0   1   1   1   1   1   1   2   2   0   0   1   0   1   1   0   1   1   1   0   1   2   0   1   1   1   0   1   1   0   0   2   0   1   0   1   2   1   2   0   2   0   0   1   1   1   1   1   1   1   0   2   1   2   1   1   0   1   2   1   1   1   1   1   2   0   1   0   2   2   0   1   0   2   2   1   1   0   1   0   0   0   1   0   1   0
 MK-3-10                2   2   1   1   2   1   1   2   1   2   2   2   1   1   1   1   0   0   1   2   1   1   0   0   2   2   0   1   1   1   1   1   1   0   1   1   0   2   1   2   1   2   2   2   1   0   1   1   2   0   2   1   0   2   0   0   1   1   1   1   0   0   0   2   0   2   1   1   0   1   1   1   0   1   2   1   1   2   2   1   1   1   0   1   2   1   0   1   0   1   1   1   0   1   1   1   1   1   2   0   1   1   1   2   0   1   1   0   2   1   2   1   0   0   0   1   1   2   1   1   1   2   2   0   0   1   0   1   1   1   1   1   1   0   0   2   0   1   2   1   0   1   1   0   0   2   0   0   0   1   2   1   2   0   2   0   0   1   1   1   1   1   1   1   1   2   1   1   1   1   0   1   2   1   1   1   1   1   2   0   1   0   2   2   0   1   1   2   2   2   2   0   1   0   0   0   1   0   1   0
 MK-3-11                2   2   1   1   2   1   2   2   1   2   1   2   1   2   1   1   0   0   1   2   1   1   0   0   2   2   0   1   1   1   1   1   0   0   1   1   1   2   1   1   1   1   2   2   1   0   1   1   2   0   2   2   0   2   0   0   1   1   1   1   0   0   0   2   0   2   1   1   0   1   1   1   1   1   2   1   1   1   1   1   1   1   0   1   2   2   0   1   0   1   1   2   0   1   0   1   1   0   2   0   1   1   1   2   0   0   2   0   2   1   2   1   0   1   0   1   1   2   2   1   1   2   2   1   0   1   0   1   1   1   1   2   1   2   0   2   0   1   2   1   0   1   1   0   1   2   0   0   0   1   1   1   1   0   2   0   0   1   1   1   1   1   1   1   1   2   1   1   1   1   0   1   2   1   1   1   1   1   1   1   1   1   2   2   0   1   1   2   2   2   2   0   1   0   0   0   1   0   1   2
 MK-3-12                2   2   1   2   1   1   2   2   1   2   0   2   1   1   2   1   0   0   1   2   1   1   0   0   2   2   1   1   0   0   1   1   0   0   2   1   2   2   1   1   1   1   1   2   2   0   1   1   2   0   1   1   0   2   0   0   1   1   1   1   0   0   0   2   0   2   1   1   0   2   1   1   1   2   2   1   1   1   1   1   1   1   0   2   2   1   0   1   0   2   1   2   1   1   1   0   1   0   2   0   1   1   1   1   0   0   2   0   2   1   1   1   0   1   0   1   1   2   2   0   1   1   2   1   1   1   0   1   1   1   1   2   1   2   0   1   0   0   2   1   1   1   1   0   1   1   1   0   0   1   1   1   1   0   2   0   0   0   1   1   1   0   1   0   2   1   1   2   1   1   0   1   2   1   1   1   1   1   1   1   1   1   1   2   1   1   1   2   2   2   2   0   1   1   0   0   1   0   1   1
 MK-3-13                2   2   1   2   1   0   1   2   1   2   0   1   0   1   2   0   0   1   1   2   1   1   0   0   2   2   1   2   0   0   1   0   0   1   2   1   2   2   1   1   1   1   1   2   2   0   1   1   2   0   1   2   0   2   0   0   1   1   1   1   0   0   0   2   0   2   2   1   0   2   1   1   1   0   2   1   1   1   1   1   0   1   0   2   2   1   0   1   0   2   1   1   1   1   1   0   1   0   2   0   1   1   1   1   0   0   2   0   2   2   1   1   0   1   0   0   1   2   0   0   1   1   2   1   2   1   1   1   1   1   1   2   1   2   0   1   1   0   1   1   1   1   2   0   1   1   1   0   0   1   1   1   2   0   2   0   0   0   1   1   1   0   1   1   2   1   1   2   1   1   0   1   2   1   1   1   1   1   1   1   0   1   1   1   1   1   1   2   2   2   2   0   1   1   1   0   1   0   1   1
 MK-3-14                2   2   1   2   1   0   0   2   1   1   0   1   0   1   2   0   1   2   1   2   1   1   0   1   2   2   1   2   1   0   1   0   0   1   0   1   2   2   1   1   1   1   1   2   2   0   1   2   2   0   1   2   0   2   0   0   1   0   0   1   0   0   0   2   0   2   1   1   0   2   0   0   1   1   2   1   1   1   1   1   0   2   0   2   2   1   0   1   0   1   1   1   1   1   1   0   1   0   0   0   1   1   1   0   0   0   2   1   2   2   1   1   0   1   0   0   1   2   0   0   2   1   2   1   2   1   1   1   1   1   1   2   1   2   1   1   1   1   1   1   1   1   1   1   1   1   1   0   0   1   1   1   2   0   2   0   0   1   1   1   1   0   1   1   2   1   1   1   1   1   0   1   2   1   2   1   1   1   1   0   0   1   1   1   1   1   1   1   2   1   2   1   1   1   1   1   1   0   1   1
 MK-3-15                2   2   1   2   1   0   0   1   1   1   0   1   0   2   2   0   1   2   1   2   1   1   2   1   2   1   1   2   0   0   2   0   0   0   0   1   2   2   1   1   1   0   1   2   2   0   1   2   2   0   1   2   0   2   0   0   0   0   0   1   0   0   0   2   0   2   2   1   1   2   0   0   0   1   1   2   1   1   2   2   0   1   1   2   2   1   0   1   0   1   1   1   0   1   1   0   1   1   0   0   1   0   1   1   0   0   2   0   2   2   1   1   0   1   0   0   1   2   2   0   2   0   1   0   2   1   1   1   1   1   1   2   2   2   1   1   1   1   1   2   1   1   1   1   2   1   1   0   0   1   1   1   2   0   2   0   0   1   1   1   1   0   1   1   2   0   1   1   1   1   0   1   1   1   2   1   1   1   1   0   0   1   1   2   1   1   1   1   2   2   2   1   1   1   1   1   0   0   0   2
 MK-3-16                1   2   1   2   1   0   0   1   1   0   1   1   0   2   2   0   1   2   1   2   1   1   2   1   1   1   1   2   0   0   2   0   1   0   0   1   1   2   1   1   1   0   1   2   2   0   1   2   2   0   2   2   0   2   0   1   2   0   1   1   0   0   0   2   0   2   2   1   1   2   0   0   0   1   2   1   2   1   2   2   0   1   1   1   2   1   0   1   1   1   1   1   0   1   1   0   1   1   0   0   1   2   1   1   0   0   1   0   2   2   2   1   0   1   0   0   1   2   2   1   2   0   1   0   2   1   1   1   1   1   0   2   2   2   1   1   1   1   1   1   1   1   1   0   2   1   1   0   0   1   1   1   2   0   2   0   0   1   1   0   1   1   1   1   2   0   1   1   1   1   0   1   2   1   2   1   1   1   1   1   0   1   1   1   1   1   1   1   2   2   0   2   2   1   1   1   1   0   1   2
 MK-4-1                 0   1   0   1   1   1   0   2   1   1   1   0   2   1   1   0   1   0   2   1   2   1   2   1   0   1   1   1   0   0   0   1   1   2   1   2   1   1   2   1   1   1   2   2   1   1   1   1   1   0   2   2   1   1   2   2   1   2   2   0   2   1   1   2   2   2   1   1   1   1   1   2   1   1   0   0   1   1   1   0   1   0   1   0   2   1   0   0   1   1   1   0   1   1   1   2   1   1   1   1   0   1   1   1   2   1   0   2   0   1   0   0   1   0   2   2   0   1   0   1   2   1   1   2   2   0   2   1   0   2   2   0   2   1   2   0   0   2   1   1   2   0   1   0   1   2   0   0   1   2   1   1   0   1   1   0   2   2   1   2   1   0   0   1   1   1   0   1   1   2   2   2   0   0   1   1   2   0   1   1   1   1   1   1   1   2   1   0   1   2   2   2   0   1   1   2   1   1   0   1
 MK-4-2                 0   1   0   1   1   1   0   2   1   1   1   0   2   2   1   0   1   0   2   1   2   1   2   1   1   1   2   1   0   0   0   0   1   2   0   2   1   1   2   0   1   1   2   2   1   1   1   1   1   0   1   1   1   2   1   2   1   1   1   0   2   1   2   2   1   2   1   1   1   1   0   2   1   1   0   0   1   1   1   0   1   0   0   1   2   1   0   0   1   1   1   0   1   1   1   2   1   1   2   1   0   1   1   1   2   1   0   2   0   1   0   0   1   0   2   2   0   1   1   1   2   2   1   1   2   0   2   1   0   1   2   0   2   1   2   1   2   2   1   0   0   0   1   0   1   2   1   1   1   2   1   1   0   1   1   0   2   0   0   2   0   0   0   1   1   2   0   1   1   1   2   2   0   1   1   1   2   0   1   1   1   1   1   1   2   2   2   0   1   1   2   1   0   1   1   2   1   1   0   1
 MK-4-3                 0   1   0   1   1   2   1   2   1   1   2   0   2   2   1   0   1   0   2   1   1   1   2   1   1   1   2   1   0   0   0   1   1   2   0   2   1   0   2   0   1   1   2   2   1   1   1   1   1   0   1   1   0   1   1   2   1   1   1   0   2   1   2   2   1   1   1   1   1   1   0   2   1   1   0   1   1   0   1   1   0   0   0   1   2   2   0   0   1   0   0   0   1   2   1   2   1   0   2   2   1   1   1   1   2   1   0   2   0   1   1   0   1   0   2   1   1   1   1   1   2   2   1   1   2   0   2   1   0   1   1   0   2   0   2   1   2   2   1   0   0   0   1   0   0   1   1   1   1   2   1   1   0   1   1   0   2   0   0   2   1   0   0   0   0   2   0   1   0   1   2   2   0   1   1   0   2   1   1   1   2   1   1   1   2   2   2   0   1   1   1   1   0   1   1   2   1   1   0   1
 MK-4-4                 0   1   0   0   1   2   1   2   2   1   2   0   2   1   1   0   0   0   2   1   1   1   2   1   1   1   2   1   0   0   0   1   1   2   0   2   2   0   2   1   1   1   2   2   1   0   1   1   1   0   1   1   0   1   0   2   1   1   2   1   2   1   2   2   2   1   1   0   1   1   0   1   1   1   0   1   1   0   1   2   1   0   0   1   2   2   0   0   1   0   0   0   1   1   1   2   1   0   2   1   1   1   2   1   2   1   0   2   0   1   1   0   0   0   2   1   1   1   0   0   1   2   1   1   2   0   2   1   0   2   1   0   2   0   2   1   2   2   1   1   0   1   1   0   0   1   2   1   2   1   1   1   0   1   1   0   1   0   0   1   1   0   0   0   0   2   0   1   1   1   2   2   1   1   1   0   2   1   1   1   2   1   1   1   2   2   2   0   1   1   0   0   1   2   1   2   1   1   0   1
 MK-4-5                 0   2   0   0   1   2   1   2   2   1   2   0   2   1   1   0   0   1   2   2   1   1   1   1   1   1   2   1   0   1   1   0   1   2   0   2   2   0   2   0   1   0   2   2   0   0   1   1   0   0   1   1   0   1   0   2   1   1   1   1   2   1   2   2   2   1   1   0   2   1   0   1   1   1   0   1   1   0   2   2   2   0   1   1   2   2   0   0   1   1   0   0   1   1   1   2   0   0   2   1   2   1   2   1   2   1   0   2   0   1   1   0   0   0   2   0   1   1   0   0   2   2   1   1   2   0   2   1   0   2   2   0   2   0   2   1   2   2   0   1   0   1   1   0   0   1   2   1   2   1   1   1   1   0   1   1   1   0   0   1   2   0   0   1   0   2   1   1   1   1   2   2   0   1   1   0   2   2   1   1   2   1   1   1   1   2   2   0   1   1   0   0   1   2   1   2   1   1   0   1
 MK-4-6                 0   2   0   1   1   2   1   1   2   1   2   0   2   1   1   0   0   1   2   1   1   1   1   1   1   1   2   1   0   1   1   0   1   2   0   2   2   0   1   1   1   1   2   2   0   0   2   1   0   1   1   1   0   1   0   2   1   1   1   1   0   1   1   2   2   1   1   0   2   1   0   1   2   1   0   1   1   0   2   2   1   0   1   1   2   1   0   0   2   1   0   0   1   1   1   2   0   0   2   1   2   1   2   1   2   1   0   2   0   0   1   0   0   0   1   0   1   1   0   0   2   2   1   1   1   0   2   0   0   2   2   0   1   0   2   1   2   2   0   2   0   1   1   0   0   1   2   1   1   1   1   1   1   1   1   1   1   0   1   2   2   0   1   0   0   2   1   1   1   1   2   2   0   1   1   0   2   2   1   1   2   2   2   1   1   1   2   0   0   0   0   0   1   2   1   1   2   1   0   1
 MK-4-7                 0   1   0   1   2   2   1   1   2   1   2   0   2   1   1   0   0   1   1   1   1   1   1   1   2   1   1   1   0   1   0   0   1   2   0   2   1   0   0   1   1   2   2   2   1   0   1   1   0   1   1   1   0   1   0   2   1   1   1   1   0   0   1   2   2   1   1   0   2   1   0   1   2   1   0   1   1   0   2   2   1   0   0   2   2   1   0   0   2   1   0   1   2   1   1   2   0   1   1   1   2   1   2   1   1   1   0   2   0   0   1   0   0   0   1   1   1   1   0   0   2   2   1   1   1   0   2   0   0   2   2   0   1   1   2   1   1   2   1   2   1   1   0   1   0   1   2   1   2   1   1   2   1   1   1   1   1   0   1   2   2   0   1   0   0   2   1   1   1   1   2   1   0   1   1   0   1   2   2   1   2   2   2   1   2   1   2   0   0   0   0   1   1   2   1   0   2   2   1   1
 MK-4-8                 0   1   1   1   2   1   1   1   2   1   2   0   2   1   1   0   0   1   1   1   1   1   1   1   1   1   1   1   0   1   0   0   1   1   1   2   1   0   0   1   1   1   2   2   1   0   1   1   1   1   1   1   0   1   0   2   1   1   2   1   1   0   1   2   2   1   1   1   2   1   0   1   2   1   1   1   1   1   2   1   2   0   0   2   2   1   0   0   1   1   0   1   2   1   1   2   0   0   1   1   2   0   2   1   1   1   0   2   0   1   2   1   1   0   1   0   1   1   1   0   2   2   1   2   1   1   1   1   0   2   2   0   2   1   2   1   1   2   1   1   1   1   0   1   0   1   2   1   1   1   1   2   2   1   1   1   1   0   2   1   2   0   1   1   0   2   0   2   2   1   2   1   0   1   1   0   2   2   2   1   2   2   2   1   2   1   2   0   0   0   0   1   1   1   0   0   2   2   1   1
 MK-4-9                 0   1   0   1   2   1   1   1   2   1   2   0   2   1   2   0   1   1   1   1   1   1   1   1   1   1   1   1   1   1   0   0   1   1   1   2   1   1   0   1   0   1   2   1   1   0   1   1   1   1   1   1   0   2   0   2   1   1   2   1   1   0   1   2   2   1   2   2   2   2   0   1   1   2   1   1   2   1   2   1   2   0   1   2   2   1   1   0   1   1   0   1   2   1   0   2   0   0   1   2   2   0   1   1   1   1   0   2   1   2   2   1   1   0   1   0   1   1   1   0   2   2   1   2   1   1   1   1   1   2   2   0   2   0   1   1   0   1   1   1   1   1   0   1   1   1   2   1   1   1   1   2   2   1   1   1   2   1   1   1   2   2   1   1   0   1   0   2   2   1   2   1   0   0   0   0   2   2   2   1   1   2   2   1   2   1   2   0   0   0   0   1   1   1   0   0   2   2   1   1
 MK-4-10                0   2   0   1   2   1   1   1   1   1   1   0   2   2   2   0   1   1   1   1   1   1   1   1   1   1   1   1   2   1   0   0   1   2   1   2   1   1   0   1   0   1   2   1   1   0   1   2   1   1   1   1   0   1   1   2   0   1   2   1   1   0   1   2   2   1   2   2   2   2   0   0   1   2   1   1   2   1   2   0   2   0   1   2   2   1   1   0   1   1   0   1   2   1   0   2   0   0   1   1   2   0   1   2   1   1   0   1   1   2   1   1   1   0   0   1   1   1   1   0   2   2   1   2   1   1   1   1   1   2   2   0   2   0   1   1   1   1   1   1   1   1   0   1   1   1   2   1   1   1   1   2   2   1   1   1   2   1   1   1   2   1   1   1   0   1   0   1   2   1   1   1   1   0   0   0   2   1   2   1   2   2   2   1   2   1   2   0   0   0   0   1   1   1   0   0   2   2   1   0
 MK-4-11                0   2   0   2   2   2   1   1   1   1   1   0   1   2   2   0   1   1   1   1   2   1   1   1   1   1   1   1   2   1   0   0   1   2   1   1   1   1   0   1   0   1   2   1   1   0   1   1   1   1   1   0   0   1   1   1   0   1   2   1   1   0   1   1   2   1   2   2   2   2   0   0   0   1   1   1   2   1   2   1   2   0   1   2   2   1   1   0   1   1   0   1   2   1   0   2   1   0   1   1   2   0   1   2   0   1   1   1   0   2   1   2   1   1   0   1   1   1   1   0   2   1   0   1   0   1   1   1   1   2   1   0   1   0   2   1   1   1   1   1   1   1   0   1   1   1   2   0   1   2   1   2   2   1   1   0   2   1   1   1   2   1   1   1   0   2   1   1   2   1   1   2   2   0   1   0   1   1   2   1   2   2   2   1   2   1   2   0   0   0   0   1   1   1   0   0   2   2   1   0
 MK-4-12                0   2   0   2   2   2   2   1   1   1   0   0   1   2   2   0   1   1   1   2   2   1   1   0   1   1   1   1   2   2   0   0   1   1   1   2   2   1   0   1   0   1   2   1   1   0   1   2   1   2   1   1   0   2   1   1   1   1   2   1   1   0   2   1   2   1   2   2   2   1   1   0   0   1   1   1   2   1   2   1   2   0   1   2   2   1   1   0   1   1   0   1   2   1   0   2   1   0   1   1   2   0   0   2   1   1   0   1   0   2   1   2   1   1   0   2   1   1   1   0   2   1   0   1   0   1   0   1   1   2   1   1   0   0   2   1   1   1   1   2   1   1   0   1   1   1   2   0   1   2   1   2   2   1   1   0   2   1   0   1   2   1   1   1   0   2   1   2   2   1   1   2   2   0   2   1   1   2   2   1   2   2   2   1   1   0   2   0   1   0   0   1   1   1   0   0   2   2   1   0
 MK-4-13                0   2   0   1   2   2   1   1   1   1   0   0   1   2   2   0   1   1   1   2   2   1   1   0   1   1   1   0   2   2   0   0   1   0   0   2   1   1   1   1   0   1   2   1   1   0   1   1   1   2   1   1   0   2   1   1   1   1   2   1   1   0   2   1   2   1   2   2   2   1   1   1   1   1   1   1   2   2   2   0   2   0   1   2   2   1   1   0   1   1   0   1   2   1   0   2   1   0   1   1   2   0   1   2   1   1   2   1   0   2   1   2   1   1   0   2   1   1   1   0   2   0   0   0   1   1   0   1   1   2   1   1   0   0   2   1   1   2   0   1   1   1   0   1   1   1   2   0   1   1   1   1   2   1   1   0   2   1   0   1   2   1   1   1   0   2   1   2   2   0   1   2   2   1   2   1   1   2   1   1   2   2   2   1   1   0   2   0   1   0   0   1   1   1   0   0   2   2   1   0
 MK-4-14                1   1   0   1   2   2   1   1   1   1   0   0   1   2   2   0   1   1   0   2   2   1   1   0   1   1   1   1   2   2   0   1   1   0   0   2   1   1   1   1   2   1   2   1   1   1   1   0   0   2   1   1   1   2   1   1   1   1   2   1   1   0   2   1   2   1   1   2   2   1   1   1   1   1   1   1   2   2   1   0   2   0   1   2   2   0   1   0   1   1   1   2   2   1   0   2   1   2   1   1   2   0   1   1   1   1   2   1   0   2   1   2   1   1   0   2   1   1   1   0   2   0   0   0   1   1   1   1   1   2   1   1   0   0   2   1   1   2   0   0   1   1   0   2   1   1   1   0   1   1   1   1   2   1   1   0   1   0   0   1   2   1   0   1   0   1   2   2   2   0   1   2   2   2   2   1   1   2   1   1   2   2   2   2   1   1   2   1   1   0   0   0   1   1   0   0   2   2   1   0
 MK-4-15                1   1   0   1   2   2   1   0   2   0   0   0   0   1   2   0   1   1   0   2   0   1   0   0   0   1   0   1   2   2   0   1   1   0   0   2   1   1   1   1   2   0   2   1   1   1   1   0   1   1   1   1   1   2   0   1   1   1   2   1   1   0   2   1   2   1   1   1   2   1   1   1   1   1   1   1   2   2   1   0   1   0   1   2   2   0   1   1   1   1   1   2   2   1   0   1   1   2   1   1   2   0   1   1   1   1   1   1   0   2   1   1   1   1   0   2   1   1   1   0   2   0   0   0   1   0   1   1   2   2   1   1   0   0   1   1   1   2   0   0   1   0   0   2   0   0   1   0   1   1   1   1   2   1   1   1   2   0   0   1   2   1   1   1   1   1   2   2   2   1   1   2   2   2   2   1   2   1   1   0   1   2   2   1   1   1   2   1   1   0   0   0   1   1   0   0   2   2   0   0
 MK-4-16                1   1   0   1   2   2   1   0   2   0   1   1   0   1   1   0   1   1   0   2   0   1   0   0   1   1   0   1   2   2   0   1   1   0   0   1   1   1   1   1   2   1   2   2   1   1   1   0   1   2   1   1   1   2   0   1   1   0   1   1   1   0   2   1   2   1   1   1   2   1   1   1   1   1   1   1   2   2   1   0   1   0   1   2   2   0   1   0   1   1   1   1   2   1   0   0   1   2   0   2   2   0   1   1   1   0   1   1   0   1   1   1   1   1   0   1   1   1   1   0   2   0   0   0   1   0   1   2   2   2   1   1   0   0   1   1   1   1   1   0   1   0   0   2   0   0   1   0   1   1   1   1   2   1   1   1   2   1   0   1   2   1   1   1   1   1   2   2   1   1   1   2   2   2   2   0   1   1   1   0   1   2   2   1   1   1   2   1   0   0   0   0   1   1   0   0   1   2   1   0
 MK-5-1                 1   1   2   1   1   1   1   2   1   0   1   0   0   2   1   0   0   0   2   0   1   1   1   2   0   1   1   1   2   2   2   1   1   1   2   0   1   1   2   1   0   1   1   2   1   1   2   1   0   0   0   1   0   1   1   2   2   0   0   0   0   0   2   2   0   0   1   1   1   1   0   1   1   1   1   1   1   2   1   2   0   1   0   1   0   1   0   1   2   1   1   1   2   1   1   2   1   1   1   0   2   1   1   2   1   0   1   0   1   0   1   2   0   0   2   2   2   1   1   2   0   1   0   2   2   2   1   2   1   2   2   1   1   1   2   0   2   1   2   0   1   0   1   2   1   1   1   1   1   1   1   0   1   0   0   1   2   1   1   1   1   1   1   2   2   2   2   2   2   0   0   1   1   0   2   1   1   1   2   1   2   1   1   1   1   1   0   0   2   2   1   0   0   0   1   2   0   1   1   1
 MK-5-2                 1   1   2   1   2   1   1   2   2   1   2   0   0   2   2   0   0   0   2   0   1   1   1   0   0   1   2   1   2   2   2   1   1   1   0   0   1   1   2   1   1   1   1   2   1   1   2   2   0   0   0   1   0   1   0   2   2   0   0   0   0   0   2   1   0   0   2   1   0   2   0   1   1   1   1   1   1   2   1   1   0   1   0   1   0   1   0   1   2   1   1   1   2   1   1   2   1   0   1   0   2   1   1   2   1   0   1   0   1   0   1   1   1   0   1   2   2   1   2   2   0   1   0   2   2   1   2   2   1   2   2   1   0   1   2   1   1   1   1   0   1   0   1   2   1   1   2   1   1   0   1   0   1   1   0   1   2   0   1   1   1   1   1   2   2   2   1   2   2   0   0   1   1   0   2   1   1   1   2   2   2   1   1   1   0   0   0   0   2   1   0   0   0   0   1   2   0   1   1   1
 MK-5-3                 1   1   2   1   2   1   1   2   2   0   0   0   0   2   2   0   0   0   2   0   1   1   1   0   0   1   2   1   1   1   2   2   2   0   0   0   1   1   2   1   1   1   1   2   2   2   1   2   0   1   0   1   0   1   0   2   2   1   0   0   0   1   1   1   1   0   1   1   0   2   0   1   1   1   1   1   1   2   0   1   0   1   0   1   1   1   0   1   2   1   1   1   2   1   1   2   1   0   1   1   1   1   1   2   1   0   0   0   1   0   1   1   1   0   1   2   2   1   2   2   0   1   0   2   1   1   2   2   2   2   2   2   0   1   2   1   1   1   1   0   1   0   1   2   1   1   2   1   1   0   2   2   1   1   0   1   2   0   1   1   1   1   0   2   2   2   1   1   2   0   0   1   1   0   2   1   2   1   2   1   2   2   1   1   0   0   0   0   2   1   0   1   0   0   1   2   0   1   1   1
 MK-5-4                 1   1   2   1   2   1   1   2   1   1   0   0   0   2   2   0   0   0   2   0   1   1   1   0   0   1   2   1   1   1   2   2   2   0   0   0   1   1   2   0   1   1   1   2   2   2   1   2   0   1   0   1   0   2   0   2   2   2   0   0   0   1   1   1   1   0   1   2   0   2   0   1   0   1   1   1   1   2   0   1   1   1   0   1   1   1   0   2   2   1   1   1   2   1   1   2   1   0   1   1   2   1   1   2   1   0   0   0   1   0   2   2   0   0   1   2   2   1   1   1   0   1   0   2   1   1   2   2   2   2   2   2   0   2   2   2   2   1   0   0   1   1   1   2   1   2   2   1   1   0   1   1   1   1   0   0   2   0   1   1   0   0   0   2   2   2   1   1   2   0   1   1   1   1   2   0   2   1   2   1   2   2   1   1   0   1   0   0   1   1   0   1   1   0   0   1   0   1   1   1
 MK-5-5                 1   1   2   1   1   2   1   1   1   1   0   0   0   1   2   0   1   0   1   1   1   0   1   0   1   1   1   1   1   1   2   0   2   0   0   0   1   1   2   0   1   0   1   2   2   2   1   2   1   0   0   1   0   2   1   2   2   2   0   0   0   1   1   1   1   0   1   2   0   2   0   1   1   0   1   1   1   2   0   1   1   1   1   2   1   1   0   2   2   1   1   1   2   1   1   1   1   0   1   1   2   1   1   2   1   0   0   0   1   0   2   2   0   0   1   2   1   1   1   1   0   1   0   2   2   1   2   2   2   2   2   1   1   2   2   2   2   1   0   0   1   0   1   2   1   2   1   1   1   0   1   1   1   2   0   0   2   1   0   1   0   0   0   2   2   2   0   1   1   0   1   1   1   1   2   0   2   0   2   1   2   1   1   1   0   1   0   1   1   1   0   1   1   0   0   1   0   1   1   0
 MK-5-6                 1   1   1   1   1   2   1   1   1   1   0   0   0   1   2   0   1   0   1   1   1   0   1   0   1   1   1   1   1   0   2   0   2   0   0   0   1   0   2   0   1   0   2   1   1   2   1   2   1   1   1   1   1   2   2   2   2   2   0   0   0   1   1   1   1   0   1   2   0   2   0   2   1   0   2   1   1   2   0   2   0   1   1   2   1   1   0   2   2   1   1   1   2   0   1   1   1   0   2   1   2   1   1   2   1   0   0   0   2   0   0   2   0   0   1   2   1   1   1   1   0   1   0   2   2   1   2   2   2   1   2   2   0   2   2   2   2   1   0   2   2   0   0   2   1   2   1   1   0   0   1   2   1   1   0   0   2   0   0   2   0   1   0   2   2   2   0   1   0   0   1   0   1   0   1   1   2   0   2   1   2   0   2   1   1   1   0   2   1   0   0   1   1   0   0   1   0   2   2   0
 MK-5-7                 1   1   1   1   1   2   1   1   2   1   1   0   0   1   1   0   1   1   1   1   1   1   1   1   1   1   0   1   1   0   2   0   1   0   0   0   1   0   1   1   1   0   2   1   1   2   1   2   0   1   1   1   1   1   2   1   2   1   0   1   0   1   2   1   1   0   1   2   0   1   0   2   1   0   2   1   2   2   0   2   0   1   1   2   1   2   0   2   2   1   1   1   2   2   1   1   1   1   2   1   1   2   1   2   1   0   0   0   1   0   0   2   0   1   1   1   1   2   0   1   0   1   0   2   2   1   1   2   2   0   2   2   0   2   2   2   2   1   0   2   2   1   0   2   1   2   1   0   0   0   1   2   1   1   0   1   2   0   0   2   1   1   0   2   2   2   0   1   0   0   1   0   1   0   1   0   2   0   2   1   2   0   2   1   1   1   1   2   2   1   1   1   1   0   0   1   0   2   2   0
 MK-5-8                 1   0   1   1   1   2   1   1   2   1   1   1   0   2   1   0   1   1   1   1   0   1   2   1   1   1   0   1   1   0   1   0   0   0   1   1   1   1   1   1   1   0   2   1   1   2   1   2   0   1   1   1   1   2   1   1   2   1   0   1   0   1   1   0   1   0   1   2   1   1   0   2   1   0   2   1   2   1   0   2   0   2   0   2   1   1   0   2   2   1   1   1   2   1   1   1   1   1   2   1   1   2   1   2   1   0   0   0   1   0   0   1   0   0   1   1   1   2   0   2   0   1   0   2   2   1   1   2   2   0   2   1   0   2   2   1   2   1   0   2   2   1   0   2   1   2   1   0   0   0   2   2   1   1   0   1   2   0   0   2   1   1   0   2   2   2   1   1   1   0   1   0   1   0   1   0   1   0   2   1   2   0   2   1   1   1   1   1   2   1   1   1   1   0   0   1   0   2   2   0
 MK-5-9                 1   0   1   1   1   2   1   1   2   1   1   2   0   2   1   0   1   1   1   1   0   1   1   1   1   2   0   1   1   0   2   0   0   0   1   0   1   1   1   1   1   0   2   1   1   2   1   2   0   1   1   1   2   1   1   1   2   1   0   1   0   1   1   0   0   0   1   2   1   1   0   2   1   0   2   1   2   1   0   2   0   1   0   2   0   0   0   1   2   1   0   1   2   1   1   2   1   1   2   1   1   2   1   2   1   0   0   0   1   0   0   1   1   0   1   1   1   1   0   1   0   1   1   2   2   1   1   2   2   0   2   1   0   2   2   1   2   1   0   2   1   1   0   1   1   2   1   0   0   0   2   2   1   0   1   1   2   0   1   2   1   1   0   2   2   0   1   1   1   1   1   0   1   0   1   0   1   0   2   1   2   1   2   1   1   1   1   1   2   1   1   2   1   0   0   1   0   2   2   0
 MK-5-10                1   0   1   1   1   2   1   1   2   1   1   2   0   2   1   0   0   0   1   1   0   1   1   1   1   2   0   0   1   0   2   0   0   0   1   0   1   1   1   1   1   0   2   1   1   2   1   2   0   1   1   1   1   0   1   1   2   1   0   1   0   1   1   0   0   0   1   1   1   1   0   2   1   0   2   0   2   1   1   2   0   1   0   2   0   0   0   1   2   1   0   1   2   1   1   2   1   0   1   1   1   2   1   1   1   1   0   0   1   0   0   1   1   1   1   1   1   1   0   1   0   1   1   1   2   1   1   2   1   0   2   1   0   1   1   0   2   1   0   2   1   1   0   1   1   2   1   1   1   0   2   2   1   1   1   1   2   0   1   1   2   1   0   1   2   0   1   1   1   2   1   0   1   0   1   0   1   1   2   2   2   1   1   1   1   1   1   1   2   1   1   2   1   1   0   1   1   2   1   0
 MK-5-11                1   0   1   1   1   1   1   1   2   2   1   1   1   2   1   0   0   0   0   1   1   1   1   1   1   2   0   0   1   0   2   0   0   0   2   0   1   1   1   1   1   1   2   1   1   2   1   2   0   1   1   1   1   0   1   1   1   1   0   1   0   0   1   1   0   0   1   1   1   1   0   2   1   0   2   0   2   1   1   2   0   0   0   2   0   0   0   1   2   1   0   1   2   1   1   2   1   1   1   1   0   2   2   1   0   2   0   0   1   0   0   1   1   1   0   1   0   1   1   1   0   1   1   1   2   1   1   2   1   0   2   1   0   1   0   0   2   1   0   2   1   1   0   1   2   2   1   1   1   0   2   2   1   1   1   1   2   0   1   1   1   1   0   1   1   0   1   1   0   2   1   0   1   0   1   0   1   1   2   2   2   1   1   1   1   1   1   2   2   1   1   1   1   1   0   1   1   2   1   0
 MK-5-12                1   0   1   1   1   1   1   2   2   2   0   1   1   1   1   1   0   0   0   1   1   1   1   0   1   1   0   1   1   0   2   0   0   0   2   0   1   1   1   1   1   1   2   1   2   1   1   2   0   1   1   1   0   0   1   1   1   1   0   1   1   0   1   1   0   0   2   1   1   1   0   2   1   0   2   0   2   1   1   2   0   0   1   2   0   0   0   1   2   1   1   1   2   1   1   2   1   1   1   1   0   1   2   1   0   2   0   0   1   0   0   1   1   1   0   0   0   2   1   1   0   1   1   1   2   1   1   2   1   0   2   1   0   2   1   1   2   1   0   2   2   1   0   1   1   2   1   1   1   1   2   2   1   1   1   1   2   0   2   1   1   0   0   1   1   0   1   1   0   2   1   1   1   0   2   0   1   1   2   2   2   1   0   1   1   1   1   2   1   1   2   1   1   1   0   1   1   2   1   1
 MK-5-13                1   0   1   0   1   1   1   2   2   2   0   1   2   1   1   1   0   0   0   1   2   1   1   1   1   1   1   1   2   0   2   1   0   0   2   0   1   1   1   1   1   1   2   1   2   0   1   1   1   1   1   0   1   0   1   1   1   1   1   1   1   1   1   1   0   0   2   1   1   1   0   2   1   0   2   0   2   1   1   2   1   0   1   1   0   0   0   1   2   1   1   1   2   1   1   2   1   1   0   1   1   1   1   1   1   2   0   1   1   0   0   1   1   1   0   0   0   2   1   1   0   1   1   1   2   1   1   2   1   1   2   1   1   1   1   1   2   1   0   2   2   0   0   1   2   2   1   1   1   1   1   2   2   1   1   2   2   0   1   0   1   0   0   2   1   1   1   1   1   2   0   1   1   0   0   1   1   1   2   2   1   2   0   1   1   0   1   2   1   1   2   1   1   1   0   1   1   1   2   1
 MK-5-14                1   0   1   0   1   1   2   2   2   2   0   1   2   0   0   1   1   0   0   1   1   0   1   1   1   2   0   1   2   0   1   1   0   0   2   0   1   1   1   0   1   1   2   1   2   0   1   1   1   1   1   0   1   2   1   1   1   1   1   1   0   1   2   1   1   0   2   1   1   1   0   2   1   0   1   0   2   1   1   2   1   0   1   1   0   1   0   1   2   1   1   1   2   1   1   2   1   1   1   0   1   1   1   1   1   2   0   1   1   0   0   1   0   1   0   0   1   2   1   1   0   1   1   0   2   1   1   2   2   1   1   1   0   1   1   1   2   1   0   0   2   0   0   2   2   1   1   0   1   1   1   2   2   1   1   2   2   0   1   0   1   0   0   2   1   1   1   1   1   2   0   1   1   0   0   1   1   1   2   2   1   2   0   1   1   0   1   2   1   1   2   1   1   1   0   1   1   1   2   1
 MK-5-15                1   1   2   0   2   0   2   2   2   1   1   1   2   0   0   0   1   0   0   1   1   0   1   1   1   2   0   1   2   1   1   1   0   0   2   0   1   1   1   0   1   1   1   1   1   0   1   1   1   1   1   0   2   2   1   1   1   1   1   1   0   0   2   1   1   1   2   1   1   2   0   2   1   0   1   0   2   0   1   2   1   0   1   1   0   1   1   1   2   1   0   1   2   0   1   1   2   1   1   0   1   0   1   1   1   2   0   1   1   0   1   1   1   1   0   0   2   2   1   2   0   0   1   0   2   1   1   1   2   1   2   1   0   1   0   1   2   1   0   0   2   0   0   1   2   1   1   0   1   1   1   2   2   1   1   2   1   1   1   0   1   0   0   1   1   0   1   1   1   2   0   1   1   0   0   1   1   1   2   2   2   2   0   2   1   0   1   2   1   1   1   1   1   1   0   1   0   1   2   1
 MK-5-16                1   1   2   0   1   0   2   2   2   1   1   1   2   0   0   0   1   0   0   1   1   1   1   1   1   2   0   2   2   1   1   1   0   0   2   1   1   1   0   1   0   1   1   1   1   0   1   1   2   2   1   0   2   2   0   1   1   1   1   1   0   0   2   1   2   1   2   1   1   2   0   2   1   0   1   1   2   0   1   2   1   0   1   1   1   1   1   1   2   1   0   1   2   0   1   1   1   1   0   0   1   0   1   1   2   1   0   1   1   0   1   1   1   1   1   0   2   2   1   2   0   0   1   0   2   1   1   1   1   1   2   0   1   1   0   1   2   1   1   0   2   0   0   1   2   1   0   0   1   1   2   2   2   1   1   1   1   1   2   0   1   0   0   1   1   0   1   1   1   2   0   1   2   0   0   1   1   2   2   2   2   2   0   2   2   0   1   1   1   1   1   1   1   1   0   2   0   1   2   1
 MK-6-1                 0   1   2   1   1   1   1   2   1   2   2   2   2   1   0   0   2   1   0   0   1   1   0   1   2   0   1   1   1   0   1   1   2   0   1   1   2   1   1   2   1   1   1   1   1   2   1   0   0   1   1   2   1   1   1   1   2   2   2   0   0   1   0   1   1   0   1   0   1   0   2   1   2   1   1   2   0   1   0   0   2   1   1   1   1   0   1   1   1   0   0   0   0   0   1   2   1   0   0   1   1   0   1   1   0   1   1   2   1   2   1   1   1   0   0   0   1   2   2   1   1   1   1   0   1   1   0   2   1   0   1   0   2   0   1   1   1   1   2   1   2   0   0   0   1   2   2   1   0   0   1   2   0   2   1   1   0   1   0   1   0   2   0   0   1   1   1   2   1   1   2   1   0   0   0   2   0   1   0   0   0   2   1   1   1   1   2   1   1   0   0   2   0   0   1   2   0   1   0   1
 MK-6-2                 0   1   2   1   1   1   1   2   1   2   2   2   2   1   1   0   2   2   0   0   1   1   0   1   2   0   1   1   1   2   1   2   2   0   1   1   2   1   1   2   2   1   1   1   1   2   1   0   0   2   1   2   1   1   0   1   2   1   2   1   0   0   0   1   1   0   1   0   1   0   2   0   2   0   1   1   0   1   0   0   2   1   1   1   1   1   1   1   2   0   0   0   0   0   1   2   2   0   0   1   1   0   1   1   0   1   1   1   2   2   1   1   2   0   0   0   1   2   2   1   1   1   1   0   1   1   0   2   0   0   0   0   1   0   1   1   2   1   1   1   2   1   0   0   1   2   2   1   1   0   1   1   0   1   1   1   0   1   0   1   0   2   0   0   1   1   1   2   0   1   1   1   0   0   0   2   1   2   0   0   0   2   1   1   1   1   2   1   0   0   1   2   1   0   1   2   1   1   0   1
 MK-6-3                 0   1   1   1   1   1   1   2   1   1   2   2   2   0   1   1   2   2   0   0   2   1   0   1   2   0   1   1   1   2   1   2   1   0   1   1   2   1   1   2   2   1   1   1   0   2   1   2   0   2   1   2   1   1   0   1   1   1   2   0   0   0   0   1   2   1   1   0   1   0   1   0   2   1   1   0   0   1   0   0   2   1   1   1   1   1   1   1   1   0   0   0   0   0   0   2   2   1   0   1   0   0   1   0   0   1   1   0   2   2   1   1   2   0   0   1   1   2   2   2   1   0   1   0   0   1   1   2   0   1   0   0   1   0   1   1   2   1   1   1   1   1   0   0   1   2   2   1   1   0   1   1   0   1   1   1   0   1   1   1   0   2   0   0   1   1   1   2   0   1   1   1   1   0   0   2   1   2   0   0   0   2   1   2   1   1   2   1   0   0   1   2   1   1   0   2   1   0   0   1
 MK-6-4                 0   1   1   1   1   1   1   2   1   1   2   2   2   1   1   1   2   2   0   1   2   2   0   2   1   0   1   1   1   2   1   2   1   0   1   1   2   1   1   2   2   0   0   1   0   2   1   2   1   2   1   2   2   1   0   1   1   1   2   1   0   0   0   0   2   1   1   0   1   0   1   0   2   1   1   0   0   1   0   0   1   0   1   1   1   1   0   1   1   1   1   1   0   0   0   2   1   1   0   1   0   0   1   0   0   1   1   0   2   2   0   1   2   1   0   1   1   1   2   2   1   0   1   0   0   1   1   2   0   1   0   0   1   0   1   1   2   0   1   2   0   1   0   1   1   2   2   1   1   0   1   1   0   1   1   1   0   1   1   1   0   2   0   1   2   2   1   2   0   1   1   1   1   0   0   2   1   1   0   0   1   2   1   1   1   1   2   0   1   0   1   2   1   1   0   2   1   0   0   1
 MK-6-5                 0   1   1   1   1   1   1   2   1   1   2   2   2   1   1   2   1   2   0   1   2   2   0   2   1   0   1   1   0   2   1   2   1   0   1   1   2   1   1   2   2   0   0   1   0   2   1   2   1   1   1   1   2   1   0   1   1   1   2   1   0   1   0   0   2   1   0   0   2   0   1   0   1   1   1   0   0   1   0   1   1   0   1   1   2   1   0   1   1   1   1   1   0   0   0   2   1   0   0   1   0   0   1   0   1   1   0   0   2   2   0   1   2   1   0   2   1   2   2   2   1   0   1   0   0   1   1   0   1   0   0   0   1   0   1   0   2   0   1   2   1   1   0   0   1   2   1   1   1   0   1   2   0   1   2   1   0   1   1   1   0   1   0   1   2   2   1   2   0   1   1   0   1   0   0   2   1   1   1   0   1   1   2   1   1   2   2   1   1   0   1   2   1   1   0   2   1   1   0   1
 MK-6-6                 0   1   1   2   1   2   1   2   1   2   2   2   2   1   1   2   1   1   0   1   1   2   1   1   1   0   2   1   0   2   1   2   1   0   1   0   2   1   1   2   2   0   0   1   0   2   1   2   1   1   1   1   1   2   0   1   1   2   0   0   0   1   0   0   2   1   0   0   2   0   1   0   1   1   1   0   0   0   1   1   2   0   1   2   2   1   1   1   1   1   1   1   0   0   1   2   2   0   0   2   0   0   1   1   2   1   0   0   1   2   0   1   2   1   0   2   1   1   1   2   1   0   1   0   0   1   1   0   1   0   0   0   1   0   1   0   2   0   1   1   1   2   0   0   1   2   1   1   1   0   1   1   0   1   2   1   1   1   2   1   0   1   0   0   1   2   1   2   0   1   1   0   1   0   0   1   1   1   0   0   1   1   2   0   2   2   2   0   1   0   1   2   1   1   0   2   1   1   0   1
 MK-6-7                 0   1   1   2   1   2   1   2   1   1   2   2   2   1   0   2   1   1   0   1   1   2   0   2   1   0   1   1   0   2   1   2   2   0   0   0   2   1   1   1   1   0   0   0   0   2   1   2   1   1   1   1   1   2   0   0   2   2   0   0   1   1   0   1   2   1   0   1   2   0   1   1   1   1   1   0   0   0   1   1   2   0   1   1   2   1   1   1   1   1   1   1   0   0   1   2   1   0   0   2   0   1   1   1   2   1   0   0   1   2   2   1   2   1   2   2   1   2   1   2   2   0   1   0   0   1   1   0   1   0   0   0   1   0   1   0   2   1   1   1   1   1   0   0   1   2   1   1   1   0   2   1   0   2   2   1   0   1   2   1   0   0   0   0   1   2   1   2   0   2   1   1   1   0   0   1   1   1   0   0   1   1   2   0   2   2   2   0   1   0   1   2   0   1   1   2   0   1   0   1
 MK-6-8                 1   0   0   1   1   2   1   2   1   0   2   2   2   1   0   2   1   1   0   1   1   2   0   1   0   0   1   1   0   2   1   2   2   1   0   0   1   1   1   1   1   0   1   0   0   2   1   2   1   0   1   2   1   2   0   1   1   1   0   0   1   1   0   1   2   1   0   1   2   0   1   2   1   1   1   0   0   0   1   0   2   1   1   1   2   1   1   1   1   1   1   1   0   0   1   1   1   0   1   2   0   2   1   1   1   1   0   0   1   1   2   1   2   1   2   2   1   2   1   1   1   0   1   0   0   1   1   0   1   0   0   1   1   0   1   1   2   1   0   1   1   0   0   0   2   2   1   2   1   0   2   1   0   2   2   1   0   1   2   1   0   0   0   1   1   2   1   1   0   2   1   1   1   0   0   1   1   1   0   0   0   0   2   0   2   1   2   1   1   0   1   2   0   1   1   2   0   2   0   2
 MK-6-9                 1   0   0   1   1   2   1   2   1   0   1   2   2   0   0   2   1   1   1   1   1   2   0   1   0   1   1   1   0   2   1   2   2   0   0   1   1   0   1   1   1   0   1   0   0   2   1   2   1   0   1   2   1   2   1   1   0   1   1   0   1   1   1   1   1   2   0   1   2   0   1   1   1   1   1   0   0   0   1   0   2   1   2   1   2   1   2   0   1   1   0   0   0   0   1   1   1   0   0   2   1   1   1   1   1   1   0   0   1   1   2   1   2   1   2   2   0   2   1   1   1   2   1   0   0   1   1   0   1   0   0   0   1   1   1   1   2   1   0   1   1   0   0   1   2   2   1   1   1   1   1   0   0   1   2   1   0   1   2   1   0   0   0   1   1   2   1   1   0   2   1   1   1   0   0   1   1   2   0   1   1   0   2   0   1   1   2   1   1   0   1   2   0   1   1   2   0   2   0   2
 MK-6-10                1   0   1   0   1   2   0   2   2   0   0   2   1   0   0   2   1   1   1   1   0   2   0   1   0   1   1   1   1   2   1   1   2   0   0   1   0   0   1   1   2   0   1   0   0   2   1   2   1   0   1   2   1   2   1   1   0   1   1   0   1   1   1   2   1   2   1   1   2   0   2   2   2   1   1   1   0   0   0   0   2   2   1   1   2   1   2   0   1   0   0   0   0   0   1   1   1   0   0   2   2   1   1   1   1   2   0   0   1   0   2   1   1   1   2   2   1   1   1   1   1   2   0   0   0   1   1   0   1   0   0   0   1   1   1   1   2   1   1   1   0   0   0   0   1   2   1   1   1   1   1   0   0   1   2   1   0   2   2   1   0   0   0   1   1   2   1   1   1   2   1   1   1   1   0   1   1   1   1   1   1   1   2   0   0   1   2   1   1   0   1   1   0   0   1   2   0   1   0   2
 MK-6-11                0   0   1   0   1   2   0   2   1   1   0   2   1   0   0   2   1   1   1   1   0   2   0   1   0   1   1   1   1   2   1   1   2   0   0   1   0   0   1   1   1   0   1   0   0   2   1   2   1   0   2   2   1   2   1   1   0   1   0   1   1   1   2   1   1   2   1   1   1   0   2   2   2   1   1   1   0   1   0   0   2   2   0   1   2   1   2   0   1   0   0   0   0   2   1   1   1   0   0   2   2   1   1   1   1   2   0   0   0   1   2   1   1   1   2   2   1   1   1   0   1   1   0   1   1   1   1   1   1   0   0   0   1   1   1   1   2   1   1   1   1   1   0   0   1   2   0   1   1   1   1   0   0   1   1   1   0   2   1   1   0   1   0   1   1   2   1   1   1   0   1   1   1   1   0   2   1   1   1   1   1   2   2   0   0   2   2   1   1   0   0   1   0   0   2   2   0   1   0   2
 MK-6-12                0   0   1   1   2   2   0   2   1   1   0   2   1   0   0   2   1   1   1   1   0   1   0   1   0   1   1   1   1   2   2   1   1   0   0   2   2   0   1   1   1   1   1   0   0   2   1   2   1   0   1   2   2   2   1   1   0   1   0   1   2   1   1   1   1   1   1   1   0   0   2   2   2   1   0   1   0   2   0   2   2   2   0   1   2   1   2   1   1   0   0   1   0   2   1   1   1   0   0   1   2   1   1   1   1   2   0   0   0   1   2   1   1   1   2   2   1   2   1   0   1   1   0   1   2   1   1   1   1   0   0   0   1   1   1   1   2   1   1   1   1   1   0   0   1   2   0   1   1   1   1   0   0   1   1   1   1   2   1   1   0   1   0   1   1   2   2   1   1   0   1   2   2   2   0   2   1   1   1   1   1   2   2   1   0   2   2   1   2   0   0   1   0   0   2   2   0   1   1   2
 MK-6-13                0   0   2   1   2   2   0   2   1   1   0   2   2   0   0   2   0   1   1   1   0   1   0   1   1   1   0   1   0   2   2   2   1   0   0   2   2   0   1   1   1   1   1   1   0   2   1   2   1   0   1   2   2   2   1   1   1   1   0   1   2   1   1   1   1   1   0   1   0   0   2   2   2   1   0   1   1   2   0   2   2   2   0   1   2   1   2   1   1   2   0   1   0   2   1   1   1   1   1   2   2   2   2   1   1   1   0   0   0   1   2   1   1   2   2   2   1   2   1   0   1   0   0   1   1   1   0   1   2   0   0   0   2   1   1   1   2   2   0   1   0   1   0   0   0   2   0   1   0   1   1   0   0   1   0   1   1   2   1   1   0   1   0   1   1   2   2   1   1   0   1   2   2   1   1   2   1   1   1   1   1   2   2   1   0   2   2   1   1   0   0   1   0   0   2   1   0   1   1   1
 MK-6-14                0   0   2   1   1   1   0   2   1   2   0   2   1   0   0   2   0   1   1   1   0   1   0   2   1   1   0   1   0   2   2   2   1   0   0   2   2   0   2   1   1   1   1   1   0   2   1   2   1   0   1   2   2   0   1   2   1   1   0   1   2   1   1   1   1   0   0   1   0   1   2   2   2   1   0   1   1   2   1   2   2   2   0   0   2   1   2   1   1   2   0   1   0   2   1   2   1   1   1   2   2   1   2   1   1   1   1   0   0   1   2   1   1   2   1   2   2   2   1   0   1   1   0   1   1   2   0   1   2   1   0   0   2   1   1   1   2   2   0   1   0   1   1   0   0   1   0   1   0   1   1   0   0   1   1   1   1   2   2   0   0   1   0   1   1   2   2   1   1   0   1   1   1   1   1   2   0   1   1   1   1   2   2   1   1   2   2   1   1   1   0   1   0   0   2   1   0   1   1   1
 MK-6-15                0   0   1   1   1   1   0   2   1   2   0   2   1   0   1   2   0   1   2   0   0   0   0   2   1   2   0   1   0   2   2   2   1   0   0   2   2   0   1   2   1   1   1   1   1   2   1   2   1   0   1   2   2   1   1   2   1   1   0   1   1   1   2   1   1   0   0   1   0   1   2   2   2   1   1   0   1   1   1   2   2   2   0   0   2   1   2   1   1   1   0   1   0   1   1   2   1   1   1   2   2   1   2   1   1   1   1   0   0   1   2   0   1   2   1   2   2   2   1   0   1   1   0   1   1   2   1   0   2   0   0   0   1   2   1   1   2   2   0   1   0   1   2   1   0   1   0   1   0   1   2   0   0   1   1   1   1   2   2   0   0   1   1   1   1   2   2   1   1   0   1   1   1   1   1   2   0   2   1   1   1   2   2   0   1   2   2   1   1   1   0   1   1   1   1   1   0   1   1   1
 MK-6-16                2   1   1   1   1   1   0   1   1   2   0   2   0   0   1   2   1   1   2   0   0   1   0   2   1   2   0   1   0   2   2   2   0   0   0   2   2   1   1   2   1   2   1   1   0   2   1   1   1   0   0   2   1   1   1   2   1   1   0   1   2   1   1   1   2   0   0   1   1   0   2   2   2   1   1   1   1   1   1   2   1   2   0   0   2   2   1   1   2   0   1   2   0   1   1   2   1   1   1   2   2   1   1   1   2   1   0   0   0   1   2   0   1   2   1   2   2   2   1   0   1   1   0   1   1   2   1   0   2   0   0   0   0   2   1   1   2   1   0   1   0   1   2   1   0   1   0   1   1   1   1   0   0   1   0   2   1   2   2   0   0   1   0   1   1   2   2   1   2   0   1   1   0   1   1   2   0   2   1   1   1   2   1   0   1   2   2   1   2   1   0   1   1   1   1   1   1   1   1   2
 
!****************************************** Phenotypic Data **********************************************************
!-100.0 is resevred for missing phenotype
SimulatedTrait1        11.4715    9.7439    8.9941    8.2589   10.9439    9.3599    9.2897    9.3137   10.9934   10.6934   10.6077   10.5433   11.1716    9.8146    8.0933   11.6457   10.3415    9.3707   10.5130   11.7549   10.1231   10.1845   10.1033    8.2220    9.9863   11.1659    9.9712   11.3074    8.7833    9.1585   10.8510   10.7226    9.5432    9.5033    9.2929   11.5368   10.1992   10.8448    9.2198   10.4052   11.2663    7.7753   10.0665    8.2420    8.1513    8.9860   10.9005   11.4621   10.5839   10.8455   11.9025    9.0317    9.4430    9.3071   10.0653    9.2498   10.3630   11.1674    9.3257   11.0217   10.1080   10.0581    9.3667    8.2993   10.4112    8.7721   10.1652   10.7725   11.3232    8.2548    8.4852    9.8986    9.9927   10.9015    9.5685   10.5163    9.2747    9.3401   10.8235    9.6720    9.6008   10.0607   10.1886   11.1918   10.1256   10.7822    9.6041   11.2158   11.1613    8.9139   10.1531    9.2350    8.6651    8.9842    9.8131    9.7507   10.2734   10.4460    8.9950   10.4506    8.0534    9.0459    8.8827   10.6099   10.4068    8.7440   10.7034   10.8389   10.8367   11.2513    8.6784   11.4170    9.0932    8.0996    9.8576    9.9329    9.8396    9.4984   12.0231   11.4361    9.7688   10.3109    9.6257    9.8360   10.1259   10.0144   11.0978   10.4827    9.9042   11.0969   10.0569    7.9724    8.5585   10.6607   11.1151   12.2159   11.8910   10.0755   10.5030   10.5757   10.7097    9.2944    8.8371    9.8713    9.4245   11.9543   11.2222    9.7109   10.1712    9.6939    9.4332    9.6912    9.6461    9.0701   10.5157   10.0803    9.1380    8.7688    9.4514   10.9094   10.8184   10.5041    9.8684   10.8126   10.3000    9.6832    9.6036    9.5951    9.9562   10.8848   10.6043   10.5963    9.3951    8.9702    8.3355   10.6549    9.1175   10.1723    8.5971   11.2995   11.0011    9.4814   10.3081    8.9153    9.5113   10.8894    8.9533    9.9602   12.4507   10.4890    9.3214    9.6815   10.7059    8.9322   10.3951   10.8362   12.3199   10.3473    9.3959    9.1702
 
