# Supplementary material for: Inclusive Composite Interval Mapping of QTL by Environment Interactions in Biparental Populations
Source: PLoS One. 2015 Jul 10;10(7):e0132414. doi: 10.1371/journal.pone.0132414 (PMC4498613; doi:10.1371/journal.pone.0132414)
Supplement: S2 File — (ZIP) [file pone.0132414.s002.zip › F2 population/e=1/run_00107.met]

!**********************Note: lines staring with "!" are remarks and will be ignored in the program********************
!*********************************General Information**********************************
!Assuming F1 = P1 x P2, populations available in QTL IciMapping are: 
!  1, P1BC1F1 = P1 x F1, the first backcrossing where P1 is used as the recurrent parent;
!  2, P2BC1F1 = P2 x F1, the first backcrossing where P2 is used as the recurrent parent;
!  3, F1DH, F1-derived doubled haploids; 
!  4, RIL or F1RIL, recombination inbred lines through the repeated selfing of F1;
!  5, P1BC1RIL, recombination inbred lines through the repeated selfing of P1BC1F1;
!  6, P2BC1RIL, recombination inbred lines through the repeated selfing of P2BC1F1;
!  7, F2, the selfing generation of F1;
!  8, F3, the selfing generation of F2;
!  9, P1BC2F1, the second backcrossing where P1 is used as the recurrent parent; 
! 10, P2BC2F1, the second backcrossing where P2 is used as the recurrent parent;
! 11, P1BC2RIL, recombination inred lines through the repeated selfing of P1BC2F1; 
! 12, P2BC2RIL, recombination inred lines through the repeated selfing of P2BC2F1; 
! 13, P1BC1F2, the selfing generation of P1BC1F1; 
! 14, P2BC1F2, the selfing generation of P2BC1F1; 
! 15, P1BC2F2, the selfing generation of P1BC2F1; 
! 16, P2BC2F2, the selfing generation of P2BC2F1; 
! 17, P1BC1DH, P1BC1F1-derived doubled haploids; 
! 18, P2BC1DH, P2BC1F1-derived doubled haploids; 
! 19, P1BC2DH, P1BC2F1-derived doubled haploids; 
! 20, P2BC2DH, P2BC2F1-derived doubled haploids; 
   7      !Mapping Population (see remarks above)
   2      !Mapping Function (1 for Kosambi; 2 for Haldane; 3 for Morgan)
   2      !Marker Space Type (1 for intervals; 2 for positions)
   1      !Marker Space Unit(1 for centiMorgans; 2 for Morgan)
   6      !Number of Chromosomes (or Linkage Groups)
 200      !Size of the mapping population
   1      !Number of environments
 
!***************************************** Chromosomes and Linkage Maps **********************************************
!Chromosome                 NumMarkers
-CH1                        16
-CH2                        16
-CH3                        16
-CH4                        16
-CH5                        16
-CH6                        16
!Linkage map (Marker name followed by position or the interval length)
 MK-1-1                1     0.000
 MK-1-2                1    10.000
 MK-1-3                1    20.000
 MK-1-4                1    30.000
 MK-1-5                1    40.000
 MK-1-6                1    50.000
 MK-1-7                1    60.000
 MK-1-8                1    70.000
 MK-1-9                1    80.000
 MK-1-10               1    90.000
 MK-1-11               1   100.000
 MK-1-12               1   110.000
 MK-1-13               1   120.000
 MK-1-14               1   130.000
 MK-1-15               1   140.000
 MK-1-16               1   150.000
 MK-2-1                2     0.000
 MK-2-2                2    10.000
 MK-2-3                2    20.000
 MK-2-4                2    30.000
 MK-2-5                2    40.000
 MK-2-6                2    50.000
 MK-2-7                2    60.000
 MK-2-8                2    70.000
 MK-2-9                2    80.000
 MK-2-10               2    90.000
 MK-2-11               2   100.000
 MK-2-12               2   110.000
 MK-2-13               2   120.000
 MK-2-14               2   130.000
 MK-2-15               2   140.000
 MK-2-16               2   150.000
 MK-3-1                3     0.000
 MK-3-2                3    10.000
 MK-3-3                3    20.000
 MK-3-4                3    30.000
 MK-3-5                3    40.000
 MK-3-6                3    50.000
 MK-3-7                3    60.000
 MK-3-8                3    70.000
 MK-3-9                3    80.000
 MK-3-10               3    90.000
 MK-3-11               3   100.000
 MK-3-12               3   110.000
 MK-3-13               3   120.000
 MK-3-14               3   130.000
 MK-3-15               3   140.000
 MK-3-16               3   150.000
 MK-4-1                4     0.000
 MK-4-2                4    10.000
 MK-4-3                4    20.000
 MK-4-4                4    30.000
 MK-4-5                4    40.000
 MK-4-6                4    50.000
 MK-4-7                4    60.000
 MK-4-8                4    70.000
 MK-4-9                4    80.000
 MK-4-10               4    90.000
 MK-4-11               4   100.000
 MK-4-12               4   110.000
 MK-4-13               4   120.000
 MK-4-14               4   130.000
 MK-4-15               4   140.000
 MK-4-16               4   150.000
 MK-5-1                5     0.000
 MK-5-2                5    10.000
 MK-5-3                5    20.000
 MK-5-4                5    30.000
 MK-5-5                5    40.000
 MK-5-6                5    50.000
 MK-5-7                5    60.000
 MK-5-8                5    70.000
 MK-5-9                5    80.000
 MK-5-10               5    90.000
 MK-5-11               5   100.000
 MK-5-12               5   110.000
 MK-5-13               5   120.000
 MK-5-14               5   130.000
 MK-5-15               5   140.000
 MK-5-16               5   150.000
 MK-6-1                6     0.000
 MK-6-2                6    10.000
 MK-6-3                6    20.000
 MK-6-4                6    30.000
 MK-6-5                6    40.000
 MK-6-6                6    50.000
 MK-6-7                6    60.000
 MK-6-8                6    70.000
 MK-6-9                6    80.000
 MK-6-10               6    90.000
 MK-6-11               6   100.000
 MK-6-12               6   110.000
 MK-6-13               6   120.000
 MK-6-14               6   130.000
 MK-6-15               6   140.000
 MK-6-16               6   150.000
!*********************************** Marker Types ********************************************************************
!Co-dominant marker: When heterozygote F1 is present, P1 is coded as 2, F1 is coded as 1, and P2 is coded as 0; Otherwise, P1 is coded as 2, and P2 is coded as 0. 
!Dominant marker: When heterozygote F1 is present, P1 and F1 are coded as 12, and P2 is coded as 0; Otherwise, P1 is coded as 2, and P2 is coded as 0.  
!Recessive markers: When heterozygote F1 is present, P1 is coded as 2, and F1 and P2 are coded as 10; Otherwise, P1 is coded as 2, and P2 is coded as 0. 
!Missing marker is coded as -1. 
 MK-1-1                 2   1   2   2   1   0   1   2   0   2   1   1   1   1   0   1   0   2   0   1   1   2   2   0   1   1   1   0   0   2   2   1   1   1   1   0   1   1   1   2   1   1   1   0   1   1   1   1   2   2   2   0   2   2   1   1   0   1   2   1   1   2   0   2   1   1   1   0   1   1   0   2   2   1   1   1   2   2   1   0   2   2   1   2   1   2   1   1   2   2   2   1   2   0   1   0   1   0   0   1   1   1   1   2   2   1   1   1   0   0   1   0   1   0   2   1   1   1   1   1   1   1   2   1   0   1   1   1   1   0   1   2   1   0   0   0   0   2   1   1   1   2   2   2   1   2   1   1   0   1   1   0   1   1   1   0   1   0   2   1   1   2   0   0   0   2   2   0   1   1   1   0   0   2   1   1   1   1   0   1   1   0   1   0   1   0   2   0   1   0   2   2   2   1   1   2   0   2   2   2
 MK-1-2                 2   1   2   2   1   0   1   2   0   1   1   1   1   1   1   1   0   2   0   1   1   2   2   1   1   0   1   0   1   2   2   0   1   0   1   0   1   1   1   2   1   1   1   0   1   1   2   1   2   2   1   0   2   1   1   1   0   1   2   1   1   1   0   2   1   1   1   1   1   0   1   2   2   1   1   1   2   2   2   0   2   1   1   2   1   1   1   1   2   2   2   1   2   0   1   0   1   0   0   1   1   1   1   2   2   1   1   1   1   0   1   0   1   0   1   1   1   1   1   1   1   1   2   0   0   1   0   1   1   0   1   2   1   0   1   1   0   2   1   1   1   2   2   2   1   2   1   0   0   1   1   1   1   1   1   0   2   1   2   1   1   2   0   0   0   2   2   0   1   1   1   0   1   2   1   1   1   1   0   1   1   0   1   0   1   0   2   0   1   0   2   1   2   1   1   2   0   2   2   2
 MK-1-3                 1   1   1   2   1   0   2   2   0   2   1   1   1   1   1   1   0   2   0   1   2   2   2   1   1   0   1   1   1   2   2   0   1   0   1   0   2   1   1   2   2   1   0   0   1   1   2   1   2   1   1   0   2   1   2   1   0   1   2   1   1   1   0   2   1   0   1   1   1   0   1   2   1   1   2   1   2   2   2   0   1   1   1   2   1   1   1   1   2   2   2   1   2   0   1   1   1   1   0   1   0   1   1   2   2   1   1   1   1   0   1   0   2   0   1   1   1   1   1   1   1   2   2   0   0   1   0   1   1   1   1   2   1   0   1   2   0   2   1   1   1   2   2   2   1   2   1   0   0   2   1   1   2   1   1   0   2   1   2   1   1   2   0   0   0   2   2   0   1   0   1   0   1   1   1   2   1   1   1   1   1   0   1   0   1   0   1   0   1   0   2   1   2   1   1   2   1   2   2   2
 MK-1-4                 1   1   2   1   1   0   2   1   0   2   1   1   1   1   0   1   1   2   0   0   2   2   1   2   1   0   1   1   1   2   2   0   1   0   1   0   1   0   1   2   1   1   0   0   1   1   1   0   2   1   1   1   2   1   2   0   0   1   2   1   1   1   0   2   1   0   1   1   1   0   1   2   1   2   2   0   2   2   2   0   1   1   1   2   1   1   1   1   2   2   2   2   2   1   1   1   1   1   0   1   1   0   1   2   2   1   1   1   1   0   1   0   2   1   1   1   1   1   1   1   1   2   2   0   0   1   0   1   1   1   1   1   1   0   1   2   1   2   1   0   1   2   2   2   1   2   0   0   0   1   1   1   2   1   1   0   2   1   2   1   1   2   0   0   0   2   2   1   1   0   1   0   1   2   1   2   1   1   1   1   1   0   1   0   1   0   1   0   1   0   2   1   2   1   1   1   1   2   1   2
 MK-1-5                 1   0   2   1   1   0   1   0   0   2   1   1   0   1   1   1   1   2   1   0   2   2   2   2   1   0   1   1   1   2   2   0   1   0   1   0   2   0   1   2   1   1   1   1   1   1   2   1   2   1   1   1   2   2   2   1   0   1   1   1   1   1   1   2   1   1   1   1   0   0   0   1   1   2   2   0   2   2   2   0   1   1   1   2   1   1   1   1   2   2   2   1   1   1   1   1   1   1   0   1   1   0   1   2   2   1   1   1   1   1   1   0   2   1   1   1   1   0   1   1   1   2   2   0   0   1   0   1   1   0   1   1   1   0   1   2   1   2   1   0   1   2   2   2   1   1   0   0   0   1   1   1   2   0   1   0   2   1   2   1   1   2   0   0   0   2   2   1   1   0   1   0   1   2   1   2   1   1   1   1   1   0   1   1   1   0   2   0   1   0   1   1   2   2   1   1   1   1   1   1
 MK-1-6                 1   0   2   1   0   0   1   0   0   2   1   1   0   1   0   1   1   1   1   0   2   2   2   2   1   1   1   1   1   2   2   0   0   0   1   0   2   0   1   2   0   0   1   1   1   2   2   2   2   2   1   1   2   2   2   1   0   1   1   0   1   1   1   2   1   0   1   1   0   0   0   1   1   2   2   0   1   2   1   0   1   1   0   2   1   1   2   1   2   2   2   1   1   0   2   1   1   1   0   1   1   1   1   2   2   1   1   2   1   0   1   0   2   1   1   1   1   0   1   2   1   2   2   0   0   2   0   1   1   0   1   0   1   0   1   2   2   1   1   0   1   1   1   2   1   1   0   0   0   1   1   1   2   0   2   0   1   1   2   1   1   2   0   0   1   2   2   1   1   0   1   0   0   1   1   2   1   1   1   1   2   0   1   2   1   0   2   0   1   0   1   0   2   2   1   2   1   1   1   1
 MK-1-7                 1   0   2   1   0   0   2   0   0   2   1   1   0   0   0   1   1   1   1   0   1   1   2   2   1   1   1   1   1   2   2   0   0   0   1   1   2   1   1   1   0   0   0   1   1   1   2   2   1   2   1   1   1   2   2   1   0   1   1   1   1   1   1   2   1   0   1   1   0   0   0   1   1   1   2   0   2   2   1   0   1   1   0   2   1   1   2   1   2   2   1   1   2   0   1   1   1   1   0   1   0   1   1   2   2   2   1   2   1   0   1   0   2   1   1   1   1   1   1   2   1   2   1   0   0   2   0   1   1   1   1   0   1   0   1   1   2   1   1   0   2   1   1   2   1   1   0   1   0   1   2   1   2   0   1   0   1   1   2   1   1   1   0   0   1   2   2   1   1   1   1   0   0   2   1   2   1   1   1   2   2   0   1   1   1   1   2   1   1   0   1   0   2   2   1   2   1   1   1   1
 MK-1-8                 1   0   2   1   1   0   2   0   0   2   1   1   0   0   0   1   2   0   1   0   1   1   1   2   1   2   0   1   1   2   2   0   0   0   1   2   2   2   1   1   0   0   0   2   1   0   2   2   2   2   1   1   1   2   2   1   0   1   1   2   1   1   2   2   1   0   1   1   0   0   0   0   1   1   2   0   1   2   2   0   1   1   1   2   1   0   1   1   2   2   1   0   1   0   1   1   2   1   0   1   0   1   0   1   2   2   1   2   1   0   1   0   2   1   1   1   2   1   1   2   1   2   1   0   0   2   1   1   1   1   1   0   1   0   2   1   1   1   1   0   2   1   1   2   1   1   0   1   1   1   2   1   2   0   2   0   1   1   1   1   1   1   1   0   1   2   2   1   1   1   1   1   0   2   1   2   1   0   1   1   2   1   1   1   1   1   2   1   1   0   1   1   2   2   0   2   1   0   1   1
 MK-1-9                 2   0   2   1   2   0   2   0   0   2   1   0   1   0   0   0   2   0   1   0   1   1   1   2   1   2   1   2   1   2   2   0   0   0   1   1   2   2   0   1   0   0   0   2   2   0   1   2   2   1   1   1   1   2   1   1   0   1   1   0   1   0   1   2   0   0   2   1   1   0   0   0   1   1   2   0   1   2   2   0   1   1   2   2   2   0   1   1   2   2   0   0   1   0   1   0   2   1   0   1   0   1   0   1   2   2   1   1   0   0   1   0   2   1   1   2   2   1   1   2   1   2   0   0   0   2   1   1   1   1   2   1   1   1   2   1   1   1   1   0   2   0   1   2   1   1   1   0   1   1   2   1   2   0   1   0   1   1   1   1   1   1   1   0   1   2   2   1   2   1   1   1   0   2   1   2   1   0   1   1   1   1   1   1   1   1   2   1   0   0   1   1   2   1   0   1   1   0   1   1
 MK-1-10                2   0   2   1   2   0   1   0   1   2   1   0   1   0   0   0   2   1   1   0   1   1   1   2   1   2   1   2   1   1   1   0   0   1   1   1   2   2   0   1   0   0   0   2   2   0   1   2   1   1   2   1   1   2   1   1   0   1   1   0   1   0   1   2   0   1   2   2   1   0   0   0   1   1   2   0   1   2   2   0   1   1   2   2   2   1   1   1   2   2   1   0   2   0   1   0   2   1   1   1   0   1   0   2   2   2   1   1   0   0   2   0   2   0   1   2   2   1   2   1   2   2   0   0   0   2   1   0   1   1   2   1   1   1   2   1   2   1   1   0   2   0   2   2   1   1   2   0   1   0   2   1   2   0   1   0   1   1   1   1   1   1   1   0   1   1   2   1   2   1   1   1   0   2   1   2   1   1   0   1   2   1   1   2   1   1   2   1   1   0   1   1   2   1   1   2   0   1   2   1
 MK-1-11                1   1   2   1   2   0   1   0   1   2   1   1   1   0   1   0   1   1   1   0   1   1   1   2   1   1   1   2   0   1   1   0   0   1   1   1   2   1   1   1   1   0   1   2   2   0   1   2   1   1   2   1   1   2   1   2   1   1   1   0   1   0   1   2   0   1   2   2   2   0   0   0   1   1   2   0   1   2   2   1   1   1   2   1   2   1   1   1   1   2   1   1   2   0   1   1   2   1   0   1   0   0   0   2   1   2   1   1   0   0   2   1   1   0   1   2   1   1   2   0   1   2   0   1   0   2   1   0   1   0   2   1   1   1   2   1   2   1   1   0   2   0   1   2   1   0   2   0   0   0   2   1   2   0   1   0   1   1   1   1   1   1   1   0   1   1   1   1   0   1   1   1   0   2   0   2   1   1   0   0   2   1   0   2   0   1   1   1   1   0   1   1   2   1   1   2   2   2   2   1
 MK-1-12                0   1   2   1   2   0   1   0   1   2   1   1   1   0   1   0   0   0   1   0   1   1   2   1   1   1   1   2   1   1   1   0   0   1   0   1   2   1   1   1   1   0   1   2   2   0   1   2   1   1   2   1   1   1   1   2   1   1   1   0   1   0   1   1   0   1   1   2   2   0   0   1   2   2   2   0   1   2   2   1   1   1   2   1   2   1   1   1   2   2   1   1   1   0   1   1   2   1   0   1   0   1   0   2   1   2   1   1   0   0   2   2   1   0   2   2   1   1   2   0   1   2   0   1   0   1   1   0   2   0   2   0   1   2   1   1   1   1   1   0   1   0   1   2   1   0   2   1   0   0   1   2   2   0   1   1   0   1   1   1   1   1   1   1   1   1   0   1   0   1   1   1   0   1   0   2   0   1   0   1   2   1   0   1   0   0   1   2   1   1   1   2   2   1   1   2   2   2   2   1
 MK-1-13                0   1   2   1   2   0   0   0   1   2   1   1   1   0   1   0   0   0   1   0   2   1   2   1   1   1   1   2   1   1   1   1   0   1   0   1   1   1   1   1   1   0   0   2   2   0   1   2   1   1   2   1   1   1   1   1   1   1   1   0   2   0   1   1   0   1   2   1   2   0   1   1   2   2   2   0   1   2   2   1   0   1   2   1   2   0   1   1   2   2   1   1   1   1   1   1   2   1   1   1   0   1   1   2   1   2   0   0   0   0   2   2   1   0   2   2   1   1   2   2   2   2   0   2   0   2   1   0   2   0   2   0   1   2   1   1   1   0   1   1   1   0   1   2   1   0   2   1   0   0   1   2   2   0   1   1   0   1   1   2   1   2   1   1   1   1   0   0   0   1   1   1   0   1   0   2   0   1   0   1   2   1   0   1   0   0   0   1   1   1   2   2   2   1   1   2   2   2   2   1
 MK-1-14                0   1   2   1   2   1   0   1   1   1   1   1   1   0   1   0   0   0   1   1   2   2   2   1   1   1   1   2   1   1   1   1   0   1   0   1   1   0   1   1   2   0   0   2   1   0   0   1   1   1   2   1   1   1   0   1   1   2   2   0   1   1   1   1   0   1   2   0   1   0   2   1   2   2   2   1   1   1   1   2   0   1   2   1   2   0   1   0   2   2   1   1   1   1   1   2   2   1   1   1   0   1   1   2   1   2   0   1   0   0   2   2   1   0   1   1   1   1   2   1   2   2   0   1   1   1   1   0   1   0   2   0   1   2   1   1   2   0   2   1   1   0   1   0   1   0   1   1   0   0   1   2   2   0   0   1   0   1   1   1   1   2   1   1   1   1   0   0   0   0   1   1   0   1   0   2   1   1   0   2   2   1   0   1   0   0   0   1   0   1   2   2   2   1   1   2   1   2   2   1
 MK-1-15                0   1   2   1   1   1   0   1   2   1   1   1   1   0   1   0   0   0   1   1   2   2   2   1   1   1   1   2   1   1   2   1   0   1   2   1   0   0   1   1   2   0   0   2   1   0   0   1   1   1   2   1   1   1   0   1   1   2   1   0   1   1   1   1   0   1   2   0   1   1   2   1   2   2   2   1   1   1   1   2   0   1   2   1   2   0   1   1   2   1   1   1   1   1   1   2   2   0   2   1   1   1   1   2   1   2   0   1   0   0   2   2   1   0   1   1   1   1   2   1   2   2   0   1   1   0   1   0   1   0   2   0   1   2   1   1   2   0   2   1   1   0   1   0   1   0   1   1   0   0   1   2   2   0   0   1   1   1   1   1   1   2   2   2   0   1   0   0   0   0   1   1   0   1   0   1   1   1   0   2   1   1   0   1   0   0   1   1   0   1   1   1   1   1   1   1   1   2   2   1
 MK-1-16                1   1   2   1   1   1   0   1   2   1   1   1   2   1   1   1   1   0   1   1   2   2   2   1   1   1   1   2   1   1   2   2   0   1   1   2   1   0   1   1   2   0   0   1   1   0   0   2   1   2   2   2   1   1   0   2   1   1   1   0   1   1   0   0   0   1   2   0   2   1   2   0   1   1   2   1   1   2   1   2   0   1   2   1   2   0   1   1   2   1   1   2   1   1   1   1   2   0   2   1   1   1   1   2   1   2   0   1   0   0   1   2   0   0   1   1   1   2   2   1   2   1   0   1   1   0   2   0   1   0   2   1   0   2   1   1   2   1   2   1   1   0   1   0   1   0   1   0   0   0   1   2   1   0   0   1   1   1   1   1   1   1   2   2   0   1   0   0   0   0   1   1   0   1   0   1   1   1   1   2   1   1   0   1   0   0   2   1   0   1   1   1   1   1   1   0   1   2   2   2
 MK-2-1                 1   1   2   1   1   0   2   1   0   0   2   0   1   0   0   0   2   1   0   2   1   1   1   2   2   0   1   2   0   0   1   2   1   0   1   0   1   1   0   1   2   1   2   0   1   1   0   1   1   1   1   0   0   2   1   2   1   1   1   1   1   1   0   1   0   0   1   1   0   0   0   2   2   1   1   2   0   2   2   1   1   0   1   1   1   1   1   1   2   2   0   0   1   1   1   2   2   0   1   1   1   1   1   2   1   0   1   0   2   0   2   2   2   1   1   0   0   0   0   1   1   1   0   0   1   1   1   0   2   2   0   1   1   1   0   0   1   1   1   0   2   2   1   2   1   2   1   1   1   1   2   2   2   2   1   2   2   2   2   0   1   1   1   1   1   1   0   2   1   2   2   1   1   2   1   2   2   1   0   2   0   1   1   2   0   2   1   1   1   1   1   0   1   2   2   2   2   2   1   1
 MK-2-2                 0   1   2   1   1   0   2   1   0   0   2   0   1   1   0   0   2   1   1   2   1   1   1   2   2   0   1   2   0   0   1   2   1   0   1   1   2   1   0   1   2   1   2   0   1   1   0   1   1   1   1   0   0   2   0   2   1   1   1   1   1   1   0   1   1   0   0   1   0   1   0   0   2   1   1   2   0   2   2   1   0   0   1   1   1   1   1   1   2   2   0   0   1   1   1   2   2   0   2   1   0   2   1   2   0   0   0   0   2   0   2   2   2   0   0   0   0   0   0   1   1   1   0   0   1   1   1   0   1   2   0   1   1   1   0   0   1   1   1   1   2   2   1   2   1   2   1   1   2   1   1   2   2   2   1   2   1   2   2   0   1   1   0   1   1   1   0   2   1   2   2   1   1   1   1   2   2   1   0   0   0   1   1   2   0   2   1   1   1   1   1   0   1   2   2   1   1   2   1   1
 MK-2-3                 0   1   2   1   1   0   2   1   0   0   1   0   1   1   0   1   2   1   1   2   1   1   1   2   2   0   1   2   0   0   1   2   2   0   1   1   2   0   0   1   2   1   2   1   1   1   0   1   1   1   1   0   0   2   0   2   1   2   1   1   1   1   1   1   1   0   1   1   0   1   0   0   2   1   0   2   1   2   2   0   0   0   1   1   1   2   1   1   2   2   0   0   1   1   1   1   2   0   2   1   0   2   1   2   0   1   0   0   2   0   2   2   2   0   0   0   0   0   0   1   0   1   0   0   1   2   1   0   1   2   0   1   1   1   0   0   1   1   1   1   2   1   1   2   1   2   1   1   2   1   0   2   2   2   1   2   1   2   2   0   1   1   0   1   1   1   1   2   1   2   2   1   1   1   1   1   2   1   0   1   0   1   1   2   0   2   1   1   1   1   1   1   1   2   2   1   1   2   1   1
 MK-2-4                 0   0   2   1   2   1   2   1   0   0   1   0   1   1   0   1   2   0   1   2   1   1   1   2   2   0   1   2   0   0   1   2   2   0   1   1   2   0   0   1   2   1   2   1   1   1   0   1   1   1   2   1   0   2   1   2   1   2   1   1   1   1   1   1   1   0   1   1   0   1   0   0   2   1   1   2   1   2   2   0   0   0   1   1   1   2   1   1   2   2   0   1   1   2   1   1   2   0   2   1   1   1   2   2   0   1   0   0   2   0   1   2   2   1   0   0   0   0   0   1   0   1   0   0   1   1   1   0   1   2   1   1   1   1   0   1   1   2   1   1   2   1   0   2   1   1   1   1   2   1   0   2   1   2   0   1   1   1   2   0   1   1   0   1   1   1   0   2   1   1   2   1   1   1   1   1   2   1   1   1   0   1   1   1   0   2   1   0   1   2   2   1   1   2   2   2   1   2   1   1
 MK-2-5                 0   0   2   1   2   1   2   1   0   1   1   0   1   1   0   1   2   0   1   2   1   1   1   2   1   0   1   2   0   1   1   2   1   0   1   1   2   0   0   0   2   1   2   1   1   1   0   2   1   1   2   1   0   2   1   2   1   1   1   1   1   1   0   1   1   0   1   1   0   1   0   1   2   1   1   2   0   1   2   0   0   1   1   1   2   2   1   1   2   2   1   1   1   2   1   0   2   1   2   1   1   1   2   2   0   1   0   0   2   0   1   2   2   1   0   0   0   0   0   1   1   1   0   0   1   0   1   1   1   2   1   1   1   1   0   1   1   2   1   1   2   1   0   2   1   1   1   1   2   1   0   2   1   1   0   1   1   1   2   0   1   1   0   1   2   1   0   1   1   2   2   1   1   0   2   1   2   1   1   0   0   1   1   1   0   2   1   0   1   2   2   1   1   2   2   2   1   1   1   1
 MK-2-6                 0   0   2   1   2   0   2   1   0   1   1   0   1   1   0   1   2   0   1   1   1   1   1   2   1   1   1   2   0   2   1   2   1   0   1   1   2   0   0   0   2   0   2   1   2   1   0   2   1   1   2   1   0   2   1   1   1   1   2   1   1   1   0   1   1   0   2   2   0   1   1   1   2   1   1   2   0   1   2   0   0   1   1   1   2   2   1   1   2   2   1   1   1   2   1   1   2   1   2   1   1   0   2   2   0   1   0   0   2   1   1   2   1   1   0   0   0   0   0   1   1   1   0   0   1   0   2   1   2   2   1   1   1   1   0   1   1   1   1   1   2   1   0   2   1   1   1   1   1   0   0   2   1   1   0   1   1   1   2   0   1   1   0   2   1   1   1   1   1   1   2   1   1   1   1   2   2   2   1   0   0   1   1   1   0   1   1   0   2   2   2   1   1   2   2   2   1   1   1   1
 MK-2-7                 0   0   2   1   2   1   2   2   0   1   1   0   0   1   1   1   2   0   1   0   2   1   0   2   1   1   1   2   1   2   2   2   1   0   1   1   2   0   0   0   2   1   2   1   2   1   0   2   1   1   2   1   0   2   1   1   1   1   2   1   1   2   0   1   2   1   2   1   0   1   1   1   2   1   2   2   1   0   2   0   0   1   1   1   2   2   1   0   2   2   1   1   2   2   1   1   2   1   2   1   2   0   2   2   0   1   0   0   2   1   2   2   1   1   0   0   0   1   1   1   2   1   0   0   1   0   1   1   2   2   1   1   1   1   1   1   1   1   1   1   1   1   0   2   1   1   1   1   0   0   0   1   1   1   0   2   1   0   2   1   1   1   0   2   1   1   1   1   0   2   2   1   1   1   1   1   2   2   1   1   0   1   1   1   0   1   1   1   2   1   2   1   1   2   2   2   0   2   1   1
 MK-2-8                 0   0   2   1   2   1   1   2   0   1   1   0   0   1   1   2   2   0   1   0   2   1   0   2   2   1   1   2   1   2   2   1   2   1   1   0   2   0   0   0   1   0   1   2   2   1   1   2   2   1   2   1   0   2   1   1   1   1   2   1   1   1   0   1   1   1   2   0   1   1   1   1   2   1   1   2   1   0   2   0   0   0   1   1   2   2   1   0   2   2   1   2   2   2   1   1   1   1   2   1   2   0   2   2   0   1   0   0   2   1   2   2   0   1   0   1   0   1   1   0   2   1   0   2   1   0   1   1   2   2   1   0   1   1   1   2   1   1   1   1   1   1   0   2   1   1   1   1   0   1   0   1   1   1   1   1   1   1   2   1   1   1   0   2   1   1   1   1   0   2   2   1   1   2   1   1   1   1   1   1   0   1   1   1   0   1   1   1   2   1   1   0   0   2   2   2   0   2   0   1
 MK-2-9                 0   0   2   1   2   1   1   2   1   1   1   0   0   1   1   2   2   0   1   1   2   1   0   2   2   1   0   2   1   2   2   1   2   1   1   1   2   0   0   0   1   1   1   2   2   2   1   2   2   1   2   1   0   2   1   1   0   1   2   1   1   2   0   1   1   1   2   1   1   1   1   1   2   1   1   2   1   0   2   0   1   0   1   1   2   2   2   0   2   2   2   2   2   2   1   1   1   1   2   2   2   0   2   2   0   1   0   1   2   1   2   1   0   1   1   1   0   1   1   0   2   1   0   2   1   0   2   1   2   2   1   0   1   0   1   2   1   1   1   1   1   1   0   0   1   1   1   2   1   1   0   1   2   1   0   1   1   1   2   1   1   1   1   2   1   1   1   2   0   2   2   1   0   2   1   1   1   1   1   1   1   0   1   1   0   1   1   1   1   1   1   0   0   2   2   2   0   1   1   1
 MK-2-10                0   0   1   1   2   1   1   2   2   2   1   0   0   1   1   2   2   1   1   0   2   1   0   2   2   1   0   2   1   2   2   1   2   1   1   0   1   0   0   1   1   1   2   2   1   2   1   2   2   2   0   1   0   2   1   2   0   2   2   1   1   2   0   1   1   2   2   1   1   1   1   1   2   1   1   2   0   1   1   0   1   0   0   1   2   2   2   0   1   2   2   2   2   2   1   1   1   1   2   2   1   0   1   2   1   2   1   1   2   1   2   1   1   1   1   1   1   1   1   0   2   1   0   2   1   0   2   1   2   2   1   1   1   0   1   2   1   1   1   1   1   1   0   0   1   0   1   2   1   1   0   1   2   1   1   1   1   0   2   0   1   1   1   2   2   1   1   1   0   2   1   1   0   2   1   1   1   1   1   1   1   0   1   1   1   1   1   2   1   1   0   0   0   2   1   2   0   1   0   2
 MK-2-11                0   1   1   0   2   1   2   2   2   2   1   0   0   0   1   2   2   1   0   0   2   2   1   1   2   1   0   2   1   2   1   1   2   1   1   1   1   0   0   1   1   0   2   1   1   2   2   2   0   0   0   1   0   2   1   1   2   2   2   1   1   2   0   1   1   2   2   1   1   1   1   1   2   1   1   2   1   1   1   0   1   0   1   1   1   1   2   0   1   2   2   2   2   2   1   1   1   1   2   2   1   1   1   2   1   2   1   1   2   2   2   1   1   1   1   1   1   1   1   0   2   1   0   2   1   0   1   1   2   2   1   1   1   0   1   1   1   1   1   1   2   1   0   0   0   0   0   1   1   1   0   1   2   1   1   1   1   0   2   0   1   2   1   2   2   1   1   1   1   2   1   1   0   2   1   1   1   1   1   1   1   0   1   1   1   1   1   1   0   1   0   2   0   2   1   2   0   1   0   1
 MK-2-12                0   1   1   0   2   1   2   1   2   2   1   0   1   1   1   2   2   1   0   0   2   2   1   1   2   1   0   2   1   2   1   0   2   1   1   1   1   0   0   1   1   0   2   1   1   2   2   2   0   0   0   1   0   2   1   1   1   1   2   1   1   2   0   1   1   2   2   1   1   1   1   1   2   1   1   2   1   1   2   0   0   0   1   1   1   0   2   0   0   2   2   2   2   2   1   1   1   1   2   2   2   1   1   1   1   2   1   1   2   2   2   2   1   1   1   1   1   1   1   0   1   1   0   1   1   0   1   1   2   2   0   1   1   0   2   1   1   1   1   1   2   1   0   0   0   1   0   1   1   1   0   1   2   1   1   1   1   0   2   0   1   2   0   2   1   1   1   1   1   2   0   0   0   2   1   1   1   1   1   0   1   0   0   1   2   1   1   0   0   1   0   2   0   2   1   1   1   1   0   1
 MK-2-13                1   2   1   0   1   1   2   1   2   2   1   1   1   1   1   1   2   1   0   0   2   2   0   1   2   1   1   2   1   2   1   0   2   2   1   0   1   1   0   1   1   0   2   1   1   1   1   2   0   1   0   0   1   2   1   1   1   1   2   1   1   2   0   2   1   2   2   1   0   1   1   1   2   1   1   2   2   1   2   1   1   0   1   1   1   0   2   0   0   1   2   2   2   2   1   1   1   1   2   1   2   1   1   1   0   2   1   1   2   0   2   2   1   1   1   1   1   2   0   0   2   1   0   1   1   1   1   1   2   1   0   1   1   0   1   1   1   1   1   1   2   1   0   1   0   2   0   1   1   1   0   1   2   1   1   1   0   0   2   1   1   2   0   2   1   1   1   2   1   2   0   0   0   0   1   1   1   1   1   1   1   1   1   1   1   1   1   0   1   0   0   2   0   2   1   1   2   1   1   2
 MK-2-14                1   2   1   0   2   1   2   1   2   1   1   1   1   0   1   2   2   1   0   0   2   2   0   1   1   1   1   2   1   1   1   0   2   2   1   0   1   1   0   1   1   1   2   1   1   1   0   2   0   1   0   0   1   1   1   1   1   1   2   1   1   2   0   2   1   2   2   1   1   1   1   1   2   1   1   1   2   1   2   1   1   0   1   1   1   0   2   1   0   1   2   2   2   2   2   1   1   2   2   1   2   1   1   1   0   1   0   2   2   0   2   2   1   1   1   1   1   2   0   0   2   1   1   1   1   1   1   1   2   1   0   1   1   0   1   1   0   1   1   1   2   1   0   1   1   2   1   0   1   1   0   1   1   1   2   1   1   0   2   1   2   2   0   2   1   1   1   2   1   2   1   0   0   0   1   1   1   1   1   2   1   1   1   1   1   1   1   0   1   0   0   2   0   2   2   1   2   1   1   2
 MK-2-15                1   2   1   0   2   1   2   1   1   0   1   1   1   1   1   2   1   2   1   0   2   1   2   1   1   1   1   2   1   1   1   0   1   2   1   0   1   1   0   0   1   2   2   1   0   1   0   2   0   2   0   0   1   1   1   1   1   1   2   1   0   2   0   1   2   2   1   0   1   1   0   1   2   1   1   1   1   1   2   1   1   0   1   1   1   2   2   0   1   1   2   2   2   1   2   1   1   2   2   1   2   1   1   1   0   1   0   2   1   0   2   2   1   1   1   1   1   2   0   0   1   1   1   1   1   0   1   1   2   1   0   1   0   0   1   1   0   2   1   2   2   1   1   0   2   2   1   0   1   1   0   1   1   1   1   1   1   0   2   0   2   2   0   2   1   1   2   2   1   2   1   0   0   1   1   1   1   1   0   2   1   2   0   1   0   1   1   0   1   1   0   2   0   2   2   1   2   1   1   2
 MK-2-16                1   2   1   0   2   1   2   0   1   0   1   1   1   1   1   1   1   2   1   1   2   1   2   1   1   1   1   1   1   1   1   0   1   2   1   0   2   1   0   0   1   2   1   1   0   1   1   1   0   2   0   0   0   1   1   1   1   1   2   2   0   2   0   1   1   2   1   0   1   1   0   1   2   1   1   0   1   1   2   1   1   0   0   1   1   2   2   0   1   1   2   1   2   1   2   1   1   2   2   1   2   1   1   1   0   1   0   2   1   1   1   2   1   1   1   0   1   2   0   0   1   0   2   1   1   0   2   1   2   1   0   1   0   1   1   0   0   1   1   2   2   1   1   0   2   2   1   0   1   1   0   2   1   1   2   1   1   1   2   0   2   2   0   1   1   1   1   2   1   2   1   0   0   1   1   1   1   1   0   1   0   2   0   1   0   1   1   0   1   1   1   2   0   2   2   1   2   1   1   2
 MK-3-1                 2   1   1   1   1   1   2   1   2   1   1   1   1   2   2   1   1   0   0   1   1   2   1   1   1   0   1   0   1   2   0   0   1   1   0   2   0   1   0   0   1   0   2   1   1   1   0   1   2   1   1   0   0   1   1   1   0   1   1   1   1   0   1   0   2   2   1   0   2   0   1   1   2   1   1   1   1   0   2   2   1   1   2   0   1   2   2   0   0   1   1   2   1   0   1   2   1   1   2   2   1   1   1   1   1   1   1   2   1   1   1   1   0   1   0   1   0   2   1   2   0   2   1   1   2   1   0   1   1   1   2   1   1   2   1   1   0   0   1   1   2   2   1   0   1   1   1   1   1   1   0   1   1   0   2   1   1   1   0   1   0   2   1   1   0   1   1   0   1   0   1   1   0   2   0   1   2   1   2   2   0   0   0   1   0   1   1   0   1   1   0   1   0   2   0   0   0   2   2   1
 MK-3-2                 1   1   1   0   1   1   2   1   2   1   1   1   1   2   2   1   1   0   0   1   0   2   2   1   1   0   1   1   1   2   1   0   0   0   1   2   0   1   0   0   1   0   2   1   1   1   0   1   2   1   1   0   0   1   1   1   1   1   1   1   1   0   1   0   2   2   1   0   2   0   0   1   2   1   0   1   1   0   2   2   1   1   2   1   1   2   2   0   0   1   1   2   2   0   1   2   1   1   2   2   1   1   1   1   1   2   2   2   1   1   1   1   1   1   0   1   0   2   1   2   0   1   1   1   2   0   0   1   1   1   1   1   1   2   1   1   0   0   1   1   2   2   1   0   1   1   1   1   1   2   0   1   1   0   2   1   1   1   0   0   0   1   1   1   0   1   1   0   1   0   1   1   0   2   0   1   2   1   2   2   0   0   0   1   1   1   1   0   1   1   0   1   1   2   1   0   0   2   1   1
 MK-3-3                 1   0   0   0   1   2   0   1   2   1   2   2   1   2   2   2   1   0   0   1   0   2   2   2   1   1   1   1   1   2   1   0   0   0   2   2   0   1   0   0   1   0   1   1   1   1   0   1   2   1   1   0   0   1   1   1   1   1   1   1   1   0   1   0   2   2   1   0   2   0   0   2   2   2   0   1   1   1   2   2   0   1   2   2   1   2   2   1   2   1   2   2   2   0   1   2   1   1   2   2   1   1   1   1   1   2   2   2   1   0   1   1   1   1   0   0   0   1   1   2   0   1   1   2   2   0   0   0   1   1   1   1   1   2   2   1   1   0   1   1   2   2   1   0   1   1   0   1   1   2   0   1   1   0   2   1   0   1   1   1   0   1   1   0   1   1   1   0   1   0   1   1   0   2   0   1   1   1   2   2   1   0   0   1   1   1   1   0   1   1   0   1   1   2   1   1   0   2   0   1
 MK-3-4                 1   0   0   1   2   1   0   1   1   0   2   2   1   2   1   2   1   0   2   1   0   1   2   2   1   1   1   0   1   2   1   0   0   0   2   2   0   1   0   1   1   0   1   0   1   0   1   1   2   1   1   0   0   1   1   1   1   1   1   0   1   0   1   0   2   2   1   0   2   0   0   2   2   2   0   1   1   0   2   2   0   2   2   2   1   2   2   1   1   1   2   2   2   1   1   2   1   1   2   2   1   1   1   1   1   2   2   1   1   1   2   1   2   1   1   0   0   1   1   2   1   1   1   2   2   0   0   1   1   1   2   1   1   2   1   1   1   2   1   1   2   2   1   0   1   1   0   0   0   2   0   1   1   0   2   1   0   1   1   1   0   1   1   0   1   1   0   0   1   0   1   1   0   2   1   1   2   1   1   2   1   0   0   1   1   1   1   0   1   1   0   2   1   1   1   1   0   2   0   1
 MK-3-5                 1   0   0   0   1   1   0   1   1   1   0   1   0   2   1   2   1   1   2   1   0   0   1   2   1   1   1   0   1   2   1   0   0   0   2   2   0   1   0   1   1   0   0   0   1   0   1   1   2   1   1   0   0   1   0   1   0   1   1   1   1   0   1   0   2   2   2   0   2   0   0   2   2   2   0   1   2   0   2   1   1   2   2   2   2   2   2   1   1   1   2   1   2   1   0   2   0   1   2   2   1   1   2   1   1   2   2   2   1   1   2   1   1   2   0   0   0   1   1   1   1   1   0   2   1   0   1   1   1   1   1   1   1   2   1   1   1   2   0   1   2   1   1   0   2   2   0   0   0   2   0   1   1   0   2   1   1   1   1   1   0   2   0   0   2   1   1   1   1   2   2   0   0   1   1   0   1   1   1   1   1   0   0   1   1   1   0   0   1   1   0   2   1   1   1   1   0   2   0   1
 MK-3-6                 1   0   0   0   1   1   0   1   1   1   0   0   0   2   1   2   1   1   1   1   0   0   2   2   1   1   1   1   1   2   1   1   0   1   2   2   0   1   0   0   1   0   1   0   1   0   1   1   2   1   1   0   1   1   0   1   0   1   1   1   1   0   0   0   2   2   2   1   2   0   0   2   2   2   0   1   2   0   2   1   1   2   2   2   2   1   2   1   2   1   2   0   2   1   0   1   0   1   2   2   1   1   1   1   1   2   2   2   1   1   2   1   0   2   0   0   0   1   1   0   1   1   0   1   1   0   0   1   1   1   1   1   1   1   2   1   1   2   0   1   2   1   1   0   2   2   0   0   0   2   0   1   0   0   2   1   1   1   1   1   0   2   0   0   1   1   1   1   1   2   2   0   0   1   1   0   1   1   1   1   2   0   0   1   1   1   1   0   1   1   0   2   1   1   1   1   0   2   0   1
 MK-3-7                 1   0   0   0   1   1   1   1   1   1   0   0   0   2   1   2   0   1   0   1   0   1   1   2   1   1   1   1   2   2   1   1   0   1   2   2   0   1   0   1   1   0   1   0   1   0   1   1   2   1   1   0   1   1   0   1   0   1   1   1   1   0   0   0   2   2   2   1   2   0   0   2   2   1   0   1   2   0   1   0   1   2   2   1   2   1   2   1   2   1   2   0   2   1   0   1   0   1   2   2   2   2   1   1   1   2   2   2   1   1   2   1   0   1   0   0   0   2   0   1   1   1   0   1   1   0   1   1   1   1   1   1   1   1   2   2   1   2   0   1   1   0   1   0   2   2   0   1   0   2   1   1   1   0   2   1   1   2   0   1   0   1   0   0   1   1   1   1   1   2   2   0   0   1   0   0   1   1   1   1   2   0   0   1   1   1   1   0   1   1   0   2   1   1   1   1   0   2   0   1
 MK-3-8                 1   0   0   0   1   1   1   1   1   1   0   0   0   2   1   2   0   1   0   1   0   1   2   1   1   1   1   1   2   2   1   1   0   1   2   2   1   0   0   1   1   0   1   0   1   0   2   1   2   1   1   0   1   1   0   1   0   0   1   1   1   0   1   1   2   2   2   1   2   1   1   2   2   1   0   1   2   0   1   0   1   2   2   1   2   1   2   1   2   0   2   0   2   1   0   1   0   1   1   2   2   1   1   2   1   2   1   1   1   1   2   1   0   1   0   0   1   2   0   1   0   1   0   1   1   1   1   0   1   1   1   1   1   0   2   1   1   2   0   1   2   0   0   0   2   2   1   2   1   2   1   0   1   0   2   1   1   2   0   0   0   1   0   1   0   1   1   1   2   2   2   0   0   1   0   0   1   1   1   2   2   0   0   1   1   0   1   0   1   0   0   1   1   1   1   1   1   1   0   1
 MK-3-9                 1   0   0   0   1   1   1   1   1   1   1   0   0   1   1   2   0   1   0   1   0   0   1   1   1   2   1   1   2   2   1   2   1   1   1   2   1   0   0   2   1   0   1   0   1   0   2   1   2   1   1   1   1   1   0   1   0   0   1   1   1   0   1   1   2   2   1   1   1   1   0   2   2   1   0   0   2   0   1   0   1   2   2   1   2   2   2   1   2   1   2   0   2   2   0   1   0   1   0   1   2   1   1   2   1   2   0   0   1   1   2   2   0   1   0   0   1   2   0   1   0   1   0   1   1   0   1   0   1   1   0   1   0   0   2   1   1   2   0   1   2   0   0   0   2   1   1   2   1   2   1   0   1   1   2   1   1   1   0   0   0   0   0   1   1   1   1   1   2   1   2   0   0   1   0   0   1   1   1   2   2   0   1   1   1   0   1   0   1   0   0   1   2   1   0   1   1   1   0   1
 MK-3-10                0   0   0   0   1   1   1   1   1   1   1   0   0   1   0   2   0   1   0   1   0   0   1   2   1   2   0   1   2   1   2   1   1   1   1   2   1   0   0   2   1   0   1   0   0   0   2   1   2   2   1   1   1   1   0   1   1   0   1   1   1   1   1   1   2   2   1   1   1   1   1   1   2   2   0   0   2   0   1   0   1   2   1   1   2   2   1   1   2   1   2   0   1   2   0   1   0   1   0   1   2   1   2   1   1   2   0   1   1   1   2   2   2   1   0   0   1   2   0   1   0   1   0   1   2   0   1   0   1   0   0   1   0   0   2   1   1   1   0   2   2   0   0   0   2   1   1   2   0   2   1   0   1   1   2   1   1   1   1   0   1   0   0   1   2   1   0   2   1   1   2   1   0   1   0   1   1   1   0   1   2   0   1   1   1   0   2   0   1   0   1   1   2   1   0   1   0   1   1   1
 MK-3-11                0   0   0   0   1   0   1   1   0   1   1   0   1   1   0   1   0   1   0   1   0   0   1   1   1   2   0   1   1   1   2   1   1   2   1   2   1   0   1   2   1   0   1   0   1   1   2   1   2   2   1   1   1   1   1   2   1   0   1   1   1   1   1   1   2   0   1   1   1   1   2   1   2   2   0   0   2   0   1   0   1   2   1   1   1   1   1   2   2   1   2   0   1   2   1   1   0   1   0   1   2   1   2   1   2   2   0   1   2   1   2   2   2   1   0   1   1   2   0   1   1   1   0   0   2   0   1   0   1   1   0   0   0   0   2   1   1   1   0   1   2   0   0   0   2   1   1   2   0   2   1   0   0   0   1   1   0   1   1   1   2   0   1   2   2   0   0   2   1   1   2   1   1   1   0   1   1   1   0   1   2   0   1   1   2   0   2   0   1   0   1   1   2   0   0   0   0   1   1   1
 MK-3-12                0   0   0   1   1   0   1   1   0   1   1   1   1   1   0   1   0   2   1   1   0   0   1   0   1   2   0   1   1   1   2   1   1   2   2   2   1   0   1   2   1   0   1   0   1   0   2   1   2   2   2   2   1   1   1   2   1   0   1   1   1   1   1   1   1   0   1   1   1   1   2   0   2   2   0   0   2   0   1   0   1   2   1   1   1   1   1   2   2   1   2   0   1   2   1   1   1   1   0   1   2   1   2   1   2   2   0   1   2   1   2   2   1   0   0   1   1   2   0   1   0   1   1   0   2   0   1   0   1   1   0   0   1   0   2   1   1   1   1   1   2   0   1   0   2   1   1   2   0   2   1   0   0   0   1   1   1   1   1   2   2   0   1   2   2   1   0   1   2   1   1   1   1   0   0   1   2   1   0   2   2   0   1   1   2   0   2   0   1   1   1   0   2   0   0   0   0   1   1   1
 MK-3-13                0   0   0   2   1   0   1   2   0   1   1   1   1   1   0   1   1   2   1   2   0   1   2   0   1   1   1   1   0   1   2   1   1   2   2   2   0   1   1   2   1   0   1   0   1   0   1   1   2   2   2   1   1   1   1   2   2   0   2   1   1   1   1   1   1   0   1   1   1   1   2   0   1   2   0   1   2   0   1   0   1   2   1   1   1   1   0   2   2   1   2   0   1   1   0   1   1   1   1   1   2   1   2   1   2   2   0   1   2   1   1   1   1   0   0   1   1   2   1   1   0   1   1   0   2   0   1   0   1   1   0   1   1   0   2   1   0   1   1   0   2   0   1   0   2   1   1   2   0   2   1   0   0   0   1   1   1   2   1   2   2   0   1   2   2   1   0   1   2   1   1   1   1   0   0   1   2   2   0   2   2   0   1   0   1   0   2   0   1   1   1   0   2   0   1   0   0   0   1   2
 MK-3-14                0   0   0   2   1   1   1   2   1   2   0   1   1   1   0   1   0   1   1   2   0   1   2   0   1   1   1   1   0   1   2   1   1   2   1   2   0   1   1   2   1   0   1   0   1   1   1   1   2   2   1   1   0   1   1   2   2   0   2   1   1   0   1   1   1   0   1   1   1   2   2   0   2   2   1   2   2   0   1   1   1   2   1   1   1   1   1   1   2   1   2   0   1   1   0   0   1   1   0   1   2   1   2   1   2   1   0   1   1   1   1   1   1   1   0   0   1   2   1   1   0   1   2   1   2   0   1   0   2   1   0   1   0   0   2   1   0   1   1   0   2   0   1   0   2   0   1   2   0   2   1   0   0   0   1   1   1   2   1   2   1   0   1   1   2   1   0   1   2   1   1   1   1   0   0   1   2   2   0   2   2   1   1   0   1   1   2   0   1   1   1   0   1   0   2   0   0   0   1   2
 MK-3-15                0   1   0   2   1   1   0   2   1   2   0   1   1   1   0   1   0   1   0   2   0   1   2   0   2   0   1   0   0   1   2   1   0   1   1   2   0   1   1   2   0   0   1   0   1   2   1   1   2   2   1   1   0   1   1   2   0   0   1   1   1   0   0   1   1   0   1   1   1   2   1   1   2   2   1   0   2   0   1   1   2   2   1   1   1   0   1   1   2   1   2   0   1   1   1   1   1   1   0   1   1   1   2   1   1   1   0   1   1   1   0   1   1   1   0   0   1   1   1   1   0   1   1   1   2   0   1   0   2   1   1   1   0   0   2   1   0   1   1   0   1   0   1   1   2   0   0   2   0   2   1   0   1   0   1   1   1   2   1   2   1   2   1   1   2   0   0   0   2   1   1   1   1   0   0   1   2   2   0   2   2   1   1   0   1   1   2   0   1   1   1   0   0   1   2   0   1   0   1   2
 MK-3-16                0   1   0   1   1   1   0   2   1   2   0   1   1   1   2   1   0   1   0   1   0   1   2   0   2   0   1   0   0   2   2   1   0   1   1   2   0   1   1   2   0   0   1   0   2   2   1   1   2   2   2   1   0   2   1   2   0   0   1   1   1   0   0   1   1   0   2   1   2   1   1   1   2   2   1   0   2   1   1   1   2   2   1   1   1   0   1   1   2   1   2   0   1   1   1   0   1   1   0   0   1   0   2   1   1   1   0   1   2   2   0   1   2   1   0   0   1   1   1   1   1   0   1   1   2   0   1   0   2   1   1   1   0   0   2   1   0   1   1   0   1   1   1   1   2   0   0   2   0   2   1   0   1   0   0   1   1   2   1   2   1   1   1   1   1   0   0   0   2   0   2   1   1   0   0   1   2   2   0   2   2   1   1   0   1   1   2   0   1   1   1   1   0   0   2   0   1   0   1   0
 MK-4-1                 1   0   1   2   2   2   0   1   0   1   1   1   1   2   2   1   2   1   1   2   1   1   1   1   0   0   1   2   1   1   1   0   2   2   2   1   1   2   1   2   1   0   2   0   0   2   0   1   2   1   0   0   2   1   0   2   1   2   2   2   2   1   1   1   0   1   2   1   0   1   1   0   2   2   2   1   2   1   2   1   1   0   1   0   1   1   2   1   0   2   2   0   1   0   0   1   1   1   2   1   2   2   2   1   1   1   0   1   2   2   2   0   2   1   2   1   1   1   2   2   1   0   0   1   1   1   0   0   2   1   1   2   2   2   1   1   1   2   2   1   2   1   2   1   2   2   0   0   2   1   1   2   1   1   2   2   2   0   1   1   1   1   1   2   2   1   2   1   1   1   2   1   1   2   0   1   1   0   0   0   1   0   1   0   0   2   0   0   2   2   0   2   0   2   2   1   2   0   2   1
 MK-4-2                 2   0   1   1   2   2   0   1   0   1   1   1   1   2   2   1   2   1   1   2   1   1   0   0   0   0   1   2   1   1   1   0   2   1   2   1   1   2   1   2   1   1   2   0   0   2   0   1   1   1   0   0   2   1   0   2   1   2   2   2   2   1   1   1   1   0   2   1   0   1   1   1   1   2   1   1   2   2   2   1   1   1   1   0   1   1   1   1   1   2   2   0   1   0   0   1   0   1   2   1   2   1   2   1   1   1   0   1   2   2   2   1   2   2   2   1   1   0   2   2   1   1   0   1   1   1   0   0   1   1   0   2   2   2   0   1   1   2   2   1   2   1   2   1   2   1   1   1   2   0   1   2   1   1   2   1   2   0   1   1   1   1   1   2   2   1   2   1   1   1   2   2   1   2   0   1   1   0   1   0   1   0   1   0   0   2   0   1   2   1   1   2   0   1   2   1   2   0   2   1
 MK-4-3                 2   0   1   1   1   2   0   1   0   1   1   1   0   2   2   2   2   0   0   2   1   1   0   0   0   0   2   2   1   1   1   0   2   1   2   1   1   2   0   2   0   1   2   0   0   2   0   1   1   1   0   0   2   1   1   1   1   2   2   2   2   1   1   0   2   0   1   1   0   1   1   1   1   1   1   2   2   1   2   1   1   0   1   0   1   1   1   1   1   1   2   0   1   1   0   1   0   0   2   1   2   0   1   0   1   1   0   2   2   2   2   1   2   2   2   1   1   0   2   2   1   1   0   2   1   2   0   1   1   1   1   2   1   1   0   2   1   2   0   1   2   1   1   1   2   1   1   1   2   0   2   2   1   1   2   1   2   0   1   1   1   1   1   1   1   2   2   1   1   1   2   2   1   2   0   1   1   0   1   1   1   0   1   0   0   2   0   1   2   1   1   2   0   1   2   1   1   0   2   1
 MK-4-4                 2   0   1   1   1   2   0   1   0   1   1   1   0   2   2   2   2   1   1   2   1   1   0   0   0   0   2   2   1   1   1   1   2   0   2   1   1   1   0   2   0   1   2   0   1   1   1   1   1   1   0   0   1   1   1   1   1   2   2   2   2   1   1   0   2   2   1   1   0   1   1   2   1   1   1   2   1   2   2   2   1   1   1   0   1   1   1   1   1   1   2   1   1   2   0   1   0   0   2   1   2   0   1   1   1   1   0   2   2   1   1   1   2   2   2   2   1   0   2   2   1   1   0   2   1   2   1   1   1   1   1   2   1   1   0   2   1   2   0   1   2   1   2   1   2   0   1   1   2   0   2   1   1   1   1   0   2   0   1   1   0   1   1   2   0   2   1   0   1   1   1   2   0   1   0   0   1   0   1   1   1   0   1   1   1   1   1   0   2   2   1   2   0   1   2   1   1   1   2   1
 MK-4-5                 2   0   1   1   1   2   0   1   0   1   1   0   1   2   2   2   2   1   0   2   1   1   0   1   0   0   2   2   1   1   1   1   2   1   2   0   1   0   0   2   0   0   2   0   1   1   2   1   1   1   1   0   1   1   1   1   1   2   1   2   2   1   1   0   2   2   2   1   1   1   1   2   1   1   1   2   1   2   1   2   1   1   1   0   1   1   1   1   1   1   2   1   1   2   0   1   0   0   2   1   1   0   1   1   1   1   1   2   2   1   1   1   2   1   2   2   1   0   2   2   1   1   1   2   1   2   1   1   1   1   1   2   1   1   1   2   1   2   0   2   2   1   2   1   2   1   2   1   2   0   1   1   1   1   1   0   2   1   0   1   0   1   1   2   0   1   1   0   1   1   1   0   0   1   0   0   1   0   0   1   1   0   1   2   1   1   1   0   2   1   1   2   0   1   2   1   1   1   2   1
 MK-4-6                 2   0   2   1   1   2   0   1   0   1   1   0   2   2   2   2   2   1   0   2   1   1   1   1   0   0   2   2   1   1   1   1   2   1   2   0   1   0   1   2   0   0   2   0   1   2   1   2   1   1   1   0   2   1   1   1   1   1   1   2   2   1   1   0   1   2   2   1   1   1   1   2   1   2   1   2   1   2   1   1   1   1   1   0   1   1   1   1   1   0   2   1   1   2   0   1   0   0   2   1   1   0   1   1   0   1   1   2   2   1   1   1   2   1   0   2   1   0   2   2   1   1   1   2   1   2   1   1   1   1   1   1   0   1   1   2   1   2   0   2   1   1   2   0   2   1   2   1   2   0   1   1   1   1   1   0   2   1   0   0   1   1   1   2   1   1   1   0   1   0   1   1   1   1   0   0   1   0   0   1   1   0   1   2   1   1   2   0   2   1   1   2   0   1   2   2   1   1   1   1
 MK-4-7                 2   0   2   2   0   2   0   0   1   1   1   1   2   1   2   2   2   2   0   2   1   1   0   1   1   1   2   2   1   1   1   1   2   2   2   0   0   0   1   1   0   0   2   0   1   2   1   2   1   1   1   1   2   1   1   1   1   1   1   1   2   1   1   0   0   2   2   1   1   1   1   2   1   2   2   2   1   2   1   1   0   1   1   0   1   0   2   1   1   0   2   1   1   2   0   1   2   0   2   1   1   0   1   1   0   1   1   2   2   2   1   1   2   1   0   2   1   1   2   2   1   1   1   2   1   1   2   1   1   1   1   1   1   1   1   2   1   2   0   2   0   1   2   0   2   1   2   1   1   0   1   1   1   1   1   0   2   1   0   0   1   1   1   2   1   1   1   0   1   1   1   1   1   1   0   0   0   0   0   1   1   0   1   2   1   2   2   0   2   0   1   2   0   1   2   2   1   1   2   1
 MK-4-8                 1   0   2   2   0   2   0   0   0   1   1   1   2   1   2   2   2   2   0   2   1   1   0   1   1   1   1   2   1   1   0   1   2   2   2   0   0   0   1   1   0   0   2   0   1   2   1   2   1   1   1   1   1   1   1   1   1   1   1   1   2   1   0   0   0   2   2   1   2   1   1   2   1   2   2   2   1   1   0   1   0   1   1   0   1   1   2   1   0   1   2   0   1   2   0   1   2   0   2   1   1   0   1   1   0   1   1   2   1   1   1   1   2   1   0   2   1   1   2   2   1   1   1   2   1   1   2   1   1   1   1   0   1   0   1   2   1   2   0   1   0   0   2   0   1   1   2   1   1   0   2   1   1   1   1   1   2   1   1   0   1   1   1   2   1   0   1   1   1   1   1   1   1   1   0   0   0   1   0   1   2   1   1   2   1   2   1   1   2   1   1   2   0   1   2   1   1   1   2   1
 MK-4-9                 1   0   2   2   0   2   0   1   0   1   1   1   2   1   2   2   2   2   0   2   1   1   0   1   1   1   1   2   1   1   0   0   1   2   2   0   2   0   1   1   0   0   1   1   0   2   1   2   1   1   1   0   1   1   0   0   0   1   0   1   2   0   0   0   1   1   2   1   1   1   1   2   1   2   2   2   1   1   0   1   0   2   1   1   0   1   1   1   0   0   2   0   1   2   1   1   2   0   2   1   1   0   2   1   0   1   1   2   1   1   1   1   2   1   0   2   1   1   1   2   1   1   0   2   1   1   2   1   1   1   1   0   1   1   1   2   1   1   0   1   0   0   2   0   1   1   1   1   1   0   2   1   1   2   1   1   2   2   1   0   0   1   1   2   1   0   1   1   1   1   1   1   1   1   0   0   1   1   0   1   2   1   1   2   2   2   0   1   2   1   1   2   0   1   2   0   1   1   2   1
 MK-4-10                1   0   2   2   0   2   2   1   0   1   0   1   2   1   1   2   2   2   0   2   1   0   1   1   1   1   1   2   0   1   0   0   1   2   1   0   2   0   1   1   0   0   1   0   0   2   1   2   1   2   1   0   2   0   0   0   0   1   1   0   2   0   0   0   0   1   2   1   0   1   1   2   1   2   2   2   1   1   0   1   0   2   1   0   0   1   1   1   0   0   2   0   1   2   1   1   2   0   2   1   1   0   2   1   1   1   1   2   1   0   0   1   1   1   0   1   1   1   1   1   1   1   1   2   1   1   2   1   0   1   1   0   2   1   1   1   1   1   0   1   1   0   2   0   1   1   1   1   1   0   2   1   1   0   1   2   1   2   1   0   0   1   1   1   2   0   1   0   1   1   1   1   2   1   0   1   1   2   1   1   2   1   1   2   2   1   0   1   2   1   1   2   0   1   2   0   1   1   1   1
 MK-4-11                1   0   2   2   0   2   2   2   0   1   1   1   2   1   1   2   2   2   0   2   2   0   1   1   1   1   1   2   0   1   0   0   2   2   1   0   1   0   1   1   0   0   0   0   0   2   1   2   0   2   1   1   2   0   0   0   0   1   1   0   2   0   0   0   1   1   1   1   0   1   2   1   1   2   1   2   1   1   1   1   0   2   1   0   0   1   0   1   0   1   2   0   1   2   1   1   2   0   2   1   2   0   1   1   1   1   1   1   1   0   0   1   1   1   0   0   1   1   1   1   1   1   2   2   1   1   2   0   1   1   1   1   2   1   1   1   1   1   0   1   1   0   1   0   1   2   2   1   1   0   2   1   1   0   1   2   2   2   0   0   1   1   1   1   2   1   2   0   2   1   1   1   2   1   1   1   1   2   2   1   2   1   1   2   2   1   0   1   0   1   1   2   0   1   2   1   1   1   2   1
 MK-4-12                0   0   1   2   0   2   1   2   0   1   1   1   1   1   0   2   2   2   0   2   2   0   2   1   1   1   1   2   1   1   0   1   2   2   1   0   1   0   1   1   1   0   1   1   0   2   1   1   0   2   1   0   2   0   0   0   0   2   1   0   2   0   0   0   1   1   1   1   1   1   2   1   1   2   1   2   1   0   1   0   0   2   1   1   1   1   0   1   1   0   2   0   1   2   1   1   2   0   2   1   1   0   1   2   1   1   1   1   2   0   0   1   1   1   1   1   1   1   1   1   1   1   2   2   2   0   1   0   1   1   0   1   2   1   1   1   2   1   0   1   1   0   0   0   1   2   2   2   1   0   2   1   0   0   1   2   2   2   0   0   1   1   1   1   2   1   2   0   2   0   1   1   2   1   1   1   1   2   1   1   2   1   1   2   1   1   1   1   2   1   1   2   0   1   1   1   1   1   2   2
 MK-4-13                0   0   0   2   0   2   1   2   0   1   1   1   1   1   0   2   2   2   0   1   2   0   1   1   1   1   1   2   1   1   0   2   2   2   1   0   1   1   1   1   1   0   1   1   0   2   1   0   0   1   1   0   1   0   0   1   0   2   1   0   2   0   1   0   1   1   1   0   1   1   2   1   1   2   1   1   1   0   2   0   0   1   1   0   1   1   0   1   1   1   2   0   2   2   1   1   2   0   1   1   2   1   1   2   1   2   1   1   2   0   0   1   1   1   1   1   1   1   1   1   1   1   2   2   1   0   1   0   1   1   0   1   2   1   1   1   1   1   0   1   1   0   0   1   1   2   2   2   1   0   1   1   0   1   1   2   2   2   0   1   1   1   1   1   2   1   2   0   1   0   1   1   2   1   1   1   0   2   1   1   2   1   1   2   1   0   1   2   2   0   1   2   1   2   1   1   1   0   2   2
 MK-4-14                0   0   0   1   0   1   1   2   0   1   1   1   1   1   0   2   2   2   0   1   1   0   1   1   1   1   1   2   0   1   0   2   2   2   2   0   1   1   1   0   2   0   1   1   0   1   1   0   0   1   1   0   1   0   1   1   2   1   1   0   2   0   1   0   0   1   1   0   1   1   2   1   1   2   1   0   1   0   2   1   0   1   1   0   1   1   0   1   1   1   2   0   2   2   1   1   2   1   1   1   2   2   1   2   1   2   2   1   1   1   1   1   1   0   1   1   1   1   1   1   0   1   2   2   1   0   1   0   1   1   0   1   2   1   1   1   1   0   2   1   1   0   0   1   1   2   2   1   1   0   1   1   1   1   1   2   2   2   0   1   1   1   0   1   2   1   2   0   1   0   1   1   2   2   1   1   0   2   0   1   2   1   0   2   0   1   1   2   1   0   1   2   1   2   2   1   1   0   2   2
 MK-4-15                0   1   0   0   0   0   1   2   0   1   1   1   1   1   1   2   1   2   0   0   2   0   0   1   1   1   1   2   0   1   1   1   1   2   2   0   1   1   0   1   2   0   1   1   0   1   1   0   0   1   1   1   1   0   1   0   2   1   1   0   2   0   1   0   0   1   1   1   1   1   1   1   2   1   1   0   1   0   2   1   0   1   1   0   1   2   0   1   1   1   2   2   2   1   0   1   2   2   1   1   2   2   1   1   1   2   2   2   0   1   0   1   1   0   1   1   1   1   0   1   1   1   1   2   1   0   2   0   1   1   1   1   1   1   1   2   1   1   1   1   1   1   0   1   2   2   1   1   1   1   0   1   1   2   1   2   2   2   0   1   1   1   0   1   2   1   2   0   1   1   1   2   2   1   1   1   0   2   0   1   2   1   0   2   0   1   1   1   2   0   1   2   1   2   2   1   0   0   2   1
 MK-4-16                0   0   1   0   0   0   2   2   0   2   1   1   1   1   1   2   1   2   1   0   2   0   0   1   1   1   2   2   1   1   1   1   1   2   1   0   1   1   0   1   1   0   1   1   1   2   1   0   0   1   2   1   1   0   1   0   2   1   1   0   2   0   1   0   0   1   1   2   0   1   1   1   2   1   1   0   1   0   2   1   0   2   1   0   1   2   0   2   1   1   2   2   2   1   0   2   1   2   1   1   2   2   1   1   2   2   2   2   1   1   1   1   2   0   1   1   1   1   0   1   1   1   1   2   1   0   2   0   1   1   1   1   1   1   1   2   1   1   2   1   0   1   0   1   2   1   1   1   1   1   0   1   1   2   1   2   2   2   0   1   1   1   0   0   2   1   0   1   1   1   1   1   2   1   1   1   1   2   1   1   2   1   0   2   0   1   1   2   2   0   1   2   1   2   2   1   1   0   2   1
 MK-5-1                 1   0   0   1   1   0   1   1   0   1   0   1   0   1   2   1   1   1   0   1   0   0   1   0   0   1   1   1   0   1   2   1   2   1   1   1   0   1   1   1   0   2   1   2   1   0   1   1   2   1   0   2   1   0   0   2   1   2   0   1   0   0   1   1   0   0   1   1   0   0   2   0   0   1   0   1   1   1   1   1   1   1   2   0   0   2   1   2   2   1   1   2   1   1   1   2   1   1   2   1   1   1   0   0   0   1   0   2   0   0   0   1   2   0   2   1   0   1   1   1   0   2   1   0   1   2   0   1   0   0   2   1   1   1   0   1   0   1   0   1   1   0   1   0   2   2   0   1   1   0   0   1   0   1   0   2   2   1   0   2   2   2   1   1   0   2   2   1   1   1   1   0   0   0   1   1   0   2   1   1   2   0   1   1   1   0   0   1   0   1   1   1   2   1   2   1   0   1   1   0
 MK-5-2                 1   0   0   1   1   1   1   1   0   1   0   1   1   1   2   1   1   1   0   1   1   0   1   0   0   1   1   1   0   1   2   1   2   1   1   1   0   1   1   1   0   2   1   2   1   0   0   1   2   1   0   1   0   0   0   2   1   1   0   2   0   1   1   0   0   1   1   1   0   0   2   1   1   1   0   1   1   1   1   1   1   1   2   0   1   2   1   2   2   1   1   2   1   1   1   2   2   1   2   1   2   1   1   0   0   1   0   1   0   0   0   1   2   0   2   1   0   1   1   1   0   2   1   0   1   2   0   1   0   0   1   0   0   1   1   1   0   1   0   1   1   0   1   0   2   2   1   1   1   1   0   1   0   1   0   1   2   1   0   2   2   2   1   1   0   1   2   1   1   1   1   0   0   0   2   1   0   2   1   1   2   0   1   1   1   0   0   1   0   1   1   1   2   1   2   2   0   1   1   0
 MK-5-3                 1   1   0   1   2   1   1   1   1   1   0   1   1   1   2   1   1   0   0   1   1   0   1   0   0   1   2   1   0   1   2   1   1   1   0   1   0   1   1   1   0   2   1   2   1   0   0   1   2   1   0   1   0   1   0   2   1   1   1   2   0   1   1   0   0   1   1   1   1   0   2   1   1   1   0   1   1   1   1   1   1   1   2   0   2   2   1   2   2   2   2   2   1   1   1   2   0   1   2   1   2   2   1   0   0   1   0   1   0   0   0   0   2   1   2   1   1   1   1   1   0   2   1   0   1   2   0   1   0   0   1   0   0   1   0   1   0   1   0   1   1   1   1   0   2   1   1   1   0   1   0   1   0   1   0   1   2   1   0   2   0   2   2   1   0   1   2   1   1   1   1   0   0   1   1   2   0   2   1   1   2   1   1   1   1   0   0   1   0   2   1   1   1   1   2   2   1   1   1   0
 MK-5-4                 1   2   0   0   2   0   2   1   1   1   0   1   1   1   2   1   1   1   0   1   1   0   1   0   0   1   2   1   0   1   2   1   0   1   0   1   0   0   1   1   0   2   1   2   1   0   0   1   2   0   0   0   0   1   0   1   1   1   1   2   0   1   2   0   0   1   1   1   1   0   1   1   1   1   0   0   0   0   1   1   1   2   2   0   2   2   1   2   1   2   0   1   1   1   1   2   0   1   2   1   2   2   1   0   1   1   2   1   1   0   1   0   2   1   2   0   1   0   1   1   1   2   2   0   2   2   0   1   0   0   1   0   0   1   0   1   0   1   1   1   1   1   1   0   2   1   1   0   0   1   0   1   0   1   0   1   2   1   0   1   0   2   1   1   0   1   2   1   1   1   1   1   0   1   1   2   0   2   1   1   2   1   1   1   2   0   1   2   1   2   1   1   1   2   2   2   1   1   1   0
 MK-5-5                 2   2   0   0   2   0   2   1   1   1   0   1   1   0   2   1   1   1   0   1   0   0   1   0   0   1   2   1   0   1   2   1   0   0   1   1   0   0   1   1   0   2   1   2   1   1   0   0   2   0   0   0   0   0   0   1   1   1   1   2   0   1   2   0   0   1   1   1   1   0   1   1   1   1   0   0   0   1   1   1   1   2   2   0   2   2   1   2   1   1   0   1   1   1   1   2   1   0   1   1   1   2   1   0   1   1   2   1   1   0   1   0   2   1   2   0   1   0   0   1   1   1   2   0   2   2   0   0   0   0   1   0   1   1   0   2   0   1   1   1   1   1   1   1   1   1   1   0   0   2   0   1   0   1   0   2   2   2   0   1   0   2   1   1   0   1   2   1   1   1   1   1   0   1   1   2   0   1   1   1   2   2   1   1   1   0   1   2   1   2   1   1   1   2   2   2   1   1   1   0
 MK-5-6                 2   2   0   0   1   0   2   1   1   1   0   1   1   0   2   1   1   1   0   1   0   0   2   0   0   1   2   1   0   2   1   1   1   0   1   1   0   1   0   1   0   2   1   2   1   1   0   0   2   0   0   0   0   0   0   1   2   1   1   2   1   1   1   0   0   1   1   1   1   0   1   1   1   1   0   1   0   1   1   0   1   2   1   0   1   2   0   2   1   1   0   1   1   1   1   2   1   0   1   1   1   2   1   0   1   1   1   1   2   0   0   0   2   2   2   0   1   1   1   1   1   0   2   0   2   2   0   2   0   0   1   0   2   1   0   1   0   1   1   1   1   1   1   1   2   1   1   0   0   2   0   1   0   2   0   2   1   2   0   1   0   2   1   2   0   1   2   1   2   1   0   1   0   1   1   2   0   1   1   1   2   2   1   2   2   0   1   1   1   1   1   2   1   1   2   2   1   1   2   1
 MK-5-7                 2   1   0   0   1   1   1   1   1   1   0   2   1   0   2   0   1   1   0   1   0   0   2   0   0   1   2   2   0   2   1   1   1   0   1   1   1   1   0   1   0   2   1   2   1   1   0   0   2   0   1   0   0   0   0   1   2   1   0   1   2   1   1   0   0   2   1   1   1   0   1   1   1   0   0   1   0   2   1   2   0   2   1   0   1   1   0   2   1   1   1   1   1   1   1   2   1   0   1   1   1   2   1   0   1   1   2   1   2   1   1   0   2   1   2   0   1   1   1   1   1   0   2   0   2   2   1   2   0   1   1   0   2   1   1   1   0   1   1   1   1   2   1   1   1   0   1   0   0   1   0   1   0   2   0   2   1   1   0   1   0   2   1   2   0   1   2   1   2   1   0   1   0   0   0   2   0   1   1   2   2   1   1   2   2   0   1   1   2   1   1   1   1   2   2   2   2   1   2   1
 MK-5-8                 2   1   0   1   1   1   1   1   1   1   0   2   1   1   1   1   1   1   0   1   0   0   2   0   2   1   2   2   0   2   1   1   1   0   2   1   1   1   1   1   0   2   0   2   1   1   0   0   2   0   0   1   0   0   0   1   2   1   0   0   2   1   0   0   0   1   1   1   1   0   1   1   1   0   0   1   0   2   1   2   0   2   1   1   1   0   0   2   1   2   1   1   1   1   1   2   1   0   2   1   1   2   1   1   1   1   2   1   2   1   1   0   2   1   2   0   1   1   0   1   1   0   2   0   2   2   1   2   0   1   1   0   1   1   1   1   0   1   0   0   0   2   1   1   1   1   1   0   0   1   0   0   0   2   0   1   1   1   0   1   0   2   1   2   1   0   2   1   1   1   0   1   0   0   0   2   0   1   1   1   2   1   1   1   1   0   1   1   2   2   2   0   1   2   2   2   2   1   2   1
 MK-5-9                 2   1   0   1   1   1   1   1   1   2   0   1   1   1   1   1   1   1   0   1   0   0   2   0   1   2   2   2   0   2   1   1   1   0   2   1   1   1   1   2   0   2   0   2   1   1   0   0   2   0   0   1   0   0   1   1   2   1   0   1   2   1   0   0   0   1   1   1   1   0   0   1   1   0   0   1   0   2   1   1   0   2   1   1   1   0   0   2   1   2   1   1   0   1   1   2   1   0   2   1   1   1   2   2   1   0   2   1   2   1   1   0   2   1   2   0   1   1   0   1   1   0   1   0   2   2   0   2   0   1   1   0   1   1   1   1   0   1   0   0   1   2   1   1   1   1   1   0   0   1   0   0   0   1   1   2   1   1   0   1   1   1   1   2   1   0   1   1   1   1   0   1   0   1   1   2   0   1   1   1   1   0   2   1   1   1   1   1   2   2   2   0   1   2   1   2   2   0   2   1
 MK-5-10                1   1   0   1   1   1   0   1   1   2   0   0   1   1   1   0   1   1   0   1   0   0   2   0   1   2   2   2   0   1   1   1   1   0   2   1   2   1   1   2   0   2   0   2   1   1   0   0   2   0   0   1   0   0   1   1   2   1   1   1   1   1   0   0   0   1   1   1   1   0   0   1   1   0   0   1   0   2   1   1   0   2   0   0   1   0   0   2   1   1   1   1   0   1   1   2   1   0   1   1   1   1   2   2   1   0   2   1   2   2   0   1   2   0   2   0   1   1   0   1   1   0   1   0   2   2   0   2   0   1   0   0   1   1   1   1   0   1   1   0   1   1   1   1   2   1   1   0   1   1   0   1   0   1   1   1   1   1   0   1   1   1   1   2   0   0   1   1   1   1   0   1   1   1   1   2   0   1   1   1   1   0   2   1   0   1   1   0   2   2   2   1   0   2   1   2   2   0   2   2
 MK-5-11                1   1   0   1   1   1   0   0   1   1   0   0   1   1   1   1   1   1   0   1   0   1   2   1   1   2   2   1   1   1   2   1   1   0   2   1   2   1   0   2   0   2   1   2   0   1   0   0   2   1   0   0   0   0   1   1   2   1   1   1   1   1   0   0   0   1   1   1   1   0   0   1   2   0   1   1   0   2   1   1   1   2   0   0   1   0   0   2   1   1   2   1   0   1   1   2   2   0   1   1   1   1   2   1   1   0   2   0   1   2   0   1   2   0   2   1   2   1   0   1   1   0   1   0   2   2   0   2   0   1   0   0   1   1   1   1   0   1   2   0   1   1   1   0   2   1   2   0   1   1   0   1   0   1   0   1   1   2   0   1   1   1   1   2   0   1   1   1   1   2   0   1   1   1   1   1   1   1   1   1   1   0   1   1   0   1   1   0   2   1   1   1   0   2   1   2   2   0   2   2
 MK-5-12                1   1   0   1   1   1   0   0   1   1   0   0   1   1   1   1   1   1   0   1   0   1   2   0   0   2   2   1   1   1   2   1   1   0   1   1   2   0   1   2   0   2   1   2   0   1   0   0   2   1   1   0   1   0   1   1   2   1   1   1   1   1   0   0   0   1   1   1   1   0   0   1   2   0   1   1   1   2   1   1   1   2   0   0   1   0   0   2   0   0   1   1   1   1   1   2   2   0   1   2   1   1   2   1   1   0   2   0   1   2   0   1   2   0   2   2   2   1   0   1   1   0   1   0   2   2   0   1   0   1   0   0   1   1   1   1   0   1   2   0   1   1   1   1   2   1   2   0   1   1   0   1   1   1   0   2   1   2   0   1   1   1   1   2   0   1   2   1   1   2   0   1   1   1   1   0   1   1   1   1   1   0   1   1   1   2   1   0   1   0   2   1   0   2   1   2   2   1   1   2
 MK-5-13                1   1   0   1   0   1   0   0   1   1   0   0   1   1   2   1   1   1   0   2   1   1   2   1   0   2   2   1   1   1   2   1   1   0   1   1   2   0   2   2   1   2   1   2   0   1   0   0   1   1   1   0   1   0   1   1   2   1   1   2   1   1   0   0   0   1   1   1   1   0   0   0   2   0   1   1   1   2   1   0   1   2   0   0   1   0   0   2   0   0   1   1   0   1   2   1   2   0   1   2   1   1   2   0   1   0   2   0   1   2   0   1   2   0   2   2   2   2   1   1   1   0   0   0   2   2   0   1   0   0   0   0   1   0   1   1   0   1   2   0   1   1   1   1   2   0   2   0   1   1   0   1   1   1   0   2   1   2   0   1   1   1   1   1   0   1   1   2   1   2   0   1   1   1   0   0   1   1   1   1   1   0   1   1   1   2   1   1   1   0   1   2   0   2   1   2   1   1   1   2
 MK-5-14                1   1   0   1   0   1   0   0   1   1   0   0   1   1   1   0   1   2   0   2   1   1   2   1   0   1   2   1   2   1   1   1   2   1   1   1   1   0   2   2   1   2   1   2   0   1   1   0   1   1   1   0   1   0   1   1   2   1   1   2   1   1   0   0   0   1   1   0   1   1   0   0   2   0   1   0   1   2   1   1   1   2   0   0   1   0   0   2   1   0   2   1   0   0   2   1   2   0   1   2   2   1   2   1   1   0   2   0   0   2   0   1   2   0   2   2   1   2   1   1   1   0   0   0   1   2   0   1   0   1   1   0   0   1   0   1   0   1   2   0   1   1   1   2   2   0   1   0   1   1   0   1   1   1   0   2   1   2   0   1   0   1   1   1   0   1   1   2   1   2   0   1   1   1   0   0   1   1   1   1   1   0   0   1   1   1   1   1   1   0   1   2   0   2   1   1   1   1   1   2
 MK-5-15                1   1   0   1   1   1   1   0   1   1   0   0   0   1   1   2   1   2   0   2   2   1   2   1   0   1   2   1   2   1   1   1   1   1   1   0   1   0   2   2   1   2   1   2   0   1   1   0   1   2   1   0   1   0   1   1   2   1   1   1   0   2   0   1   0   1   1   1   1   1   0   0   2   0   1   0   1   1   1   1   2   2   0   0   1   0   0   1   1   0   1   0   0   1   2   1   2   0   1   2   2   1   2   1   1   0   2   0   0   2   0   1   2   0   2   2   1   2   1   1   1   0   0   0   1   2   0   1   0   1   1   0   1   1   0   2   0   1   2   0   0   0   1   2   2   0   0   0   2   1   1   1   1   1   0   1   1   2   2   1   1   2   1   1   0   1   1   2   1   2   0   1   1   1   0   0   2   1   1   2   1   0   0   1   1   1   2   1   1   0   1   2   1   2   1   1   1   0   1   2
 MK-5-16                1   1   0   0   1   1   1   0   1   1   0   0   0   1   2   2   1   2   0   2   2   1   2   1   0   1   2   1   2   1   1   1   2   1   1   0   1   0   1   2   1   2   1   2   0   1   1   0   1   2   1   0   1   1   1   0   2   1   1   1   0   2   0   1   0   1   1   1   1   1   0   0   2   0   1   0   1   1   1   1   0   2   0   1   1   0   0   0   2   1   1   1   0   1   2   1   1   0   1   2   1   1   2   1   1   0   2   0   0   2   0   1   2   0   2   2   1   2   1   0   0   0   0   0   1   2   0   2   0   1   1   0   1   1   0   2   1   1   2   1   1   0   1   2   1   0   0   0   1   0   1   2   1   1   0   1   1   2   2   0   1   2   1   1   0   1   2   2   2   2   1   1   1   1   0   0   1   0   1   1   1   0   1   1   1   0   2   1   1   0   1   2   1   0   1   1   1   0   1   2
 MK-6-1                 1   2   2   1   1   2   1   1   2   2   2   1   1   1   1   1   2   1   1   1   1   2   1   1   0   1   1   1   1   1   1   1   0   2   0   1   1   1   1   0   1   1   0   1   2   1   0   0   1   2   0   1   2   0   1   0   1   1   2   2   2   0   1   2   1   1   1   2   0   0   1   1   2   1   1   1   1   1   1   0   0   0   1   1   0   2   2   1   2   1   0   2   1   0   2   1   2   2   1   2   2   1   2   2   1   1   0   2   1   2   1   0   0   1   1   1   0   1   1   2   1   1   0   1   2   1   1   0   0   1   1   1   0   1   1   1   1   2   2   0   1   1   1   0   2   0   2   2   1   1   1   1   2   1   2   1   2   1   1   0   1   0   1   2   1   2   1   0   2   1   1   2   1   1   1   2   1   2   1   1   1   1   1   1   0   0   2   0   0   1   1   0   1   1   1   1   2   2   1   1
 MK-6-2                 2   2   2   0   0   2   1   1   2   2   2   1   1   1   1   1   2   1   1   1   1   1   1   1   1   2   1   1   1   1   1   1   0   2   0   1   2   1   1   0   1   1   0   1   2   1   1   1   1   2   0   1   2   0   1   1   2   1   2   2   2   0   1   2   1   1   1   2   1   0   0   1   2   1   0   1   1   1   1   0   0   0   1   1   0   2   2   1   2   1   0   2   1   0   2   1   1   2   1   2   2   1   2   2   0   1   0   2   1   2   1   0   2   1   1   1   0   1   2   2   0   1   0   1   2   1   1   1   0   0   0   1   0   1   1   1   1   2   2   0   1   0   0   0   2   0   2   2   1   0   1   1   2   0   2   1   2   1   2   0   1   0   0   2   0   2   1   0   2   1   1   1   1   0   1   2   2   2   0   1   1   1   2   0   1   0   2   0   0   1   1   0   1   1   1   1   2   2   1   1
 MK-6-3                 2   2   2   0   0   2   0   1   2   1   2   1   1   1   1   2   2   1   1   1   1   2   1   1   1   2   1   1   1   1   1   1   0   2   0   1   1   1   1   0   1   1   0   2   2   1   1   1   0   2   0   1   2   0   1   2   1   1   2   2   2   0   1   1   1   1   1   2   1   0   1   1   2   1   0   1   2   1   0   0   0   0   2   1   0   2   1   1   1   1   1   2   0   0   2   1   1   2   1   2   2   1   2   2   0   1   0   2   0   2   1   0   1   1   1   1   1   0   2   2   1   0   1   1   2   0   1   1   0   0   0   1   0   1   1   1   1   2   2   1   1   0   0   0   2   1   2   2   1   0   1   1   2   0   1   1   2   1   2   0   1   0   0   2   0   2   1   0   2   1   1   1   1   0   1   2   2   2   0   1   1   1   2   0   0   0   2   1   0   1   1   0   1   1   1   1   2   2   0   1
 MK-6-4                 2   2   2   0   0   2   0   0   2   1   2   2   1   1   1   2   2   1   0   1   1   2   1   1   1   2   1   1   1   1   1   1   1   2   1   0   0   1   2   0   0   1   0   2   2   1   1   0   0   2   0   1   2   1   1   2   1   1   2   2   2   0   1   1   1   1   1   2   1   0   1   0   2   1   0   1   2   1   0   0   0   0   2   1   0   2   1   2   1   0   1   2   0   0   2   1   0   2   1   2   2   2   2   2   0   1   0   2   0   2   1   0   2   1   1   1   1   0   2   2   1   0   1   1   2   0   1   1   0   0   0   1   0   1   1   1   1   1   0   0   1   0   0   0   2   1   2   1   1   0   0   1   2   1   1   1   2   1   2   1   1   0   0   2   1   2   1   0   2   1   1   1   1   0   2   2   2   2   0   1   1   1   1   0   0   1   2   1   1   1   1   0   2   1   1   1   2   1   0   1
 MK-6-5                 2   2   2   0   0   2   1   1   1   1   2   2   1   1   1   2   2   1   0   0   1   2   1   1   2   2   1   1   1   1   1   1   1   2   1   0   0   1   2   0   0   1   0   2   2   1   1   0   0   2   1   1   2   1   1   2   1   1   2   2   2   0   1   1   0   1   0   2   2   0   1   1   1   1   0   1   2   1   1   0   0   0   2   2   0   2   2   2   2   0   1   2   1   0   1   1   0   2   1   2   2   1   2   2   0   1   0   2   0   2   0   0   2   1   1   1   0   0   2   2   1   0   1   1   2   1   1   1   1   0   0   1   0   1   1   1   0   1   1   0   1   0   0   0   1   1   2   1   1   0   0   1   2   2   1   1   2   1   2   1   1   0   0   2   1   2   0   0   2   1   0   1   2   0   2   2   2   2   0   1   1   1   1   0   0   2   2   0   1   1   2   0   2   1   2   1   2   1   0   2
 MK-6-6                 1   1   2   0   1   2   1   1   2   1   1   2   1   1   1   2   2   0   0   1   1   2   1   1   1   2   1   0   1   1   1   0   1   2   1   1   0   1   2   0   0   0   0   2   2   0   2   0   0   2   2   1   2   1   2   2   1   1   2   2   2   0   1   1   0   1   0   2   2   0   1   1   1   1   0   1   2   1   1   0   0   0   1   2   0   2   2   2   2   1   1   2   1   0   1   1   0   2   1   1   2   1   2   2   0   1   1   2   0   1   1   0   2   1   1   1   0   0   2   2   1   1   0   1   2   2   2   1   1   0   0   2   0   1   1   1   0   1   0   0   1   0   1   0   1   1   1   1   0   0   0   1   2   1   1   1   2   2   2   1   1   0   0   2   1   2   0   0   2   0   0   1   2   0   1   2   2   1   1   1   1   2   1   0   0   2   1   0   2   2   2   0   2   1   1   1   2   1   0   2
 MK-6-7                 1   1   2   0   1   2   0   2   2   1   1   1   1   1   1   2   2   0   0   1   0   1   1   1   1   2   1   0   1   1   1   0   0   2   1   1   0   1   1   0   0   0   1   2   2   0   2   0   0   2   2   0   2   1   2   2   1   1   2   2   1   0   0   1   0   1   0   2   2   0   1   1   1   1   0   2   2   1   1   0   0   0   1   2   1   2   2   1   1   1   1   2   1   0   1   1   1   2   1   1   2   2   2   2   0   2   1   2   0   1   1   0   2   1   2   1   0   0   2   2   2   1   0   1   2   1   2   0   2   0   1   2   1   1   1   1   0   1   0   1   1   0   0   0   1   1   1   1   1   0   1   1   2   1   1   1   2   2   2   1   1   0   0   1   1   2   1   0   2   0   0   1   2   0   1   2   2   1   1   1   1   2   1   0   0   2   2   0   2   2   2   0   2   1   2   1   2   1   0   2
 MK-6-8                 1   1   2   0   1   1   0   2   2   1   2   1   1   1   1   1   2   0   0   2   0   1   1   0   1   2   1   1   2   1   0   0   0   2   1   1   0   1   1   0   0   0   1   1   2   0   2   0   0   2   2   0   2   1   1   2   1   1   1   2   1   0   0   2   0   1   0   2   2   0   1   2   1   1   0   2   2   2   1   0   0   0   1   2   0   2   2   1   1   1   1   2   1   0   1   1   1   2   1   1   2   2   2   2   0   2   1   2   1   1   1   0   2   1   2   1   0   1   2   2   2   1   0   1   2   1   1   1   2   0   2   2   1   1   1   1   1   1   0   1   1   0   0   0   1   0   1   1   1   0   1   1   2   1   1   1   2   2   2   2   0   0   0   1   1   2   1   1   2   0   1   1   2   1   1   2   2   0   1   1   1   2   1   1   0   1   2   0   2   0   2   0   2   1   2   1   2   1   0   2
 MK-6-9                 1   1   2   0   1   1   0   2   2   1   2   1   1   1   1   1   1   0   0   2   0   1   1   0   1   2   1   1   1   1   0   0   0   2   1   1   0   1   1   0   1   0   0   1   2   1   2   0   0   2   2   0   2   0   1   2   1   1   1   2   1   0   0   1   0   1   0   1   2   0   1   2   1   1   0   1   2   2   1   0   0   1   1   2   0   2   2   1   1   1   0   2   1   0   1   1   0   1   1   1   2   2   2   1   0   2   1   2   1   1   1   0   1   1   2   1   0   1   2   2   2   1   0   0   1   1   1   0   2   0   1   2   1   1   1   1   1   1   1   1   1   0   0   1   1   0   1   1   1   0   1   1   2   1   1   2   2   2   2   2   1   0   0   1   0   2   1   1   1   0   2   0   2   1   1   2   2   0   2   0   1   2   1   1   0   2   2   1   2   0   2   0   2   1   2   2   2   1   0   2
 MK-6-10                1   0   1   0   1   1   0   2   2   1   2   1   1   1   1   1   1   0   0   2   1   1   1   2   1   1   1   1   1   1   0   0   1   2   1   1   0   1   1   0   1   0   0   1   2   1   2   0   0   2   2   1   1   0   1   2   1   1   2   2   1   0   1   1   0   1   0   2   2   0   1   2   1   2   0   1   2   2   0   0   0   1   1   2   0   1   2   1   1   0   0   1   0   0   1   2   0   1   1   2   1   2   2   1   0   1   1   2   1   1   1   0   1   1   2   0   0   1   2   1   1   1   1   0   1   1   1   0   0   0   1   1   1   1   1   1   0   1   1   1   1   1   0   1   1   0   1   2   1   0   1   1   1   1   2   1   1   2   2   2   1   0   2   1   0   2   1   1   1   0   2   0   2   1   1   2   1   0   2   0   1   2   2   1   0   2   2   1   2   1   1   0   2   1   2   2   2   1   0   1
 MK-6-11                1   0   1   1   1   1   0   2   2   1   2   1   2   1   1   1   2   1   0   2   1   2   1   2   1   1   1   1   1   1   0   1   1   2   1   0   0   1   1   0   1   0   0   2   2   1   2   0   0   2   1   1   1   1   1   0   1   1   1   2   1   0   1   1   0   1   0   2   2   0   1   2   1   1   1   1   2   2   0   0   0   1   1   2   0   1   1   0   1   0   1   1   0   0   1   2   0   1   1   1   2   2   2   1   0   1   0   2   1   1   1   0   1   2   2   0   0   1   2   1   2   1   1   0   1   1   1   0   0   0   1   1   1   1   1   1   0   1   1   0   1   1   0   1   1   0   1   2   1   1   1   1   1   1   1   1   1   2   2   2   1   1   1   1   0   2   1   1   1   0   2   1   2   1   1   2   1   1   2   1   1   2   2   1   0   2   2   1   2   1   1   0   2   1   2   2   2   1   0   1
 MK-6-12                1   0   1   1   1   1   1   2   2   1   2   1   2   1   2   2   2   1   0   2   2   2   1   2   1   1   1   1   1   1   0   1   1   1   1   1   0   1   1   2   1   0   0   1   2   1   2   0   0   2   1   1   1   1   1   0   1   1   2   1   1   0   1   1   0   2   1   2   1   0   0   2   1   1   0   1   2   2   0   1   0   1   1   1   1   1   1   0   1   0   0   1   1   0   2   2   0   1   1   1   2   2   2   1   0   2   0   2   1   1   0   0   1   2   2   0   1   1   2   1   2   1   1   1   1   1   1   2   0   0   1   2   1   1   1   0   0   1   1   0   1   1   0   1   1   0   1   2   1   1   1   1   2   1   1   1   2   2   2   1   1   1   1   1   1   2   1   1   1   0   2   1   2   1   2   2   1   1   2   1   0   2   2   1   0   1   2   1   2   1   1   0   1   1   2   2   2   1   0   1
 MK-6-13                1   0   0   1   1   1   0   2   2   0   2   2   2   0   2   0   2   1   0   2   1   1   1   2   1   2   1   1   0   1   0   1   2   1   2   1   1   1   1   2   1   0   0   1   2   1   2   0   0   1   1   1   1   1   1   0   1   1   2   0   1   0   1   1   0   2   1   2   1   0   1   2   1   1   0   1   2   1   1   1   0   1   1   1   0   2   2   0   1   0   0   1   1   0   2   2   0   1   1   1   1   2   1   1   0   2   1   2   1   1   0   0   1   2   2   0   1   1   2   0   2   1   1   1   1   1   1   1   0   0   1   2   1   0   1   0   0   1   1   0   1   1   0   2   1   1   1   2   1   1   1   1   2   1   1   1   2   2   2   1   1   1   2   1   1   1   1   1   1   0   2   1   2   1   1   2   0   1   1   1   0   1   2   0   0   1   1   1   2   1   1   0   1   1   2   2   2   0   0   1
 MK-6-14                1   0   0   1   1   1   0   2   2   0   2   2   2   0   2   0   1   1   1   2   1   1   2   2   1   2   1   1   0   0   0   1   2   1   2   1   1   1   1   1   1   1   1   1   1   1   2   2   0   1   1   1   1   1   1   0   1   1   1   0   1   1   1   2   0   2   1   2   1   0   0   2   1   1   1   0   2   1   1   1   0   1   1   1   0   1   2   0   1   0   0   1   1   0   1   2   0   0   1   2   1   2   1   1   0   2   1   1   1   1   0   0   1   2   2   1   1   0   2   0   1   1   1   1   1   1   0   1   0   0   1   1   1   0   1   0   0   1   1   0   1   1   0   2   1   1   1   2   1   1   1   1   2   0   1   1   2   2   2   1   1   1   2   0   1   1   1   1   1   0   2   1   2   1   1   2   0   1   1   1   0   2   2   0   0   1   1   1   2   1   1   1   1   1   2   2   2   1   1   1
 MK-6-15                2   0   0   1   0   1   0   2   2   0   1   1   2   2   2   0   2   1   1   2   2   1   2   2   0   2   1   1   0   0   0   1   2   1   2   1   1   1   0   1   1   1   1   1   1   1   1   2   0   2   1   1   1   0   1   2   1   1   1   1   1   1   1   2   0   2   1   2   1   0   0   2   2   1   1   0   2   0   1   1   0   1   1   1   0   1   2   0   1   0   0   0   1   0   1   2   0   0   0   2   1   2   1   1   0   1   1   1   1   1   0   0   0   2   1   2   0   0   2   0   1   1   1   1   1   1   0   1   0   1   1   1   1   0   1   0   0   1   1   0   1   1   1   2   1   1   1   1   1   1   1   1   2   0   1   1   2   1   2   1   1   1   1   0   0   1   1   1   1   0   1   1   2   2   1   1   0   1   1   1   0   1   2   0   0   1   2   1   2   1   1   1   1   1   2   2   2   1   1   1
 MK-6-16                2   1   0   2   0   1   1   2   1   0   1   0   1   1   2   0   2   1   1   2   2   2   1   1   0   2   1   1   0   0   0   1   2   1   2   1   1   1   0   1   1   1   1   1   1   1   1   2   0   1   1   0   1   1   1   2   1   1   1   1   1   1   1   2   0   2   0   2   1   0   0   1   2   1   0   2   1   0   1   1   1   1   1   1   0   2   2   0   1   0   1   0   1   0   2   1   1   1   0   1   1   2   0   2   0   1   1   0   1   2   1   0   1   2   1   2   0   1   2   0   1   1   1   1   1   1   1   1   0   1   1   1   1   0   1   1   0   1   1   0   1   1   1   2   1   2   1   1   1   1   0   1   2   1   1   0   2   1   2   1   1   1   1   0   1   1   1   1   1   0   1   1   2   2   1   1   0   1   1   1   0   1   2   0   0   1   2   1   2   1   1   1   1   2   2   2   1   1   1   1
 
!****************************************** Phenotypic Data **********************************************************
!-100.0 is resevred for missing phenotype
SimulatedTrait1        10.5305   11.2553    8.6560   10.8553    9.7567   10.3377   10.5955    9.7347   11.3503    8.8890   10.2686    9.1924    8.2537   10.4714   11.0909    9.3297    9.2987   10.0392    9.3267   10.0368   10.7207   11.4938   10.1030    8.6804    9.6541   10.5460    9.4578    8.8263    8.7261   10.3998   10.1572   10.3372    9.9901   11.2574    8.5262   10.2700    9.7516   10.4237    8.0648    9.8965    8.5266    9.7061    8.9073    8.9752    9.8056   10.8621   10.7683    9.1249    9.3854   11.0178   11.9348   11.2661   10.4914   10.7496   10.4955    8.8635    8.9157   10.9836   10.4302   11.2574    9.0862    9.7306   10.0822   10.3087   10.9998    9.7984   10.2133   11.8997    9.4047    8.0513   10.9562   10.2015   10.4916   10.8565    8.9181    9.2078    9.2647    8.9182    8.4818   10.5843    9.8450   10.7596   12.2788   10.1474   10.2371    9.1031   10.7581    9.7505   10.8548    8.6513   10.1858    9.2676    9.9108    8.8562    9.7423    7.6711    9.7772    9.9540   11.5448    9.0309    9.4463    9.3180   10.5998    9.2668   10.6496   11.1225    9.9274   11.6661   11.8891    8.9178   11.7052   11.3015    9.5142    9.3828    9.3797    9.8797    8.6867   11.9489   10.0801    9.8116    9.8018   10.2227   10.4039   10.1495   11.2659    9.5911    9.1997   11.8568    9.2886   10.1429    9.0802    8.3126    9.9531   10.1214   11.3281   11.6968   11.5436   12.2457   10.4935   10.9892    9.3954   10.9396    9.7597   11.1779   10.2491   11.4721    9.5332   11.2160    7.9122    7.9814    9.3634    9.9763   10.9976   11.6396    9.8775    9.6413   10.4659    9.1366   11.6938    9.3663    9.9367   11.1376   10.8565   10.9863    9.3446   10.8609   10.0118   10.9952    9.8962   10.8690    9.3018    9.0547   10.1455   10.5078    9.3628    9.0796   11.3506   10.6441    9.7975   10.2768   10.3669    9.9632   10.3030    9.5111   10.2456   11.8951    7.9612    8.5917    8.9687    9.8804   10.0892    9.6097   10.9385    8.6351    9.8715   10.5045    9.7017    9.8979   10.3621    9.5132
 
