# Supplementary material for: Inclusive Composite Interval Mapping of QTL by Environment Interactions in Biparental Populations
Source: PLoS One. 2015 Jul 10;10(7):e0132414. doi: 10.1371/journal.pone.0132414 (PMC4498613; doi:10.1371/journal.pone.0132414)
Supplement: S2 File — (ZIP) [file pone.0132414.s002.zip › F2 population/e=1/run_00108.met]

!**********************Note: lines staring with "!" are remarks and will be ignored in the program********************
!*********************************General Information**********************************
!Assuming F1 = P1 x P2, populations available in QTL IciMapping are: 
!  1, P1BC1F1 = P1 x F1, the first backcrossing where P1 is used as the recurrent parent;
!  2, P2BC1F1 = P2 x F1, the first backcrossing where P2 is used as the recurrent parent;
!  3, F1DH, F1-derived doubled haploids; 
!  4, RIL or F1RIL, recombination inbred lines through the repeated selfing of F1;
!  5, P1BC1RIL, recombination inbred lines through the repeated selfing of P1BC1F1;
!  6, P2BC1RIL, recombination inbred lines through the repeated selfing of P2BC1F1;
!  7, F2, the selfing generation of F1;
!  8, F3, the selfing generation of F2;
!  9, P1BC2F1, the second backcrossing where P1 is used as the recurrent parent; 
! 10, P2BC2F1, the second backcrossing where P2 is used as the recurrent parent;
! 11, P1BC2RIL, recombination inred lines through the repeated selfing of P1BC2F1; 
! 12, P2BC2RIL, recombination inred lines through the repeated selfing of P2BC2F1; 
! 13, P1BC1F2, the selfing generation of P1BC1F1; 
! 14, P2BC1F2, the selfing generation of P2BC1F1; 
! 15, P1BC2F2, the selfing generation of P1BC2F1; 
! 16, P2BC2F2, the selfing generation of P2BC2F1; 
! 17, P1BC1DH, P1BC1F1-derived doubled haploids; 
! 18, P2BC1DH, P2BC1F1-derived doubled haploids; 
! 19, P1BC2DH, P1BC2F1-derived doubled haploids; 
! 20, P2BC2DH, P2BC2F1-derived doubled haploids; 
   7      !Mapping Population (see remarks above)
   2      !Mapping Function (1 for Kosambi; 2 for Haldane; 3 for Morgan)
   2      !Marker Space Type (1 for intervals; 2 for positions)
   1      !Marker Space Unit(1 for centiMorgans; 2 for Morgan)
   6      !Number of Chromosomes (or Linkage Groups)
 200      !Size of the mapping population
   1      !Number of environments
 
!***************************************** Chromosomes and Linkage Maps **********************************************
!Chromosome                 NumMarkers
-CH1                        16
-CH2                        16
-CH3                        16
-CH4                        16
-CH5                        16
-CH6                        16
!Linkage map (Marker name followed by position or the interval length)
 MK-1-1                1     0.000
 MK-1-2                1    10.000
 MK-1-3                1    20.000
 MK-1-4                1    30.000
 MK-1-5                1    40.000
 MK-1-6                1    50.000
 MK-1-7                1    60.000
 MK-1-8                1    70.000
 MK-1-9                1    80.000
 MK-1-10               1    90.000
 MK-1-11               1   100.000
 MK-1-12               1   110.000
 MK-1-13               1   120.000
 MK-1-14               1   130.000
 MK-1-15               1   140.000
 MK-1-16               1   150.000
 MK-2-1                2     0.000
 MK-2-2                2    10.000
 MK-2-3                2    20.000
 MK-2-4                2    30.000
 MK-2-5                2    40.000
 MK-2-6                2    50.000
 MK-2-7                2    60.000
 MK-2-8                2    70.000
 MK-2-9                2    80.000
 MK-2-10               2    90.000
 MK-2-11               2   100.000
 MK-2-12               2   110.000
 MK-2-13               2   120.000
 MK-2-14               2   130.000
 MK-2-15               2   140.000
 MK-2-16               2   150.000
 MK-3-1                3     0.000
 MK-3-2                3    10.000
 MK-3-3                3    20.000
 MK-3-4                3    30.000
 MK-3-5                3    40.000
 MK-3-6                3    50.000
 MK-3-7                3    60.000
 MK-3-8                3    70.000
 MK-3-9                3    80.000
 MK-3-10               3    90.000
 MK-3-11               3   100.000
 MK-3-12               3   110.000
 MK-3-13               3   120.000
 MK-3-14               3   130.000
 MK-3-15               3   140.000
 MK-3-16               3   150.000
 MK-4-1                4     0.000
 MK-4-2                4    10.000
 MK-4-3                4    20.000
 MK-4-4                4    30.000
 MK-4-5                4    40.000
 MK-4-6                4    50.000
 MK-4-7                4    60.000
 MK-4-8                4    70.000
 MK-4-9                4    80.000
 MK-4-10               4    90.000
 MK-4-11               4   100.000
 MK-4-12               4   110.000
 MK-4-13               4   120.000
 MK-4-14               4   130.000
 MK-4-15               4   140.000
 MK-4-16               4   150.000
 MK-5-1                5     0.000
 MK-5-2                5    10.000
 MK-5-3                5    20.000
 MK-5-4                5    30.000
 MK-5-5                5    40.000
 MK-5-6                5    50.000
 MK-5-7                5    60.000
 MK-5-8                5    70.000
 MK-5-9                5    80.000
 MK-5-10               5    90.000
 MK-5-11               5   100.000
 MK-5-12               5   110.000
 MK-5-13               5   120.000
 MK-5-14               5   130.000
 MK-5-15               5   140.000
 MK-5-16               5   150.000
 MK-6-1                6     0.000
 MK-6-2                6    10.000
 MK-6-3                6    20.000
 MK-6-4                6    30.000
 MK-6-5                6    40.000
 MK-6-6                6    50.000
 MK-6-7                6    60.000
 MK-6-8                6    70.000
 MK-6-9                6    80.000
 MK-6-10               6    90.000
 MK-6-11               6   100.000
 MK-6-12               6   110.000
 MK-6-13               6   120.000
 MK-6-14               6   130.000
 MK-6-15               6   140.000
 MK-6-16               6   150.000
!*********************************** Marker Types ********************************************************************
!Co-dominant marker: When heterozygote F1 is present, P1 is coded as 2, F1 is coded as 1, and P2 is coded as 0; Otherwise, P1 is coded as 2, and P2 is coded as 0. 
!Dominant marker: When heterozygote F1 is present, P1 and F1 are coded as 12, and P2 is coded as 0; Otherwise, P1 is coded as 2, and P2 is coded as 0.  
!Recessive markers: When heterozygote F1 is present, P1 is coded as 2, and F1 and P2 are coded as 10; Otherwise, P1 is coded as 2, and P2 is coded as 0. 
!Missing marker is coded as -1. 
 MK-1-1                 1   1   0   1   1   1   1   2   2   2   1   1   1   1   2   2   2   0   0   2   2   1   0   1   1   1   1   2   1   2   0   0   2   1   2   1   1   1   1   1   0   1   1   1   0   1   1   2   1   2   1   1   2   1   0   2   0   1   2   1   1   1   1   2   2   0   0   1   0   1   2   0   2   1   2   0   0   1   1   1   1   0   1   1   0   1   1   0   1   0   2   2   2   1   1   2   2   0   1   1   2   2   1   1   2   1   0   0   1   1   2   2   0   1   1   0   2   1   0   1   1   0   0   1   2   1   1   0   2   1   1   1   1   2   2   2   0   1   2   2   0   2   0   2   2   1   0   1   0   1   1   1   1   1   1   1   2   2   0   1   2   2   0   0   2   2   0   2   1   2   1   2   0   1   1   0   1   2   1   0   1   1   1   0   1   0   1   1   1   2   1   2   0   0   1   1   2   1   1   0
 MK-1-2                 2   0   0   1   1   1   1   2   2   2   1   1   1   1   2   2   2   0   0   1   2   1   0   1   1   1   1   2   1   2   0   0   1   1   2   0   1   1   1   1   0   0   1   1   0   1   1   2   1   1   1   1   2   1   0   2   0   1   2   1   1   2   1   1   2   0   1   1   0   1   2   0   2   0   2   0   1   1   1   0   2   0   0   1   0   1   2   0   1   0   2   2   2   0   1   2   2   0   1   1   2   2   1   1   2   1   0   0   1   1   2   2   0   2   1   0   2   0   0   1   1   0   0   1   2   1   1   0   2   1   2   1   0   1   1   2   0   1   2   2   0   1   0   2   2   1   0   1   0   1   1   1   1   1   1   0   2   2   0   2   2   2   0   1   2   2   0   1   1   2   1   2   0   1   1   1   1   1   1   0   1   1   1   0   1   0   1   1   1   2   1   2   0   1   1   1   2   2   1   0
 MK-1-3                 2   0   0   2   1   1   1   2   2   2   1   1   1   1   2   1   2   0   0   1   2   1   0   1   2   1   0   2   1   2   0   0   1   1   2   1   1   1   2   0   0   0   1   2   0   1   2   2   1   1   1   0   2   1   0   2   0   1   2   1   2   2   1   1   1   0   2   1   0   1   2   1   2   0   2   0   0   1   0   0   2   0   0   1   1   1   2   0   1   0   2   2   2   1   1   2   2   0   1   1   2   2   1   1   2   0   0   0   1   1   1   2   0   2   1   0   2   0   1   1   1   0   0   1   2   0   1   0   2   1   2   2   0   1   1   2   0   1   2   2   0   1   0   2   2   1   0   1   1   0   1   2   0   1   1   0   2   1   0   2   1   1   0   1   2   1   0   1   1   2   1   2   0   1   0   1   2   1   1   1   1   1   2   0   2   2   1   2   1   2   1   2   0   1   1   1   2   2   1   0
 MK-1-4                 2   0   0   2   1   1   1   2   2   2   1   1   1   2   2   1   2   0   0   1   2   2   0   1   2   0   0   2   1   2   0   0   1   1   2   1   1   1   2   1   0   0   1   2   0   1   1   2   1   1   1   0   2   1   0   1   0   1   2   1   2   2   1   0   2   0   2   1   1   0   2   1   2   0   2   1   1   1   0   0   2   1   0   0   1   1   1   1   0   0   2   2   2   1   1   2   2   1   1   1   2   2   1   1   1   0   1   0   1   1   0   2   1   1   1   0   2   0   1   1   1   1   0   1   2   0   2   0   2   0   2   1   0   2   1   2   0   1   2   2   1   1   0   2   2   2   0   1   2   0   2   2   0   1   0   0   2   1   0   2   1   1   2   1   1   1   0   1   1   1   1   2   0   1   1   0   2   1   1   0   1   1   2   0   2   2   2   2   2   2   0   2   0   1   1   2   2   2   1   0
 MK-1-5                 2   0   0   2   1   0   1   2   2   2   1   1   2   1   2   1   2   0   0   1   2   2   0   1   2   0   0   2   1   2   0   0   1   1   2   1   1   1   1   0   0   0   1   2   0   1   1   2   1   1   1   0   2   1   0   1   0   2   1   0   1   2   2   0   2   0   2   1   0   0   2   0   2   1   2   1   1   1   0   0   2   1   0   0   1   1   1   0   1   0   2   2   2   1   1   2   1   1   1   1   2   2   1   1   1   0   1   1   2   1   0   2   1   2   1   0   2   0   1   1   1   1   0   0   2   0   2   1   2   0   2   1   0   2   1   2   0   1   2   2   1   1   1   2   2   2   0   1   0   0   2   1   0   2   0   0   2   1   0   1   1   1   2   1   2   2   0   1   1   1   1   2   1   1   1   0   1   1   1   0   1   1   2   0   1   2   2   1   2   2   0   2   1   1   1   2   2   1   1   0
 MK-1-6                 2   1   0   2   1   0   1   1   2   2   1   1   2   1   2   1   1   0   0   1   2   2   0   1   1   0   0   1   1   2   0   1   1   1   2   1   1   1   2   0   0   0   1   2   0   1   1   2   0   1   1   0   2   2   0   1   0   2   1   0   1   2   2   0   2   1   2   1   0   1   1   0   2   2   2   1   1   1   1   0   2   1   0   0   1   1   1   0   2   0   1   2   2   1   0   2   1   1   1   1   2   2   1   1   1   0   1   2   2   1   1   1   1   2   1   0   2   1   1   1   1   1   1   1   2   0   2   1   2   0   2   1   0   1   1   2   0   1   2   1   0   1   1   2   2   2   1   1   1   0   1   1   0   2   0   0   1   1   0   1   1   1   2   2   2   1   1   1   1   1   0   2   1   1   1   0   1   1   1   0   1   2   1   0   0   2   2   0   1   1   0   2   0   1   0   2   2   1   1   1
 MK-1-7                 2   1   0   2   1   0   1   1   2   2   1   1   2   1   1   1   1   0   0   2   2   2   1   1   1   0   0   0   1   2   0   1   1   1   2   0   1   1   2   0   0   0   1   2   0   1   1   1   1   2   2   0   1   2   1   1   0   2   1   1   1   2   2   1   2   1   2   1   0   2   1   0   2   2   2   1   1   1   1   0   1   1   0   0   0   0   1   0   2   0   1   2   2   1   0   2   2   1   1   1   2   2   1   0   1   1   1   2   1   1   1   1   1   1   1   0   2   1   1   0   1   1   2   0   2   1   2   1   1   0   2   1   0   1   1   2   0   1   2   1   0   0   1   2   2   1   1   1   1   0   1   0   0   2   0   0   1   0   2   2   1   1   1   2   1   1   0   2   1   1   0   2   1   1   1   0   2   2   1   0   1   2   1   0   0   2   2   1   1   1   0   2   0   1   1   1   2   1   1   2
 MK-1-8                 2   1   0   2   1   0   1   1   1   2   1   1   2   1   1   0   1   0   0   2   1   2   1   0   0   0   0   0   0   1   0   1   1   2   2   0   1   0   2   1   2   0   1   2   0   1   0   1   1   2   2   0   0   2   1   1   1   2   1   1   1   2   2   1   1   1   2   1   0   2   1   0   2   2   2   1   1   1   1   0   1   1   1   0   0   0   0   0   2   0   1   2   2   1   0   2   2   1   1   1   2   2   1   0   1   1   1   2   1   1   1   1   2   0   1   0   2   1   1   1   1   1   2   0   2   1   2   1   2   0   2   1   0   1   1   2   0   1   2   1   0   0   1   1   2   2   1   1   1   0   1   0   0   2   0   0   1   0   2   2   1   1   1   2   1   1   0   2   1   0   0   2   1   2   1   1   2   2   1   0   2   1   1   0   0   2   2   1   1   1   0   2   0   1   1   1   2   1   1   2
 MK-1-9                 2   1   1   2   1   0   1   1   1   1   1   1   0   2   0   0   1   0   0   2   1   2   1   0   0   2   1   1   0   1   2   2   0   2   2   0   1   0   2   1   2   0   0   2   0   1   0   1   1   2   2   0   0   2   2   0   1   2   1   1   1   2   2   0   0   1   2   1   0   2   1   0   2   2   2   0   1   1   2   0   0   1   1   0   0   0   0   0   2   0   1   1   1   1   0   2   1   0   1   1   2   2   1   0   1   0   1   2   1   1   1   1   2   0   1   0   1   1   1   1   1   1   1   0   2   1   2   1   1   1   2   1   0   1   1   2   0   1   2   1   0   1   1   1   2   2   1   0   1   0   0   1   1   2   0   0   1   0   2   1   1   1   1   2   1   1   0   2   1   0   0   2   1   2   1   1   2   2   2   0   2   1   1   0   0   2   2   1   1   1   0   2   0   1   0   1   2   1   1   1
 MK-1-10                1   1   1   2   1   0   0   1   1   1   1   1   0   2   0   0   2   0   0   2   1   2   1   0   0   2   1   1   0   1   1   2   0   0   2   0   1   0   2   0   1   0   1   2   0   1   0   1   1   2   2   0   0   2   2   1   1   2   1   2   1   2   2   0   0   1   2   1   0   2   1   0   1   1   2   1   1   1   2   0   0   0   1   0   0   0   0   0   2   0   1   0   1   1   0   2   0   0   1   1   1   2   1   0   1   1   2   1   1   1   1   1   2   0   2   0   1   1   1   1   0   1   1   0   2   1   2   1   1   1   2   1   0   1   1   2   0   1   1   1   0   1   1   2   2   2   0   0   2   0   0   1   1   1   0   0   1   1   2   1   1   1   1   2   1   1   1   2   1   0   1   2   2   2   1   1   1   2   2   0   2   1   1   0   0   2   2   1   1   2   0   2   0   1   1   1   2   1   1   1
 MK-1-11                1   1   1   2   1   0   0   0   1   1   1   1   0   2   1   0   2   0   0   2   1   2   1   0   1   1   0   1   0   2   1   2   0   0   2   1   0   0   2   1   1   1   1   2   0   1   1   1   1   1   2   0   0   2   2   0   1   2   1   2   1   2   2   1   0   1   1   1   0   2   1   1   1   1   2   1   1   1   2   0   0   0   0   0   0   1   2   2   2   0   1   0   2   1   0   2   0   0   1   1   1   2   0   0   1   1   2   2   1   1   1   1   2   0   1   0   1   1   1   1   0   1   1   1   2   1   2   1   1   1   1   1   0   1   1   1   0   1   0   1   0   1   1   2   2   2   0   0   2   0   1   1   1   1   0   0   1   1   2   1   1   1   1   2   1   2   1   2   2   0   1   2   2   2   1   1   1   2   2   0   2   1   1   0   0   2   2   1   0   2   1   2   0   1   1   0   2   1   1   1
 MK-1-12                1   1   1   2   1   0   0   1   1   1   1   2   0   2   1   0   2   0   0   2   1   2   1   0   1   1   0   1   0   2   1   2   1   0   2   1   1   0   1   1   1   2   1   0   0   1   1   1   1   2   2   0   0   2   2   1   1   2   1   2   1   1   2   1   0   1   1   1   0   2   1   1   1   1   2   1   1   2   2   0   0   0   1   1   0   1   2   2   2   1   1   0   2   1   0   1   0   1   1   1   1   2   0   0   1   1   2   1   2   1   1   1   2   1   1   0   1   1   1   1   0   1   1   1   2   1   1   1   1   1   0   2   2   2   1   1   0   0   0   1   0   1   1   1   1   2   0   0   2   1   1   1   1   1   0   0   1   1   2   0   1   1   1   2   1   2   1   2   2   0   1   2   2   2   1   1   1   2   2   0   2   1   1   0   2   2   2   1   0   2   1   2   0   1   1   1   1   1   1   1
 MK-1-13                1   0   1   2   1   1   1   1   1   1   1   2   0   2   1   0   2   1   0   2   1   2   1   0   1   1   0   1   0   1   1   2   1   0   2   0   1   0   1   1   1   2   1   0   0   1   1   1   1   2   2   1   1   2   2   1   1   2   1   2   1   1   2   1   0   1   1   1   0   2   0   0   1   1   2   0   2   2   2   0   0   0   1   1   1   1   2   2   2   1   1   0   2   2   0   1   0   1   2   1   1   2   0   1   1   1   2   1   2   1   1   1   2   1   1   0   1   1   1   1   0   1   1   0   2   0   1   2   1   0   0   2   2   1   1   1   0   0   0   2   0   1   1   1   1   2   0   0   2   1   0   1   1   1   1   1   0   1   2   0   1   1   2   2   1   1   1   2   2   0   1   2   1   1   1   0   1   1   2   0   2   1   1   1   2   2   2   1   0   2   1   2   0   1   1   1   1   1   1   1
 MK-1-14                1   0   1   2   1   1   1   1   1   1   1   2   0   2   1   0   2   1   1   2   1   2   1   1   0   1   0   1   0   0   1   1   1   0   2   0   1   0   1   0   1   2   1   1   0   1   1   1   0   2   2   0   1   2   2   1   1   2   1   2   1   1   2   1   0   1   0   1   0   1   1   0   0   1   2   0   2   2   2   0   0   0   1   1   1   1   2   2   2   1   1   0   2   1   0   1   0   1   2   1   1   2   0   1   1   1   2   1   2   1   1   1   2   1   1   0   1   1   1   0   0   1   1   1   2   0   1   1   1   0   0   2   2   1   1   1   0   0   0   1   1   1   1   1   1   2   0   0   1   2   0   1   1   1   2   1   0   0   2   0   1   1   2   2   1   1   1   2   2   1   2   2   1   1   0   0   1   2   1   0   2   1   1   1   2   2   1   1   0   2   1   2   0   2   1   1   1   1   1   1
 MK-1-15                1   0   2   2   1   1   1   1   1   1   1   2   0   2   1   0   2   1   1   2   1   2   1   1   1   1   0   2   0   0   1   0   0   0   2   0   1   0   1   0   1   1   1   1   0   1   2   1   0   2   2   0   1   2   2   1   1   2   1   2   1   1   2   0   0   1   0   1   0   1   2   0   0   1   2   1   2   2   2   1   0   0   1   1   0   1   2   1   2   1   0   0   2   2   0   1   0   1   2   1   1   2   0   2   1   1   2   1   2   2   1   1   2   1   1   1   1   0   1   0   0   2   1   1   2   0   1   1   1   0   0   2   2   1   1   1   0   0   0   1   1   1   2   1   1   2   0   0   1   2   1   1   1   1   1   1   1   0   1   0   1   1   2   2   1   1   0   1   2   1   2   2   2   1   0   1   1   1   1   1   2   1   1   0   2   2   1   0   0   2   1   2   1   1   1   1   1   1   1   2
 MK-1-16                1   1   2   2   1   1   1   1   2   1   1   1   0   2   1   0   1   1   1   2   1   2   1   1   1   1   0   1   0   0   1   0   0   0   2   0   1   1   1   0   1   1   2   1   0   1   2   2   0   2   2   0   1   2   2   1   1   2   1   2   1   1   2   0   0   1   0   1   0   1   2   0   0   1   2   1   1   2   2   1   0   0   1   2   0   1   2   1   2   1   0   0   1   1   0   1   0   1   2   1   1   1   1   2   1   1   2   1   2   2   1   1   2   2   1   1   1   0   1   0   0   2   1   1   2   0   1   1   1   0   0   1   1   1   1   0   0   0   0   0   0   1   2   1   1   2   1   0   1   2   1   1   1   1   1   1   1   0   1   0   0   1   2   2   1   1   0   0   1   1   2   2   2   1   0   1   1   1   1   1   2   1   1   0   2   1   1   1   0   2   1   2   1   0   1   1   1   1   1   2
 MK-2-1                 1   1   1   1   1   2   0   0   0   0   1   1   0   1   0   0   1   1   0   0   1   1   2   1   2   1   2   0   0   1   1   2   1   1   1   2   1   1   1   0   0   2   1   1   1   2   1   1   2   1   1   1   1   1   0   1   0   0   0   2   1   0   0   2   0   0   2   1   1   2   1   1   1   2   1   2   1   1   1   1   0   2   1   0   0   1   0   0   1   1   1   1   2   0   0   1   1   1   2   2   0   2   2   1   1   1   0   1   1   0   0   0   0   1   2   0   2   0   2   1   2   0   1   2   1   1   1   2   1   1   1   1   0   1   1   0   0   2   1   1   0   1   0   1   1   2   0   0   1   2   2   2   1   1   0   1   1   0   1   2   1   1   1   1   1   1   2   2   2   2   0   0   1   1   2   2   2   0   1   2   1   1   2   2   1   1   2   1   1   0   0   2   1   1   1   0   1   0   2   1
 MK-2-2                 1   1   1   1   1   2   0   0   0   0   1   1   0   1   0   0   1   1   0   0   1   1   2   1   2   1   2   0   0   1   1   1   1   1   1   2   0   1   1   0   0   1   1   1   1   2   1   1   1   1   1   0   1   1   0   1   0   0   0   2   1   0   0   1   0   1   2   1   1   1   1   1   1   2   1   2   1   1   1   1   0   2   2   0   0   2   1   0   1   1   0   1   2   1   0   1   1   1   2   2   0   1   2   1   1   1   1   2   1   0   1   0   1   1   2   0   2   0   1   0   2   0   1   2   1   0   1   2   2   1   1   1   0   2   1   0   0   2   2   1   0   1   0   1   1   2   0   0   1   2   2   1   1   1   0   1   1   0   1   2   1   1   0   1   1   1   2   2   2   2   0   0   1   2   2   2   2   0   1   2   1   1   2   2   1   1   2   1   1   2   1   2   1   1   1   0   1   0   2   1
 MK-2-3                 1   1   0   0   1   2   0   0   0   0   1   2   1   1   0   0   1   1   1   0   1   1   2   1   2   1   2   0   0   1   1   1   0   2   1   2   2   1   1   0   0   1   1   1   1   2   1   0   1   1   1   0   1   1   0   1   0   0   0   2   1   0   0   1   0   1   1   1   1   1   1   0   1   2   1   2   1   1   1   0   1   2   1   0   0   2   1   0   1   1   0   1   2   1   0   1   1   1   2   2   0   1   2   1   1   1   1   2   2   0   1   0   2   1   2   0   2   1   2   0   2   0   1   2   2   0   1   1   2   1   1   1   0   2   1   1   1   1   2   1   0   1   0   1   1   1   1   1   1   2   2   1   1   1   0   1   1   0   2   2   1   1   0   0   1   1   2   2   2   1   0   0   1   1   2   2   2   0   1   2   1   1   2   2   1   1   1   1   1   2   1   2   1   1   1   0   1   0   2   1
 MK-2-4                 1   1   0   0   1   2   0   0   1   0   1   1   1   0   0   0   1   1   1   0   1   1   2   1   2   1   2   0   1   1   0   0   0   2   2   2   2   1   1   0   1   1   1   1   1   2   1   0   1   0   1   0   1   1   0   1   0   0   0   1   1   1   0   2   0   1   1   1   1   1   1   0   1   2   1   2   0   1   0   0   1   2   1   0   0   2   1   0   1   1   0   1   2   1   0   1   1   1   2   2   0   1   2   0   1   1   1   2   2   1   1   0   2   1   2   0   2   1   2   0   2   0   1   2   1   0   1   1   2   1   1   1   0   2   1   1   1   1   2   1   1   1   0   1   2   0   1   2   1   2   2   1   1   1   0   1   1   0   2   2   1   1   0   0   1   1   2   2   2   2   0   0   1   1   2   2   2   0   1   1   1   1   2   2   1   1   1   1   0   2   1   1   1   1   1   0   2   0   2   1
 MK-2-5                 2   1   0   0   1   2   0   1   1   0   0   2   1   1   0   0   1   2   2   0   1   1   2   1   2   1   1   0   1   1   0   0   0   2   2   1   2   1   1   0   1   1   1   1   1   2   1   0   1   0   2   0   1   1   0   1   0   1   0   1   0   1   0   2   0   1   1   1   1   0   0   0   1   2   1   1   1   1   0   0   1   2   1   0   0   2   1   0   1   1   0   1   2   1   0   1   1   1   2   2   0   1   1   1   1   2   1   2   2   1   1   0   2   1   2   0   2   1   2   0   2   0   1   2   1   1   0   1   2   1   0   1   0   1   0   1   1   1   1   1   1   1   0   1   2   0   1   2   2   1   2   0   1   1   1   1   1   0   2   2   1   1   1   0   1   1   2   2   2   2   0   1   1   1   2   2   2   0   1   1   1   1   1   2   1   1   0   1   0   2   1   1   1   1   1   2   2   0   2   1
 MK-2-6                 2   1   0   0   1   2   0   0   2   0   0   2   1   1   1   0   1   2   2   0   1   1   2   1   2   0   1   0   1   1   0   0   0   2   2   1   2   1   2   0   0   1   1   1   1   1   2   0   1   0   2   2   1   1   0   1   0   1   0   1   0   1   1   2   0   1   1   1   1   0   0   0   1   1   1   0   1   1   1   0   1   2   1   0   0   2   1   1   1   0   1   1   2   1   0   1   1   1   2   2   0   1   1   1   1   2   1   2   1   1   1   0   1   1   2   0   2   1   1   0   2   2   1   2   1   1   0   1   1   1   0   0   0   1   0   1   1   0   1   1   1   1   0   1   2   0   1   2   1   1   2   0   1   1   1   1   1   0   2   2   1   1   2   0   1   1   2   2   2   2   0   2   1   1   1   2   2   1   2   1   1   1   2   2   1   1   0   1   1   1   1   1   1   1   0   2   2   1   2   1
 MK-2-7                 2   1   0   0   1   1   0   1   2   0   0   2   1   1   1   0   2   2   2   0   2   1   2   1   2   0   1   0   2   2   0   0   1   1   2   2   2   1   1   0   0   1   1   1   1   2   2   0   1   0   2   2   1   1   0   1   1   1   0   1   0   1   1   2   0   1   1   1   1   0   0   1   1   0   1   0   1   1   1   0   1   2   1   0   1   1   1   1   2   0   1   1   2   1   0   1   1   1   2   2   0   1   1   1   1   2   1   1   1   2   1   0   2   1   1   0   2   1   1   2   2   2   2   2   1   1   0   1   1   1   0   0   0   1   0   2   1   0   1   2   1   1   0   2   2   0   1   2   1   2   1   0   1   1   1   0   2   0   2   2   1   1   2   0   1   1   2   2   2   1   0   1   1   1   1   2   2   1   2   2   2   1   2   1   2   1   0   2   1   1   1   1   1   1   0   1   1   1   2   0
 MK-2-8                 2   1   1   1   1   1   0   1   2   0   0   2   1   1   1   0   2   1   2   0   2   1   1   1   2   0   1   1   2   2   0   0   1   1   2   2   2   1   1   0   0   1   1   1   1   2   2   0   1   0   2   2   1   1   0   1   1   1   0   0   0   1   1   0   0   1   0   1   1   1   0   1   1   0   1   0   1   1   1   0   1   2   1   0   1   1   1   1   2   0   2   1   2   0   1   2   1   1   2   1   0   1   1   1   1   2   1   1   1   2   1   0   2   1   1   0   1   0   1   2   2   2   2   2   1   1   0   1   1   1   0   0   0   1   1   2   1   0   1   2   2   1   0   2   2   0   1   2   1   2   0   0   0   1   1   2   2   0   1   2   1   2   2   0   1   1   2   1   2   1   0   1   1   1   1   2   2   1   2   2   2   1   2   1   2   1   0   2   1   1   1   2   1   1   0   1   1   1   1   0
 MK-2-9                 2   1   1   1   1   1   0   1   2   1   0   1   2   1   1   0   0   2   2   0   2   1   1   0   2   0   2   2   1   2   0   0   1   2   2   1   2   1   0   1   0   1   1   1   1   2   1   1   1   0   2   2   2   1   2   1   1   1   0   0   0   1   1   1   0   1   1   1   1   1   1   1   2   0   1   0   1   1   1   0   2   2   1   0   1   1   1   1   1   0   2   1   2   1   1   2   1   1   2   1   1   1   1   1   1   2   1   2   1   2   1   0   2   1   1   0   1   1   1   2   2   1   2   2   1   2   0   1   1   1   0   0   1   1   1   2   1   0   1   1   2   1   0   2   2   0   1   2   2   1   0   1   0   1   1   2   2   0   1   2   1   2   2   0   1   1   2   1   2   1   0   1   2   1   1   1   1   1   1   2   1   1   2   1   1   1   0   2   1   1   0   2   1   2   0   1   1   1   1   0
 MK-2-10                2   1   1   1   1   1   0   2   2   1   0   1   2   1   1   0   0   2   2   0   2   1   1   0   1   0   2   2   1   2   1   0   1   2   2   1   2   1   1   1   0   1   1   0   1   2   0   1   2   0   2   2   2   1   2   1   1   1   0   0   1   1   1   1   0   1   1   1   1   0   1   1   1   0   0   0   0   1   1   0   2   2   1   0   1   1   1   1   1   0   1   1   1   1   1   2   2   2   2   1   0   1   1   1   1   2   1   2   1   2   1   0   2   0   1   0   0   2   1   2   2   1   2   2   1   2   0   1   1   1   0   0   1   2   1   2   1   0   2   0   1   1   0   2   2   0   1   2   2   1   0   1   0   1   1   2   2   0   1   2   1   2   2   0   1   1   2   1   1   1   0   1   1   1   1   1   1   2   0   2   2   1   2   2   1   2   0   2   1   1   0   1   1   2   0   1   1   2   1   0
 MK-2-11                2   1   2   2   2   1   0   2   2   1   1   1   2   1   2   0   0   1   2   1   2   1   1   1   1   1   2   2   1   2   1   0   1   2   2   1   2   2   1   1   0   0   1   0   1   2   0   0   2   0   1   2   2   1   2   1   1   1   0   0   1   0   2   1   0   1   1   1   1   0   1   1   1   0   0   0   0   2   1   0   2   1   1   0   1   1   1   1   1   0   1   2   1   1   1   2   2   2   2   1   1   1   1   1   1   2   2   2   1   2   1   0   1   0   1   0   0   2   2   2   2   1   2   2   1   2   0   1   1   1   1   0   1   2   1   2   1   0   2   0   1   1   0   2   2   1   1   2   1   1   0   2   0   1   1   2   1   1   1   2   1   1   2   0   1   0   2   2   1   1   1   0   1   1   1   1   1   2   0   2   2   1   2   2   1   2   0   2   1   1   1   1   1   2   0   1   1   1   0   0
 MK-2-12                2   0   2   2   2   2   0   2   2   1   1   1   2   1   2   0   0   1   2   1   1   1   1   1   1   1   2   2   0   2   1   0   0   2   2   1   2   2   2   1   0   1   1   0   1   2   0   0   0   0   1   2   2   1   2   1   1   1   0   0   1   0   2   1   0   0   1   1   1   0   2   1   1   0   0   0   0   2   1   1   2   1   1   0   1   2   1   1   1   0   0   1   1   1   0   2   2   1   2   1   1   1   1   1   1   2   2   2   1   2   1   0   1   0   1   1   1   1   2   2   2   1   2   2   1   2   0   1   1   1   0   1   1   2   2   2   1   0   2   0   1   0   0   2   2   0   1   2   1   1   0   1   0   1   1   2   1   1   2   2   1   1   2   0   2   0   2   1   1   1   0   0   1   2   1   1   1   2   0   2   2   1   2   2   1   2   0   2   1   0   1   1   1   2   0   0   0   1   0   0
 MK-2-13                2   0   2   2   1   2   0   1   2   1   1   1   2   1   2   0   0   0   2   1   1   1   1   1   1   2   2   1   0   2   2   0   0   1   2   1   2   2   2   1   0   1   0   0   1   2   0   0   2   1   1   2   2   1   2   0   1   1   0   0   1   0   2   1   0   0   1   1   1   0   2   1   1   1   0   0   0   2   1   1   2   2   2   0   1   2   1   1   1   0   0   1   1   1   0   2   2   1   1   1   1   1   1   1   1   2   1   2   1   2   1   0   1   0   1   1   1   1   1   1   2   1   1   2   1   2   0   1   1   1   0   0   2   2   2   2   1   0   2   2   2   0   0   2   1   0   1   2   1   1   0   1   0   1   1   2   1   1   2   1   1   1   2   0   2   0   2   2   0   1   0   0   0   2   1   1   1   1   0   2   2   1   1   2   1   1   0   2   1   0   1   1   1   1   0   0   0   1   0   0
 MK-2-14                2   0   2   2   0   2   0   1   2   0   1   1   2   1   1   0   0   0   1   1   1   1   1   1   1   1   2   1   1   2   2   0   0   1   2   1   2   2   2   1   0   0   0   0   1   2   0   0   2   1   1   2   2   1   2   0   1   1   0   0   1   0   2   0   1   0   1   1   2   0   2   1   1   1   0   0   0   2   1   1   1   2   2   1   0   2   1   1   0   0   0   1   0   1   0   2   2   1   0   1   1   1   1   1   1   1   0   2   1   2   1   0   1   0   0   1   1   1   1   2   2   1   1   2   1   2   0   1   2   1   1   0   2   2   2   1   1   0   2   2   2   0   1   1   1   0   1   2   1   1   0   2   0   2   1   2   1   1   2   1   1   1   2   0   2   0   2   1   0   2   0   1   0   2   1   1   1   1   0   2   2   0   1   2   1   1   0   2   1   0   1   1   1   1   0   1   0   1   1   0
 MK-2-15                2   0   2   1   0   2   0   1   1   0   1   1   2   0   1   0   0   0   1   1   1   1   1   1   2   1   2   1   1   2   1   0   0   1   1   1   2   2   1   1   1   0   0   0   1   2   1   0   2   1   1   2   1   1   2   0   2   1   1   0   1   1   2   0   1   0   1   1   2   0   2   1   0   1   0   0   0   2   1   1   2   2   2   1   0   2   2   1   0   0   1   1   0   1   0   2   2   1   0   0   1   2   1   1   1   1   0   2   1   2   1   0   1   0   0   1   1   1   1   2   2   1   1   2   1   2   0   1   2   1   1   0   2   2   2   0   1   0   2   2   2   0   0   1   1   0   1   2   2   1   0   2   0   2   1   2   1   1   2   1   2   1   2   0   2   1   2   2   0   2   1   1   0   2   1   1   1   1   0   2   2   0   0   2   1   1   0   2   1   0   1   1   2   1   0   1   1   1   0   0
 MK-2-16                2   0   2   1   0   1   0   1   1   0   0   1   1   0   1   0   1   0   0   1   1   1   1   1   2   1   2   1   1   2   1   0   0   1   1   1   2   2   1   1   1   0   0   0   1   2   1   0   2   1   1   2   2   1   2   0   2   1   1   0   1   1   2   1   1   0   1   1   2   0   2   0   0   1   1   0   1   2   1   1   2   2   2   0   0   2   1   1   0   0   1   1   0   1   0   1   2   1   0   0   1   2   1   1   1   1   0   1   1   2   1   0   1   1   0   0   2   1   1   2   2   1   1   2   1   2   0   1   2   1   1   0   2   2   2   0   1   0   1   2   2   0   1   1   1   0   1   2   2   1   0   2   0   2   1   2   1   1   2   1   2   1   2   1   1   1   2   2   0   2   1   1   0   2   1   1   1   1   0   2   1   1   0   1   1   1   0   2   1   0   1   1   2   1   0   1   1   2   1   0
 MK-3-1                 1   1   2   2   1   2   1   2   0   2   1   1   1   0   0   0   0   1   0   2   2   0   1   2   1   2   2   1   2   1   1   1   1   2   0   1   1   1   2   1   2   0   0   2   1   1   0   1   0   1   1   1   0   2   1   1   0   0   2   1   1   1   2   1   1   2   1   0   2   2   0   0   1   0   2   1   0   2   2   2   2   1   1   1   2   0   1   1   0   1   0   0   1   2   0   1   0   2   1   0   1   2   1   0   1   1   1   0   1   0   1   2   1   2   2   0   1   1   1   2   0   1   0   2   1   2   1   1   1   1   0   2   2   1   1   1   1   0   1   2   0   0   1   1   1   2   2   2   2   1   1   0   1   1   1   0   1   1   0   1   2   0   2   1   1   0   2   1   1   2   0   1   1   2   1   0   2   2   2   1   1   1   1   1   2   0   2   1   2   2   1   1   1   1   2   1   0   1   0   2
 MK-3-2                 1   1   2   2   1   2   1   2   0   2   1   1   1   0   0   0   0   1   0   1   2   1   1   2   2   2   1   2   2   0   1   1   1   2   0   1   1   1   2   1   2   0   0   2   0   2   0   1   0   1   1   1   0   2   1   1   1   0   2   1   1   0   1   1   1   2   1   0   2   2   0   0   1   0   2   1   0   2   2   2   2   0   1   1   1   0   1   1   0   1   0   1   1   2   0   1   0   1   1   1   2   2   1   0   1   1   1   0   1   0   2   1   1   1   2   0   1   1   1   2   0   1   0   2   1   2   1   1   1   2   0   2   2   2   1   1   0   0   1   2   0   0   1   1   2   2   2   2   2   1   1   0   1   1   1   0   1   0   0   1   2   0   2   1   1   0   2   1   1   2   0   1   1   2   2   0   2   2   2   1   2   1   1   1   2   0   2   2   2   1   1   0   1   1   2   1   0   1   0   2
 MK-3-3                 1   1   2   2   1   2   1   2   0   1   1   2   1   0   1   0   0   1   0   1   2   1   1   1   2   2   1   2   2   0   1   0   1   2   0   2   1   1   2   2   2   0   1   2   0   2   0   1   1   2   0   1   0   2   1   1   1   0   2   1   1   1   1   1   1   2   0   0   2   2   1   0   1   0   1   1   0   2   2   2   2   0   1   1   1   0   1   1   0   1   0   1   1   2   0   1   0   1   1   1   2   1   1   0   1   1   1   0   1   0   1   0   1   1   1   0   1   1   1   2   0   1   0   1   1   2   1   1   1   2   0   2   1   2   1   1   0   0   1   1   0   0   1   1   2   2   2   2   2   1   1   0   1   1   1   0   0   0   1   1   2   0   2   1   1   1   1   0   1   1   0   1   1   2   1   0   2   2   2   1   2   2   1   1   2   0   2   2   2   1   1   1   1   0   1   1   0   1   0   2
 MK-3-4                 0   1   2   2   1   2   1   2   0   1   1   2   1   0   1   0   1   1   0   1   2   1   1   1   2   2   0   2   2   0   2   0   1   1   1   2   2   1   2   2   2   1   1   2   0   2   0   1   1   2   0   1   0   1   1   1   1   0   2   1   1   1   1   1   1   2   0   0   2   1   1   1   1   0   1   1   0   2   2   1   2   0   1   1   1   0   1   1   0   1   0   1   0   2   0   1   0   1   1   1   1   1   1   0   1   1   2   1   1   0   2   1   1   2   1   0   1   1   1   2   0   1   0   1   1   2   1   1   1   2   0   2   2   2   1   1   0   0   2   1   0   0   0   1   2   2   1   2   2   1   1   0   1   1   1   0   0   0   1   1   2   0   2   1   1   1   1   1   1   1   0   1   1   2   2   0   2   2   1   1   2   2   1   1   2   1   2   2   2   1   1   2   1   0   1   1   0   0   0   1
 MK-3-5                 0   1   2   2   1   1   1   2   0   1   1   2   1   0   0   0   1   1   0   1   2   1   1   1   0   2   0   2   2   0   2   0   1   1   1   2   1   1   2   1   2   1   1   2   1   2   0   1   1   2   0   1   0   1   1   1   1   0   1   1   0   2   1   1   1   1   0   0   2   1   1   1   1   0   1   1   0   2   2   1   2   1   1   1   2   0   1   1   1   1   0   2   2   2   1   1   0   1   1   1   1   1   1   0   1   2   2   1   1   0   2   0   1   2   1   0   2   1   1   2   0   1   0   2   0   2   1   1   2   2   1   1   1   2   1   2   1   0   2   1   1   0   1   1   2   2   1   1   2   1   1   0   1   1   2   1   1   0   1   1   2   1   2   1   2   1   2   1   1   0   0   1   1   2   2   0   2   2   1   1   2   2   2   1   2   0   2   2   2   1   1   1   1   0   1   1   0   0   0   1
 MK-3-6                 1   1   2   2   0   1   1   1   1   1   1   2   1   0   0   0   1   1   0   1   2   1   2   1   0   2   0   2   1   1   2   0   0   1   1   1   1   1   2   2   2   1   1   2   1   2   0   1   1   2   1   1   0   1   1   1   1   0   1   1   0   2   1   1   1   1   1   1   2   1   1   0   2   0   1   1   0   2   2   1   1   1   1   1   2   0   1   1   1   1   0   2   2   2   1   1   1   2   0   1   1   1   1   1   1   2   2   1   1   0   2   0   1   2   1   0   2   1   1   2   1   1   0   2   0   2   1   1   2   2   1   1   1   2   1   2   0   1   2   2   1   0   1   1   2   2   1   1   2   1   1   0   2   1   2   1   1   0   1   1   2   1   2   1   1   0   1   1   1   0   0   1   1   2   2   0   2   2   0   1   2   2   2   1   2   0   2   2   2   1   1   1   1   2   1   1   0   0   1   1
 MK-3-7                 1   1   1   2   0   1   1   1   1   2   1   2   1   0   1   0   1   1   0   1   2   1   2   1   1   2   0   2   1   1   1   1   0   1   1   1   2   1   2   2   2   1   1   2   1   2   0   1   2   2   1   1   0   2   1   1   1   0   1   2   0   1   1   0   2   1   1   1   2   1   2   0   2   0   1   1   0   1   2   1   1   1   1   1   2   0   1   1   2   1   0   2   2   1   1   1   1   1   0   1   1   2   1   1   1   2   2   2   1   0   2   0   1   2   1   1   2   1   1   2   1   1   0   2   0   2   1   1   2   2   1   1   1   2   1   2   0   1   2   1   1   0   2   1   2   2   1   1   2   1   1   0   2   1   2   2   0   2   1   1   2   1   2   1   1   0   1   1   1   0   0   0   1   2   2   0   1   1   0   1   2   2   2   1   2   0   2   2   2   1   1   1   1   2   1   1   0   0   1   2
 MK-3-8                 1   1   1   2   0   1   1   1   1   2   1   2   1   0   1   0   1   1   0   1   2   1   2   1   1   2   0   2   1   1   1   1   1   1   1   1   2   1   2   2   2   1   2   2   1   2   0   0   2   1   1   1   1   2   1   1   1   0   1   2   1   2   1   0   2   0   1   0   1   1   1   0   2   1   1   2   0   1   2   1   1   1   1   1   1   0   1   1   1   1   0   2   2   1   1   1   0   1   0   1   1   2   1   1   1   2   2   1   1   0   2   2   1   2   1   1   2   1   1   2   2   0   0   2   0   1   1   1   2   2   1   1   1   2   1   2   0   0   2   1   1   0   2   1   2   2   1   1   1   1   1   0   2   1   2   0   0   1   0   1   2   2   2   1   1   0   1   0   0   0   0   0   1   2   2   0   1   1   0   1   1   2   2   1   2   0   1   2   2   1   1   1   1   1   1   1   1   0   1   2
 MK-3-9                 1   1   1   2   1   1   1   1   0   1   0   1   1   0   1   0   1   1   0   1   2   1   1   1   1   2   0   2   1   2   1   1   1   1   1   1   1   1   2   2   2   1   1   2   1   2   0   1   2   1   1   1   1   2   1   2   1   0   2   2   0   2   1   0   2   1   0   0   1   1   1   0   2   1   1   2   0   1   2   1   1   0   1   1   1   0   0   1   1   1   0   2   2   1   1   1   0   1   1   1   1   2   1   1   1   2   2   1   1   0   0   2   1   2   1   1   2   1   1   2   2   0   0   2   1   1   1   1   2   2   1   1   1   1   1   2   0   0   2   1   1   0   1   1   2   2   1   2   1   1   1   0   2   1   2   0   1   1   0   1   2   2   2   1   1   1   1   0   0   0   1   0   1   2   2   1   1   1   0   0   1   2   2   1   2   0   1   1   1   1   1   1   1   1   1   0   1   0   0   2
 MK-3-10                0   1   1   2   1   1   1   0   0   1   1   0   0   1   1   0   1   1   0   1   2   0   2   1   1   2   1   1   1   2   0   1   1   1   1   1   1   1   2   2   2   1   1   2   1   2   0   1   2   0   2   0   1   1   2   2   2   0   2   2   0   2   1   0   2   1   0   0   1   1   2   0   2   1   1   2   0   1   2   1   1   0   1   2   1   0   0   1   1   1   0   2   2   1   1   1   0   1   1   1   1   2   1   1   1   2   1   1   1   1   0   2   1   1   1   1   2   1   1   2   2   0   0   2   1   0   1   1   2   2   1   1   1   1   1   2   0   0   2   1   1   0   1   1   2   2   1   2   1   1   1   0   2   1   2   0   1   1   0   1   2   2   2   1   1   0   1   0   0   0   1   0   1   2   2   0   1   0   0   0   1   2   2   1   2   0   2   1   1   1   1   2   1   1   1   0   0   0   0   2
 MK-3-11                1   1   0   1   1   1   1   0   0   1   1   0   0   2   2   0   1   1   0   1   2   1   2   1   1   1   1   1   1   2   0   0   1   1   1   1   1   1   2   2   2   2   1   2   1   2   1   1   2   0   1   0   2   0   1   2   2   0   1   2   0   2   1   1   1   1   0   0   0   1   2   0   2   1   1   1   0   1   2   1   1   0   1   1   1   0   0   1   1   2   0   2   2   1   1   0   0   1   1   1   1   1   1   0   0   2   1   1   1   1   0   1   1   0   1   1   2   1   1   2   2   1   1   2   2   1   1   1   1   2   1   1   1   0   1   2   0   0   2   0   1   0   1   1   1   2   1   2   1   1   1   0   2   1   2   1   1   0   0   1   2   2   2   1   1   0   1   0   0   0   1   0   2   2   2   0   1   0   0   0   1   2   2   2   2   0   2   1   1   1   0   2   1   1   2   0   0   0   0   2
 MK-3-12                1   1   0   1   1   1   1   0   0   1   2   0   0   2   2   0   1   1   0   1   2   1   2   1   1   1   1   1   1   1   0   0   1   1   1   1   1   1   2   2   2   2   1   2   1   2   1   1   2   1   1   0   2   0   1   2   2   0   1   2   1   2   2   1   1   1   0   0   0   1   2   0   1   1   1   1   0   1   2   1   1   0   1   1   1   0   0   1   1   2   0   2   2   0   1   0   0   1   1   2   1   1   1   0   0   2   1   1   2   2   0   1   2   0   1   1   2   1   1   2   2   1   1   2   2   1   1   2   1   2   2   1   1   1   1   2   0   0   2   0   1   0   1   1   1   1   1   2   1   0   1   0   2   1   2   1   1   0   0   1   2   2   1   2   2   0   1   0   1   0   1   0   2   2   1   1   1   0   0   0   1   2   2   2   2   0   1   1   1   1   0   2   1   1   1   0   0   1   0   2
 MK-3-13                1   1   0   2   1   1   1   0   1   1   2   0   0   2   1   0   1   1   0   1   2   0   2   1   1   1   1   0   0   1   0   0   1   1   2   1   1   1   2   2   2   1   1   0   1   2   1   1   2   2   1   0   1   0   1   2   1   0   1   2   1   2   1   1   1   2   0   0   0   1   2   0   1   0   1   1   0   1   2   1   1   0   1   1   1   0   0   1   1   2   0   2   2   0   1   0   1   0   1   2   1   1   1   1   0   2   1   1   2   2   0   1   2   2   1   1   2   2   1   2   2   1   1   2   0   1   0   1   1   0   2   1   1   1   1   2   0   0   2   0   0   0   1   1   0   1   1   2   1   1   1   2   1   1   2   1   1   0   0   1   2   2   1   2   2   0   1   0   1   0   1   1   2   2   1   1   1   1   0   1   1   1   2   2   2   0   1   1   1   1   0   2   2   1   1   0   2   1   0   2
 MK-3-14                1   1   0   2   2   0   1   0   1   2   2   0   0   2   2   0   1   1   0   1   2   0   2   1   2   1   1   1   0   1   0   0   1   2   2   2   1   1   2   2   2   1   2   0   1   2   2   2   2   2   1   0   1   0   2   2   1   1   1   2   1   1   1   1   2   1   1   0   0   1   2   0   1   1   2   1   0   0   2   1   0   0   1   2   2   0   0   1   1   2   0   2   1   0   1   0   0   0   0   2   1   1   0   1   0   2   0   1   2   2   0   1   2   2   0   1   2   2   1   1   2   1   1   1   0   1   0   1   1   0   2   1   1   1   1   2   0   1   2   0   1   1   1   1   0   1   1   1   1   1   1   2   0   1   2   1   1   0   0   1   2   2   0   2   2   0   1   1   1   0   1   1   2   1   1   0   1   1   0   1   1   1   2   2   2   0   1   1   1   1   0   2   2   1   1   0   1   1   0   2
 MK-3-15                1   1   1   2   2   0   1   0   1   2   1   0   0   2   2   0   1   2   1   1   2   0   2   1   2   1   1   0   0   1   1   0   0   2   2   2   1   1   2   2   2   1   1   0   1   2   2   2   2   2   1   0   1   1   2   2   0   1   1   2   1   1   1   1   2   1   1   0   0   1   1   0   1   1   2   1   0   0   2   1   2   0   1   2   2   0   1   1   1   1   0   2   1   0   1   0   1   0   1   2   1   1   0   1   1   2   0   1   2   1   0   1   2   2   0   1   2   2   1   1   2   1   2   1   0   1   0   1   1   0   2   1   1   0   1   2   0   1   2   0   1   1   1   1   0   0   1   1   1   1   1   1   0   0   2   1   1   0   0   0   2   2   0   2   2   1   1   1   1   0   1   1   2   1   2   0   1   1   0   1   1   1   2   2   2   0   1   1   1   1   0   2   1   1   1   0   1   1   0   2
 MK-3-16                1   2   1   2   2   1   2   0   2   2   1   0   0   2   2   0   1   2   1   0   2   0   1   0   2   1   1   0   1   1   2   0   0   2   1   2   1   1   2   2   1   1   0   0   1   2   2   2   2   2   1   0   2   1   0   0   0   1   1   2   1   1   1   1   2   1   1   0   0   1   1   0   1   1   2   1   0   0   2   2   2   0   1   2   2   0   1   1   2   1   0   2   1   0   1   0   1   0   1   2   1   1   0   1   1   2   0   1   2   1   0   1   2   2   1   1   2   2   1   2   1   1   2   1   0   1   0   1   1   0   2   1   1   0   1   2   1   1   2   0   1   1   1   2   0   1   1   1   0   1   1   1   0   0   1   1   1   0   1   0   2   2   0   2   2   1   1   1   1   0   1   1   1   1   1   0   1   1   0   1   1   1   2   2   2   0   1   1   2   1   0   2   2   1   1   0   1   1   0   2
 MK-4-1                 1   0   2   0   1   1   0   1   2   1   2   0   1   0   0   2   0   0   1   2   0   1   2   2   1   1   0   1   2   0   1   1   1   1   0   1   1   1   1   0   1   1   1   1   1   0   1   1   1   0   2   1   1   0   1   0   1   2   1   1   1   0   1   2   1   2   0   1   2   1   2   1   2   2   1   0   1   1   2   1   1   1   0   0   2   0   1   2   0   0   0   0   0   1   2   1   2   1   2   1   1   0   1   1   1   0   1   1   1   1   0   1   1   0   2   0   1   1   2   1   0   2   0   0   1   1   1   1   0   1   1   1   0   1   1   2   1   1   1   2   1   0   1   1   0   1   1   1   2   2   2   2   2   1   2   1   1   0   2   0   1   0   2   0   1   0   0   1   1   0   2   0   2   2   1   1   1   1   1   1   2   1   1   1   1   1   2   0   0   0   0   1   1   1   2   1   1   2   1   0
 MK-4-2                 1   0   2   0   0   1   0   1   2   2   2   1   1   0   0   2   1   0   0   2   0   2   2   2   1   1   0   1   2   0   2   1   1   2   0   0   1   1   2   1   1   1   1   1   1   0   1   0   1   0   2   1   1   1   1   0   0   2   1   1   2   0   1   2   1   1   0   1   2   0   2   1   2   2   1   0   1   1   2   1   0   1   0   0   1   0   1   2   1   1   0   0   0   1   2   2   2   1   2   1   1   0   1   1   2   0   1   1   1   1   0   1   1   1   2   1   1   1   2   1   1   2   0   0   1   1   1   1   1   1   1   1   0   1   1   1   1   1   1   2   2   0   1   0   0   1   1   1   2   2   2   1   1   1   0   1   1   0   2   0   1   0   2   1   1   0   0   0   1   0   2   0   2   2   1   1   1   1   1   1   2   2   1   1   1   1   2   1   0   0   0   1   1   0   2   1   1   2   1   1
 MK-4-3                 1   0   2   1   0   1   0   1   2   2   2   1   1   0   0   2   1   0   0   1   0   2   0   2   1   1   0   1   2   0   2   1   1   2   1   0   1   1   1   1   1   1   1   2   1   0   1   0   1   1   2   1   1   1   1   1   0   2   1   1   2   0   1   2   1   1   0   1   2   0   1   1   2   2   1   0   1   1   2   1   0   1   1   0   1   0   1   2   1   0   0   0   0   1   2   2   2   1   1   1   1   1   1   1   2   0   1   1   1   1   0   1   1   0   2   1   1   1   2   1   1   2   0   0   1   1   1   1   1   1   1   1   0   0   1   1   1   1   1   2   2   0   1   0   0   1   1   1   2   1   1   1   2   1   0   1   1   0   2   0   1   1   2   1   1   0   0   0   1   1   2   0   1   2   1   1   1   1   2   1   2   1   1   2   1   1   2   2   0   1   0   0   1   0   2   0   2   0   1   1
 MK-4-4                 1   1   1   0   0   1   0   1   2   2   2   1   1   1   1   2   2   0   1   1   0   2   1   2   1   1   0   2   2   0   2   1   0   1   1   0   1   1   1   2   1   1   1   1   1   0   1   0   1   1   2   1   1   1   1   1   0   2   1   1   2   0   1   2   1   1   0   1   2   0   1   1   1   2   0   1   1   0   2   1   0   1   2   0   1   0   1   2   1   0   0   1   0   1   2   0   2   2   1   0   1   2   1   1   2   0   0   1   1   1   0   1   1   0   2   1   1   1   1   1   1   2   0   0   1   1   0   1   1   2   1   1   0   0   1   1   1   1   1   1   2   1   1   0   0   1   1   1   2   0   1   1   1   2   0   1   1   0   2   0   1   0   2   1   1   0   1   0   1   1   2   0   1   2   1   1   2   1   2   1   1   1   1   2   1   1   1   1   0   1   0   0   1   1   1   1   2   0   1   1
 MK-4-5                 2   1   1   1   0   1   0   1   1   2   2   1   1   1   1   2   2   0   0   1   0   2   1   2   0   1   0   2   2   0   2   1   0   1   0   1   1   2   2   2   1   1   1   1   1   0   2   1   1   1   2   1   1   1   0   1   0   2   1   1   2   0   1   1   1   1   0   1   1   0   1   2   1   2   0   1   1   0   2   1   0   1   2   0   1   0   1   1   2   1   0   0   0   1   2   0   2   1   0   0   1   2   1   1   2   0   0   1   1   0   0   1   1   0   2   1   1   1   1   1   1   2   0   0   1   0   0   1   2   0   2   1   0   0   1   1   2   1   1   1   2   0   1   0   0   1   1   0   2   0   0   1   1   2   1   1   1   0   2   0   1   0   2   1   1   0   1   0   1   0   2   0   1   2   1   0   2   1   2   1   1   2   1   2   1   0   0   1   2   1   0   0   1   2   1   1   2   0   0   2
 MK-4-6                 1   1   2   1   0   0   0   1   0   2   2   1   1   0   2   1   2   0   1   1   1   2   1   2   0   1   0   2   2   0   2   1   0   1   1   1   1   2   1   2   1   1   1   1   1   0   2   1   1   1   2   1   1   1   1   1   0   2   1   1   2   0   1   1   1   1   0   0   1   1   0   2   1   2   0   1   1   1   2   2   0   2   2   0   1   0   1   1   2   1   1   0   0   1   2   0   2   1   0   0   0   2   1   1   2   1   0   1   1   0   0   1   1   0   0   1   1   1   1   1   1   2   0   1   0   1   0   1   2   0   2   1   0   0   1   1   1   1   1   1   2   0   1   0   0   1   1   0   2   0   0   1   1   1   1   1   1   0   2   0   1   0   1   1   0   0   1   0   0   0   1   1   1   2   1   0   1   1   2   1   1   2   1   2   1   1   0   1   2   2   0   0   1   1   1   1   2   0   0   2
 MK-4-7                 1   1   2   1   0   1   1   0   0   1   2   1   1   0   2   1   1   0   1   0   1   2   2   2   0   1   0   2   2   1   1   1   0   2   1   1   0   2   1   2   1   1   1   1   1   1   2   1   0   1   2   0   2   1   1   1   0   2   1   1   2   0   1   2   0   2   0   0   1   1   0   2   1   2   0   1   1   1   2   2   0   1   2   0   1   0   1   1   2   1   1   0   1   2   2   1   2   1   0   0   0   2   1   1   2   1   0   1   1   0   0   1   1   0   0   1   1   1   1   1   1   1   0   1   0   1   0   0   2   0   1   1   1   0   1   1   2   1   1   1   2   0   1   0   1   1   1   0   2   0   0   1   1   1   1   1   1   0   1   0   1   0   1   2   0   1   1   0   0   0   1   0   1   1   1   0   1   1   2   1   0   2   1   1   1   1   0   1   2   2   0   0   1   1   1   1   2   0   0   2
 MK-4-8                 0   1   2   2   1   1   1   0   0   1   2   1   1   0   2   1   1   0   1   0   2   2   2   2   0   1   0   2   2   1   0   0   0   1   1   1   0   2   1   2   1   1   1   0   1   1   2   1   0   1   2   0   2   1   0   1   0   2   0   1   2   1   1   2   0   1   0   1   1   1   0   2   1   2   0   2   1   1   2   2   1   0   2   0   1   0   1   1   2   0   1   0   2   2   2   1   1   1   0   0   0   2   1   1   2   1   1   1   1   0   0   1   1   0   0   1   1   1   1   1   1   1   0   1   0   1   0   0   2   0   1   1   1   1   1   1   2   1   1   1   2   0   1   0   2   1   1   0   2   0   1   1   1   1   1   0   1   0   0   0   1   0   1   2   0   1   0   0   0   0   1   0   1   1   0   0   0   1   2   1   0   2   1   1   1   1   0   0   2   1   1   0   1   1   1   1   2   0   0   2
 MK-4-9                 0   1   2   2   1   1   2   1   0   1   1   1   1   0   1   1   1   0   2   0   2   2   2   2   0   1   1   2   2   1   0   0   0   1   0   1   1   2   1   2   1   1   1   0   1   1   2   2   0   1   1   0   1   1   0   1   0   1   0   1   2   2   1   2   0   0   0   1   2   1   0   2   1   2   0   1   2   1   2   2   1   0   2   0   0   1   1   1   2   0   1   0   2   2   2   1   2   1   0   0   0   2   0   0   1   1   1   1   1   0   0   0   1   1   1   1   1   0   1   0   1   1   0   1   0   2   0   0   2   0   1   1   1   1   0   1   2   1   1   0   2   1   1   1   2   1   1   0   2   0   1   1   1   1   1   0   1   0   0   0   1   0   0   2   0   1   0   0   0   0   2   0   1   2   0   0   0   1   2   1   0   2   1   1   1   1   0   0   2   1   1   0   1   1   1   1   2   1   0   2
 MK-4-10                0   1   2   1   1   2   2   1   0   1   1   1   1   0   1   1   1   0   2   0   2   2   1   2   0   1   1   2   2   1   0   0   0   1   0   1   1   2   2   1   1   1   1   0   1   1   2   1   0   2   1   0   1   1   0   0   1   1   0   1   2   2   1   2   0   0   0   1   2   1   1   2   1   2   0   1   2   1   2   2   1   0   2   0   1   0   1   2   2   0   1   0   2   2   2   1   2   1   0   0   0   2   1   0   1   1   1   1   1   0   0   0   1   0   1   1   0   1   1   0   1   1   0   1   1   2   1   0   2   0   1   1   2   1   0   1   1   1   1   1   2   1   1   1   1   1   1   1   2   0   1   1   2   1   1   0   1   0   0   1   1   0   0   2   1   0   0   0   0   1   2   0   1   2   0   0   0   1   2   1   1   2   1   0   1   1   0   0   2   1   1   0   1   0   1   1   2   0   0   2
 MK-4-11                0   1   2   2   2   1   2   1   0   0   1   1   1   0   1   2   1   0   1   0   2   2   1   1   0   1   1   2   2   1   0   0   0   1   0   2   1   2   2   1   1   1   1   1   1   1   2   0   0   2   1   0   1   1   0   1   0   1   0   0   2   2   1   2   0   1   0   1   2   1   1   2   1   2   1   1   1   1   2   2   1   0   2   0   0   0   1   2   2   0   1   1   2   2   2   1   1   1   0   0   0   2   1   1   1   1   1   1   1   0   1   0   2   0   1   1   0   1   0   0   1   1   1   1   1   2   1   0   2   0   1   1   1   1   0   1   2   1   1   1   0   1   1   1   1   1   1   1   2   0   1   0   2   1   1   0   0   0   0   1   1   0   0   2   1   0   0   0   0   1   2   0   1   2   0   0   1   1   2   1   2   2   1   0   0   1   0   0   1   1   2   0   1   0   1   1   2   0   0   2
 MK-4-12                0   0   2   2   2   1   2   1   0   0   1   1   1   0   1   2   1   0   1   0   2   1   1   0   2   1   1   2   1   1   0   0   0   1   0   2   2   2   2   1   1   1   1   1   1   1   2   0   0   2   1   0   1   0   1   2   0   1   0   0   2   2   1   1   0   1   0   1   2   1   1   2   1   1   0   1   2   0   1   2   1   1   2   0   0   0   1   2   2   0   1   1   2   2   2   1   1   1   1   0   0   2   2   1   1   1   0   1   1   0   1   0   2   0   1   1   1   0   0   0   1   1   1   1   1   2   1   0   1   0   1   1   1   2   0   1   2   1   1   1   0   0   1   1   1   1   1   1   2   0   1   0   2   1   1   0   0   0   1   1   1   1   0   2   1   0   0   1   0   1   1   0   1   1   0   1   2   1   2   1   2   2   1   0   0   2   0   1   1   1   2   0   1   0   1   1   1   0   0   1
 MK-4-13                0   1   2   2   2   1   2   1   0   0   1   2   2   1   1   2   1   2   1   0   2   2   1   1   2   1   1   2   1   1   0   0   0   1   1   2   2   2   2   1   1   0   2   1   1   1   2   0   0   1   1   1   1   0   1   2   0   1   1   0   2   2   1   1   0   1   0   1   2   1   1   2   1   1   0   1   1   0   1   2   1   1   2   0   0   0   1   2   1   0   1   1   2   1   2   1   1   1   1   1   0   2   2   1   1   1   0   1   1   0   1   0   2   0   1   1   1   0   0   0   1   1   1   1   1   1   1   0   1   0   1   1   1   2   0   0   2   1   2   1   0   0   1   1   0   2   1   1   1   0   1   0   2   1   1   0   0   1   2   1   1   1   0   2   2   1   0   1   2   1   1   0   1   1   0   1   2   0   2   1   2   2   2   0   0   2   0   1   1   1   2   0   0   1   1   1   1   0   1   1
 MK-4-14                1   2   2   2   2   1   2   1   0   0   1   2   2   1   1   2   1   2   1   1   2   2   0   1   1   2   1   2   1   1   1   0   0   0   1   2   2   2   2   1   1   0   2   1   1   1   2   0   0   0   2   1   0   0   1   2   0   1   1   0   2   2   1   1   0   1   0   1   2   1   1   2   1   1   0   0   1   0   1   2   0   0   1   0   0   0   1   2   1   0   1   1   2   1   2   1   0   1   1   1   0   1   1   0   1   1   0   1   2   0   0   0   2   0   1   1   1   0   0   0   1   1   1   1   1   1   1   0   2   0   0   1   1   2   1   0   2   1   1   1   0   0   1   1   0   2   2   1   1   0   1   0   2   1   1   0   0   1   2   1   1   1   0   2   2   1   2   2   2   1   1   1   1   1   0   1   2   1   2   1   2   2   2   0   0   2   1   1   1   1   2   0   0   1   0   1   1   0   1   0
 MK-4-15                1   2   2   2   2   1   2   1   0   1   1   2   2   2   0   2   1   2   0   1   2   2   0   1   0   2   1   2   2   1   1   0   0   0   1   2   2   2   2   1   1   0   2   1   1   2   2   1   0   1   2   1   1   0   1   2   0   2   1   0   2   1   1   2   0   1   0   1   2   1   1   2   1   1   0   0   1   0   1   2   0   1   1   0   0   0   1   2   0   0   1   1   2   1   2   1   0   1   2   1   0   1   1   0   1   1   0   1   2   1   0   1   1   0   1   1   0   1   0   0   2   1   1   1   1   1   1   0   1   0   0   1   1   2   1   0   2   1   1   1   0   0   1   2   0   2   2   1   1   0   1   1   2   1   1   0   1   1   2   1   1   1   1   2   2   1   2   2   2   1   1   1   0   1   0   1   2   1   2   0   2   1   2   0   0   2   1   1   1   1   2   0   0   1   0   1   1   0   1   0
 MK-4-16                1   2   2   2   2   1   2   1   0   1   1   2   2   2   0   2   1   2   1   1   1   2   0   1   0   2   2   2   2   1   1   0   0   0   1   2   1   2   2   0   2   0   2   1   1   2   2   1   0   1   2   1   1   0   1   2   0   1   1   0   2   1   1   2   0   1   1   1   2   1   0   2   1   1   0   0   1   0   0   2   0   0   2   0   0   0   1   2   0   0   1   1   2   1   2   1   0   1   2   2   0   1   1   1   1   1   0   1   2   1   0   1   1   0   1   1   0   2   0   0   2   1   1   1   1   1   1   0   1   0   0   1   1   1   1   0   2   0   1   1   0   0   1   2   1   2   2   1   2   0   1   1   2   1   1   0   1   1   2   1   1   1   1   2   1   1   2   2   2   1   1   1   0   2   0   2   2   1   2   0   0   1   2   0   0   2   1   1   1   1   2   0   0   1   0   1   1   1   1   0
 MK-5-1                 2   1   0   2   0   1   1   1   2   1   2   1   2   1   2   1   2   1   0   0   1   1   1   1   1   1   1   1   0   1   1   1   1   1   2   2   1   2   1   1   0   0   1   1   1   0   0   1   1   1   2   1   2   1   1   2   0   2   1   1   0   1   1   2   1   0   0   1   1   0   1   1   2   1   1   2   0   1   0   1   1   1   1   1   1   1   2   1   1   1   2   1   1   2   0   2   2   1   2   1   2   0   1   1   1   1   0   1   2   0   1   1   1   1   2   1   1   1   0   1   1   1   1   1   2   1   2   1   2   1   1   1   1   1   1   1   1   0   0   2   2   1   2   2   1   1   1   0   2   1   1   1   1   1   0   2   2   0   1   1   0   0   1   1   1   0   1   1   2   1   1   0   2   2   1   2   0   1   1   0   1   1   1   2   1   0   0   2   0   0   0   1   1   1   1   0   1   2   2   1
 MK-5-2                 2   1   0   2   0   1   1   1   2   1   1   2   1   1   2   1   2   1   0   0   0   1   1   1   1   1   1   1   0   1   1   1   0   1   2   2   2   2   1   1   0   0   2   1   1   0   0   1   1   1   2   1   2   1   1   2   0   2   2   1   0   1   1   2   1   0   0   1   1   0   1   1   2   1   1   1   0   1   0   1   1   1   1   1   1   1   2   2   1   2   1   1   2   1   0   2   2   1   2   1   2   0   0   1   1   1   0   2   2   0   1   1   1   1   2   1   1   1   0   1   1   2   1   0   2   2   2   0   2   1   1   1   2   1   1   1   1   0   0   2   2   2   2   2   0   1   2   1   2   1   1   1   1   1   0   2   1   0   1   1   1   0   1   1   1   0   1   1   1   1   1   0   2   2   1   2   0   1   1   1   2   1   1   2   1   0   1   2   0   0   1   2   1   1   1   0   1   2   2   1
 MK-5-3                 2   1   0   2   0   1   1   1   2   1   1   2   1   1   1   1   2   1   0   0   0   1   2   1   1   1   1   1   0   1   0   1   1   1   2   2   2   2   1   1   0   0   1   1   1   0   1   1   0   1   2   1   2   1   1   2   0   2   2   1   1   1   1   2   1   0   0   1   1   1   1   2   2   1   1   1   0   0   0   1   0   0   1   1   2   1   2   0   1   2   1   1   1   1   1   2   2   1   2   1   2   1   1   1   2   1   0   2   2   0   1   1   0   1   2   2   2   1   0   1   1   2   1   0   2   1   2   0   2   0   1   1   2   1   1   1   0   0   0   2   2   2   2   2   0   2   1   1   2   1   1   1   1   1   0   2   1   0   1   1   1   0   1   1   1   0   1   1   1   1   0   1   2   1   1   2   0   0   1   1   2   1   1   1   1   0   1   2   0   0   1   2   1   1   1   0   1   2   2   1
 MK-5-4                 2   1   1   2   0   1   1   1   2   2   1   1   1   1   1   1   2   1   0   1   1   1   1   1   1   1   1   1   1   1   0   1   1   1   2   2   1   2   1   2   0   0   1   1   1   0   1   1   0   2   2   1   2   1   1   2   0   2   2   1   1   1   1   1   1   0   1   1   1   1   1   1   2   1   1   1   0   0   1   1   0   0   1   1   2   1   2   0   2   2   1   1   1   1   1   2   2   1   2   1   2   1   1   0   2   2   1   1   2   0   1   1   0   1   1   2   2   2   0   1   1   1   1   0   2   1   1   0   2   0   1   1   2   2   1   1   0   0   0   2   2   2   2   2   0   2   1   1   2   2   1   1   2   1   0   2   1   0   1   1   0   0   1   0   1   1   1   1   2   1   0   1   2   1   1   2   0   0   0   1   1   0   1   1   1   0   1   2   0   0   1   2   1   0   2   1   1   1   2   2
 MK-5-5                 2   1   1   2   0   1   1   1   2   2   1   1   1   1   1   1   1   1   1   1   1   1   1   1   1   0   1   1   1   1   0   1   1   0   2   2   1   2   0   2   1   1   1   2   1   0   1   1   1   2   1   1   2   1   2   2   0   2   2   1   1   1   1   1   1   0   1   1   1   2   0   1   2   0   2   1   0   1   1   1   1   0   1   1   2   1   2   0   2   2   1   1   1   1   1   2   2   1   1   1   2   1   1   0   2   1   2   0   2   1   1   1   0   1   0   2   0   2   0   1   1   1   1   0   2   1   1   0   2   0   1   1   0   2   1   1   0   0   0   2   2   1   2   2   0   2   1   1   1   2   1   1   2   1   1   1   1   0   2   0   1   1   1   0   1   1   2   1   1   0   0   1   1   1   1   1   0   1   0   1   1   2   1   1   1   0   1   2   0   0   1   1   1   0   2   1   1   1   2   1
 MK-5-6                 2   1   1   2   0   1   1   1   2   2   1   1   1   1   1   1   1   0   0   0   0   1   1   1   1   0   1   1   1   1   0   1   2   0   2   1   1   1   0   2   1   1   1   2   1   0   1   1   1   2   1   1   2   1   2   2   0   2   2   1   1   1   1   1   1   0   1   1   2   2   0   1   2   0   2   1   0   1   1   1   1   0   1   1   2   1   2   0   2   1   1   2   1   1   1   2   0   1   1   1   2   1   1   0   2   1   2   0   2   1   1   1   0   1   0   2   0   2   0   1   1   1   1   0   1   1   0   0   1   0   2   1   0   2   1   1   1   0   0   2   2   2   1   1   0   2   1   1   1   1   1   1   2   1   1   0   0   0   1   0   1   2   2   0   1   1   2   1   0   0   1   1   0   1   1   1   0   1   0   1   1   2   0   1   0   0   1   2   0   0   1   1   1   0   1   1   1   1   2   1
 MK-5-7                 2   1   1   2   0   1   0   1   1   2   1   1   1   1   1   1   0   0   0   0   0   1   1   1   1   0   1   1   1   2   0   1   2   0   2   1   1   1   0   2   1   1   1   2   2   1   1   1   1   2   2   1   2   1   2   2   0   1   2   1   1   1   1   1   1   0   1   1   2   2   0   2   1   0   1   1   0   1   1   1   1   0   1   1   2   1   2   0   2   1   1   2   1   0   1   2   1   1   1   1   2   1   1   1   2   1   1   0   1   1   1   1   1   1   0   2   1   2   0   1   1   2   1   0   1   1   0   0   1   0   2   1   1   2   1   1   1   0   0   1   2   2   1   1   0   2   1   1   1   0   1   1   1   0   1   0   1   0   1   0   1   0   2   0   1   1   2   1   0   0   1   1   0   1   1   1   0   1   0   0   1   2   0   1   0   0   1   2   1   0   1   2   1   0   1   1   2   1   2   1
 MK-5-8                 2   2   1   2   0   1   0   1   1   1   2   1   2   1   2   1   0   0   0   0   1   1   2   1   1   0   1   1   1   2   1   1   2   0   2   1   1   1   1   1   2   1   1   2   1   2   1   1   2   2   2   1   2   1   2   2   0   1   2   1   1   1   1   1   1   0   1   1   2   2   1   2   2   0   1   1   0   1   1   1   2   0   1   1   2   1   2   0   2   1   1   2   0   0   1   2   1   1   1   1   2   1   0   1   2   1   1   1   1   1   1   1   1   1   1   2   0   2   0   1   1   2   1   0   1   1   0   0   1   0   2   1   1   2   1   2   1   0   1   1   2   2   1   1   0   2   0   1   1   0   0   1   1   0   1   0   1   0   1   0   1   0   2   0   1   1   2   1   1   0   1   1   0   1   1   1   0   1   0   0   0   2   0   1   0   0   2   2   1   0   1   2   1   0   1   1   2   1   2   1
 MK-5-9                 2   2   1   2   0   1   0   1   1   1   2   1   1   1   2   1   0   0   0   1   0   1   2   1   0   1   1   1   1   2   1   1   2   0   2   1   1   1   1   1   2   1   1   1   1   2   1   1   2   2   2   1   1   1   2   2   0   1   2   1   2   1   1   1   1   0   1   1   2   2   2   2   2   1   1   1   0   2   1   1   2   0   1   2   1   1   2   0   2   1   1   2   0   0   1   1   2   1   1   1   2   1   0   1   1   1   1   0   1   1   1   0   2   1   1   2   0   2   0   2   1   2   1   0   1   1   0   0   0   0   2   1   1   1   1   2   1   0   1   1   2   1   1   1   0   2   0   1   1   0   1   1   1   0   1   0   0   0   1   0   2   0   2   0   2   0   2   1   1   0   0   1   0   1   0   1   0   1   0   1   0   2   1   1   0   0   1   2   1   1   1   2   1   0   1   1   2   1   2   1
 MK-5-10                1   2   1   2   1   1   0   2   1   0   1   1   1   1   2   1   1   0   0   1   0   1   2   2   0   1   1   1   1   1   1   1   2   0   1   0   0   0   1   1   1   1   2   1   1   2   1   1   2   2   2   1   1   1   2   2   0   1   1   1   1   1   1   1   1   0   1   1   1   2   2   2   1   0   1   1   0   2   1   1   2   0   1   1   1   1   2   0   2   1   1   2   0   0   1   1   1   1   1   1   2   1   0   1   1   1   1   1   1   1   1   0   2   1   1   1   2   2   1   2   1   2   1   0   1   1   0   0   0   0   2   1   1   1   1   1   1   0   1   1   2   1   1   1   0   2   0   1   1   0   1   1   1   2   1   0   0   1   1   0   2   0   2   0   2   0   2   1   1   0   0   1   0   2   0   1   0   1   0   1   0   2   2   0   0   0   1   2   1   1   1   1   0   0   1   1   2   1   2   1
 MK-5-11                0   2   1   2   1   1   0   2   1   0   1   2   1   1   2   1   1   0   0   1   0   1   1   2   0   0   1   0   0   1   0   2   2   0   1   0   0   0   1   2   1   1   1   1   2   2   1   1   1   2   2   1   1   1   2   2   1   1   1   1   0   1   1   1   1   1   1   1   1   2   2   2   1   1   1   1   0   2   1   1   2   0   1   1   1   1   2   0   2   1   1   2   0   0   1   1   1   1   1   0   2   1   0   2   1   1   1   1   1   0   1   1   2   1   1   1   1   2   2   2   1   2   1   0   1   1   0   0   0   1   2   1   0   1   1   1   1   1   0   1   1   1   1   1   0   2   0   0   1   1   1   1   1   2   1   1   1   1   1   0   2   0   2   0   2   0   2   1   2   0   0   1   0   1   0   1   0   1   0   1   0   2   2   0   0   0   1   2   1   1   1   1   0   0   1   1   2   1   2   1
 MK-5-12                0   2   1   2   1   1   1   2   1   1   1   2   1   1   2   1   1   0   0   1   0   1   1   2   1   0   1   1   0   1   1   1   1   0   1   0   0   0   1   2   1   1   1   1   2   2   1   1   1   1   2   0   2   2   2   2   1   1   0   1   1   1   1   1   1   1   1   1   1   2   2   2   1   1   1   2   0   2   1   1   2   0   1   1   1   2   2   0   2   1   2   1   0   1   2   1   1   1   0   0   2   1   0   2   1   1   0   1   1   0   2   0   2   1   1   1   1   0   2   2   2   2   1   0   2   1   0   0   0   1   2   1   0   1   1   1   1   1   0   1   1   1   1   1   0   2   0   0   1   1   1   1   0   2   1   1   1   0   1   0   2   0   2   0   2   0   2   1   2   0   0   1   0   1   0   1   0   1   0   1   1   2   2   0   0   0   1   1   1   1   1   1   0   1   0   1   2   1   2   1
 MK-5-13                0   2   2   2   2   1   1   2   1   2   1   2   1   1   2   1   1   0   1   1   0   1   2   2   1   0   1   0   0   1   1   1   1   0   2   0   0   1   2   1   0   1   1   0   2   2   1   1   1   1   2   0   2   2   2   2   1   1   0   1   1   0   1   1   1   2   2   1   1   2   2   2   0   1   1   2   0   2   1   0   2   0   1   0   1   2   2   0   2   1   1   0   0   1   2   1   1   1   0   0   2   1   1   2   1   1   0   1   0   0   2   0   1   1   1   1   1   0   2   2   2   2   1   0   2   1   0   0   0   1   2   1   1   1   1   2   1   1   0   2   1   1   1   1   0   2   1   0   1   1   1   1   0   2   1   1   1   0   1   0   2   1   2   0   2   0   1   1   1   0   0   2   0   1   0   2   0   1   0   1   1   2   1   0   0   0   1   1   1   1   2   1   0   1   1   1   2   1   1   1
 MK-5-14                0   1   2   2   2   1   1   2   1   2   2   2   1   1   2   1   1   0   1   1   1   1   2   2   1   1   1   0   0   1   1   1   1   0   2   0   0   1   2   1   0   0   1   0   1   2   1   1   1   1   2   0   2   2   2   2   1   1   0   1   1   0   1   1   1   2   2   1   1   2   2   2   0   1   1   2   0   2   1   0   1   0   1   0   1   2   2   1   2   1   1   0   0   1   2   1   1   1   0   0   2   1   1   2   1   1   0   0   0   0   2   0   1   1   1   2   1   0   1   2   2   2   1   0   2   1   0   0   0   1   2   1   1   0   1   2   2   1   0   2   1   1   2   1   0   2   1   0   1   1   1   1   0   2   2   2   0   0   1   0   2   2   2   0   2   0   1   1   0   0   0   2   0   1   0   2   0   0   0   2   1   2   1   2   0   0   1   0   2   2   2   0   0   0   1   1   1   1   1   1
 MK-5-15                1   1   2   2   2   1   1   2   0   2   2   1   1   1   2   1   1   0   1   1   1   1   2   1   1   1   1   0   0   2   1   1   1   2   2   0   0   1   1   0   1   0   0   0   1   2   0   2   1   0   2   0   2   2   2   2   1   1   0   1   1   1   1   1   1   2   2   1   1   1   2   2   0   1   1   2   0   2   1   0   1   0   1   0   1   2   2   1   2   1   1   0   0   1   2   1   1   1   0   0   2   1   1   1   1   1   1   0   1   0   2   0   0   1   1   2   1   0   2   1   1   2   0   0   2   1   0   0   0   0   2   1   1   1   1   2   2   0   0   2   1   1   2   1   0   2   1   1   2   1   1   1   0   2   2   2   0   0   1   0   2   2   2   0   2   0   1   1   0   0   0   2   0   0   0   1   1   0   0   2   0   2   1   1   0   0   1   1   2   2   2   0   0   0   1   1   1   1   1   0
 MK-5-16                1   1   2   2   1   1   1   2   0   2   2   1   1   1   2   1   1   0   1   1   1   1   2   1   1   1   1   1   1   2   1   1   1   2   2   0   0   1   1   0   1   0   0   0   1   2   0   2   1   0   2   1   2   2   2   1   1   1   0   1   1   1   1   1   1   2   1   0   1   1   1   2   0   1   1   2   1   0   1   0   0   0   1   0   2   2   2   1   1   1   1   0   0   1   2   1   1   1   0   0   2   1   0   0   1   1   1   0   1   0   2   0   0   1   1   1   1   0   2   1   1   2   0   1   2   1   0   0   0   1   2   0   1   1   1   2   1   0   0   2   1   1   2   1   0   1   0   1   1   1   1   2   0   1   2   2   0   1   0   0   2   1   2   0   2   0   1   1   0   0   0   0   0   0   0   2   1   1   0   2   0   2   1   1   0   0   1   1   1   2   2   0   0   1   2   1   1   1   1   0
 MK-6-1                 1   0   0   0   2   1   0   2   0   2   0   2   1   0   1   0   2   2   1   2   0   1   0   1   0   1   1   2   1   2   2   1   1   0   0   0   1   2   0   1   1   1   2   2   1   0   0   0   0   1   0   1   2   2   1   1   1   2   1   2   2   2   0   0   0   0   1   1   1   1   1   0   1   0   1   1   1   1   2   1   1   1   2   1   0   1   1   2   1   2   2   1   2   1   2   1   1   2   1   0   2   1   1   2   1   1   2   1   2   1   2   2   1   0   0   1   1   2   1   0   2   0   0   0   2   2   0   1   1   1   1   2   1   0   0   1   2   1   1   1   1   0   0   2   2   1   2   1   2   1   2   2   1   1   2   0   1   1   1   2   2   1   1   2   1   1   2   2   1   0   1   0   0   1   1   0   1   2   1   1   0   2   2   1   2   1   0   1   1   2   0   2   2   1   1   1   1   1   1   1
 MK-6-2                 1   0   0   0   2   1   0   2   1   2   0   2   1   0   1   0   2   1   1   2   0   1   0   1   0   1   1   2   1   2   2   1   1   1   0   0   2   1   0   1   1   1   2   2   1   0   0   0   0   1   0   1   2   2   0   1   1   1   1   1   2   1   0   0   0   0   1   1   1   1   0   0   1   0   1   2   1   2   2   1   1   1   2   1   0   1   1   2   1   2   2   1   2   0   2   1   1   2   1   0   2   1   1   2   1   1   2   1   2   1   1   2   0   0   1   2   2   2   1   0   2   1   1   0   2   2   0   0   1   0   1   2   2   0   0   1   1   1   1   1   1   0   0   2   2   1   1   1   2   0   2   1   1   1   2   0   1   1   1   2   1   1   1   2   2   1   2   2   2   0   1   0   0   1   1   0   1   1   1   1   0   1   2   0   2   1   0   1   1   2   0   1   2   1   0   1   1   1   1   1
 MK-6-3                 1   0   0   0   2   1   0   2   1   2   0   2   2   0   2   0   2   1   1   2   0   1   0   2   0   1   1   2   1   1   2   1   1   1   0   0   2   1   0   1   1   2   2   2   1   0   1   0   0   1   0   1   2   2   0   1   0   1   1   1   1   1   0   1   0   0   1   2   1   1   0   0   1   0   1   2   1   2   2   1   1   1   2   1   0   1   1   2   1   2   2   0   2   1   2   1   1   2   1   0   2   1   1   1   2   1   2   1   1   1   1   2   1   0   1   1   2   2   1   0   2   1   1   0   1   2   1   0   2   0   1   2   2   0   0   1   0   1   1   1   1   0   1   2   1   1   1   1   2   0   2   1   1   1   2   0   1   1   1   2   1   1   1   2   2   1   2   1   2   0   1   0   0   1   1   0   1   1   1   1   0   1   2   0   2   0   0   1   1   1   1   1   2   1   0   1   1   1   1   2
 MK-6-4                 1   0   0   0   2   1   0   2   1   1   0   2   2   0   2   0   2   1   1   2   0   1   1   1   0   0   1   2   1   1   2   2   1   1   0   0   2   1   0   1   1   2   2   2   1   0   1   0   0   1   0   1   2   2   0   1   0   1   1   1   1   1   0   1   0   0   1   2   1   1   0   1   1   1   1   2   1   2   1   0   1   1   2   1   1   1   1   2   2   2   2   0   1   1   2   1   1   1   1   0   2   1   1   1   2   1   1   1   2   1   0   2   1   0   1   1   2   1   1   0   1   1   1   0   1   2   1   0   2   0   2   1   2   0   1   1   0   1   1   1   1   0   1   2   1   1   1   1   2   0   1   1   1   2   2   0   1   1   1   2   1   1   1   2   2   1   2   1   2   0   1   0   0   1   1   0   1   1   0   1   0   1   2   0   2   0   0   1   2   1   1   1   2   1   0   1   1   2   1   1
 MK-6-5                 2   0   0   0   2   1   0   2   1   1   0   2   2   0   2   1   2   1   1   2   0   2   1   1   0   0   1   2   0   1   2   2   1   1   0   0   0   2   0   1   1   2   2   2   1   0   2   0   1   2   0   1   2   2   1   1   1   1   1   1   1   2   0   1   2   0   1   2   1   2   1   0   1   1   1   2   1   2   1   1   1   1   2   2   1   1   1   2   2   2   2   0   1   1   2   1   1   1   1   0   2   1   1   1   1   1   1   0   1   1   1   2   1   0   1   1   2   1   1   0   1   1   2   0   1   2   1   0   1   0   2   1   1   1   1   1   0   1   2   1   1   0   1   2   1   1   1   1   2   0   1   1   1   2   2   0   1   1   1   1   1   1   1   2   1   1   2   2   2   0   1   1   0   1   1   0   1   0   0   1   0   1   1   0   2   0   0   1   2   1   1   1   2   1   0   1   1   2   1   1
 MK-6-6                 2   0   0   1   2   1   0   1   1   1   1   1   2   0   2   1   2   1   1   2   1   1   0   1   0   0   1   2   0   1   2   2   1   1   0   0   0   2   0   0   0   2   2   1   0   0   2   0   1   2   0   2   2   2   0   1   1   2   1   1   2   2   0   1   2   1   1   2   1   2   1   0   1   1   1   2   1   2   1   1   1   1   2   0   0   1   1   2   2   2   2   0   1   1   2   1   1   0   1   0   2   2   1   1   2   1   1   0   1   2   1   1   1   0   1   1   2   1   1   1   1   0   2   0   1   2   1   0   0   0   2   1   1   1   1   1   0   1   2   0   1   1   1   2   1   1   1   1   2   0   0   1   1   2   2   0   1   1   1   1   2   0   1   2   0   1   2   2   2   0   1   1   0   1   1   1   1   1   0   1   0   1   0   0   2   0   0   1   2   1   1   1   2   1   0   0   1   2   2   1
 MK-6-7                 2   1   0   1   1   1   0   1   1   1   0   1   1   0   2   1   2   2   1   2   1   1   0   1   0   0   1   2   0   1   2   2   1   1   0   1   0   2   1   0   0   2   1   1   0   0   2   0   1   2   0   2   2   2   0   1   1   2   1   1   1   1   1   1   2   1   1   2   0   2   1   0   1   1   1   2   1   2   1   0   1   0   2   0   0   1   1   2   2   2   2   0   1   1   2   2   1   0   1   0   2   2   1   1   2   1   1   1   1   1   1   1   1   0   2   1   2   1   2   1   1   0   2   0   1   1   1   0   0   0   2   1   1   1   1   1   0   1   2   0   2   1   1   2   1   1   1   1   2   0   0   1   1   2   1   0   1   1   0   1   2   0   1   2   1   1   2   1   2   0   1   1   0   1   2   1   2   1   0   1   0   1   1   0   2   0   1   1   2   1   1   1   1   1   0   0   1   2   2   1
 MK-6-8                 2   1   0   1   1   1   0   1   1   1   0   2   1   1   2   0   1   2   1   2   1   1   1   2   0   0   1   1   0   0   2   2   1   1   0   1   0   2   1   0   0   2   1   2   0   0   2   0   1   1   0   2   2   2   0   1   1   2   1   1   0   0   1   1   2   1   1   2   0   2   1   0   1   1   1   2   1   1   2   0   1   0   1   0   0   1   0   1   2   2   2   0   1   1   2   2   1   1   1   0   2   2   0   1   2   1   1   1   1   1   1   1   1   1   2   1   2   1   2   1   1   0   2   0   1   1   0   0   0   0   1   1   1   1   1   1   1   1   2   1   2   1   2   2   1   1   1   1   2   0   1   1   1   2   1   0   1   1   1   1   2   0   2   2   2   1   1   1   2   0   1   1   0   1   2   1   2   1   0   2   1   1   2   0   1   1   1   1   2   2   1   1   1   1   0   0   1   2   2   1
 MK-6-9                 1   1   1   1   1   1   0   1   1   1   0   2   1   1   2   0   1   2   1   1   1   2   2   2   1   0   1   1   0   0   2   1   1   1   0   0   0   2   0   0   0   1   1   2   0   0   1   0   2   1   1   1   2   2   0   1   1   2   1   1   0   1   1   1   2   1   1   2   1   2   1   0   1   1   1   2   1   1   2   0   1   0   0   0   0   1   0   2   1   2   2   0   1   1   1   2   1   1   1   0   2   2   1   1   1   1   2   1   1   1   1   1   1   1   2   1   2   1   2   1   1   0   2   0   1   1   0   1   0   0   1   1   1   1   0   1   1   2   2   2   2   1   2   2   1   2   2   1   2   0   1   1   0   1   1   0   1   1   0   1   2   0   2   2   2   1   1   1   2   0   1   1   1   1   2   0   2   1   0   2   1   1   2   0   1   1   1   1   2   1   1   1   1   1   1   0   1   2   2   1
 MK-6-10                0   1   0   1   1   0   1   1   1   1   1   2   1   1   2   0   0   2   1   1   1   2   2   2   1   1   0   1   0   0   2   1   1   1   0   0   0   2   0   0   1   1   1   2   0   0   1   0   2   1   1   2   2   2   0   2   1   2   2   1   0   1   1   1   2   1   1   2   1   2   0   0   1   1   1   1   1   1   2   0   2   0   0   0   0   1   0   2   1   2   2   0   1   1   1   1   1   1   1   0   2   2   1   1   2   1   2   0   1   1   1   1   1   1   1   1   1   1   0   1   1   0   1   0   1   1   0   1   0   0   1   1   2   1   0   2   0   2   2   1   2   1   2   2   1   2   2   1   2   0   1   1   0   1   1   0   1   1   1   1   2   0   2   1   2   1   1   1   2   0   1   1   1   1   2   0   2   1   0   2   0   1   2   1   1   1   2   0   2   0   0   1   1   1   2   0   1   2   2   1
 MK-6-11                0   1   0   1   1   0   1   1   1   0   2   2   1   1   2   0   0   1   1   0   1   2   2   2   1   1   0   2   0   0   2   1   1   1   0   0   1   2   0   0   1   0   1   2   0   0   1   1   2   1   1   2   2   2   0   2   1   1   2   1   0   0   2   1   2   1   1   2   1   1   0   0   1   2   1   1   1   1   1   0   2   0   0   0   0   2   0   2   1   2   2   0   1   1   1   0   1   1   1   0   2   2   1   0   1   1   1   1   2   1   1   1   1   1   1   1   0   1   0   0   1   0   0   0   1   1   0   1   1   1   1   1   2   1   1   2   0   2   1   1   1   0   2   1   1   2   1   1   1   0   0   2   1   0   1   0   1   0   1   1   1   0   2   1   2   1   1   2   2   0   1   1   1   1   2   0   2   1   0   2   0   1   1   1   1   1   2   0   2   0   0   1   1   1   0   1   1   2   2   1
 MK-6-12                0   1   1   1   1   0   1   1   1   0   2   2   1   1   2   1   0   1   1   0   2   2   2   2   1   1   0   2   0   0   2   1   1   0   0   0   1   2   0   0   1   1   1   2   0   0   1   1   2   1   1   2   2   2   0   2   1   2   2   1   0   0   2   2   1   2   0   2   1   1   0   0   2   2   1   1   1   1   0   0   1   0   0   0   0   1   1   2   1   2   2   0   1   1   1   0   2   1   1   0   2   2   1   0   1   1   1   1   2   1   1   1   1   1   1   1   0   0   0   0   1   0   0   1   1   1   0   2   1   1   1   1   2   1   1   2   0   2   2   1   1   2   2   1   1   2   1   1   1   0   0   1   0   0   1   1   0   1   1   1   1   0   2   1   2   1   2   2   2   0   1   1   1   1   2   0   2   1   0   2   1   1   1   1   1   2   2   0   2   0   0   1   1   1   0   1   0   2   1   0
 MK-6-13                0   1   1   1   1   0   1   1   1   0   2   2   1   1   1   1   0   1   2   0   2   2   2   2   0   1   0   2   0   0   2   1   0   1   0   1   1   2   0   1   1   2   1   2   1   0   1   1   1   1   1   1   2   2   1   2   1   2   1   0   0   0   2   2   1   2   0   2   1   1   0   0   2   2   1   1   1   1   0   0   1   0   0   0   0   1   1   2   1   2   1   0   1   1   1   0   2   2   1   0   2   2   0   0   1   1   1   1   2   1   1   1   1   1   0   1   0   0   0   1   1   0   0   1   1   1   0   2   1   2   2   1   2   1   1   2   0   2   2   1   1   2   2   1   1   2   1   1   1   0   0   1   0   0   1   1   0   1   1   1   1   0   1   1   1   1   2   2   2   1   2   1   1   1   2   0   2   1   0   2   1   2   1   1   1   2   1   0   2   0   0   1   2   1   0   0   0   2   1   0
 MK-6-14                0   1   0   1   0   0   1   1   1   0   2   1   1   1   1   1   0   1   2   0   2   2   2   2   0   1   0   2   0   1   2   1   0   1   0   1   1   2   0   1   1   2   1   2   2   0   2   1   1   1   1   1   2   2   0   2   0   2   1   0   0   1   2   2   1   2   1   1   1   1   0   0   2   1   1   0   1   1   0   0   1   0   0   0   0   1   1   2   1   2   1   0   1   1   0   1   1   2   1   0   2   2   0   0   1   1   1   1   2   1   1   1   1   1   0   0   1   0   0   2   1   1   1   1   1   1   0   2   1   2   2   1   2   1   1   2   0   2   2   1   1   2   2   2   1   2   1   1   1   0   0   1   0   0   1   1   0   0   2   1   1   1   1   0   2   1   1   1   1   1   2   1   1   1   2   0   2   1   0   2   1   2   1   0   1   2   1   0   2   0   0   1   2   1   0   0   0   1   1   1
 MK-6-15                0   1   0   1   0   0   1   2   1   0   2   1   0   2   1   1   0   1   2   0   2   2   2   2   0   0   0   2   0   1   2   1   0   1   0   1   1   2   0   1   1   2   1   2   2   0   2   1   0   1   1   1   2   2   0   2   0   2   1   0   0   1   2   2   1   2   1   1   1   1   0   0   2   1   1   1   1   1   0   1   0   0   0   0   0   1   1   2   1   2   1   0   1   0   0   1   2   1   1   0   2   2   0   0   1   1   1   1   2   1   1   0   1   1   0   0   1   0   1   2   1   1   1   0   2   2   1   1   1   2   2   1   2   1   1   1   0   2   1   1   1   2   2   2   1   2   1   1   1   0   0   1   0   0   1   1   0   0   2   1   1   1   1   0   2   1   1   0   1   1   1   1   1   1   2   0   2   1   0   2   1   2   1   0   0   1   1   2   2   0   0   1   2   1   0   0   0   1   1   1
 MK-6-16                0   1   0   2   0   1   1   2   1   1   1   1   0   2   1   1   1   2   2   0   1   2   2   1   0   0   1   1   1   0   2   1   0   1   0   1   1   2   0   0   1   2   1   2   2   1   2   2   0   2   1   1   2   2   0   1   0   2   1   0   0   1   1   2   1   2   1   1   1   1   0   1   2   1   1   1   1   1   0   1   0   1   0   0   0   1   1   2   1   2   1   0   1   0   0   2   2   1   1   0   2   2   0   0   0   1   1   0   2   1   0   0   1   1   1   0   1   1   1   2   1   1   1   0   2   2   1   1   1   2   2   1   2   1   1   1   0   0   1   1   1   2   2   2   1   2   1   1   1   0   0   1   0   0   1   1   0   0   2   1   1   1   2   0   0   1   2   0   1   2   1   1   1   1   2   0   2   1   0   2   1   2   1   0   0   1   1   2   2   0   0   1   2   1   0   1   0   1   1   0
 
!****************************************** Phenotypic Data **********************************************************
!-100.0 is resevred for missing phenotype
SimulatedTrait1        10.3337   11.1446   11.6607    6.8422   10.6928   10.3297   10.2435    9.3451    8.4638    9.7133   10.5642    9.0387   10.0061   10.2562   11.0087    9.2603   10.4089   10.4741   10.2662    9.6974    9.6497    9.4123   10.1686    9.9593    9.6686    9.0102   10.2579    8.9655    9.9481   11.5491   10.7187   10.7049   10.4928   10.1213    9.7168    9.7628   10.5464   11.4813    9.7598    9.4513   10.8254   10.2883    9.0647    9.8881    7.6378   11.5882    9.2121    9.6744   10.6575    8.7775   10.3723    9.7708    5.0503   10.7902   10.2822   10.8259   10.0884    8.3026   10.6289    9.7645    9.5104    9.3480   10.1796   11.3317    9.6391    9.8420   10.5135    9.5606   11.1401   11.0200    9.5899    9.7092   11.1972    7.9840    9.6991   11.2311    9.7660    7.7531    9.7079    9.4589    8.9029   11.6750   10.1051    9.7821    9.4012    8.2786   11.6530   11.0728   10.0303   11.4020    9.4459   10.0789    9.5080    9.6194   11.9541    9.4310   10.1843    8.4126   11.2606   10.3392    9.8994   11.8102    9.8885    8.6511    8.3231   10.0374    7.7908   10.4481    8.4714    9.2284   10.4268    9.2304   10.1045    9.7656   12.6566    9.9628    9.9545    9.0667    7.7442    9.0933   10.8832   11.0694   10.0382    8.1697    8.3278    8.8287    9.9899   11.1794    9.4424    9.1466   10.5309    9.9464    9.5982    8.7632   11.2510    9.9436   10.0708   11.0062    9.5481    8.7500    8.9310    8.9160    8.7375    9.2825    9.0388    9.4327   10.0982   10.8511    8.9139    9.2782   10.8118   10.6525   10.1400   10.1137    9.3391    9.7716   11.6366    9.3311   10.0900   10.6569    8.9983    9.2706   10.1548   11.7220    9.5101   12.8484    9.5921    9.0885    9.3024   10.8492    8.3438    9.6194    9.6413   11.7575    9.0811   10.2136    9.2398   11.5818    9.9232    9.5204    9.6108    9.7611    9.9771   10.0461    9.7896   12.8265    8.3979    9.8582    9.8155    9.2425   10.5514    9.7624    9.6350    9.1469    9.7623    7.8744    9.0652    9.5066   10.2135    9.7221
 
