# Supplementary material for: Inclusive Composite Interval Mapping of QTL by Environment Interactions in Biparental Populations
Source: PLoS One. 2015 Jul 10;10(7):e0132414. doi: 10.1371/journal.pone.0132414 (PMC4498613; doi:10.1371/journal.pone.0132414)
Supplement: S2 File — (ZIP) [file pone.0132414.s002.zip › F2 population/e=1/run_00109.met]

!**********************Note: lines staring with "!" are remarks and will be ignored in the program********************
!*********************************General Information**********************************
!Assuming F1 = P1 x P2, populations available in QTL IciMapping are: 
!  1, P1BC1F1 = P1 x F1, the first backcrossing where P1 is used as the recurrent parent;
!  2, P2BC1F1 = P2 x F1, the first backcrossing where P2 is used as the recurrent parent;
!  3, F1DH, F1-derived doubled haploids; 
!  4, RIL or F1RIL, recombination inbred lines through the repeated selfing of F1;
!  5, P1BC1RIL, recombination inbred lines through the repeated selfing of P1BC1F1;
!  6, P2BC1RIL, recombination inbred lines through the repeated selfing of P2BC1F1;
!  7, F2, the selfing generation of F1;
!  8, F3, the selfing generation of F2;
!  9, P1BC2F1, the second backcrossing where P1 is used as the recurrent parent; 
! 10, P2BC2F1, the second backcrossing where P2 is used as the recurrent parent;
! 11, P1BC2RIL, recombination inred lines through the repeated selfing of P1BC2F1; 
! 12, P2BC2RIL, recombination inred lines through the repeated selfing of P2BC2F1; 
! 13, P1BC1F2, the selfing generation of P1BC1F1; 
! 14, P2BC1F2, the selfing generation of P2BC1F1; 
! 15, P1BC2F2, the selfing generation of P1BC2F1; 
! 16, P2BC2F2, the selfing generation of P2BC2F1; 
! 17, P1BC1DH, P1BC1F1-derived doubled haploids; 
! 18, P2BC1DH, P2BC1F1-derived doubled haploids; 
! 19, P1BC2DH, P1BC2F1-derived doubled haploids; 
! 20, P2BC2DH, P2BC2F1-derived doubled haploids; 
   7      !Mapping Population (see remarks above)
   2      !Mapping Function (1 for Kosambi; 2 for Haldane; 3 for Morgan)
   2      !Marker Space Type (1 for intervals; 2 for positions)
   1      !Marker Space Unit(1 for centiMorgans; 2 for Morgan)
   6      !Number of Chromosomes (or Linkage Groups)
 200      !Size of the mapping population
   1      !Number of environments
 
!***************************************** Chromosomes and Linkage Maps **********************************************
!Chromosome                 NumMarkers
-CH1                        16
-CH2                        16
-CH3                        16
-CH4                        16
-CH5                        16
-CH6                        16
!Linkage map (Marker name followed by position or the interval length)
 MK-1-1                1     0.000
 MK-1-2                1    10.000
 MK-1-3                1    20.000
 MK-1-4                1    30.000
 MK-1-5                1    40.000
 MK-1-6                1    50.000
 MK-1-7                1    60.000
 MK-1-8                1    70.000
 MK-1-9                1    80.000
 MK-1-10               1    90.000
 MK-1-11               1   100.000
 MK-1-12               1   110.000
 MK-1-13               1   120.000
 MK-1-14               1   130.000
 MK-1-15               1   140.000
 MK-1-16               1   150.000
 MK-2-1                2     0.000
 MK-2-2                2    10.000
 MK-2-3                2    20.000
 MK-2-4                2    30.000
 MK-2-5                2    40.000
 MK-2-6                2    50.000
 MK-2-7                2    60.000
 MK-2-8                2    70.000
 MK-2-9                2    80.000
 MK-2-10               2    90.000
 MK-2-11               2   100.000
 MK-2-12               2   110.000
 MK-2-13               2   120.000
 MK-2-14               2   130.000
 MK-2-15               2   140.000
 MK-2-16               2   150.000
 MK-3-1                3     0.000
 MK-3-2                3    10.000
 MK-3-3                3    20.000
 MK-3-4                3    30.000
 MK-3-5                3    40.000
 MK-3-6                3    50.000
 MK-3-7                3    60.000
 MK-3-8                3    70.000
 MK-3-9                3    80.000
 MK-3-10               3    90.000
 MK-3-11               3   100.000
 MK-3-12               3   110.000
 MK-3-13               3   120.000
 MK-3-14               3   130.000
 MK-3-15               3   140.000
 MK-3-16               3   150.000
 MK-4-1                4     0.000
 MK-4-2                4    10.000
 MK-4-3                4    20.000
 MK-4-4                4    30.000
 MK-4-5                4    40.000
 MK-4-6                4    50.000
 MK-4-7                4    60.000
 MK-4-8                4    70.000
 MK-4-9                4    80.000
 MK-4-10               4    90.000
 MK-4-11               4   100.000
 MK-4-12               4   110.000
 MK-4-13               4   120.000
 MK-4-14               4   130.000
 MK-4-15               4   140.000
 MK-4-16               4   150.000
 MK-5-1                5     0.000
 MK-5-2                5    10.000
 MK-5-3                5    20.000
 MK-5-4                5    30.000
 MK-5-5                5    40.000
 MK-5-6                5    50.000
 MK-5-7                5    60.000
 MK-5-8                5    70.000
 MK-5-9                5    80.000
 MK-5-10               5    90.000
 MK-5-11               5   100.000
 MK-5-12               5   110.000
 MK-5-13               5   120.000
 MK-5-14               5   130.000
 MK-5-15               5   140.000
 MK-5-16               5   150.000
 MK-6-1                6     0.000
 MK-6-2                6    10.000
 MK-6-3                6    20.000
 MK-6-4                6    30.000
 MK-6-5                6    40.000
 MK-6-6                6    50.000
 MK-6-7                6    60.000
 MK-6-8                6    70.000
 MK-6-9                6    80.000
 MK-6-10               6    90.000
 MK-6-11               6   100.000
 MK-6-12               6   110.000
 MK-6-13               6   120.000
 MK-6-14               6   130.000
 MK-6-15               6   140.000
 MK-6-16               6   150.000
!*********************************** Marker Types ********************************************************************
!Co-dominant marker: When heterozygote F1 is present, P1 is coded as 2, F1 is coded as 1, and P2 is coded as 0; Otherwise, P1 is coded as 2, and P2 is coded as 0. 
!Dominant marker: When heterozygote F1 is present, P1 and F1 are coded as 12, and P2 is coded as 0; Otherwise, P1 is coded as 2, and P2 is coded as 0.  
!Recessive markers: When heterozygote F1 is present, P1 is coded as 2, and F1 and P2 are coded as 10; Otherwise, P1 is coded as 2, and P2 is coded as 0. 
!Missing marker is coded as -1. 
 MK-1-1                 2   1   1   0   1   1   0   2   2   0   1   1   2   0   0   1   1   0   0   2   0   0   1   1   1   1   2   0   1   2   2   0   1   2   1   2   2   1   1   2   0   2   1   1   2   1   1   0   1   0   2   1   1   1   1   1   0   1   1   1   2   0   0   2   1   2   2   1   1   2   2   2   2   1   0   1   2   2   1   2   2   2   0   1   0   0   1   1   1   2   1   0   1   0   2   2   0   1   1   1   1   0   0   1   2   2   1   2   0   1   2   2   0   2   1   1   1   2   1   2   0   0   1   0   1   2   0   1   1   0   1   1   1   2   0   0   2   2   1   0   1   2   2   1   1   0   1   1   0   1   0   2   1   2   0   1   1   1   2   1   1   1   0   1   1   1   0   1   0   1   2   2   1   1   1   2   1   1   2   1   0   2   1   1   2   2   0   1   2   2   1   1   0   1   0   1   2   2   1   1
 MK-1-2                 2   2   0   1   1   1   0   2   2   0   0   0   2   0   0   1   1   0   0   2   0   0   1   0   1   1   2   0   1   2   2   0   1   2   1   2   2   1   1   2   0   2   1   1   2   1   1   0   1   0   2   1   1   1   1   1   0   1   1   1   2   1   0   2   1   1   2   1   1   1   0   2   2   1   0   1   2   2   1   1   1   2   0   1   0   0   1   1   1   1   1   1   1   0   2   2   0   1   1   2   1   0   1   1   2   2   1   2   0   1   2   1   0   2   1   0   1   2   2   2   1   1   1   0   1   1   0   1   2   1   1   1   1   2   0   0   2   1   1   0   1   2   2   1   1   0   1   1   0   1   0   2   1   2   0   1   1   1   2   2   1   1   0   1   1   1   0   1   0   1   1   2   1   1   1   2   1   1   2   1   0   1   1   1   2   2   1   1   2   2   1   1   0   1   1   1   2   2   1   1
 MK-1-3                 2   2   0   1   0   2   0   2   2   0   0   1   2   0   0   1   0   0   1   1   0   0   1   0   1   0   1   0   1   2   2   0   2   2   1   2   1   1   1   2   0   2   1   1   2   1   1   0   1   0   2   1   1   1   1   2   0   1   1   1   2   1   0   2   1   1   2   1   1   0   0   2   2   1   0   1   2   1   0   2   1   2   0   0   0   1   0   1   1   2   2   1   1   0   2   1   0   1   1   2   1   0   1   1   2   2   0   2   0   2   2   1   0   2   1   0   1   2   2   2   0   0   1   0   1   1   0   1   2   2   1   1   1   2   0   0   2   1   1   1   1   1   2   2   1   0   1   1   1   1   1   2   1   2   0   1   1   1   2   2   1   1   0   1   1   0   0   1   0   1   1   2   2   2   1   2   1   0   2   1   1   1   1   1   2   2   0   1   2   2   1   1   0   1   2   1   2   2   1   1
 MK-1-4                 2   2   0   1   0   1   1   2   1   0   0   1   1   0   0   1   0   0   2   2   0   0   1   1   1   0   1   0   1   2   2   1   2   2   1   2   1   1   1   2   0   2   1   1   2   1   1   0   2   0   1   1   1   1   1   2   0   1   1   1   2   1   0   0   1   1   2   1   1   1   0   2   2   1   0   1   2   1   0   2   0   2   0   0   0   0   0   1   1   2   2   1   1   0   2   1   1   1   1   2   1   0   1   2   2   2   0   2   1   2   2   1   0   2   1   0   1   1   2   2   1   1   1   0   1   1   0   1   2   2   2   2   1   2   0   1   2   1   1   1   1   1   1   2   1   0   1   1   1   1   0   2   1   2   0   1   1   1   2   2   1   1   0   1   2   0   0   1   0   1   1   2   2   2   1   2   1   0   2   0   1   1   1   1   2   2   1   1   2   2   1   2   0   1   2   1   2   2   0   1
 MK-1-5                 2   2   0   1   1   1   1   2   0   0   0   1   1   0   0   1   0   0   1   2   0   0   2   1   1   0   1   0   0   2   2   1   1   2   0   2   1   1   1   1   1   2   0   1   2   1   1   0   2   0   2   1   1   0   1   1   0   1   1   1   1   2   0   0   1   1   2   1   1   1   0   1   2   1   0   1   2   1   0   1   0   2   0   0   0   0   0   2   1   2   1   0   1   0   1   1   1   1   1   2   1   0   0   2   2   2   0   2   1   2   2   1   1   1   2   0   2   1   2   2   1   1   2   0   0   1   0   1   2   1   2   2   1   2   0   1   2   1   1   1   2   1   1   2   1   0   1   1   0   1   0   2   1   0   0   1   1   1   2   2   1   1   0   1   2   0   0   1   0   1   1   2   2   2   1   2   1   0   2   0   1   1   2   2   1   2   1   0   2   0   0   2   0   1   1   0   2   1   0   1
 MK-1-6                 2   1   0   1   1   1   1   2   0   0   0   1   1   0   0   1   0   0   1   2   0   0   1   1   1   0   1   0   0   2   2   1   1   2   0   1   2   1   1   2   2   2   0   0   2   1   2   0   2   0   2   1   1   0   0   1   1   1   1   1   1   2   0   1   1   2   2   1   1   1   1   1   1   1   1   1   2   1   0   1   0   2   0   0   0   0   0   2   2   2   1   1   1   0   0   1   1   0   2   2   1   0   0   2   2   2   0   1   1   1   1   1   1   1   2   0   2   1   1   2   1   1   2   0   0   1   1   1   2   1   1   2   1   2   0   2   2   1   1   1   1   1   1   1   1   1   1   1   0   1   0   2   1   1   0   1   1   1   2   2   1   1   1   1   2   0   0   1   0   1   1   2   2   2   0   2   1   0   2   0   1   1   2   2   1   2   2   1   2   0   1   2   1   1   1   0   2   0   0   1
 MK-1-7                 2   2   1   1   1   1   1   1   0   2   0   0   1   0   0   1   0   0   1   2   0   0   1   1   1   1   1   0   1   1   1   1   1   2   0   1   2   1   1   2   1   2   0   0   2   1   2   0   2   0   2   1   1   0   0   1   1   1   1   2   1   2   1   2   1   2   2   1   1   1   1   1   1   1   0   1   2   1   0   1   0   2   0   0   0   0   0   2   1   2   1   1   1   1   0   1   1   0   2   2   1   0   0   2   2   2   0   1   1   1   1   0   1   1   2   0   1   2   1   2   1   1   1   1   0   1   1   1   1   1   1   2   1   2   0   2   2   1   1   1   1   1   1   1   1   1   1   2   0   1   0   2   1   1   0   1   0   2   2   2   1   0   2   1   2   0   0   1   0   0   1   2   2   1   0   2   1   0   2   1   1   1   2   2   1   1   2   1   2   0   2   2   2   0   1   0   2   0   0   1
 MK-1-8                 2   2   2   1   1   0   2   1   0   2   0   1   2   0   0   1   0   0   1   2   0   1   2   1   1   1   1   0   1   1   1   2   1   1   0   2   1   1   1   2   1   2   0   0   2   1   2   0   2   0   1   0   2   0   0   2   1   2   1   2   0   2   2   2   1   2   2   1   2   1   1   1   1   1   0   1   1   1   0   1   0   2   1   0   1   0   0   2   1   2   0   1   1   1   0   1   1   1   2   2   1   0   0   2   2   2   0   0   1   2   0   0   1   1   2   0   2   2   1   2   0   1   1   1   0   1   1   1   1   1   1   2   1   1   1   2   2   1   1   2   1   1   1   1   1   1   1   2   0   1   0   2   1   2   0   0   0   1   2   1   1   1   2   1   2   0   0   1   1   0   1   2   1   1   1   2   1   0   1   1   1   0   2   2   1   2   2   2   2   0   2   1   2   0   2   0   2   2   0   1
 MK-1-9                 2   1   2   1   2   0   2   1   0   2   1   2   2   0   0   1   0   0   1   2   0   1   2   1   1   1   1   0   1   1   1   2   1   1   0   1   1   1   1   2   1   2   0   0   2   0   2   0   2   0   1   0   2   0   0   2   1   2   1   1   1   2   2   1   1   2   2   1   2   1   1   1   1   1   0   1   1   0   0   1   0   1   1   1   1   1   0   2   1   1   0   1   1   1   1   1   1   1   2   2   1   0   0   2   2   2   0   0   1   2   0   1   2   1   2   0   2   2   0   2   0   1   1   1   1   1   1   1   1   1   1   2   1   1   0   2   2   1   1   2   1   1   1   1   0   1   1   2   0   1   0   2   1   2   0   1   0   1   2   0   1   0   2   1   2   0   0   1   2   0   1   2   0   1   1   2   1   0   1   1   1   0   2   2   0   2   2   1   2   0   2   1   2   0   2   0   2   2   0   1
 MK-1-10                2   0   2   1   2   0   2   1   0   2   1   2   2   2   0   1   0   0   1   2   0   1   2   1   1   0   1   0   1   1   1   1   1   1   0   1   1   1   1   2   2   2   0   0   2   0   2   1   2   0   1   0   1   0   0   2   1   1   2   1   1   1   2   1   1   2   2   1   2   1   1   1   1   1   0   1   1   1   2   1   0   0   1   1   1   1   0   2   1   1   0   2   1   1   2   1   1   1   2   2   1   0   0   2   2   2   0   0   1   2   0   1   2   1   2   0   2   0   0   2   0   1   1   1   1   1   1   1   1   1   1   2   1   1   1   2   2   1   1   2   1   2   1   1   1   1   1   1   1   0   0   1   1   2   1   1   0   1   2   0   1   0   1   1   2   1   0   1   2   0   1   2   0   1   1   2   1   2   1   2   1   0   2   2   0   0   2   1   1   0   2   1   2   0   2   0   2   2   0   1
 MK-1-11                2   0   2   1   2   0   2   1   0   2   1   2   2   2   0   1   0   0   1   2   0   0   2   1   2   1   1   0   1   1   1   1   1   1   0   1   1   1   1   2   2   2   0   0   2   0   2   1   2   1   1   0   1   0   1   2   1   1   2   2   1   2   2   1   1   2   2   1   2   1   1   0   1   1   0   1   1   1   2   1   0   0   1   0   1   1   0   2   1   1   0   2   1   0   2   1   1   1   2   2   1   0   0   2   1   1   0   0   1   2   0   0   2   1   2   0   1   0   0   2   0   1   1   0   2   1   0   1   1   1   1   2   1   1   1   2   1   1   1   2   1   1   1   1   0   1   1   0   0   0   1   2   1   2   1   1   0   0   2   0   0   0   1   1   2   1   0   1   2   0   1   2   0   1   1   1   1   1   1   2   2   0   1   2   1   0   2   1   1   0   2   1   2   0   2   0   1   2   0   1
 MK-1-12                2   0   2   1   1   0   2   1   1   2   1   2   2   2   0   1   0   0   0   2   0   0   1   1   1   1   1   0   1   1   1   1   2   1   0   1   1   1   1   1   2   2   0   0   2   1   2   2   2   1   1   1   1   0   0   2   1   0   2   2   1   2   2   0   1   2   1   1   2   2   2   1   1   2   0   1   1   1   2   1   0   0   1   0   1   2   0   2   1   1   0   2   1   0   1   1   1   1   2   2   1   0   0   2   1   1   0   0   1   2   0   0   1   1   2   0   2   0   0   2   1   1   1   0   2   1   0   1   1   1   0   2   1   1   1   2   1   1   0   2   1   1   1   1   0   1   1   2   0   0   1   2   1   2   1   1   0   1   1   0   0   0   1   1   2   1   0   1   1   0   1   2   0   1   1   1   1   2   1   2   2   0   1   2   1   0   1   1   1   0   2   1   2   0   2   1   0   2   0   1
 MK-1-13                2   0   2   1   1   0   2   1   1   2   1   2   2   2   0   1   0   1   0   2   0   0   2   1   1   1   1   0   1   1   1   0   0   1   0   2   1   1   1   1   2   1   1   0   2   1   2   0   2   1   1   1   1   0   0   1   1   1   2   1   0   2   2   0   2   1   1   1   2   2   2   1   1   2   0   1   0   1   2   1   0   0   0   0   1   2   0   2   1   1   1   1   1   0   1   1   1   2   2   2   0   0   1   2   1   1   0   0   1   2   1   0   2   1   1   0   2   0   1   2   1   1   1   0   2   1   0   1   1   1   1   2   1   1   1   2   1   1   0   1   1   2   1   1   0   1   1   2   0   1   1   2   1   2   1   0   0   1   1   1   0   0   1   1   2   1   0   1   1   0   1   2   0   1   1   0   2   2   1   2   2   0   1   2   2   0   1   1   1   0   2   1   1   0   2   1   0   2   0   1
 MK-1-14                2   0   2   1   1   0   2   1   1   2   1   2   2   2   0   1   0   1   0   2   0   0   2   0   1   1   1   1   2   1   1   0   0   0   0   2   1   2   1   1   1   1   1   0   1   1   2   0   1   1   1   1   1   0   0   1   1   1   2   1   1   2   2   0   2   0   1   1   2   2   2   1   1   2   0   1   0   2   2   1   0   0   0   0   1   2   0   2   1   1   1   1   1   0   1   2   1   2   2   2   0   0   2   2   1   1   0   1   1   2   1   1   2   1   1   0   2   0   1   2   1   1   1   0   2   0   1   1   0   1   1   1   2   1   1   2   1   1   0   1   0   2   1   1   1   1   1   2   1   1   1   2   1   2   1   0   0   1   1   1   0   0   1   1   1   1   1   1   1   0   2   2   0   1   1   0   2   1   0   2   2   0   1   2   2   0   1   1   1   0   2   1   1   0   1   1   0   2   0   1
 MK-1-15                2   0   2   1   1   0   2   1   1   1   1   2   2   2   0   1   0   1   0   2   0   0   2   1   1   1   1   1   2   1   1   1   0   0   0   2   1   2   1   1   1   1   1   1   1   1   1   0   1   1   1   1   1   0   0   1   1   1   2   1   1   2   2   0   2   0   1   0   2   1   2   1   0   1   0   1   0   1   1   2   0   0   0   0   1   2   0   1   1   1   1   1   1   0   2   2   1   2   1   2   0   0   2   2   2   0   0   2   1   2   1   0   2   1   0   1   2   0   1   2   1   1   0   0   2   0   1   1   0   1   1   1   2   1   1   2   1   1   0   1   0   2   1   1   1   1   1   2   1   1   1   2   1   2   1   0   0   1   1   1   0   0   1   1   1   1   0   1   1   0   2   2   0   1   1   0   2   2   0   2   2   0   1   2   2   0   1   1   1   0   2   1   1   0   1   1   1   2   0   1
 MK-1-16                2   0   2   1   0   1   2   1   1   2   1   2   2   1   2   2   0   1   0   2   0   0   2   1   1   1   1   1   2   1   1   1   0   0   0   2   1   2   1   1   1   1   1   2   1   0   1   0   1   0   1   1   1   0   0   0   1   1   2   1   1   2   2   0   2   1   1   0   2   2   2   1   1   1   0   0   0   2   1   2   1   0   1   0   1   2   0   0   1   0   0   1   1   0   1   2   1   2   1   2   0   0   2   2   2   1   0   1   1   2   1   0   2   1   0   1   2   0   1   1   1   1   0   1   2   1   1   1   0   0   1   1   2   1   1   2   1   1   0   1   0   2   1   1   1   1   1   2   1   1   1   1   1   2   1   0   0   0   2   2   0   0   1   1   1   1   0   2   1   0   2   1   0   1   0   0   1   2   1   2   2   0   1   2   1   0   2   1   1   0   1   1   1   1   1   1   1   2   0   1
 MK-2-1                 1   1   1   2   1   1   1   0   1   1   1   1   1   1   2   1   1   0   1   1   2   1   1   1   2   1   1   1   0   0   1   1   0   0   2   0   1   1   1   1   1   1   1   0   1   2   1   2   0   1   0   1   2   1   1   1   0   1   1   1   2   1   2   1   0   1   2   0   1   2   0   0   1   0   1   0   1   0   1   2   0   0   1   2   0   1   1   1   0   1   2   1   1   2   0   1   0   1   1   0   1   1   2   0   1   1   1   2   1   1   0   0   1   2   2   2   1   1   0   0   2   0   1   1   2   0   1   1   0   1   1   2   1   0   1   0   1   0   1   0   1   2   2   1   2   1   1   1   1   0   1   1   0   0   1   1   2   1   1   1   2   1   1   1   1   2   1   1   1   1   2   1   2   2   0   2   2   1   1   1   2   2   1   0   2   0   1   1   1   2   0   2   2   0   0   1   2   2   2   1
 MK-2-2                 1   1   1   2   1   1   1   0   0   1   1   1   2   1   2   1   0   0   0   2   2   0   1   1   2   1   1   1   0   0   1   1   0   1   2   0   1   1   1   1   1   0   1   0   1   2   1   2   0   1   0   1   2   1   1   1   0   1   1   1   2   1   1   1   0   1   1   0   2   2   0   2   1   0   1   0   1   0   1   1   0   1   1   2   0   1   1   1   1   1   2   1   0   2   0   1   0   1   1   0   1   2   2   0   1   1   1   2   1   1   1   1   1   1   2   2   2   0   0   0   2   0   1   1   2   0   1   1   0   1   1   2   1   0   1   0   1   0   1   0   1   1   2   2   2   1   1   1   2   0   1   1   0   0   1   0   2   1   1   1   2   1   1   1   1   1   1   1   1   1   2   1   2   2   0   1   2   1   1   1   2   2   1   0   2   0   1   1   2   2   0   2   2   0   0   1   2   2   2   1
 MK-2-3                 1   1   1   2   1   1   2   1   0   1   2   0   2   0   2   1   0   0   0   2   2   0   1   1   2   1   1   1   0   1   1   1   0   1   2   0   1   1   1   2   1   0   1   0   1   2   1   2   0   1   0   1   2   1   1   1   0   1   1   1   2   1   1   1   0   1   1   0   2   0   1   2   0   1   1   0   1   0   1   1   0   1   0   2   0   1   1   1   1   1   2   1   0   2   0   1   0   1   1   0   1   2   2   0   1   1   1   1   1   1   1   2   1   1   2   2   1   0   0   0   2   0   1   1   2   1   1   1   0   1   1   2   1   0   1   0   1   0   2   0   1   1   2   2   2   1   1   1   2   0   1   1   0   1   1   0   2   1   1   1   2   1   1   1   1   1   1   1   1   1   1   1   2   1   0   2   2   1   2   1   2   2   1   1   2   1   1   1   2   1   0   2   2   0   0   1   2   2   2   1
 MK-2-4                 1   1   1   1   0   1   2   1   0   1   2   0   1   0   2   1   0   0   0   1   2   0   1   2   2   1   1   1   0   1   1   1   0   2   2   0   1   1   2   2   1   0   1   0   1   2   1   1   0   0   0   0   2   1   1   0   0   1   0   1   2   1   1   2   0   1   1   0   1   1   2   2   0   2   1   0   0   0   1   2   1   1   1   1   0   1   1   1   1   0   1   2   0   1   0   2   0   1   1   0   1   1   2   0   1   1   1   2   1   1   1   2   1   1   2   2   0   1   0   1   2   1   1   1   2   1   1   1   0   1   1   1   0   0   1   0   1   0   2   1   1   0   2   2   2   1   1   1   2   0   1   0   0   0   1   0   2   1   1   0   0   1   2   1   1   0   1   1   1   1   1   0   1   1   1   2   2   1   2   1   1   1   1   1   2   1   1   1   2   1   0   2   1   1   0   1   2   2   2   2
 MK-2-5                 1   1   1   1   0   1   2   1   0   1   2   0   0   0   2   1   0   0   0   2   2   0   1   2   1   1   2   1   1   1   1   1   1   2   2   0   1   1   2   2   1   0   1   0   1   2   1   1   0   0   0   0   2   1   1   0   0   1   0   1   1   1   1   2   0   1   1   0   2   1   2   1   0   2   1   0   0   1   1   2   0   1   1   1   0   1   1   1   1   0   1   2   0   1   1   1   0   1   1   0   1   1   2   0   1   1   1   2   2   1   1   2   1   1   2   2   0   1   1   1   2   1   1   1   2   1   1   2   0   1   1   1   0   0   1   0   1   1   1   1   0   0   2   2   2   1   0   1   2   0   1   0   0   0   1   0   2   0   1   0   0   0   2   1   2   0   1   1   1   1   1   0   1   1   0   2   2   1   2   1   1   1   1   1   1   1   1   1   2   1   0   1   0   1   0   1   2   2   2   2
 MK-2-6                 1   1   1   0   0   1   2   2   0   1   2   0   0   1   0   1   0   0   0   2   2   0   1   2   1   1   1   1   1   0   2   1   0   2   2   0   1   1   1   1   1   0   1   1   1   1   0   1   0   0   1   0   2   1   1   0   0   0   0   1   1   1   0   1   0   1   1   0   2   1   2   1   0   2   1   0   0   1   1   2   0   1   0   1   0   1   1   1   1   0   1   2   1   1   1   1   1   1   1   0   1   1   2   0   1   1   1   2   0   1   1   2   0   1   2   2   0   1   1   1   2   1   1   1   2   1   1   2   0   0   1   1   0   0   1   0   1   1   1   1   0   0   2   2   2   1   0   1   2   0   1   1   0   0   0   0   1   0   0   0   0   0   2   1   2   1   1   1   1   2   1   0   1   2   0   2   2   1   2   0   0   2   1   1   1   1   1   1   2   1   0   1   0   1   0   1   2   2   2   1
 MK-2-7                 1   1   1   0   2   1   2   2   0   1   2   0   0   0   0   2   0   0   0   2   2   0   2   2   1   1   2   1   1   0   2   1   1   2   2   0   1   1   1   1   2   0   1   1   1   1   1   1   0   0   1   0   2   0   1   0   0   0   0   1   1   1   0   1   0   1   2   0   2   1   2   2   0   2   0   0   0   1   1   2   0   1   1   1   0   1   1   1   1   0   1   1   1   1   1   1   1   1   1   0   1   1   1   0   1   1   1   2   1   2   1   2   0   1   1   2   1   1   1   1   2   1   1   1   2   2   0   2   0   0   1   1   0   1   1   0   1   1   1   1   0   0   2   2   2   1   1   2   2   0   1   1   0   0   0   0   2   0   2   0   0   0   2   2   1   1   1   0   1   2   1   0   1   2   0   1   1   2   2   0   0   1   1   0   1   1   1   1   2   1   0   1   1   1   1   1   2   1   1   1
 MK-2-8                 1   1   1   0   2   1   2   2   0   1   1   0   0   0   0   2   1   0   0   2   2   0   2   2   1   1   2   1   2   0   2   1   2   1   2   0   1   1   1   1   2   0   1   1   1   1   1   1   0   0   1   0   2   0   1   0   0   1   0   1   1   1   0   1   0   0   1   0   2   2   2   1   0   2   0   0   0   1   1   1   0   1   1   1   0   1   2   1   2   0   1   1   1   1   1   1   1   1   1   0   2   0   0   0   2   1   1   1   1   2   0   1   1   1   1   2   1   1   1   1   2   1   1   1   2   2   0   2   0   0   1   1   0   2   1   1   1   1   1   1   0   1   2   2   2   1   1   2   1   0   1   2   1   0   0   1   2   0   2   0   1   0   2   0   1   1   1   0   1   2   1   0   1   2   0   1   1   2   2   0   0   1   1   0   1   1   1   1   2   1   0   1   1   2   0   1   2   1   2   1
 MK-2-9                 1   1   2   0   2   1   2   2   0   1   1   0   0   0   0   2   1   0   2   2   2   0   2   2   1   1   2   1   2   0   2   2   2   1   2   0   1   1   2   2   2   0   1   0   0   0   1   1   1   0   1   0   2   0   1   0   0   1   0   2   1   1   1   2   0   0   2   0   2   2   2   1   1   2   0   0   0   1   1   1   0   1   1   1   0   1   2   1   2   0   1   1   1   1   1   1   1   1   1   0   2   0   0   0   2   1   1   1   2   2   0   1   1   1   1   2   2   1   1   1   2   1   2   1   1   2   0   1   0   0   1   1   0   2   1   2   0   1   1   1   0   1   2   2   2   1   1   2   1   0   1   2   2   0   0   1   2   0   2   0   0   0   2   0   0   1   1   0   1   1   1   0   1   2   1   1   0   2   2   0   0   1   0   0   1   1   1   1   2   1   0   1   1   2   0   1   2   1   2   1
 MK-2-10                1   1   2   1   2   0   2   2   0   1   0   0   0   0   0   2   1   0   2   1   2   0   1   2   1   1   2   0   1   0   2   2   2   0   2   0   1   1   2   2   2   0   1   0   0   0   1   1   0   0   1   0   2   0   2   0   2   1   0   2   1   1   1   2   0   0   2   1   2   2   2   1   1   2   0   1   1   2   1   2   2   1   1   1   0   1   1   1   2   0   1   1   1   1   0   1   1   1   1   0   2   0   0   0   2   0   1   1   2   2   2   1   2   1   1   2   1   1   2   1   2   1   2   1   1   2   0   1   0   0   1   2   0   1   0   2   0   1   1   1   0   1   2   2   2   2   1   2   1   0   1   2   2   0   0   1   2   0   2   0   0   1   1   0   0   1   1   0   1   1   1   0   0   2   1   1   0   1   2   0   0   1   0   0   1   1   1   1   2   1   0   1   1   2   0   1   2   1   2   1
 MK-2-11                1   1   2   1   2   0   2   2   0   1   0   1   0   1   0   2   0   0   2   1   2   0   1   2   1   1   2   0   1   0   2   2   2   0   2   0   1   1   2   2   2   0   0   0   1   2   1   1   0   0   1   0   2   0   1   0   1   1   1   2   1   1   1   2   1   0   2   1   2   2   2   1   2   0   1   2   1   2   1   1   2   1   1   1   0   1   1   1   2   0   1   1   1   1   1   1   1   1   2   0   2   0   1   1   1   0   0   1   2   2   2   1   1   1   0   2   1   1   1   1   1   1   1   1   1   1   0   1   0   0   1   1   0   1   0   0   0   1   0   1   0   1   2   1   1   2   2   2   1   1   0   1   2   1   0   1   2   0   2   0   0   0   1   0   0   1   1   0   1   1   0   0   0   2   1   1   0   1   2   0   0   1   1   1   1   1   1   0   2   0   0   2   1   2   0   1   2   1   2   1
 MK-2-12                1   1   1   0   2   0   2   1   0   1   0   1   0   1   0   1   0   0   2   1   2   0   1   2   1   1   2   0   1   0   2   1   1   0   0   0   2   1   2   2   2   0   0   1   1   2   2   1   1   0   1   0   2   0   1   0   1   1   1   2   1   1   1   2   1   0   2   1   2   2   2   1   2   0   0   2   1   2   1   1   2   1   2   1   1   1   2   1   2   0   1   1   2   1   2   0   1   1   2   0   2   0   1   1   1   0   0   2   1   2   1   1   0   0   0   2   1   1   1   1   1   1   1   1   2   1   0   2   0   0   2   1   0   1   0   0   0   1   0   1   0   0   2   1   1   2   2   1   1   1   0   2   2   1   0   1   2   1   1   0   0   0   1   0   1   1   1   0   1   1   0   0   0   2   1   1   0   1   1   0   0   1   1   1   1   1   1   1   2   0   0   2   1   2   0   0   1   0   1   1
 MK-2-13                1   1   2   0   2   1   2   0   0   1   0   0   0   1   0   1   0   0   2   1   2   0   1   2   1   1   1   1   1   1   2   1   1   0   0   1   2   1   2   2   2   1   0   1   1   2   2   1   1   1   0   0   2   0   1   1   1   1   1   2   1   1   1   2   1   0   2   1   2   2   2   1   0   0   0   2   1   1   0   1   2   1   2   1   1   1   2   2   2   0   1   1   1   1   2   0   1   1   1   0   2   0   1   1   1   0   0   2   1   2   1   0   0   0   0   2   1   1   1   1   1   1   1   0   2   2   1   2   0   0   2   1   1   1   0   0   0   1   0   0   1   0   2   1   1   2   1   1   1   1   0   2   1   1   0   1   2   1   1   0   0   2   1   0   1   1   1   0   0   1   0   0   0   2   0   1   0   1   1   1   1   1   1   1   1   0   1   1   2   1   0   2   1   2   0   0   0   1   1   1
 MK-2-14                1   1   1   0   0   1   2   0   0   2   0   1   0   2   0   1   0   1   1   1   2   0   1   2   1   1   1   0   1   1   2   1   1   0   0   1   2   1   2   2   2   2   1   1   1   0   1   1   1   1   0   0   2   0   2   1   1   1   1   2   2   1   1   2   1   0   2   1   2   2   2   0   0   0   0   2   1   1   0   1   1   0   2   1   1   0   2   2   2   0   0   1   1   1   1   0   1   1   1   0   2   0   1   1   1   1   0   2   1   2   1   0   0   1   1   2   1   1   1   1   1   2   1   1   2   2   1   2   0   0   2   0   1   1   0   0   0   1   0   0   1   1   2   1   0   2   1   2   1   1   0   2   0   1   0   1   2   1   0   1   0   2   1   0   1   1   2   0   1   1   0   0   0   2   1   1   0   1   0   1   1   1   1   1   1   0   1   1   1   1   0   2   1   1   1   0   0   1   1   1
 MK-2-15                1   0   1   1   0   1   1   1   0   2   0   1   1   2   0   1   0   1   1   1   1   1   1   2   1   0   1   0   1   1   2   1   1   0   1   1   2   2   2   2   1   2   1   1   1   0   1   1   1   1   0   0   2   0   2   2   0   1   1   2   2   1   0   2   1   0   1   1   2   2   2   0   0   0   0   1   1   1   0   1   1   0   2   1   1   0   2   2   2   0   1   1   1   1   0   1   1   1   1   0   2   0   0   1   1   1   0   2   1   2   0   0   0   1   1   1   1   1   1   1   1   2   2   1   2   1   1   2   0   0   2   0   1   1   0   0   0   1   0   0   1   0   2   0   0   1   1   2   2   1   0   2   0   0   1   1   1   1   0   1   0   2   1   0   1   2   2   1   1   1   0   0   1   2   1   1   0   1   1   1   1   1   1   0   1   0   1   1   0   1   0   2   1   2   1   0   0   1   2   1
 MK-2-16                1   0   1   1   0   1   1   1   1   2   0   1   1   2   0   1   0   1   0   1   1   1   1   2   1   1   1   0   1   1   2   2   1   0   1   1   1   2   2   2   1   2   2   0   1   0   1   1   1   1   0   0   2   1   2   2   0   1   1   2   2   2   1   2   1   0   1   1   2   2   2   0   1   0   0   1   0   1   0   1   1   0   2   1   1   0   2   1   2   0   1   1   2   1   1   1   1   1   1   0   2   0   0   1   1   1   2   1   1   2   0   0   1   1   1   1   1   1   1   1   1   2   2   2   2   1   0   1   0   0   2   0   1   1   1   1   0   0   0   0   1   0   2   0   0   1   0   2   1   1   0   2   0   0   1   1   1   1   0   1   0   2   1   0   1   2   2   0   1   1   0   0   1   2   0   1   0   1   0   1   1   1   2   0   1   1   1   1   0   1   0   2   1   1   1   1   0   1   0   0
 MK-3-1                 1   2   1   1   2   2   0   1   1   2   1   1   1   1   2   1   1   0   1   1   1   1   1   0   2   1   1   2   1   1   0   1   1   1   2   2   0   0   0   1   1   2   2   2   2   1   1   1   1   2   2   0   2   2   1   1   0   2   2   2   0   0   2   1   2   2   1   0   2   1   1   1   1   2   1   2   1   0   1   1   2   2   1   1   0   2   1   1   1   1   1   1   1   1   1   2   1   1   2   1   0   2   2   1   1   1   2   1   1   0   0   1   0   1   2   1   0   1   0   1   2   1   1   1   1   1   2   1   1   2   1   1   1   1   1   2   0   1   1   0   1   2   0   1   2   1   0   2   1   0   1   1   0   1   2   0   0   1   2   2   0   0   2   1   1   1   1   1   1   2   1   1   2   1   1   2   0   1   1   1   2   0   1   1   1   2   0   1   1   1   0   0   0   2   1   2   2   0   0   2
 MK-3-2                 1   1   1   2   2   2   0   1   1   2   1   1   1   1   2   1   1   0   2   1   1   1   1   0   2   1   1   2   1   1   0   1   1   1   2   2   0   0   0   2   1   2   2   2   1   1   1   2   1   2   2   0   2   2   1   1   0   1   1   2   0   0   2   1   2   2   0   0   2   1   2   1   1   2   1   2   1   0   1   1   2   2   1   1   1   1   2   1   1   1   1   1   1   1   1   2   0   1   1   1   0   2   2   2   1   1   2   2   1   0   1   1   0   2   2   1   0   1   0   1   2   1   0   2   1   1   2   1   1   2   1   1   0   1   1   2   1   1   1   0   1   2   1   1   2   1   0   2   1   0   1   1   0   0   2   0   0   1   2   2   0   1   2   1   1   1   1   1   1   2   1   1   2   1   1   1   0   1   1   1   2   0   1   1   1   2   0   1   2   1   1   0   0   2   1   2   2   0   0   2
 MK-3-3                 2   1   0   2   2   2   0   1   1   2   2   0   1   0   2   1   1   2   2   1   1   1   1   0   2   1   1   2   1   1   0   1   1   1   1   1   0   1   0   2   1   2   2   2   1   1   1   2   1   2   1   1   1   1   1   1   0   1   1   2   0   0   2   2   2   2   0   0   2   1   1   1   1   2   0   2   1   0   1   2   2   2   1   1   0   0   1   0   1   0   1   2   1   1   1   2   0   1   1   1   0   2   2   2   1   0   2   2   0   1   1   1   0   1   2   0   0   0   0   1   2   2   0   2   1   1   2   1   1   2   0   1   0   1   1   2   1   0   1   0   1   2   1   1   2   1   0   2   1   0   1   0   1   0   2   0   1   1   2   2   0   1   1   0   1   2   2   1   1   2   1   2   2   1   1   1   0   1   1   1   2   0   0   1   1   1   0   1   2   1   1   1   0   2   1   2   2   1   0   2
 MK-3-4                 1   0   0   2   2   0   0   1   1   2   2   1   1   0   2   1   1   2   2   1   2   1   0   0   2   2   1   1   1   1   0   1   0   1   1   2   0   1   0   2   1   2   2   2   1   0   1   2   1   2   1   1   1   2   0   1   1   1   1   2   1   0   2   2   2   2   0   0   2   1   1   1   1   2   0   2   2   0   2   2   2   2   1   2   0   0   1   0   1   0   1   2   1   1   1   2   1   1   1   1   0   2   0   1   1   0   2   1   0   1   1   1   0   2   2   0   0   0   0   1   2   2   0   2   1   1   2   1   1   2   1   1   0   0   1   2   1   0   1   0   1   2   1   1   1   1   0   2   1   1   0   0   2   0   2   1   0   1   1   2   1   1   1   0   1   2   2   1   1   2   0   2   2   1   1   2   0   2   1   1   2   0   0   0   1   1   1   1   2   1   1   1   2   2   1   2   2   1   0   2
 MK-3-5                 1   0   0   2   2   0   0   1   1   2   1   1   1   0   2   1   2   2   1   1   1   1   0   0   2   1   1   1   0   1   0   1   2   1   1   2   0   1   0   2   0   2   0   2   1   0   2   2   2   2   0   1   1   2   1   2   1   0   2   1   1   0   2   1   2   2   0   0   2   1   1   1   2   2   0   2   2   0   2   1   2   2   1   2   0   0   1   0   2   0   1   1   1   1   1   1   1   1   1   1   1   1   0   0   1   0   2   1   0   1   2   1   0   2   2   1   0   0   0   2   2   2   1   2   1   1   2   1   0   2   1   0   0   0   1   2   1   0   1   0   1   2   1   1   1   0   0   2   1   1   1   0   2   1   2   1   0   1   2   2   1   1   1   0   1   2   2   1   1   2   0   2   2   1   0   2   0   2   1   0   2   0   1   1   1   1   1   1   2   0   1   1   2   2   1   2   2   1   0   2
 MK-3-6                 1   0   0   2   2   0   0   2   1   2   0   1   0   0   2   1   2   2   1   1   1   1   0   0   1   1   1   1   0   1   0   0   2   1   1   2   0   1   0   2   0   2   0   1   1   0   1   2   2   1   0   1   1   2   1   2   1   0   2   1   1   0   1   1   2   2   0   0   2   1   2   1   2   2   0   2   2   2   2   1   1   2   1   2   0   0   1   0   2   1   1   1   2   1   1   1   1   0   1   1   1   1   0   0   1   1   2   1   1   1   2   1   1   1   1   1   0   0   0   2   2   1   1   2   1   2   1   1   0   2   1   0   0   0   1   2   1   0   2   0   1   2   1   0   2   1   0   2   1   1   1   0   2   1   2   0   0   2   1   2   0   1   1   0   2   2   1   1   1   2   0   1   2   1   0   2   0   2   1   0   2   0   1   1   1   1   1   1   1   0   1   1   1   2   1   2   1   1   0   2
 MK-3-7                 1   0   0   2   1   0   0   2   1   1   0   1   0   0   2   1   1   0   1   1   1   0   1   0   1   2   1   1   0   1   0   0   2   1   2   1   1   0   0   2   0   2   0   1   2   0   1   2   2   1   0   2   1   2   1   2   1   0   2   1   1   1   1   1   2   2   0   0   2   2   2   1   2   2   0   2   2   2   2   1   1   2   1   1   0   0   1   0   2   1   1   0   2   1   2   1   1   0   1   1   1   1   0   0   1   0   2   1   1   1   2   2   1   1   0   1   0   0   0   2   2   1   1   1   1   2   1   1   0   2   1   0   0   0   1   1   1   0   2   1   1   2   0   0   2   1   0   2   1   2   1   0   1   1   2   0   0   2   1   2   1   0   1   0   2   2   1   1   1   2   0   1   1   1   0   2   0   2   1   0   2   0   1   1   1   1   1   1   2   0   1   1   1   2   2   2   1   1   0   2
 MK-3-8                 1   0   0   2   1   0   0   2   1   1   0   1   0   0   2   1   1   0   1   2   1   0   2   0   1   2   1   2   1   1   0   0   2   0   1   1   1   0   0   2   0   2   0   1   1   0   1   2   2   1   1   2   1   2   1   2   0   0   2   2   1   0   2   0   2   1   0   0   2   2   2   1   2   2   0   2   2   2   2   1   0   1   0   1   0   1   1   0   2   2   1   0   2   1   2   1   1   1   1   1   1   1   0   0   1   0   2   1   0   0   2   2   1   1   0   1   0   0   1   2   2   1   0   1   1   2   2   1   0   1   1   0   1   0   2   0   2   0   2   1   1   2   0   0   2   1   0   2   1   2   1   0   1   1   2   0   0   1   1   2   0   0   1   0   1   2   1   1   1   2   1   1   1   2   0   2   0   2   1   0   2   0   0   1   1   1   1   1   2   0   1   0   1   2   2   2   1   1   0   2
 MK-3-9                 1   0   1   2   1   0   0   2   1   1   0   1   1   1   2   1   1   0   1   2   1   0   2   0   1   2   2   2   1   1   0   0   2   1   1   1   1   0   0   2   0   1   0   1   1   1   2   2   2   1   1   2   1   2   1   2   0   0   2   2   0   0   2   1   1   1   0   0   2   2   2   1   2   2   1   2   2   2   2   1   0   1   0   1   0   1   1   1   2   2   1   2   2   0   0   1   1   1   2   1   1   1   0   0   0   0   2   0   0   0   2   2   2   2   0   1   0   0   1   2   1   2   1   1   2   2   1   1   0   0   1   0   1   0   2   0   1   0   2   1   0   2   0   0   2   1   0   2   1   2   1   0   1   1   2   0   0   1   1   2   0   0   2   1   1   1   0   1   0   2   1   1   1   2   0   1   0   2   0   0   1   1   1   1   1   1   1   1   2   0   1   0   1   2   1   2   1   0   0   2
 MK-3-10                1   0   1   2   1   0   0   2   1   0   2   1   1   1   2   1   1   0   2   1   1   0   2   0   2   2   2   2   1   1   0   0   2   0   1   1   1   1   0   2   0   1   0   1   1   0   2   2   1   1   1   2   1   2   1   1   0   0   2   1   0   0   1   0   1   0   1   0   1   2   2   1   2   2   1   2   2   2   2   1   0   1   0   1   0   1   1   1   2   2   1   2   2   0   0   1   1   1   2   1   1   2   0   0   0   0   2   0   0   0   1   2   2   2   0   1   0   0   1   2   1   1   1   1   2   2   1   1   0   0   1   0   1   0   2   0   1   0   2   1   0   2   0   1   1   1   1   2   1   2   1   0   1   1   2   0   0   1   1   2   0   0   1   1   1   1   0   1   0   2   1   1   1   2   0   1   0   2   0   0   0   1   1   0   1   0   1   1   2   2   1   1   1   2   2   2   1   0   0   2
 MK-3-11                1   1   1   2   1   1   1   1   1   0   2   1   1   1   1   1   1   0   2   1   1   0   2   0   2   2   2   2   1   1   0   0   2   0   1   0   1   1   1   2   0   1   0   1   1   1   2   2   1   1   1   2   0   2   1   2   0   0   2   2   0   1   1   0   1   1   1   0   0   2   2   1   2   2   1   2   2   2   2   1   0   2   0   2   1   1   1   1   2   2   2   1   1   0   1   1   1   1   2   1   1   1   1   1   0   0   2   0   0   1   1   2   2   2   0   1   1   0   1   2   1   1   1   1   2   2   1   0   0   0   1   0   1   0   1   0   1   0   2   1   1   2   0   1   0   1   1   2   2   2   1   0   1   1   2   0   0   1   1   2   0   0   1   1   1   1   0   1   0   2   1   1   1   2   0   1   0   1   1   0   0   1   2   0   1   0   2   1   2   2   1   1   1   2   2   2   1   0   0   2
 MK-3-12                1   1   1   2   1   1   1   1   0   1   1   1   1   1   1   1   1   0   2   2   1   0   2   0   2   2   2   2   1   1   1   1   1   0   1   1   2   1   0   1   0   1   0   1   1   1   2   2   1   2   1   2   0   2   1   2   1   0   2   1   0   0   1   0   1   1   1   0   0   2   2   1   2   2   1   2   2   2   1   1   1   2   0   2   1   1   1   1   2   2   2   1   1   0   1   0   1   1   2   1   1   1   1   1   0   0   2   0   1   1   1   2   2   2   0   2   1   0   1   2   1   0   1   1   2   2   1   1   0   0   1   0   1   0   1   0   1   0   2   1   1   2   0   1   0   1   1   2   2   2   1   0   0   1   1   0   0   1   1   2   1   0   2   1   1   2   0   1   0   2   1   1   1   2   0   1   0   1   1   1   1   1   2   0   1   1   2   1   2   1   0   1   0   1   2   2   0   0   1   2
 MK-3-13                1   1   1   2   0   1   1   1   0   1   1   1   1   1   2   1   1   0   2   2   0   1   2   0   2   2   2   2   1   1   1   1   1   0   1   1   2   1   0   1   1   1   0   1   1   1   2   2   1   1   1   2   0   2   0   2   1   0   2   1   0   0   1   0   1   1   1   0   0   2   2   1   1   2   1   2   1   2   1   1   1   2   0   2   1   1   1   2   1   2   1   1   1   0   1   0   2   1   2   1   1   1   2   1   1   0   2   0   1   1   1   1   2   2   1   2   1   0   1   2   1   0   1   1   2   2   1   1   0   0   1   0   1   0   0   0   2   0   2   1   1   2   0   1   0   0   1   1   2   1   1   0   0   1   1   0   0   0   1   2   1   1   2   0   1   1   0   1   0   2   1   1   1   2   0   1   0   1   1   1   1   1   2   0   2   1   2   1   2   0   0   1   0   1   2   2   1   0   1   2
 MK-3-14                1   1   1   2   0   1   1   1   0   2   1   1   1   1   2   1   1   0   2   1   0   1   2   0   2   1   2   2   1   1   1   1   1   0   1   1   2   1   0   2   1   1   0   1   1   1   2   2   2   0   1   1   0   2   1   1   1   0   2   0   0   0   1   0   2   0   1   0   0   2   1   1   1   2   1   1   1   2   1   1   1   2   0   2   2   1   1   2   1   2   1   1   1   0   1   0   2   1   2   1   1   0   2   1   1   1   2   0   1   1   1   1   2   2   2   1   1   0   1   2   1   0   1   1   2   2   1   1   0   1   1   1   1   1   0   0   2   0   2   1   1   1   0   1   0   0   1   1   2   1   1   0   0   1   0   0   0   0   1   2   1   1   2   0   1   1   1   1   0   2   2   1   1   2   0   1   0   1   1   1   1   1   2   0   1   1   2   1   2   1   0   0   0   1   2   2   2   0   1   2
 MK-3-15                1   2   1   2   0   1   0   0   0   1   1   0   1   1   2   2   1   0   2   1   0   1   2   0   2   1   2   1   1   1   0   1   1   0   1   1   2   1   0   2   1   0   0   1   1   1   2   2   2   0   1   1   0   2   0   1   1   0   2   0   0   0   1   0   1   0   1   0   0   2   1   1   1   2   1   1   1   2   1   1   1   2   0   2   2   1   1   2   1   2   1   0   2   1   1   0   2   1   2   1   1   0   1   0   1   1   2   0   1   1   2   1   1   1   2   1   1   0   1   2   0   0   1   1   2   2   1   1   0   1   2   1   1   1   0   1   0   0   1   1   1   1   0   1   0   0   1   0   2   2   1   1   0   1   1   0   1   0   0   2   1   1   1   0   1   1   2   1   0   1   2   1   2   1   0   1   0   1   0   1   1   1   1   0   1   2   2   2   2   1   0   1   1   1   2   1   0   0   1   2
 MK-3-16                0   2   0   2   0   1   0   1   0   2   1   0   1   1   2   2   1   0   1   1   0   1   2   0   2   1   2   1   1   1   0   1   1   0   1   1   2   1   0   2   0   0   1   1   1   1   2   2   1   0   2   1   0   2   0   1   2   0   2   0   0   0   2   0   1   0   1   0   0   1   1   1   1   2   1   1   1   1   1   1   1   2   0   1   2   1   1   2   1   1   1   0   2   1   1   0   2   1   2   1   1   0   1   1   0   0   2   0   1   1   2   1   2   1   2   1   1   1   1   1   0   0   1   1   1   2   1   1   0   1   2   1   1   1   0   1   1   0   1   1   2   1   1   1   0   0   1   0   2   2   1   1   0   1   0   0   2   0   0   2   0   1   1   0   1   0   2   1   0   1   2   1   2   1   0   1   0   1   1   1   1   1   1   1   1   0   2   1   2   1   0   1   1   1   2   1   0   0   2   2
 MK-4-1                 0   0   1   0   1   1   0   0   1   1   2   0   1   2   1   1   0   2   2   1   2   1   1   1   1   0   1   1   2   2   1   1   0   1   1   2   0   0   1   1   0   1   2   0   1   1   0   1   0   1   0   1   1   0   1   2   0   1   1   0   1   1   2   1   1   1   1   1   1   0   2   2   1   1   1   0   2   1   1   0   1   2   0   1   0   1   1   1   1   2   0   1   1   0   1   1   1   0   0   1   1   1   2   2   0   0   0   1   0   1   0   2   2   1   1   2   2   1   2   1   2   1   0   1   1   0   0   2   1   0   0   1   1   2   2   0   0   0   0   1   1   0   1   2   1   1   0   1   1   0   1   0   0   1   1   1   1   1   0   0   0   0   1   1   1   2   1   1   2   2   1   1   1   1   0   2   2   1   1   1   1   2   1   1   0   0   0   1   1   1   0   2   2   2   1   1   2   2   1   2
 MK-4-2                 2   0   1   0   1   1   0   0   1   1   2   0   1   2   1   1   0   1   2   1   2   1   1   1   1   2   2   1   2   2   1   1   0   1   1   1   0   0   1   1   0   0   1   1   1   1   1   1   1   0   0   1   1   0   1   2   0   1   1   0   1   1   2   1   2   1   0   1   1   0   1   2   1   1   1   0   1   1   1   0   1   2   0   1   0   1   1   1   1   2   1   1   1   0   1   1   1   1   0   1   1   0   2   2   0   0   0   1   1   1   0   1   2   1   2   2   2   1   2   1   2   1   0   1   1   0   0   2   1   0   0   1   1   1   2   0   2   0   0   2   1   0   1   2   1   2   0   1   2   0   1   0   0   0   1   1   1   1   0   1   0   0   1   1   1   2   2   2   1   1   1   1   2   1   0   2   2   1   1   2   1   2   1   2   0   0   0   1   1   0   0   2   1   2   1   1   2   2   1   2
 MK-4-3                 2   0   1   0   1   1   0   0   1   0   2   0   1   2   1   1   1   1   2   1   2   1   2   1   1   2   2   1   2   2   1   1   0   1   1   1   0   1   1   1   1   0   2   1   1   2   1   1   1   0   0   1   1   0   1   2   0   1   1   0   1   1   2   1   1   1   0   1   1   0   0   2   0   1   1   0   1   1   1   0   2   2   0   1   1   1   1   1   1   2   1   1   1   0   1   1   1   1   1   1   1   0   2   1   0   0   0   1   1   1   0   1   2   1   2   2   2   1   2   0   2   1   1   1   1   0   0   2   1   0   0   1   1   1   2   0   2   0   0   2   1   0   1   2   1   2   0   1   2   0   1   0   0   0   1   1   1   1   0   2   0   0   1   1   1   2   2   2   1   1   1   0   2   1   0   2   1   1   1   2   1   2   1   2   0   0   0   1   1   0   0   1   1   2   0   1   2   2   2   2
 MK-4-4                 2   0   1   0   1   1   0   0   1   0   2   0   1   2   1   1   1   1   2   1   2   0   2   1   1   1   1   1   2   2   1   1   1   1   1   1   0   1   1   1   1   0   2   1   1   2   1   1   1   1   0   1   1   0   1   1   0   1   1   0   1   1   2   1   1   1   1   1   1   0   0   2   0   1   1   0   1   1   1   0   2   2   0   1   1   1   1   1   1   2   0   0   1   0   1   1   1   1   1   1   1   0   1   1   1   0   0   1   1   1   0   1   2   0   2   2   2   1   1   0   2   1   1   0   1   0   0   2   1   0   0   1   1   0   2   0   2   1   0   2   0   0   1   2   1   2   0   1   2   0   1   0   0   1   1   0   1   1   0   2   0   0   1   1   1   2   2   2   1   1   1   1   2   1   0   2   1   2   2   2   1   2   1   2   0   0   0   1   1   0   0   1   1   2   0   1   2   2   2   2
 MK-4-5                 2   0   1   0   2   2   0   0   1   0   1   0   1   1   1   1   1   1   2   1   2   0   2   1   1   1   0   1   2   1   1   1   1   1   1   1   1   1   2   1   2   0   2   1   2   2   2   1   1   1   0   1   0   0   2   1   0   1   1   0   1   1   2   1   1   1   1   1   1   0   1   2   0   1   1   0   1   1   1   0   2   1   0   1   1   2   1   1   2   2   0   0   1   0   1   1   1   1   1   1   1   0   1   1   1   0   0   1   1   1   0   1   2   0   2   2   2   1   1   0   2   1   1   0   1   0   0   2   1   1   0   2   1   0   2   0   2   1   0   2   0   1   1   2   1   2   0   1   2   0   1   0   1   1   1   0   1   1   0   2   0   0   1   1   1   1   2   2   1   1   1   1   2   1   0   2   1   2   2   2   1   2   1   1   0   0   0   1   1   0   0   1   1   1   0   1   1   2   2   2
 MK-4-6                 2   0   1   2   2   1   0   0   1   0   1   1   1   1   1   1   1   2   2   1   2   1   2   1   1   1   1   1   1   0   1   1   1   1   1   1   1   1   2   1   2   0   2   1   2   2   2   1   0   1   0   1   2   0   2   1   0   1   1   1   1   1   1   1   1   1   2   1   1   0   0   1   0   1   1   1   1   1   1   0   2   1   0   1   1   2   1   1   1   2   0   0   0   0   1   1   1   1   1   1   1   0   1   1   1   0   0   1   1   1   0   1   2   0   1   2   2   1   1   0   2   1   1   1   1   0   0   2   1   1   0   1   1   0   2   1   1   1   0   2   0   1   1   2   1   2   1   1   1   1   1   0   1   0   1   0   1   0   0   2   0   0   1   1   1   1   2   2   1   1   1   0   1   0   0   2   1   2   1   2   1   2   1   1   0   1   0   1   1   0   0   1   1   1   0   1   0   2   2   1
 MK-4-7                 2   0   1   2   2   2   0   0   1   0   1   1   1   1   2   1   0   1   1   1   2   2   2   0   2   1   1   2   2   0   1   1   1   1   0   1   0   1   2   1   1   0   2   1   1   2   2   2   0   1   0   1   2   0   2   0   0   1   0   1   1   1   1   1   1   1   2   1   1   1   0   1   1   1   1   1   2   1   1   0   2   1   0   1   1   2   1   1   1   2   0   0   1   0   1   1   1   1   1   1   2   1   1   1   1   0   0   2   1   0   0   1   1   0   1   2   2   1   1   0   2   0   1   1   1   0   0   2   0   1   0   1   1   0   2   1   1   1   0   2   0   1   1   1   1   2   1   0   1   1   1   0   1   0   1   0   1   0   1   2   0   0   1   1   1   0   2   2   1   1   1   1   1   0   1   2   1   2   1   2   1   2   2   1   0   1   0   1   1   0   0   0   1   1   0   1   0   1   2   1
 MK-4-8                 2   0   1   2   2   2   0   1   1   0   1   1   1   0   2   1   0   1   1   0   2   2   2   0   2   1   1   2   2   1   1   1   1   2   1   1   0   1   2   1   1   0   1   1   0   2   2   2   0   1   0   1   2   0   1   0   0   1   1   1   1   1   1   1   1   1   2   1   1   1   0   1   1   1   1   1   2   2   1   0   2   1   2   1   1   2   1   1   1   2   0   1   1   0   1   1   1   1   1   0   2   1   1   1   1   0   0   2   1   0   0   2   1   0   1   1   2   1   2   0   2   0   1   1   1   0   1   2   0   1   0   1   1   0   2   1   1   0   0   1   0   1   1   1   1   2   0   0   1   1   1   0   1   0   1   1   1   0   1   1   0   0   0   1   1   0   2   2   1   1   1   2   1   0   0   2   1   2   1   1   1   2   2   0   0   1   0   1   1   0   1   0   1   1   0   0   0   1   1   1
 MK-4-9                 2   0   2   2   2   2   0   1   1   0   1   1   1   0   2   2   0   1   1   0   2   1   2   0   2   1   0   2   1   1   0   1   1   2   1   1   0   1   1   1   1   0   1   1   0   2   2   2   0   1   0   1   1   2   1   0   0   1   1   1   1   1   2   1   2   1   1   1   1   1   0   1   1   1   1   1   2   2   1   0   2   1   2   1   1   1   1   2   1   2   0   1   2   0   1   1   1   1   2   0   2   1   1   0   1   0   0   2   1   0   0   2   1   1   1   0   2   1   2   0   2   0   1   2   1   0   1   2   0   1   0   1   0   0   1   1   1   0   0   1   0   1   1   1   1   2   1   0   1   1   1   0   1   0   2   1   1   0   1   1   1   0   1   2   1   0   2   2   1   1   0   2   1   0   0   0   1   2   1   1   1   2   2   1   0   1   0   1   1   1   1   0   0   1   0   0   0   1   0   1
 MK-4-10                2   0   2   2   2   2   0   1   1   1   1   1   1   0   1   2   0   1   1   0   1   1   2   0   2   1   1   2   1   1   0   1   1   2   1   1   0   1   1   1   2   0   1   1   1   1   1   2   1   1   0   1   1   2   1   0   0   1   1   1   1   2   2   1   2   1   2   1   1   1   1   1   2   1   1   1   2   2   1   0   2   1   2   2   1   1   1   2   1   2   0   1   2   0   1   1   1   1   2   0   1   1   1   0   0   0   0   2   0   0   0   2   1   1   1   0   2   1   1   0   2   0   0   2   1   0   1   2   0   0   0   2   0   0   0   1   1   0   0   1   0   1   1   1   1   2   1   0   1   1   1   1   1   0   2   2   1   0   1   1   1   0   2   2   1   1   2   1   1   1   0   2   1   0   0   0   1   2   1   0   1   2   2   1   0   1   0   1   1   1   2   0   0   1   1   1   0   1   0   1
 MK-4-11                2   0   2   2   1   2   0   0   1   1   1   1   1   0   1   2   0   0   1   0   1   1   2   0   2   1   1   2   2   0   1   1   1   1   1   1   1   1   1   1   0   0   0   1   0   1   1   2   2   1   0   1   1   2   1   0   0   1   1   0   1   1   2   1   2   2   2   1   0   1   1   1   2   1   1   1   2   2   1   1   1   1   1   2   2   0   1   2   2   0   0   1   2   0   1   1   1   1   2   0   1   1   0   0   0   1   2   2   0   0   0   2   0   1   1   0   2   1   1   0   2   0   0   1   1   0   1   2   1   0   0   1   0   0   1   0   1   0   0   1   1   1   1   1   2   2   0   1   1   1   1   1   1   0   2   2   1   0   1   1   1   0   2   2   1   1   2   1   1   1   0   2   1   0   0   0   1   2   1   0   1   1   2   0   0   1   0   1   1   1   2   0   0   1   1   1   1   1   0   1
 MK-4-12                2   0   2   2   1   2   0   0   1   1   1   1   1   0   2   2   1   0   1   0   1   1   1   0   2   1   1   2   2   0   1   1   1   1   1   1   1   1   1   1   0   0   0   1   1   1   1   2   2   0   0   2   1   2   1   0   0   1   1   0   1   1   2   1   2   2   2   1   1   1   1   1   2   2   2   1   2   2   1   1   0   1   1   2   2   0   1   2   2   0   0   1   2   0   1   0   0   1   2   0   1   1   0   1   0   1   2   2   0   0   0   1   0   1   1   0   2   1   1   0   2   0   0   1   2   1   1   2   0   1   1   1   0   0   1   1   1   0   1   2   1   2   1   1   2   2   1   0   1   1   1   1   1   0   1   2   1   0   1   1   1   1   2   2   1   1   2   1   1   1   0   2   1   1   0   0   1   2   1   1   1   1   2   0   0   1   0   0   1   1   2   0   0   2   1   1   1   1   0   1
 MK-4-13                2   0   2   2   1   2   0   0   0   1   0   1   1   0   2   2   1   0   1   0   1   1   1   0   2   1   1   2   0   0   2   1   1   1   1   1   1   1   1   1   1   0   1   1   1   1   1   2   1   0   0   2   1   2   1   0   0   1   1   1   1   1   2   1   1   2   1   1   1   1   0   0   2   2   2   1   2   2   1   1   0   1   1   2   2   0   2   1   2   0   1   1   2   0   1   0   0   1   2   0   1   1   0   1   0   1   2   2   0   0   0   0   1   1   1   0   2   1   1   0   1   1   0   1   2   1   1   2   1   1   1   1   0   0   1   1   1   0   1   2   1   2   1   1   2   2   1   0   1   1   1   1   1   0   1   2   1   0   1   1   1   1   1   2   1   0   2   0   1   1   0   2   1   1   0   0   1   2   2   2   1   1   1   0   0   1   1   0   1   1   2   0   0   2   2   1   1   2   1   1
 MK-4-14                2   1   2   1   2   2   0   0   0   1   1   1   1   0   2   2   1   1   1   0   1   1   1   0   2   1   2   2   0   0   2   1   1   0   1   1   2   0   1   1   1   0   1   2   1   2   1   2   2   0   0   2   1   2   1   0   0   1   1   1   0   1   2   1   0   1   1   1   1   1   0   0   2   2   1   1   2   1   1   1   0   1   1   2   2   1   2   1   2   0   1   1   2   1   1   0   0   1   2   0   1   1   0   0   0   2   2   2   0   0   1   0   1   2   1   0   1   1   1   0   1   1   0   1   2   1   1   1   2   1   1   1   2   1   1   1   1   0   1   1   1   2   1   1   2   2   1   0   1   1   1   1   1   0   1   1   2   0   2   1   1   1   1   2   1   0   2   0   0   2   0   2   1   1   0   1   1   0   2   2   1   1   1   0   0   1   1   0   1   1   2   0   0   2   2   0   1   2   1   1
 MK-4-15                2   1   2   1   1   2   0   0   0   1   2   1   1   0   2   1   1   1   2   0   0   1   1   0   1   0   2   2   0   0   2   1   1   0   1   1   1   0   1   1   1   0   1   2   1   2   1   2   2   0   0   2   1   2   1   0   0   1   1   0   1   0   2   1   0   1   1   2   0   1   1   0   2   0   1   2   2   1   1   1   0   1   2   1   2   1   2   1   2   0   1   0   2   1   1   0   0   1   2   0   1   2   1   0   0   2   2   2   0   1   1   1   1   2   1   2   1   1   0   0   0   1   0   1   2   1   0   1   2   1   2   1   2   1   1   0   1   1   1   1   1   2   1   1   2   2   0   1   1   2   1   1   1   0   1   1   2   0   1   1   1   2   1   2   1   0   2   0   0   2   0   1   1   1   0   0   1   1   2   2   0   1   1   0   0   1   1   0   1   1   2   0   0   2   1   0   1   2   1   1
 MK-4-16                2   1   1   2   1   2   0   0   0   1   2   1   1   0   2   1   2   1   2   0   0   1   1   1   1   0   2   2   1   0   2   0   1   0   1   1   1   0   1   1   1   1   1   2   1   2   1   1   2   0   0   2   1   2   1   1   0   1   1   0   2   0   1   1   1   1   1   2   0   1   1   0   2   0   1   2   2   1   1   1   0   1   2   1   2   1   2   1   2   0   1   0   2   1   1   1   0   1   2   0   1   2   1   0   0   2   2   2   0   2   0   0   1   2   1   2   1   1   0   1   0   1   0   0   1   1   0   1   2   1   2   1   2   1   1   0   1   1   1   1   1   2   1   1   0   2   0   1   1   2   1   1   1   0   1   0   2   0   1   1   1   2   1   2   1   0   1   0   0   2   0   1   1   1   0   0   0   1   2   2   0   1   1   0   0   1   2   0   1   1   2   0   0   2   1   1   1   2   1   1
 MK-5-1                 1   0   1   1   1   2   1   1   1   2   1   0   0   1   0   0   2   1   0   2   0   0   2   2   1   1   2   2   1   1   1   1   0   0   0   1   0   1   2   1   1   0   1   1   1   2   0   1   2   1   0   1   0   2   0   2   2   1   0   0   2   1   1   2   1   1   2   1   1   2   1   2   0   2   0   1   2   0   1   1   1   0   1   0   2   1   2   2   0   2   1   1   0   1   0   2   1   0   1   1   1   0   1   1   1   1   1   1   0   1   1   1   0   2   1   2   0   0   1   0   1   1   0   2   0   1   1   2   2   2   1   0   1   0   1   1   0   2   0   1   2   1   1   1   0   2   1   0   0   1   2   2   2   2   1   2   1   0   1   2   0   1   0   2   1   0   1   1   0   2   1   1   0   1   1   1   2   2   0   0   1   1   0   2   1   2   2   1   0   1   1   1   0   1   2   1   0   1   1   1
 MK-5-2                 2   1   1   2   1   2   1   1   1   2   1   0   1   1   0   0   2   1   0   2   0   0   2   2   1   2   2   2   1   1   2   1   0   1   0   1   0   1   2   1   0   0   1   1   0   2   0   2   2   0   0   2   0   2   0   1   2   1   0   0   2   1   1   2   1   1   2   2   1   1   1   2   0   2   0   1   2   0   1   1   0   0   1   0   2   1   2   2   0   2   1   1   0   1   0   2   2   1   1   1   1   0   1   1   1   1   0   1   0   1   1   1   0   2   1   0   0   0   1   0   1   1   1   2   0   1   1   2   2   2   1   0   1   0   1   1   0   2   1   1   2   1   1   1   0   2   1   0   0   1   2   1   2   1   1   2   1   0   1   2   0   1   0   2   1   0   1   1   0   2   1   1   0   1   1   1   2   2   0   0   0   1   0   2   1   2   2   1   0   1   1   1   0   1   1   2   0   0   2   1
 MK-5-3                 2   1   1   2   1   2   0   0   1   1   1   0   0   1   0   0   1   1   0   2   0   0   2   1   1   2   2   2   1   1   2   1   0   1   0   0   0   1   2   1   0   0   1   1   0   2   0   2   2   0   0   2   0   2   0   1   2   1   0   0   1   2   2   1   1   1   2   2   1   1   1   1   0   2   0   1   2   0   1   1   0   0   1   0   1   1   2   2   0   2   1   2   0   1   0   1   2   1   1   1   0   0   1   1   1   1   0   1   1   1   1   1   0   2   2   0   0   0   1   1   1   1   1   2   0   1   1   1   2   2   1   1   1   0   1   1   1   2   1   1   2   1   2   1   1   2   1   0   0   1   2   1   2   0   1   2   1   0   1   2   0   1   0   1   1   0   1   0   0   2   0   1   0   2   2   1   2   2   0   1   0   1   0   2   1   2   2   1   0   1   1   1   1   1   2   2   0   0   2   1
 MK-5-4                 2   1   1   1   1   2   0   0   2   1   2   0   0   1   1   0   1   2   0   2   0   0   1   1   2   2   1   1   1   2   2   1   0   1   1   0   0   1   2   1   0   0   1   1   1   2   0   2   2   1   0   2   0   2   0   1   2   1   0   1   1   2   2   1   1   2   1   2   1   1   0   1   1   2   0   1   2   0   1   1   1   0   0   0   1   1   2   2   0   2   1   0   0   1   0   1   2   1   1   1   0   0   1   1   1   1   0   1   1   1   1   0   0   1   2   0   0   1   2   1   0   0   1   2   0   1   1   1   2   1   1   1   1   0   1   2   1   2   0   1   2   1   2   1   2   2   0   0   1   1   2   1   2   1   1   2   1   0   1   1   0   2   1   0   1   1   1   0   0   2   0   0   1   2   2   1   1   2   0   1   0   1   0   2   1   1   2   1   0   1   1   1   1   1   2   1   0   0   2   1
 MK-5-5                 2   0   1   1   1   2   0   0   2   1   2   0   0   0   1   0   1   1   1   2   0   0   1   0   2   2   1   1   1   2   1   1   1   1   1   0   0   1   2   1   0   0   2   1   1   2   1   2   1   1   0   2   0   2   0   1   2   1   0   1   1   2   1   1   1   2   0   2   0   1   0   1   1   1   0   1   2   1   1   1   1   0   0   0   2   1   2   2   0   2   1   0   0   1   1   1   1   1   1   1   0   0   0   1   1   1   0   1   2   2   1   0   0   2   2   0   0   1   2   1   0   1   1   1   1   1   1   0   2   1   1   1   1   1   1   2   1   1   1   1   2   1   1   0   2   2   0   0   1   2   1   1   1   1   1   2   1   0   1   1   0   2   1   0   1   1   1   0   0   2   0   0   1   2   2   1   1   2   0   1   0   2   0   2   1   1   2   1   0   1   1   1   1   1   2   1   0   0   2   1
 MK-5-6                 2   0   1   1   1   1   0   0   1   1   2   1   0   0   1   0   1   1   1   2   0   0   1   0   2   2   1   1   1   2   2   1   1   1   1   1   1   1   1   1   1   0   2   1   0   2   1   2   1   1   0   2   0   2   0   2   2   1   0   1   1   2   1   1   1   2   0   2   0   1   0   1   1   1   0   1   1   1   1   1   0   0   0   0   2   0   2   2   0   2   1   0   0   0   1   1   1   1   2   1   0   1   0   0   1   1   0   1   1   2   1   0   0   1   2   1   0   1   2   0   0   1   1   1   1   1   1   0   1   2   1   1   1   1   1   2   1   1   1   1   2   1   1   0   1   2   0   0   2   1   2   1   1   0   1   2   1   1   1   1   0   2   1   0   1   0   0   0   0   0   0   0   1   2   2   1   0   2   0   1   0   2   0   2   1   2   2   1   0   1   1   1   1   1   2   1   0   0   2   1
 MK-5-7                 2   0   1   1   1   1   0   0   1   1   2   2   0   1   1   0   0   1   1   2   0   0   1   0   2   1   1   1   1   2   1   1   1   1   2   1   1   1   0   1   1   0   2   1   0   2   1   2   1   0   1   2   0   2   0   2   2   1   0   1   1   2   1   1   0   2   1   2   0   1   0   1   1   1   0   1   1   1   1   1   1   1   0   0   2   1   2   2   0   2   1   1   0   0   1   1   1   0   1   1   0   1   0   0   1   1   1   1   2   2   1   0   0   1   2   1   0   1   2   0   0   1   1   1   1   1   1   0   1   2   1   2   1   1   1   2   1   1   1   1   2   1   1   0   1   2   0   0   2   1   1   1   2   0   1   2   1   1   1   1   0   2   1   0   1   0   0   0   0   0   1   1   1   2   2   1   0   2   0   1   0   2   0   2   1   2   2   1   1   0   1   1   1   1   2   1   0   0   2   2
 MK-5-8                 2   0   1   1   1   1   0   0   1   2   1   2   0   1   1   0   0   1   1   2   0   0   1   0   2   1   1   1   1   2   0   2   1   1   2   1   1   1   0   1   1   0   2   1   0   2   1   2   1   0   1   2   0   2   0   2   1   1   0   1   1   2   2   1   0   2   1   2   0   1   0   1   1   0   0   1   1   1   2   1   1   1   0   1   2   0   2   2   0   2   1   1   0   0   1   2   0   1   1   1   1   1   0   1   1   2   1   1   2   2   1   0   0   1   2   1   0   1   2   0   0   1   1   1   1   1   1   0   1   2   1   2   1   1   1   2   1   1   0   2   1   2   0   0   1   2   0   0   2   1   1   0   2   0   1   2   1   1   1   1   0   2   1   1   1   0   0   1   0   1   2   1   1   2   0   2   1   2   1   1   0   1   0   2   1   2   2   1   1   0   0   1   1   0   2   1   0   0   2   2
 MK-5-9                 2   0   1   1   1   2   0   0   1   2   1   2   0   1   2   0   1   1   1   2   0   0   1   0   2   1   1   1   1   2   0   2   1   2   2   2   1   1   0   1   1   0   2   1   0   1   1   2   1   1   1   2   0   2   0   2   1   1   0   1   1   2   2   1   0   2   1   1   0   1   0   1   1   0   0   1   0   1   2   1   1   1   0   1   2   0   2   2   1   2   1   1   0   1   0   2   0   1   0   2   1   1   0   1   2   2   1   0   2   1   1   0   0   1   2   1   0   1   2   0   0   1   1   1   0   1   1   0   1   2   1   2   2   1   0   2   1   1   1   2   1   0   0   0   1   2   1   1   2   1   1   0   2   0   1   2   1   1   1   2   1   2   1   0   1   0   1   1   0   1   1   1   1   2   0   2   1   2   1   1   0   0   0   1   1   2   2   2   2   0   0   0   1   0   2   1   0   0   1   2
 MK-5-10                2   0   1   1   1   2   0   0   1   2   1   2   0   0   2   1   1   1   1   2   1   0   1   0   2   1   1   1   0   2   2   1   1   2   2   2   1   1   0   1   1   1   2   2   0   1   1   2   1   1   1   2   0   1   0   1   1   1   1   1   1   2   2   1   0   2   1   1   0   1   0   1   1   0   0   1   0   1   2   1   1   1   1   1   0   0   2   1   1   2   1   1   0   1   1   2   0   1   0   2   1   1   0   1   2   2   0   0   2   1   1   0   1   1   2   2   1   0   2   0   1   1   1   1   0   0   1   0   1   1   1   2   2   1   0   1   1   1   1   1   1   0   0   0   1   2   1   0   2   1   1   0   2   0   2   2   1   1   1   2   1   1   1   0   1   0   2   1   0   1   1   1   1   2   0   2   1   2   1   1   1   0   0   2   1   1   2   2   1   0   0   1   1   0   2   1   0   0   1   2
 MK-5-11                2   0   1   0   1   2   0   1   1   1   1   1   1   1   2   1   1   1   0   1   1   1   1   1   2   1   0   1   0   2   2   1   1   2   1   2   0   1   1   1   1   1   1   2   1   2   1   2   1   1   1   2   0   1   0   1   0   1   2   1   1   2   2   1   0   2   1   1   1   1   1   2   1   0   0   1   0   1   1   1   1   2   1   1   0   0   2   1   1   2   1   2   1   1   1   2   0   1   0   2   2   1   0   2   2   2   0   0   1   1   1   0   2   2   2   2   1   0   2   0   1   1   1   1   0   0   1   0   1   1   1   2   2   1   0   0   1   1   1   1   1   0   0   0   1   2   1   0   2   1   0   1   2   0   2   2   0   1   0   1   1   1   0   0   2   0   2   1   0   1   1   2   1   2   0   2   1   1   1   1   1   0   0   1   1   1   2   1   2   0   0   1   1   0   1   1   0   0   1   2
 MK-5-12                2   0   1   0   1   2   0   1   1   1   1   0   1   0   2   1   1   1   0   2   2   0   2   1   2   1   0   1   0   2   2   1   1   2   2   1   0   1   1   1   1   1   1   1   1   1   1   2   1   1   1   2   0   1   0   2   0   1   2   2   0   2   2   1   0   2   1   1   1   1   0   1   1   1   0   1   0   1   1   1   1   1   1   1   0   0   2   2   0   1   1   2   1   0   1   2   1   0   0   2   2   0   0   2   2   2   1   0   2   1   0   0   2   1   1   2   1   0   2   0   1   2   1   1   0   0   1   1   1   0   1   2   1   0   0   1   1   1   1   1   0   1   0   0   1   2   1   0   1   1   0   1   2   0   2   2   1   1   0   1   1   1   0   0   2   0   2   1   0   1   2   1   1   1   0   1   1   1   2   0   1   0   0   1   1   1   1   1   2   0   0   1   1   0   1   2   1   0   2   2
 MK-5-13                2   0   1   0   1   2   0   0   1   1   1   1   1   0   2   1   1   1   0   2   2   0   2   1   1   1   0   1   0   2   2   1   2   2   1   1   0   1   1   1   1   1   1   1   1   1   1   2   2   2   1   2   0   1   1   2   0   1   2   2   0   1   2   1   0   2   0   1   1   1   0   2   1   1   0   1   0   0   1   1   2   1   1   1   0   0   2   2   0   1   2   2   1   1   1   2   1   0   0   2   1   0   1   2   2   2   1   0   2   1   0   0   2   1   1   2   1   1   2   0   1   2   1   1   0   0   0   1   1   0   1   2   1   0   2   1   1   0   1   1   0   1   0   1   1   2   1   1   0   0   0   1   2   1   2   2   1   1   1   1   1   1   1   0   2   1   2   1   0   2   2   1   1   0   0   1   1   1   2   0   2   0   0   1   1   1   1   1   2   0   1   0   1   1   1   2   2   0   2   2
 MK-5-14                2   0   1   0   1   2   1   0   0   2   1   0   1   0   2   0   1   0   0   2   2   0   2   1   1   1   0   2   0   2   2   1   2   1   1   1   0   1   1   1   1   1   1   1   1   1   1   2   2   2   1   2   0   1   1   2   0   1   2   1   0   1   1   1   0   2   0   1   1   1   0   2   2   1   0   2   0   0   1   1   2   1   1   1   0   0   2   2   0   1   2   2   1   2   2   1   1   0   0   2   1   0   1   2   2   2   0   0   2   1   0   0   2   1   1   1   1   0   1   0   1   2   1   1   0   0   0   1   1   0   1   0   1   0   2   2   1   0   1   1   0   1   0   1   1   1   1   1   0   1   1   1   2   1   1   2   1   1   1   1   1   1   1   0   1   1   1   1   0   2   2   1   1   0   0   1   2   1   2   0   2   0   0   1   1   1   1   1   2   0   2   0   2   2   1   2   2   0   2   2
 MK-5-15                2   1   1   1   1   1   1   0   0   2   1   0   2   0   1   0   1   0   0   2   2   0   1   1   1   1   0   2   0   2   2   1   1   1   1   1   0   1   1   1   1   1   1   1   1   1   1   1   2   2   0   2   0   1   1   2   0   1   1   1   0   1   1   1   0   2   0   1   1   1   0   2   2   0   0   2   0   0   1   2   2   1   1   1   0   0   2   2   0   1   2   2   1   2   2   1   1   0   0   2   1   0   1   2   2   1   0   0   2   1   0   0   2   0   0   1   1   0   1   0   2   2   1   1   0   0   0   2   1   0   1   0   1   0   2   1   1   0   0   1   1   1   0   1   1   1   1   1   0   1   1   1   2   0   1   2   1   1   2   1   1   1   1   0   1   1   1   1   1   1   2   1   1   0   0   1   2   0   2   1   2   1   0   1   1   1   0   1   2   0   2   0   2   2   1   1   1   0   2   2
 MK-5-16                1   1   0   1   1   1   1   0   0   2   1   1   1   0   1   0   0   1   0   2   2   0   0   2   1   1   0   1   2   2   1   1   2   1   1   1   0   1   2   1   1   0   1   1   1   1   1   1   2   1   0   2   0   1   1   2   0   1   1   1   0   0   0   1   0   2   0   2   1   1   0   2   2   0   1   2   0   0   1   2   1   1   1   1   0   0   2   2   0   1   2   2   1   2   2   1   1   0   1   1   0   0   1   2   2   1   1   0   2   1   0   0   2   0   0   1   1   1   0   0   2   2   1   1   1   0   0   1   1   0   1   1   1   0   2   1   2   1   0   1   1   1   1   1   1   1   1   1   0   1   1   1   1   0   1   2   1   1   2   1   2   1   1   0   1   1   1   1   1   1   2   1   1   0   0   1   1   0   2   1   2   1   0   1   0   1   0   0   2   1   2   0   2   2   1   2   0   0   1   1
 MK-6-1                 1   1   2   1   1   1   2   2   1   1   2   0   1   2   2   2   1   2   2   1   2   0   2   0   1   0   1   2   1   0   2   1   1   1   0   2   1   0   1   1   0   1   1   2   1   0   1   0   2   1   1   1   1   2   1   1   2   2   2   2   2   1   2   2   1   1   1   0   0   2   1   0   0   0   2   1   2   1   0   2   1   0   2   1   2   1   0   0   2   1   0   2   0   1   1   2   1   1   1   2   1   2   2   1   1   1   1   1   1   1   1   1   1   1   0   1   1   0   0   1   1   1   2   2   1   2   1   1   1   1   2   1   1   1   1   0   1   0   1   1   1   1   0   1   1   1   1   2   0   1   1   1   0   1   0   2   1   0   1   2   0   1   1   0   1   1   0   0   1   0   1   1   1   0   1   1   0   1   0   2   1   1   2   0   0   0   1   0   1   0   1   2   1   0   0   1   1   1   1   0
 MK-6-2                 1   1   2   1   1   1   2   2   1   1   2   0   1   2   2   1   1   2   1   1   1   1   2   0   0   0   1   2   1   0   2   1   0   1   1   2   1   0   1   1   0   1   1   1   1   0   1   0   2   1   0   1   1   2   1   1   2   2   1   2   2   1   2   0   1   1   1   0   0   2   1   0   1   0   2   2   2   1   0   2   1   0   2   1   2   1   0   0   2   1   0   2   0   1   1   2   1   0   1   1   1   1   2   1   1   1   1   1   1   1   1   0   1   1   0   1   1   0   0   1   1   1   2   2   2   2   1   2   1   1   1   1   1   1   1   0   1   0   1   1   1   1   0   0   1   1   1   1   1   1   1   1   0   1   0   2   1   0   1   2   0   1   1   1   2   1   0   0   2   0   1   1   0   0   1   1   0   1   0   2   1   1   1   0   0   0   1   0   1   0   1   1   0   0   0   1   1   1   1   0
 MK-6-3                 1   1   1   1   1   1   2   1   0   1   2   0   1   2   2   1   1   1   1   1   1   1   2   0   0   0   1   2   1   1   2   1   0   1   1   1   0   0   1   1   2   1   1   1   1   0   1   0   2   1   0   0   1   2   1   1   2   1   1   2   2   1   1   0   1   1   1   1   0   2   1   0   0   0   1   2   2   1   0   2   1   0   2   1   2   1   0   0   2   1   0   2   0   1   0   1   1   0   0   1   1   1   1   1   1   1   1   2   1   2   1   0   1   1   0   1   1   0   0   1   1   1   1   1   2   2   1   2   1   1   1   1   1   1   2   0   1   1   2   1   1   1   0   0   1   1   1   1   1   1   1   1   1   1   1   2   1   0   1   2   1   1   1   1   2   1   1   0   2   0   1   1   0   0   1   1   0   1   0   2   1   2   1   0   2   1   1   1   1   0   1   1   0   0   0   1   1   1   1   0
 MK-6-4                 1   1   1   1   1   1   2   1   0   1   2   0   1   2   2   1   2   1   2   1   1   1   2   0   0   0   1   2   1   0   2   1   1   2   1   1   0   1   1   1   2   1   1   1   1   0   1   0   1   0   0   0   1   2   0   1   2   1   1   2   2   0   1   0   1   1   1   1   0   1   1   0   0   0   1   2   2   1   0   1   1   0   2   2   2   0   0   0   2   1   0   2   0   0   0   1   1   0   1   2   1   1   1   1   1   1   1   2   1   2   0   0   1   1   1   1   1   1   2   0   1   1   1   1   2   2   1   1   1   1   1   1   1   1   2   0   0   1   2   1   2   1   0   0   1   1   1   2   1   1   1   1   1   0   1   2   1   1   0   1   1   2   1   1   2   1   1   1   2   0   1   1   0   0   1   1   0   1   0   1   1   2   1   0   2   1   1   2   1   0   1   1   0   0   0   1   1   1   1   0
 MK-6-5                 1   2   1   1   1   1   2   1   0   1   1   0   1   2   2   1   2   0   2   1   1   1   1   0   0   0   1   2   1   1   2   1   1   2   1   1   0   1   1   0   2   1   1   1   1   0   1   0   1   1   0   0   1   2   0   0   2   1   0   2   2   1   1   0   1   1   1   1   0   1   1   1   0   0   1   2   1   1   0   1   1   0   2   2   2   0   1   0   2   1   0   2   0   0   0   1   1   0   0   2   1   1   1   1   0   1   1   2   1   2   0   0   1   1   1   1   1   1   2   0   1   2   1   2   1   2   1   1   1   1   1   1   1   1   2   0   0   1   2   1   2   0   0   1   1   1   1   1   1   0   1   0   1   0   1   2   1   0   0   1   0   2   1   1   1   1   1   1   1   1   1   1   0   0   1   0   0   1   0   1   0   2   2   0   1   1   1   2   1   0   1   1   0   0   0   1   1   1   2   1
 MK-6-6                 1   1   1   1   1   1   2   0   0   1   1   0   1   1   2   1   2   1   2   1   1   1   1   0   0   1   1   1   1   0   2   1   1   2   1   1   0   1   0   1   2   1   1   1   1   0   1   0   1   2   0   0   1   2   0   0   2   1   0   2   0   2   1   0   0   1   0   1   0   1   1   1   0   0   1   1   1   1   0   1   1   0   2   2   2   0   0   0   2   1   1   2   0   0   0   1   1   0   0   2   1   1   1   1   0   1   0   2   1   2   0   0   1   2   1   1   1   1   1   0   0   2   1   2   1   2   1   1   1   1   1   1   1   1   2   0   0   1   2   1   2   0   0   1   1   1   0   1   1   0   1   0   1   1   2   1   1   1   1   1   0   1   1   1   1   1   1   1   1   1   1   0   0   1   1   0   0   1   0   1   0   2   1   0   1   1   1   2   1   0   2   1   0   0   0   1   1   1   2   1
 MK-6-7                 1   1   1   1   1   1   2   0   0   1   2   0   1   2   2   1   2   1   2   1   2   0   1   0   0   1   0   1   0   0   2   1   1   2   1   1   0   1   0   1   2   1   1   1   1   0   1   1   1   2   1   0   1   2   0   0   2   1   0   2   0   1   1   1   1   1   0   1   1   0   2   1   1   0   1   1   1   1   1   1   1   0   2   1   1   0   0   0   2   2   1   2   0   0   0   1   1   0   0   2   2   1   1   1   1   0   0   2   1   2   0   1   1   2   1   1   1   0   1   0   0   2   1   2   1   2   1   1   1   0   1   1   1   1   2   0   0   1   2   1   2   0   0   0   1   1   0   1   1   0   1   0   1   0   1   1   2   1   1   1   0   1   1   1   1   1   1   1   2   1   1   0   1   1   1   0   0   0   0   1   0   2   1   0   1   1   1   2   1   1   2   1   0   2   0   1   1   1   2   1
 MK-6-8                 1   1   1   1   1   1   1   0   0   1   2   1   0   1   2   1   2   1   2   0   2   0   1   1   0   1   0   1   0   0   2   1   1   2   1   1   0   1   0   1   2   0   2   1   1   0   1   1   1   2   1   0   1   2   0   0   2   1   0   1   0   1   1   1   1   1   0   1   1   1   2   1   1   0   2   1   1   1   1   1   1   0   2   2   1   0   0   0   1   2   1   1   0   0   0   1   1   0   0   2   2   1   1   1   2   0   0   2   1   2   0   1   1   1   0   1   1   0   1   0   1   2   0   2   1   1   1   1   1   0   0   1   0   1   2   0   0   1   2   1   2   0   0   0   1   1   0   1   0   1   1   0   1   0   1   1   1   1   1   1   0   1   0   1   1   1   1   1   2   1   0   0   1   2   1   0   0   0   0   1   0   2   1   1   1   1   1   2   2   2   2   1   0   2   0   1   1   1   2   1
 MK-6-9                 1   1   1   2   1   0   1   0   0   2   2   1   0   1   2   1   2   1   2   0   2   0   1   1   1   0   0   1   0   1   2   1   2   2   1   1   0   1   0   0   2   1   2   0   1   0   1   1   1   2   1   0   1   2   0   0   2   1   0   1   0   1   1   1   1   1   1   1   1   2   2   0   1   0   2   1   1   1   1   0   1   1   1   1   1   0   0   0   1   2   1   1   0   0   1   1   1   0   0   2   2   1   1   1   2   0   0   2   1   2   1   1   1   2   0   1   1   0   1   0   1   2   1   2   1   1   1   1   1   0   0   0   0   1   2   0   1   1   2   1   2   0   0   1   2   1   0   1   0   1   1   0   1   0   2   1   1   1   1   1   0   1   0   1   1   1   1   1   2   2   0   0   2   2   1   1   0   0   0   1   1   2   1   1   1   0   1   2   2   2   2   1   0   2   0   1   1   1   2   1
 MK-6-10                1   1   1   1   1   0   1   0   0   2   2   1   1   1   2   1   2   1   1   1   2   0   1   1   1   0   0   1   0   2   1   1   2   1   1   1   0   1   2   0   2   1   2   1   1   0   0   0   0   2   1   1   1   2   1   0   2   1   0   1   0   2   1   1   1   1   1   1   0   2   2   0   1   0   1   1   1   1   1   0   1   1   1   1   1   0   1   1   0   2   1   1   0   1   1   1   1   0   0   2   2   1   1   1   2   0   0   2   1   2   1   1   1   2   0   1   1   1   1   0   1   0   0   2   0   1   1   0   2   0   0   0   0   1   2   0   1   1   2   2   2   0   0   1   2   1   0   1   0   0   1   1   1   0   2   1   1   1   1   1   0   1   0   2   1   1   1   0   2   2   0   0   2   2   1   2   0   0   0   1   1   2   1   1   1   0   0   2   2   2   2   1   0   2   0   1   2   1   2   2
 MK-6-11                1   2   0   1   0   1   1   0   0   2   2   1   1   1   1   1   2   1   1   2   2   0   1   1   1   0   0   1   0   2   1   1   0   1   1   1   1   1   0   0   1   1   2   1   1   0   0   0   0   2   2   1   1   2   1   0   2   1   0   1   0   2   1   1   1   1   1   0   0   2   2   0   1   0   2   1   1   1   1   0   2   1   2   1   1   0   1   1   0   2   1   1   0   1   1   1   1   1   1   1   2   1   1   1   2   0   0   2   1   2   1   1   1   1   0   1   1   1   1   0   1   0   0   2   0   1   1   1   2   0   0   0   0   0   2   0   1   2   2   1   1   0   0   1   2   1   0   1   0   0   0   1   1   1   2   1   1   1   1   1   0   1   0   2   1   0   1   0   2   1   1   0   2   2   1   2   0   0   0   1   1   2   1   1   1   0   0   2   2   1   1   1   0   2   0   1   2   1   2   2
 MK-6-12                1   2   0   1   0   2   1   0   0   2   2   1   1   1   1   1   2   2   0   2   2   0   1   2   1   0   1   1   0   2   1   1   0   1   1   1   2   1   0   0   1   1   2   1   1   0   0   0   0   2   1   1   1   2   2   0   2   1   0   1   0   2   1   1   1   1   1   1   1   1   2   0   1   0   2   0   2   1   1   0   2   1   2   1   2   0   1   1   0   2   1   1   0   2   1   2   1   1   1   1   2   1   1   0   2   0   2   1   0   2   1   2   1   1   1   0   1   1   1   0   2   0   0   2   1   1   1   1   2   0   0   0   0   0   2   2   1   1   2   1   1   0   0   1   2   1   1   1   0   0   0   1   1   1   2   1   0   1   1   1   0   1   0   2   1   0   1   0   2   1   1   0   2   2   2   2   0   0   1   2   1   2   1   1   1   1   0   2   2   1   1   0   1   1   0   1   2   2   2   2
 MK-6-13                2   2   0   1   0   1   1   0   0   2   2   1   1   1   1   1   2   1   0   2   2   0   2   2   1   0   1   1   1   2   1   1   0   1   1   1   2   1   0   0   1   2   2   1   1   0   0   0   0   2   1   1   0   1   2   0   2   1   0   1   0   1   2   1   1   1   1   1   1   1   2   0   1   0   2   1   1   1   2   0   1   1   2   1   1   0   1   1   0   2   1   1   1   2   0   2   1   1   1   0   2   1   2   0   2   1   2   1   0   2   0   2   1   1   1   0   1   0   1   0   1   0   0   2   1   1   1   1   2   0   0   0   1   1   2   2   1   1   2   1   1   0   0   1   1   2   1   1   0   0   0   1   1   0   2   1   1   1   1   1   0   1   0   1   1   0   1   0   2   1   1   1   2   2   2   2   0   0   1   1   1   2   1   1   1   1   2   2   2   1   1   0   1   1   0   1   2   2   1   2
 MK-6-14                2   2   0   1   0   1   1   0   0   2   2   1   1   2   0   1   1   1   0   1   2   0   2   2   1   0   1   1   1   1   1   1   0   1   1   1   2   1   0   0   1   2   2   1   1   0   0   0   0   2   1   0   0   1   2   0   2   1   0   1   1   0   1   1   1   1   1   0   1   1   2   0   1   0   2   1   1   0   2   0   1   1   2   1   1   0   1   1   0   1   1   2   1   2   0   2   2   1   1   1   2   1   2   0   2   1   2   1   0   2   0   2   0   1   1   0   0   1   2   1   1   0   0   2   1   2   1   1   2   0   2   0   1   1   2   1   1   1   2   2   1   0   0   1   2   2   1   1   0   0   0   0   2   0   2   1   1   1   1   1   0   1   0   1   1   0   1   0   1   1   1   1   2   2   2   2   0   0   1   1   1   2   1   0   1   1   2   2   2   1   1   0   2   1   0   1   1   2   1   2
 MK-6-15                2   2   0   0   1   0   0   1   0   2   1   1   1   2   0   1   1   2   0   1   2   0   2   2   2   0   1   0   1   1   1   1   1   1   1   1   1   1   1   0   1   2   2   1   1   0   0   0   0   1   0   0   0   1   2   0   1   1   1   1   1   0   1   1   1   1   1   0   1   1   2   0   1   0   1   1   1   1   2   0   1   1   2   1   1   0   1   2   0   2   1   1   2   2   0   2   2   1   1   1   2   1   2   0   2   1   2   1   0   2   1   1   1   1   1   0   0   1   2   2   1   1   0   2   1   2   1   1   2   0   1   0   1   1   2   1   1   1   1   2   1   0   0   1   1   2   1   1   1   0   0   0   2   0   2   1   0   2   1   1   0   1   0   1   1   0   1   0   1   1   1   2   2   2   2   2   0   0   1   1   1   2   1   0   0   1   2   1   1   0   1   0   2   1   1   1   1   1   1   2
 MK-6-16                2   2   0   0   1   0   0   1   0   2   1   1   1   2   0   1   1   2   0   1   2   0   2   2   2   0   1   0   1   1   1   1   1   2   1   2   1   1   1   0   0   2   2   0   1   1   0   0   0   2   0   0   0   1   2   0   1   0   1   1   1   0   1   2   0   1   1   2   1   1   2   0   1   0   1   1   1   1   2   1   1   1   2   0   1   0   1   1   0   1   1   1   1   2   0   1   2   1   1   1   2   0   2   0   2   1   2   2   1   2   1   1   1   1   1   0   0   1   1   2   2   1   1   2   1   2   1   0   2   1   2   0   2   2   2   1   1   2   1   2   0   0   0   1   1   2   1   2   1   0   1   0   2   0   2   1   1   2   1   2   0   0   0   1   1   0   2   0   1   1   1   2   2   1   1   2   1   0   0   1   1   2   1   1   0   1   1   2   1   0   1   1   2   1   1   2   1   2   1   1
 
!****************************************** Phenotypic Data **********************************************************
!-100.0 is resevred for missing phenotype
SimulatedTrait1         8.7749   10.0009    8.9090    8.6495    9.8803   11.3080   10.8527   10.0772    8.5499   11.3888    9.2801   11.2668    9.5593   11.0830    9.1810    9.4845    8.5261    9.5134    8.5486    9.1553    8.8400   10.1264   10.0001    7.7349   11.7230    8.9001    9.8958   10.4525    9.0199   10.6363    9.7425    8.5488    7.6343   10.0121   10.2009   10.7103    9.1013   11.4645    8.6749    9.5056   10.1376    9.4500    9.0925    8.8298   10.8032   11.3512    9.5912   10.9978    9.9083    9.9521    9.7109    9.2605   10.7335    9.0524    7.9997   10.6724   10.8202    9.3344    9.1295    8.5259    9.2715   10.2109   10.3515    8.6900   10.0527    9.2289    9.3419   10.3280    8.8684   11.3908   10.8552   10.4804    8.8869    9.9600   10.3050   10.9051    8.6891   11.6034   10.8472    9.8545   10.1207    9.7118    8.9739    9.1089    8.9576   10.2818   11.6817    9.6901   10.3828   10.7336    9.1805   10.6280   10.4111    9.9740    9.3130    9.5292    9.2734   12.0810   10.0620    9.0126   10.1386    9.7071    9.5106   12.6830    9.5421   10.2756    9.6869   10.1785   11.4709   10.8006   11.2101   10.9662    9.0868   10.5216    9.7311    7.2706    9.9596    9.9752   10.3853    9.6336    9.5892   10.2428   11.3084   10.2678    9.3271   12.6799    9.7814    9.1020   12.2837    9.0177    9.5483   10.8981   10.8129   11.1086   10.3407   11.1321   11.4173    9.3978   10.1157    9.1232   10.0466    9.1338    9.4198   10.6445    9.5431   10.9116   10.9575   10.6325   12.0753   11.2134    9.4693   10.8966    7.2944   11.2926    9.6951    9.3885   10.1823   10.2381    8.5623    7.4503   11.2874    9.2626    9.0251   10.9303    8.9215   10.8180    8.7779   10.5275    9.1827   10.6338   11.4930   11.6508    9.9858    8.9318    9.2977   10.5197   11.1522    9.1442   10.0139   11.7353   10.4446    9.4447   10.0391    9.4076    9.5257   10.5770   10.5066    8.8550    9.1192   10.3305    9.7577   11.6196    8.7420   11.3418    9.2869   11.6810   10.4764   10.2111    9.7975   11.0836
 
