# Supplementary material for: Inclusive Composite Interval Mapping of QTL by Environment Interactions in Biparental Populations
Source: PLoS One. 2015 Jul 10;10(7):e0132414. doi: 10.1371/journal.pone.0132414 (PMC4498613; doi:10.1371/journal.pone.0132414)
Supplement: S2 File — (ZIP) [file pone.0132414.s002.zip › F2 population/e=1/run_00110.met]

!**********************Note: lines staring with "!" are remarks and will be ignored in the program********************
!*********************************General Information**********************************
!Assuming F1 = P1 x P2, populations available in QTL IciMapping are: 
!  1, P1BC1F1 = P1 x F1, the first backcrossing where P1 is used as the recurrent parent;
!  2, P2BC1F1 = P2 x F1, the first backcrossing where P2 is used as the recurrent parent;
!  3, F1DH, F1-derived doubled haploids; 
!  4, RIL or F1RIL, recombination inbred lines through the repeated selfing of F1;
!  5, P1BC1RIL, recombination inbred lines through the repeated selfing of P1BC1F1;
!  6, P2BC1RIL, recombination inbred lines through the repeated selfing of P2BC1F1;
!  7, F2, the selfing generation of F1;
!  8, F3, the selfing generation of F2;
!  9, P1BC2F1, the second backcrossing where P1 is used as the recurrent parent; 
! 10, P2BC2F1, the second backcrossing where P2 is used as the recurrent parent;
! 11, P1BC2RIL, recombination inred lines through the repeated selfing of P1BC2F1; 
! 12, P2BC2RIL, recombination inred lines through the repeated selfing of P2BC2F1; 
! 13, P1BC1F2, the selfing generation of P1BC1F1; 
! 14, P2BC1F2, the selfing generation of P2BC1F1; 
! 15, P1BC2F2, the selfing generation of P1BC2F1; 
! 16, P2BC2F2, the selfing generation of P2BC2F1; 
! 17, P1BC1DH, P1BC1F1-derived doubled haploids; 
! 18, P2BC1DH, P2BC1F1-derived doubled haploids; 
! 19, P1BC2DH, P1BC2F1-derived doubled haploids; 
! 20, P2BC2DH, P2BC2F1-derived doubled haploids; 
   7      !Mapping Population (see remarks above)
   2      !Mapping Function (1 for Kosambi; 2 for Haldane; 3 for Morgan)
   2      !Marker Space Type (1 for intervals; 2 for positions)
   1      !Marker Space Unit(1 for centiMorgans; 2 for Morgan)
   6      !Number of Chromosomes (or Linkage Groups)
 200      !Size of the mapping population
   1      !Number of environments
 
!***************************************** Chromosomes and Linkage Maps **********************************************
!Chromosome                 NumMarkers
-CH1                        16
-CH2                        16
-CH3                        16
-CH4                        16
-CH5                        16
-CH6                        16
!Linkage map (Marker name followed by position or the interval length)
 MK-1-1                1     0.000
 MK-1-2                1    10.000
 MK-1-3                1    20.000
 MK-1-4                1    30.000
 MK-1-5                1    40.000
 MK-1-6                1    50.000
 MK-1-7                1    60.000
 MK-1-8                1    70.000
 MK-1-9                1    80.000
 MK-1-10               1    90.000
 MK-1-11               1   100.000
 MK-1-12               1   110.000
 MK-1-13               1   120.000
 MK-1-14               1   130.000
 MK-1-15               1   140.000
 MK-1-16               1   150.000
 MK-2-1                2     0.000
 MK-2-2                2    10.000
 MK-2-3                2    20.000
 MK-2-4                2    30.000
 MK-2-5                2    40.000
 MK-2-6                2    50.000
 MK-2-7                2    60.000
 MK-2-8                2    70.000
 MK-2-9                2    80.000
 MK-2-10               2    90.000
 MK-2-11               2   100.000
 MK-2-12               2   110.000
 MK-2-13               2   120.000
 MK-2-14               2   130.000
 MK-2-15               2   140.000
 MK-2-16               2   150.000
 MK-3-1                3     0.000
 MK-3-2                3    10.000
 MK-3-3                3    20.000
 MK-3-4                3    30.000
 MK-3-5                3    40.000
 MK-3-6                3    50.000
 MK-3-7                3    60.000
 MK-3-8                3    70.000
 MK-3-9                3    80.000
 MK-3-10               3    90.000
 MK-3-11               3   100.000
 MK-3-12               3   110.000
 MK-3-13               3   120.000
 MK-3-14               3   130.000
 MK-3-15               3   140.000
 MK-3-16               3   150.000
 MK-4-1                4     0.000
 MK-4-2                4    10.000
 MK-4-3                4    20.000
 MK-4-4                4    30.000
 MK-4-5                4    40.000
 MK-4-6                4    50.000
 MK-4-7                4    60.000
 MK-4-8                4    70.000
 MK-4-9                4    80.000
 MK-4-10               4    90.000
 MK-4-11               4   100.000
 MK-4-12               4   110.000
 MK-4-13               4   120.000
 MK-4-14               4   130.000
 MK-4-15               4   140.000
 MK-4-16               4   150.000
 MK-5-1                5     0.000
 MK-5-2                5    10.000
 MK-5-3                5    20.000
 MK-5-4                5    30.000
 MK-5-5                5    40.000
 MK-5-6                5    50.000
 MK-5-7                5    60.000
 MK-5-8                5    70.000
 MK-5-9                5    80.000
 MK-5-10               5    90.000
 MK-5-11               5   100.000
 MK-5-12               5   110.000
 MK-5-13               5   120.000
 MK-5-14               5   130.000
 MK-5-15               5   140.000
 MK-5-16               5   150.000
 MK-6-1                6     0.000
 MK-6-2                6    10.000
 MK-6-3                6    20.000
 MK-6-4                6    30.000
 MK-6-5                6    40.000
 MK-6-6                6    50.000
 MK-6-7                6    60.000
 MK-6-8                6    70.000
 MK-6-9                6    80.000
 MK-6-10               6    90.000
 MK-6-11               6   100.000
 MK-6-12               6   110.000
 MK-6-13               6   120.000
 MK-6-14               6   130.000
 MK-6-15               6   140.000
 MK-6-16               6   150.000
!*********************************** Marker Types ********************************************************************
!Co-dominant marker: When heterozygote F1 is present, P1 is coded as 2, F1 is coded as 1, and P2 is coded as 0; Otherwise, P1 is coded as 2, and P2 is coded as 0. 
!Dominant marker: When heterozygote F1 is present, P1 and F1 are coded as 12, and P2 is coded as 0; Otherwise, P1 is coded as 2, and P2 is coded as 0.  
!Recessive markers: When heterozygote F1 is present, P1 is coded as 2, and F1 and P2 are coded as 10; Otherwise, P1 is coded as 2, and P2 is coded as 0. 
!Missing marker is coded as -1. 
 MK-1-1                 1   1   1   0   1   0   1   1   1   2   1   1   2   2   2   1   1   2   2   1   1   2   2   2   0   1   0   2   0   2   2   1   1   1   1   2   0   2   2   0   1   0   1   2   1   0   1   1   1   0   1   2   0   2   2   0   1   1   2   2   0   2   0   1   1   1   1   0   2   2   1   0   0   0   1   0   1   1   0   1   1   0   2   0   2   1   1   1   1   2   0   2   1   1   2   0   0   1   1   0   1   1   1   1   0   2   0   0   0   1   2   2   1   2   1   0   2   2   0   0   1   0   1   1   1   1   1   0   1   1   1   1   0   2   1   1   0   1   2   2   1   1   1   1   1   0   1   0   0   2   0   1   0   1   2   1   2   1   2   0   2   1   2   0   1   0   1   0   1   2   0   1   2   0   1   2   1   1   1   0   2   2   2   2   1   1   2   1   1   0   1   0   0   0   1   1   1   1   1   0
 MK-1-2                 0   1   1   0   1   0   1   1   1   2   2   2   2   1   2   1   1   1   2   2   1   1   2   1   0   1   0   2   0   1   2   0   1   1   1   2   0   2   2   0   1   1   1   1   1   0   1   0   1   0   0   2   0   2   2   0   1   1   2   2   0   1   0   1   2   1   1   0   1   2   1   0   0   0   1   0   1   0   0   1   1   0   2   0   1   1   1   1   1   2   0   2   1   1   0   0   0   1   1   0   2   1   2   1   1   1   0   0   0   1   1   2   1   2   1   0   2   1   0   0   1   1   1   1   1   1   1   0   1   1   1   1   0   2   1   1   0   1   2   2   1   0   1   1   1   0   0   1   0   2   0   1   0   1   2   1   2   1   2   0   1   1   2   0   1   0   1   1   1   2   0   1   2   0   2   2   1   1   1   0   1   2   2   1   2   2   2   0   1   0   1   0   0   0   1   1   1   1   1   0
 MK-1-3                 0   1   1   0   2   0   1   0   1   1   2   2   2   1   2   1   1   1   1   2   0   1   2   1   1   1   0   1   1   1   2   1   1   1   1   2   0   2   2   0   1   1   1   1   1   0   1   0   1   0   0   1   0   2   2   1   1   1   2   1   0   2   0   1   2   1   1   1   1   1   1   0   0   0   1   0   1   0   0   2   2   0   2   0   1   1   1   1   1   0   0   2   1   2   0   0   0   1   1   1   2   1   2   1   2   1   0   0   0   1   2   2   1   2   1   0   2   1   1   0   2   2   1   1   1   1   1   1   1   1   1   1   1   2   1   1   0   1   2   2   1   0   1   0   0   0   0   0   0   2   0   1   0   1   1   1   2   1   2   0   1   1   2   0   1   0   1   1   1   2   1   0   2   0   2   2   1   0   1   0   1   2   2   1   2   1   2   0   1   0   1   0   1   0   1   2   1   1   1   0
 MK-1-4                 0   1   1   0   2   0   2   0   1   1   2   2   2   1   2   1   1   1   1   1   0   1   2   1   2   1   0   1   1   0   2   1   1   1   1   1   0   2   2   1   1   1   1   1   1   0   1   0   1   2   0   1   0   2   2   1   2   1   1   1   0   2   0   2   1   1   1   0   1   1   1   0   0   0   1   0   0   0   0   2   2   0   2   0   1   1   1   0   1   0   1   2   1   1   1   0   1   1   2   1   2   1   2   0   2   1   0   0   0   1   2   1   1   2   1   0   2   1   1   1   1   2   1   1   1   2   1   1   1   1   0   1   1   2   1   1   0   1   2   2   1   0   1   0   0   1   0   0   1   2   0   1   0   1   1   1   2   1   2   0   1   1   1   0   1   0   1   1   1   1   1   0   2   0   2   2   1   0   1   1   1   2   2   1   2   1   2   0   2   0   1   0   1   0   0   2   1   1   1   0
 MK-1-5                 0   1   1   0   1   0   2   0   1   1   2   2   2   0   1   1   0   0   1   1   1   1   2   1   2   2   0   1   1   0   2   1   2   1   1   1   0   2   2   1   1   1   1   1   1   0   1   0   1   2   1   1   1   2   2   1   2   0   1   1   0   2   0   2   1   1   1   1   1   1   1   1   0   0   1   1   0   0   1   2   2   1   1   0   2   1   1   0   1   0   1   2   1   0   1   0   1   1   2   1   2   1   2   0   2   0   1   0   0   1   1   1   1   2   1   0   2   1   1   0   1   2   1   1   1   1   1   0   0   1   0   2   1   2   1   1   0   1   2   2   1   1   2   0   0   1   0   0   1   2   0   1   1   0   1   1   2   1   2   0   1   1   1   0   1   0   1   2   1   1   1   1   2   0   2   1   1   1   1   1   2   2   2   2   2   1   2   0   2   0   1   0   1   1   0   2   1   1   1   1
 MK-1-6                 0   1   1   0   1   0   2   0   2   0   2   2   1   0   1   1   0   0   0   1   1   1   2   1   1   2   0   1   1   1   1   1   2   0   1   1   1   2   1   1   1   1   0   0   1   0   2   0   1   2   2   1   1   2   2   2   2   0   1   0   0   1   0   2   1   0   1   1   1   1   1   1   1   0   0   1   0   0   2   2   2   1   1   0   1   0   1   0   1   0   1   2   1   0   1   0   1   0   2   1   2   1   1   0   2   0   0   0   0   1   1   1   1   1   1   1   2   1   0   0   1   1   0   1   2   1   1   0   0   0   1   1   1   2   1   1   0   1   2   1   1   1   2   0   0   0   0   0   1   2   0   1   1   0   1   1   2   1   2   0   1   1   1   1   1   0   1   2   1   1   1   1   2   0   2   1   2   1   2   1   2   2   2   2   2   1   2   0   2   0   1   1   2   1   0   2   1   1   1   1
 MK-1-7                 0   1   1   0   1   1   2   0   2   0   2   2   1   0   1   2   1   0   1   0   1   0   2   1   1   2   0   1   1   1   1   1   2   0   1   1   1   2   1   1   1   0   0   1   1   0   2   0   1   2   2   1   1   1   1   2   2   0   1   1   0   1   1   2   1   0   1   1   1   1   1   1   1   0   0   0   0   0   2   2   2   1   0   0   1   1   1   1   1   1   1   2   1   1   2   0   1   0   1   1   1   1   1   0   2   0   0   0   1   1   1   1   1   1   1   1   2   1   0   0   1   1   0   1   2   1   1   0   0   0   2   1   1   2   1   1   0   0   2   2   1   1   2   1   0   0   0   0   1   2   0   1   2   0   1   1   2   1   2   0   2   0   1   1   1   0   2   2   1   1   2   1   2   1   2   1   2   1   2   1   2   1   2   2   2   1   1   0   2   0   1   1   2   1   0   1   1   1   1   1
 MK-1-8                 0   1   1   0   1   2   2   0   2   2   2   2   1   0   2   2   2   0   1   0   1   0   1   1   1   2   0   1   1   1   2   1   2   0   1   0   1   2   1   1   1   0   0   1   1   1   2   0   1   2   2   1   1   1   0   1   2   0   1   1   0   1   1   2   1   0   1   1   1   1   1   1   1   0   0   0   0   0   1   2   2   2   0   0   1   1   1   1   1   1   1   1   1   2   2   0   1   0   1   1   1   1   1   0   1   0   0   1   1   2   1   1   1   2   1   0   2   1   1   0   1   1   0   1   2   1   1   0   0   0   2   1   1   2   1   1   0   0   2   2   1   1   2   1   0   1   1   1   1   2   0   1   1   0   1   1   2   1   1   0   2   0   1   1   1   0   2   2   1   2   2   1   2   1   1   0   2   1   2   1   2   1   2   2   2   1   1   0   2   0   0   0   2   1   0   1   2   1   1   2
 MK-1-9                 0   1   0   1   1   2   2   0   2   2   2   2   2   0   2   1   2   0   1   0   0   1   2   0   1   2   0   1   1   1   2   1   2   0   1   0   0   2   1   1   1   0   0   1   1   1   2   0   1   2   2   1   0   1   0   1   2   1   2   1   0   1   1   2   1   1   1   0   1   1   1   1   1   0   1   0   0   0   1   2   2   1   0   0   2   1   1   1   1   1   1   1   1   2   2   0   1   0   1   1   1   1   2   0   1   0   0   1   1   2   0   1   1   2   1   1   2   1   1   0   1   1   0   1   0   1   1   0   0   0   2   1   1   2   1   1   0   0   2   2   1   1   2   1   1   2   1   1   1   2   0   1   1   0   1   1   2   1   1   0   2   0   1   1   1   0   2   2   1   1   2   1   2   1   1   0   2   1   2   1   2   1   2   2   2   1   2   0   2   0   0   1   2   1   0   0   2   0   1   2
 MK-1-10                0   1   0   1   1   1   2   0   2   2   2   1   2   1   2   1   2   0   1   0   1   2   2   0   1   2   0   1   1   1   2   1   1   0   1   0   0   2   2   1   1   0   0   2   2   2   1   0   1   2   2   1   0   1   1   1   1   1   2   1   0   1   1   2   1   1   2   0   0   2   1   1   1   1   0   0   0   1   1   1   1   1   0   0   2   1   1   1   1   1   1   1   1   1   2   0   1   0   1   1   2   1   2   0   1   1   0   1   1   2   1   1   1   2   1   0   2   1   1   0   2   1   0   1   0   2   1   0   0   0   2   1   1   2   1   1   0   0   2   2   1   1   2   2   1   2   1   0   1   1   1   1   1   0   1   1   2   1   1   0   2   0   1   1   1   0   1   2   1   1   2   1   2   1   1   0   1   1   2   1   2   0   2   2   2   1   2   0   2   0   0   1   2   1   0   0   1   0   1   1
 MK-1-11                0   1   0   1   1   0   2   1   2   2   2   1   2   1   1   1   2   0   0   0   1   2   2   0   1   2   0   1   1   1   2   1   1   0   1   0   0   2   2   1   1   1   0   2   2   2   0   0   1   2   2   2   0   1   1   1   1   1   2   1   0   1   1   1   1   1   2   0   0   2   1   1   1   1   1   1   0   1   1   1   1   1   0   0   2   1   1   1   1   1   1   1   1   1   2   0   1   0   1   1   1   1   1   0   1   1   0   1   1   2   1   1   2   2   1   1   2   1   1   1   2   1   0   0   0   2   0   2   0   0   2   1   1   2   1   2   0   0   2   1   1   2   2   2   1   2   1   0   1   1   1   1   1   0   1   1   2   1   2   1   1   0   1   1   1   0   1   1   1   1   2   1   2   0   1   0   1   1   2   1   2   0   2   2   2   1   2   0   2   0   0   1   2   0   1   1   0   0   1   0
 MK-1-12                0   1   0   1   1   0   2   0   2   2   2   1   2   0   1   1   2   0   0   0   1   2   2   0   2   2   0   1   2   0   2   1   1   0   2   0   1   2   2   1   2   1   0   2   1   2   0   0   1   2   1   2   0   1   1   1   1   1   2   1   0   1   1   1   1   1   2   0   1   2   1   1   1   0   1   1   1   1   1   1   1   1   0   0   2   1   1   1   1   1   1   1   0   1   2   0   1   0   0   1   1   1   1   0   1   1   0   1   1   2   2   1   2   2   1   1   2   1   1   1   1   1   0   0   0   2   0   2   0   0   2   1   1   2   0   2   0   0   2   1   1   2   2   0   1   1   1   0   1   1   1   2   1   0   1   1   2   1   2   1   1   0   1   1   1   0   1   1   1   1   2   1   2   0   1   0   1   1   2   1   2   0   2   2   2   1   2   1   2   1   0   2   2   0   0   1   0   0   1   1
 MK-1-13                0   1   0   0   1   0   2   0   2   1   2   1   2   0   1   1   2   0   0   0   1   1   2   0   2   2   1   0   2   0   2   1   1   0   2   0   2   2   1   1   1   1   0   2   0   1   0   0   1   2   1   2   0   1   1   2   1   1   2   1   0   1   1   1   1   1   2   0   1   2   1   1   1   0   1   1   1   1   1   1   1   1   0   0   1   1   1   2   1   1   1   1   0   1   2   0   1   1   0   2   1   1   2   0   1   0   0   1   1   2   2   0   2   2   1   1   2   1   2   1   1   1   0   0   0   2   0   2   0   0   2   2   1   1   0   2   0   0   2   1   1   2   2   0   0   1   1   0   1   1   1   2   1   0   1   1   1   1   2   1   1   0   1   1   1   0   2   1   1   1   2   1   2   0   1   0   1   1   2   1   2   0   1   1   2   2   2   1   2   0   0   2   1   0   0   1   0   1   1   0
 MK-1-14                0   2   0   0   1   1   2   0   1   1   2   1   2   0   1   1   2   1   0   0   1   1   2   0   2   2   1   1   2   1   2   1   1   0   2   0   2   2   2   1   1   1   0   2   1   0   0   1   1   2   1   2   0   0   1   2   1   1   2   1   0   1   1   1   2   1   1   0   1   2   1   1   2   0   0   1   1   1   1   1   1   1   0   0   0   1   1   2   1   1   1   1   0   1   2   0   1   1   0   2   1   1   2   0   1   0   0   1   1   1   2   0   2   2   1   1   2   1   1   1   1   1   0   0   0   2   0   1   1   0   2   2   1   1   0   1   0   0   1   1   2   2   2   0   0   1   1   0   1   1   0   1   1   0   1   1   0   0   2   1   1   0   1   1   1   0   2   1   1   1   2   0   1   1   1   0   2   0   2   1   2   0   1   1   1   2   2   1   2   0   0   2   1   1   0   1   0   1   2   0
 MK-1-15                0   2   0   0   2   1   1   0   1   0   2   2   2   1   1   1   1   1   1   1   1   1   2   0   2   1   1   0   2   2   2   1   0   0   2   0   2   2   2   1   1   1   0   2   1   0   0   1   2   1   1   2   2   0   2   2   1   2   2   1   0   1   1   1   1   1   1   0   1   2   1   1   2   0   0   1   1   0   1   1   1   1   0   1   1   2   1   2   1   1   1   1   0   1   2   0   0   1   0   2   1   1   2   0   1   0   1   1   1   2   1   1   1   2   1   0   2   1   1   1   0   2   0   0   0   1   1   1   1   0   1   2   1   1   0   1   0   0   1   1   2   1   2   1   0   1   1   0   1   1   0   1   1   0   0   1   0   0   2   2   1   0   2   1   1   0   2   1   1   1   2   0   1   1   1   0   2   0   2   1   2   0   1   1   1   2   1   1   2   0   1   2   1   1   0   2   0   1   2   0
 MK-1-16                1   2   1   0   1   1   1   0   1   0   1   2   2   1   2   1   1   1   1   1   1   1   2   1   2   1   1   1   2   2   2   2   0   1   2   0   1   2   2   1   1   0   0   2   1   0   0   2   2   1   1   2   1   0   2   2   1   1   2   1   0   1   0   1   1   1   1   0   1   2   0   1   1   1   0   1   0   0   1   1   1   1   1   2   0   2   1   2   1   1   1   0   0   1   2   0   0   1   0   2   1   1   2   0   1   0   1   1   1   2   1   1   1   2   1   0   1   1   1   0   0   2   1   0   0   1   1   1   1   0   1   2   1   1   0   2   0   0   0   1   2   1   2   1   0   1   1   2   1   1   1   1   1   0   0   1   0   0   2   1   1   1   2   1   1   0   1   1   1   2   2   0   1   1   1   1   1   0   2   0   2   0   1   1   1   2   2   1   1   0   0   2   1   1   1   2   0   0   2   0
 MK-2-1                 0   1   0   1   0   1   2   0   1   2   1   1   2   2   1   1   1   0   1   1   0   0   0   1   0   1   1   1   0   0   1   0   0   0   0   2   1   1   1   0   0   1   1   0   2   2   1   2   1   1   1   0   0   1   1   1   2   2   0   1   1   2   2   2   1   2   1   1   2   0   1   1   1   2   2   1   1   0   1   1   1   1   2   1   0   1   0   1   1   1   1   1   1   2   1   1   0   2   1   0   2   2   1   1   0   1   1   2   2   2   2   2   1   1   2   0   2   2   1   2   1   1   1   1   0   2   0   0   1   1   1   1   0   0   2   0   0   2   2   1   1   0   2   2   1   1   2   2   1   0   2   1   1   2   1   1   0   1   0   2   1   2   0   1   1   1   1   1   2   1   1   1   2   1   0   2   1   1   1   1   1   1   1   1   0   1   1   1   1   0   2   0   1   0   1   2   0   2   1   1
 MK-2-2                 0   1   1   1   0   1   2   0   1   2   1   1   2   1   1   1   1   0   1   1   0   0   0   2   0   1   1   1   0   0   1   0   0   1   0   2   1   1   1   0   0   1   1   0   2   2   1   2   1   1   1   0   0   1   1   2   2   2   1   1   1   2   2   2   1   2   1   1   2   1   1   1   1   2   1   1   1   0   1   1   1   0   1   1   0   1   0   2   1   1   2   1   1   2   1   1   1   1   1   0   2   2   1   1   1   1   1   1   2   2   2   2   1   1   2   0   2   2   1   2   1   0   1   1   0   2   0   0   1   2   1   1   0   0   2   0   1   2   2   1   1   1   2   2   1   0   2   2   1   0   2   2   1   2   1   1   0   1   0   2   1   2   0   1   1   1   1   1   2   1   1   1   2   1   0   2   2   1   1   1   0   1   1   1   0   1   1   1   1   0   0   0   1   1   0   2   0   2   2   1
 MK-2-3                 0   1   1   1   0   1   2   0   1   2   1   1   2   1   1   1   1   0   1   1   0   1   2   1   0   1   1   1   0   0   1   1   0   1   1   1   1   1   1   0   0   0   1   0   2   2   1   2   1   2   0   0   0   1   1   2   2   2   1   1   1   2   2   2   1   2   1   1   2   1   1   1   1   2   0   1   1   0   0   1   1   0   1   1   0   1   0   2   1   1   2   1   1   1   1   1   1   1   0   0   2   2   1   1   1   1   1   0   2   1   2   2   1   1   2   1   2   2   1   2   2   0   1   1   0   2   0   0   1   2   1   2   0   0   2   0   1   2   2   1   1   0   2   2   2   0   2   2   1   0   2   2   1   2   1   1   0   1   0   2   1   2   0   1   0   1   1   1   2   1   1   1   2   1   0   2   2   1   1   1   1   1   1   1   0   1   1   1   1   1   0   0   1   1   0   1   0   2   2   1
 MK-2-4                 0   1   1   1   0   1   2   0   1   2   1   2   2   1   1   1   1   0   1   1   0   1   2   1   0   1   1   0   0   1   1   1   0   1   1   1   1   1   2   0   0   0   1   1   1   2   1   2   1   2   0   0   0   1   0   1   1   1   1   1   1   1   2   2   1   2   1   1   2   0   1   1   1   2   0   0   2   1   0   1   2   0   1   1   0   1   0   2   1   1   2   1   1   1   1   1   1   1   1   0   2   1   2   1   1   1   1   0   2   0   2   2   2   1   2   1   2   1   1   2   2   0   0   1   0   2   0   1   2   2   0   2   1   0   2   1   1   2   1   1   1   0   2   2   2   0   2   2   1   0   2   2   1   2   0   2   0   1   0   2   1   2   1   1   0   1   1   1   2   1   1   1   2   1   1   2   2   1   1   1   1   1   1   1   0   1   1   1   0   1   0   0   2   1   0   1   0   2   2   1
 MK-2-5                 1   0   2   1   0   0   1   0   1   2   1   2   2   2   1   2   1   0   1   1   0   0   2   1   1   1   1   1   0   1   1   1   0   1   1   1   1   1   2   1   0   0   0   1   1   2   1   2   1   2   0   0   0   1   0   1   2   1   1   1   1   1   1   2   1   1   1   1   2   0   1   0   1   2   0   1   2   2   0   1   1   0   1   2   0   1   0   2   1   1   2   1   0   1   2   1   1   1   1   0   1   1   2   1   1   1   1   0   1   0   2   1   1   1   2   1   2   0   0   0   2   1   0   1   0   2   0   1   2   2   0   2   1   0   2   1   1   2   1   1   2   0   2   2   2   0   2   2   2   0   2   2   1   2   0   2   0   1   0   2   1   2   0   1   0   1   1   1   2   1   1   1   2   1   1   2   1   1   1   1   1   1   1   1   1   1   1   1   0   1   0   0   2   1   0   0   0   2   2   1
 MK-2-6                 1   0   2   1   0   0   1   0   0   2   1   2   2   2   1   2   1   0   0   1   0   0   2   1   1   1   1   1   0   1   1   1   0   1   1   1   2   1   2   0   0   0   0   1   1   2   0   2   1   2   0   0   0   2   0   1   1   1   1   1   1   2   1   2   1   1   1   1   0   0   0   1   1   2   0   1   1   2   0   1   1   0   1   2   0   1   0   2   1   1   2   1   0   1   1   1   1   1   1   0   1   1   1   0   1   1   1   1   1   0   2   0   1   1   2   1   2   0   0   0   2   1   0   1   0   2   0   1   2   1   0   1   1   1   2   1   1   2   1   1   2   0   2   2   2   0   2   2   2   0   2   2   1   2   0   2   0   2   0   2   1   1   2   1   0   0   1   1   2   1   1   1   2   1   1   1   0   1   1   1   1   1   1   1   1   1   2   1   1   1   0   0   2   1   1   0   0   2   2   1
 MK-2-7                 1   1   2   1   0   0   1   0   0   2   1   2   2   2   1   2   1   0   0   1   0   0   2   0   1   1   1   2   0   1   1   1   1   1   1   1   1   1   2   0   0   1   1   2   1   2   0   1   1   2   1   1   0   2   0   1   0   1   1   1   1   2   1   2   1   1   1   1   0   0   0   2   1   2   0   1   1   2   0   1   1   0   2   2   0   1   0   2   1   1   2   2   0   2   1   1   1   1   1   0   1   1   1   0   1   1   1   1   1   1   2   0   1   1   2   1   2   0   0   0   2   1   0   1   0   1   1   0   2   1   0   1   1   1   1   1   1   2   2   1   2   0   2   2   2   0   2   2   1   1   2   2   0   2   1   2   0   1   0   2   1   1   2   2   0   0   1   1   2   1   1   2   2   1   0   1   0   1   1   1   1   1   1   1   2   1   1   1   1   1   0   0   2   1   1   0   0   2   2   1
 MK-2-8                 1   1   2   0   2   1   1   0   0   2   2   2   2   2   1   2   1   0   0   1   1   1   2   0   1   1   1   2   0   1   1   1   1   1   1   1   1   1   2   0   0   1   0   2   1   2   0   1   2   2   1   1   0   2   0   2   0   1   1   1   2   2   1   1   1   1   1   1   0   0   0   1   1   2   0   1   1   1   1   1   1   0   2   2   1   1   0   2   1   1   2   1   0   2   1   1   1   1   1   1   1   1   1   0   1   1   1   1   1   2   2   0   1   1   2   1   2   0   0   1   2   1   1   1   0   1   1   0   2   1   1   1   1   1   1   1   1   2   2   1   2   0   2   2   2   1   2   2   1   1   2   2   0   2   1   1   1   1   0   2   1   1   1   2   0   0   2   1   2   1   1   2   2   1   0   1   0   1   1   1   1   0   1   1   2   1   1   1   1   1   0   0   2   1   1   0   0   2   2   1
 MK-2-9                 1   1   2   1   1   1   1   1   0   2   2   2   2   2   1   2   1   0   0   1   1   0   1   0   1   1   1   2   0   1   1   1   1   0   1   1   1   1   2   0   0   1   0   1   1   2   0   1   2   2   1   1   1   2   0   2   1   2   1   1   2   1   1   1   1   0   1   1   0   0   0   1   1   2   0   0   1   1   2   2   1   0   2   2   0   1   0   2   1   2   2   1   0   2   1   1   1   1   1   1   1   1   1   0   1   1   0   1   1   2   2   0   1   1   2   1   2   0   0   1   1   1   0   0   0   1   1   0   2   1   1   1   1   1   1   0   1   2   2   1   2   1   1   2   1   1   1   1   2   1   2   0   0   2   1   1   1   1   0   1   1   1   1   2   1   0   2   1   1   1   1   2   1   1   0   1   1   2   1   1   0   1   1   1   2   1   1   2   0   1   0   0   2   0   1   0   0   2   2   2
 MK-2-10                1   1   2   1   2   0   1   1   1   2   2   2   2   2   1   2   1   0   0   1   1   0   1   0   1   1   0   2   1   1   1   0   1   0   1   1   0   1   2   0   0   1   0   1   1   2   1   1   2   2   1   1   1   1   0   2   1   2   1   1   0   1   1   1   1   0   1   1   0   0   0   2   2   2   0   0   1   1   2   1   1   1   2   2   0   1   0   2   1   1   2   1   0   2   1   1   2   1   0   0   1   1   1   1   0   1   0   1   1   2   1   0   1   1   2   1   2   0   0   1   1   1   1   0   0   1   1   2   2   1   1   1   1   1   1   0   1   2   2   1   1   0   1   1   1   1   1   1   2   2   2   0   0   2   2   1   1   1   0   1   2   1   1   2   1   0   2   1   1   1   1   2   2   1   0   1   1   2   1   1   1   1   1   1   1   2   1   2   0   1   0   0   2   0   1   1   0   1   2   2
 MK-2-11                1   1   2   1   2   0   1   1   1   2   2   2   2   2   1   2   1   0   0   1   1   0   1   0   1   1   0   2   1   1   1   0   1   0   1   1   0   1   2   0   1   0   0   1   1   2   1   1   2   2   1   1   1   1   0   1   2   2   1   1   0   1   1   1   1   0   1   1   0   0   0   2   2   1   0   0   1   1   2   0   1   1   2   2   1   1   0   2   1   1   1   1   0   2   1   2   2   0   0   1   1   1   0   1   0   2   1   1   1   2   1   0   1   1   2   1   2   0   0   2   1   1   0   0   0   1   1   2   2   1   1   1   1   1   0   1   1   2   2   1   1   1   1   0   1   1   1   1   2   2   2   0   0   2   2   1   1   1   0   1   2   1   1   2   1   0   2   1   1   1   1   2   2   1   0   1   1   1   1   2   1   1   1   1   1   2   0   1   0   1   0   0   2   0   1   1   0   1   2   1
 MK-2-12                1   1   2   1   2   1   1   0   0   1   2   2   2   2   1   1   2   0   0   1   1   0   1   0   0   1   0   1   1   1   0   0   0   0   1   1   0   1   2   0   1   0   0   0   1   2   1   1   2   1   1   1   1   1   0   1   2   2   1   1   0   2   1   1   1   0   1   1   0   0   0   2   2   1   0   0   1   1   2   1   1   1   1   2   1   1   0   2   1   0   2   1   1   2   1   2   2   0   0   1   1   1   0   1   0   2   1   1   1   2   1   0   1   1   2   1   2   0   0   2   1   1   0   0   1   1   1   2   2   1   1   1   1   2   1   1   1   1   2   1   1   1   1   0   1   0   1   1   2   2   2   0   0   2   1   1   2   1   0   1   2   1   1   2   0   0   1   1   2   1   1   2   2   2   1   1   1   2   1   2   1   1   0   2   1   2   1   0   0   1   1   0   2   0   1   1   0   2   2   1
 MK-2-13                1   1   2   1   2   1   1   1   0   1   1   1   2   2   1   1   2   0   1   0   1   1   1   1   0   1   0   1   1   1   0   0   1   0   1   1   1   2   2   2   1   0   0   0   1   2   1   1   0   1   1   1   1   2   0   1   1   2   1   1   0   2   2   2   1   0   1   1   2   1   0   2   2   1   0   0   1   1   2   1   1   1   1   2   1   2   0   1   1   0   2   0   1   2   1   2   2   0   0   1   1   1   0   1   0   1   1   1   1   2   1   0   1   1   2   1   2   0   0   2   1   1   0   0   1   1   1   2   1   1   0   1   1   2   1   0   1   1   2   1   0   1   1   0   1   0   1   1   1   2   2   1   0   2   1   1   2   1   0   1   2   1   2   2   0   0   1   1   2   1   1   2   1   2   1   1   0   2   0   2   2   1   0   2   1   2   2   1   0   1   1   0   2   0   1   1   0   1   1   1
 MK-2-14                1   1   2   1   2   1   2   1   0   1   1   1   2   2   1   1   1   0   1   0   1   1   1   1   0   1   0   1   1   1   0   1   1   0   1   1   1   2   1   2   2   0   0   0   1   2   1   2   0   2   1   1   1   2   1   1   1   1   0   1   0   1   2   2   1   0   1   0   2   2   0   2   2   1   0   1   1   1   1   1   1   1   1   2   1   2   0   1   1   0   2   0   1   2   1   2   2   0   0   1   1   1   0   1   0   1   0   1   1   1   1   0   1   1   2   1   0   0   0   2   1   2   0   0   1   1   1   1   1   1   0   1   2   2   2   0   1   2   2   1   1   2   2   0   1   0   1   1   1   2   1   0   1   2   1   1   2   1   0   0   2   1   2   2   0   2   2   0   2   2   1   2   2   2   1   0   0   2   1   2   2   1   0   2   1   2   2   1   0   1   1   0   2   0   2   1   0   2   1   1
 MK-2-15                2   1   2   1   2   1   2   1   1   0   0   1   2   2   1   1   1   0   1   0   1   2   1   1   1   1   1   1   1   1   0   1   1   0   1   1   1   2   1   2   2   0   0   1   1   2   1   1   0   1   1   1   1   2   2   1   1   1   0   1   0   1   2   2   0   1   1   0   2   2   0   1   1   2   0   1   1   1   1   1   0   1   1   2   1   2   0   1   1   1   2   0   0   2   1   2   2   0   0   1   1   2   0   1   0   1   0   1   1   1   2   0   1   1   1   2   0   1   0   2   1   2   0   0   2   1   1   1   2   1   0   1   2   2   1   0   0   2   2   1   1   2   2   1   1   0   1   2   1   2   0   0   1   2   1   1   2   1   0   0   2   2   2   2   0   2   1   0   2   1   1   1   1   1   0   0   0   1   1   1   2   1   0   2   2   2   1   1   0   1   0   1   2   0   2   2   0   2   1   1
 MK-2-16                2   1   1   1   2   1   2   1   1   0   0   1   2   2   1   1   1   0   2   2   1   1   1   1   0   1   1   1   0   1   2   1   1   1   1   2   1   2   2   2   1   0   0   1   1   2   1   0   2   1   1   1   1   2   2   1   1   1   0   1   0   1   2   1   0   1   2   1   1   2   1   1   1   2   0   1   1   1   1   1   0   0   1   2   1   2   0   1   1   1   2   0   0   2   0   2   2   0   1   1   1   2   0   1   0   1   0   2   1   0   1   1   1   2   1   2   0   1   0   2   0   2   0   1   2   1   1   1   1   1   0   1   2   1   1   0   0   2   1   1   1   2   2   1   1   2   2   2   0   2   0   1   1   2   1   1   2   0   0   0   2   2   2   2   0   2   1   0   2   1   0   1   1   1   0   0   0   1   1   1   2   1   0   2   2   2   1   1   1   2   0   1   2   0   2   2   0   2   1   1
 MK-3-1                 1   1   2   1   2   0   1   0   0   1   1   1   0   0   1   0   1   1   0   2   2   2   1   0   1   0   0   2   1   2   2   1   0   1   1   0   0   1   1   2   1   1   0   0   0   1   1   1   0   1   1   1   1   1   1   1   1   1   1   2   1   0   1   1   1   2   1   1   0   1   2   2   2   1   0   0   1   1   1   0   1   1   1   1   2   1   1   0   1   2   2   1   2   1   0   0   2   0   1   2   1   2   1   1   2   0   1   1   1   0   1   2   1   1   2   2   0   0   2   0   0   1   1   1   0   1   0   1   2   0   1   2   1   2   2   1   1   1   1   0   1   2   1   0   2   0   1   1   2   2   1   0   0   2   0   1   0   0   0   1   1   2   1   0   2   2   0   1   2   2   1   1   2   0   1   1   1   1   1   2   0   1   2   1   2   1   2   0   0   1   1   2   1   1   1   1   1   1   1   2
 MK-3-2                 1   1   2   1   2   0   1   0   0   1   1   1   0   0   1   0   1   1   0   2   2   2   1   0   1   0   0   2   1   1   2   1   0   1   2   0   0   1   1   2   1   1   0   0   0   1   1   1   0   1   1   1   1   1   1   1   2   2   1   2   2   0   1   1   1   2   2   1   0   1   2   1   2   1   0   0   1   1   1   0   1   1   1   1   2   1   1   0   1   1   2   1   2   1   0   0   2   0   1   2   0   2   1   1   2   1   1   1   1   0   0   2   1   1   2   2   0   0   1   0   0   1   1   0   0   0   0   1   1   0   1   2   2   2   2   1   1   1   1   0   1   2   1   0   2   0   1   1   2   1   1   0   0   1   0   1   0   1   2   1   1   2   2   0   2   2   0   1   1   2   1   2   2   0   1   1   1   1   1   2   0   1   2   1   2   0   2   1   0   1   1   0   1   1   1   1   1   0   1   2
 MK-3-3                 2   1   2   1   2   0   1   1   0   1   1   0   0   1   1   1   1   1   0   2   2   2   1   0   1   0   2   2   1   1   2   1   0   1   2   0   0   1   1   2   1   1   0   0   1   1   1   1   1   0   1   1   1   1   2   1   2   2   1   2   2   0   1   1   1   2   2   1   0   1   2   0   2   1   1   0   1   0   2   0   1   2   1   1   2   1   1   0   1   1   2   1   1   1   0   1   2   0   1   1   0   1   1   2   2   1   1   1   1   1   0   2   2   1   1   2   0   0   1   0   0   1   1   0   0   0   0   1   1   0   1   2   2   1   2   1   1   1   1   0   1   2   1   1   0   0   1   1   2   1   0   0   0   1   1   1   0   1   2   1   1   2   1   1   2   0   0   2   1   2   1   2   2   1   1   1   1   1   2   2   0   1   2   1   2   1   1   1   1   1   0   1   1   1   1   1   1   0   1   2
 MK-3-4                 2   2   2   1   2   0   1   1   0   1   1   0   0   2   1   1   2   1   0   1   2   1   0   1   1   0   2   2   1   1   2   1   0   1   2   1   0   1   2   2   1   1   1   0   1   1   1   1   0   0   1   1   0   1   2   1   2   2   1   2   2   0   1   1   1   2   1   1   1   1   1   1   2   1   1   0   2   2   2   0   2   2   1   1   2   1   2   0   1   1   2   1   1   1   0   1   1   0   1   1   0   1   1   1   1   1   1   1   2   1   0   2   2   1   1   2   0   1   1   0   0   1   1   0   0   0   0   1   1   0   1   1   2   1   1   1   1   1   1   0   1   2   1   1   0   0   1   1   2   1   0   1   0   1   1   1   0   2   1   1   2   2   1   1   1   0   0   2   1   0   1   2   2   1   1   0   1   1   1   2   0   1   1   2   2   1   1   2   1   1   0   1   1   1   1   1   1   1   1   2
 MK-3-5                 2   2   2   1   2   0   1   1   0   0   2   0   0   2   1   1   1   1   0   1   1   1   0   2   2   0   2   1   0   2   2   1   0   1   1   2   0   1   2   2   2   1   1   2   1   1   1   1   0   0   0   1   0   2   2   1   2   1   1   2   1   1   1   1   1   2   1   1   1   1   1   1   2   1   1   0   2   2   2   0   2   2   1   1   2   1   2   0   0   1   2   1   1   0   0   1   1   0   1   1   0   1   1   0   2   1   1   1   2   1   0   2   1   1   1   1   1   1   0   1   0   1   1   1   0   1   0   2   1   0   1   1   1   0   1   2   1   1   0   1   1   2   1   1   1   0   1   1   2   1   0   1   0   1   1   2   0   2   1   0   1   2   1   1   0   1   0   2   1   0   1   2   2   1   1   0   1   1   1   1   0   1   1   2   1   0   1   1   2   1   0   1   1   1   1   1   1   1   1   2
 MK-3-6                 1   2   2   1   1   0   1   1   0   0   2   0   0   2   1   1   1   1   0   1   1   1   0   1   2   0   2   1   0   2   2   1   0   1   2   2   0   1   2   2   2   1   1   2   1   1   0   1   0   0   0   1   0   2   2   1   2   1   1   2   1   1   1   0   1   2   1   1   1   1   1   0   2   0   1   1   2   1   2   0   2   2   1   1   2   1   1   0   0   1   2   1   1   0   0   1   2   0   1   1   0   1   2   1   2   1   1   1   2   2   0   2   1   1   1   1   1   1   0   1   0   1   1   1   0   1   0   1   1   0   1   1   1   0   1   2   1   1   2   1   1   2   1   0   1   0   1   0   2   1   0   1   0   1   1   2   1   1   1   0   1   2   0   1   0   1   0   2   1   0   1   1   2   1   1   1   1   1   1   1   0   1   1   2   1   0   1   1   2   2   0   1   1   1   1   0   1   1   1   2
 MK-3-7                 1   1   2   1   1   0   1   1   0   1   2   1   0   1   1   0   1   1   1   1   1   2   0   2   2   0   2   1   0   1   1   1   0   2   2   1   0   1   1   1   2   1   1   1   1   1   0   1   1   1   1   1   0   2   2   1   2   1   1   2   1   1   1   0   1   1   2   2   1   1   1   0   2   0   1   1   2   1   2   0   2   2   1   1   2   1   1   0   0   1   2   1   1   0   0   1   1   0   2   1   0   1   2   1   2   1   1   1   2   2   0   2   1   1   1   1   0   1   0   1   0   2   1   1   0   1   1   1   1   1   1   1   0   0   1   2   1   1   2   2   1   2   1   0   1   0   1   1   2   1   0   1   0   1   1   2   1   1   1   0   1   2   1   0   0   1   0   2   2   0   1   1   2   1   1   1   1   1   1   1   1   1   0   2   1   0   2   1   1   2   0   1   1   1   1   0   1   1   1   2
 MK-3-8                 1   1   2   1   1   1   1   1   0   1   2   2   0   1   1   0   0   1   1   1   1   2   0   2   1   0   2   1   0   1   1   2   0   1   2   1   0   1   0   1   2   1   1   2   1   1   0   1   2   1   1   1   2   2   2   1   2   1   1   2   2   1   1   1   1   1   2   2   1   1   1   0   2   0   1   1   2   1   1   1   2   2   1   1   2   2   1   0   0   1   2   1   1   0   0   2   1   0   1   0   0   1   2   2   2   0   1   1   2   1   0   1   1   1   1   1   0   1   0   1   1   1   0   2   0   1   1   2   1   1   1   1   1   0   1   2   0   1   2   2   1   2   1   0   1   0   1   1   1   1   0   1   0   1   1   2   1   1   1   1   1   2   1   0   0   1   0   2   2   0   1   1   2   1   1   1   1   1   1   2   1   1   0   2   2   0   1   1   1   2   0   1   1   0   1   0   1   1   1   1
 MK-3-9                 1   1   1   1   2   1   2   1   0   1   2   2   0   0   0   0   0   1   1   2   1   2   0   2   1   0   2   1   0   1   1   2   0   1   1   0   0   1   0   1   2   1   1   2   1   1   0   1   2   1   1   1   2   2   2   1   2   1   1   2   1   0   1   2   1   1   2   2   1   1   1   0   2   0   1   1   1   1   1   1   2   2   1   1   2   1   1   0   1   1   1   1   1   1   0   2   0   0   1   0   0   1   2   1   2   1   1   1   2   0   0   2   1   1   1   1   0   1   0   1   1   1   0   2   0   1   1   2   1   0   1   1   1   0   1   2   0   1   2   2   1   2   1   0   2   0   1   1   1   1   0   2   0   1   1   1   2   1   1   1   1   2   1   1   0   1   1   2   2   0   1   1   1   0   2   2   1   0   0   2   1   2   1   2   2   0   1   1   1   2   0   1   2   0   1   0   1   1   1   1
 MK-3-10                1   2   2   1   2   1   2   1   0   2   1   1   0   0   0   0   1   2   1   2   1   1   0   1   1   1   2   1   0   0   1   2   0   1   1   0   0   1   0   1   2   0   1   2   1   1   0   1   2   1   1   1   2   2   2   1   2   1   1   2   2   0   1   2   1   1   2   2   1   0   1   1   2   0   1   1   1   1   1   0   2   2   1   0   2   1   1   0   1   1   1   1   1   1   0   2   0   0   1   0   1   1   2   1   1   1   1   2   2   0   0   2   1   1   1   1   0   1   0   0   1   1   0   1   0   1   1   2   1   0   1   1   1   0   1   2   0   2   2   2   1   2   1   0   2   0   1   1   1   1   0   2   0   1   1   1   2   1   1   1   0   2   1   0   0   1   1   2   1   1   1   1   0   0   2   2   0   0   0   1   1   1   1   1   1   0   1   1   2   2   0   1   2   0   1   0   1   2   0   1
 MK-3-11                1   2   2   1   2   1   2   2   0   2   1   1   0   0   0   0   1   2   1   0   1   1   2   1   0   1   2   1   0   0   1   1   0   1   1   0   0   1   0   0   2   1   1   2   1   1   0   1   2   1   2   1   2   2   2   1   2   0   2   2   2   1   1   2   1   1   2   2   1   0   1   0   1   1   1   1   1   1   1   0   2   2   1   0   2   1   1   1   2   1   1   1   0   1   0   2   0   1   1   0   1   1   2   2   1   1   1   1   2   0   0   2   1   1   1   1   0   1   0   0   1   1   0   1   0   1   1   2   1   0   1   1   0   0   0   2   0   2   2   2   1   2   1   0   2   0   1   2   1   1   0   1   0   1   1   2   2   1   1   1   0   2   1   0   0   0   1   2   1   1   1   1   0   0   2   2   0   0   1   1   1   0   1   1   1   0   1   1   2   2   0   1   2   0   1   0   1   1   0   1
 MK-3-12                1   2   2   1   2   0   2   1   0   2   1   1   1   0   0   0   1   2   2   1   0   1   2   1   0   1   2   1   0   0   1   1   0   1   1   0   0   1   0   0   1   2   1   2   1   1   0   1   1   1   2   1   2   2   1   1   2   0   2   2   2   1   1   2   1   1   2   2   1   0   1   0   1   1   1   1   1   1   1   0   2   2   1   0   2   1   1   1   2   2   1   1   0   1   0   2   0   2   1   0   1   2   2   1   1   2   1   1   2   0   1   2   1   1   2   1   1   1   0   1   1   1   0   1   0   1   1   2   1   0   1   1   1   0   1   2   2   1   2   1   1   2   1   0   2   0   1   1   1   1   0   2   0   1   1   2   2   1   1   1   0   1   2   0   0   0   1   2   2   1   1   1   1   0   2   2   0   0   0   1   1   0   0   1   1   0   1   1   2   2   0   1   1   0   0   0   1   1   0   1
 MK-3-13                1   2   2   1   2   0   2   1   0   2   1   0   1   0   0   0   1   2   2   1   0   2   2   1   1   1   2   1   0   0   1   1   0   0   1   1   0   1   0   1   1   1   1   2   1   1   0   1   1   1   2   1   2   2   1   1   1   1   2   2   1   2   1   2   1   1   1   1   1   0   1   0   1   1   2   1   1   1   0   0   2   2   0   0   1   1   1   1   2   2   2   1   0   1   1   2   0   2   0   0   0   2   2   1   1   2   1   1   2   0   2   2   1   1   2   1   1   1   0   1   1   1   0   1   0   1   2   1   1   0   1   1   1   0   1   2   2   1   2   1   2   2   1   0   2   0   2   1   1   1   0   2   0   2   1   2   2   1   1   1   0   1   2   0   0   0   1   2   2   1   0   1   1   1   2   2   0   0   0   1   1   0   0   1   1   0   2   1   2   2   0   1   1   0   0   1   1   1   0   1
 MK-3-14                1   2   2   1   2   0   1   0   0   2   1   0   1   0   1   0   1   2   1   1   1   2   2   1   1   1   2   1   0   0   1   1   0   0   0   1   1   1   0   2   1   2   1   1   1   1   0   1   1   1   2   1   2   1   1   1   1   1   2   2   0   1   2   2   1   1   1   1   1   0   1   0   1   2   1   1   1   1   0   0   2   2   0   1   1   0   1   1   1   2   2   1   0   2   1   2   1   2   0   0   0   2   2   1   0   2   1   1   2   0   1   2   1   1   2   1   1   2   0   1   1   1   0   1   0   2   1   1   1   0   1   1   2   0   1   2   1   1   1   1   2   1   1   0   2   0   2   2   1   1   0   2   0   1   1   1   2   1   1   1   0   1   1   0   0   0   1   2   2   1   0   1   1   1   2   2   0   0   0   1   1   0   0   1   1   0   2   1   2   2   1   0   1   0   1   1   1   1   1   1
 MK-3-15                1   1   1   1   2   0   1   0   1   2   0   0   1   0   1   0   1   1   1   1   1   2   2   1   1   1   2   2   1   0   1   1   1   0   1   1   0   1   0   2   1   2   1   1   1   1   0   1   1   1   2   1   2   1   1   0   1   1   1   2   0   1   1   2   1   0   1   1   0   1   2   1   1   2   2   1   1   1   0   1   1   2   1   1   1   0   1   2   1   2   2   1   0   2   1   0   1   2   1   0   0   2   2   1   0   2   1   1   2   0   1   2   1   1   1   1   1   2   0   0   1   1   0   1   0   2   2   2   1   0   1   1   2   1   1   2   1   1   1   1   1   2   1   0   2   1   2   2   1   1   0   2   1   1   1   1   2   1   1   1   1   1   2   0   1   0   1   2   2   1   0   2   0   1   1   0   0   1   0   2   1   0   0   1   1   0   2   1   2   2   1   0   1   0   1   2   0   1   1   0
 MK-3-16                1   1   1   1   2   0   0   0   1   2   0   1   1   0   1   0   0   0   1   1   1   2   2   1   1   2   2   2   1   1   1   2   1   0   1   1   0   1   0   2   1   1   1   1   2   1   0   0   1   1   1   1   2   1   1   0   0   1   1   2   0   1   1   2   1   0   1   0   0   1   2   1   1   2   2   1   1   1   0   0   1   1   1   0   1   0   0   2   1   2   1   0   1   1   1   0   1   2   1   0   0   2   2   1   0   2   1   1   2   0   1   2   0   2   1   1   1   2   0   0   0   1   0   1   0   2   2   2   1   0   0   1   2   1   1   1   0   1   1   1   1   2   1   1   2   2   2   1   0   1   0   2   1   1   1   1   2   1   1   1   1   0   2   0   1   0   1   1   2   1   0   2   0   1   2   1   0   1   0   2   1   0   0   1   1   0   1   1   1   2   1   1   1   0   1   2   0   1   1   0
 MK-4-1                 1   2   1   0   2   1   0   1   0   1   0   2   0   0   0   2   1   0   2   0   2   1   1   2   1   2   1   0   2   0   1   1   0   0   1   1   2   1   0   1   1   1   0   2   1   1   1   1   1   2   1   1   1   1   1   1   1   0   0   1   1   1   2   0   2   2   2   0   2   2   2   1   0   1   0   2   2   1   1   1   1   1   1   1   0   1   1   1   2   1   0   1   1   0   2   1   0   1   1   0   0   1   1   1   0   1   1   1   2   0   1   1   1   2   0   1   1   1   1   1   1   1   1   2   1   1   1   1   1   2   1   2   1   1   1   0   2   1   0   2   1   1   2   2   1   0   1   1   1   1   0   1   1   1   2   1   1   1   1   0   1   0   0   1   1   1   1   1   1   2   1   1   2   1   1   0   0   1   2   2   2   0   1   1   1   1   2   1   1   2   2   1   1   2   1   1   0   0   1   2
 MK-4-2                 1   1   1   0   2   1   0   1   0   1   0   1   0   0   0   2   1   0   2   0   2   1   2   2   1   2   1   1   2   0   1   1   1   0   1   1   2   1   0   1   1   1   0   2   1   0   1   1   1   1   1   1   2   1   1   1   2   1   0   1   1   1   1   0   2   2   2   0   2   2   2   1   0   1   0   2   2   2   0   2   2   1   1   1   0   1   1   1   2   1   0   1   1   1   2   1   0   1   1   0   0   1   1   1   1   1   1   1   2   0   1   2   0   2   0   1   1   1   1   1   1   1   0   2   1   1   1   1   1   1   1   2   1   1   1   0   2   1   0   2   1   1   2   2   1   0   1   2   1   1   0   1   1   1   2   1   1   1   1   0   1   0   0   1   0   1   1   0   1   2   0   1   2   1   1   0   1   2   2   2   2   0   1   1   0   1   2   1   1   2   2   1   1   2   1   1   0   1   1   2
 MK-4-3                 1   1   1   0   2   1   0   1   0   1   0   1   0   1   0   2   1   0   2   0   2   2   2   2   2   2   1   0   1   0   1   1   1   0   0   1   2   1   0   1   1   1   0   0   0   1   1   1   1   1   1   1   2   2   1   1   2   1   0   1   1   1   1   0   2   2   2   0   1   2   2   0   0   1   0   1   2   2   0   2   2   1   0   1   0   2   1   1   2   1   0   1   1   1   2   0   0   1   1   0   0   1   1   0   1   1   1   1   2   0   1   2   1   2   0   1   1   1   1   1   1   1   0   2   1   1   1   1   0   1   2   2   1   1   1   0   2   1   0   2   2   1   2   2   1   1   1   2   2   1   0   1   1   1   2   1   1   1   1   0   0   0   2   1   0   1   1   2   1   2   0   1   2   2   1   1   1   2   2   2   2   0   1   1   0   1   2   1   1   2   1   2   1   2   1   1   0   1   1   2
 MK-4-4                 2   1   1   0   2   1   1   1   0   1   0   1   0   1   1   2   2   0   2   0   2   1   2   1   2   2   1   1   1   0   1   1   1   0   0   1   1   1   0   1   0   1   0   0   0   1   1   1   1   1   2   1   2   1   1   1   2   1   1   0   2   0   1   0   2   2   2   0   2   2   2   0   0   1   0   0   2   2   0   2   2   1   0   1   0   2   1   1   1   1   0   1   1   1   2   0   2   1   1   0   1   1   1   1   1   1   0   1   2   0   1   0   1   2   1   1   1   2   1   1   1   1   0   2   1   1   1   1   0   1   2   2   2   1   1   0   2   1   0   1   2   0   2   0   1   1   1   2   2   1   0   0   1   1   1   1   1   0   2   0   0   0   1   2   0   1   2   2   1   1   2   1   2   2   1   1   2   2   2   2   2   0   1   1   1   1   1   1   1   2   1   2   1   2   1   2   0   1   1   2
 MK-4-5                 0   1   1   0   2   1   1   1   0   1   0   1   0   1   1   2   1   1   2   0   2   2   2   0   2   2   1   1   1   0   1   1   1   0   0   0   1   1   0   1   0   1   0   0   0   1   1   1   1   1   2   1   2   2   1   0   1   1   1   0   2   0   1   0   2   2   2   0   2   2   1   0   0   1   0   0   2   2   0   2   2   0   1   2   1   2   1   1   1   1   0   1   0   1   2   0   1   2   1   0   1   0   1   1   1   0   0   1   2   0   1   0   0   2   1   1   1   2   1   2   0   1   0   2   1   1   1   1   0   1   2   2   2   1   0   0   2   1   0   1   1   0   2   0   1   1   0   1   2   1   1   1   1   1   1   0   0   1   2   0   1   1   0   2   0   2   2   0   1   1   2   1   1   2   1   1   2   2   2   2   2   0   1   1   1   0   0   1   1   2   1   2   1   2   1   0   0   0   1   1
 MK-4-6                 0   2   0   0   2   1   1   2   0   1   1   1   0   1   1   2   1   1   2   1   2   1   2   0   1   2   1   2   1   0   1   1   1   0   0   0   1   1   0   1   0   1   1   0   0   1   1   2   1   0   1   1   1   2   1   0   1   1   1   1   2   0   1   0   2   1   2   0   2   2   1   1   0   1   0   0   2   2   0   2   2   0   1   2   0   1   2   1   1   1   0   1   0   1   2   0   1   2   2   0   2   0   1   1   0   0   0   1   2   0   1   0   0   2   1   1   1   1   1   2   0   1   0   2   1   1   1   1   0   1   2   2   1   1   1   0   1   0   0   2   1   1   2   0   1   1   0   1   2   1   1   2   1   1   1   0   0   1   2   1   1   0   0   1   0   2   2   0   1   1   2   1   1   2   1   1   2   2   2   2   2   0   1   1   1   0   1   1   1   2   1   2   1   2   1   0   0   1   0   1
 MK-4-7                 0   2   0   0   2   1   1   1   0   0   1   1   0   1   1   2   1   1   2   0   2   0   2   1   1   2   1   2   2   0   1   1   1   1   0   0   1   1   1   1   0   1   1   0   0   1   1   2   1   0   1   1   1   2   1   0   1   1   1   2   2   0   1   0   1   1   2   0   2   1   1   1   0   1   0   2   1   2   1   2   1   0   1   2   0   1   2   1   1   1   0   1   0   2   2   0   1   2   2   0   2   0   2   1   1   0   0   1   2   1   1   0   0   2   1   1   1   1   1   2   0   1   0   2   1   1   2   1   0   1   2   2   1   0   1   0   1   1   0   2   1   1   2   0   1   1   0   1   2   1   1   2   1   1   1   0   0   1   1   0   1   0   0   1   0   1   2   0   1   1   2   1   0   2   1   1   2   2   2   2   2   0   0   1   1   0   1   1   1   2   1   1   0   1   0   1   0   1   0   1
 MK-4-8                 0   2   0   0   2   0   1   1   0   0   1   1   0   1   1   2   1   1   2   0   2   0   2   1   0   2   1   2   2   1   1   1   0   1   0   0   1   1   1   1   0   0   1   0   0   1   0   2   1   0   1   1   1   2   1   0   1   1   1   2   2   0   1   0   2   1   1   0   2   1   1   1   0   1   0   2   1   2   1   1   1   0   1   2   0   1   2   1   1   1   0   1   0   2   2   0   1   2   2   0   2   0   2   1   1   0   0   1   2   1   0   1   0   2   1   1   1   1   1   2   0   2   1   2   0   1   2   1   0   1   2   2   1   1   1   0   1   2   0   2   1   1   2   0   1   2   0   1   2   1   1   2   1   1   1   0   0   1   2   0   1   0   0   1   0   1   2   0   0   2   2   1   0   1   1   1   2   2   2   2   2   0   0   1   1   0   1   1   1   2   1   1   0   1   0   1   0   2   0   1
 MK-4-9                 0   2   1   0   1   1   1   0   0   0   0   1   0   2   1   1   1   1   2   0   2   0   2   1   0   2   1   2   2   1   1   2   0   1   0   1   1   1   1   1   1   0   1   1   0   1   0   2   1   0   1   1   0   2   2   0   2   2   1   2   2   0   1   0   2   1   1   0   2   1   1   1   0   1   0   2   1   2   0   1   1   0   1   1   0   1   2   1   1   1   0   1   0   2   2   1   1   2   2   1   2   0   2   1   0   0   0   1   2   1   1   1   0   2   2   0   1   1   1   2   0   2   0   2   1   2   2   1   0   1   2   2   1   1   1   0   1   1   0   2   1   1   2   1   1   1   0   1   2   1   1   2   1   1   1   0   2   1   2   0   1   1   0   1   0   2   1   0   0   2   2   1   0   1   1   1   2   2   2   2   2   0   1   0   1   0   1   1   1   1   1   1   0   1   1   1   0   2   0   1
 MK-4-10                0   1   1   0   1   1   1   0   1   0   0   1   0   1   1   0   1   1   2   0   2   0   2   1   0   2   1   2   2   1   1   2   0   1   0   1   1   2   1   1   1   0   1   1   0   1   1   2   2   0   1   1   0   2   2   0   2   2   1   1   1   0   1   0   2   1   1   0   2   1   1   1   0   0   0   2   1   2   0   1   1   0   1   1   0   1   2   0   1   1   1   1   0   2   2   1   2   2   2   1   2   0   2   1   0   0   0   0   1   0   1   1   1   2   1   0   1   0   1   1   0   2   0   2   1   2   1   1   0   1   2   2   1   0   1   0   1   0   0   2   1   1   2   2   1   1   0   0   2   1   1   2   1   1   1   0   2   2   2   0   1   2   0   1   0   2   1   0   0   2   2   1   0   1   1   0   2   1   2   1   2   0   1   0   2   0   1   1   1   1   1   1   1   1   1   1   0   2   0   1
 MK-4-11                0   0   1   0   1   1   1   0   1   1   1   1   1   1   1   0   1   0   2   0   2   0   2   2   0   2   1   2   1   1   1   2   0   1   0   1   1   2   1   1   1   0   0   1   0   0   2   2   2   1   1   1   0   1   2   0   1   2   1   1   1   1   1   1   2   1   1   1   2   1   1   1   0   1   0   2   1   2   0   1   0   1   0   1   0   1   2   0   1   1   1   0   0   2   2   1   2   1   2   1   2   0   2   1   0   0   0   0   1   0   1   1   1   2   2   0   1   1   0   1   0   2   0   2   1   2   1   1   1   1   0   2   1   0   1   0   1   0   1   1   1   1   2   2   1   1   0   0   1   1   2   2   1   2   0   0   2   2   2   1   1   2   0   1   0   2   1   0   1   2   2   1   0   1   1   0   2   1   1   2   2   0   1   0   2   1   1   1   1   1   1   2   1   1   1   1   0   1   0   1
 MK-4-12                0   0   1   0   2   1   1   0   1   1   1   1   1   1   1   0   1   0   2   0   2   0   2   2   0   2   1   1   1   0   2   2   0   1   0   1   1   2   1   1   1   0   0   1   0   0   2   2   2   1   1   1   0   1   2   1   1   2   1   0   1   2   1   2   2   1   1   0   1   1   1   1   0   1   0   2   1   2   0   1   1   1   1   1   0   1   2   1   1   1   1   0   0   2   2   1   2   1   2   1   2   0   2   1   0   1   0   1   1   1   1   1   1   2   2   0   1   1   0   1   0   1   0   2   2   1   1   1   1   1   1   2   1   0   1   0   1   0   1   2   1   1   2   2   1   1   0   0   1   1   2   2   1   2   0   1   2   2   1   1   1   2   0   1   1   2   0   0   1   2   1   1   0   1   1   0   2   0   2   2   2   0   1   0   2   1   1   1   1   1   1   2   1   0   1   1   0   1   0   1
 MK-4-13                0   0   1   0   2   1   1   0   2   1   1   1   0   1   1   1   1   0   1   0   2   0   2   1   0   1   1   2   1   0   2   2   0   1   0   0   1   2   1   1   2   0   0   1   0   0   2   2   2   1   1   1   0   1   2   1   1   2   1   0   0   1   1   2   1   0   1   0   0   0   1   1   0   1   1   2   1   1   0   1   1   0   0   1   1   1   2   0   0   2   1   0   0   2   2   1   2   0   2   0   1   0   1   1   0   2   0   1   1   1   1   1   1   2   2   0   1   1   0   1   0   1   0   2   2   1   1   2   1   1   1   2   1   0   1   1   1   1   1   2   1   1   2   2   1   1   0   1   2   1   2   2   1   2   1   1   2   2   1   1   1   1   0   1   1   2   1   0   1   2   1   1   0   1   1   0   1   0   1   2   2   1   1   0   2   1   2   1   1   1   1   2   1   0   1   1   1   0   0   1
 MK-4-14                0   0   1   0   2   2   1   0   2   1   1   1   0   2   1   1   1   0   1   0   2   0   2   1   0   1   1   2   1   0   2   2   0   1   0   0   1   2   1   1   2   1   0   1   0   0   2   0   1   1   1   1   0   1   2   0   1   2   1   1   0   1   1   2   1   1   1   0   0   0   1   1   0   1   1   1   1   1   0   1   1   0   0   1   1   1   2   0   0   1   1   0   0   2   2   1   2   0   2   0   1   0   1   1   0   2   0   0   1   0   1   1   1   2   2   0   1   1   1   1   0   1   1   2   2   1   1   2   1   0   1   1   1   0   1   2   1   1   1   2   1   0   2   2   1   1   0   1   2   1   2   2   1   2   1   1   2   2   1   1   2   1   0   1   1   2   0   0   2   2   1   1   0   2   1   1   0   0   1   2   2   1   1   0   2   1   2   0   1   1   1   2   1   0   1   1   1   2   0   0
 MK-4-15                0   0   1   0   2   1   1   0   2   1   1   1   0   2   1   1   1   0   1   1   2   0   1   1   1   1   1   2   1   1   2   2   0   1   0   1   2   2   1   1   1   1   0   1   1   0   2   0   1   1   1   1   0   0   2   0   0   1   2   1   0   2   1   1   1   1   1   0   0   1   2   2   2   1   1   1   1   1   0   1   1   0   0   1   1   1   2   2   1   1   1   0   0   2   2   0   2   0   2   0   1   0   1   1   0   2   0   0   1   0   1   1   1   1   2   1   1   1   1   1   0   1   1   2   2   1   1   2   1   0   1   0   1   0   1   2   0   1   1   2   1   0   2   2   2   1   0   1   2   1   2   2   1   2   0   1   1   2   2   1   1   1   0   1   1   2   0   0   2   2   1   1   0   2   1   0   0   0   2   1   2   1   1   0   2   2   2   0   1   0   1   2   1   0   1   1   1   1   0   0
 MK-4-16                0   0   1   0   2   2   1   0   1   2   1   1   1   2   1   1   1   1   1   1   2   0   1   1   1   1   1   2   1   1   2   1   0   1   0   1   2   2   1   1   1   1   0   1   1   1   2   0   1   1   1   1   0   0   2   0   1   1   2   0   0   2   1   1   1   0   0   1   0   0   2   2   1   1   1   1   1   1   0   2   0   0   0   0   1   1   2   2   1   1   1   0   1   1   2   0   2   0   2   1   1   0   1   1   1   2   0   1   1   0   1   1   1   1   2   1   1   1   1   1   0   1   1   1   2   1   1   1   1   0   1   0   1   0   1   2   0   1   1   2   1   0   2   1   1   1   1   1   2   1   2   2   1   2   0   1   1   1   2   1   1   1   0   1   1   2   0   0   2   1   1   1   0   1   1   0   1   0   2   2   2   0   1   1   2   2   2   0   1   0   1   2   1   0   2   1   1   1   0   0
 MK-5-1                 0   0   1   0   1   1   1   0   2   1   0   1   0   0   0   2   2   0   1   1   1   1   1   1   0   1   1   2   1   1   0   1   1   1   2   1   1   1   2   1   1   1   0   1   1   2   0   1   2   1   2   1   0   0   0   1   1   1   2   0   1   1   1   1   1   1   2   1   0   1   1   2   2   1   1   1   1   1   0   1   0   1   2   1   0   2   1   1   0   2   2   1   1   1   1   1   0   1   1   1   1   2   1   1   0   1   1   2   1   0   0   1   1   0   1   1   2   1   2   0   2   0   2   2   1   0   1   1   0   2   0   2   1   2   1   1   2   1   2   2   0   1   1   0   0   0   1   2   0   1   2   1   2   1   1   0   1   1   1   1   0   1   2   2   1   2   1   0   1   2   0   1   1   1   0   1   0   0   1   1   1   2   1   1   1   1   0   1   0   2   0   1   0   0   1   1   1   0   2   0
 MK-5-2                 0   0   1   0   1   2   1   0   2   1   0   1   0   0   0   2   2   0   1   1   1   1   1   1   0   1   0   2   1   1   0   1   1   1   2   1   2   0   2   1   1   1   0   0   1   2   0   0   2   2   2   1   0   0   0   1   1   1   2   0   1   1   1   1   1   1   2   1   0   0   1   2   2   1   1   1   2   1   0   1   0   2   2   1   0   2   1   1   0   2   2   1   1   0   1   1   0   1   1   1   1   2   1   1   0   1   1   2   0   1   0   1   1   0   0   1   2   1   2   0   2   1   2   2   1   0   1   1   0   2   0   2   1   2   1   2   1   1   2   2   0   1   1   1   0   0   1   2   1   1   2   1   2   1   1   0   1   1   1   0   0   1   2   2   1   1   1   0   1   2   0   1   1   1   0   1   0   0   1   1   1   2   1   1   2   1   0   1   0   2   0   1   0   0   1   1   1   0   1   1
 MK-5-3                 0   0   0   2   1   2   1   0   2   1   0   0   0   0   0   2   2   1   1   1   1   1   1   1   1   1   1   2   0   1   0   1   2   1   2   1   2   0   2   1   1   1   0   0   1   1   0   0   2   1   2   2   0   1   1   1   1   0   2   0   2   1   1   0   1   1   2   1   0   0   1   2   2   1   1   1   2   1   0   0   1   1   2   1   0   2   1   1   0   2   1   1   1   0   1   1   0   1   0   1   1   2   1   2   0   1   1   2   0   1   0   1   1   1   0   1   2   1   1   0   2   1   2   2   1   0   2   1   0   2   0   2   1   2   1   2   2   1   2   2   0   1   1   1   0   0   1   1   2   1   2   1   2   1   1   0   1   1   1   0   0   1   2   2   1   1   1   0   1   1   0   1   1   1   0   1   0   0   1   1   1   2   1   1   2   1   0   1   0   2   0   2   0   0   1   1   1   0   1   1
 MK-5-4                 0   0   0   2   2   2   1   0   1   1   1   1   0   0   0   2   2   1   1   1   1   1   1   1   1   1   1   1   0   1   0   1   2   1   2   1   2   0   2   1   1   1   1   0   1   1   0   1   2   1   2   2   0   1   1   1   1   0   2   0   2   1   1   0   1   1   1   1   0   0   2   1   2   1   1   1   2   1   0   0   0   1   2   1   0   2   1   1   0   2   2   1   1   1   1   1   0   1   0   1   1   2   1   2   0   1   1   2   0   1   0   1   1   1   1   1   2   1   2   0   2   1   1   2   1   0   2   1   0   2   0   2   1   0   1   2   2   1   2   2   0   0   1   1   0   0   1   1   2   1   2   1   1   1   0   0   1   0   1   1   1   1   2   1   1   1   2   0   0   1   0   1   1   1   0   1   0   1   1   1   0   1   1   1   2   1   0   1   0   2   0   2   0   1   2   1   1   0   1   1
 MK-5-5                 0   1   0   2   2   2   1   0   1   1   1   2   0   0   0   2   2   0   2   1   2   1   1   1   1   0   1   1   1   1   0   1   2   1   2   1   2   0   2   1   1   1   2   0   1   1   0   1   2   1   2   2   0   0   1   1   1   0   2   0   2   1   1   0   1   1   1   1   0   0   2   1   2   1   1   1   2   2   0   0   0   1   2   1   0   2   1   1   0   2   2   1   1   1   0   1   0   1   0   1   1   2   0   2   0   1   1   2   0   1   0   1   1   1   2   1   2   2   2   0   2   1   0   2   1   0   2   1   0   2   0   1   1   0   1   2   2   1   1   2   0   0   0   0   1   0   1   1   2   1   2   1   1   1   0   0   1   0   1   1   1   1   2   0   1   1   2   0   1   1   1   1   1   2   0   1   0   0   1   1   1   1   1   1   2   2   0   1   0   1   0   1   0   1   2   1   1   0   1   1
 MK-5-6                 0   1   0   1   2   1   1   1   1   1   1   2   0   0   1   2   2   0   2   1   2   1   1   1   1   0   1   1   2   1   0   1   2   1   1   1   2   0   1   2   1   1   2   0   0   1   0   1   2   1   2   2   1   0   1   1   1   0   2   0   2   1   0   0   2   1   2   1   0   0   2   1   2   1   1   1   2   2   1   0   0   1   2   1   0   2   1   1   0   2   0   1   1   1   0   0   0   1   0   1   1   1   0   2   1   1   1   2   0   1   1   1   1   1   2   1   2   2   2   1   2   1   0   2   1   0   2   1   0   1   0   1   2   0   1   2   1   1   0   2   0   0   0   1   0   0   1   1   2   1   2   1   0   1   0   0   1   0   1   1   1   1   2   1   0   2   2   0   2   1   1   0   1   2   1   2   0   0   1   1   1   0   1   1   2   2   1   1   0   1   0   2   0   1   2   1   1   0   1   1
 MK-5-7                 1   1   0   0   2   1   1   1   1   1   1   2   1   0   1   2   2   0   2   1   1   2   1   1   1   1   1   1   2   1   1   1   2   1   0   1   2   0   1   2   1   1   2   0   0   1   0   1   2   1   2   2   1   0   1   0   1   0   2   0   2   1   0   1   2   1   2   1   0   1   1   0   1   1   1   1   2   1   0   0   0   1   1   0   0   2   1   1   0   1   0   1   1   1   0   1   0   0   1   1   1   1   0   2   1   1   1   1   0   1   1   2   1   1   2   1   2   2   2   1   2   2   0   2   1   0   2   1   0   1   0   1   2   0   1   2   0   1   1   2   0   0   0   1   0   0   1   1   2   1   2   1   0   1   0   0   1   0   1   1   1   1   2   1   0   1   2   0   2   1   1   0   2   2   2   2   0   0   1   1   1   0   1   1   2   2   2   1   0   1   0   2   0   0   2   1   1   0   1   1
 MK-5-8                 1   1   0   0   2   1   0   1   1   1   1   2   1   0   1   1   2   0   2   0   1   2   1   1   1   1   1   1   2   1   1   1   2   1   0   1   2   0   1   2   1   0   2   1   0   2   0   1   2   1   2   2   1   1   1   0   1   1   2   0   2   1   0   1   2   2   2   1   0   2   1   0   1   1   2   1   2   1   0   0   1   1   1   1   0   2   1   1   0   1   0   0   1   1   0   1   1   1   1   1   1   1   0   2   0   1   1   1   0   1   2   1   1   1   2   0   2   1   2   1   2   2   0   2   1   0   2   1   0   1   0   2   2   0   1   2   0   1   0   2   0   0   0   1   0   0   2   2   2   1   2   1   0   1   0   0   1   0   1   1   1   1   2   1   1   0   2   0   2   1   1   0   2   2   2   2   0   1   1   1   1   0   1   2   2   2   2   1   0   1   1   1   0   0   2   1   0   0   1   2
 MK-5-9                 1   1   0   0   2   1   0   1   1   0   2   1   1   0   1   1   2   0   2   0   1   1   0   1   1   1   1   1   2   1   1   1   2   0   0   1   2   1   1   2   1   0   2   1   0   2   1   2   1   1   2   2   1   1   0   0   1   1   2   0   2   1   0   1   1   2   2   1   0   2   1   0   0   1   2   1   2   1   0   0   0   1   1   1   0   2   1   1   0   0   0   0   1   2   0   1   0   1   1   0   1   1   0   2   0   1   1   2   0   1   2   1   2   1   2   0   2   1   2   0   1   2   0   2   1   0   2   2   0   1   1   2   2   0   0   2   0   2   0   2   0   1   0   1   0   0   1   2   2   0   1   1   1   1   0   1   1   0   1   1   1   1   2   1   1   0   2   1   2   0   1   1   2   2   2   2   0   1   0   1   2   0   1   2   2   2   2   1   0   1   1   1   0   0   2   1   0   1   1   2
 MK-5-10                1   1   0   1   2   1   2   1   1   0   2   1   1   0   0   1   2   1   1   0   1   0   1   2   1   1   0   1   2   1   1   1   2   0   0   1   2   2   1   2   0   0   2   1   0   2   1   2   1   2   2   1   1   1   0   0   1   1   2   0   2   1   0   1   1   2   2   1   0   2   0   0   0   1   2   0   2   1   0   0   0   1   0   1   1   2   1   1   0   0   0   0   1   2   0   1   0   1   1   0   1   1   1   2   0   2   1   1   0   0   2   1   2   1   2   0   2   1   1   0   1   2   0   2   1   1   1   2   1   2   1   2   2   0   0   2   1   2   0   1   0   1   0   1   0   0   1   1   2   0   1   2   1   2   0   1   1   0   1   1   1   1   2   0   1   0   2   0   2   0   1   1   2   2   2   2   0   1   0   1   2   0   1   2   2   2   2   1   0   2   1   1   1   0   2   1   1   1   1   1
 MK-5-11                0   1   0   1   2   1   1   1   1   0   2   1   1   0   0   1   2   0   1   0   1   0   1   2   2   1   0   1   1   1   2   1   1   1   0   1   2   2   1   2   0   1   2   0   0   2   1   2   0   2   2   1   1   1   0   0   1   1   2   0   2   1   0   1   1   2   2   0   0   2   0   0   0   1   2   0   2   1   1   1   0   1   0   1   0   2   1   1   2   0   0   0   1   1   0   1   0   1   1   0   1   1   1   2   1   2   1   2   0   0   2   2   2   2   2   0   1   1   1   0   1   2   1   2   1   1   2   2   1   2   2   1   2   0   0   2   1   2   1   1   0   1   1   1   0   0   1   1   2   0   1   2   1   2   0   1   1   0   1   1   1   0   2   0   1   0   2   0   1   0   2   2   2   2   2   2   0   1   0   0   2   0   1   2   2   2   2   2   0   1   1   1   0   1   2   1   1   0   1   0
 MK-5-12                0   1   0   1   1   1   1   1   1   0   2   1   2   0   0   0   2   1   2   0   1   0   1   2   2   0   1   1   0   1   2   1   2   1   0   1   2   2   2   2   0   1   2   1   1   2   1   2   0   2   2   1   1   1   0   0   1   1   2   0   2   1   0   2   1   2   1   0   1   1   0   1   0   1   2   0   1   1   1   1   0   1   0   1   1   1   1   1   2   0   0   0   0   1   0   1   1   2   1   0   1   1   1   2   1   2   1   2   0   0   2   2   2   2   2   0   1   1   1   0   0   2   1   2   2   1   2   2   1   2   2   1   2   1   0   2   1   2   1   1   0   2   1   1   0   0   2   1   2   0   1   1   1   2   0   1   1   0   1   1   1   0   2   0   1   1   1   0   1   0   1   2   2   2   2   2   1   1   1   0   2   0   1   2   2   2   2   2   0   1   1   1   0   2   2   1   0   0   1   0
 MK-5-13                0   2   0   0   2   1   0   1   1   0   2   1   2   0   0   0   2   1   2   0   1   0   1   2   1   0   1   1   0   1   2   1   2   1   1   1   2   2   2   2   0   1   2   1   1   2   1   1   2   1   1   1   1   1   0   0   0   1   2   0   2   1   0   2   1   2   1   1   0   2   1   1   0   2   2   0   1   1   1   2   0   1   0   1   1   1   1   1   2   0   0   0   0   1   0   1   2   2   0   1   1   1   1   2   1   2   1   1   1   1   2   2   2   2   2   0   1   1   1   0   0   2   2   2   2   1   2   2   1   2   1   0   2   1   1   2   1   2   2   2   0   2   1   0   0   1   1   1   2   0   1   1   1   2   0   1   1   0   1   1   1   0   2   0   1   2   1   0   1   0   1   1   2   1   2   2   1   1   1   0   2   0   1   2   2   2   2   2   0   1   1   0   1   2   2   1   0   0   2   0
 MK-5-14                0   2   0   1   2   1   0   1   1   0   2   1   2   0   0   0   2   0   2   0   1   0   1   2   1   0   1   1   0   1   2   1   2   1   1   1   2   2   2   2   0   1   1   1   1   2   1   1   1   1   1   1   1   1   1   0   0   1   2   1   2   1   0   1   1   2   0   0   1   2   1   1   0   2   2   0   1   1   1   2   0   1   0   1   1   1   1   1   2   1   1   0   0   1   0   1   2   2   0   1   1   1   1   2   1   2   1   0   1   1   2   2   2   2   1   0   1   1   2   0   0   2   2   2   2   1   2   2   1   2   1   0   2   1   1   1   1   1   2   1   1   2   1   0   0   1   1   1   2   0   2   2   1   1   0   1   1   1   1   1   1   0   2   0   1   2   1   0   1   0   1   0   2   2   2   2   1   1   1   0   2   0   0   2   2   2   2   1   0   1   1   0   1   2   2   1   0   0   2   0
 MK-5-15                0   2   0   1   2   2   0   1   1   0   2   1   2   0   0   0   2   0   1   0   1   0   2   2   1   0   1   1   0   1   2   1   2   1   1   0   2   2   1   2   0   1   1   1   1   2   0   1   1   1   1   1   1   1   1   1   1   1   2   1   2   1   0   0   1   2   1   0   1   1   2   1   0   2   2   0   2   1   1   2   0   1   0   1   1   1   1   1   2   0   1   0   1   1   0   2   2   1   0   1   0   0   0   1   2   2   1   0   2   1   2   2   2   2   1   0   1   1   2   0   0   2   2   2   0   1   1   2   1   2   0   0   2   1   1   0   1   2   2   0   1   2   1   0   0   1   1   1   2   0   2   2   1   1   1   1   1   1   1   0   1   0   2   0   1   2   1   1   1   0   2   0   1   2   2   2   1   1   1   0   2   0   0   2   2   2   2   0   0   1   1   0   1   2   2   0   0   0   2   0
 MK-5-16                0   2   0   1   1   2   1   1   1   0   2   1   2   0   1   1   2   1   1   0   1   1   2   2   1   0   1   1   0   1   2   1   2   1   1   0   1   1   1   2   1   2   1   1   0   1   0   1   1   1   1   1   1   1   0   1   1   1   1   1   2   1   0   0   1   2   1   0   1   1   2   1   0   1   1   0   2   1   0   2   0   1   0   1   1   1   1   1   2   0   1   0   1   1   1   0   1   1   0   1   0   1   1   0   2   2   1   0   2   1   2   2   1   1   1   0   1   1   2   0   0   2   2   2   0   1   1   2   1   2   1   0   2   2   1   0   1   1   2   0   2   2   1   0   0   1   1   1   1   0   1   1   1   1   1   1   1   1   1   0   1   0   2   0   1   2   0   1   1   1   2   0   1   2   2   2   1   1   1   0   1   1   0   2   2   1   1   0   0   1   1   1   1   2   2   0   1   0   2   0
 MK-6-1                 0   1   0   1   0   1   2   0   0   1   1   2   1   0   0   1   0   1   2   2   0   1   1   0   2   0   2   1   0   0   1   1   1   0   1   0   1   0   1   1   1   0   1   2   2   2   1   2   2   0   0   2   1   1   1   2   2   2   0   1   0   2   2   0   2   1   1   1   0   0   2   0   0   1   2   1   2   0   1   2   0   2   0   1   0   2   1   1   2   0   1   0   0   1   2   1   1   1   2   0   1   1   0   1   2   0   2   1   0   1   1   0   2   1   1   1   2   2   1   1   2   1   1   0   2   1   2   1   1   1   1   0   2   1   0   2   2   1   2   1   0   1   2   0   1   2   1   2   0   1   0   2   1   0   1   1   0   1   2   0   1   0   1   2   1   1   1   0   1   1   2   0   1   0   1   1   2   1   1   1   1   0   1   2   1   0   1   1   1   1   0   1   1   2   0   1   1   1   2   2
 MK-6-2                 0   1   1   1   0   1   2   0   0   1   1   2   1   0   0   1   1   1   2   2   0   1   1   0   2   0   1   1   0   0   1   1   2   0   1   0   2   0   1   1   1   0   1   2   2   2   1   2   2   0   0   2   1   1   1   2   2   2   0   1   0   2   2   0   1   1   1   1   0   1   1   1   1   2   2   1   2   1   1   2   0   2   0   1   1   2   1   0   2   0   1   0   0   1   2   0   1   1   2   0   1   1   0   1   2   0   2   1   0   2   1   1   2   1   1   1   2   2   1   1   2   1   1   0   2   1   2   1   1   1   1   1   2   0   0   2   2   1   1   1   0   1   2   0   1   2   1   1   0   2   0   1   1   0   1   1   0   1   2   0   1   0   1   1   1   1   1   1   1   1   2   0   1   0   2   1   2   1   1   0   1   0   2   2   1   0   1   1   1   1   0   1   1   2   0   1   1   1   1   2
 MK-6-3                 0   1   2   0   1   1   2   0   1   1   2   2   1   0   0   1   1   1   2   2   0   2   1   0   2   0   1   0   0   0   1   1   2   0   1   0   2   1   0   1   1   0   2   2   2   2   1   2   2   0   1   2   1   1   1   2   2   2   0   1   0   2   2   0   1   1   2   1   0   2   1   1   1   2   2   1   2   1   1   2   0   2   0   1   1   2   0   0   2   1   1   0   0   1   2   1   1   1   2   0   1   1   0   1   2   0   2   1   0   2   2   2   2   1   1   1   2   2   1   2   1   1   1   0   1   1   2   1   1   1   2   1   2   0   0   2   2   1   1   1   0   1   2   0   1   2   0   1   0   0   0   1   1   0   1   1   0   1   2   0   1   1   1   1   1   0   2   1   1   1   2   0   1   0   2   0   2   1   2   0   1   1   2   2   1   0   1   1   1   1   0   1   1   2   0   0   1   1   1   2
 MK-6-4                 1   1   2   0   1   1   2   0   0   1   2   2   1   0   0   1   1   1   2   2   0   2   1   0   1   2   1   0   0   0   0   1   2   0   1   0   1   1   0   1   1   0   2   2   2   2   1   2   1   0   1   2   1   1   1   2   1   2   0   1   0   2   2   0   1   1   2   1   0   2   1   1   1   2   1   1   2   1   1   2   1   2   0   2   1   2   0   0   2   1   1   1   0   0   2   1   1   1   2   0   1   1   0   0   2   1   2   1   0   2   2   2   2   1   1   1   2   2   2   2   2   0   1   0   1   1   2   1   2   1   2   1   2   0   1   2   1   1   1   1   0   0   2   0   1   2   0   1   0   0   0   1   1   0   0   2   1   0   2   0   1   0   1   1   1   0   2   1   1   1   2   0   1   0   2   0   2   1   2   0   1   1   2   0   1   0   1   1   2   1   0   1   1   2   0   0   1   1   1   1
 MK-6-5                 1   1   2   1   1   1   1   0   0   1   2   2   1   0   0   1   1   1   1   2   0   2   1   0   1   1   1   0   0   0   0   1   2   0   1   0   0   1   0   1   1   0   2   2   2   2   1   2   1   1   1   2   1   1   1   2   1   2   0   1   0   2   2   0   1   1   2   2   0   2   1   1   1   2   0   2   1   1   1   2   1   2   0   1   1   2   0   1   2   1   1   1   0   0   2   0   2   1   2   0   1   1   0   0   2   1   2   1   1   2   1   2   2   1   2   1   2   2   2   2   2   0   1   0   1   1   2   1   2   1   2   1   2   0   2   2   1   0   1   1   1   0   2   0   1   2   1   0   0   0   0   1   1   1   0   2   1   0   2   0   1   1   1   1   1   0   2   0   1   1   1   1   1   0   2   0   1   1   2   2   2   1   2   0   1   0   1   1   2   1   0   1   0   2   1   0   1   1   2   1
 MK-6-6                 1   1   2   1   1   1   2   0   0   1   1   2   1   1   0   0   1   1   1   2   0   2   1   0   1   1   1   0   0   0   1   1   2   0   1   0   0   1   0   1   1   0   2   2   2   2   1   2   1   1   1   1   1   1   1   2   1   2   1   1   1   2   2   0   1   1   2   1   0   2   1   1   0   2   0   2   1   1   1   2   1   2   0   1   1   2   0   1   2   1   2   1   0   0   2   0   1   1   2   0   1   1   0   0   2   0   0   1   1   2   1   1   2   1   2   1   2   2   2   2   2   0   1   0   1   1   2   1   2   1   2   1   2   0   2   2   1   0   1   1   2   0   2   0   2   2   1   0   1   0   0   1   1   1   1   2   2   0   2   1   1   1   1   1   0   0   2   0   1   1   1   1   1   0   2   0   1   1   2   2   2   1   2   1   1   0   1   1   2   2   1   1   0   2   1   0   0   1   2   1
 MK-6-7                 0   1   2   2   1   1   2   1   0   1   1   2   1   1   0   0   1   1   1   2   0   2   0   0   1   1   1   0   1   1   1   1   1   0   1   0   0   1   0   1   1   0   2   2   2   2   1   2   1   1   1   1   1   1   1   2   1   2   1   1   1   2   1   1   1   1   2   1   0   2   1   1   0   2   1   2   1   1   1   2   1   2   0   1   0   2   0   1   1   1   2   1   0   0   2   1   1   1   2   1   1   1   0   0   2   1   0   1   1   2   1   1   1   1   2   1   1   2   2   2   2   0   0   0   1   2   2   1   2   1   2   1   2   0   2   2   1   0   0   1   2   0   2   0   2   2   1   0   1   0   0   1   1   1   1   1   2   0   2   1   1   1   1   1   0   1   2   0   1   2   1   1   1   0   2   0   0   1   2   2   2   0   2   1   1   1   1   1   2   2   1   1   1   2   1   0   0   1   1   1
 MK-6-8                 1   1   1   2   0   1   2   1   0   1   1   1   2   2   0   0   1   0   2   1   0   2   0   0   1   1   1   0   1   1   1   1   1   0   0   0   0   1   1   1   2   0   1   2   2   2   1   2   1   1   1   1   1   1   1   2   1   2   1   1   1   2   0   1   1   1   2   1   0   1   1   1   0   2   1   2   1   1   1   2   1   2   1   1   0   2   0   1   1   1   2   2   0   0   2   1   1   0   1   1   2   1   0   0   1   0   0   1   1   2   1   1   1   1   2   1   1   2   2   2   2   0   0   0   1   2   2   1   1   1   2   1   2   0   1   2   1   0   1   1   2   0   2   0   1   1   1   0   1   0   0   1   1   2   1   0   2   0   2   1   1   1   1   1   0   1   2   1   1   2   1   2   0   0   2   0   0   1   2   2   2   0   2   1   1   1   0   1   1   2   1   2   1   1   1   0   0   1   1   1
 MK-6-9                 1   1   2   2   1   1   2   1   0   1   1   0   2   2   0   0   1   0   2   0   0   2   0   2   1   1   1   0   1   1   2   1   1   0   1   1   0   1   1   1   2   0   1   2   1   2   1   2   1   1   1   0   1   1   1   1   0   1   0   1   1   2   0   1   2   0   2   1   0   1   1   1   1   2   1   2   1   1   1   2   0   2   2   2   1   2   0   1   1   1   2   2   1   0   2   1   1   0   2   0   1   1   0   0   0   0   0   1   2   1   1   1   1   1   2   1   1   1   2   2   2   0   0   0   2   2   1   1   1   1   2   1   2   0   1   1   1   0   1   1   2   1   2   1   1   1   2   0   1   1   0   0   1   2   1   0   2   0   2   1   1   1   1   1   0   1   2   1   1   2   2   2   0   0   1   0   1   1   2   2   1   0   2   1   1   1   0   1   1   2   1   2   1   1   1   0   1   0   1   1
 MK-6-10                1   1   2   2   1   1   2   1   0   1   1   1   2   2   0   0   1   0   2   0   0   2   1   2   1   1   1   0   1   1   2   1   1   0   1   1   0   1   0   1   1   0   0   2   1   1   1   1   1   0   1   1   1   1   1   1   0   1   0   1   1   2   0   1   1   0   2   1   0   1   1   0   1   2   1   2   1   1   1   2   0   2   2   1   1   1   1   1   1   1   1   2   1   1   2   1   2   0   2   0   1   1   0   0   0   0   0   1   2   1   1   1   1   1   2   1   1   1   1   2   2   0   0   0   1   2   2   1   1   1   2   1   1   1   1   1   1   0   1   1   2   1   2   1   1   1   2   0   1   1   0   0   1   0   1   0   2   0   2   0   1   1   1   2   1   1   2   1   1   2   2   2   0   0   1   0   1   1   2   2   1   0   2   1   1   1   0   0   0   2   1   2   1   1   1   1   1   0   1   1
 MK-6-11                1   1   2   2   1   1   2   1   0   1   1   1   2   2   2   0   1   0   2   0   0   2   1   2   1   1   1   0   1   1   2   0   1   0   1   1   0   0   0   1   1   0   0   2   1   1   1   1   1   0   1   0   0   1   1   0   0   1   0   1   1   1   0   1   1   0   2   1   0   1   1   0   1   2   2   2   1   1   1   2   0   2   2   2   0   1   1   1   1   1   1   2   2   1   2   1   2   1   2   0   1   0   0   0   0   0   0   1   2   1   1   2   1   1   2   1   1   0   1   2   1   0   1   0   1   2   2   1   1   1   2   1   1   1   1   1   1   0   0   1   2   1   1   1   1   1   2   0   2   2   0   0   1   0   1   0   2   0   2   0   1   1   1   2   1   0   2   1   1   1   2   2   0   0   1   0   1   1   2   2   2   1   2   1   0   1   0   0   0   2   1   2   1   0   1   0   2   0   1   1
 MK-6-12                1   1   2   2   2   0   2   2   0   1   1   0   2   2   0   1   1   0   1   0   0   1   1   1   1   1   1   0   1   1   2   0   1   0   2   1   0   0   0   1   1   0   0   2   1   1   1   1   1   0   1   0   0   1   0   0   0   1   0   1   1   1   0   1   1   0   2   1   0   1   1   0   1   2   2   2   1   1   1   2   0   2   2   2   0   1   1   1   1   1   1   2   2   1   2   1   2   1   2   0   1   0   0   0   0   0   0   1   2   0   1   2   1   1   2   1   1   0   0   2   2   0   1   0   1   2   2   1   2   2   2   1   1   1   1   1   0   1   0   1   2   1   1   1   1   1   2   0   2   2   1   0   0   0   1   0   1   0   2   0   1   1   1   2   1   0   2   1   1   1   2   2   0   0   1   0   1   0   2   2   2   1   2   1   0   1   0   1   0   2   0   2   1   2   1   0   2   0   1   1
 MK-6-13                1   1   2   2   2   0   2   2   1   1   1   0   2   2   1   1   1   1   1   1   0   1   0   1   1   0   0   0   1   1   1   0   1   0   1   1   0   0   0   0   1   0   0   2   2   1   0   2   1   0   1   0   1   1   0   0   0   1   0   1   1   0   0   1   1   0   2   1   0   1   1   1   1   2   2   2   1   1   1   2   0   2   2   2   0   1   1   1   1   1   1   2   2   1   1   1   2   1   2   0   1   0   0   1   0   0   0   1   2   0   2   1   1   1   2   1   1   1   0   2   1   0   1   0   1   1   1   1   2   2   2   1   0   1   1   1   0   1   0   1   2   1   1   1   1   1   1   0   2   2   1   0   0   0   1   1   0   0   1   1   1   1   2   2   1   1   2   1   1   0   2   2   0   1   1   0   1   0   1   2   2   1   2   1   0   1   0   1   0   1   0   2   0   2   1   0   2   0   1   1
 MK-6-14                1   0   2   2   2   0   1   1   1   1   1   0   2   2   1   1   1   1   1   1   1   1   0   0   1   0   0   0   1   2   1   0   1   0   1   1   0   0   0   1   1   0   0   2   2   2   0   2   1   0   1   0   1   1   0   0   0   1   1   1   1   1   0   1   1   0   1   1   0   1   1   1   1   1   1   2   1   1   0   1   0   2   2   2   0   1   1   1   1   0   2   2   2   0   1   1   2   0   2   0   1   0   1   0   0   1   0   1   1   1   2   1   1   1   2   1   1   0   0   2   1   0   1   0   1   1   1   1   2   2   2   1   0   1   1   1   0   1   0   1   2   1   1   1   1   1   1   0   2   2   1   0   0   1   1   1   0   0   1   1   1   2   2   2   1   2   2   1   1   0   2   2   0   1   1   0   1   0   1   2   2   1   2   1   1   1   0   1   0   1   0   2   1   2   1   0   2   0   0   0
 MK-6-15                1   0   2   2   2   0   2   1   1   2   1   0   1   1   1   1   1   1   1   1   1   1   0   0   2   1   0   0   1   2   0   1   1   0   1   1   0   0   0   1   1   0   1   2   2   2   1   1   1   0   1   0   1   2   0   0   0   1   2   1   1   1   0   0   2   0   1   1   0   1   1   1   1   2   1   2   1   2   0   1   1   2   2   2   0   1   1   1   1   0   2   2   2   0   1   1   2   0   2   1   1   0   1   0   0   1   0   1   1   0   1   1   2   0   2   1   0   0   0   1   1   0   1   0   2   1   1   1   1   2   2   1   1   1   1   1   0   1   0   1   2   1   1   1   1   1   1   0   2   2   1   0   0   1   1   0   1   0   1   1   1   2   2   2   1   2   1   1   1   0   1   2   0   1   1   1   1   0   1   1   1   1   2   1   1   1   0   1   1   1   0   2   1   2   1   0   2   0   0   0
 MK-6-16                1   0   1   2   2   0   2   2   1   2   0   0   1   1   1   1   1   1   0   1   1   0   0   1   2   1   0   0   1   2   0   1   1   0   1   1   0   0   0   1   1   0   1   1   2   2   1   1   1   0   1   0   1   2   0   0   0   2   2   1   1   1   0   0   2   0   1   1   0   1   1   1   1   2   0   2   1   2   0   1   0   2   2   2   0   1   1   1   1   0   1   2   2   0   1   1   2   0   2   1   1   1   1   1   0   1   0   1   1   0   1   1   1   0   2   1   0   0   0   1   0   0   1   0   2   1   1   1   1   2   2   2   1   1   1   1   1   1   0   1   2   1   1   1   1   1   2   0   1   2   1   0   0   1   1   0   1   0   1   0   1   2   2   2   0   2   1   1   1   0   2   2   0   1   1   1   1   0   1   0   1   1   2   1   1   1   0   1   1   1   0   2   1   2   2   0   2   0   0   0
 
!****************************************** Phenotypic Data **********************************************************
!-100.0 is resevred for missing phenotype
SimulatedTrait1        10.1822   12.7390    9.9455    9.2896   10.2595    9.8011   10.2485   11.1672    9.9133    9.0016    9.5943   10.0998    8.0655    9.4407    9.5367    9.2872   10.6588    9.7479    7.8995   12.1132    9.3855    8.6256    9.1433    9.8988   10.6007    9.4168    9.9101   10.0639   10.4257    9.5081   11.4731    9.7389    9.1575    9.2330    9.7067    8.1169    9.4015    9.6266   10.5963   10.5160   10.9100   10.1396   10.3456    9.0928    7.4845    9.8900    8.7525    9.2704   12.1614    8.3021   11.7130   10.8739   12.1351    9.8246    9.1639    8.1537    9.9855   10.6602   11.8294    8.6407   10.2151   10.6535    8.8681    8.2612   10.9663   12.1219   10.1628    9.9812    9.4052    9.9531    9.6449   11.2689    8.7918    9.3642    8.3113    9.7837    9.3513   11.1988   11.1328   13.1173    9.9744   10.0616    9.5174    9.5932   10.6725   11.1744   10.2321   10.0253   10.2783   10.6387   12.0839    9.6197   12.0883    8.7340    9.4916    8.1043   10.9004   10.0510    9.7189   10.6589   10.2746    9.0770   11.5928   10.8964    9.7632   10.5874    9.6227   11.0157    9.3168    9.7998    9.9408    9.8932    8.8728   10.0932   10.7195    9.1177   10.0343    9.2795   10.2577    8.4803   10.0322   10.6746   10.0554   10.2026    8.3991   10.2634    9.0551   12.9562   11.9163   10.5600   10.1541   10.3937    9.5062    9.8946    8.8262   13.1321   11.3977   11.8780    9.4135    8.1024    9.9364    9.1024    9.0270   10.5417   11.1951   10.9481    9.6885    8.5505    9.9421   10.7839    9.2557   11.1915    9.0642    9.3636    8.8105    9.5014    7.9804    9.8393   10.9283   10.4337    9.8737    9.3854   10.1759   10.1947   10.8403    8.7349   11.3397   12.7541    9.9250    9.3428    7.0229    9.2903    8.1945   10.3603   11.1965   11.3081   10.1020   10.5331    9.0446    9.4691    8.3042    9.8534   10.4427    9.5287    9.5044   10.2084    8.7438   11.2744    9.8889   10.0843   10.5479   11.3909    9.0359    9.0247   10.4555   11.6982    9.1546   10.6080   10.9319    9.6829
 
