# Supplementary material for: Inclusive Composite Interval Mapping of QTL by Environment Interactions in Biparental Populations
Source: PLoS One. 2015 Jul 10;10(7):e0132414. doi: 10.1371/journal.pone.0132414 (PMC4498613; doi:10.1371/journal.pone.0132414)
Supplement: S2 File — (ZIP) [file pone.0132414.s002.zip › F2 population/e=1/run_00111.met]

!**********************Note: lines staring with "!" are remarks and will be ignored in the program********************
!*********************************General Information**********************************
!Assuming F1 = P1 x P2, populations available in QTL IciMapping are: 
!  1, P1BC1F1 = P1 x F1, the first backcrossing where P1 is used as the recurrent parent;
!  2, P2BC1F1 = P2 x F1, the first backcrossing where P2 is used as the recurrent parent;
!  3, F1DH, F1-derived doubled haploids; 
!  4, RIL or F1RIL, recombination inbred lines through the repeated selfing of F1;
!  5, P1BC1RIL, recombination inbred lines through the repeated selfing of P1BC1F1;
!  6, P2BC1RIL, recombination inbred lines through the repeated selfing of P2BC1F1;
!  7, F2, the selfing generation of F1;
!  8, F3, the selfing generation of F2;
!  9, P1BC2F1, the second backcrossing where P1 is used as the recurrent parent; 
! 10, P2BC2F1, the second backcrossing where P2 is used as the recurrent parent;
! 11, P1BC2RIL, recombination inred lines through the repeated selfing of P1BC2F1; 
! 12, P2BC2RIL, recombination inred lines through the repeated selfing of P2BC2F1; 
! 13, P1BC1F2, the selfing generation of P1BC1F1; 
! 14, P2BC1F2, the selfing generation of P2BC1F1; 
! 15, P1BC2F2, the selfing generation of P1BC2F1; 
! 16, P2BC2F2, the selfing generation of P2BC2F1; 
! 17, P1BC1DH, P1BC1F1-derived doubled haploids; 
! 18, P2BC1DH, P2BC1F1-derived doubled haploids; 
! 19, P1BC2DH, P1BC2F1-derived doubled haploids; 
! 20, P2BC2DH, P2BC2F1-derived doubled haploids; 
   7      !Mapping Population (see remarks above)
   2      !Mapping Function (1 for Kosambi; 2 for Haldane; 3 for Morgan)
   2      !Marker Space Type (1 for intervals; 2 for positions)
   1      !Marker Space Unit(1 for centiMorgans; 2 for Morgan)
   6      !Number of Chromosomes (or Linkage Groups)
 200      !Size of the mapping population
   1      !Number of environments
 
!***************************************** Chromosomes and Linkage Maps **********************************************
!Chromosome                 NumMarkers
-CH1                        16
-CH2                        16
-CH3                        16
-CH4                        16
-CH5                        16
-CH6                        16
!Linkage map (Marker name followed by position or the interval length)
 MK-1-1                1     0.000
 MK-1-2                1    10.000
 MK-1-3                1    20.000
 MK-1-4                1    30.000
 MK-1-5                1    40.000
 MK-1-6                1    50.000
 MK-1-7                1    60.000
 MK-1-8                1    70.000
 MK-1-9                1    80.000
 MK-1-10               1    90.000
 MK-1-11               1   100.000
 MK-1-12               1   110.000
 MK-1-13               1   120.000
 MK-1-14               1   130.000
 MK-1-15               1   140.000
 MK-1-16               1   150.000
 MK-2-1                2     0.000
 MK-2-2                2    10.000
 MK-2-3                2    20.000
 MK-2-4                2    30.000
 MK-2-5                2    40.000
 MK-2-6                2    50.000
 MK-2-7                2    60.000
 MK-2-8                2    70.000
 MK-2-9                2    80.000
 MK-2-10               2    90.000
 MK-2-11               2   100.000
 MK-2-12               2   110.000
 MK-2-13               2   120.000
 MK-2-14               2   130.000
 MK-2-15               2   140.000
 MK-2-16               2   150.000
 MK-3-1                3     0.000
 MK-3-2                3    10.000
 MK-3-3                3    20.000
 MK-3-4                3    30.000
 MK-3-5                3    40.000
 MK-3-6                3    50.000
 MK-3-7                3    60.000
 MK-3-8                3    70.000
 MK-3-9                3    80.000
 MK-3-10               3    90.000
 MK-3-11               3   100.000
 MK-3-12               3   110.000
 MK-3-13               3   120.000
 MK-3-14               3   130.000
 MK-3-15               3   140.000
 MK-3-16               3   150.000
 MK-4-1                4     0.000
 MK-4-2                4    10.000
 MK-4-3                4    20.000
 MK-4-4                4    30.000
 MK-4-5                4    40.000
 MK-4-6                4    50.000
 MK-4-7                4    60.000
 MK-4-8                4    70.000
 MK-4-9                4    80.000
 MK-4-10               4    90.000
 MK-4-11               4   100.000
 MK-4-12               4   110.000
 MK-4-13               4   120.000
 MK-4-14               4   130.000
 MK-4-15               4   140.000
 MK-4-16               4   150.000
 MK-5-1                5     0.000
 MK-5-2                5    10.000
 MK-5-3                5    20.000
 MK-5-4                5    30.000
 MK-5-5                5    40.000
 MK-5-6                5    50.000
 MK-5-7                5    60.000
 MK-5-8                5    70.000
 MK-5-9                5    80.000
 MK-5-10               5    90.000
 MK-5-11               5   100.000
 MK-5-12               5   110.000
 MK-5-13               5   120.000
 MK-5-14               5   130.000
 MK-5-15               5   140.000
 MK-5-16               5   150.000
 MK-6-1                6     0.000
 MK-6-2                6    10.000
 MK-6-3                6    20.000
 MK-6-4                6    30.000
 MK-6-5                6    40.000
 MK-6-6                6    50.000
 MK-6-7                6    60.000
 MK-6-8                6    70.000
 MK-6-9                6    80.000
 MK-6-10               6    90.000
 MK-6-11               6   100.000
 MK-6-12               6   110.000
 MK-6-13               6   120.000
 MK-6-14               6   130.000
 MK-6-15               6   140.000
 MK-6-16               6   150.000
!*********************************** Marker Types ********************************************************************
!Co-dominant marker: When heterozygote F1 is present, P1 is coded as 2, F1 is coded as 1, and P2 is coded as 0; Otherwise, P1 is coded as 2, and P2 is coded as 0. 
!Dominant marker: When heterozygote F1 is present, P1 and F1 are coded as 12, and P2 is coded as 0; Otherwise, P1 is coded as 2, and P2 is coded as 0.  
!Recessive markers: When heterozygote F1 is present, P1 is coded as 2, and F1 and P2 are coded as 10; Otherwise, P1 is coded as 2, and P2 is coded as 0. 
!Missing marker is coded as -1. 
 MK-1-1                 2   2   0   2   1   0   0   0   0   1   2   0   0   1   1   2   0   1   1   0   1   1   1   0   1   2   0   1   2   1   0   1   1   1   0   1   1   1   1   0   0   0   2   0   0   1   2   0   1   1   1   1   0   2   1   1   2   1   1   1   1   2   2   2   2   1   1   2   1   2   1   1   1   2   0   2   1   1   2   2   2   2   0   2   1   0   0   1   1   1   0   1   0   2   1   2   0   0   1   1   1   2   1   1   0   1   2   1   0   0   2   1   1   1   1   0   1   1   2   1   2   2   1   1   1   1   0   1   2   2   2   2   1   1   1   1   0   2   1   1   1   1   1   0   2   0   1   2   1   1   1   0   1   1   2   0   0   1   2   1   1   2   1   2   2   2   0   1   1   1   1   1   1   0   0   1   1   1   1   1   2   2   1   1   0   1   2   1   1   0   1   1   2   1   1   0   2   1   1   1
 MK-1-2                 2   1   1   2   1   0   0   0   0   1   2   0   0   1   1   1   1   1   1   0   1   1   0   0   1   1   0   1   2   1   0   1   1   1   0   0   1   1   1   1   0   0   2   0   0   1   1   0   2   1   1   1   0   2   1   1   2   1   1   1   2   2   2   1   2   1   1   2   1   2   1   1   1   2   1   2   1   1   2   2   2   2   0   2   1   1   1   1   0   1   0   1   0   2   1   2   1   0   1   1   1   2   1   1   0   1   2   1   0   0   2   1   1   1   1   0   0   1   2   1   2   0   1   2   1   1   1   1   2   2   2   2   1   2   1   1   0   2   0   0   0   1   1   0   2   1   2   2   1   2   1   0   1   1   1   0   0   1   2   1   0   2   1   2   2   2   0   1   0   1   1   2   1   0   0   2   1   1   1   1   1   1   1   2   0   0   2   1   1   0   1   1   2   1   1   1   2   1   0   1
 MK-1-3                 1   1   1   2   1   0   0   0   0   0   1   0   0   1   1   1   1   1   1   0   1   1   0   0   1   1   0   1   2   1   0   1   1   1   0   0   1   1   1   1   0   1   2   0   0   2   0   0   2   1   1   1   0   2   1   1   1   1   1   1   2   2   2   1   1   1   1   2   1   2   1   0   1   2   1   2   1   1   2   2   2   2   0   2   1   1   1   1   0   2   0   1   0   2   1   2   1   0   1   1   1   2   1   1   1   1   2   1   0   0   2   2   1   1   2   0   0   1   1   1   1   0   1   2   1   1   1   0   1   2   2   2   0   1   1   1   0   2   0   0   1   1   1   0   2   0   2   1   1   1   1   0   1   1   1   1   0   1   2   1   0   2   1   2   2   1   0   1   2   1   1   1   1   0   0   2   1   1   1   1   1   1   1   2   0   0   2   1   1   0   2   1   2   1   1   2   2   1   0   1
 MK-1-4                 0   1   1   2   1   0   0   0   1   0   1   0   0   1   1   1   0   1   1   0   1   0   0   1   0   0   0   1   2   1   0   0   1   1   0   0   1   1   2   1   0   1   2   0   0   2   0   0   2   0   0   1   0   2   1   1   1   1   1   1   2   2   2   1   2   1   2   2   1   2   1   0   1   2   1   0   1   1   2   2   2   2   0   2   1   1   1   1   0   2   0   0   0   2   1   1   0   0   1   1   0   2   1   2   1   1   2   1   0   0   2   2   0   1   2   1   0   1   1   1   1   0   1   2   1   1   1   0   1   2   1   2   0   2   1   2   0   2   0   0   1   1   1   0   2   0   2   1   1   1   1   0   1   0   1   1   0   0   2   1   0   2   1   2   2   1   0   1   2   1   1   1   1   0   1   2   2   1   1   1   1   1   1   2   0   1   2   1   0   0   1   1   1   0   1   2   2   1   0   1
 MK-1-5                 0   1   1   2   1   0   1   0   1   1   1   1   0   1   1   1   0   1   1   0   1   0   0   1   0   0   0   1   1   1   0   0   1   1   0   1   1   1   2   1   0   2   2   0   1   2   0   0   1   0   0   1   0   2   1   0   1   1   1   1   2   2   1   1   2   1   2   2   2   1   0   0   1   2   1   0   1   1   1   2   2   2   0   2   1   1   1   1   0   1   0   0   0   2   1   1   0   0   1   1   0   2   1   2   1   1   1   1   0   0   2   2   1   1   2   1   0   1   1   1   1   0   1   2   1   1   1   1   1   2   1   2   0   1   1   0   0   1   0   0   1   0   1   0   2   0   1   1   1   1   1   0   1   0   1   1   0   0   2   1   0   1   1   2   2   2   0   1   2   1   1   1   0   0   1   1   2   1   1   1   1   1   1   2   0   1   2   1   0   0   1   1   1   0   1   2   2   1   0   1
 MK-1-6                 0   1   1   2   1   0   1   0   1   1   1   1   0   2   1   1   0   1   1   1   1   0   1   1   1   0   1   1   1   1   0   0   1   2   0   1   1   1   2   1   0   2   2   0   0   2   0   0   1   0   0   1   0   1   0   0   1   1   1   1   2   2   1   1   1   1   1   2   2   1   0   1   1   2   1   0   1   0   1   1   2   2   0   2   1   2   1   1   0   1   0   0   0   2   1   1   0   0   1   0   0   2   1   2   1   1   1   1   0   0   2   1   1   0   2   2   0   1   1   1   1   0   1   1   1   1   1   1   1   2   0   1   1   2   1   0   0   1   0   0   1   0   1   0   2   1   1   2   1   1   1   0   0   1   0   1   1   1   1   1   0   1   2   2   2   2   0   1   2   1   1   0   0   0   1   1   2   1   1   1   1   0   1   1   0   0   2   2   0   0   1   1   1   0   1   2   1   1   0   1
 MK-1-7                 0   1   1   2   1   0   1   0   1   1   1   1   0   2   1   1   0   1   0   1   0   1   1   1   1   0   1   1   2   1   1   0   1   2   1   1   1   1   2   1   0   1   2   0   0   2   0   1   1   0   1   2   0   1   1   0   1   1   1   1   2   2   1   1   1   0   1   2   2   0   0   1   1   2   1   1   1   0   0   1   2   2   0   2   1   2   1   1   0   1   0   1   0   2   0   1   0   0   1   0   0   2   1   2   1   1   1   1   0   0   1   1   1   1   2   2   0   2   0   1   1   0   1   1   1   1   1   1   1   2   0   1   1   2   1   0   0   1   1   0   2   0   1   0   2   1   1   2   1   1   1   0   0   1   1   1   1   1   1   1   0   1   1   1   2   2   0   1   2   1   0   0   0   1   1   0   1   1   1   0   1   0   2   1   1   0   2   2   1   0   0   1   1   0   0   2   1   0   0   1
 MK-1-8                 0   1   1   2   2   0   1   0   1   1   2   0   1   1   0   1   0   1   0   1   1   1   0   1   1   0   1   1   2   1   1   0   1   2   1   1   1   1   2   1   0   1   2   0   0   2   1   2   1   0   1   2   0   1   1   1   1   1   1   1   1   2   1   2   1   0   1   2   2   1   0   1   1   2   1   1   1   0   0   0   2   2   0   2   1   2   1   1   0   1   0   1   0   1   1   1   0   0   1   0   0   2   1   2   1   1   1   1   0   0   1   1   2   2   2   1   0   2   0   1   1   0   1   1   1   1   1   1   1   1   1   1   1   2   2   0   2   1   1   0   2   1   1   0   2   1   1   2   0   1   1   0   0   1   1   1   1   1   2   1   0   0   1   0   1   2   0   0   2   0   0   0   0   1   1   0   1   1   1   0   1   1   2   1   1   0   2   2   1   0   1   1   1   0   1   2   1   1   0   1
 MK-1-9                 1   1   1   2   2   1   1   0   1   1   2   0   1   1   0   1   0   1   0   1   1   1   0   1   1   0   1   1   2   1   1   0   1   2   1   1   1   1   2   0   0   1   2   0   1   1   2   2   1   0   1   2   0   1   1   1   1   0   1   1   1   2   1   2   0   1   1   2   2   1   0   2   0   1   0   1   1   0   0   1   2   2   0   2   1   2   1   1   0   1   0   1   2   1   0   1   0   1   1   1   0   2   1   2   1   1   1   2   1   0   1   1   2   1   2   1   1   2   0   1   1   1   1   1   1   1   1   1   1   1   1   1   1   2   1   0   1   1   0   1   2   0   1   0   1   1   2   2   0   1   1   0   0   1   1   1   1   1   1   1   0   0   1   0   2   2   0   0   2   0   0   0   0   1   0   0   1   1   1   0   1   1   2   1   1   0   2   2   1   0   1   1   1   0   1   2   1   0   0   1
 MK-1-10                1   1   1   2   2   1   1   0   2   1   2   0   2   1   0   1   0   1   0   1   1   1   1   2   1   0   2   0   2   2   1   0   2   2   2   1   1   1   1   0   0   1   2   0   1   1   1   2   2   0   1   2   0   1   1   1   1   0   1   1   0   2   1   2   0   1   1   1   1   2   1   2   0   1   0   1   2   0   0   1   2   2   1   2   1   2   1   0   0   1   0   1   2   1   0   1   1   1   1   1   0   2   1   2   1   1   2   2   1   0   2   1   2   1   1   1   1   2   1   1   1   1   1   1   1   1   1   1   1   1   1   1   1   2   1   0   2   2   1   1   2   0   1   0   1   1   2   2   0   1   2   0   0   1   1   1   1   0   1   1   0   0   1   0   1   2   0   0   2   0   0   1   0   1   0   0   1   1   1   0   1   1   2   0   1   0   1   2   1   0   1   1   1   0   1   2   1   0   0   1
 MK-1-11                0   1   1   2   2   1   1   0   2   1   2   1   1   1   0   1   0   1   1   1   1   1   1   2   1   1   2   0   2   2   1   0   2   2   2   2   1   0   1   0   0   1   2   0   2   1   1   2   2   1   1   2   1   1   1   1   1   0   1   1   0   2   1   2   0   2   1   1   1   2   1   2   0   2   0   1   2   0   0   0   2   2   0   2   1   1   1   1   0   1   0   1   2   1   0   1   1   1   1   1   1   2   1   2   1   1   2   2   1   0   2   1   2   1   1   1   0   2   1   1   1   1   1   1   1   1   1   1   1   0   1   1   1   2   1   0   2   2   1   1   2   0   1   0   1   1   2   2   0   1   2   0   0   1   1   1   1   0   1   1   0   0   1   0   1   2   0   0   2   1   0   0   0   1   1   0   1   1   2   0   1   1   2   1   1   0   1   2   1   0   1   1   0   0   1   1   1   0   0   1
 MK-1-12                0   1   1   2   1   1   1   0   2   1   1   1   1   1   0   1   0   1   1   1   1   1   1   1   1   1   2   0   1   1   1   0   2   2   2   0   1   0   1   1   0   1   2   0   2   1   1   2   2   1   2   2   1   1   1   1   1   0   1   1   0   2   1   2   0   2   1   1   1   2   1   1   0   1   0   2   2   0   0   0   2   2   0   2   1   1   1   1   1   1   0   1   2   1   0   1   0   1   2   0   1   1   1   2   1   1   2   2   1   0   0   1   2   1   1   1   0   2   1   0   1   1   1   0   1   1   1   1   1   1   1   1   1   2   1   0   2   2   1   1   2   0   1   0   1   1   2   1   1   1   2   1   0   1   2   1   1   1   1   1   0   0   1   0   1   2   0   0   1   1   0   0   0   2   1   0   1   1   2   0   1   1   2   1   1   0   1   1   1   0   1   1   1   0   1   1   2   1   1   1
 MK-1-13                0   1   1   2   1   1   2   0   2   1   1   1   1   2   0   2   0   1   1   2   1   1   1   1   1   1   2   0   1   2   1   0   2   2   1   0   1   0   2   1   0   1   2   0   2   1   1   2   2   2   2   2   1   1   2   1   1   0   1   2   0   2   1   2   0   2   1   0   1   2   1   1   0   1   0   2   2   0   0   0   1   2   0   2   1   1   1   1   1   1   0   1   2   1   0   1   0   1   2   0   2   1   1   1   0   0   2   2   1   0   0   1   2   0   1   1   0   2   2   0   1   0   1   0   1   1   1   1   1   1   1   0   0   2   1   0   2   2   1   1   2   0   1   0   1   1   1   1   1   0   2   1   0   1   2   1   1   1   0   1   1   0   1   1   1   1   1   0   1   1   0   0   0   2   1   0   1   1   1   0   2   1   2   1   1   0   1   1   1   1   1   0   1   0   1   1   2   1   0   1
 MK-1-14                0   1   1   2   1   1   2   0   2   2   1   1   1   1   0   1   0   1   1   2   1   1   0   0   1   1   2   0   1   1   1   1   2   2   1   0   1   0   2   0   1   1   2   0   2   1   1   2   1   2   2   2   1   0   2   2   1   1   1   2   0   2   1   2   0   2   1   0   1   2   1   2   0   1   0   2   2   0   0   0   0   2   0   2   1   1   1   1   1   1   1   1   2   1   0   1   0   1   1   0   2   2   1   1   1   0   2   2   1   0   0   0   2   0   1   1   1   1   2   1   2   1   1   0   1   1   1   1   1   1   1   0   0   1   1   0   1   2   1   1   2   0   1   0   1   1   1   1   1   0   0   1   0   1   2   1   1   1   0   1   2   0   1   1   1   1   1   0   0   1   0   0   0   2   0   2   1   1   1   0   2   1   2   1   1   1   2   1   1   1   1   0   1   0   2   1   2   1   1   1
 MK-1-15                0   1   1   1   1   0   2   0   2   1   1   1   1   0   0   1   0   1   1   2   1   1   0   0   1   1   2   0   1   1   1   1   1   2   0   1   1   1   2   0   1   1   2   0   2   1   1   2   1   2   2   2   1   1   2   2   1   0   0   1   0   2   2   1   0   2   0   1   1   1   1   2   0   1   0   2   2   1   0   0   0   2   0   2   1   1   1   1   1   1   1   1   2   1   0   0   0   0   1   0   2   2   1   1   1   0   2   2   1   0   0   0   2   0   1   1   1   1   2   1   2   1   1   0   1   1   0   2   1   1   2   0   0   0   1   0   1   2   1   2   2   0   1   0   1   1   1   1   1   0   0   1   1   1   2   1   1   1   0   1   2   0   1   1   1   0   1   0   1   1   0   0   0   2   0   2   1   1   1   0   2   1   2   1   1   1   1   2   1   1   1   0   2   0   2   1   2   1   1   1
 MK-1-16                0   1   1   1   2   2   2   0   2   1   1   1   1   1   0   1   1   1   0   2   1   1   0   0   1   1   2   0   1   0   1   1   1   2   0   1   1   1   2   0   1   1   2   0   2   1   1   2   1   2   1   2   1   1   1   2   1   0   0   1   0   2   2   1   0   2   0   1   1   2   0   2   1   1   0   2   2   1   0   0   0   2   1   2   1   1   2   1   1   1   0   1   1   1   0   0   0   0   1   2   2   1   1   1   1   0   1   2   1   1   1   0   1   0   2   1   1   2   2   1   2   1   1   0   2   1   1   2   1   2   1   0   0   1   1   0   1   1   1   2   2   0   1   0   1   1   1   1   1   0   1   1   1   1   2   1   1   1   0   1   2   0   0   1   2   0   1   1   1   0   0   0   0   1   1   1   1   0   2   0   2   1   2   0   1   1   1   2   1   1   1   0   1   0   2   1   2   1   1   1
 MK-2-1                 1   1   1   1   1   1   1   2   1   2   0   1   2   1   1   0   1   0   0   0   1   1   0   0   0   0   1   1   1   1   0   0   1   1   1   2   1   1   1   1   0   2   2   0   2   2   0   1   1   1   1   2   2   1   1   1   1   0   1   0   1   2   1   0   1   2   1   1   2   1   1   2   0   1   0   0   0   0   1   2   1   1   2   1   0   2   1   1   1   1   1   2   2   2   2   1   2   1   1   2   1   2   2   1   1   1   1   1   0   1   2   1   0   2   2   1   1   1   1   2   0   1   0   2   0   2   1   0   1   0   1   2   1   2   1   2   1   2   1   0   0   2   0   1   2   0   2   2   1   1   1   2   1   2   1   1   1   2   1   2   1   1   0   1   0   2   1   1   1   1   1   2   0   1   1   2   1   2   0   1   2   2   1   0   1   0   1   2   2   1   2   1   1   2   1   0   2   1   0   1
 MK-2-2                 1   1   1   1   0   1   0   2   1   2   0   1   2   1   1   0   1   1   0   0   1   1   0   1   0   1   1   1   1   1   0   0   1   1   1   2   0   1   1   1   1   2   2   0   1   2   0   1   1   1   1   2   1   1   1   2   1   0   1   0   1   2   1   0   1   2   1   1   1   1   1   2   0   1   0   0   0   0   1   2   1   1   2   1   0   2   1   1   1   1   1   2   1   2   2   1   2   1   1   2   1   2   2   1   1   1   1   2   0   1   2   0   0   2   2   1   1   1   0   2   1   1   0   2   0   2   2   0   1   0   1   2   1   1   1   2   1   2   1   0   0   1   1   1   2   0   2   2   1   1   2   1   1   2   2   1   1   2   1   2   1   1   0   1   1   2   1   1   1   1   2   2   0   1   1   2   0   2   1   1   2   2   1   0   1   1   1   2   2   1   1   1   1   2   1   0   2   1   1   2
 MK-2-3                 1   1   1   1   0   1   0   2   1   2   0   1   1   1   1   1   1   1   0   0   1   1   0   1   0   1   1   1   1   0   1   0   1   1   1   2   0   1   1   0   1   2   2   1   1   2   0   1   1   1   2   2   1   1   1   2   1   0   1   0   1   2   1   0   1   2   1   1   1   1   2   2   0   0   0   0   0   0   1   2   1   1   2   1   0   1   1   1   1   1   1   2   1   1   2   1   2   1   1   2   1   1   2   1   0   2   1   1   0   1   2   0   1   1   2   1   1   1   1   2   1   1   0   2   0   2   1   0   1   0   1   2   1   0   1   2   1   2   1   0   1   1   1   1   1   1   2   2   1   1   2   1   2   2   2   1   2   2   1   2   2   1   0   1   2   2   1   1   1   1   2   2   0   1   1   2   0   2   1   1   1   2   0   0   1   1   1   1   1   1   1   1   1   2   1   0   2   0   1   1
 MK-2-4                 1   1   1   1   0   0   0   2   0   2   0   1   1   1   1   1   1   1   0   0   0   1   0   1   0   1   1   1   2   0   1   0   1   1   1   2   0   1   1   0   1   2   2   1   1   2   0   1   1   1   2   1   1   1   1   1   1   0   1   0   1   2   1   0   1   1   1   1   1   1   2   2   0   0   0   0   1   1   1   2   1   1   2   1   0   0   1   1   1   1   1   1   1   1   2   2   1   1   1   2   2   1   2   1   0   2   1   1   0   1   2   0   1   1   1   1   1   1   2   1   1   1   0   2   0   2   1   0   1   0   1   1   1   0   1   2   1   2   1   0   1   2   1   1   1   1   2   2   1   1   2   1   2   1   1   1   2   2   1   1   1   2   0   1   1   2   1   1   1   1   2   2   2   1   0   2   1   1   2   1   1   2   0   0   1   1   1   1   1   1   1   1   1   2   2   0   2   0   1   1
 MK-2-5                 0   0   1   1   0   0   0   1   0   2   0   1   1   1   1   1   1   0   1   0   0   1   0   1   0   1   1   1   2   0   1   1   2   1   1   2   0   1   1   2   2   2   2   1   1   1   0   1   1   1   2   2   1   1   1   1   1   0   1   1   1   1   1   0   1   1   2   1   1   1   2   2   1   0   0   0   2   1   1   2   1   1   2   1   0   0   1   1   1   1   1   1   1   1   2   2   1   1   1   2   1   1   2   1   0   2   1   1   0   1   2   0   1   1   1   0   2   1   2   0   2   1   0   2   0   2   1   0   1   1   1   1   1   0   1   1   1   1   1   0   1   2   1   1   1   2   2   2   1   0   2   1   2   1   1   1   1   2   1   1   1   1   0   1   1   2   1   1   1   0   2   2   1   1   0   2   1   1   2   1   1   2   0   0   1   1   1   1   0   0   1   1   0   2   2   0   2   0   1   1
 MK-2-6                 0   0   1   1   0   0   0   1   0   2   1   0   1   1   1   0   1   0   2   0   0   1   0   1   0   1   1   1   2   0   1   1   2   1   1   2   0   1   1   1   2   2   2   1   1   2   0   1   1   1   2   2   1   2   1   0   1   0   1   1   1   2   1   0   1   1   2   1   2   1   2   2   1   0   0   0   2   1   1   1   1   2   2   1   0   0   1   0   1   1   1   1   1   1   2   2   1   1   2   2   1   1   2   0   0   2   1   2   0   2   2   0   1   1   1   0   2   1   2   1   2   2   0   2   0   2   1   0   0   1   1   1   1   0   1   0   1   2   1   0   1   2   2   2   1   2   2   1   1   0   2   1   2   1   1   1   1   2   1   1   1   1   0   1   1   1   1   0   1   0   2   2   1   1   0   2   1   1   2   1   2   2   0   0   1   1   0   1   0   0   1   1   0   2   2   0   2   0   1   2
 MK-2-7                 0   0   1   1   0   0   0   1   0   2   1   0   1   1   0   0   1   0   2   0   0   1   0   1   0   2   1   1   2   1   1   1   1   1   1   0   0   1   1   0   2   2   2   1   1   1   0   1   2   1   2   2   1   2   1   0   1   0   1   1   1   2   1   1   1   1   2   1   2   1   2   2   1   0   0   1   2   1   1   2   1   2   2   1   0   0   1   2   1   1   1   1   0   1   2   2   1   0   1   2   1   1   2   1   0   1   1   2   0   1   2   0   1   1   1   0   2   1   2   1   2   2   0   2   0   2   1   0   0   1   1   1   1   0   1   0   2   2   2   0   1   2   2   2   1   0   1   1   1   0   1   1   1   1   1   1   2   2   1   1   1   1   0   1   1   1   1   0   1   0   2   2   1   1   0   1   0   1   2   1   2   2   0   0   0   0   0   1   0   0   1   1   1   2   2   0   2   0   1   2
 MK-2-8                 0   0   1   1   0   0   0   1   0   1   1   1   1   1   0   0   1   0   2   0   0   1   0   0   1   2   1   1   1   1   1   1   1   1   1   0   1   1   1   0   2   2   2   1   1   1   1   1   2   2   2   2   1   2   1   0   1   1   1   0   0   2   1   1   1   0   2   1   2   1   2   2   1   0   0   1   2   0   1   2   1   2   2   1   1   0   1   2   1   1   1   1   0   1   2   2   1   0   1   1   1   0   2   1   1   1   1   2   0   1   2   0   1   1   1   0   2   1   2   1   2   2   1   2   1   2   1   1   0   1   1   1   1   0   1   1   2   2   2   1   1   1   2   2   1   0   1   1   2   0   1   1   1   1   1   0   2   2   1   1   1   1   0   0   1   1   1   0   1   1   1   1   1   1   0   1   0   1   2   1   2   2   0   0   0   0   0   1   1   0   1   1   1   1   2   0   1   0   1   1
 MK-2-9                 0   0   1   1   0   0   0   1   0   1   0   1   1   1   0   0   1   1   1   1   0   1   1   0   1   2   0   1   1   0   1   1   1   1   1   0   1   1   1   0   2   2   2   1   1   1   1   1   2   1   2   2   1   2   2   0   1   1   1   0   0   2   1   1   1   1   2   1   2   1   2   2   1   0   0   1   2   0   1   2   1   1   2   1   2   0   1   2   2   1   1   2   0   1   2   1   1   1   1   1   1   0   2   1   2   1   1   2   0   1   2   0   2   1   1   0   2   1   1   1   2   2   1   2   1   2   1   1   0   1   1   1   2   0   1   1   2   2   2   1   1   1   2   1   1   0   1   1   2   0   1   1   0   1   1   1   2   2   0   1   1   1   0   0   1   1   1   1   1   1   1   1   1   1   0   1   0   2   2   1   1   2   0   1   0   0   1   1   2   0   1   1   1   1   2   1   1   1   1   1
 MK-2-10                0   0   1   1   0   0   0   1   0   1   1   1   0   1   0   0   1   1   1   1   1   1   1   0   1   2   0   1   1   0   1   1   1   1   1   0   1   1   1   0   2   2   2   1   1   1   1   1   2   1   2   2   1   2   2   0   2   1   2   0   0   2   1   1   0   1   2   2   2   2   2   2   1   0   0   1   1   0   1   2   1   1   1   1   2   2   1   2   2   1   1   2   0   1   2   0   1   1   1   1   1   0   2   1   2   1   2   2   0   1   2   0   1   1   1   0   1   1   1   1   2   2   1   2   0   2   1   1   0   1   1   1   2   0   1   2   2   0   2   2   1   1   2   0   1   1   1   1   1   0   1   1   0   1   1   2   2   1   0   1   0   1   0   1   0   1   1   1   2   2   1   2   2   1   0   1   0   1   2   1   1   2   0   2   0   1   1   1   2   0   1   1   1   1   1   1   1   1   1   1
 MK-2-11                0   0   1   1   0   0   0   1   1   1   2   0   0   1   0   0   1   1   1   1   1   1   1   0   1   1   0   1   1   0   1   1   1   1   0   0   1   2   2   0   1   2   2   1   1   1   0   1   2   1   2   2   1   1   1   0   2   1   2   0   0   2   1   1   0   1   2   2   1   2   1   2   1   0   0   1   1   0   1   2   2   1   1   0   2   2   1   2   1   1   1   2   0   1   2   0   1   2   2   1   1   0   2   1   2   1   2   2   0   2   2   0   0   1   1   0   1   1   1   1   1   2   1   2   0   1   1   1   0   0   1   1   2   0   0   1   0   1   2   1   1   1   2   2   1   0   1   1   1   0   1   0   1   1   0   2   2   0   0   2   0   1   0   0   0   0   1   1   2   2   1   1   2   1   1   1   0   2   2   1   1   1   0   2   0   1   1   1   2   1   1   1   1   1   1   1   0   1   1   1
 MK-2-12                1   0   1   2   0   0   0   0   0   1   2   0   0   1   0   0   1   1   2   1   0   1   2   0   1   1   0   2   2   0   1   1   1   2   0   1   0   2   2   0   1   2   2   1   1   1   0   1   2   2   2   2   2   2   1   0   2   1   2   0   0   2   1   1   0   0   2   2   1   2   0   2   1   0   1   1   1   0   1   2   2   0   1   0   2   2   1   1   1   1   1   2   2   1   2   0   1   2   2   1   1   0   1   1   2   1   2   2   0   2   2   0   0   1   0   1   1   1   1   1   2   2   0   2   0   1   1   1   0   2   1   1   2   0   0   1   1   1   2   1   1   1   2   2   1   0   0   2   1   0   1   0   1   1   0   2   2   2   0   2   0   1   1   1   0   0   1   1   1   2   1   1   2   0   1   1   0   2   1   1   1   1   0   2   1   1   1   1   2   1   1   1   1   1   1   1   1   1   1   1
 MK-2-13                2   0   1   1   0   0   1   0   1   1   2   0   0   1   0   0   1   0   1   1   0   2   2   1   1   1   0   2   2   0   2   1   1   2   0   1   0   2   2   0   1   2   2   1   1   1   0   1   2   2   1   2   2   2   1   0   2   1   2   0   0   1   2   1   0   1   2   2   1   1   1   2   1   0   1   1   1   0   1   2   2   0   1   0   2   2   1   1   1   1   1   2   1   1   2   0   1   2   2   1   0   0   2   1   1   0   2   2   1   2   2   1   0   1   0   1   1   1   0   1   2   2   0   1   0   1   1   1   0   1   1   1   2   1   0   1   1   1   2   1   1   1   1   2   1   0   2   2   1   0   1   0   1   2   0   2   2   2   0   1   0   1   1   1   0   0   1   1   1   2   1   1   1   0   0   2   0   2   1   0   0   1   0   2   1   1   1   1   2   1   1   1   1   2   1   1   1   1   1   1
 MK-2-14                2   1   1   1   0   0   1   0   1   1   2   1   1   0   0   1   1   0   1   1   0   2   2   1   1   1   0   2   2   0   1   1   0   2   0   1   0   2   2   0   1   2   1   1   1   1   0   2   2   2   1   2   2   2   2   0   2   2   2   0   0   1   2   1   0   1   2   2   1   1   1   2   2   0   1   1   1   0   1   2   2   0   1   0   2   2   1   1   1   1   1   1   1   1   2   0   1   2   2   1   0   0   2   1   1   1   2   1   1   2   2   1   0   1   0   1   1   1   0   1   2   2   0   1   0   2   1   1   0   1   1   1   2   1   0   1   1   1   2   1   2   1   0   2   1   0   2   2   1   0   1   0   1   2   0   2   2   2   0   1   0   1   1   1   0   0   1   0   1   2   1   1   1   0   0   2   0   2   1   0   0   1   1   2   1   2   1   1   2   1   1   1   1   2   2   1   1   1   1   1
 MK-2-15                1   1   1   1   1   1   1   0   2   1   2   1   1   0   0   0   1   0   1   1   0   1   1   1   1   1   0   2   2   0   1   1   1   1   0   1   0   2   2   1   1   2   1   1   1   1   0   2   2   2   1   1   2   2   2   1   2   2   2   0   0   1   0   1   1   1   2   2   1   1   1   2   2   0   0   1   1   1   0   1   2   0   1   0   2   2   1   0   1   1   1   1   1   1   2   1   1   2   2   1   0   1   2   1   2   1   2   1   1   2   2   1   0   0   0   1   1   1   0   0   2   2   0   1   0   2   1   1   0   1   1   0   2   1   0   1   1   0   2   0   2   2   0   1   0   0   2   2   1   0   1   0   1   2   0   2   2   2   0   1   0   1   1   1   0   0   1   1   1   2   2   1   1   0   0   2   0   2   1   0   0   1   2   2   1   2   1   1   2   1   1   1   1   1   2   1   1   1   1   1
 MK-2-16                1   1   1   2   1   1   1   0   2   1   2   1   1   0   0   0   1   0   1   1   1   1   0   1   1   1   0   2   2   0   2   1   1   1   0   1   0   2   2   1   1   2   0   1   1   1   0   2   2   2   1   1   2   2   2   1   2   2   2   0   0   1   0   1   1   1   2   1   1   1   1   2   2   0   0   1   1   1   0   1   2   0   2   0   2   2   1   0   1   1   1   0   0   2   2   1   1   2   2   1   0   1   2   1   1   2   1   1   1   1   2   1   0   0   1   1   1   0   2   0   2   2   0   1   0   2   1   1   1   1   1   0   2   1   0   1   1   0   2   0   2   2   0   1   0   0   2   2   1   0   1   0   1   2   1   2   2   2   0   1   0   2   0   1   1   0   1   1   1   2   2   1   2   0   0   2   0   2   1   0   0   1   2   2   1   2   1   2   1   1   2   1   2   0   2   1   1   1   1   0
 MK-3-1                 2   1   1   1   0   1   2   1   0   0   2   1   0   1   1   2   1   2   2   1   2   0   0   1   1   0   1   0   1   1   2   1   2   0   1   1   1   1   2   2   1   1   2   2   0   1   2   1   2   2   1   1   1   1   2   0   0   1   0   1   2   1   0   0   0   2   2   2   1   0   1   0   0   1   0   2   1   1   1   0   1   1   2   1   1   1   2   1   1   2   2   1   1   0   2   1   1   0   1   1   0   0   1   2   1   0   1   2   2   1   1   0   1   1   1   2   1   1   1   0   2   0   2   0   2   1   2   1   1   1   1   0   1   1   2   0   1   1   2   1   2   0   0   0   0   1   0   2   1   0   1   0   0   0   0   1   1   1   2   2   2   1   2   1   1   1   2   1   1   1   1   1   1   1   1   2   2   1   2   1   0   0   1   1   0   1   2   1   0   0   0   2   0   1   2   0   0   1   2   2
 MK-3-2                 2   1   0   1   0   1   1   0   0   0   2   1   0   2   1   2   1   2   1   1   2   0   1   1   1   0   1   0   1   0   2   1   2   0   1   1   1   1   2   2   1   1   2   1   1   1   2   1   1   1   1   1   1   1   2   0   0   1   0   1   2   1   0   1   0   2   2   1   0   0   1   0   0   1   1   2   1   1   1   0   1   2   2   1   1   1   2   2   2   2   2   1   2   0   2   1   2   1   0   1   0   0   0   1   2   0   2   2   2   1   1   0   1   0   1   2   1   1   1   0   2   0   2   0   1   1   2   1   1   1   1   0   1   1   1   0   1   1   1   1   2   0   0   0   0   1   0   2   1   1   1   0   0   1   0   1   0   0   2   2   2   1   1   1   1   1   1   1   1   1   1   1   0   1   0   2   2   1   2   1   0   0   2   1   0   1   2   1   0   0   0   2   0   1   2   0   1   1   2   2
 MK-3-3                 2   1   0   1   0   2   0   0   0   0   1   1   0   2   1   1   1   2   1   2   2   0   1   1   2   0   1   0   1   1   1   1   2   0   1   0   2   1   2   2   1   1   2   1   1   1   1   1   2   1   1   2   1   1   2   0   0   1   0   1   2   1   0   1   0   2   2   1   0   0   1   0   0   2   1   2   1   1   1   0   1   2   1   1   1   1   2   2   2   1   2   1   2   0   2   0   0   1   0   1   0   0   1   1   2   0   2   2   2   1   1   0   1   0   1   2   1   2   1   1   2   0   1   0   1   1   2   1   0   1   1   0   1   1   1   0   1   1   1   2   2   0   0   0   0   0   1   2   1   1   1   0   0   1   0   2   0   0   2   1   2   1   2   1   0   1   1   1   1   1   1   1   0   1   1   2   1   1   2   0   0   0   2   1   0   1   2   1   0   0   0   2   0   1   2   1   1   1   2   2
 MK-3-4                 1   1   0   1   0   2   0   0   0   1   0   1   0   2   1   1   1   2   1   2   2   0   1   1   2   0   1   0   1   1   1   1   2   0   1   0   2   1   2   2   1   1   2   0   1   1   1   1   2   1   1   2   0   1   2   0   0   1   1   1   2   1   0   1   0   1   2   1   1   1   1   0   0   2   1   2   1   1   1   0   1   1   1   1   1   1   2   2   2   1   2   1   2   0   2   0   1   1   0   1   0   0   1   1   2   0   2   2   1   1   1   1   1   0   1   0   1   1   0   1   2   1   1   0   1   1   2   2   0   1   1   0   1   1   1   0   1   1   1   1   2   0   0   1   0   0   1   2   1   1   1   1   0   1   0   2   1   1   2   1   1   1   2   2   0   1   1   0   1   1   2   1   0   2   1   1   1   1   1   0   0   0   2   1   0   0   2   1   0   0   0   2   0   1   2   1   1   1   2   2
 MK-3-5                 1   2   0   1   0   2   0   1   0   1   0   1   0   2   1   1   1   2   1   2   1   0   1   1   2   0   1   0   1   1   1   1   1   0   1   0   1   1   1   2   2   1   2   0   1   1   1   1   2   1   1   2   0   1   2   0   0   1   1   1   2   1   1   1   0   1   2   1   1   1   1   0   0   2   1   2   1   1   1   0   1   0   1   1   1   1   2   2   2   0   2   2   2   0   2   1   1   1   0   2   0   0   1   1   1   0   2   2   1   1   1   1   1   0   1   0   1   1   0   1   2   1   1   0   1   1   1   2   0   1   1   0   1   1   0   0   1   1   1   1   2   0   0   1   0   0   1   2   1   1   2   1   0   1   1   2   1   1   2   0   1   1   2   2   0   1   1   1   1   1   2   0   0   2   1   0   1   1   1   0   0   1   1   2   0   0   2   2   1   1   0   2   1   1   1   1   1   1   2   2
 MK-3-6                 1   1   0   1   0   2   0   1   0   1   0   2   0   2   1   1   1   1   1   2   1   0   2   1   2   0   1   1   2   1   1   1   1   0   1   0   0   1   2   2   1   1   2   0   1   1   1   1   2   2   1   2   0   1   2   0   0   1   1   1   2   1   1   1   0   0   1   1   1   1   1   1   0   2   1   2   1   1   1   0   1   0   1   1   1   0   2   1   2   0   2   2   1   0   2   1   1   1   0   2   0   0   1   1   2   0   1   2   1   1   1   1   1   0   1   0   1   1   0   2   2   0   1   0   1   1   1   2   0   1   1   0   1   1   1   0   1   1   1   1   2   1   1   1   1   0   1   2   1   2   2   1   0   1   1   2   1   1   2   0   1   1   1   2   0   1   1   1   1   1   2   0   0   1   1   1   1   1   1   0   0   1   1   2   1   0   2   2   1   1   0   1   1   1   1   1   1   1   1   1
 MK-3-7                 0   1   0   1   1   2   1   1   1   1   0   2   0   2   1   1   1   1   1   2   1   0   2   0   2   0   2   1   2   1   1   1   1   0   1   0   0   1   1   2   2   1   2   1   1   1   1   1   1   2   2   2   0   0   2   0   1   1   1   1   2   1   2   1   0   0   1   1   1   1   1   1   0   1   2   2   0   1   1   0   1   0   1   1   1   1   2   1   2   0   2   2   2   0   1   1   1   1   0   2   0   0   0   1   2   0   1   2   1   1   1   1   1   0   2   0   1   0   1   2   2   0   1   0   1   1   1   2   0   1   1   0   2   1   1   0   1   1   1   1   2   1   2   1   1   1   1   1   1   2   2   1   1   1   1   2   1   2   2   0   0   1   1   2   0   2   1   1   1   1   2   0   1   1   1   1   1   1   1   0   0   0   1   2   1   0   2   1   2   1   0   1   0   0   1   0   1   1   1   1
 MK-3-8                 1   1   0   1   2   1   2   1   1   1   0   2   0   2   1   1   1   1   1   2   1   0   2   0   2   0   1   1   1   1   0   1   1   0   1   1   0   0   1   2   2   1   2   0   2   1   0   1   1   2   2   2   1   0   2   0   1   1   1   1   2   2   2   1   0   1   1   1   1   1   1   1   1   1   2   2   0   2   1   1   2   1   1   1   1   1   2   2   2   0   2   1   2   1   1   1   1   1   0   2   1   0   0   1   1   1   1   2   1   1   1   1   1   0   2   0   1   0   1   1   2   0   1   0   1   2   2   2   0   0   1   0   2   1   2   1   1   1   0   1   2   1   1   1   1   1   1   1   1   2   1   1   1   1   1   1   1   2   2   0   0   1   1   2   0   2   0   1   1   1   1   0   1   1   1   0   0   1   1   0   0   0   1   2   0   0   2   1   1   0   0   1   1   0   1   0   1   1   1   1
 MK-3-9                 1   1   0   1   1   0   2   1   1   1   0   1   0   2   1   1   1   1   1   2   1   0   2   0   2   1   0   1   1   1   1   1   1   0   1   2   0   0   1   2   2   1   2   0   2   1   1   0   1   2   2   2   1   0   2   0   1   1   1   1   2   2   2   1   0   1   1   1   1   1   1   1   1   1   1   2   0   2   1   1   2   1   1   1   1   1   2   1   2   0   2   1   2   1   1   1   1   1   0   2   1   0   0   1   1   0   1   2   1   1   1   1   2   0   2   0   1   0   1   1   2   0   1   0   1   1   2   2   0   0   1   0   2   1   2   1   1   1   1   1   2   1   1   1   1   0   1   1   1   2   2   1   1   1   2   1   1   2   2   0   0   2   1   2   0   2   1   1   1   0   1   0   1   1   1   0   0   1   2   0   1   0   1   2   0   0   2   1   1   0   0   1   1   0   1   0   0   1   0   1
 MK-3-10                1   1   0   1   1   0   2   0   0   2   0   2   0   2   1   1   1   1   1   2   1   0   2   0   2   1   0   1   1   1   1   1   0   0   0   2   0   0   2   1   2   1   2   0   2   1   0   1   1   2   2   2   1   0   2   0   1   1   1   1   2   2   2   2   0   1   2   2   1   1   1   1   1   1   1   2   0   2   1   1   2   1   1   1   1   1   2   1   2   0   1   1   1   1   1   1   1   1   0   2   1   0   1   1   1   0   1   2   2   1   0   1   2   0   2   0   1   0   1   1   2   0   1   1   1   1   2   2   0   0   2   0   2   1   2   1   1   1   1   1   2   1   1   0   1   0   0   1   0   1   2   1   1   2   2   1   1   2   2   0   0   1   1   2   0   2   1   1   1   1   1   0   1   0   1   0   0   1   2   0   1   0   1   2   0   0   2   1   0   0   0   2   1   0   1   0   2   2   0   1
 MK-3-11                1   1   1   0   1   0   2   0   0   2   0   2   0   2   1   1   1   1   1   2   1   0   2   1   1   1   0   1   1   1   1   1   0   2   0   2   0   0   2   1   2   1   2   1   2   0   0   1   1   2   2   2   2   0   1   0   1   1   1   1   2   2   2   2   0   1   2   2   0   1   1   1   1   1   1   2   1   2   1   1   2   1   1   2   1   1   2   1   2   0   1   1   1   1   1   1   1   1   0   2   1   0   1   1   1   0   1   1   2   1   1   1   2   0   2   0   1   0   1   1   1   0   1   1   1   1   2   2   0   0   2   0   2   1   2   1   1   1   1   1   0   1   1   0   1   0   0   1   0   1   2   0   1   1   2   2   1   2   2   0   0   1   1   2   0   2   1   1   2   1   1   0   1   0   0   0   0   1   2   1   2   0   1   2   0   0   2   1   0   1   0   2   1   0   1   0   2   2   1   1
 MK-3-12                1   1   1   1   0   0   2   0   0   2   0   2   0   2   1   1   1   1   1   2   1   0   2   1   1   1   0   1   1   1   1   1   0   2   0   2   0   1   2   1   2   1   2   1   2   0   0   1   1   2   2   1   2   1   1   0   1   1   1   1   2   2   2   1   0   1   1   2   0   1   1   1   1   1   1   2   1   2   1   1   2   1   0   2   1   1   2   1   2   0   1   0   1   1   1   1   1   1   0   2   1   0   1   1   1   0   0   1   2   1   1   2   1   0   1   0   1   0   1   1   1   0   2   2   1   1   2   2   0   1   1   0   2   1   2   1   2   1   1   1   1   1   2   0   0   1   0   1   0   1   2   0   1   1   2   2   1   1   2   0   2   1   1   2   0   2   1   1   2   1   1   0   1   0   0   0   0   1   2   1   2   0   1   1   1   0   2   1   0   2   0   2   2   0   1   0   2   2   1   1
 MK-3-13                2   1   1   1   2   0   2   0   0   2   1   2   1   2   1   0   1   1   1   1   2   0   2   1   1   1   0   1   1   1   1   1   1   2   0   2   0   1   2   1   2   0   2   1   1   0   0   0   1   2   2   0   2   2   0   0   1   1   0   1   1   2   1   1   1   1   1   2   0   1   1   1   1   1   1   2   1   1   1   2   2   1   0   2   1   1   2   1   2   0   1   0   1   1   1   1   1   2   0   2   2   0   1   1   1   1   0   1   0   1   1   2   1   0   1   1   1   0   1   1   2   0   2   1   1   1   2   2   0   1   0   0   2   1   2   1   2   1   1   1   2   1   2   0   0   1   0   1   0   1   2   0   1   1   2   2   0   1   2   0   2   1   1   2   1   2   1   1   1   1   1   0   1   0   0   1   0   2   1   1   2   0   2   0   1   1   2   1   0   2   0   2   2   0   0   0   2   2   1   1
 MK-3-14                2   1   1   1   2   0   2   0   1   1   2   2   2   2   1   0   1   1   1   0   2   0   2   1   1   1   0   1   1   1   1   1   1   2   0   2   0   1   2   0   2   0   1   0   1   1   0   0   1   2   2   0   2   2   0   1   1   1   0   1   1   1   1   1   1   1   1   2   1   1   1   0   1   1   1   2   1   1   1   2   2   1   0   2   1   1   1   2   2   0   1   0   1   1   1   1   1   2   0   2   1   0   2   1   1   1   0   1   0   1   1   2   1   0   1   1   1   1   2   1   1   0   2   1   2   1   2   2   0   1   0   0   2   1   2   1   1   1   1   2   2   1   2   0   0   1   0   1   0   1   2   0   0   1   2   2   0   1   2   0   2   1   1   2   1   2   0   1   1   1   1   0   1   0   0   2   0   2   1   1   2   0   2   1   1   1   2   1   0   2   0   1   2   0   0   0   2   2   2   1
 MK-3-15                2   1   1   1   2   0   2   0   1   1   2   2   2   2   1   0   1   1   1   1   1   0   2   1   1   1   0   1   1   1   1   1   1   1   0   2   0   1   2   1   2   0   1   1   1   1   0   0   1   2   2   0   2   2   0   1   1   1   0   1   0   1   1   1   1   1   1   2   1   1   1   0   1   1   1   1   0   1   1   2   2   1   0   2   1   1   2   1   2   0   1   0   1   1   1   1   1   2   0   2   0   0   2   1   1   1   0   1   1   1   0   2   1   0   1   1   2   1   2   1   1   1   1   0   2   1   2   2   0   1   0   0   2   1   2   2   1   1   0   1   2   1   2   0   0   1   1   1   0   2   2   0   0   1   1   2   0   1   2   0   2   1   1   2   1   1   1   2   1   1   1   0   1   1   0   1   0   2   1   2   1   1   2   1   2   2   2   1   0   1   0   1   2   0   1   0   2   2   2   2
 MK-3-16                2   1   1   1   2   0   2   0   1   1   2   2   2   2   1   1   1   1   1   1   1   0   2   1   1   1   0   1   1   1   1   1   1   1   0   2   1   1   2   0   1   0   1   1   0   0   0   1   1   2   2   0   2   2   0   1   1   1   0   0   1   1   1   0   1   1   1   2   2   1   1   0   1   1   1   1   1   2   2   2   2   1   1   2   1   1   2   1   2   0   1   0   1   1   0   1   1   2   0   2   0   0   2   1   1   1   0   1   1   1   0   2   1   0   1   1   2   1   1   1   1   1   1   0   2   1   2   2   0   1   0   0   2   0   1   2   1   1   1   1   2   1   2   0   0   1   1   1   0   2   2   0   2   1   1   2   0   2   2   0   2   1   1   2   1   1   2   0   2   1   1   0   2   1   0   1   0   2   1   2   2   1   2   1   2   2   2   1   0   2   0   1   1   2   1   0   2   1   2   2
 MK-4-1                 0   0   1   0   2   0   0   0   1   1   0   1   1   0   1   0   1   2   2   1   0   0   1   1   0   1   0   1   2   2   0   0   1   1   2   2   1   1   0   1   1   1   0   1   0   2   1   0   2   0   0   0   2   1   1   1   1   2   1   1   1   1   1   0   2   1   0   0   0   0   1   1   1   1   1   1   0   0   2   1   0   1   1   1   1   1   2   0   0   1   2   0   1   0   2   1   1   1   0   0   1   1   1   1   1   2   2   1   1   2   1   1   2   2   1   1   1   2   0   1   2   1   1   1   1   1   1   1   1   2   0   1   1   1   1   1   0   2   1   1   0   0   1   1   0   2   1   0   0   0   2   1   1   2   2   0   2   0   1   1   0   1   1   0   1   1   2   1   2   1   2   1   1   1   1   1   1   0   1   1   1   1   1   1   0   0   1   1   2   1   2   1   1   1   1   2   1   2   0   2
 MK-4-2                 0   0   1   0   2   0   2   1   1   1   0   1   1   0   1   0   1   1   2   1   0   0   1   1   1   1   1   1   2   1   0   0   1   1   2   1   1   1   0   1   1   0   0   1   0   2   0   0   2   1   0   1   2   1   1   1   2   1   1   1   1   1   1   0   1   1   0   0   0   0   1   1   1   1   0   1   0   0   1   2   0   1   1   0   1   1   2   0   0   1   1   1   1   0   2   1   1   1   0   0   1   1   1   1   1   2   2   1   0   2   1   1   2   1   1   2   1   2   0   1   1   1   1   2   1   1   1   1   1   2   0   1   1   0   1   1   0   2   2   1   1   1   1   1   0   2   1   0   0   1   2   1   1   2   2   0   2   1   1   1   0   2   1   0   1   1   2   1   2   1   2   1   1   1   0   1   1   0   1   1   1   0   1   1   0   0   1   1   2   1   2   1   1   0   0   2   1   2   0   2
 MK-4-3                 0   1   1   0   1   0   1   2   1   1   0   1   1   0   1   0   1   2   2   1   1   0   1   1   1   1   1   1   2   1   0   0   1   1   1   1   1   1   0   0   1   1   1   1   0   2   0   0   2   1   0   0   2   1   1   1   1   1   1   1   1   1   2   1   2   1   0   1   0   1   1   1   2   1   0   1   0   0   1   2   0   1   1   0   1   1   2   0   1   1   1   2   1   0   2   2   1   1   0   0   1   1   1   1   1   2   2   2   0   2   1   1   2   1   1   2   1   2   0   1   0   1   1   2   1   1   1   1   1   2   1   1   1   0   1   1   0   1   2   1   1   2   0   1   1   2   0   0   0   1   2   1   1   1   2   0   1   0   1   1   0   2   1   0   1   1   1   2   2   1   2   1   0   2   0   1   1   1   1   1   1   0   1   1   0   1   1   1   2   1   2   0   1   1   0   1   1   2   0   1
 MK-4-4                 0   1   1   0   1   0   1   2   1   1   0   1   1   1   1   0   1   1   2   1   1   1   1   1   1   1   1   2   2   1   1   0   2   1   1   1   1   1   0   1   0   1   1   1   0   2   2   1   2   2   0   0   2   2   0   1   1   0   1   1   0   1   2   0   1   1   0   1   0   1   1   0   2   1   0   1   0   0   1   2   0   1   1   0   2   1   2   0   1   0   1   2   1   1   2   2   1   1   0   1   1   2   1   1   1   2   2   1   0   2   1   1   2   1   1   2   1   2   1   1   0   1   1   2   1   1   2   1   1   2   1   1   1   0   1   1   0   1   2   1   1   2   0   1   1   2   0   0   0   1   2   1   1   1   2   1   1   0   1   2   0   2   1   0   1   1   1   2   1   1   2   1   0   2   0   1   1   1   1   1   1   0   0   1   0   1   0   1   2   1   2   0   1   1   0   1   0   2   1   1
 MK-4-5                 0   1   1   0   0   0   1   2   1   1   0   1   2   1   1   0   1   1   2   1   1   1   1   0   1   1   1   2   2   1   1   1   2   1   1   1   1   0   1   1   0   1   1   1   1   2   2   1   1   2   0   0   2   2   0   1   1   0   1   1   0   1   2   0   1   2   0   1   0   1   1   0   1   1   0   1   0   0   1   2   0   1   1   0   2   1   1   0   1   0   1   2   1   1   2   2   1   0   0   0   1   2   1   1   1   2   2   1   0   2   1   1   2   1   1   2   1   2   1   1   0   0   0   2   2   1   1   1   1   2   1   1   1   0   1   1   0   2   2   1   2   2   0   1   1   2   0   0   0   1   2   1   1   1   1   1   1   0   0   2   1   1   1   0   1   1   1   2   2   1   2   1   0   1   0   1   1   1   1   0   1   0   2   2   0   1   1   0   2   1   2   1   2   2   0   1   0   2   1   1
 MK-4-6                 0   1   2   1   0   0   1   1   1   1   0   1   1   2   2   0   1   2   2   1   1   1   1   0   1   1   1   2   2   0   1   1   2   2   1   1   1   0   1   1   0   1   1   1   1   2   2   1   1   2   0   0   2   2   0   1   1   0   1   1   0   1   2   1   1   2   0   1   0   1   0   0   1   0   0   1   0   0   1   2   0   1   1   0   2   1   1   0   0   0   1   2   1   1   1   1   1   0   0   0   1   2   0   1   2   2   2   1   0   1   0   1   2   1   1   2   0   2   2   1   1   1   0   2   2   1   1   2   1   2   1   1   1   2   1   0   0   1   2   1   2   1   0   1   2   1   1   0   0   1   1   1   1   0   1   1   1   0   0   2   1   1   1   0   1   1   1   2   1   1   2   1   0   1   1   1   1   1   1   0   1   0   1   2   1   1   1   1   1   1   2   1   2   2   0   1   0   2   1   2
 MK-4-7                 1   1   2   1   0   0   1   1   2   1   1   1   1   2   1   1   1   2   2   1   1   1   1   0   1   1   1   2   2   0   0   1   1   2   1   1   0   0   1   1   0   1   1   1   1   2   2   1   1   2   0   0   2   2   0   1   1   0   0   1   2   1   1   1   0   2   1   1   1   1   0   0   0   0   0   1   1   0   1   2   0   1   1   0   1   1   1   1   0   0   1   2   1   1   1   1   1   0   0   0   1   2   0   0   2   2   2   2   1   1   0   1   2   1   1   1   0   2   2   1   1   1   2   2   2   1   1   1   1   2   1   1   1   2   1   0   0   1   2   1   2   1   0   0   2   1   1   0   0   1   1   1   1   0   1   1   1   0   2   2   2   0   1   0   1   1   1   2   1   1   2   1   0   1   1   1   1   1   2   0   0   0   2   2   1   0   1   1   1   1   2   1   1   2   0   1   0   2   1   2
 MK-4-8                 1   1   2   1   0   0   1   1   2   2   1   1   1   2   1   0   1   2   2   1   1   1   1   1   1   1   1   2   2   0   0   1   1   2   1   1   0   0   1   1   0   1   1   2   2   2   2   1   1   2   1   1   2   2   1   0   1   0   1   1   2   1   1   1   0   2   1   1   1   1   0   0   0   0   0   1   1   0   1   2   0   1   1   0   0   1   1   1   0   0   2   2   2   2   1   0   2   0   0   0   2   2   0   0   1   2   2   2   1   0   0   1   1   1   0   1   0   2   2   1   1   1   2   2   2   1   1   1   1   2   1   1   1   2   1   0   2   1   2   1   2   1   0   0   2   1   1   0   0   1   2   1   1   0   1   0   1   0   2   2   1   0   2   0   1   1   1   2   2   2   1   0   1   1   1   1   1   0   2   0   0   0   2   1   1   0   1   1   1   1   2   1   1   2   0   0   0   2   1   2
 MK-4-9                 1   1   1   2   0   0   1   1   2   2   1   1   2   2   1   0   1   2   1   2   0   1   0   1   1   1   1   2   2   0   1   1   2   2   1   1   0   0   1   1   0   1   1   2   2   2   2   1   1   2   0   0   2   2   1   0   1   0   0   1   2   1   1   1   0   2   1   1   1   1   0   0   1   0   1   1   1   0   1   2   0   2   1   0   0   1   1   1   0   0   2   2   2   2   1   0   2   0   1   0   2   2   0   0   2   2   2   0   1   0   0   0   1   1   0   1   0   2   2   1   0   1   1   2   2   1   1   1   1   2   1   1   1   2   1   1   1   1   1   1   2   1   0   0   2   0   1   0   0   2   2   1   1   0   1   0   1   1   2   2   0   1   1   0   1   1   1   2   2   2   1   0   1   0   0   0   1   0   2   1   1   0   1   1   1   0   1   1   1   1   1   1   1   1   0   0   0   2   1   2
 MK-4-10                1   1   1   2   0   0   1   1   1   2   1   2   2   2   1   0   1   2   2   0   0   1   0   1   1   1   1   2   1   0   1   1   2   2   1   2   0   0   1   1   0   1   1   2   1   2   2   1   1   2   0   1   2   2   1   0   1   0   0   0   2   1   2   1   0   2   1   0   0   1   0   0   1   1   2   1   1   0   1   2   1   1   1   0   1   0   1   1   0   0   2   2   2   2   1   0   2   1   1   1   2   1   0   0   2   2   2   0   2   0   0   0   2   0   0   1   0   2   2   1   0   1   1   2   1   1   2   1   2   2   2   1   1   1   2   1   1   1   0   2   2   1   0   0   2   0   1   0   0   2   2   1   1   0   1   1   1   1   2   2   0   1   1   0   1   1   1   1   2   2   1   0   1   0   0   0   1   0   2   1   1   0   1   1   1   0   1   1   1   1   1   1   1   2   0   0   0   1   1   1
 MK-4-11                2   1   1   2   0   0   1   1   1   2   1   1   1   2   1   0   1   2   2   0   0   0   0   1   0   2   1   2   1   1   1   1   2   2   1   2   0   0   1   1   0   1   2   2   1   2   2   1   0   2   1   2   2   2   2   0   2   0   0   0   2   1   2   0   0   1   2   0   0   1   1   0   1   0   1   1   2   0   1   2   1   2   1   0   1   0   1   1   0   0   1   2   2   2   2   0   2   1   2   1   2   1   0   0   2   0   1   0   2   0   0   0   2   0   0   1   0   2   2   1   0   1   1   2   2   0   2   2   2   2   2   1   1   1   1   1   1   1   0   2   2   1   0   0   1   0   1   0   1   2   1   1   1   0   1   1   1   1   2   2   1   1   1   0   1   1   2   1   1   2   1   0   1   1   0   0   1   0   1   2   1   0   1   1   0   0   1   2   1   0   1   1   1   1   0   0   0   1   1   2
 MK-4-12                2   1   1   2   0   0   1   1   1   1   1   1   1   2   1   0   2   2   2   0   0   1   0   1   0   2   0   2   1   1   1   1   2   2   1   2   1   0   1   0   0   1   2   2   1   2   1   1   0   2   1   2   2   2   2   1   2   0   0   0   2   0   2   0   0   1   2   0   0   1   0   0   1   1   2   1   2   0   1   2   2   2   1   0   0   0   1   0   0   1   1   2   2   2   2   0   2   1   1   1   2   2   0   0   1   0   1   0   2   0   0   0   2   0   0   1   0   0   2   1   0   1   1   2   2   0   2   2   1   2   2   1   1   1   1   1   1   1   0   2   2   2   0   0   1   1   2   0   1   2   1   0   1   0   1   1   0   1   2   2   1   1   1   1   1   1   2   1   1   2   2   0   2   1   0   0   1   0   1   2   0   0   1   1   0   0   1   2   1   0   1   2   1   1   0   0   0   1   1   2
 MK-4-13                2   0   0   2   0   0   0   1   1   1   1   1   1   2   1   0   2   1   2   0   0   1   0   1   0   2   1   2   1   1   1   1   2   2   1   2   1   0   1   0   0   2   2   2   1   2   0   1   0   2   2   2   2   2   2   1   2   0   0   0   1   0   2   0   1   1   1   0   0   1   0   0   1   1   2   1   2   0   1   2   2   2   0   0   0   1   1   1   0   1   2   2   2   2   2   0   2   1   1   1   2   2   1   0   1   0   1   0   2   0   0   0   1   0   0   1   1   0   2   1   0   1   1   2   2   0   2   1   1   1   2   0   0   1   1   1   1   1   0   2   2   1   0   0   1   1   2   0   1   2   1   0   1   2   0   1   0   2   2   2   1   1   0   0   1   1   2   1   1   2   2   0   2   1   0   0   1   0   1   2   0   0   1   1   0   0   1   1   1   0   0   2   1   1   0   0   1   1   1   2
 MK-4-14                2   0   1   2   0   0   0   1   1   1   0   1   1   2   1   0   2   1   2   0   0   1   0   1   0   2   1   2   1   1   0   1   2   2   1   2   2   1   1   0   1   1   2   2   2   1   0   1   1   1   2   2   2   2   2   1   2   0   0   0   1   0   1   0   1   1   2   0   1   1   0   0   1   1   1   0   2   0   1   2   2   2   0   1   0   1   1   0   0   1   2   2   2   2   2   0   1   1   2   1   2   1   1   0   1   0   1   2   2   0   0   0   1   0   0   1   1   1   2   1   0   1   0   2   2   0   2   1   1   1   1   0   0   1   1   1   1   1   0   2   2   1   0   0   1   1   2   0   1   2   1   0   1   2   2   1   0   2   2   2   1   1   0   0   0   1   2   1   1   2   2   0   2   1   0   0   1   0   1   2   0   0   1   1   1   0   1   1   1   0   0   2   1   1   0   0   1   1   1   2
 MK-4-15                1   0   1   2   0   0   0   1   1   1   0   1   1   1   1   0   2   1   2   1   0   1   0   1   0   2   1   2   1   1   0   1   1   2   1   2   2   1   1   0   2   1   2   2   2   0   0   1   1   1   2   2   2   2   1   0   2   0   0   0   1   0   0   0   1   1   2   2   2   1   0   2   1   1   1   0   2   0   2   1   1   2   0   1   0   1   1   0   0   1   2   2   2   2   2   0   1   1   2   1   2   1   1   0   2   0   1   2   2   0   0   0   0   1   0   1   1   1   2   1   1   1   0   2   2   0   2   1   1   2   1   0   1   0   1   1   0   1   0   2   2   1   1   0   1   2   2   0   1   1   1   0   1   2   2   1   0   1   2   2   1   1   0   0   0   1   2   1   1   2   2   0   2   0   0   0   1   0   1   2   0   0   1   2   1   0   2   1   1   0   0   2   1   1   0   0   1   1   1   2
 MK-4-16                1   0   1   2   0   0   1   1   1   1   0   2   1   0   1   0   2   1   2   1   0   1   0   0   0   2   1   2   1   1   0   1   1   2   1   2   2   1   1   0   2   1   2   2   2   0   0   1   1   1   2   2   2   2   1   0   2   0   0   0   2   0   0   0   0   0   2   2   2   1   0   2   1   1   1   0   2   0   1   1   1   2   0   1   0   1   1   0   0   1   2   2   2   2   1   0   1   1   1   1   2   1   1   1   1   0   1   2   2   0   0   0   0   1   0   1   0   1   2   2   1   1   0   2   2   0   2   1   1   1   1   1   1   0   1   1   0   1   1   2   2   1   2   0   1   1   2   0   2   1   1   0   1   2   2   1   1   1   2   2   1   1   0   0   0   0   1   2   1   2   2   0   2   0   0   1   1   0   1   2   0   0   1   2   2   0   2   1   1   0   0   1   1   1   1   1   1   1   1   2
 MK-5-1                 2   1   0   1   2   2   0   1   1   2   2   1   1   1   2   0   2   2   1   1   2   2   1   1   0   2   0   0   2   1   0   1   1   1   1   1   2   0   0   2   1   1   1   0   1   0   2   2   1   0   1   2   1   1   0   1   1   1   2   1   2   1   2   1   1   0   1   0   1   1   1   2   1   1   1   1   1   1   1   1   2   2   0   1   0   2   2   1   0   2   2   2   1   2   1   1   1   1   1   2   1   1   1   1   2   1   2   1   1   2   1   0   2   0   1   1   1   0   0   1   2   1   2   0   1   1   1   2   0   1   2   0   0   0   0   1   1   2   1   1   0   0   2   1   0   2   1   0   1   1   2   2   1   1   2   0   1   2   1   1   0   1   0   0   0   1   2   0   1   1   2   1   0   1   2   1   1   2   1   1   1   0   1   1   1   1   1   1   0   0   1   0   1   1   1   0   0   1   2   1
 MK-5-2                 1   1   0   1   2   2   0   1   2   2   2   1   1   1   2   0   2   2   1   1   2   2   2   0   0   2   1   0   2   1   0   1   1   1   1   1   2   1   0   2   1   1   1   0   1   0   2   2   1   1   1   2   0   1   0   1   1   1   1   1   2   1   2   1   1   0   1   0   1   0   1   2   1   2   1   1   1   1   2   2   2   1   0   1   0   2   2   2   0   2   1   2   1   1   1   1   1   1   1   2   2   1   0   1   2   1   1   1   1   1   1   0   2   0   2   1   1   0   1   1   2   1   1   0   2   1   1   2   0   1   2   0   0   0   0   1   1   1   1   1   0   0   2   1   0   1   1   1   1   1   2   1   1   1   2   0   1   1   1   1   0   1   0   0   0   1   2   1   1   1   2   1   0   1   2   0   1   2   1   1   1   0   1   1   1   1   1   1   0   0   1   1   1   1   1   0   0   1   2   1
 MK-5-3                 0   1   0   1   2   2   0   1   2   2   2   1   1   1   2   0   2   2   1   1   1   2   2   0   0   2   1   0   2   1   0   1   1   1   1   1   2   1   0   2   1   1   1   0   1   0   2   2   1   1   1   2   1   1   0   1   1   1   1   1   2   1   2   1   1   0   1   0   1   0   1   2   1   2   1   1   1   1   2   2   2   1   0   1   2   2   2   1   0   2   1   1   1   1   1   1   1   1   1   2   2   1   0   1   2   1   0   1   1   1   1   0   2   0   1   1   1   0   1   1   2   1   2   0   2   1   1   2   1   1   2   1   0   1   0   1   2   0   1   1   0   0   2   1   0   2   1   2   1   1   1   1   1   1   1   0   1   1   2   1   1   0   0   0   1   1   2   2   1   1   2   1   0   1   1   0   2   1   1   1   1   1   1   1   2   1   0   1   0   0   1   1   1   2   1   0   0   1   1   1
 MK-5-4                 0   2   0   1   2   2   0   2   2   2   2   1   1   1   1   0   2   2   0   1   0   2   1   0   1   1   1   1   2   1   1   1   1   1   1   1   1   1   1   2   1   1   1   1   1   0   2   2   1   1   1   2   1   1   0   1   2   1   1   1   2   1   2   1   1   0   1   0   1   0   1   2   1   2   1   1   1   1   2   1   2   1   0   1   2   2   2   1   0   2   1   1   1   1   1   1   1   2   2   1   1   1   0   1   0   2   0   1   0   1   1   0   2   0   1   1   1   0   1   1   2   1   2   0   2   2   1   2   1   1   2   1   0   1   0   1   2   1   1   1   1   0   2   1   2   2   1   2   1   1   1   2   1   0   1   0   0   0   2   1   1   0   0   0   1   1   1   2   1   1   2   1   0   2   1   0   2   1   1   1   1   1   1   1   2   1   1   1   0   0   1   1   1   2   1   0   0   0   1   1
 MK-5-5                 0   1   0   1   2   2   0   2   2   2   2   1   1   1   1   0   2   2   0   2   0   2   1   0   1   1   1   1   2   1   1   1   1   1   2   1   1   1   1   1   1   1   2   1   1   0   2   2   1   1   1   2   1   1   1   1   2   1   1   1   2   1   2   1   1   0   1   0   1   0   1   2   2   2   1   1   1   1   2   1   2   1   1   1   2   2   2   1   0   2   1   1   1   1   1   1   1   1   1   1   1   0   0   1   1   2   0   1   0   1   1   0   1   0   0   1   1   1   1   1   2   1   1   0   2   2   1   1   1   1   2   2   1   1   1   1   2   1   1   1   2   0   2   1   1   2   1   2   1   1   0   2   0   0   1   0   0   0   2   2   2   0   0   0   1   1   1   2   1   1   1   1   0   0   1   0   1   2   1   1   1   1   1   1   2   1   1   1   0   0   1   1   1   2   1   0   0   1   1   1
 MK-5-6                 0   1   0   1   2   2   0   2   2   1   2   1   1   1   1   0   2   2   0   2   0   2   1   0   1   1   1   2   2   1   1   1   2   1   2   1   1   0   1   1   1   1   2   1   1   0   2   2   1   1   1   2   1   1   1   1   2   1   1   1   1   1   2   1   1   0   1   0   0   0   1   2   2   2   1   1   1   1   2   1   2   1   1   1   2   1   2   1   0   2   1   1   2   1   1   0   0   1   1   1   1   0   0   0   1   1   0   1   0   1   1   0   1   0   0   1   1   1   1   2   2   2   1   0   2   2   2   2   1   1   2   1   2   1   1   1   2   1   1   1   2   0   2   1   0   2   1   2   1   1   0   1   0   0   1   0   0   0   2   2   2   1   0   0   1   1   1   2   1   1   1   1   0   0   1   1   1   2   1   1   1   1   1   1   2   0   1   0   0   1   1   1   1   2   1   0   1   1   1   1
 MK-5-7                 0   1   0   1   2   2   0   2   2   1   1   1   1   0   1   0   2   1   0   2   0   2   1   1   1   1   2   1   2   2   1   1   2   1   2   1   1   0   1   0   0   1   2   1   1   1   2   2   0   1   1   2   1   1   1   1   1   1   1   2   1   1   1   1   1   0   1   0   0   0   0   2   2   1   1   1   1   1   1   1   2   1   1   1   2   1   1   1   0   1   1   1   2   1   1   0   0   1   1   1   1   0   0   0   1   2   1   1   0   1   1   1   1   0   0   1   1   0   1   2   2   2   1   0   1   2   2   2   0   0   2   1   2   1   1   0   2   1   1   1   2   0   2   1   0   1   1   2   1   1   0   1   0   0   1   0   1   0   2   2   1   1   0   0   1   1   1   2   1   1   1   1   1   1   1   1   1   2   0   1   1   1   2   1   2   1   1   0   0   1   1   1   1   2   1   1   1   0   1   1
 MK-5-8                 0   1   0   1   2   2   0   2   2   1   1   1   1   1   1   0   2   1   0   2   0   2   1   1   0   1   2   2   1   2   2   1   2   0   1   1   1   0   1   0   0   1   1   1   1   2   2   1   0   0   0   2   1   1   1   1   1   2   0   2   1   2   1   1   1   0   1   0   0   0   0   2   2   1   1   2   1   1   1   1   1   1   1   1   2   1   2   1   0   2   1   2   1   1   1   1   0   1   1   2   1   0   0   0   1   2   1   1   0   1   1   2   1   0   0   1   1   1   1   2   2   1   1   0   1   2   2   2   0   0   2   1   2   0   1   1   2   1   2   1   2   1   2   1   0   1   0   2   1   1   0   1   0   0   1   0   1   0   2   2   1   1   0   0   1   1   1   2   1   1   0   1   1   1   1   1   1   2   0   1   1   2   2   1   2   1   2   0   0   1   1   1   1   2   1   1   1   0   0   1
 MK-5-9                 0   1   0   1   1   2   0   0   1   1   1   1   1   1   1   2   1   1   0   2   0   2   0   1   1   0   2   2   0   1   2   1   2   0   0   0   1   0   1   0   1   1   1   1   1   2   2   1   0   1   1   2   1   1   1   1   1   2   0   2   1   1   1   1   1   0   1   0   0   0   1   0   2   1   1   2   1   1   1   1   1   1   1   1   2   1   2   1   0   2   1   2   1   1   1   1   0   0   1   2   1   0   1   2   1   2   1   1   0   1   1   2   1   0   0   1   2   1   1   2   2   0   1   0   1   2   1   2   0   0   2   1   2   0   1   1   2   1   2   1   1   2   2   2   1   1   0   2   1   1   0   1   0   0   2   1   0   0   2   1   1   1   0   0   1   1   1   1   1   1   0   1   0   1   1   1   1   2   0   1   1   2   0   1   2   1   2   0   0   1   1   1   1   2   1   1   1   0   0   1
 MK-5-10                0   1   0   1   1   2   0   0   1   1   1   1   1   1   1   2   1   1   0   2   0   2   1   1   2   0   2   2   1   1   2   1   2   0   0   0   1   0   1   0   1   1   1   2   2   2   2   1   0   1   1   2   1   1   1   1   1   2   1   2   1   1   1   1   1   0   1   0   0   0   1   0   2   1   1   2   1   2   1   1   1   0   2   1   2   1   2   1   0   2   1   2   1   1   1   1   0   1   1   2   1   0   1   2   1   2   1   1   0   1   1   2   1   0   1   1   2   1   1   2   2   0   2   0   1   2   2   2   0   1   2   1   2   0   1   1   2   1   1   1   1   2   2   1   1   1   0   2   1   0   0   1   0   1   1   1   0   0   2   1   1   1   0   1   1   1   1   1   1   1   0   1   0   2   1   1   1   2   0   1   1   2   0   1   1   0   1   1   0   1   1   1   1   2   1   0   0   0   0   2
 MK-5-11                1   0   0   1   2   2   0   0   1   1   1   0   1   1   1   2   1   1   0   2   0   2   1   1   2   0   2   2   1   1   2   1   2   0   0   1   1   0   1   2   1   1   2   2   2   2   1   0   1   1   1   1   1   1   0   1   1   2   1   2   1   0   0   1   1   0   1   0   0   0   1   0   1   2   1   2   1   1   1   2   1   0   2   1   2   2   2   0   0   2   1   2   1   1   1   1   0   0   1   1   2   0   1   2   1   2   2   1   0   1   1   2   1   0   1   1   2   0   1   1   2   0   2   1   1   0   1   2   0   1   1   1   2   1   1   1   2   1   1   1   1   2   2   1   1   1   0   2   1   0   0   1   0   1   1   1   0   1   2   1   1   1   0   1   1   1   1   1   1   1   0   1   0   1   1   0   1   2   0   1   1   2   0   2   1   0   1   1   0   1   1   1   1   2   1   1   0   1   0   2
 MK-5-12                1   0   0   1   0   1   1   0   1   1   1   0   1   2   1   2   1   1   0   2   0   2   1   1   2   0   2   1   1   2   2   1   2   0   1   1   1   0   1   2   1   2   2   2   1   1   1   1   1   0   1   0   1   1   0   2   2   1   1   2   1   0   0   1   1   0   1   0   0   0   1   1   1   2   1   2   1   1   1   2   1   0   2   1   2   2   1   0   1   2   0   2   1   0   1   1   1   1   1   2   2   2   0   1   1   2   2   1   0   1   1   2   1   0   1   1   2   1   1   0   2   0   2   1   1   0   1   2   0   1   0   1   2   2   1   2   2   1   1   1   1   2   2   1   2   1   1   1   1   0   0   1   0   1   1   1   0   1   2   1   1   1   0   1   1   1   1   1   0   1   1   1   0   1   1   0   1   2   0   1   1   2   0   2   1   0   1   1   1   1   0   1   1   1   0   1   0   1   0   1
 MK-5-13                1   0   0   1   1   1   1   0   1   1   1   1   2   1   1   2   1   2   0   2   0   2   1   1   2   0   1   1   1   1   2   1   1   0   1   1   2   0   1   2   1   2   2   2   1   1   1   1   1   0   2   0   1   1   0   2   2   1   1   2   1   0   0   1   1   0   1   0   0   0   1   1   1   2   1   2   1   1   1   2   2   0   1   1   2   2   0   0   1   2   0   2   1   1   1   1   1   1   1   2   2   1   0   1   1   2   2   1   0   1   1   2   1   0   1   1   2   1   1   0   2   0   2   0   1   0   1   2   0   1   0   1   1   2   1   2   2   1   1   1   1   2   2   2   2   1   1   2   2   0   0   1   0   1   1   2   0   2   1   1   1   0   0   1   1   1   2   1   0   1   1   1   0   2   1   0   1   2   0   0   1   2   0   1   1   0   1   2   1   1   0   1   1   1   1   1   0   1   0   1
 MK-5-14                1   0   0   0   0   1   1   0   1   1   1   1   2   1   1   2   1   1   0   2   0   2   1   1   1   0   0   1   1   1   2   1   0   0   1   1   2   0   1   2   1   2   2   2   1   1   1   1   1   0   2   0   1   2   0   2   2   1   1   1   1   0   0   1   0   0   0   0   0   0   1   0   1   2   2   2   1   1   1   2   2   0   1   1   1   2   0   0   0   2   1   2   1   1   1   1   1   1   1   2   1   2   0   1   1   2   2   0   0   1   2   2   1   0   1   2   2   1   2   0   2   0   2   0   1   0   1   2   1   1   0   1   1   2   1   2   2   0   1   2   1   2   2   2   2   1   1   1   2   0   0   1   0   1   0   2   0   2   1   2   2   0   1   1   1   1   2   1   0   1   1   2   0   2   1   0   1   2   0   0   1   2   0   1   0   1   1   2   1   1   0   0   1   1   1   0   0   1   0   2
 MK-5-15                1   0   0   0   0   0   1   0   1   1   1   1   2   0   2   2   1   1   0   2   1   2   0   1   1   1   0   1   1   2   2   1   1   1   1   0   2   0   1   2   1   2   2   1   1   1   1   1   1   0   2   0   1   2   0   2   2   1   1   0   1   0   0   1   1   0   0   0   0   0   1   2   1   2   2   2   1   1   1   2   2   0   1   1   0   2   1   1   0   2   1   1   1   1   1   1   1   0   1   0   1   1   0   1   1   2   2   0   0   1   2   2   1   0   2   1   2   1   2   0   2   0   2   0   1   0   1   2   1   2   0   1   1   2   1   2   2   0   1   2   1   0   2   2   2   1   1   1   2   0   0   1   0   1   0   2   1   2   1   2   2   0   1   1   1   2   2   1   0   1   1   2   0   2   1   1   0   1   0   0   1   2   0   1   0   1   1   2   1   1   0   1   1   1   1   0   0   1   0   2
 MK-5-16                1   1   0   0   1   0   1   0   1   0   1   1   1   1   2   2   1   1   0   1   0   2   0   1   1   1   0   0   1   1   1   1   1   1   2   0   2   0   1   2   1   2   2   1   1   1   1   1   1   1   2   1   1   2   0   2   2   0   1   1   1   0   2   1   1   0   0   0   0   0   0   2   2   2   2   2   1   1   1   2   2   0   1   1   0   2   1   1   0   2   1   2   1   1   1   1   2   0   1   0   1   1   0   1   1   2   2   0   0   1   2   2   1   0   2   1   2   1   1   0   2   0   2   0   1   0   1   2   1   1   1   2   1   1   1   2   2   1   1   2   1   0   1   2   2   1   2   0   2   0   1   1   0   1   0   2   1   2   1   2   2   1   1   1   1   2   2   1   0   1   2   2   0   2   1   2   1   1   1   0   1   2   0   1   0   1   2   2   1   1   0   1   1   1   1   0   0   2   0   2
 MK-6-1                 2   2   0   0   0   2   2   1   1   2   1   2   1   1   0   1   0   0   1   1   0   2   0   0   1   1   0   2   1   2   0   2   1   2   0   2   2   2   2   1   0   0   1   0   1   2   0   2   1   2   1   1   1   1   0   2   1   2   1   2   1   1   2   0   2   0   1   0   2   2   1   1   1   0   2   0   1   2   1   0   1   1   0   1   1   1   1   1   1   1   0   1   0   1   2   1   1   2   0   0   2   2   0   2   1   0   1   1   1   0   1   2   1   1   0   1   1   2   2   1   1   1   0   0   1   0   2   1   2   2   2   0   1   0   0   2   2   0   1   0   1   1   2   1   0   1   2   1   2   1   1   2   2   0   1   1   2   2   1   1   2   2   1   0   0   1   0   0   0   2   1   1   2   2   1   1   0   2   1   2   2   1   1   1   1   1   1   0   2   1   1   1   1   2   1   0   2   2   1   0
 MK-6-2                 2   2   0   0   0   2   2   1   1   2   1   2   1   1   1   1   0   0   1   1   0   2   0   0   1   1   1   1   1   2   0   2   0   2   1   2   2   2   2   2   0   1   1   0   2   1   0   2   1   2   1   1   1   1   0   2   1   2   1   2   1   1   2   0   2   1   1   0   2   2   1   2   2   0   1   0   1   2   1   0   1   0   0   1   1   1   1   1   1   1   0   1   0   1   2   1   0   2   0   1   2   2   0   2   1   1   1   1   1   0   1   2   1   1   0   1   1   2   2   2   1   1   0   0   1   0   2   1   2   1   2   0   1   1   0   1   1   0   1   0   1   2   1   2   0   1   1   1   2   0   1   2   1   0   1   1   2   1   1   1   1   2   1   0   0   1   0   0   0   2   2   1   1   2   1   1   0   1   2   2   2   1   1   1   1   1   1   0   2   1   1   2   2   2   1   0   2   2   1   0
 MK-6-3                 2   1   0   0   1   1   2   1   2   1   1   1   1   1   1   1   0   1   1   1   0   1   0   0   1   1   1   1   1   2   0   2   0   2   0   2   1   0   2   2   0   1   1   0   1   1   0   2   1   1   1   1   1   1   1   2   1   2   1   1   1   2   2   0   2   1   1   0   2   2   0   2   2   1   1   0   1   1   1   0   1   0   0   1   1   0   1   1   1   1   0   1   0   1   1   1   0   2   0   1   2   2   0   1   1   1   1   1   1   0   2   2   1   0   0   1   1   2   2   2   1   1   0   0   1   0   2   1   2   1   2   0   1   1   0   1   1   0   1   0   1   2   1   2   0   0   1   1   2   0   1   2   1   1   1   1   1   0   1   1   1   2   1   0   0   1   0   0   0   2   2   2   2   2   1   1   0   1   2   2   2   0   2   1   1   0   1   0   2   1   0   2   2   2   1   0   2   2   1   0
 MK-6-4                 0   1   0   0   1   1   2   2   2   1   1   1   1   1   1   1   0   1   2   1   0   1   0   1   0   1   1   1   1   2   0   2   0   1   1   2   1   0   2   2   0   1   2   1   1   1   0   2   1   0   2   1   2   1   1   2   1   2   1   1   1   1   2   0   2   1   1   0   2   2   0   2   2   1   1   0   1   1   1   0   1   0   0   1   2   0   1   0   1   1   0   1   0   1   1   2   1   1   0   1   2   2   0   0   1   1   1   1   1   0   2   1   1   0   0   1   1   2   1   2   1   1   0   0   1   0   2   1   1   1   2   1   1   1   0   0   1   0   1   0   1   1   1   2   0   0   1   1   2   0   1   2   1   1   1   1   1   0   2   1   0   2   1   0   0   0   0   0   0   1   2   1   2   2   0   1   0   1   1   2   2   1   2   1   1   0   0   0   2   1   0   1   2   2   1   1   2   1   1   0
 MK-6-5                 0   1   0   0   1   1   2   2   1   1   1   1   0   2   1   0   0   1   1   1   0   1   0   0   0   1   1   1   1   2   0   2   0   2   0   2   1   0   2   2   0   1   2   1   1   1   1   2   1   1   2   1   2   1   1   2   1   2   2   1   1   1   0   0   1   1   1   0   2   2   0   2   1   0   1   0   1   1   1   0   0   1   0   2   2   0   1   0   0   1   1   1   0   1   1   2   1   1   0   1   2   2   0   0   1   1   1   1   1   0   1   1   1   0   0   1   1   2   1   2   1   1   0   0   1   0   2   1   0   2   2   1   1   1   0   0   1   0   1   0   1   1   1   2   1   0   1   1   2   0   1   2   1   1   1   1   0   0   2   2   1   1   1   0   1   1   0   1   0   1   2   1   2   2   0   1   0   1   1   2   2   1   2   1   1   0   0   0   2   2   0   1   2   2   1   1   2   1   1   0
 MK-6-6                 0   1   0   0   1   1   2   2   1   1   1   1   1   2   1   0   0   0   1   1   0   1   0   0   0   1   1   1   1   2   0   1   0   2   1   2   1   0   1   2   0   1   2   1   1   1   2   2   1   1   2   1   2   1   1   2   1   2   2   1   1   1   0   0   1   0   1   0   1   2   0   2   1   1   1   0   1   1   1   0   0   1   0   2   2   0   1   0   1   1   1   1   0   1   1   0   2   1   0   1   2   2   0   0   1   1   1   1   1   0   1   1   1   1   0   1   1   1   1   1   1   1   1   0   0   1   2   2   1   2   2   1   1   2   0   0   1   0   1   1   1   1   1   2   1   0   1   1   2   0   1   2   1   1   1   2   0   0   2   2   1   1   1   0   1   1   0   1   1   1   2   1   2   2   0   1   0   1   1   2   2   1   2   1   1   0   0   1   2   1   0   1   2   1   1   1   2   1   1   0
 MK-6-7                 0   1   0   1   1   1   1   2   1   1   2   1   1   2   1   0   0   1   1   1   0   1   1   0   0   1   1   2   1   2   0   0   0   1   1   2   2   0   2   1   0   1   2   1   1   1   1   2   1   1   2   1   2   1   1   1   0   2   2   2   1   1   0   0   0   1   1   0   1   2   0   2   2   1   1   0   1   1   1   0   0   1   1   2   2   1   0   0   1   1   1   1   0   1   1   1   2   1   0   1   2   1   0   0   1   1   1   1   2   0   1   1   1   2   0   1   1   1   0   1   0   2   1   0   1   1   2   2   1   2   1   1   1   2   1   0   1   0   1   1   1   1   1   2   1   0   1   1   2   0   1   2   1   1   1   2   0   0   2   2   1   1   2   1   1   1   0   1   1   1   2   1   2   2   0   1   1   1   1   2   2   1   2   1   1   0   0   1   2   1   0   1   2   2   1   1   2   1   0   1
 MK-6-8                 0   2   0   1   1   2   1   1   1   0   2   1   0   2   1   0   0   1   0   0   0   1   1   0   0   0   0   2   1   2   0   0   0   1   1   2   2   0   1   1   0   1   2   1   1   1   1   2   1   1   2   2   1   1   1   1   0   2   2   2   1   2   0   0   0   1   1   1   1   1   0   2   2   1   0   0   1   1   1   0   0   1   1   2   2   1   0   0   1   1   2   1   0   1   1   1   2   1   0   1   2   2   0   0   1   1   1   1   1   0   1   1   1   2   0   1   1   1   0   1   0   2   0   0   1   1   2   2   1   0   1   1   1   1   1   0   0   0   2   1   1   1   1   2   0   0   1   1   2   0   2   2   1   1   2   1   0   0   1   2   1   1   2   1   2   1   0   1   1   1   2   1   2   2   1   1   1   2   1   2   1   1   2   1   1   0   0   1   2   1   0   1   2   2   1   0   2   1   0   1
 MK-6-9                 0   2   0   1   1   2   1   1   1   0   2   1   0   2   1   0   0   1   0   0   0   1   1   0   0   0   0   2   1   2   0   1   0   1   1   2   2   0   2   0   0   1   1   1   1   1   0   2   1   1   2   2   1   1   1   1   1   2   2   2   1   2   1   2   0   1   1   1   1   1   0   2   2   1   0   0   1   1   1   0   0   1   1   1   2   2   1   0   1   1   2   1   0   1   1   1   2   0   0   0   2   2   0   0   1   1   1   0   1   0   1   2   1   1   0   2   1   1   0   1   0   2   0   0   2   1   2   2   1   0   1   1   0   1   1   0   0   0   2   1   1   0   1   2   0   0   1   1   2   0   2   2   1   1   2   1   1   0   1   1   1   1   2   1   2   1   0   1   1   1   2   1   2   2   1   1   1   2   1   2   1   2   2   1   1   1   0   0   2   1   1   1   2   2   1   1   2   1   0   1
 MK-6-10                0   2   1   1   1   1   2   1   1   0   2   1   0   2   1   0   0   1   0   0   1   1   1   0   0   0   0   1   1   2   0   0   1   1   1   2   1   0   2   0   0   1   1   1   1   1   0   2   1   1   2   2   1   1   1   1   1   2   2   2   1   2   1   1   0   2   0   1   1   1   0   2   2   1   0   0   1   1   1   0   0   1   1   1   2   2   0   0   2   0   2   1   0   1   1   0   2   0   0   0   2   2   0   1   1   1   2   0   2   0   1   1   0   1   0   2   1   1   0   1   0   2   0   0   1   1   2   2   1   0   1   1   0   1   1   1   0   0   2   1   1   0   1   2   0   0   1   1   1   0   2   2   1   1   2   1   1   1   1   1   1   1   2   1   2   1   1   1   1   1   2   1   1   2   1   1   1   2   1   2   1   2   1   1   1   1   0   1   2   0   1   2   1   2   0   1   2   1   0   1
 MK-6-11                0   2   1   1   1   1   1   1   1   2   2   1   1   2   1   0   0   0   0   0   1   1   1   1   0   0   0   1   1   2   0   0   1   1   1   2   1   0   2   0   0   1   0   0   2   1   0   2   1   1   2   2   2   1   1   1   1   2   2   2   1   2   1   1   1   2   0   1   1   2   1   2   2   1   1   0   2   1   1   0   0   1   2   1   1   2   1   0   2   0   2   1   1   1   1   0   1   0   0   0   1   2   0   1   1   1   2   0   1   0   1   1   0   1   0   2   1   1   1   0   0   2   1   0   1   1   2   1   1   0   1   1   0   1   2   1   0   1   2   1   0   0   1   2   0   0   1   1   1   0   2   2   1   1   2   1   1   1   1   1   1   1   1   1   2   1   1   0   1   1   2   1   1   2   1   1   2   2   0   2   1   2   1   1   1   1   0   1   1   0   1   2   1   1   1   1   2   1   1   1
 MK-6-12                0   2   1   1   1   1   1   0   2   2   2   2   0   1   1   0   0   0   0   0   1   1   1   2   1   0   0   1   1   2   0   0   1   1   0   2   1   1   2   0   0   1   0   1   2   1   1   1   1   1   2   1   2   1   1   1   1   2   2   1   1   2   1   1   2   2   1   1   0   1   1   2   2   1   1   1   2   1   1   1   0   1   2   0   1   2   1   0   2   0   2   1   0   1   1   1   2   0   0   0   1   2   0   1   1   1   2   0   1   0   1   1   0   1   0   1   1   0   0   0   0   2   1   0   0   1   2   1   1   0   2   0   0   1   1   1   0   1   2   0   0   0   1   2   0   0   1   1   1   0   2   1   1   1   1   0   1   1   1   1   0   2   1   1   2   1   0   0   1   1   2   1   1   2   1   1   2   2   0   2   2   2   1   1   1   0   0   1   1   2   1   2   2   1   1   1   2   1   1   1
 MK-6-13                0   2   1   1   1   1   1   1   2   2   2   2   1   1   1   0   0   0   0   0   0   0   1   2   2   1   1   1   1   2   0   0   1   1   1   2   1   2   1   0   0   1   0   1   2   1   1   1   1   1   2   1   2   2   0   1   1   2   2   2   1   1   1   1   2   2   1   1   0   1   1   2   2   1   1   1   0   2   1   1   0   1   2   1   1   2   0   0   2   0   2   0   0   1   1   1   2   0   0   0   1   1   0   1   1   0   2   1   1   0   1   1   0   1   0   2   1   0   0   0   0   2   1   0   0   1   2   1   2   0   0   0   0   1   1   0   0   0   2   0   0   0   1   1   0   1   1   1   1   0   2   1   1   1   0   0   1   1   1   0   0   2   1   1   1   1   0   0   1   1   2   1   1   2   1   2   2   2   0   2   2   2   1   1   1   0   0   1   1   2   1   2   2   1   1   1   1   1   1   1
 MK-6-14                0   2   1   1   1   1   1   1   1   2   2   1   1   2   1   1   0   0   0   0   1   0   2   2   2   1   1   1   1   2   0   0   2   1   1   2   1   2   1   1   1   1   0   2   2   1   1   1   1   1   2   1   2   2   0   1   1   2   1   2   1   1   1   1   2   2   1   1   0   1   1   2   2   1   1   1   0   2   1   2   0   0   2   1   1   1   0   0   1   0   2   0   0   1   1   1   2   0   0   0   2   1   0   1   1   0   2   1   1   0   1   1   0   1   0   2   1   0   0   0   0   2   1   0   1   0   1   0   2   0   0   0   0   1   1   1   0   0   2   0   0   1   1   2   0   1   1   1   2   0   2   1   0   1   0   0   1   0   1   0   0   1   0   1   1   1   1   0   1   1   1   1   1   2   1   2   2   2   0   2   1   2   1   1   1   0   1   1   1   1   1   2   2   1   1   1   1   1   0   1
 MK-6-15                0   2   0   1   1   1   1   1   1   2   2   1   1   1   1   1   0   0   1   0   1   0   2   2   1   1   1   1   0   2   0   1   2   1   1   2   1   1   1   1   1   1   1   2   1   1   0   1   1   1   2   1   2   2   0   1   0   2   1   2   1   1   1   1   2   2   0   1   1   1   1   2   2   1   1   1   0   2   1   1   0   0   1   1   0   0   0   0   1   1   1   0   0   1   1   1   2   1   0   1   2   2   0   1   1   0   1   1   1   0   1   2   0   1   0   2   1   0   0   0   0   1   1   0   1   1   1   0   2   1   1   0   0   1   1   1   1   0   1   1   0   0   1   2   0   1   1   1   2   0   2   1   0   1   0   0   1   0   1   0   0   2   0   1   1   1   2   0   1   1   1   2   1   2   1   2   2   1   0   2   1   2   1   1   2   1   1   1   1   1   1   2   0   1   1   2   1   1   0   1
 MK-6-16                0   2   0   2   1   1   1   1   1   1   2   1   1   1   1   1   0   0   1   0   1   0   2   2   1   1   1   1   0   1   0   1   2   1   1   2   0   1   1   1   1   2   1   2   1   1   0   1   1   1   2   1   2   2   1   1   0   1   1   2   1   1   1   1   2   2   0   1   1   0   1   2   2   2   2   1   1   2   1   1   0   0   1   1   0   0   1   0   1   1   1   1   0   1   0   1   2   1   1   1   2   2   0   1   1   0   1   1   1   0   1   2   0   1   1   1   1   0   1   0   0   1   2   0   1   1   1   1   2   1   1   0   1   1   1   1   1   0   1   1   0   1   1   1   0   1   1   0   2   1   2   1   1   1   0   0   1   0   1   0   0   2   1   1   1   1   2   0   0   1   1   2   1   2   2   2   2   1   0   2   1   1   1   1   1   1   1   1   1   1   1   1   0   0   1   2   1   1   0   1
 
!****************************************** Phenotypic Data **********************************************************
!-100.0 is resevred for missing phenotype
SimulatedTrait1         8.7750   10.0977   10.4607    8.7313   10.4458   11.2728    8.2669   11.1744   10.5252    9.2193    8.9228   11.4350   10.9502   10.9904   12.7335   10.4335   10.4429    9.9168    9.6347    7.6735    8.1287   10.9383   10.1146    9.4657    8.5776    9.5941   11.5077   11.7759    7.9166    8.4477    8.6836    8.9764    9.9296    9.5774   12.1312   12.2059   10.8643    9.3432    9.7536   10.3301   10.6443   10.6982   11.5697    9.5399    9.1948    8.5189    9.6690    8.5286    9.2441    9.9932    9.3381   10.7746    9.4195    8.9043   10.4733   10.4401   11.6869    9.3613    9.3733    9.0313   11.3511    9.3327    9.3211    9.0191    9.3754   11.4959   10.1111   10.2603   10.2749    7.5525    9.7869   10.1723   10.0532    9.9659    9.7306   10.5167    9.2111   10.3075   11.0410   10.8457    8.8829   10.8907   10.3227    9.8126   10.4757   10.7932   10.4442   11.4486   10.8520    8.6881   10.5309   10.5959    9.4675    9.9375   11.5670   10.5511   10.4106   11.8565    9.8437    9.7047    9.4684    9.4201    8.7028    9.7862    7.5593   10.0101   10.3645   11.3875   10.4730    8.7064    9.9005    9.0176   10.3053    9.3903   10.8274   10.1627    8.6312   10.0831   10.5514   10.6499   11.0143    9.4842   10.1963    8.8472    7.7660   11.3528   10.8743   10.0392   10.4589   10.9213   11.2470    9.3287    9.1213   10.6150   11.0415   11.1629   10.9705   11.5600    9.4156   10.6897   10.8236   11.4806   11.1608    8.4224   10.6613    9.0891   10.0477   11.5645    8.1577    8.8674   10.7437   11.5004   10.4270   12.3988    7.3850    9.0760   13.0759    8.5575    9.0520   11.0138    8.6737   10.7732   11.0438    9.6979   10.8723   10.2361   10.1289    9.3559   10.5746    9.2091    9.9467   11.0605    8.3448    9.1574    9.9995    8.5370   10.2287   10.6759    8.7715    9.7753   10.9048    9.0414    8.3860    8.7642    9.7792   10.4895    9.7674    8.7393   10.7049   10.9475    8.5387   11.3786    9.9002    9.2131    8.5647    8.6486   10.4343   10.1533    8.9152    9.9905
 
