# Supplementary material for: Inclusive Composite Interval Mapping of QTL by Environment Interactions in Biparental Populations
Source: PLoS One. 2015 Jul 10;10(7):e0132414. doi: 10.1371/journal.pone.0132414 (PMC4498613; doi:10.1371/journal.pone.0132414)
Supplement: S2 File — (ZIP) [file pone.0132414.s002.zip › F2 population/e=1/run_00112.met]

!**********************Note: lines staring with "!" are remarks and will be ignored in the program********************
!*********************************General Information**********************************
!Assuming F1 = P1 x P2, populations available in QTL IciMapping are: 
!  1, P1BC1F1 = P1 x F1, the first backcrossing where P1 is used as the recurrent parent;
!  2, P2BC1F1 = P2 x F1, the first backcrossing where P2 is used as the recurrent parent;
!  3, F1DH, F1-derived doubled haploids; 
!  4, RIL or F1RIL, recombination inbred lines through the repeated selfing of F1;
!  5, P1BC1RIL, recombination inbred lines through the repeated selfing of P1BC1F1;
!  6, P2BC1RIL, recombination inbred lines through the repeated selfing of P2BC1F1;
!  7, F2, the selfing generation of F1;
!  8, F3, the selfing generation of F2;
!  9, P1BC2F1, the second backcrossing where P1 is used as the recurrent parent; 
! 10, P2BC2F1, the second backcrossing where P2 is used as the recurrent parent;
! 11, P1BC2RIL, recombination inred lines through the repeated selfing of P1BC2F1; 
! 12, P2BC2RIL, recombination inred lines through the repeated selfing of P2BC2F1; 
! 13, P1BC1F2, the selfing generation of P1BC1F1; 
! 14, P2BC1F2, the selfing generation of P2BC1F1; 
! 15, P1BC2F2, the selfing generation of P1BC2F1; 
! 16, P2BC2F2, the selfing generation of P2BC2F1; 
! 17, P1BC1DH, P1BC1F1-derived doubled haploids; 
! 18, P2BC1DH, P2BC1F1-derived doubled haploids; 
! 19, P1BC2DH, P1BC2F1-derived doubled haploids; 
! 20, P2BC2DH, P2BC2F1-derived doubled haploids; 
   7      !Mapping Population (see remarks above)
   2      !Mapping Function (1 for Kosambi; 2 for Haldane; 3 for Morgan)
   2      !Marker Space Type (1 for intervals; 2 for positions)
   1      !Marker Space Unit(1 for centiMorgans; 2 for Morgan)
   6      !Number of Chromosomes (or Linkage Groups)
 200      !Size of the mapping population
   1      !Number of environments
 
!***************************************** Chromosomes and Linkage Maps **********************************************
!Chromosome                 NumMarkers
-CH1                        16
-CH2                        16
-CH3                        16
-CH4                        16
-CH5                        16
-CH6                        16
!Linkage map (Marker name followed by position or the interval length)
 MK-1-1                1     0.000
 MK-1-2                1    10.000
 MK-1-3                1    20.000
 MK-1-4                1    30.000
 MK-1-5                1    40.000
 MK-1-6                1    50.000
 MK-1-7                1    60.000
 MK-1-8                1    70.000
 MK-1-9                1    80.000
 MK-1-10               1    90.000
 MK-1-11               1   100.000
 MK-1-12               1   110.000
 MK-1-13               1   120.000
 MK-1-14               1   130.000
 MK-1-15               1   140.000
 MK-1-16               1   150.000
 MK-2-1                2     0.000
 MK-2-2                2    10.000
 MK-2-3                2    20.000
 MK-2-4                2    30.000
 MK-2-5                2    40.000
 MK-2-6                2    50.000
 MK-2-7                2    60.000
 MK-2-8                2    70.000
 MK-2-9                2    80.000
 MK-2-10               2    90.000
 MK-2-11               2   100.000
 MK-2-12               2   110.000
 MK-2-13               2   120.000
 MK-2-14               2   130.000
 MK-2-15               2   140.000
 MK-2-16               2   150.000
 MK-3-1                3     0.000
 MK-3-2                3    10.000
 MK-3-3                3    20.000
 MK-3-4                3    30.000
 MK-3-5                3    40.000
 MK-3-6                3    50.000
 MK-3-7                3    60.000
 MK-3-8                3    70.000
 MK-3-9                3    80.000
 MK-3-10               3    90.000
 MK-3-11               3   100.000
 MK-3-12               3   110.000
 MK-3-13               3   120.000
 MK-3-14               3   130.000
 MK-3-15               3   140.000
 MK-3-16               3   150.000
 MK-4-1                4     0.000
 MK-4-2                4    10.000
 MK-4-3                4    20.000
 MK-4-4                4    30.000
 MK-4-5                4    40.000
 MK-4-6                4    50.000
 MK-4-7                4    60.000
 MK-4-8                4    70.000
 MK-4-9                4    80.000
 MK-4-10               4    90.000
 MK-4-11               4   100.000
 MK-4-12               4   110.000
 MK-4-13               4   120.000
 MK-4-14               4   130.000
 MK-4-15               4   140.000
 MK-4-16               4   150.000
 MK-5-1                5     0.000
 MK-5-2                5    10.000
 MK-5-3                5    20.000
 MK-5-4                5    30.000
 MK-5-5                5    40.000
 MK-5-6                5    50.000
 MK-5-7                5    60.000
 MK-5-8                5    70.000
 MK-5-9                5    80.000
 MK-5-10               5    90.000
 MK-5-11               5   100.000
 MK-5-12               5   110.000
 MK-5-13               5   120.000
 MK-5-14               5   130.000
 MK-5-15               5   140.000
 MK-5-16               5   150.000
 MK-6-1                6     0.000
 MK-6-2                6    10.000
 MK-6-3                6    20.000
 MK-6-4                6    30.000
 MK-6-5                6    40.000
 MK-6-6                6    50.000
 MK-6-7                6    60.000
 MK-6-8                6    70.000
 MK-6-9                6    80.000
 MK-6-10               6    90.000
 MK-6-11               6   100.000
 MK-6-12               6   110.000
 MK-6-13               6   120.000
 MK-6-14               6   130.000
 MK-6-15               6   140.000
 MK-6-16               6   150.000
!*********************************** Marker Types ********************************************************************
!Co-dominant marker: When heterozygote F1 is present, P1 is coded as 2, F1 is coded as 1, and P2 is coded as 0; Otherwise, P1 is coded as 2, and P2 is coded as 0. 
!Dominant marker: When heterozygote F1 is present, P1 and F1 are coded as 12, and P2 is coded as 0; Otherwise, P1 is coded as 2, and P2 is coded as 0.  
!Recessive markers: When heterozygote F1 is present, P1 is coded as 2, and F1 and P2 are coded as 10; Otherwise, P1 is coded as 2, and P2 is coded as 0. 
!Missing marker is coded as -1. 
 MK-1-1                 1   0   1   0   1   0   0   0   1   1   2   1   1   0   1   2   1   2   1   0   2   1   2   1   2   1   1   0   1   2   1   1   1   1   0   2   1   1   1   0   2   1   1   2   1   1   1   1   2   0   0   0   2   1   1   0   0   1   1   1   0   0   2   1   1   1   1   2   1   1   2   0   2   1   0   2   2   0   1   1   1   0   0   1   0   1   1   0   2   1   1   0   1   0   2   1   1   0   1   0   1   2   2   0   2   0   1   1   2   2   1   1   1   1   2   1   1   1   2   1   0   1   2   1   0   1   0   1   1   1   1   2   2   1   1   1   1   0   0   1   0   1   0   1   2   1   2   2   2   0   1   2   0   1   1   1   2   2   1   1   1   1   0   2   1   0   1   0   1   1   0   2   1   1   0   0   2   0   1   2   1   0   0   1   1   2   1   2   2   1   1   1   1   1   1   1   1   0   1   0
 MK-1-2                 1   0   1   1   1   0   1   1   1   1   1   1   1   0   1   1   1   2   1   0   1   1   0   1   2   1   2   0   1   2   0   1   1   1   1   1   1   0   1   0   2   1   2   2   1   1   1   1   2   0   1   0   2   1   1   0   0   1   1   1   0   0   1   1   2   1   1   2   0   1   2   0   2   1   0   2   2   0   2   2   1   0   0   1   0   1   0   0   2   1   1   0   1   0   2   0   1   0   1   0   2   2   2   0   1   0   1   1   2   2   1   1   1   1   2   1   1   1   2   1   0   1   1   1   0   1   0   2   1   1   1   2   2   1   2   2   1   0   1   0   0   1   1   1   2   1   2   1   2   0   1   2   1   1   1   1   2   2   1   1   1   1   0   2   1   0   1   0   0   2   1   2   1   1   0   0   2   0   1   2   1   0   0   1   2   1   1   2   2   1   1   2   1   1   2   1   1   0   1   0
 MK-1-3                 1   0   0   1   1   0   1   1   1   1   0   1   0   0   1   1   1   1   1   0   1   1   1   2   2   1   2   0   1   2   0   0   1   0   0   1   1   0   1   0   2   1   2   1   1   1   1   1   2   0   1   0   2   0   0   0   0   1   1   1   0   0   1   1   2   1   1   2   0   0   2   0   2   1   0   2   2   0   1   2   0   0   0   1   0   1   0   0   2   1   0   1   1   0   2   0   1   1   1   0   2   2   1   0   1   0   1   1   2   2   1   1   1   1   1   1   1   1   2   1   0   1   1   2   0   1   0   2   1   1   1   2   2   1   2   2   1   0   1   0   0   1   1   1   2   1   2   1   2   0   1   2   1   1   1   1   2   2   1   1   1   1   0   2   1   1   1   0   0   2   2   2   1   1   0   1   2   0   1   1   2   0   0   1   2   1   1   2   2   1   1   1   1   1   2   2   1   0   1   1
 MK-1-4                 1   1   0   1   0   0   0   2   1   1   0   1   0   0   1   1   1   1   1   0   1   1   1   2   2   1   2   1   1   2   1   1   1   0   0   1   1   0   1   1   2   1   2   1   1   1   1   0   2   0   0   0   2   0   0   0   0   1   1   1   0   1   1   1   2   1   1   2   0   0   2   0   2   1   0   2   2   0   2   2   1   0   1   1   0   1   0   0   0   1   0   0   1   0   2   1   1   1   1   0   2   2   1   0   1   0   1   1   2   2   2   1   1   1   1   1   1   1   2   1   0   1   1   2   0   1   0   2   1   1   0   2   1   0   2   1   1   0   1   1   0   0   1   1   2   1   2   1   1   0   1   2   0   1   1   2   2   2   1   1   1   1   0   2   1   1   1   1   0   2   2   2   1   1   0   1   2   0   1   1   2   1   0   1   2   1   1   1   2   1   1   1   1   0   2   2   1   0   1   2
 MK-1-5                 1   1   0   1   0   1   0   2   1   1   0   1   0   0   1   1   1   1   1   0   0   1   2   2   2   1   2   0   1   2   1   0   1   0   0   1   1   0   1   1   1   1   1   1   1   1   0   0   2   0   0   0   2   1   0   0   0   1   1   0   0   2   1   1   1   2   1   2   0   0   2   0   2   1   0   1   2   0   2   2   1   0   1   1   1   1   1   0   0   2   0   0   1   0   2   1   1   1   1   0   2   2   1   1   1   0   1   1   2   1   2   1   1   1   1   2   1   1   2   1   0   1   1   1   1   0   0   2   1   1   0   2   1   0   2   1   1   0   1   1   1   0   1   1   1   1   1   1   1   0   1   2   0   1   0   2   2   1   2   1   1   1   0   2   1   1   1   1   1   1   1   2   1   1   0   1   2   0   1   1   2   1   1   1   2   1   2   1   2   1   0   1   1   0   2   2   1   0   1   2
 MK-1-6                 1   1   0   0   0   1   1   2   1   1   0   0   0   0   1   1   1   1   1   1   0   2   2   2   2   1   2   0   2   1   1   0   1   0   1   1   1   1   1   1   1   1   1   1   1   1   0   1   2   0   0   0   2   1   0   1   0   1   1   1   0   2   1   1   1   2   1   2   0   0   0   0   2   1   0   2   2   0   2   2   2   0   1   0   2   1   1   0   0   2   0   0   1   0   2   1   1   1   1   0   2   2   1   1   1   0   1   1   2   1   2   1   1   1   1   1   1   1   0   1   0   1   1   1   1   0   1   2   1   1   0   2   1   0   2   2   1   0   1   1   0   0   1   2   1   1   2   1   1   0   1   2   0   1   0   2   2   0   2   2   1   1   0   2   1   1   1   1   1   1   1   1   1   1   0   0   2   0   1   1   2   1   1   2   2   0   2   1   2   0   1   1   1   0   1   2   1   1   1   2
 MK-1-7                 1   1   1   0   0   1   1   2   2   1   0   1   0   0   1   1   1   1   0   1   0   2   2   1   2   1   2   0   2   1   1   0   1   0   1   1   1   2   1   1   2   0   1   1   1   0   0   1   1   0   1   1   2   1   0   1   0   1   1   1   0   2   1   2   1   2   1   2   0   0   0   0   2   1   0   2   2   0   1   2   2   0   1   0   2   1   1   0   0   2   0   0   0   1   1   1   1   1   1   0   2   2   1   2   1   0   0   1   1   1   1   1   1   1   1   1   0   1   2   1   0   1   1   1   1   0   1   2   1   1   0   2   1   0   2   2   1   0   1   1   0   1   1   2   1   1   2   2   1   0   1   2   0   1   0   2   2   0   2   1   1   1   1   2   1   2   1   0   1   1   2   1   1   1   1   1   2   0   1   1   2   1   1   2   2   1   2   1   2   0   1   1   1   0   1   2   1   1   1   2
 MK-1-8                 1   1   1   0   0   1   0   2   2   1   0   1   1   0   1   1   1   2   0   1   0   2   2   2   2   2   1   0   2   1   1   0   2   0   1   1   1   2   1   1   2   0   0   1   1   0   1   2   1   0   0   1   2   0   0   1   0   1   1   1   0   2   1   2   0   2   1   2   0   0   0   0   0   1   0   2   2   0   1   2   2   1   1   0   1   1   1   0   0   2   0   0   0   1   1   1   1   1   1   0   2   2   1   2   1   0   1   1   0   1   1   0   1   1   1   1   0   1   2   1   0   1   1   1   0   0   1   2   1   1   1   1   1   0   2   2   0   0   1   1   2   1   1   2   1   0   2   2   1   0   2   2   0   1   0   2   2   0   2   1   1   2   1   2   1   2   1   0   1   2   2   1   1   0   1   1   2   0   1   1   1   1   1   1   2   1   2   2   2   0   1   1   1   1   1   2   0   0   1   2
 MK-1-9                 1   0   2   0   1   1   0   2   2   1   0   1   1   0   1   1   1   2   1   1   0   2   2   2   1   2   1   0   2   1   1   0   1   0   1   1   1   2   1   1   1   1   0   1   1   0   1   2   1   0   0   1   2   0   1   1   0   1   1   1   0   2   1   2   1   2   1   2   1   0   0   0   0   0   0   2   2   0   1   1   2   1   1   0   1   2   1   0   1   2   1   0   0   1   1   1   0   1   1   0   2   2   0   1   1   1   1   1   0   1   1   0   1   1   1   1   0   1   2   1   0   1   1   1   0   1   1   2   0   1   1   1   1   0   2   2   0   1   1   1   2   2   1   1   1   0   2   2   1   0   2   2   0   1   0   2   2   0   1   1   1   2   1   2   1   2   1   0   1   1   1   1   1   0   1   2   2   0   1   1   1   1   1   1   2   0   2   2   2   0   1   1   1   1   1   1   0   0   1   2
 MK-1-10                1   0   2   0   0   1   0   2   2   1   0   1   1   0   1   0   1   2   1   1   0   2   2   2   1   2   1   0   2   1   1   0   1   0   1   2   1   2   1   1   1   1   0   1   1   0   1   2   1   1   0   0   2   0   1   1   0   1   1   1   0   2   1   2   1   2   1   2   1   0   0   0   1   0   0   2   1   0   1   1   2   1   1   1   2   2   1   0   1   1   0   0   0   1   1   2   0   1   1   0   1   2   1   1   1   1   1   1   0   1   1   1   1   1   2   1   0   1   2   1   0   1   1   1   1   1   1   2   0   2   1   1   1   0   2   2   0   1   1   1   2   2   1   1   1   0   1   2   1   0   2   1   0   1   0   2   1   0   2   1   1   2   1   2   1   2   1   0   1   1   1   1   1   0   1   1   1   1   1   1   1   1   2   1   2   0   2   2   2   0   1   1   1   1   0   1   0   0   1   1
 MK-1-11                1   0   2   0   0   0   0   2   2   1   0   1   1   1   1   0   1   0   1   1   0   1   2   2   1   2   1   0   2   0   1   0   1   0   1   2   1   2   1   1   1   1   0   1   1   0   1   2   1   1   0   0   2   0   0   0   0   1   1   1   0   2   1   1   1   2   1   2   0   0   0   0   1   0   0   1   1   0   1   1   1   1   1   1   2   2   1   0   1   0   0   0   0   1   1   2   0   1   1   0   1   2   1   1   1   1   1   1   0   1   1   1   1   1   2   1   0   1   2   0   0   1   0   1   0   1   1   2   0   2   0   1   1   0   2   2   0   1   2   1   2   2   1   1   1   0   1   1   1   0   1   1   0   1   0   2   1   0   2   1   1   2   0   2   2   0   1   0   2   1   1   1   1   0   1   1   1   1   1   1   1   1   1   1   2   0   2   2   2   0   1   2   1   1   0   1   1   0   1   2
 MK-1-12                1   1   1   0   0   0   0   2   2   1   0   0   1   1   1   0   1   0   1   1   0   2   1   2   1   1   1   0   1   1   1   0   2   0   1   2   1   2   0   1   1   0   0   1   1   1   1   2   1   1   0   0   2   0   0   0   1   1   1   1   0   2   1   1   1   2   1   2   1   0   0   0   1   0   0   1   0   0   2   1   1   1   2   1   2   2   1   0   1   0   0   0   1   1   1   2   0   1   1   0   2   2   1   1   1   1   0   1   0   1   1   1   0   1   2   1   0   1   2   0   0   1   0   1   0   2   1   2   0   2   0   1   1   0   2   2   0   0   2   1   2   1   1   2   1   0   1   1   1   0   1   1   0   1   0   2   1   0   2   1   1   2   0   2   2   0   1   0   2   1   1   1   1   0   2   1   1   1   1   1   1   1   1   1   2   1   2   2   1   0   0   2   1   1   0   1   1   0   1   2
 MK-1-13                1   1   1   0   1   0   0   2   1   0   0   0   1   2   1   1   1   0   1   1   0   2   1   1   2   1   1   0   2   1   1   0   1   0   1   1   1   2   0   2   1   0   0   1   1   2   1   2   1   2   0   0   2   0   0   0   1   1   1   1   0   1   1   1   0   2   1   2   1   0   0   0   1   0   0   1   0   0   2   1   1   1   2   1   1   2   0   0   1   0   0   0   1   1   1   2   1   1   1   0   2   2   1   1   1   1   0   1   0   1   0   1   0   1   2   1   0   1   2   1   0   1   0   1   0   2   1   2   0   1   0   0   1   0   2   2   0   1   2   1   2   1   1   1   0   0   1   1   1   0   1   2   0   2   0   1   0   0   2   1   1   1   0   2   1   1   1   0   2   0   0   0   0   0   2   1   2   2   1   2   1   0   0   1   2   1   2   2   1   0   0   2   1   1   0   1   1   1   1   2
 MK-1-14                1   1   1   0   1   0   0   2   2   0   0   0   1   2   1   1   1   1   1   1   0   2   1   1   1   1   1   0   2   1   1   1   1   0   1   1   1   2   0   2   1   0   0   1   1   2   0   2   1   2   1   0   2   0   0   0   2   1   1   1   0   1   1   1   1   2   1   2   1   1   1   0   2   0   0   1   1   0   1   1   1   1   2   0   1   2   0   1   0   1   0   0   1   1   0   2   1   0   1   0   2   2   1   1   1   1   0   1   0   0   0   1   1   1   2   1   0   1   1   1   1   1   1   1   0   1   1   2   0   1   1   0   0   1   2   2   0   2   1   1   2   1   1   1   0   0   1   1   1   0   1   2   1   2   0   0   0   1   1   2   1   1   1   2   1   1   1   0   2   0   0   1   0   0   2   2   2   2   1   2   1   0   0   1   2   0   2   2   1   0   0   2   1   1   0   2   1   1   1   2
 MK-1-15                1   0   1   0   1   0   1   0   2   0   0   0   1   2   1   1   1   1   1   1   1   2   1   1   1   0   1   0   2   1   1   1   1   0   0   2   0   2   0   2   1   1   1   1   1   2   0   2   1   2   1   0   2   0   0   0   2   1   1   1   0   1   0   1   1   2   0   2   1   1   1   0   2   0   0   1   1   1   0   1   1   0   2   0   1   2   0   1   0   1   0   0   1   1   0   1   1   0   1   0   1   2   1   1   0   1   1   2   0   0   0   1   1   1   2   1   0   1   1   1   2   0   1   1   0   1   1   2   0   1   1   1   0   1   2   2   0   2   2   1   2   1   1   1   1   0   2   1   1   0   1   2   1   2   1   0   0   1   0   1   1   0   1   2   1   1   1   0   1   0   0   0   0   0   2   2   2   2   1   2   1   0   0   1   2   0   2   2   1   1   0   2   1   1   1   2   1   1   2   2
 MK-1-16                1   1   1   1   1   0   1   0   2   2   1   0   1   2   1   0   1   1   1   1   2   2   1   1   1   0   1   0   2   0   2   0   1   0   0   2   0   2   0   1   1   1   1   1   2   2   0   2   1   2   1   0   1   1   0   0   2   1   2   2   0   1   1   1   1   2   1   2   1   1   2   0   2   1   0   1   1   1   0   1   1   0   1   0   1   2   0   1   1   1   0   0   1   1   1   1   1   0   1   0   1   2   1   1   0   1   1   2   0   1   0   1   1   1   2   1   0   1   1   1   1   0   2   1   1   2   0   2   0   1   1   1   0   1   2   2   0   2   1   1   2   0   1   1   1   0   2   1   0   0   1   2   1   2   1   0   0   1   0   1   1   0   1   2   1   0   1   0   1   0   0   0   0   0   1   2   2   2   0   2   1   0   0   1   2   0   2   1   2   1   0   2   1   1   1   2   2   1   2   2
 MK-2-1                 2   0   2   0   1   1   1   2   0   2   0   1   2   0   1   2   0   2   2   2   0   1   2   1   0   2   1   0   0   0   1   0   2   0   1   2   1   1   1   1   1   1   0   0   2   0   2   1   1   0   1   2   2   2   1   0   0   2   1   1   1   1   2   0   1   1   2   2   0   2   1   2   0   1   1   1   0   1   0   2   2   1   2   1   2   1   0   2   0   1   0   1   0   2   2   2   0   1   1   0   1   1   0   2   0   1   0   0   0   2   1   1   1   1   2   1   1   2   1   1   1   1   1   1   0   2   1   2   2   1   1   0   1   1   0   2   1   1   1   1   1   1   1   2   1   1   2   0   1   2   2   1   1   1   1   0   1   1   1   1   1   0   1   1   2   2   1   1   1   1   1   1   2   1   0   0   1   2   1   1   0   1   2   1   0   2   1   1   1   1   1   0   2   1   1   1   1   1   0   1
 MK-2-2                 2   0   2   0   1   1   0   2   0   1   0   1   2   0   1   2   1   1   2   2   0   1   1   1   0   2   1   0   1   0   1   0   2   0   1   2   1   1   1   2   1   1   0   0   2   0   2   1   1   1   1   2   2   2   1   1   0   2   0   1   1   1   2   1   1   0   2   2   0   2   1   2   0   1   1   2   0   1   0   2   2   1   1   1   2   1   1   2   0   1   0   1   1   2   2   2   1   1   0   0   1   1   0   1   1   1   0   0   1   2   0   2   1   1   1   1   1   2   1   1   2   0   1   1   0   2   1   1   2   1   1   1   1   1   1   2   2   0   1   1   1   1   1   2   1   1   2   0   1   2   2   1   1   1   1   0   1   0   1   1   0   0   1   1   2   2   1   0   1   0   1   1   2   1   1   0   1   1   1   1   0   1   2   1   1   2   1   1   1   1   1   0   2   1   1   1   1   1   0   1
 MK-2-3                 2   0   2   0   1   1   0   2   0   0   0   1   1   1   1   2   1   2   2   2   0   1   1   1   0   1   2   0   1   0   1   0   2   1   1   2   1   1   1   2   1   1   0   0   2   1   2   1   1   1   1   1   2   1   1   1   0   1   0   1   1   1   2   1   1   0   2   2   0   2   1   2   0   1   1   2   0   1   0   2   2   1   1   1   2   1   1   2   0   1   0   1   1   2   2   2   1   1   0   1   1   1   0   1   2   1   1   0   1   2   0   2   1   1   0   1   1   2   1   1   2   0   1   0   0   2   2   1   2   2   1   1   2   1   1   2   2   0   2   2   1   1   1   2   1   1   1   2   1   1   2   1   1   1   1   0   1   0   1   0   0   0   2   1   1   2   2   0   2   0   1   1   1   1   1   1   1   0   1   1   0   1   2   1   0   2   1   1   1   1   1   1   2   1   1   1   1   1   0   1
 MK-2-4                 2   0   2   1   1   1   1   2   0   0   0   1   0   1   1   2   1   2   2   2   0   2   1   2   0   1   1   0   1   0   0   0   2   1   0   2   0   1   2   0   1   1   0   0   2   1   1   1   1   2   1   0   2   1   1   1   0   1   0   1   1   1   2   1   0   0   2   2   0   2   1   2   0   1   1   2   0   1   0   1   1   1   1   1   2   0   2   2   0   1   0   1   1   2   1   2   1   1   0   1   1   1   1   1   2   0   1   1   0   2   0   2   1   1   1   1   1   1   1   1   2   0   1   0   1   1   2   1   1   2   1   1   2   1   1   1   2   0   2   2   1   2   1   2   1   0   1   2   2   2   2   1   1   1   1   0   1   1   0   0   0   0   2   1   1   2   2   0   2   0   1   1   2   1   1   1   2   0   1   0   0   2   2   0   0   1   1   2   1   1   1   1   2   1   1   1   1   1   0   1
 MK-2-5                 2   0   2   1   1   2   2   1   0   2   0   1   0   2   1   2   1   2   2   2   1   2   2   2   0   1   1   0   1   0   0   0   2   1   0   2   0   1   2   0   1   1   0   0   2   0   1   1   1   2   1   0   2   1   2   1   0   0   1   2   1   1   2   1   1   0   2   1   0   2   2   1   0   1   1   2   0   1   1   1   1   1   1   1   2   0   2   2   0   1   0   1   1   2   1   2   1   1   0   1   1   1   1   2   2   1   1   1   0   2   0   2   1   1   1   1   1   1   1   1   2   0   1   0   1   0   2   1   1   2   1   1   2   2   1   0   2   0   2   2   1   2   1   2   1   0   2   2   2   2   2   1   0   1   1   0   1   0   0   0   1   0   2   0   1   2   1   0   2   0   1   1   2   1   1   1   2   0   1   0   0   2   2   0   0   1   1   2   1   1   1   1   2   1   1   1   1   1   0   1
 MK-2-6                 2   0   2   1   1   2   2   1   0   2   0   1   0   1   1   1   1   2   2   2   1   2   2   2   2   1   1   0   1   0   0   0   2   1   0   2   0   1   2   0   1   1   1   0   2   0   1   1   1   2   0   0   1   1   2   1   0   0   0   2   1   1   2   1   1   0   2   1   0   2   2   1   0   1   1   2   0   1   1   1   1   2   1   1   2   0   2   2   0   1   0   1   0   2   1   2   1   1   1   1   1   0   1   2   2   1   1   1   0   2   0   2   0   1   1   1   1   2   1   1   2   0   1   0   0   1   1   1   1   2   1   1   2   2   2   0   2   0   2   2   1   2   1   2   1   1   2   2   2   2   1   1   1   1   1   1   1   0   1   0   1   0   2   1   1   2   0   0   2   0   2   1   2   1   1   1   2   0   1   0   0   1   2   0   0   2   1   2   1   1   0   1   2   1   0   1   0   1   0   0
 MK-2-7                 2   0   1   1   0   2   2   1   0   2   0   1   0   1   1   1   1   1   2   2   1   2   1   2   2   1   1   0   1   0   0   0   2   1   0   2   0   1   1   0   1   1   1   0   2   0   1   1   1   2   0   0   1   1   2   1   0   0   0   2   1   1   2   1   1   0   2   1   0   2   2   1   0   1   1   2   0   1   1   1   1   2   1   1   2   0   2   2   0   1   1   1   0   2   1   1   1   0   1   1   1   1   1   2   1   2   1   1   0   2   1   2   0   1   1   1   1   2   1   1   2   0   1   0   0   1   1   1   1   2   1   1   2   2   2   0   1   1   2   2   2   2   1   2   1   1   2   2   2   2   1   1   1   0   0   1   1   0   1   0   0   0   2   1   1   2   0   1   2   1   2   1   2   1   2   1   2   0   2   1   1   0   2   0   0   2   1   2   2   1   0   0   2   1   0   1   0   1   0   0
 MK-2-8                 2   0   1   1   1   2   2   1   0   2   0   1   0   2   1   1   1   1   2   2   1   2   1   2   1   1   1   0   1   0   0   0   2   1   0   2   0   1   1   1   1   1   1   0   2   0   2   1   1   1   0   0   1   1   2   0   1   0   1   2   1   1   2   0   1   0   2   1   0   2   2   1   0   1   1   2   0   1   1   1   1   2   1   1   2   0   1   2   0   1   1   1   0   2   1   1   1   0   2   1   1   1   1   2   1   0   1   0   0   2   1   2   0   0   1   1   1   2   1   1   1   0   1   0   1   1   2   1   1   2   1   1   2   2   2   0   1   1   1   2   2   2   1   2   1   1   2   2   2   2   1   1   2   0   1   1   1   0   1   0   0   0   2   1   1   2   1   1   2   0   2   2   2   1   2   1   2   0   2   1   2   1   2   0   1   2   0   1   2   1   0   1   2   1   1   1   0   1   0   0
 MK-2-9                 2   0   1   1   2   2   1   1   0   2   0   1   1   2   1   1   1   1   2   2   1   1   1   2   1   1   2   0   1   0   0   0   1   1   0   2   0   1   1   1   0   0   1   0   2   1   2   1   1   1   0   1   1   1   2   1   1   0   1   1   1   1   2   0   1   0   2   1   0   2   2   1   0   2   1   1   0   1   1   1   1   2   1   1   2   0   1   1   0   1   1   1   0   2   1   2   1   0   2   1   1   1   1   2   1   0   1   0   0   2   1   2   0   0   1   1   1   2   1   1   1   0   1   0   0   1   2   2   1   2   1   1   2   1   2   0   1   2   1   2   2   2   2   2   1   1   1   2   1   2   0   1   2   0   2   1   0   1   1   0   0   0   2   1   2   1   1   1   1   0   1   2   2   1   2   1   2   1   2   1   2   1   2   0   1   2   0   1   2   2   0   1   1   1   0   1   0   1   1   1
 MK-2-10                2   0   1   2   1   2   2   1   0   2   0   1   0   2   1   1   1   1   2   2   1   1   1   2   1   1   2   0   1   0   0   0   2   1   0   2   0   0   1   1   1   0   1   0   2   1   2   2   2   1   0   1   1   1   1   1   1   0   1   1   1   0   2   0   1   0   2   1   0   2   1   1   0   2   1   1   0   1   1   1   1   2   1   1   2   0   1   1   0   0   1   2   0   2   1   2   1   0   2   1   1   1   1   2   1   0   2   0   0   2   1   2   0   0   1   2   1   2   1   1   1   1   0   0   0   1   1   1   2   2   1   1   2   1   2   0   1   2   1   1   2   2   0   2   1   1   0   2   1   2   0   1   2   0   2   1   0   1   1   0   0   0   2   2   2   1   1   1   1   0   1   2   2   1   2   1   2   0   2   1   1   1   2   1   1   2   0   1   2   2   0   1   1   1   1   0   1   1   1   1
 MK-2-11                2   0   1   2   1   2   2   1   0   2   0   1   0   2   1   1   1   1   2   1   1   0   1   2   0   1   2   0   1   1   0   0   2   2   0   2   0   1   1   1   1   0   1   0   2   1   2   1   1   1   0   1   1   1   1   1   2   0   1   1   1   0   2   0   1   0   2   1   0   2   1   1   1   2   1   1   0   1   1   1   1   0   2   2   2   0   1   0   0   0   1   2   0   2   2   2   1   0   2   1   1   1   1   2   1   0   2   0   0   2   1   2   0   0   1   2   1   2   0   1   0   1   0   0   0   1   1   1   2   2   1   1   2   1   2   1   1   2   1   1   2   2   0   2   0   0   1   2   1   2   0   2   2   0   1   2   0   1   2   1   0   0   2   1   2   1   1   1   1   1   2   2   2   1   2   1   1   0   2   1   1   1   2   1   1   2   0   1   2   2   1   1   1   1   1   0   1   1   1   1
 MK-2-12                2   2   1   2   1   2   2   1   1   1   1   1   0   2   1   1   1   1   2   1   1   0   1   2   0   2   2   0   1   1   0   0   2   2   0   1   0   1   1   0   0   1   2   0   1   1   2   0   1   1   0   1   1   0   1   1   2   0   1   1   1   0   1   0   1   0   2   1   0   2   1   1   1   2   1   1   0   1   1   0   1   0   1   2   2   0   1   1   0   0   1   2   0   2   1   2   1   0   2   1   0   1   2   1   0   0   1   0   0   2   1   2   0   0   0   1   0   2   1   1   0   1   0   1   0   1   1   1   2   2   1   1   2   0   0   1   0   1   1   1   2   2   0   2   1   0   1   2   1   2   1   2   2   0   2   2   0   0   2   1   0   0   2   1   2   1   1   1   1   1   2   2   2   1   2   1   0   0   2   1   1   1   2   1   1   2   0   1   1   2   1   1   1   1   1   1   1   2   1   1
 MK-2-13                2   2   1   2   1   2   1   1   0   1   1   2   0   2   0   0   1   1   2   1   1   0   1   2   0   2   2   0   2   1   1   0   1   1   1   1   0   2   1   0   0   2   1   0   1   1   2   0   1   1   1   1   0   0   1   1   1   0   2   1   1   0   1   0   0   0   2   1   1   1   1   1   1   2   1   0   0   1   1   0   1   0   2   2   2   0   2   1   0   0   1   1   0   2   1   1   1   1   2   2   0   1   2   1   0   0   1   0   0   2   1   2   1   0   0   1   1   2   2   1   0   1   0   2   0   1   2   1   2   2   1   0   2   1   1   1   0   1   1   1   1   2   1   2   1   0   1   2   1   1   1   1   2   0   2   1   0   0   2   0   0   0   2   1   2   1   1   2   1   1   2   1   2   1   2   1   0   0   2   0   1   1   2   1   1   2   0   1   1   2   1   2   1   1   1   1   0   2   1   1
 MK-2-14                2   2   1   2   1   2   0   1   1   2   1   2   0   2   0   0   1   2   2   1   1   0   1   0   0   2   1   0   2   1   1   0   1   0   1   1   1   1   1   1   1   1   1   0   1   1   2   0   1   1   1   1   1   0   1   1   1   0   2   1   2   0   0   0   0   0   2   1   1   0   1   1   0   2   1   0   0   1   1   0   1   0   2   2   2   0   2   1   1   0   1   1   0   2   1   1   1   1   2   2   0   0   2   1   0   0   1   0   0   2   1   2   1   0   0   1   1   2   2   1   0   1   0   2   0   1   2   1   2   2   1   1   2   1   1   1   1   1   1   1   1   2   1   2   2   1   1   2   1   1   1   1   1   0   2   1   0   0   2   0   1   0   2   2   2   1   1   2   1   1   1   2   2   2   1   2   0   0   2   0   1   1   2   1   1   2   1   1   1   2   2   2   1   1   1   1   0   2   1   1
 MK-2-15                2   2   1   2   1   2   1   1   2   2   1   2   0   2   0   0   0   2   2   1   1   0   1   0   0   2   1   0   2   1   2   0   0   0   1   1   1   1   1   1   1   1   1   0   0   1   2   0   1   2   1   1   1   0   1   2   1   0   1   2   2   1   1   0   0   0   2   1   1   1   1   1   2   2   1   1   0   1   1   0   1   1   2   2   2   0   2   1   1   0   1   1   0   2   1   1   1   1   2   2   0   0   2   1   1   0   1   0   0   2   1   1   1   0   0   1   2   2   2   1   0   1   0   2   0   1   1   1   2   2   1   0   2   1   1   1   1   0   2   1   1   2   2   2   2   1   1   2   1   2   1   1   1   0   1   1   1   0   2   1   1   1   2   2   2   1   1   0   1   1   2   1   2   2   1   2   1   1   2   0   1   1   2   1   1   2   2   1   0   2   0   2   1   1   1   1   1   2   1   1
 MK-2-16                1   2   1   2   1   2   1   1   2   2   1   1   1   2   0   0   0   1   2   1   1   0   0   0   1   2   1   0   2   2   2   0   1   0   2   1   1   1   1   0   2   2   0   1   0   1   2   0   1   2   0   1   2   1   1   2   1   0   1   2   2   2   1   0   0   0   2   1   1   1   2   2   2   1   1   1   0   1   2   0   1   1   2   2   2   0   2   0   1   0   1   1   0   2   1   1   1   1   2   1   0   0   2   2   1   0   1   0   0   2   1   1   2   0   0   1   1   1   2   1   0   1   0   2   0   1   1   1   2   2   1   0   2   1   1   1   1   0   2   1   1   2   2   2   2   1   1   2   0   2   1   1   1   0   1   1   1   1   2   1   1   1   2   2   2   1   1   0   1   1   2   1   2   2   1   2   1   1   2   0   1   1   2   1   1   1   2   1   0   1   0   2   0   1   1   1   1   2   1   1
 MK-3-1                 1   1   0   1   1   1   1   1   2   1   1   1   0   1   1   1   1   2   0   2   2   1   2   0   0   1   0   0   1   0   2   0   0   2   1   2   2   0   1   1   2   1   1   1   0   1   1   2   1   1   2   1   1   1   0   0   2   1   0   1   2   1   1   1   2   2   1   1   1   2   1   0   1   1   0   2   2   1   0   2   1   2   1   0   1   0   1   0   0   2   2   0   2   2   1   1   1   1   2   2   2   1   1   2   1   1   1   2   2   0   1   1   2   2   0   1   1   0   1   2   0   1   1   1   1   1   2   0   2   1   0   0   1   1   2   0   2   0   2   1   1   2   1   1   2   1   0   2   1   2   0   1   2   0   1   2   0   2   0   1   2   1   1   1   1   1   1   1   0   1   1   1   1   0   0   2   2   2   0   0   2   2   1   2   1   1   0   2   1   0   0   1   1   2   2   1   1   2   2   0
 MK-3-2                 0   1   0   2   1   1   1   2   1   1   1   1   0   2   1   2   1   2   0   2   2   1   2   0   0   1   0   0   0   0   2   1   0   2   1   2   2   1   1   2   2   1   1   1   1   1   1   1   1   1   1   1   1   1   0   0   2   1   0   1   2   1   1   1   2   2   0   1   1   2   1   0   1   1   0   2   2   1   0   2   1   2   1   0   1   0   1   1   0   2   2   0   2   2   1   1   1   1   2   2   2   2   1   2   2   1   1   2   2   0   1   1   1   1   0   1   1   0   1   2   0   1   1   1   1   2   2   0   2   1   1   0   1   2   2   0   2   0   2   1   1   2   1   0   2   2   0   2   1   2   2   1   2   0   1   2   0   2   0   1   1   1   1   1   1   0   0   1   0   2   1   1   1   0   0   1   2   2   1   1   2   2   1   2   0   1   0   2   1   0   0   0   1   2   2   0   1   2   2   0
 MK-3-3                 0   0   1   2   1   1   1   2   1   1   1   0   0   2   1   2   1   2   0   2   2   1   2   0   0   1   0   0   0   0   2   2   0   2   0   2   2   1   1   2   0   1   1   1   1   1   0   1   1   1   1   0   1   1   0   0   2   1   0   1   2   2   1   2   1   2   0   1   1   2   1   0   1   1   0   1   2   1   0   2   1   2   1   0   2   0   0   1   0   1   2   0   2   1   2   1   1   1   1   2   1   1   0   2   2   1   1   2   2   1   0   1   1   1   0   1   1   1   1   2   0   1   1   1   1   1   2   0   1   1   1   0   0   2   2   0   2   0   2   0   1   0   1   0   2   2   1   2   0   2   2   1   2   0   1   2   1   2   0   1   1   0   1   1   1   0   0   2   1   2   0   1   1   1   1   1   2   2   1   2   2   2   1   2   1   1   0   2   1   0   1   0   2   2   2   1   1   1   2   0
 MK-3-4                 0   1   1   2   1   1   1   2   2   1   1   0   0   2   1   2   1   2   0   2   2   1   0   0   0   1   0   0   0   0   2   2   0   2   0   2   2   1   2   2   1   1   1   1   1   1   0   2   1   1   2   0   0   1   0   0   1   1   1   1   2   2   1   2   1   2   1   0   1   2   1   0   1   1   0   1   2   1   0   1   1   1   1   0   1   0   0   1   0   1   2   0   2   1   2   1   1   1   1   2   1   2   0   2   1   1   1   2   2   1   0   0   1   1   0   1   1   1   1   2   0   1   1   1   1   1   2   0   1   2   1   0   0   2   2   0   1   1   1   0   1   0   1   0   2   2   1   2   0   1   2   1   2   0   1   2   1   2   0   1   1   1   1   1   1   0   0   2   2   2   1   1   2   1   1   1   1   2   2   2   1   2   1   1   1   1   0   2   0   0   1   0   2   2   2   1   1   1   2   0
 MK-3-5                 0   2   1   2   1   1   1   2   2   1   1   0   1   2   1   2   2   1   0   2   2   1   1   0   0   1   1   0   0   0   2   2   0   2   1   2   2   1   2   2   1   1   1   1   0   1   1   2   1   1   2   0   1   2   0   0   1   1   1   1   2   1   1   2   1   2   1   0   2   2   1   0   1   1   0   1   2   1   0   1   1   1   1   0   1   0   0   1   1   1   1   0   2   1   2   1   1   1   1   2   0   2   0   2   1   1   1   2   2   1   0   0   1   0   1   1   1   1   1   2   0   1   1   1   2   1   2   1   1   2   1   1   0   2   2   1   1   1   1   0   1   0   1   0   1   2   1   2   0   1   1   1   2   0   1   2   1   2   0   1   1   1   2   1   1   0   0   2   1   2   0   2   2   1   0   1   1   2   2   2   1   2   1   1   1   1   0   2   0   0   1   0   2   2   2   1   1   1   2   1
 MK-3-6                 1   2   1   2   1   1   1   1   1   1   1   0   1   2   0   2   2   1   0   2   1   1   1   0   0   1   1   0   0   0   1   2   0   2   1   2   2   1   2   2   1   1   1   1   0   1   0   2   2   1   2   0   1   2   1   0   1   1   1   1   1   1   1   2   1   2   1   0   2   2   0   1   1   0   0   2   2   1   1   1   1   2   0   0   1   2   0   1   2   1   1   0   2   1   2   1   0   1   1   2   2   2   0   2   1   1   1   1   2   1   0   0   1   0   1   1   1   1   1   2   0   1   1   1   2   0   2   1   1   2   1   1   1   2   2   0   1   1   1   0   1   1   1   0   1   1   1   2   0   1   1   1   1   0   1   1   2   2   1   1   0   1   2   1   1   0   0   2   1   2   0   2   2   1   0   1   1   1   2   2   1   2   1   1   0   1   0   2   0   0   1   0   2   2   2   1   2   1   2   1
 MK-3-7                 1   2   1   2   1   1   1   2   1   1   1   0   1   2   0   2   2   1   0   1   1   1   1   0   0   1   0   0   0   0   1   2   0   1   1   1   2   1   1   2   1   1   2   1   0   1   1   2   2   1   2   0   1   1   1   0   0   1   1   2   1   1   1   2   1   2   1   1   1   2   0   2   0   1   0   2   2   0   1   1   1   2   0   1   1   2   0   1   1   1   2   1   2   0   2   1   0   1   1   2   2   2   1   2   1   0   1   1   1   1   0   0   0   0   1   1   0   1   1   2   1   1   1   1   2   1   2   1   0   2   1   1   1   2   2   1   1   1   1   0   0   1   1   0   2   1   1   2   0   1   2   1   1   0   1   1   2   1   1   1   0   1   1   0   1   0   1   2   1   2   0   2   2   1   0   2   1   1   2   2   1   2   1   0   0   2   0   1   0   0   1   0   2   2   2   1   1   1   2   1
 MK-3-8                 1   2   1   2   1   1   1   2   1   0   1   0   0   2   0   2   2   1   1   1   1   1   1   0   0   1   1   0   0   0   1   2   0   2   2   1   1   2   1   2   1   1   2   0   0   1   1   2   2   1   1   0   1   1   1   1   0   1   1   2   1   1   1   2   1   2   1   1   1   2   0   2   0   1   0   2   2   0   1   1   2   2   0   1   1   2   0   1   1   1   2   1   2   1   2   1   1   1   1   2   2   1   1   2   1   1   1   1   1   1   2   0   2   0   1   1   0   1   0   2   0   1   1   1   2   1   2   2   0   2   0   2   1   2   2   0   1   1   1   1   0   1   1   0   2   1   2   2   0   2   2   1   1   0   2   1   0   1   2   1   0   1   1   0   1   0   1   2   1   2   0   2   2   1   0   2   1   1   2   2   1   1   1   0   0   2   0   2   0   0   2   2   2   2   1   0   1   1   2   0
 MK-3-9                 1   2   1   2   1   1   0   2   1   0   1   0   1   2   0   2   2   1   0   1   1   1   1   1   1   1   1   0   0   0   1   2   1   2   2   1   1   2   0   2   1   0   2   0   0   2   0   2   2   1   2   0   2   0   1   1   0   1   2   2   1   1   0   2   1   2   1   1   1   2   0   2   0   1   0   2   2   0   2   0   2   2   1   1   1   2   1   1   1   1   2   1   2   1   1   1   1   2   0   2   2   1   1   2   1   1   1   1   1   1   2   1   2   0   1   1   0   1   1   2   0   1   1   2   2   1   2   2   0   2   0   2   2   2   2   0   1   2   1   1   0   1   0   0   2   1   2   0   0   2   2   2   1   0   2   1   0   2   1   1   0   1   1   0   1   0   1   2   1   2   0   2   2   2   0   2   1   1   2   1   1   2   1   0   0   1   0   2   0   0   1   0   2   2   1   0   1   2   2   0
 MK-3-10                1   2   1   2   1   1   0   2   1   0   2   1   1   2   2   2   2   2   0   1   1   1   1   1   1   1   1   0   0   0   1   2   1   2   1   1   1   2   0   2   1   0   2   1   0   1   0   2   1   1   2   0   1   1   2   1   0   1   1   1   1   1   0   2   2   2   1   1   1   2   0   2   0   1   1   2   2   0   2   0   2   1   2   2   1   2   1   2   1   1   2   1   1   1   1   1   2   1   0   2   2   1   1   2   1   1   1   1   1   2   2   1   2   1   1   1   0   1   1   2   0   1   1   2   2   1   2   1   2   2   0   2   2   2   2   0   1   2   1   1   0   1   1   0   2   2   2   0   0   2   1   2   1   0   2   0   0   2   2   2   2   1   1   0   1   0   1   2   1   2   0   2   2   1   0   2   2   1   2   1   1   2   1   1   0   1   0   1   0   0   1   0   2   2   1   1   1   1   1   0
 MK-3-11                1   2   0   2   1   1   0   2   1   0   2   1   2   2   1   2   2   2   0   1   1   0   0   2   1   1   1   1   1   0   0   2   1   2   1   1   1   2   0   2   0   0   2   1   0   1   1   2   0   2   2   0   1   0   2   1   0   1   2   1   0   1   0   0   2   2   2   1   1   2   0   2   0   1   1   1   2   0   2   0   2   0   2   2   1   2   1   2   1   1   2   1   1   1   1   1   2   1   0   2   2   1   1   2   1   1   1   1   1   1   2   1   2   1   1   1   0   1   1   2   0   1   1   2   2   1   2   0   2   2   0   2   1   2   2   0   1   2   1   1   0   1   1   0   2   2   2   0   1   2   1   2   1   0   1   2   0   2   2   2   2   1   1   2   2   0   1   1   1   2   0   2   1   1   0   1   2   1   2   2   1   2   0   1   0   1   0   1   0   0   1   1   1   1   1   1   1   1   2   0
 MK-3-12                1   1   0   2   1   1   0   2   1   1   2   1   2   2   1   2   1   2   0   1   1   0   0   2   2   1   1   1   1   0   0   2   1   2   1   1   2   2   0   2   0   0   2   1   0   1   1   1   0   2   2   0   1   0   2   1   0   1   2   0   0   1   0   0   2   2   2   1   1   2   0   2   0   1   1   1   2   0   2   0   1   1   2   2   2   1   1   2   1   1   2   1   1   1   1   1   1   1   0   2   1   1   1   2   1   1   1   1   1   1   2   1   2   1   1   0   0   1   1   2   0   1   1   2   2   1   1   0   2   2   0   2   1   2   2   0   1   2   1   1   0   1   1   0   2   1   1   0   1   2   1   2   1   0   1   2   0   2   2   2   2   1   1   2   2   0   1   1   1   2   1   2   1   1   1   1   2   1   2   2   1   2   0   1   0   2   1   1   0   0   1   1   1   1   0   1   1   1   2   0
 MK-3-13                0   2   0   2   0   1   0   2   1   1   2   1   2   1   1   2   1   2   0   1   1   0   0   2   2   1   0   1   1   1   0   2   1   2   1   1   2   2   0   2   0   0   2   1   0   1   1   1   1   2   2   0   1   1   2   1   0   1   1   0   2   1   1   1   1   1   2   0   1   2   0   2   0   1   1   2   2   0   2   0   1   1   2   2   2   1   1   1   1   1   2   1   0   1   1   0   1   1   0   1   1   1   2   2   1   1   1   2   1   1   2   1   2   1   2   0   0   2   1   2   0   1   1   2   2   1   1   0   2   2   0   2   1   1   2   0   1   2   1   1   0   2   0   0   2   1   1   1   1   1   1   2   1   0   0   2   0   2   1   2   1   1   1   1   2   0   2   1   1   2   1   2   1   2   1   1   2   1   2   2   1   2   0   1   0   2   1   1   0   0   1   1   1   1   0   0   1   1   2   0
 MK-3-14                0   2   0   2   1   1   0   2   1   1   1   1   2   1   1   2   1   1   1   1   1   1   0   2   2   1   0   1   2   1   0   2   1   1   1   1   2   2   0   2   0   0   2   1   0   0   1   2   1   2   0   0   1   1   2   1   0   0   2   0   2   1   1   1   1   1   2   0   1   2   0   1   0   1   1   1   2   1   1   0   1   1   1   1   2   1   1   1   1   1   2   1   0   1   1   0   1   1   0   1   1   1   2   2   1   0   1   2   1   1   2   2   2   1   2   1   0   1   2   2   0   1   1   2   2   1   1   0   2   2   0   2   1   1   2   1   1   1   1   1   0   2   1   1   1   1   1   1   1   1   1   2   1   1   0   2   0   2   1   2   1   1   1   1   2   0   1   1   1   2   1   2   1   1   1   1   2   1   1   2   1   1   1   1   0   2   2   1   0   1   1   1   0   0   0   0   0   1   2   0
 MK-3-15                0   2   0   2   1   1   0   2   2   1   1   1   2   1   1   1   2   1   1   1   1   0   0   2   1   2   0   1   2   1   0   2   1   1   1   0   2   2   0   2   0   0   2   1   0   1   1   2   1   2   0   0   1   1   2   1   0   0   2   0   2   1   1   1   1   1   2   0   1   2   1   1   1   1   1   1   2   1   1   0   1   1   1   1   2   2   1   1   1   1   2   2   0   1   1   0   1   1   0   2   1   1   2   2   1   0   1   2   1   1   2   2   2   1   2   1   1   2   2   2   0   1   1   2   2   2   1   0   2   2   0   2   1   1   1   1   1   1   1   1   1   2   1   1   1   1   1   2   1   1   1   1   0   1   0   2   0   2   1   2   1   1   1   1   1   0   1   1   1   2   1   2   1   1   1   1   2   1   1   2   1   1   1   1   1   2   2   1   1   1   1   1   0   0   1   1   0   1   1   1
 MK-3-16                0   2   0   2   1   1   0   2   2   1   1   1   2   1   1   1   2   1   1   0   1   1   0   2   1   2   0   1   2   1   0   1   1   1   0   1   2   2   0   2   0   1   2   1   0   1   1   2   1   2   0   0   1   1   2   1   0   0   2   1   2   1   1   1   1   1   2   0   1   2   1   1   1   1   1   1   2   1   1   0   1   1   2   1   2   2   1   1   1   1   2   2   0   0   1   1   1   1   1   2   1   1   1   2   1   0   2   2   1   1   2   2   2   1   2   1   1   2   2   2   0   1   1   2   2   2   1   0   2   1   0   1   1   2   1   1   2   1   1   1   1   2   1   1   1   1   1   2   1   1   1   1   0   1   0   2   0   1   1   2   1   1   1   1   1   0   0   1   1   1   2   2   2   1   1   1   1   1   1   2   1   1   2   1   1   2   2   1   0   1   1   1   1   0   1   1   0   1   1   0
 MK-4-1                 1   1   2   1   1   1   2   0   0   2   1   0   0   1   0   0   0   2   0   1   2   2   1   0   0   2   1   2   0   1   1   1   1   1   0   0   1   2   1   1   1   1   2   2   1   1   2   1   1   0   2   0   1   1   1   0   0   2   0   1   1   0   0   0   1   1   2   1   1   2   1   1   0   2   1   2   1   2   0   1   2   2   1   0   0   0   1   0   1   2   0   1   1   2   0   1   2   0   1   1   0   0   2   2   1   2   1   0   1   0   1   1   2   0   1   1   1   0   1   1   1   2   2   2   1   1   2   1   2   1   1   2   2   1   0   0   1   1   1   0   2   1   1   1   1   0   1   2   1   0   0   0   2   1   1   1   2   1   1   2   2   1   1   0   1   1   0   1   0   2   0   2   1   2   1   1   1   2   2   0   1   2   0   2   1   0   1   1   1   2   0   2   1   1   1   0   0   1   1   1
 MK-4-2                 1   1   2   1   1   1   2   1   0   2   1   0   0   1   0   0   0   2   0   1   2   2   1   0   0   2   1   2   0   2   1   1   1   1   0   0   1   2   1   1   1   0   2   2   1   1   2   0   0   1   2   0   1   1   2   0   0   2   0   1   1   1   0   0   1   1   1   1   1   2   1   0   0   2   1   2   1   1   0   1   2   1   1   0   0   0   1   0   1   2   0   1   1   2   0   1   2   1   1   1   1   0   2   0   0   2   1   0   1   0   2   0   2   0   1   1   1   0   1   1   0   2   2   2   1   1   2   1   2   1   2   2   2   1   0   1   1   1   0   0   2   2   1   1   1   1   0   1   2   0   0   1   2   1   1   1   2   0   1   2   2   1   1   1   1   1   0   1   0   2   0   2   1   2   0   1   1   2   2   0   1   2   0   2   0   0   1   1   1   2   1   2   1   1   1   1   1   1   1   1
 MK-4-3                 0   1   2   1   1   2   2   1   1   2   1   0   0   1   0   0   0   2   0   1   1   2   1   0   2   2   2   2   0   2   1   1   1   1   0   1   1   2   1   1   1   0   1   2   0   1   2   0   0   1   1   0   1   2   2   0   0   2   0   0   0   1   0   0   0   1   1   1   1   2   1   0   0   2   2   1   1   1   1   1   2   1   1   1   0   0   1   0   1   2   0   1   1   2   0   1   2   1   1   1   1   0   2   0   0   2   1   0   1   0   1   1   2   0   1   0   1   0   1   1   0   2   1   1   1   1   2   0   2   1   2   2   2   1   0   1   1   1   0   0   2   1   1   1   1   1   0   1   2   0   2   1   2   2   1   1   1   0   2   2   2   0   1   1   1   1   0   1   0   2   0   2   1   2   0   1   1   1   2   0   0   1   0   2   0   0   1   1   1   2   1   2   1   1   1   1   1   0   1   1
 MK-4-4                 0   1   2   1   1   2   2   1   1   1   1   0   0   1   0   0   0   2   0   1   1   2   1   0   2   1   2   2   0   2   1   1   1   1   0   1   1   2   1   1   1   0   1   2   0   1   1   0   0   1   1   0   1   2   2   0   0   2   1   0   0   0   0   0   1   2   1   1   0   2   1   0   0   1   2   1   1   1   1   1   2   1   1   2   0   0   1   0   2   2   0   0   2   2   0   1   2   1   1   1   1   0   2   0   0   2   1   1   1   0   1   1   2   0   1   0   1   0   2   1   0   2   2   1   1   1   1   0   2   1   2   2   2   1   0   1   2   1   0   0   2   1   1   2   1   1   0   1   2   1   1   2   1   2   1   1   1   0   2   2   2   1   1   1   1   1   0   0   0   2   0   2   1   2   0   0   1   1   1   0   0   1   0   2   0   0   1   0   1   2   1   2   1   1   1   1   1   0   1   0
 MK-4-5                 0   1   2   1   1   2   1   2   1   1   1   0   0   2   1   0   1   2   1   1   0   2   1   0   2   1   2   2   1   2   1   1   1   1   0   0   1   1   1   1   1   0   1   2   0   1   1   1   1   1   1   0   0   2   2   0   0   2   2   0   0   0   0   0   1   2   1   1   1   2   1   0   0   1   1   2   1   2   1   1   1   0   1   2   0   0   1   0   2   2   0   0   2   2   0   1   2   1   1   1   1   0   2   0   0   1   1   1   1   0   1   1   2   0   1   0   1   0   0   1   0   2   2   0   1   1   1   0   2   1   2   2   2   1   0   1   2   1   0   0   2   2   1   1   1   1   0   1   2   1   1   2   1   2   1   1   0   0   2   2   2   1   1   2   1   1   0   0   0   1   0   1   1   1   0   0   1   1   0   0   0   1   1   2   1   0   1   1   0   2   2   2   1   1   1   1   1   0   1   0
 MK-4-6                 0   1   1   1   2   1   1   2   1   1   2   1   0   1   1   0   0   2   1   1   0   0   1   0   2   1   2   2   1   2   2   0   2   1   0   1   1   1   1   1   1   1   1   2   0   1   2   1   1   1   2   0   0   2   2   1   0   2   2   0   0   0   1   0   0   2   1   1   1   1   1   0   1   1   1   2   2   2   2   1   1   0   1   2   0   0   1   1   2   2   0   0   2   1   1   1   2   0   1   1   1   0   2   0   0   1   1   1   1   0   1   1   2   2   1   0   1   1   0   1   0   2   2   0   1   1   1   0   2   1   2   2   2   1   0   1   1   1   0   0   2   2   1   1   1   1   0   1   2   1   1   2   1   2   1   1   0   0   1   2   2   1   1   2   2   1   0   0   0   0   0   2   1   1   0   0   0   1   0   0   1   1   0   2   1   0   1   1   1   2   2   2   1   1   1   1   1   0   1   1
 MK-4-7                 1   1   2   1   2   1   0   2   1   1   2   2   0   1   1   0   0   2   1   1   1   0   1   0   2   1   1   2   1   2   2   0   2   1   0   1   1   1   1   1   1   1   0   2   0   1   2   0   0   0   2   0   1   1   2   1   2   2   2   1   0   0   1   0   1   1   1   1   1   2   1   1   1   1   1   2   2   2   2   1   1   1   1   2   0   0   1   1   1   2   0   0   2   1   1   0   2   0   1   0   1   1   2   0   1   1   1   1   1   0   1   1   2   2   1   0   0   1   0   1   0   2   2   0   1   1   1   0   2   1   2   2   2   1   0   1   1   1   0   0   2   1   1   2   2   1   0   0   2   1   1   2   1   1   1   1   0   0   0   2   2   1   2   2   2   1   0   0   0   0   0   2   2   1   0   0   0   1   0   0   1   1   0   2   1   0   1   1   1   2   2   1   1   1   1   1   1   0   1   1
 MK-4-8                 0   1   2   1   2   1   0   1   1   2   1   2   0   1   1   0   0   2   1   1   1   1   1   0   1   1   1   2   1   2   2   0   2   1   0   1   1   1   1   1   1   1   0   2   0   0   2   0   0   1   2   0   1   1   2   1   1   2   2   1   0   0   0   1   1   0   1   1   1   2   1   0   1   1   1   1   2   2   2   1   1   1   1   2   0   0   2   0   1   0   0   1   2   1   1   1   2   0   1   0   1   1   2   0   1   2   0   0   1   0   0   1   2   2   1   1   0   1   0   2   1   1   2   0   2   1   1   0   2   1   2   2   2   1   0   1   2   1   0   0   2   0   1   2   2   1   0   0   2   1   1   2   0   1   1   1   0   1   0   1   2   1   2   2   2   0   0   0   0   0   0   2   2   1   0   0   2   0   0   0   1   1   0   2   1   0   0   1   1   2   2   1   1   0   1   2   0   0   1   1
 MK-4-9                 0   1   2   1   2   1   0   1   1   2   1   2   0   2   1   0   0   2   1   1   1   1   1   0   1   1   1   2   0   2   2   0   2   2   1   1   1   1   0   0   1   1   0   2   0   0   2   0   0   1   2   0   1   1   2   2   1   2   2   1   1   0   0   1   1   0   1   2   1   2   1   0   1   1   1   1   2   2   2   0   1   1   1   2   1   0   2   0   1   2   0   1   2   1   1   1   1   0   1   0   1   1   2   0   0   0   0   0   2   0   1   0   2   2   1   1   0   1   0   2   1   1   2   0   2   1   1   0   2   2   2   2   2   1   0   1   2   0   0   0   2   0   1   2   2   1   1   1   2   0   1   2   1   1   1   1   0   1   0   1   2   2   1   2   2   0   0   0   0   0   1   2   2   1   0   0   1   0   0   0   1   1   0   2   0   0   0   1   0   2   2   1   1   0   1   2   0   0   1   2
 MK-4-10                2   1   2   0   1   1   0   1   0   1   2   2   0   2   1   0   2   2   2   1   1   0   1   0   1   1   1   2   0   2   2   0   2   2   1   1   1   1   0   0   2   1   0   2   0   0   2   0   0   0   2   0   1   1   1   2   1   2   2   1   0   0   0   1   1   0   1   2   1   1   1   0   1   0   1   0   2   2   2   0   1   1   1   1   1   0   2   0   1   2   0   1   2   1   1   1   0   0   1   0   1   1   2   0   1   0   0   0   2   0   1   1   2   1   1   1   0   1   0   1   1   1   2   1   2   1   2   0   2   2   2   2   2   1   0   1   2   0   0   0   1   0   1   2   2   1   1   1   2   0   1   1   1   0   1   1   1   1   0   2   2   1   1   2   2   0   0   0   0   0   1   2   2   1   2   0   1   0   0   0   1   1   0   2   0   0   0   1   0   2   2   1   1   0   1   2   0   0   1   2
 MK-4-11                1   0   1   0   1   0   0   2   0   1   2   2   0   2   1   0   2   2   2   1   1   0   1   0   1   2   1   2   0   2   2   0   2   2   1   2   1   1   0   0   2   1   0   2   0   0   2   0   0   0   2   1   1   1   2   2   1   2   1   1   0   0   0   1   1   0   1   2   1   2   1   0   2   0   1   0   1   2   1   0   1   1   1   1   1   0   2   1   0   2   0   1   2   1   2   1   0   0   1   0   1   1   1   0   1   0   1   0   1   1   1   1   2   1   1   1   0   1   1   1   1   1   2   0   2   1   2   0   2   2   2   2   2   1   0   1   2   0   0   0   1   0   1   2   1   2   1   1   2   0   0   2   2   1   1   1   1   1   0   1   2   1   1   2   2   0   0   0   0   0   1   2   2   1   2   0   2   0   0   0   1   2   0   2   0   0   2   1   0   2   2   0   1   0   1   2   0   0   1   2
 MK-4-12                1   0   1   0   1   0   1   2   0   2   2   1   0   2   1   0   1   2   2   1   1   0   1   0   1   2   1   2   0   2   0   1   2   2   0   2   1   1   0   0   2   2   0   2   0   1   2   0   0   0   2   2   2   1   2   2   1   1   1   1   0   0   0   1   1   0   1   2   2   2   1   0   2   0   0   1   1   2   1   1   0   1   1   1   1   0   2   1   0   2   0   1   2   1   2   1   0   1   0   0   1   1   0   0   1   1   1   1   1   1   1   1   1   1   1   1   0   2   1   1   1   1   2   0   2   1   2   0   2   2   2   2   2   2   1   1   2   0   0   0   1   1   1   2   1   2   1   1   2   0   0   2   2   1   1   1   1   1   0   0   2   2   2   2   2   0   0   0   0   0   1   2   2   1   2   0   2   0   0   1   1   2   0   2   0   1   2   1   0   1   2   0   1   0   1   2   0   1   1   2
 MK-4-13                2   0   1   0   1   1   2   2   0   2   1   1   0   2   1   0   1   2   2   1   1   0   1   0   1   2   1   2   0   2   0   0   2   2   1   2   0   1   0   1   1   2   0   2   0   1   2   0   0   0   2   2   2   1   2   2   1   1   1   2   0   0   0   2   0   0   1   1   2   1   2   0   2   0   1   1   1   2   1   1   0   1   1   1   1   0   2   1   0   2   1   1   2   1   2   0   0   2   0   0   1   1   0   0   1   1   1   1   1   1   1   1   1   1   1   1   0   1   1   1   1   1   2   1   2   0   2   0   2   2   1   1   2   2   1   1   2   0   0   0   0   1   1   1   1   2   1   1   0   0   0   2   2   1   1   1   1   1   0   0   2   2   2   2   2   0   0   1   0   0   1   2   2   1   2   0   1   1   0   1   1   2   0   2   0   1   2   1   0   1   2   1   1   0   1   2   0   1   1   2
 MK-4-14                1   0   1   0   1   1   2   2   0   2   1   1   0   2   1   0   1   2   2   0   1   1   2   0   1   2   0   2   0   2   0   1   1   2   1   2   0   1   0   1   1   2   1   2   0   1   2   0   0   1   2   2   2   1   2   2   2   1   1   2   0   0   0   2   0   0   1   1   2   1   1   0   2   0   1   1   1   1   1   1   0   1   1   1   1   0   2   0   1   2   2   1   1   1   2   0   0   2   0   0   1   1   0   1   1   1   1   1   1   1   1   1   0   1   2   2   0   2   1   1   1   1   1   1   2   0   2   0   2   2   0   1   2   2   1   1   2   1   0   0   0   1   1   1   1   2   1   2   1   0   0   1   2   1   1   1   1   1   0   0   2   2   2   2   1   0   0   1   1   2   1   2   2   2   0   1   1   2   0   1   1   1   0   2   0   1   2   1   0   1   2   1   1   0   1   2   0   1   0   1
 MK-4-15                1   0   1   0   1   1   2   2   0   2   1   1   1   2   1   0   1   2   2   1   1   2   2   1   1   2   0   2   0   2   0   0   1   2   1   2   0   2   1   1   1   2   1   2   0   1   2   1   0   1   2   2   2   1   2   2   2   2   1   2   0   0   0   2   0   1   1   1   1   1   1   0   2   0   1   1   1   1   1   0   0   1   1   1   1   0   2   0   1   2   2   1   0   1   2   0   0   1   0   0   1   1   0   1   1   1   1   1   1   1   1   1   0   1   2   2   0   2   1   1   1   1   1   1   1   0   2   1   1   2   0   1   2   1   2   1   2   1   0   0   0   1   1   1   1   1   2   1   1   0   0   1   2   0   1   1   1   1   1   0   1   2   2   2   1   0   0   0   1   2   0   2   1   2   0   1   1   1   0   1   2   1   0   1   0   1   1   1   0   1   2   1   1   0   1   0   0   1   0   1
 MK-4-16                1   1   1   1   1   1   2   2   0   1   1   1   2   2   1   1   1   2   2   0   1   2   1   2   1   1   1   2   0   2   0   0   1   1   0   1   0   2   0   1   1   2   0   2   0   1   2   1   0   1   1   2   2   1   2   2   2   2   1   2   0   0   0   2   0   1   1   1   1   0   1   0   2   0   1   1   1   1   1   0   0   1   1   1   0   1   1   0   1   2   1   0   0   1   0   1   0   1   0   0   1   1   1   1   2   1   1   1   1   1   2   1   0   1   2   2   0   2   1   1   1   1   2   1   1   0   2   1   1   1   0   1   2   1   2   0   2   1   0   0   0   1   1   1   1   1   2   2   1   0   0   1   2   1   1   1   1   0   2   0   1   1   2   2   1   0   0   0   1   2   0   2   1   1   0   1   0   1   1   1   2   0   0   1   0   1   1   1   0   1   2   1   2   0   1   0   0   1   0   1
 MK-5-1                 0   1   1   0   0   2   2   2   0   1   1   1   1   1   1   2   0   0   0   1   2   2   1   2   2   1   1   1   1   1   2   1   1   1   0   1   2   1   2   0   2   0   2   0   0   1   1   1   1   0   1   1   1   0   1   1   1   0   2   1   1   1   1   0   1   2   1   0   1   1   1   1   1   1   1   1   1   0   0   1   1   0   1   0   1   1   1   2   1   1   2   1   1   1   2   1   1   1   1   1   0   0   2   1   1   1   1   0   1   0   1   2   1   1   1   1   0   0   2   0   1   2   0   1   1   2   1   0   1   2   0   0   1   1   1   2   2   1   2   1   1   2   1   2   0   1   1   1   0   1   0   2   1   0   1   2   2   0   2   0   0   2   1   2   1   0   1   1   0   0   0   2   0   0   1   1   2   2   0   2   1   1   1   1   2   2   1   0   0   2   0   1   2   0   0   0   1   0   2   0
 MK-5-2                 1   1   1   1   0   2   2   2   0   1   1   0   1   1   1   2   0   1   0   1   2   2   2   2   2   1   1   1   1   2   1   1   1   1   0   1   2   1   2   0   2   0   2   0   0   1   2   1   2   2   1   2   1   0   1   1   1   0   2   1   1   1   1   0   1   2   1   0   1   1   1   1   0   1   1   1   1   1   0   1   1   0   2   1   1   1   1   2   1   1   2   1   1   1   2   1   1   1   1   1   1   0   1   1   2   1   2   0   1   0   2   2   1   1   2   1   1   0   2   0   1   2   0   1   0   2   1   1   1   1   1   0   1   1   1   2   2   1   2   0   1   2   1   2   0   1   1   1   0   2   0   2   1   0   1   2   2   0   2   0   1   2   1   2   1   1   1   2   1   0   0   2   0   0   1   1   2   2   0   2   1   1   1   2   2   2   1   1   0   2   1   1   2   0   0   0   1   0   2   0
 MK-5-3                 1   1   1   1   0   2   2   1   0   1   1   1   1   1   1   2   1   1   0   1   2   2   2   2   2   1   1   1   1   2   1   1   1   1   0   2   1   1   2   1   2   0   2   0   0   1   2   1   2   2   1   2   1   0   1   0   1   1   2   1   1   1   1   0   1   1   1   0   1   1   1   1   1   1   1   1   1   1   0   1   1   0   2   1   1   0   1   2   1   1   1   1   1   1   2   1   1   1   1   0   1   0   1   1   2   1   2   0   2   0   1   2   1   1   2   1   1   1   2   0   1   2   0   1   0   2   1   0   1   1   1   0   1   1   1   2   1   1   2   0   1   2   1   2   2   1   1   1   1   2   1   2   0   0   1   1   1   0   2   0   1   2   1   2   1   1   1   2   0   0   0   2   0   0   1   0   1   2   0   2   1   1   1   1   2   2   1   1   1   2   1   1   2   0   0   0   0   1   2   0
 MK-5-4                 1   1   1   1   0   2   2   1   0   2   1   1   0   1   1   1   2   1   0   1   1   2   2   1   1   1   1   1   1   2   1   1   1   1   0   2   1   1   2   1   2   1   1   0   0   0   2   1   2   2   1   2   0   0   1   0   1   0   2   1   1   1   1   1   1   2   1   0   1   1   1   1   1   1   1   1   1   1   0   1   1   0   1   0   1   0   1   2   1   1   1   1   1   1   2   1   2   1   1   0   1   0   1   1   2   1   1   0   1   0   2   2   1   1   2   1   2   1   1   0   0   2   0   1   0   2   1   0   1   1   1   0   1   1   1   2   1   1   2   0   1   2   1   2   2   1   1   1   1   2   1   2   0   0   1   1   1   0   2   0   1   2   1   2   1   1   1   2   0   0   1   2   0   0   1   1   0   2   0   2   2   2   1   1   2   2   1   1   1   1   1   1   1   0   0   0   0   1   2   0
 MK-5-5                 1   1   1   2   0   2   2   2   0   2   1   1   0   1   1   1   2   2   0   1   1   2   2   1   1   1   1   1   1   2   2   1   1   1   0   2   2   1   2   1   2   1   1   0   0   0   2   1   2   2   1   2   0   0   1   2   1   0   2   1   1   1   1   1   1   2   1   0   1   1   1   1   1   1   1   1   1   1   0   1   1   0   1   1   1   1   1   1   1   1   0   1   1   1   2   1   2   1   1   0   1   0   1   1   2   0   1   0   1   0   1   2   1   1   2   1   2   1   1   0   0   2   0   1   0   2   1   0   1   1   0   0   1   1   1   2   0   1   2   1   2   1   0   2   2   1   1   2   1   2   0   2   0   0   1   1   1   0   2   0   1   2   2   2   1   1   1   1   0   0   1   2   1   1   1   1   0   2   0   2   2   2   0   2   2   2   1   1   1   1   1   1   1   1   1   1   0   1   1   0
 MK-5-6                 1   1   1   2   1   1   2   2   0   1   1   1   0   1   1   1   2   2   0   1   1   2   1   1   1   1   1   1   1   2   2   0   1   2   0   2   2   1   2   1   2   0   1   0   1   0   1   1   2   2   1   2   0   1   1   2   1   0   1   1   0   1   1   1   1   2   1   0   1   1   1   1   1   0   0   1   1   1   0   1   2   0   2   1   1   1   1   1   1   1   0   1   1   1   2   1   2   1   1   0   1   0   1   1   2   0   2   0   1   0   1   2   1   1   2   1   2   1   1   1   0   2   0   1   0   2   2   1   1   1   0   0   1   2   1   2   0   1   2   0   2   2   0   2   2   1   1   2   0   2   0   2   0   0   1   1   1   0   2   0   1   2   2   1   1   1   1   0   0   0   1   2   1   1   0   1   0   2   0   2   2   2   0   2   2   2   1   1   1   1   1   2   2   1   1   1   0   1   1   0
 MK-5-7                 1   1   1   2   1   1   2   1   0   1   1   1   1   1   1   1   2   2   0   1   1   2   1   1   2   2   1   1   1   2   2   0   0   2   0   1   2   1   1   1   2   0   1   0   1   0   1   1   2   2   1   2   0   1   1   2   0   0   1   0   0   1   1   1   1   2   0   0   1   1   1   1   1   0   0   1   1   1   0   1   2   0   2   1   0   1   1   1   1   0   0   1   1   1   2   1   2   0   1   0   1   0   1   1   2   0   2   0   1   0   1   2   1   2   2   1   1   1   1   1   1   2   0   1   1   1   2   1   1   1   0   0   1   2   1   2   0   1   2   0   2   1   0   2   2   1   1   0   0   2   0   2   0   0   1   1   1   0   0   0   1   2   2   1   1   1   1   0   1   0   1   2   1   1   0   2   0   2   2   2   2   1   0   2   2   2   0   1   0   1   1   2   2   1   1   1   0   1   1   0
 MK-5-8                 1   1   1   1   1   1   2   1   0   1   1   1   1   1   1   1   2   2   1   1   0   1   1   1   2   2   0   1   2   1   2   0   0   2   0   1   2   1   1   1   2   0   1   0   1   0   1   0   1   2   1   2   0   1   1   1   0   0   1   0   0   1   1   1   1   2   0   0   1   1   1   1   1   0   0   1   1   1   1   1   2   0   2   1   0   1   1   1   1   0   0   1   2   1   2   1   2   1   1   0   1   0   1   1   2   1   1   1   0   0   1   2   1   2   2   1   1   1   0   1   1   2   1   1   1   1   2   1   1   1   0   0   1   2   1   2   0   1   2   0   2   1   0   1   2   1   1   0   0   1   0   2   0   0   1   2   2   1   0   0   0   2   2   1   1   1   1   0   1   0   1   2   1   0   0   2   0   2   1   1   2   2   0   2   2   1   1   1   1   1   1   2   2   0   1   1   0   1   1   0
 MK-5-9                 0   1   1   1   1   1   2   1   0   1   1   2   1   1   2   1   2   2   2   2   0   1   1   1   1   2   0   1   2   1   2   0   0   2   1   1   2   2   1   1   2   0   1   0   2   0   1   1   2   2   1   2   0   1   1   1   0   0   0   0   0   1   1   1   1   1   0   0   1   1   1   1   1   0   1   1   1   1   1   1   1   0   2   1   0   1   1   1   1   0   1   2   1   1   2   1   2   2   1   0   2   2   1   1   1   1   1   1   0   0   1   2   1   1   2   1   1   1   0   1   1   2   1   1   2   1   2   1   0   1   0   1   1   2   1   1   0   2   2   0   2   1   0   2   2   1   1   0   0   1   0   2   0   0   2   2   2   0   0   1   0   2   1   1   1   0   1   1   1   1   1   2   1   0   0   2   0   2   1   2   2   2   0   2   2   0   1   1   1   2   1   2   2   0   0   1   0   1   1   0
 MK-5-10                1   1   1   1   1   1   2   1   1   1   1   2   1   2   2   1   2   2   2   2   0   2   2   1   1   2   0   1   2   1   2   0   0   2   1   1   2   1   1   1   2   0   1   0   2   1   2   1   2   2   1   1   0   1   0   1   0   0   0   0   0   1   1   1   1   1   0   0   0   1   1   1   1   0   1   2   1   1   2   1   1   0   2   1   1   1   1   1   1   0   1   2   1   1   2   1   2   2   2   0   2   2   1   1   1   1   1   2   0   0   1   2   1   2   2   1   1   1   0   1   1   1   0   2   2   2   2   1   1   1   0   1   1   2   1   1   0   1   2   0   2   1   0   2   2   1   1   0   0   0   0   2   0   0   2   2   2   0   0   0   1   2   1   1   1   0   1   1   1   1   0   2   1   0   0   2   0   2   1   2   2   2   0   2   2   1   1   1   1   2   1   2   2   1   0   1   0   1   1   0
 MK-5-11                1   1   1   1   1   1   1   1   1   0   1   1   1   2   2   1   1   2   2   2   1   2   1   1   1   2   0   1   1   1   1   1   0   2   1   0   2   1   1   1   2   0   1   0   2   1   2   1   2   1   1   1   0   1   0   1   0   0   0   0   0   1   1   1   1   1   0   0   0   1   1   1   1   0   1   2   1   1   2   1   1   0   1   1   1   1   1   1   1   0   1   1   1   1   2   1   2   0   2   0   2   2   1   1   1   1   1   2   0   0   1   2   1   2   2   1   2   0   0   1   1   1   0   2   2   1   2   1   1   1   0   1   1   2   2   1   0   1   2   0   2   1   0   2   0   1   1   0   0   0   0   2   0   0   2   2   2   1   0   0   2   2   0   1   1   0   1   2   1   1   0   1   2   0   0   2   0   2   1   2   2   2   0   2   2   2   1   1   0   2   1   2   2   1   0   1   0   0   1   0
 MK-5-12                1   1   1   1   1   1   1   1   0   0   1   1   1   2   2   1   0   1   2   2   1   0   1   1   1   2   0   1   1   1   1   1   1   1   1   0   2   1   1   1   2   0   1   0   2   1   2   1   2   1   1   1   0   1   0   1   1   1   0   0   0   2   1   1   1   1   0   0   0   0   1   1   1   0   1   2   1   1   2   1   1   1   1   1   1   1   1   0   1   0   1   0   0   2   2   0   1   0   2   1   2   2   1   1   1   1   1   2   0   0   1   2   1   2   2   1   2   0   1   1   1   1   0   1   2   1   2   1   1   1   0   0   1   2   2   1   0   1   2   0   2   1   1   2   0   2   2   0   1   0   0   2   1   1   2   2   2   2   1   1   2   2   0   1   1   0   1   2   1   1   0   1   2   0   2   1   0   2   1   2   2   0   0   2   2   2   1   1   0   2   1   2   2   2   0   1   0   0   1   0
 MK-5-13                1   1   0   1   1   1   1   1   0   1   1   0   1   2   1   0   1   1   2   2   1   1   1   2   1   2   0   2   1   1   1   0   1   1   1   0   1   1   1   1   2   0   1   1   2   1   2   1   1   1   2   2   1   1   0   1   1   2   1   0   0   2   1   1   1   2   0   0   1   1   1   1   1   0   1   2   0   1   2   1   1   1   1   1   1   1   1   0   1   0   1   0   0   2   2   0   1   0   2   1   2   1   1   1   1   1   1   2   0   0   1   2   1   2   2   1   2   1   1   2   1   2   0   1   1   1   2   1   1   1   1   0   1   2   2   2   0   0   2   0   1   1   2   2   0   2   2   0   0   0   0   2   1   1   2   2   2   2   1   1   2   2   0   1   1   0   1   2   1   1   0   1   2   0   2   1   0   2   1   2   2   0   0   2   2   2   1   1   1   1   1   2   2   2   0   1   1   0   1   0
 MK-5-14                1   1   0   1   0   1   1   1   0   1   1   0   0   1   1   0   0   2   2   2   0   1   1   2   1   2   0   2   2   1   1   0   1   0   1   0   1   1   1   1   2   0   0   2   2   1   2   2   1   1   2   1   1   1   0   1   1   2   1   0   0   1   1   1   1   2   0   0   1   2   2   2   1   1   1   1   0   1   2   1   1   1   2   1   1   0   1   0   2   0   1   0   0   2   1   0   0   0   2   1   2   2   1   1   1   1   1   2   0   0   1   2   1   2   2   0   2   1   1   2   1   2   0   1   1   1   2   1   1   1   1   0   1   2   2   2   1   0   2   0   0   1   2   2   0   2   2   1   0   0   0   2   2   1   2   2   2   2   1   1   2   2   0   1   1   0   1   2   1   1   0   1   2   1   2   1   0   2   1   2   2   0   0   2   2   2   1   0   1   1   0   2   2   2   0   1   1   0   0   0
 MK-5-15                2   1   1   0   0   1   1   1   0   1   1   0   0   1   1   1   0   2   1   2   1   1   1   2   1   2   0   2   2   1   1   0   1   0   1   0   0   1   1   0   2   1   0   2   2   1   2   2   1   1   2   1   1   1   0   1   1   2   1   0   0   1   1   1   2   2   0   0   1   2   2   2   1   1   1   1   0   1   2   1   1   1   1   0   1   0   1   0   2   0   1   0   0   2   1   1   0   0   2   1   1   1   1   1   1   1   1   2   1   0   1   2   2   1   1   0   1   1   2   2   1   2   0   2   1   1   2   0   0   2   1   0   1   2   1   2   1   0   2   1   0   1   1   1   0   2   1   1   1   0   1   2   2   1   2   2   1   2   1   1   2   2   1   1   1   0   1   1   2   2   0   1   2   1   2   1   0   1   1   2   2   0   0   2   2   2   1   0   1   1   0   2   2   2   0   1   1   0   0   0
 MK-5-16                2   2   2   0   0   1   1   1   0   1   0   0   0   2   1   1   0   2   1   2   1   1   1   2   1   2   0   1   2   2   1   0   1   0   1   0   0   1   1   1   2   2   0   2   2   1   2   2   1   1   2   1   1   1   0   1   0   2   1   0   0   1   1   1   2   2   0   0   0   2   1   2   1   1   1   0   0   0   2   1   1   0   1   1   1   0   1   0   1   0   1   0   0   2   1   1   0   0   2   1   1   1   1   2   0   1   1   2   1   1   1   1   2   2   1   0   1   1   2   2   1   2   0   2   1   1   2   0   0   2   1   0   1   2   1   2   2   0   1   1   1   1   1   1   0   2   1   1   1   0   1   2   2   1   2   2   1   2   1   1   1   2   1   1   0   0   1   2   2   1   0   1   2   0   2   1   0   1   1   2   1   0   0   2   1   1   1   0   0   1   1   1   2   0   1   1   1   0   0   0
 MK-6-1                 1   0   1   2   2   2   2   1   1   0   1   1   0   1   1   1   1   2   0   0   0   0   0   1   1   1   2   0   1   1   1   1   0   1   0   1   1   1   1   1   1   2   1   0   0   2   2   1   1   1   1   0   1   1   1   1   2   1   1   1   1   1   1   2   0   1   1   2   1   1   1   2   2   2   2   0   0   1   2   1   2   1   0   2   0   2   1   0   2   1   1   0   1   0   1   0   0   0   1   1   2   2   2   1   2   2   2   1   1   1   1   2   2   2   1   1   1   1   0   2   1   2   1   2   1   2   1   1   1   1   1   2   1   0   1   1   0   2   0   2   2   1   0   1   1   2   2   1   2   1   1   0   1   0   0   2   1   1   1   1   1   1   0   1   1   2   1   0   2   2   1   2   1   0   2   1   1   2   2   2   1   1   0   1   1   0   2   1   1   1   2   1   1   1   2   2   2   2   2   2
 MK-6-2                 1   0   1   2   2   2   2   1   1   0   1   1   0   1   1   1   1   1   0   0   0   0   0   1   1   1   2   0   1   1   1   1   1   1   1   1   1   1   1   0   1   2   1   0   0   2   2   1   1   1   1   0   1   1   1   1   2   1   1   2   1   1   2   2   0   1   1   1   1   2   1   2   2   2   1   0   0   1   2   1   2   1   1   2   0   2   1   0   1   1   1   0   1   0   1   1   0   1   1   1   2   2   2   1   2   1   2   1   1   1   0   2   1   2   1   1   1   1   0   2   0   2   0   1   0   2   0   1   2   1   1   2   1   0   1   1   1   2   1   2   2   1   0   1   1   2   2   1   2   1   1   0   1   2   0   2   1   1   1   1   1   2   0   1   1   0   1   0   2   1   1   2   1   0   2   1   1   1   2   2   1   1   0   1   1   0   2   1   1   2   2   1   2   1   2   2   1   2   2   2
 MK-6-3                 1   0   1   0   2   2   2   1   1   1   1   1   0   0   0   2   1   1   1   0   1   0   1   1   1   1   2   0   1   1   1   1   0   1   1   1   0   1   1   1   1   2   1   0   0   2   2   1   1   1   1   0   2   1   2   1   2   1   1   2   0   1   1   2   0   2   1   1   1   2   1   2   2   2   1   1   0   1   2   1   2   0   2   2   0   1   1   0   1   1   1   0   1   0   1   1   0   1   1   1   2   1   2   1   2   1   2   1   1   1   0   1   0   2   1   1   1   1   0   2   0   2   1   1   0   2   1   2   2   1   1   2   1   1   1   1   1   2   1   2   2   0   0   1   1   1   2   1   2   1   1   0   1   2   0   2   1   1   1   0   1   2   0   1   1   0   1   0   2   1   0   2   0   0   1   1   1   1   2   2   1   1   0   1   1   0   2   1   1   1   2   1   2   1   2   2   1   2   2   2
 MK-6-4                 1   0   1   1   2   2   2   1   1   1   1   1   1   0   0   2   1   0   1   0   1   1   1   1   1   1   2   0   1   1   1   2   0   1   1   1   0   1   2   1   0   2   1   0   0   2   1   1   0   1   1   0   2   1   1   1   2   0   1   2   0   1   1   1   0   2   1   1   1   2   1   2   2   2   1   0   0   1   2   0   1   0   2   2   0   1   1   0   1   1   1   0   1   0   1   1   0   1   1   1   1   1   1   1   2   1   2   0   1   1   0   1   0   1   1   1   1   1   0   2   0   2   1   1   0   2   1   2   2   1   2   2   2   0   0   1   1   2   1   2   2   0   0   1   1   1   2   1   1   1   1   0   1   2   0   1   0   1   1   0   1   2   1   0   1   0   1   0   2   2   0   2   0   0   0   1   1   1   2   2   1   0   0   1   1   0   1   0   2   1   2   1   2   1   2   2   1   2   2   2
 MK-6-5                 1   0   1   1   2   2   2   1   1   1   2   1   1   0   1   2   1   0   1   1   1   1   1   1   1   1   2   0   1   1   1   2   0   1   2   1   0   1   2   2   0   2   1   0   0   1   1   1   0   1   1   0   2   1   1   1   2   0   1   2   0   1   0   0   0   1   1   1   1   2   1   1   1   2   1   1   0   0   2   0   1   0   2   2   0   1   1   0   1   1   1   0   2   0   1   1   0   1   1   2   1   0   1   1   2   1   1   1   1   1   0   1   0   0   1   1   1   1   0   2   1   2   1   2   0   2   0   2   2   2   1   2   2   0   0   1   1   2   1   2   2   0   0   0   1   0   2   1   1   1   1   0   1   2   0   1   0   1   2   0   1   2   0   0   1   0   1   0   2   2   1   2   0   0   0   1   1   1   2   1   1   0   0   1   1   0   1   0   2   1   2   1   2   1   1   1   1   2   2   2
 MK-6-6                 2   0   1   1   2   2   2   1   1   1   2   1   1   0   1   1   1   0   1   1   2   1   1   2   1   1   2   0   2   1   1   1   0   1   2   1   1   2   1   2   0   2   1   0   0   1   1   2   0   1   1   0   2   1   1   1   2   0   1   2   0   0   0   1   0   1   1   1   1   1   1   0   1   2   1   1   0   0   2   0   1   0   2   2   0   1   1   0   1   1   1   0   2   0   1   1   0   1   1   1   2   0   1   1   2   1   2   1   1   1   0   1   0   1   0   1   1   1   0   2   1   2   1   2   0   2   0   2   2   2   1   2   1   1   0   1   1   2   1   2   2   0   0   0   1   1   2   1   2   2   2   0   1   2   0   1   0   1   2   0   1   2   1   0   1   0   1   0   2   2   1   2   0   0   1   1   1   1   2   1   2   0   0   1   1   1   1   0   2   1   2   2   2   0   1   1   1   2   2   2
 MK-6-7                 2   0   1   1   1   2   2   1   1   1   2   1   1   0   1   1   1   0   1   1   1   1   1   1   1   1   2   0   2   1   1   1   1   2   2   1   1   2   1   2   1   2   1   0   0   1   0   1   0   1   1   0   2   0   1   1   2   0   1   2   0   0   0   1   0   1   1   1   1   1   1   0   1   2   1   1   0   0   2   0   1   0   2   1   0   1   1   0   1   1   1   2   1   0   1   1   0   2   1   1   2   0   1   1   2   1   1   0   1   1   0   1   0   1   0   1   1   1   0   1   1   2   0   2   0   2   0   2   2   2   1   1   1   1   0   1   1   2   0   2   2   1   0   0   1   1   2   1   2   2   2   1   0   2   0   1   1   1   2   1   1   2   1   1   2   0   1   0   2   2   1   1   1   0   1   1   1   0   2   1   2   0   0   1   1   1   1   0   1   1   2   2   2   0   1   1   1   2   1   2
 MK-6-8                 2   0   1   1   1   1   2   1   2   1   2   0   1   1   0   1   1   0   1   2   1   1   1   1   1   1   2   0   1   1   1   1   1   2   2   1   1   2   1   2   1   1   2   0   0   2   0   1   0   1   1   0   1   0   1   1   2   0   0   2   0   0   0   1   1   1   1   1   1   1   1   0   2   2   1   1   0   0   2   2   2   0   1   1   0   2   1   0   1   1   1   2   1   0   1   2   0   1   1   1   2   0   1   1   1   1   1   0   1   1   0   1   1   1   0   1   2   1   0   1   1   2   0   2   0   2   0   1   2   1   1   2   1   1   0   1   1   2   0   2   2   1   0   0   2   1   2   1   2   2   2   0   0   1   0   1   1   1   2   1   1   2   1   1   1   0   1   0   2   2   1   1   1   0   1   1   0   0   2   1   2   0   0   1   1   1   1   0   1   1   2   2   2   0   1   2   1   2   1   1
 MK-6-9                 2   0   1   2   1   1   2   1   2   1   2   0   1   1   0   1   1   0   1   2   1   1   1   1   1   1   2   0   1   2   1   1   2   1   2   1   1   2   1   2   1   1   2   0   2   1   0   1   0   1   0   0   0   0   1   1   2   0   0   2   0   0   0   0   1   1   1   1   1   1   1   1   2   1   1   1   0   0   2   2   2   0   0   1   0   2   1   0   1   1   1   2   0   0   1   2   0   0   1   1   1   0   1   1   1   1   1   0   2   0   1   1   2   1   0   1   1   1   0   1   1   2   0   2   0   2   0   1   2   1   1   2   1   1   0   1   2   2   1   1   1   1   0   0   2   1   2   1   2   2   2   0   0   0   1   1   1   1   2   1   2   2   2   1   1   1   1   1   2   1   1   1   1   0   1   2   0   0   1   1   2   0   1   1   0   1   1   0   0   1   2   2   2   0   2   2   1   2   1   1
 MK-6-10                2   0   1   2   1   0   2   1   2   1   2   0   1   0   0   1   1   0   1   2   1   1   1   1   1   1   2   0   0   2   1   1   1   1   2   1   1   2   2   1   1   1   2   0   2   1   0   1   0   1   0   0   0   0   1   0   2   0   0   2   0   0   0   0   1   1   1   1   0   1   1   0   2   0   1   1   0   0   2   1   1   0   0   1   0   2   1   0   0   1   1   2   0   0   1   2   0   0   1   1   1   0   1   0   2   1   1   0   2   0   1   1   2   1   0   1   1   1   1   1   1   2   0   1   0   2   1   1   2   1   1   2   1   1   0   1   2   2   0   1   1   1   0   0   2   2   2   1   1   2   2   0   0   0   1   1   1   1   2   1   1   2   1   1   1   1   1   1   2   1   0   1   1   0   1   2   0   0   1   1   1   0   1   1   0   1   1   0   0   1   2   2   2   0   2   2   1   2   2   1
 MK-6-11                2   1   1   1   1   0   1   1   2   1   2   0   1   0   0   1   1   0   1   2   0   1   0   1   1   1   2   1   0   2   1   0   1   1   2   1   1   2   2   1   1   1   2   0   1   1   0   1   1   1   0   0   0   0   1   0   2   0   0   2   1   0   0   0   1   1   2   1   0   1   1   0   2   0   0   1   0   0   2   1   1   0   0   0   0   2   0   0   0   1   1   2   0   0   1   2   0   0   1   2   2   0   1   0   1   1   1   0   1   0   1   1   2   1   1   0   1   1   1   1   1   1   1   1   0   2   1   1   2   1   1   2   1   1   0   1   2   2   0   1   1   1   0   1   2   2   2   1   1   2   2   0   1   0   1   1   1   1   2   2   2   2   1   1   1   2   1   1   2   1   0   0   1   1   2   2   0   1   1   1   1   0   1   1   0   1   1   0   0   1   2   2   2   0   2   2   2   2   2   0
 MK-6-12                2   1   1   2   0   0   1   1   2   0   1   0   0   0   1   0   1   0   1   2   0   1   0   1   1   1   2   1   1   2   1   0   0   1   2   1   1   2   1   1   1   1   2   1   1   1   0   1   2   1   0   0   0   0   1   1   2   0   0   2   1   0   1   0   1   1   1   1   0   1   0   0   2   1   0   1   0   0   2   1   1   0   0   0   0   2   1   0   0   0   1   2   0   1   1   2   0   0   1   2   2   0   1   0   1   1   2   0   1   0   1   1   2   1   1   0   1   1   1   1   1   1   1   1   0   1   1   1   2   1   1   2   2   1   0   1   2   2   0   1   1   1   2   1   2   1   2   2   1   2   2   0   2   0   1   1   1   1   2   2   2   2   1   2   1   2   1   1   1   2   0   0   1   1   2   2   1   1   1   1   1   0   1   1   0   2   1   0   0   1   0   1   2   0   1   2   2   1   2   0
 MK-6-13                2   1   2   2   0   0   1   1   2   0   1   0   0   0   1   0   1   1   1   2   1   1   0   0   1   1   2   1   0   2   1   0   0   1   2   1   1   2   1   1   1   1   1   2   1   1   0   1   2   1   0   0   0   0   1   0   2   0   0   2   1   0   1   0   0   0   1   1   0   1   0   1   1   1   0   2   0   0   1   1   1   0   0   0   0   2   1   0   0   0   1   2   0   1   1   2   0   1   1   1   2   0   1   0   1   1   1   0   1   1   1   1   2   1   1   1   2   1   2   1   1   1   1   1   0   1   1   1   2   1   1   2   2   1   0   1   2   2   0   1   1   1   2   1   2   1   2   2   1   2   2   0   2   0   1   1   1   1   2   2   2   2   1   2   1   2   1   1   1   2   0   0   1   1   2   2   1   1   1   1   1   0   0   1   1   2   1   0   0   2   0   1   1   0   1   1   2   2   2   0
 MK-6-14                1   1   2   1   0   0   2   2   1   0   1   1   0   0   2   0   1   1   2   2   1   1   0   0   1   1   1   0   0   2   2   0   0   1   2   1   2   2   0   1   1   1   1   2   1   1   0   2   1   2   0   0   0   0   0   0   2   0   0   1   1   1   1   1   0   0   1   2   0   1   0   1   2   1   0   2   0   0   1   1   1   0   0   1   0   2   1   0   1   0   1   2   0   1   1   1   0   2   1   1   2   1   1   0   1   1   1   1   0   1   1   1   2   1   1   1   2   1   2   1   1   1   1   1   0   1   1   1   1   2   1   0   1   1   0   1   2   1   0   1   1   1   2   1   1   1   2   2   1   2   2   0   2   0   2   1   2   0   2   2   2   2   1   2   1   1   1   1   1   2   1   0   1   1   1   2   1   1   1   0   1   0   0   1   1   2   2   0   0   1   0   1   1   0   1   1   2   1   2   0
 MK-6-15                2   1   2   1   0   0   2   2   0   0   1   1   0   0   1   0   2   1   2   2   1   1   0   0   1   0   2   0   0   1   2   0   0   1   1   1   2   1   0   1   2   1   1   2   1   1   0   2   1   2   0   0   1   0   0   1   2   0   0   1   1   1   1   1   0   0   1   2   0   1   0   1   2   1   0   2   0   0   1   1   1   0   0   1   0   2   1   0   1   0   1   1   0   1   1   1   1   2   1   1   1   1   1   0   2   2   1   1   0   1   1   1   2   2   1   1   1   1   2   1   1   1   1   1   0   1   1   1   1   2   1   1   1   1   0   1   2   1   0   1   1   2   2   0   2   1   2   2   2   2   1   0   2   0   2   1   2   0   2   2   2   2   1   2   2   0   1   1   2   2   1   0   1   1   1   2   1   1   0   0   1   0   1   1   1   2   2   0   0   1   0   1   1   0   2   1   1   1   2   0
 MK-6-16                2   1   1   1   1   0   2   2   0   1   1   1   0   0   0   0   2   1   2   1   1   1   0   0   1   0   2   1   0   1   2   0   0   1   1   1   1   1   0   1   1   1   1   2   1   1   0   2   1   0   0   0   1   0   0   1   2   1   0   1   1   1   1   1   0   0   1   1   1   1   0   1   1   1   1   2   0   0   2   0   1   0   0   2   0   2   1   0   1   0   1   1   0   1   1   1   1   2   1   1   0   1   1   0   1   2   1   1   0   1   1   1   2   2   1   1   1   1   2   0   1   1   1   1   1   1   1   1   0   2   1   1   1   1   0   1   2   1   0   1   1   2   2   1   2   1   2   2   2   2   1   0   2   0   2   1   2   0   2   2   1   2   1   1   2   0   1   0   2   2   1   1   1   1   1   2   1   0   0   0   1   1   1   1   1   2   2   0   1   1   1   1   1   0   2   1   1   1   2   0
 
!****************************************** Phenotypic Data **********************************************************
!-100.0 is resevred for missing phenotype
SimulatedTrait1        10.0374    9.9213   11.1980   11.2441   10.1028   11.3333   11.4619    9.8938    9.4598    9.5914   10.1298   11.1338    9.9156   11.0590   10.4605   11.4676    9.1729   10.1556    8.9599   10.8338    9.4716   11.4403   12.2523    9.7911   10.0149    9.5905    9.6442   10.0650   10.0374   10.7630   10.1676   10.7004   10.8528    9.3104    9.7110    9.9822   11.0040   10.2641    9.1858    8.5390    9.1277   10.6801   10.6317   10.3443   11.1499   10.6658    9.5705   10.9861    8.9930    9.4261    8.2222   11.6133   10.3461    9.5564    9.4533   10.3607    9.7372   10.4832    8.2451   10.2550   11.6357   10.3378    9.0233    8.7957    9.1623   10.5579    9.5535   10.6081    8.8067    8.2525   11.1837    9.6135   11.9849    8.5690    9.8349    8.3911    9.2712   11.0700    9.0842   10.4642    9.2891   10.4922   10.4538    9.1460   10.4611    9.7032    8.5363   10.6795    9.1310    9.8776   10.3587    9.3234   11.1218   11.2757   12.0030    9.1044    8.8742    9.7186    9.8827    8.8330    9.5662   10.1480    9.8133    8.9782   11.2532    9.7712   10.6774    9.5796   10.5156   10.1053    9.1225   10.1819   10.2647   11.1227   11.2039   10.2168    9.4136   10.3948    9.9101    9.8377   11.1050   11.1676    8.1713    7.8056    9.2199    8.4499    8.7926   10.3691    9.3528    8.5764    9.4365    9.9497   11.5995   10.9164    8.7185   10.4109    9.8571    9.3493    9.6591   10.5003   10.9078   10.4245   10.0678    9.8080    8.2156    9.4781   11.5441   10.7080    8.0042    9.6026    9.6407   10.0397   10.8406   11.2903   12.5527   10.3088   10.0250    9.5971   11.3542    9.3608    9.6642    9.9707    9.5621   12.2195    8.4725    9.1505   11.1320    9.0410   10.5767   10.7491    9.0130    9.6786    9.8638   10.1888   11.1959   10.7156    9.3742    9.8019   10.3494    9.0914    9.8933   10.6803   10.2937    9.3810    9.1844    9.1541   10.7688   10.6372   10.5353   11.0636   10.3736   10.0136   10.0033    8.3848   10.9511    9.4993   10.8396   10.6006    8.8576   10.4169
 
