# Supplementary material for: Inclusive Composite Interval Mapping of QTL by Environment Interactions in Biparental Populations
Source: PLoS One. 2015 Jul 10;10(7):e0132414. doi: 10.1371/journal.pone.0132414 (PMC4498613; doi:10.1371/journal.pone.0132414)
Supplement: S2 File — (ZIP) [file pone.0132414.s002.zip › F2 population/e=1/run_00113.met]

!**********************Note: lines staring with "!" are remarks and will be ignored in the program********************
!*********************************General Information**********************************
!Assuming F1 = P1 x P2, populations available in QTL IciMapping are: 
!  1, P1BC1F1 = P1 x F1, the first backcrossing where P1 is used as the recurrent parent;
!  2, P2BC1F1 = P2 x F1, the first backcrossing where P2 is used as the recurrent parent;
!  3, F1DH, F1-derived doubled haploids; 
!  4, RIL or F1RIL, recombination inbred lines through the repeated selfing of F1;
!  5, P1BC1RIL, recombination inbred lines through the repeated selfing of P1BC1F1;
!  6, P2BC1RIL, recombination inbred lines through the repeated selfing of P2BC1F1;
!  7, F2, the selfing generation of F1;
!  8, F3, the selfing generation of F2;
!  9, P1BC2F1, the second backcrossing where P1 is used as the recurrent parent; 
! 10, P2BC2F1, the second backcrossing where P2 is used as the recurrent parent;
! 11, P1BC2RIL, recombination inred lines through the repeated selfing of P1BC2F1; 
! 12, P2BC2RIL, recombination inred lines through the repeated selfing of P2BC2F1; 
! 13, P1BC1F2, the selfing generation of P1BC1F1; 
! 14, P2BC1F2, the selfing generation of P2BC1F1; 
! 15, P1BC2F2, the selfing generation of P1BC2F1; 
! 16, P2BC2F2, the selfing generation of P2BC2F1; 
! 17, P1BC1DH, P1BC1F1-derived doubled haploids; 
! 18, P2BC1DH, P2BC1F1-derived doubled haploids; 
! 19, P1BC2DH, P1BC2F1-derived doubled haploids; 
! 20, P2BC2DH, P2BC2F1-derived doubled haploids; 
   7      !Mapping Population (see remarks above)
   2      !Mapping Function (1 for Kosambi; 2 for Haldane; 3 for Morgan)
   2      !Marker Space Type (1 for intervals; 2 for positions)
   1      !Marker Space Unit(1 for centiMorgans; 2 for Morgan)
   6      !Number of Chromosomes (or Linkage Groups)
 200      !Size of the mapping population
   1      !Number of environments
 
!***************************************** Chromosomes and Linkage Maps **********************************************
!Chromosome                 NumMarkers
-CH1                        16
-CH2                        16
-CH3                        16
-CH4                        16
-CH5                        16
-CH6                        16
!Linkage map (Marker name followed by position or the interval length)
 MK-1-1                1     0.000
 MK-1-2                1    10.000
 MK-1-3                1    20.000
 MK-1-4                1    30.000
 MK-1-5                1    40.000
 MK-1-6                1    50.000
 MK-1-7                1    60.000
 MK-1-8                1    70.000
 MK-1-9                1    80.000
 MK-1-10               1    90.000
 MK-1-11               1   100.000
 MK-1-12               1   110.000
 MK-1-13               1   120.000
 MK-1-14               1   130.000
 MK-1-15               1   140.000
 MK-1-16               1   150.000
 MK-2-1                2     0.000
 MK-2-2                2    10.000
 MK-2-3                2    20.000
 MK-2-4                2    30.000
 MK-2-5                2    40.000
 MK-2-6                2    50.000
 MK-2-7                2    60.000
 MK-2-8                2    70.000
 MK-2-9                2    80.000
 MK-2-10               2    90.000
 MK-2-11               2   100.000
 MK-2-12               2   110.000
 MK-2-13               2   120.000
 MK-2-14               2   130.000
 MK-2-15               2   140.000
 MK-2-16               2   150.000
 MK-3-1                3     0.000
 MK-3-2                3    10.000
 MK-3-3                3    20.000
 MK-3-4                3    30.000
 MK-3-5                3    40.000
 MK-3-6                3    50.000
 MK-3-7                3    60.000
 MK-3-8                3    70.000
 MK-3-9                3    80.000
 MK-3-10               3    90.000
 MK-3-11               3   100.000
 MK-3-12               3   110.000
 MK-3-13               3   120.000
 MK-3-14               3   130.000
 MK-3-15               3   140.000
 MK-3-16               3   150.000
 MK-4-1                4     0.000
 MK-4-2                4    10.000
 MK-4-3                4    20.000
 MK-4-4                4    30.000
 MK-4-5                4    40.000
 MK-4-6                4    50.000
 MK-4-7                4    60.000
 MK-4-8                4    70.000
 MK-4-9                4    80.000
 MK-4-10               4    90.000
 MK-4-11               4   100.000
 MK-4-12               4   110.000
 MK-4-13               4   120.000
 MK-4-14               4   130.000
 MK-4-15               4   140.000
 MK-4-16               4   150.000
 MK-5-1                5     0.000
 MK-5-2                5    10.000
 MK-5-3                5    20.000
 MK-5-4                5    30.000
 MK-5-5                5    40.000
 MK-5-6                5    50.000
 MK-5-7                5    60.000
 MK-5-8                5    70.000
 MK-5-9                5    80.000
 MK-5-10               5    90.000
 MK-5-11               5   100.000
 MK-5-12               5   110.000
 MK-5-13               5   120.000
 MK-5-14               5   130.000
 MK-5-15               5   140.000
 MK-5-16               5   150.000
 MK-6-1                6     0.000
 MK-6-2                6    10.000
 MK-6-3                6    20.000
 MK-6-4                6    30.000
 MK-6-5                6    40.000
 MK-6-6                6    50.000
 MK-6-7                6    60.000
 MK-6-8                6    70.000
 MK-6-9                6    80.000
 MK-6-10               6    90.000
 MK-6-11               6   100.000
 MK-6-12               6   110.000
 MK-6-13               6   120.000
 MK-6-14               6   130.000
 MK-6-15               6   140.000
 MK-6-16               6   150.000
!*********************************** Marker Types ********************************************************************
!Co-dominant marker: When heterozygote F1 is present, P1 is coded as 2, F1 is coded as 1, and P2 is coded as 0; Otherwise, P1 is coded as 2, and P2 is coded as 0. 
!Dominant marker: When heterozygote F1 is present, P1 and F1 are coded as 12, and P2 is coded as 0; Otherwise, P1 is coded as 2, and P2 is coded as 0.  
!Recessive markers: When heterozygote F1 is present, P1 is coded as 2, and F1 and P2 are coded as 10; Otherwise, P1 is coded as 2, and P2 is coded as 0. 
!Missing marker is coded as -1. 
 MK-1-1                 1   2   1   2   0   1   2   1   0   1   1   0   0   0   0   0   1   1   0   1   0   1   1   2   1   0   1   1   2   1   0   2   2   1   1   1   2   1   1   0   1   2   1   1   0   1   0   1   0   1   2   1   0   0   1   1   1   2   1   2   2   2   1   1   0   2   1   0   0   2   1   0   2   0   0   2   1   2   1   0   1   0   0   2   1   1   2   1   1   1   1   2   1   2   0   1   2   1   0   0   1   2   2   2   1   1   0   0   1   1   2   2   0   2   1   1   0   0   0   0   2   1   2   1   1   2   1   1   1   2   2   0   1   1   0   2   2   1   1   1   0   2   2   0   1   2   0   2   1   2   2   1   0   1   0   0   1   1   0   2   1   0   2   0   1   1   0   1   1   0   1   1   1   0   0   1   1   1   1   1   0   0   1   2   2   1   0   1   1   2   0   1   0   1   1   0   1   2   0   1
 MK-1-2                 1   1   1   2   0   1   2   1   0   0   1   1   0   0   0   1   1   1   0   1   1   1   1   2   1   0   1   1   1   1   0   2   2   1   2   1   1   1   1   0   1   2   1   1   0   1   0   1   1   1   1   1   0   0   1   1   1   1   2   2   2   2   1   1   0   2   1   0   0   1   1   0   2   0   0   1   1   2   1   0   0   0   0   2   1   1   2   1   1   1   0   2   1   2   0   1   1   1   0   0   1   1   2   1   1   1   1   1   1   1   2   2   0   2   1   1   0   0   0   0   2   1   2   1   0   2   1   1   1   2   2   0   1   1   0   2   2   1   1   0   0   2   2   0   2   2   0   2   1   2   2   1   0   1   1   0   1   1   0   1   1   0   2   0   0   1   0   1   1   0   1   1   1   0   0   1   1   1   1   1   0   0   1   2   1   1   0   1   0   2   0   2   0   1   2   0   0   2   0   1
 MK-1-3                 2   1   1   2   0   1   2   1   0   0   1   1   0   0   0   1   1   1   0   1   1   1   1   2   1   0   1   1   1   1   0   2   2   1   2   0   1   1   1   0   1   2   1   1   0   1   1   1   1   2   1   1   0   0   1   1   1   1   2   2   2   2   1   1   0   2   1   0   1   1   1   0   1   0   0   1   1   2   1   0   0   0   0   2   1   1   2   1   0   1   0   2   1   2   0   1   1   1   0   0   1   1   2   1   1   1   1   1   1   1   2   1   0   2   1   0   0   0   0   0   2   1   2   1   0   2   1   1   0   2   2   0   0   1   1   2   2   1   1   0   0   2   2   0   2   2   0   1   1   2   2   1   0   1   1   1   1   1   0   1   1   0   1   0   0   1   0   1   1   0   1   1   1   0   0   1   1   1   1   0   0   0   0   2   1   1   0   0   0   2   0   2   0   2   1   0   0   2   0   2
 MK-1-4                 2   1   1   2   0   1   2   1   0   0   0   1   0   0   0   1   1   1   0   1   0   1   0   2   1   0   0   1   1   1   1   2   1   1   2   0   1   1   1   1   1   2   0   1   0   1   1   1   1   2   1   1   0   0   1   1   0   1   2   2   2   2   1   1   0   2   2   0   0   1   1   0   1   0   0   1   0   2   1   0   0   0   1   2   2   1   2   1   0   1   0   1   1   2   0   1   1   1   0   0   1   1   1   1   0   1   1   1   1   0   2   0   0   2   1   0   0   0   0   1   1   1   1   0   0   2   1   1   0   2   2   0   0   1   1   1   2   1   1   1   0   2   2   0   2   2   0   1   1   2   2   1   0   1   1   1   1   1   0   1   2   0   1   0   0   1   1   1   1   0   1   1   1   0   0   2   1   1   1   0   0   1   0   2   2   2   2   0   0   2   0   2   0   1   1   0   0   2   0   1
 MK-1-5                 2   1   1   1   0   2   2   1   0   0   0   1   0   0   1   1   1   1   0   1   0   1   0   2   1   0   1   1   1   1   2   1   1   1   2   0   1   2   1   1   1   1   0   1   0   1   1   1   1   1   1   1   0   0   1   1   0   0   2   2   2   2   1   2   0   2   2   0   0   1   1   1   1   0   0   0   0   2   1   1   0   0   1   1   2   1   1   1   0   2   0   1   1   2   0   1   1   1   0   0   1   1   0   1   0   1   1   1   1   0   2   0   1   2   1   1   0   0   1   1   2   1   2   0   0   2   1   1   0   2   2   0   0   2   0   1   2   1   1   1   0   1   2   0   2   2   0   1   1   2   2   1   0   1   1   1   1   1   0   2   2   0   0   0   0   1   1   1   1   1   1   1   1   0   0   1   1   1   2   0   0   1   0   1   2   2   1   0   0   1   0   1   0   1   1   0   0   2   0   1
 MK-1-6                 2   1   1   1   0   2   2   1   0   0   0   1   0   0   1   1   1   0   0   1   0   1   0   2   1   0   1   1   1   1   2   1   1   1   1   1   1   2   1   1   1   1   0   1   0   1   1   1   1   1   1   1   1   1   1   1   0   1   1   2   2   2   1   1   0   2   2   0   0   1   1   1   1   0   0   0   0   2   0   1   0   0   1   1   2   1   1   1   1   2   0   1   1   2   0   1   1   1   0   0   1   1   0   1   2   1   1   1   1   0   2   0   1   2   1   2   0   0   1   1   2   1   2   1   0   1   1   1   0   1   2   1   1   2   0   1   2   1   1   1   0   1   2   0   1   2   0   1   1   2   2   1   1   1   1   1   1   2   0   1   1   1   0   0   0   1   1   1   1   2   1   1   1   0   1   1   1   0   2   0   0   0   1   1   2   2   1   0   0   1   0   1   0   1   1   0   0   2   0   1
 MK-1-7                 2   1   1   1   0   1   1   1   0   0   0   1   0   0   1   1   1   2   0   1   0   0   0   2   2   1   1   1   1   1   2   0   1   1   1   1   2   2   1   1   2   1   0   1   0   1   1   1   1   1   2   1   1   1   1   1   0   1   1   2   2   1   1   1   0   1   2   1   1   1   1   1   1   0   0   0   0   2   1   1   0   1   1   1   2   0   1   1   1   1   0   1   1   2   0   1   1   0   0   0   0   1   0   1   2   1   1   2   1   0   1   0   0   2   1   2   0   0   2   1   2   1   2   0   0   1   1   1   0   1   2   1   0   2   1   0   2   1   1   1   0   0   2   0   1   2   1   1   1   2   2   1   1   1   1   1   0   2   0   1   1   1   0   0   0   1   1   2   1   2   1   1   1   0   1   0   2   1   2   1   0   0   1   1   1   2   1   0   1   1   0   2   0   2   1   0   0   1   0   1
 MK-1-8                 2   1   1   0   0   1   0   1   0   0   0   1   0   0   1   1   1   2   0   1   0   1   0   2   2   1   1   1   1   1   1   0   1   1   1   1   2   2   2   1   2   1   0   1   0   2   1   1   1   1   2   1   1   1   0   2   0   1   1   2   2   1   1   1   0   1   2   1   1   1   1   1   1   0   0   1   0   1   1   1   0   1   1   1   2   0   1   1   1   0   0   1   2   2   0   1   1   0   1   0   0   1   0   1   2   2   1   2   1   0   1   1   0   1   1   1   0   0   2   1   2   1   1   0   0   0   1   1   0   2   2   2   0   2   1   0   2   1   1   1   0   0   1   0   1   2   1   1   1   1   2   1   1   1   1   1   0   2   0   1   1   0   0   0   0   2   1   2   1   2   1   1   1   0   0   1   1   1   2   1   1   0   1   0   1   2   1   1   0   1   1   2   0   2   1   0   0   1   0   1
 MK-1-9                 2   1   1   0   0   1   1   1   0   0   1   1   0   0   1   1   1   2   1   1   0   1   0   2   0   1   1   1   1   1   1   0   1   1   1   1   2   2   2   1   2   1   0   1   0   1   1   1   1   1   1   1   1   1   0   1   0   0   1   2   2   1   1   1   1   2   1   1   1   1   1   2   1   0   0   1   0   1   1   1   0   1   1   1   2   0   1   2   1   0   1   1   2   2   0   1   1   0   1   0   0   1   0   1   2   2   1   2   1   0   1   1   0   1   2   1   0   1   2   1   2   2   1   1   0   0   1   1   0   2   1   2   0   2   1   1   2   1   0   1   0   1   1   0   2   2   1   1   1   1   2   1   2   1   1   1   0   2   0   1   1   0   0   0   0   2   1   1   1   2   1   1   0   0   0   1   1   1   1   0   1   0   1   0   1   2   1   1   1   2   1   2   0   1   1   1   0   1   0   1
 MK-1-10                2   1   1   0   0   1   1   1   1   0   1   1   0   0   0   1   0   2   1   1   0   1   0   2   0   1   1   1   0   1   1   0   1   1   1   1   2   2   2   1   2   1   0   1   1   1   1   1   2   1   1   1   1   0   0   1   0   0   1   2   2   1   1   1   1   2   1   1   1   1   2   2   1   0   1   1   0   1   1   0   0   1   1   1   1   1   1   2   1   0   1   1   2   2   0   1   1   0   1   1   0   1   0   1   1   2   1   2   0   0   2   1   1   1   2   1   0   1   2   1   2   2   1   1   0   0   1   2   0   2   1   2   0   2   1   1   2   1   0   1   0   1   1   0   1   2   1   1   2   1   2   1   2   1   2   0   0   1   0   1   0   0   0   1   0   2   1   1   0   2   1   1   0   0   1   1   1   1   1   1   1   0   1   0   0   2   1   1   1   2   1   2   0   1   1   1   0   1   2   1
 MK-1-11                1   1   1   0   1   1   1   1   1   0   1   2   1   0   1   1   1   2   1   1   0   1   0   1   0   1   1   1   0   0   1   0   1   0   1   1   2   2   1   1   2   1   1   1   2   1   1   1   2   1   1   1   0   0   0   0   0   0   1   1   1   1   1   2   1   2   1   1   1   1   2   2   1   0   1   1   0   1   1   1   0   1   1   1   1   1   1   2   2   0   1   1   2   2   0   1   1   0   1   1   0   1   0   1   1   2   0   2   0   0   1   1   1   1   2   1   0   2   2   1   2   2   1   1   0   0   1   1   0   2   1   2   0   2   1   1   2   1   0   1   0   0   1   0   1   2   1   1   2   1   1   1   2   1   2   0   0   1   0   1   0   1   0   1   0   2   0   1   0   2   1   2   0   2   2   1   1   1   1   1   1   0   1   1   0   1   1   1   1   2   1   2   0   1   1   1   0   1   2   2
 MK-1-12                1   1   0   0   1   1   1   2   1   0   2   2   1   0   1   2   1   2   2   1   0   1   0   1   0   2   1   1   0   0   1   1   1   1   1   1   2   2   1   1   2   1   2   1   2   1   1   1   2   1   1   1   0   1   0   1   0   1   1   1   1   1   1   2   1   2   1   1   1   1   2   0   1   0   1   0   0   0   1   1   1   1   1   1   2   1   1   2   2   0   1   1   2   2   0   1   1   0   1   2   0   0   0   1   1   2   0   1   1   0   1   1   1   1   1   1   0   2   2   1   2   2   1   1   0   0   1   1   0   2   0   2   0   2   1   1   2   1   1   1   1   0   1   0   1   1   1   1   2   1   1   2   1   1   2   0   0   1   0   1   0   1   1   2   0   2   0   1   0   1   0   2   0   2   2   2   1   2   1   1   1   0   1   1   0   1   1   1   1   1   1   2   0   1   1   1   1   1   2   2
 MK-1-13                1   1   0   0   1   1   1   2   1   0   2   2   1   0   1   2   1   2   2   2   0   0   0   2   0   2   1   1   0   0   1   1   1   2   1   1   2   2   1   1   2   1   1   1   2   1   1   0   2   1   1   1   0   1   0   1   0   1   1   1   1   1   1   1   1   2   1   1   2   1   2   0   1   0   1   0   1   0   1   1   1   1   1   2   1   1   1   2   2   0   1   1   2   2   0   1   2   0   1   2   1   0   0   1   1   2   0   1   1   0   2   1   1   1   0   2   0   2   2   1   2   2   1   1   0   0   0   2   0   2   0   2   0   2   1   1   2   1   1   1   1   0   1   0   1   1   1   1   2   1   1   2   1   1   2   0   0   1   0   1   0   1   1   2   0   2   0   0   0   1   0   2   0   2   1   1   0   2   2   1   1   0   1   1   0   2   1   2   1   1   1   2   1   1   1   1   0   1   2   2
 MK-1-14                1   1   0   0   2   1   1   2   1   0   2   2   1   0   1   2   1   1   2   1   0   0   0   2   0   2   1   1   0   0   1   1   1   1   1   1   2   2   0   1   2   1   1   1   2   1   1   0   1   1   1   1   0   1   0   1   0   1   1   1   0   2   1   1   1   2   1   1   1   1   2   0   1   0   1   0   2   0   1   1   0   1   2   2   1   1   1   2   2   1   1   1   1   2   0   1   2   0   0   2   1   0   0   1   2   2   0   1   1   1   2   1   1   1   0   2   0   2   1   1   2   2   1   1   1   0   1   1   0   2   0   2   0   2   1   1   1   1   1   1   1   0   1   0   1   1   1   1   2   0   2   2   1   1   1   0   1   1   0   1   0   0   1   2   0   2   1   0   1   1   0   2   0   2   1   1   1   2   1   1   1   0   1   1   1   2   1   2   1   1   1   2   1   1   2   1   0   1   2   2
 MK-1-15                1   1   0   0   2   2   1   1   1   0   2   1   1   1   1   2   1   0   2   0   0   1   0   2   0   2   1   2   0   0   0   0   0   1   1   1   2   2   0   0   2   1   1   1   2   1   1   0   1   1   1   1   0   1   0   0   0   0   1   0   0   2   1   1   1   0   1   1   1   1   2   0   0   1   1   0   2   0   1   1   0   1   1   1   0   1   1   2   2   0   1   1   1   2   0   1   2   0   0   2   1   0   0   1   2   2   1   1   1   1   2   1   1   1   0   2   0   2   1   2   2   2   1   1   1   0   1   2   0   2   0   2   0   2   1   1   1   1   1   1   0   0   1   1   1   1   1   2   2   0   2   2   1   1   1   1   1   1   1   1   0   0   1   2   1   2   2   0   1   1   0   2   1   2   1   1   1   2   1   2   1   0   1   1   0   2   0   2   1   1   1   2   1   1   2   1   0   1   1   2
 MK-1-16                1   0   0   0   1   2   1   0   1   0   2   1   2   2   1   1   1   1   1   0   0   1   0   2   1   2   1   2   0   1   0   0   0   1   1   0   2   2   0   0   1   1   2   1   2   1   1   0   0   1   0   1   0   1   0   1   0   1   1   0   0   2   1   1   1   0   1   1   1   1   2   0   0   1   1   0   2   0   1   1   0   1   1   1   0   2   1   2   2   0   1   1   1   0   0   1   2   1   0   2   1   0   1   1   2   2   1   2   1   1   0   1   2   1   0   2   0   2   1   2   2   2   1   1   2   0   1   1   0   2   0   1   2   2   1   0   0   0   1   1   0   0   1   1   1   1   2   2   1   1   2   2   1   1   1   1   2   1   0   1   0   0   1   2   1   2   2   1   1   1   1   2   2   2   1   1   1   1   1   2   1   0   1   1   1   2   0   2   1   1   1   2   1   1   2   1   0   2   1   2
 MK-2-1                 0   1   0   1   1   2   2   1   2   0   0   0   1   1   1   1   2   2   0   2   1   0   1   0   1   0   1   1   0   2   1   0   1   1   0   1   2   0   2   1   1   1   1   1   2   0   2   1   0   1   1   0   0   2   1   1   1   0   0   1   1   0   1   0   0   1   2   2   1   1   1   2   1   0   1   2   1   0   1   0   1   1   0   1   1   1   1   2   1   1   0   1   0   0   0   1   0   2   2   1   2   1   2   1   1   2   1   0   2   1   1   1   1   1   0   0   1   2   0   2   1   1   1   2   1   1   1   2   2   2   0   2   1   1   2   1   2   1   1   0   0   1   0   2   2   1   1   1   1   2   2   1   2   2   1   2   1   1   2   2   1   1   1   1   2   1   1   0   2   0   0   1   1   0   1   1   1   1   1   2   0   2   1   2   2   0   1   0   1   1   2   0   0   1   1   2   1   2   0   0
 MK-2-2                 0   0   1   1   1   1   2   1   2   0   0   0   1   1   2   1   2   2   1   2   0   0   1   0   0   0   0   1   0   2   1   1   1   1   0   1   2   0   2   1   1   1   1   1   2   0   1   1   0   1   1   0   0   1   1   1   0   0   0   1   1   0   2   0   1   1   2   2   1   1   1   2   2   1   1   2   0   0   1   1   1   1   0   1   1   2   1   2   1   1   0   1   0   1   0   1   1   2   2   1   1   1   2   1   1   1   1   0   2   1   1   1   2   0   1   1   1   1   0   2   1   1   2   1   1   1   1   2   2   2   0   2   2   1   2   1   1   1   1   0   0   1   1   2   2   1   1   1   1   2   2   1   2   2   1   2   1   1   2   2   1   1   1   1   2   1   1   1   2   0   0   1   2   0   1   1   1   1   1   2   0   1   1   1   2   1   1   0   1   1   2   0   0   1   1   1   1   1   0   0
 MK-2-3                 0   0   1   1   0   1   2   1   2   0   0   0   1   1   2   1   2   2   1   1   0   0   1   1   0   1   0   1   0   1   1   0   1   1   0   1   2   0   2   1   1   1   1   2   1   0   1   1   1   2   1   0   0   1   1   1   0   0   0   1   2   0   2   0   1   1   2   2   1   0   1   2   2   1   1   1   0   0   1   1   1   1   1   1   2   2   1   2   1   1   0   1   0   1   0   1   1   2   1   1   1   1   2   1   1   1   1   1   2   1   1   1   2   0   1   1   1   1   0   1   1   1   2   1   2   1   1   2   2   2   0   2   1   1   2   1   1   1   1   1   0   1   1   2   2   2   1   1   1   1   2   2   2   1   1   2   2   1   2   2   1   1   1   1   2   1   1   1   2   0   0   2   2   0   2   1   1   1   1   2   0   1   1   0   2   1   1   0   1   1   2   0   0   1   1   1   1   1   0   0
 MK-2-4                 0   0   1   1   0   1   2   0   1   0   0   0   1   1   2   1   2   2   1   0   0   1   1   1   1   1   0   0   0   1   0   0   1   0   1   1   1   0   2   0   0   2   1   1   1   0   1   1   1   2   1   0   0   1   1   1   0   1   0   1   1   0   1   0   1   1   2   1   1   0   1   2   2   1   1   1   0   1   1   2   1   1   1   1   2   2   1   2   1   1   2   0   0   2   0   1   1   1   1   1   2   1   2   1   1   1   0   1   2   0   1   2   2   0   1   1   1   0   1   1   1   1   2   1   2   1   1   2   1   1   0   2   0   1   2   0   1   0   1   1   0   1   1   2   2   1   1   1   1   0   2   2   2   0   0   2   2   2   2   2   1   1   2   1   2   1   1   2   2   0   0   2   2   0   2   0   1   1   1   2   0   1   1   0   1   1   1   0   1   1   2   2   0   1   1   1   1   1   0   0
 MK-2-5                 1   0   1   1   0   1   2   0   1   1   1   0   1   1   2   2   2   2   2   0   0   1   1   1   1   1   0   1   1   1   0   0   1   0   1   0   2   1   2   0   0   1   1   1   1   0   1   1   1   2   1   0   1   1   1   0   0   1   0   1   1   0   1   0   1   1   2   1   1   0   1   2   2   1   1   1   0   1   1   2   1   1   1   1   2   2   1   2   1   1   1   0   1   2   0   2   1   1   1   1   2   1   1   1   1   1   0   1   2   1   1   2   2   0   1   1   1   0   1   1   1   1   2   1   1   0   1   2   0   2   0   2   0   1   0   0   0   0   1   1   0   1   1   2   2   1   1   1   1   0   2   2   2   0   0   2   2   2   2   2   1   1   2   1   2   1   1   2   2   0   0   2   2   0   2   0   1   1   1   2   1   1   1   0   1   1   1   0   1   1   2   2   0   1   1   1   1   1   1   0
 MK-2-6                 1   0   1   0   0   1   2   1   1   1   1   0   1   0   2   1   2   1   1   0   0   1   1   1   1   2   0   1   1   1   1   1   1   1   1   0   2   1   2   0   0   1   1   1   2   0   1   1   0   2   1   0   1   1   1   1   0   1   0   1   1   0   1   0   1   1   2   1   1   0   1   2   2   2   1   1   0   0   1   2   0   1   1   1   2   2   1   1   2   1   2   0   2   2   0   2   1   2   1   1   1   1   1   1   1   0   0   1   2   2   1   2   2   0   1   2   1   0   1   1   0   1   2   1   1   1   1   2   0   2   1   2   0   2   0   0   0   0   1   1   0   1   1   2   2   1   1   2   1   0   1   1   2   0   0   2   1   2   2   2   1   1   2   1   2   1   1   2   2   0   0   2   2   0   2   0   1   1   1   2   1   1   1   0   2   1   1   1   1   1   2   2   0   1   1   0   0   1   1   1
 MK-2-7                 0   0   2   0   0   1   2   1   0   1   1   0   1   0   2   0   2   1   1   0   0   1   2   1   1   2   0   1   1   1   1   1   1   1   1   1   2   1   2   1   0   1   1   1   2   0   1   1   0   1   1   1   2   0   1   1   0   1   0   1   1   0   1   1   1   1   2   1   1   0   1   2   2   1   1   1   1   0   1   2   0   1   1   1   2   2   1   1   2   1   2   0   2   2   0   1   1   1   1   1   1   1   1   1   0   1   0   1   2   0   1   2   2   0   1   2   1   0   1   1   0   1   2   0   1   1   1   1   0   2   1   2   0   2   0   1   1   1   0   1   0   1   1   2   2   1   1   2   1   0   1   1   2   0   0   2   1   2   1   2   1   1   2   1   2   2   1   2   2   1   0   2   2   0   2   0   1   1   1   2   1   1   1   0   2   1   1   1   1   1   2   1   0   0   1   0   1   1   1   1
 MK-2-8                 0   0   2   0   0   1   2   1   0   1   1   0   1   0   2   1   2   1   1   0   0   2   2   1   1   2   0   1   1   1   1   1   1   1   1   2   2   1   2   1   0   1   1   1   1   1   1   1   1   0   1   1   2   0   1   1   0   1   0   2   1   0   1   1   1   1   2   1   1   0   1   2   2   1   0   1   1   0   1   2   0   2   1   1   0   2   0   1   2   1   2   0   2   2   0   1   1   1   1   1   0   1   1   1   1   0   1   1   2   0   1   2   2   0   2   2   1   0   1   1   0   1   2   0   1   1   1   2   0   2   1   2   0   2   0   1   1   1   0   1   0   1   1   2   2   1   1   1   1   0   1   1   2   0   1   2   1   1   1   2   1   1   2   1   2   1   1   2   1   1   0   2   2   0   2   0   1   1   1   1   0   1   1   0   2   1   1   1   1   1   2   1   0   0   1   0   1   1   1   1
 MK-2-9                 1   0   2   1   0   2   2   1   0   0   0   0   1   1   2   1   2   1   1   0   0   2   2   1   1   2   0   1   1   1   1   1   2   1   0   2   2   1   2   1   1   1   2   1   0   1   1   1   1   0   1   1   2   0   2   1   0   1   1   1   1   0   1   1   2   1   2   0   2   0   1   2   2   1   1   1   1   0   1   2   0   2   1   1   0   2   0   1   2   1   2   0   1   2   0   1   1   1   2   1   0   1   1   1   1   0   1   0   2   0   1   1   1   1   2   2   1   0   1   1   0   1   2   1   1   2   1   2   0   2   1   2   0   1   0   0   1   1   0   1   0   1   1   2   2   1   1   1   1   0   1   1   2   0   1   1   1   1   1   2   1   1   2   0   2   1   1   1   1   1   0   2   2   0   2   0   1   1   1   1   0   1   1   0   2   1   1   1   1   1   2   1   0   0   1   0   1   1   1   1
 MK-2-10                1   0   1   2   0   2   2   1   0   0   0   0   1   1   2   1   2   1   1   0   0   2   0   1   1   2   0   1   1   1   1   1   2   1   0   2   2   2   2   1   1   1   2   1   1   1   1   1   1   0   1   1   1   0   2   1   0   1   1   0   1   0   1   1   2   1   2   0   2   0   0   2   2   1   2   1   1   0   1   2   0   2   1   1   1   2   0   1   2   1   2   1   1   2   0   1   1   1   2   1   1   1   1   1   1   0   1   0   2   0   0   1   1   2   1   2   1   0   1   1   0   1   2   1   1   2   0   2   1   2   0   2   0   1   1   0   0   1   0   1   1   1   1   2   2   1   1   1   1   0   1   1   2   0   1   1   2   1   1   2   1   1   1   0   2   1   1   1   0   2   0   2   2   0   2   0   1   1   1   1   0   1   0   0   0   1   1   1   1   1   2   1   0   0   1   0   1   1   1   1
 MK-2-11                1   1   1   2   0   2   2   1   0   0   0   0   1   2   2   1   2   1   1   1   1   2   1   1   1   2   0   1   1   1   1   1   2   1   0   2   2   2   2   1   2   2   1   1   1   1   2   1   1   1   1   1   1   0   2   1   1   1   1   0   1   0   1   1   2   1   2   0   2   0   0   1   2   0   1   1   1   1   1   2   1   2   1   1   1   2   0   0   2   1   2   1   1   2   0   1   1   1   1   1   0   1   2   1   1   1   0   1   2   0   0   2   2   2   1   2   1   0   1   1   0   1   2   1   1   2   1   2   1   2   0   2   0   1   1   0   0   1   0   1   2   1   1   2   2   1   1   1   1   1   1   1   2   0   1   1   2   1   1   2   1   1   1   0   1   1   1   1   0   2   0   2   2   0   2   0   1   1   1   1   0   1   0   0   0   1   1   0   1   1   2   1   0   0   1   0   2   1   2   1
 MK-2-12                0   1   1   2   0   2   1   1   0   0   0   0   1   2   1   1   1   1   1   1   2   2   1   1   0   2   1   1   1   1   1   1   2   1   0   2   2   1   2   0   1   2   1   1   1   0   2   1   0   1   0   1   1   0   2   1   2   1   1   0   1   0   1   1   1   1   2   0   2   0   0   1   2   0   2   1   1   1   1   1   1   2   1   1   1   2   0   0   2   1   2   1   1   2   0   2   1   1   1   1   1   1   2   1   1   1   0   1   2   0   0   2   2   2   1   1   1   1   1   2   0   1   2   2   1   1   1   2   1   2   0   2   0   1   1   0   0   1   0   1   2   1   1   2   2   1   1   1   0   1   1   1   2   0   1   1   2   1   1   2   1   1   2   0   1   1   1   1   0   2   0   2   2   0   2   1   1   1   1   0   0   1   0   0   0   1   1   0   1   1   2   1   0   1   1   0   1   1   2   1
 MK-2-13                0   1   1   2   0   2   1   1   0   0   0   1   1   2   0   1   1   1   1   1   2   2   1   1   0   2   1   1   1   1   1   1   2   1   0   1   2   1   2   1   1   1   1   1   1   1   2   1   0   1   0   2   0   0   2   1   2   2   1   0   1   0   1   2   1   1   2   0   2   1   0   1   2   0   1   1   2   1   1   1   1   1   1   1   0   2   0   0   2   1   2   1   1   2   1   1   1   1   1   0   1   1   1   1   0   0   0   1   2   0   0   2   2   2   1   1   2   1   1   2   0   1   2   2   1   1   1   1   1   0   0   2   0   1   1   0   0   1   0   1   2   1   1   2   2   1   1   1   0   1   1   2   2   0   1   1   2   1   1   2   1   1   2   0   1   1   1   2   0   2   0   2   2   0   2   1   1   0   1   1   0   1   0   0   0   1   1   0   1   1   2   0   0   0   1   0   0   1   2   1
 MK-2-14                0   1   1   2   0   1   1   1   0   1   0   1   1   2   0   1   1   1   1   1   2   2   1   1   0   2   1   0   1   1   1   0   2   1   0   0   2   1   2   1   1   1   1   1   1   1   2   1   0   1   0   0   0   0   2   1   2   1   1   0   1   0   1   1   1   1   2   0   2   1   0   2   2   0   1   1   2   1   1   1   1   1   0   1   0   2   0   0   2   1   2   1   1   2   2   1   1   1   1   0   1   0   1   1   0   0   0   0   2   1   1   2   2   2   1   1   2   1   2   2   0   2   2   2   2   1   2   1   1   0   0   1   0   1   1   0   0   1   1   1   2   2   1   2   2   1   0   1   0   1   1   2   2   0   0   1   1   0   1   2   1   1   2   0   1   1   2   2   0   2   0   2   1   0   2   2   1   1   1   1   0   1   0   0   0   1   1   0   1   1   2   0   0   1   0   1   0   1   2   1
 MK-2-15                0   1   1   2   0   1   1   1   0   1   1   1   1   2   1   1   0   1   1   1   2   1   1   1   0   2   0   0   1   1   2   0   2   1   0   0   2   2   2   1   1   1   0   1   1   1   2   1   0   1   0   1   1   0   1   1   2   1   1   0   1   0   1   1   1   0   1   1   2   0   0   2   2   0   1   2   2   1   1   1   1   1   0   1   0   2   0   0   2   0   2   1   1   2   2   1   1   1   1   0   1   0   1   1   1   0   0   0   2   2   2   2   1   2   1   2   2   1   2   2   0   2   2   2   1   1   1   1   1   0   0   1   1   1   0   1   0   1   1   1   2   1   1   2   1   1   0   1   0   1   1   2   2   1   0   1   1   0   1   1   1   1   1   0   1   1   1   2   0   1   0   2   1   1   2   1   1   1   1   1   1   0   1   0   0   2   2   0   1   1   2   0   0   1   0   1   0   1   2   1
 MK-2-16                0   1   1   1   0   1   1   1   0   1   1   1   1   2   2   1   0   1   1   1   2   1   1   1   0   2   0   0   1   0   2   0   1   1   1   0   2   2   2   1   1   1   0   0   1   1   2   2   0   1   0   1   1   1   1   2   1   1   1   0   1   0   1   1   2   0   1   1   2   0   0   2   2   0   1   2   2   2   1   1   1   1   0   1   0   2   0   0   2   0   2   1   1   2   2   1   1   2   1   0   0   0   1   1   1   0   0   0   2   2   0   2   1   2   2   2   1   1   2   2   0   1   2   2   0   1   1   1   1   0   1   1   1   1   0   1   0   1   1   1   2   0   1   2   1   1   0   1   0   1   1   2   2   1   0   1   1   0   1   1   1   0   0   0   1   1   1   2   0   1   0   2   1   1   2   1   1   1   1   1   1   0   1   0   1   2   2   0   1   1   2   0   0   0   0   1   0   1   1   1
 MK-3-1                 0   0   1   2   1   1   1   1   1   1   0   2   0   1   1   1   0   1   2   2   1   0   2   2   1   0   1   1   1   2   2   2   1   1   0   2   1   1   2   2   1   2   2   1   1   2   1   0   1   1   1   1   1   2   2   0   1   1   2   2   0   2   0   2   1   0   1   1   0   1   1   0   1   2   1   0   0   1   1   1   2   1   0   1   1   1   2   1   2   2   1   1   0   1   0   2   0   0   1   0   1   0   1   0   0   0   2   0   0   0   0   0   0   1   1   0   2   1   0   2   2   0   0   0   0   1   2   0   1   2   2   1   2   0   0   1   1   1   1   2   0   1   0   1   1   1   1   2   1   1   2   2   2   1   0   1   1   0   1   2   2   0   2   2   1   2   1   1   1   2   2   0   1   1   1   1   2   1   2   0   1   1   1   1   1   2   0   1   2   2   0   2   0   2   2   2   1   1   2   0
 MK-3-2                 0   0   1   1   1   0   0   1   1   1   0   2   0   1   1   1   0   1   2   2   1   0   2   2   1   0   1   1   1   2   2   2   1   1   0   2   1   2   2   2   1   2   2   1   1   2   1   1   1   1   0   1   1   2   1   0   1   1   2   2   0   1   0   2   2   0   1   1   0   1   1   0   1   2   1   0   0   1   1   1   1   1   1   1   2   1   2   1   2   2   0   1   0   1   0   2   0   0   0   0   1   0   1   0   1   0   2   0   0   0   0   0   0   2   1   0   2   1   1   2   1   0   1   0   0   2   2   1   2   1   2   1   2   0   0   1   1   1   1   2   0   1   0   1   1   1   1   2   1   1   2   2   2   1   0   1   1   0   1   2   2   1   2   2   1   2   1   0   0   2   2   0   1   1   1   1   2   1   2   1   1   1   1   1   0   2   0   1   2   1   1   2   0   1   2   2   2   1   2   0
 MK-3-3                 0   1   1   1   1   0   0   1   1   0   0   1   0   1   1   1   0   1   2   1   1   1   2   1   1   0   1   1   1   2   2   1   2   1   0   2   2   2   2   2   1   2   2   1   1   2   1   1   1   1   0   0   1   2   1   0   0   1   2   2   0   1   0   2   2   0   1   1   0   1   1   0   0   2   1   1   0   1   1   1   1   1   1   0   2   1   2   1   2   2   0   1   0   1   0   2   0   1   1   0   1   0   1   0   1   0   2   0   0   0   0   0   0   2   0   0   2   1   2   2   1   0   1   0   0   2   2   1   2   1   2   1   2   0   0   0   1   0   1   2   0   1   0   1   1   1   1   2   1   1   2   1   2   1   1   1   1   1   0   2   1   1   2   2   1   2   1   0   0   2   2   0   0   2   1   1   2   1   2   1   1   2   1   1   0   2   0   1   1   1   1   1   0   1   2   2   2   1   1   1
 MK-3-4                 0   1   1   1   1   0   0   1   1   0   0   1   0   1   1   2   0   1   2   0   1   1   2   1   1   1   0   1   1   2   1   1   2   1   0   2   2   2   1   2   1   2   2   1   1   2   1   1   1   1   0   0   1   2   1   0   0   1   2   2   0   0   0   2   1   0   1   2   0   1   1   0   0   1   1   0   0   1   1   1   1   1   1   0   2   1   2   1   2   2   0   1   0   1   0   2   0   1   1   0   1   1   1   0   1   0   2   0   1   0   0   0   0   2   1   0   2   1   2   1   1   0   1   0   1   2   2   1   2   1   2   2   2   0   0   0   1   0   1   2   0   1   0   1   1   1   1   2   0   1   2   1   2   1   2   2   1   1   0   2   1   1   2   2   1   2   1   0   0   2   2   0   0   2   2   1   2   1   2   1   1   2   1   1   0   2   1   1   1   1   1   1   0   0   2   2   2   1   1   1
 MK-3-5                 0   0   1   1   0   0   0   0   1   2   0   1   0   1   1   2   0   1   2   0   1   1   2   1   0   1   1   1   1   2   1   1   2   1   0   2   2   2   0   2   1   1   2   1   1   2   1   1   1   1   0   0   1   2   1   1   0   1   2   2   0   0   0   1   1   0   1   2   0   1   2   0   0   1   1   1   0   1   1   1   1   1   1   0   2   1   2   1   2   2   0   1   1   1   0   2   1   2   1   0   1   1   1   0   1   0   2   0   1   0   1   0   1   1   2   0   2   1   2   1   1   1   1   0   1   2   2   1   2   0   1   2   2   0   0   0   1   1   1   2   0   1   0   1   1   1   1   1   1   1   1   2   2   1   2   2   1   1   0   1   2   1   2   2   1   2   1   0   0   2   2   1   0   2   2   1   2   1   0   1   1   2   1   1   0   1   1   1   2   0   1   1   0   0   2   1   2   1   1   1
 MK-3-6                 0   0   1   1   0   0   0   0   1   2   0   1   0   1   1   2   0   1   2   1   1   1   2   1   0   1   1   1   1   2   0   1   1   0   0   2   2   2   0   2   1   1   2   1   1   2   1   1   1   1   0   0   1   2   1   1   0   1   2   2   1   1   0   1   1   0   1   2   0   1   2   1   0   1   0   1   0   1   1   1   1   1   1   0   1   1   2   1   2   2   0   2   1   1   1   2   1   2   2   0   1   1   1   0   1   0   2   0   0   0   1   0   1   1   2   0   2   1   2   1   1   1   1   0   1   2   2   1   1   1   1   2   1   0   1   0   2   1   0   2   0   1   1   2   1   1   2   1   1   1   1   2   2   2   2   1   1   1   0   1   2   2   2   2   1   2   1   1   0   2   2   1   0   2   2   1   2   1   0   0   1   2   1   1   0   1   0   1   2   0   1   0   0   0   1   1   2   2   1   1
 MK-3-7                 0   0   1   1   0   0   1   0   1   2   0   1   0   1   0   2   0   1   2   1   1   2   1   1   0   1   1   1   1   1   0   1   1   0   0   1   2   2   0   2   1   1   2   1   1   2   2   1   1   1   0   0   1   1   1   1   0   0   2   2   1   1   1   1   1   0   1   2   0   1   1   1   0   1   0   1   1   1   1   1   1   1   1   0   1   1   2   1   2   2   1   2   0   2   1   2   1   2   2   0   1   1   1   1   1   0   2   0   2   0   1   0   1   1   2   1   2   1   2   1   2   1   1   1   1   1   1   1   1   1   1   2   1   0   0   0   2   1   0   1   0   1   1   2   1   1   2   1   1   1   1   2   2   2   2   1   1   1   0   1   2   1   2   2   1   2   1   0   1   2   2   1   0   2   2   1   2   1   0   0   1   2   1   1   0   2   0   1   2   0   1   0   0   0   0   1   1   2   1   1
 MK-3-8                 1   0   1   1   0   0   1   1   1   1   0   1   1   1   0   2   0   1   2   1   1   1   1   1   1   1   1   1   0   1   0   1   1   0   1   1   2   2   0   2   1   1   2   1   1   2   2   1   1   2   1   0   1   1   1   1   0   0   2   2   1   1   1   1   1   0   1   2   0   1   1   1   1   1   1   0   1   1   1   1   1   0   1   0   1   1   2   0   2   1   1   2   0   2   1   2   1   2   2   0   0   1   0   1   1   0   2   0   2   0   1   0   1   1   1   1   1   1   2   1   2   0   1   2   1   0   1   1   1   2   1   2   1   0   0   0   2   0   0   1   0   1   1   2   1   1   1   0   1   1   1   2   2   0   2   1   1   1   0   1   2   1   2   1   1   2   0   0   1   2   2   1   0   2   2   1   2   1   0   0   1   1   1   1   0   2   0   1   2   0   1   0   0   0   0   1   1   2   1   1
 MK-3-9                 1   1   1   1   0   0   2   1   1   2   0   1   1   1   0   2   0   1   2   1   1   1   1   1   1   1   1   1   0   1   2   1   1   0   1   1   2   2   0   2   1   1   2   1   1   1   2   1   1   1   2   1   1   2   1   1   0   1   2   2   1   1   1   1   1   1   0   2   0   1   1   1   0   1   1   0   1   1   1   1   1   0   1   0   1   1   2   0   2   1   1   2   0   2   1   2   1   2   2   0   0   1   1   1   2   0   2   0   2   1   1   0   1   1   1   1   1   1   2   1   1   1   1   2   1   0   1   1   1   2   1   2   1   0   0   0   2   0   0   1   0   1   1   2   1   1   1   0   1   1   1   2   2   0   2   1   1   1   0   1   2   1   2   1   1   2   1   0   1   2   1   1   0   2   1   1   2   1   0   0   1   1   1   1   0   2   0   1   2   0   1   0   0   0   0   1   1   2   1   1
 MK-3-10                1   1   1   1   0   0   2   2   1   1   0   1   1   0   0   2   1   1   2   1   1   1   1   1   1   1   1   1   0   1   2   1   1   0   1   1   0   2   0   2   1   1   2   1   1   1   2   1   1   1   2   1   1   2   1   1   0   1   2   2   0   1   1   1   1   1   0   2   0   1   1   1   0   1   1   0   1   1   1   1   1   0   1   0   2   1   2   0   1   0   1   2   0   2   1   1   0   2   2   0   0   1   1   1   2   0   1   0   1   1   1   0   1   1   1   1   0   1   2   1   1   1   1   2   1   0   1   1   1   2   2   2   0   0   0   0   2   0   0   2   0   1   1   2   1   1   1   1   0   0   1   1   2   0   2   1   1   1   0   1   1   2   2   1   0   2   1   0   1   1   1   1   0   2   1   0   2   1   0   0   1   1   1   0   0   2   0   1   2   0   1   0   0   0   0   1   1   1   1   0
 MK-3-11                2   1   1   2   0   0   2   2   1   1   1   1   1   1   0   2   1   1   2   1   2   1   1   1   1   2   1   2   0   1   2   1   1   0   1   1   0   2   0   2   1   1   2   0   1   2   2   1   0   1   1   1   1   2   1   1   0   1   2   1   0   1   0   1   1   0   0   2   1   1   1   1   0   1   1   0   1   1   1   1   2   0   1   0   2   1   2   0   0   0   1   2   0   1   2   1   0   2   1   0   0   1   1   1   1   1   1   1   1   1   1   0   2   1   1   0   0   1   2   1   1   1   1   2   1   0   1   1   1   2   1   1   0   0   1   0   2   0   1   2   0   0   2   1   0   1   0   1   0   0   1   1   2   0   2   1   1   1   0   2   1   2   2   1   0   1   1   1   0   1   1   1   0   2   1   0   2   1   0   1   1   0   1   0   0   2   0   1   2   0   1   0   0   0   0   1   1   1   1   0
 MK-3-12                2   1   1   2   1   0   2   2   0   0   1   1   0   1   0   2   1   1   2   0   2   1   1   1   1   2   1   2   0   1   2   1   1   0   2   1   0   2   0   1   1   1   2   0   1   2   2   1   1   0   1   1   1   2   1   1   0   1   2   1   0   1   0   0   2   0   1   2   1   0   1   1   0   1   1   0   1   1   1   1   2   0   1   0   2   1   2   0   0   0   1   2   0   1   1   0   1   2   1   0   0   1   1   1   1   1   1   1   1   2   0   0   2   1   1   0   0   1   1   0   1   1   1   2   1   0   0   1   2   2   1   1   0   0   1   1   2   0   1   2   0   0   2   1   0   0   0   1   0   0   1   1   2   0   1   1   1   1   0   0   1   2   2   1   1   1   1   0   1   1   1   1   1   2   1   0   2   1   0   1   1   0   1   0   0   2   0   2   2   0   1   1   0   0   0   1   0   1   1   0
 MK-3-13                2   1   2   2   1   0   1   2   0   0   0   1   0   1   0   2   1   1   1   0   1   1   2   1   1   2   1   2   0   1   2   1   1   0   2   1   0   2   0   2   1   1   2   0   1   2   2   1   1   1   1   1   1   2   1   0   2   1   2   0   0   1   1   0   2   0   0   2   1   0   1   2   0   1   1   0   1   1   1   1   2   0   1   0   2   1   1   1   1   0   1   2   0   1   2   0   1   2   1   0   0   1   1   1   1   2   2   1   1   2   0   1   2   0   1   0   0   1   1   0   1   1   1   1   1   0   0   1   2   2   2   1   1   0   1   1   2   1   1   2   0   0   2   1   1   0   0   1   0   0   1   2   2   2   1   1   2   1   1   0   1   2   2   1   1   1   1   0   1   2   2   1   1   2   1   0   1   1   0   1   1   0   1   0   1   2   0   2   2   0   0   1   0   0   0   1   0   1   1   0
 MK-3-14                2   2   2   2   1   0   1   2   0   0   0   2   0   1   0   2   1   0   0   0   1   1   2   1   1   2   1   2   0   1   2   1   2   0   2   1   0   2   0   2   1   1   2   0   1   2   2   1   1   1   1   1   0   2   1   0   2   1   2   0   0   1   1   0   2   0   0   2   1   1   1   1   0   1   1   0   1   1   1   1   2   0   1   0   2   1   1   1   0   0   1   2   0   1   2   0   1   2   1   0   0   1   1   1   1   1   2   1   1   2   0   0   1   0   1   0   0   1   1   0   1   1   1   1   1   0   0   1   2   2   2   2   1   0   1   1   2   1   0   2   0   0   2   1   1   0   0   1   0   1   2   2   2   2   1   1   2   1   1   0   2   2   2   1   1   1   0   0   1   2   2   1   0   2   1   1   1   1   0   1   1   0   2   0   1   2   0   2   2   0   0   1   0   0   1   1   0   2   1   0
 MK-3-15                2   2   2   2   1   0   1   2   0   0   1   2   0   1   1   2   2   0   0   0   1   1   2   0   1   2   1   2   0   1   2   1   2   0   2   1   0   2   0   1   1   1   2   1   1   2   2   1   1   1   1   1   0   2   2   1   2   1   1   0   1   1   1   1   2   0   0   2   1   1   1   1   0   1   1   0   1   0   1   2   2   0   1   0   2   1   1   1   0   1   1   2   0   1   2   0   1   1   1   0   0   1   1   1   1   1   2   1   1   2   0   0   1   1   1   0   0   1   2   0   1   1   1   1   1   0   1   1   2   2   2   2   1   1   1   0   2   1   0   2   0   0   2   1   1   0   0   2   0   1   2   1   2   2   1   2   1   1   1   0   2   2   2   1   1   1   0   0   1   2   2   1   0   1   1   1   1   1   0   1   1   0   2   0   1   1   0   2   2   0   0   1   0   0   1   2   1   2   1   0
 MK-3-16                1   2   2   2   1   0   1   1   0   1   1   2   0   1   2   2   2   0   0   0   1   1   1   0   1   2   1   2   0   1   2   2   2   0   2   1   0   2   0   1   1   1   2   1   0   2   2   2   1   1   1   1   0   1   1   0   2   1   2   1   1   1   1   2   2   0   0   2   2   1   1   1   0   0   1   0   1   0   1   1   2   1   1   0   2   1   2   1   0   0   1   2   0   1   2   0   1   1   1   0   0   1   1   1   1   1   1   1   1   2   0   0   1   1   1   0   0   1   1   0   1   1   0   1   0   1   1   1   2   2   2   2   1   1   1   0   2   1   0   2   0   0   2   1   1   0   1   2   0   1   1   1   2   2   1   2   1   1   1   1   2   2   2   1   1   2   0   0   1   2   2   1   0   2   1   1   1   1   0   1   1   0   2   1   1   1   0   2   2   0   0   1   0   0   1   2   1   2   1   0
 MK-4-1                 0   2   2   0   0   0   1   2   2   2   1   1   1   0   1   1   1   0   1   0   1   2   1   1   1   1   2   2   0   1   1   2   1   0   2   2   1   0   2   2   0   1   2   2   0   0   1   1   2   2   1   1   0   1   0   1   2   0   1   1   1   1   0   0   1   0   1   2   1   2   2   1   1   1   1   2   2   1   0   1   1   1   2   1   1   1   1   0   0   2   1   2   0   1   1   2   0   1   1   1   1   2   0   2   2   1   1   1   2   1   1   1   1   0   0   2   1   1   1   1   0   1   0   0   1   1   1   1   2   0   1   1   2   1   2   1   1   1   2   1   1   0   2   1   0   1   0   2   1   1   1   1   1   1   1   1   0   2   0   1   2   0   1   1   1   1   2   1   1   2   1   0   2   0   2   2   1   1   2   0   1   1   2   0   1   2   1   0   1   2   2   1   2   1   1   0   2   0   2   1
 MK-4-2                 0   2   2   0   0   0   2   2   2   2   1   1   1   0   1   0   1   0   1   0   1   2   1   1   1   1   2   2   0   2   1   1   1   0   2   2   1   0   2   0   0   1   2   2   0   1   1   1   2   2   1   1   0   1   0   2   2   0   2   1   1   1   0   0   1   1   1   2   1   2   2   1   1   1   1   2   2   1   1   1   2   1   2   1   1   1   1   1   0   2   1   1   0   2   1   1   0   1   1   1   1   2   0   2   2   1   1   2   2   1   1   1   1   0   1   2   1   0   2   1   0   1   0   0   1   1   1   1   2   0   2   1   2   1   2   1   1   1   2   1   0   1   2   1   0   1   0   2   1   1   1   1   1   1   1   1   0   1   0   1   2   0   1   1   2   1   2   2   1   1   1   0   2   0   2   2   1   1   1   0   1   1   2   0   1   2   1   1   1   1   2   1   2   1   1   0   1   2   1   1
 MK-4-3                 0   2   2   0   0   0   2   2   2   2   1   2   0   0   1   0   0   0   1   0   2   2   1   1   0   1   2   1   2   2   1   1   0   0   2   1   1   0   2   1   0   0   1   2   0   1   1   1   2   2   2   0   0   2   1   2   2   0   1   1   1   1   0   0   2   1   2   2   1   2   2   1   1   1   1   2   2   1   0   1   2   1   2   1   1   0   1   1   0   2   1   2   0   2   1   0   0   1   2   1   1   2   0   2   2   1   1   2   2   1   1   1   1   0   1   2   1   0   2   1   0   1   0   0   1   1   1   1   2   0   2   1   2   1   2   0   1   1   1   1   1   1   2   1   0   0   1   2   1   1   1   1   1   1   1   2   0   1   0   1   2   0   1   1   2   1   2   2   0   1   1   0   2   0   2   1   1   2   1   0   1   2   2   1   1   2   1   1   0   1   2   0   2   1   1   0   1   2   1   1
 MK-4-4                 0   2   2   0   0   1   2   2   2   2   1   2   0   0   1   0   0   0   1   0   2   2   1   1   0   1   2   1   2   1   1   1   0   0   2   1   1   0   2   1   1   0   1   1   0   1   1   1   2   2   2   0   0   2   1   2   2   0   2   2   1   1   0   0   2   1   2   2   1   2   2   0   1   1   1   2   2   1   0   1   2   2   2   1   2   0   1   1   0   2   0   2   0   2   1   0   0   2   2   1   1   1   0   2   2   1   1   2   2   1   1   1   1   0   1   2   0   0   1   1   0   1   0   1   1   1   1   1   2   0   1   1   2   1   2   1   1   0   2   1   1   0   2   0   0   0   0   2   1   1   1   1   1   2   0   2   0   1   0   1   2   0   1   1   2   1   2   2   0   1   1   0   2   0   1   1   1   2   1   0   1   1   2   1   1   2   1   2   0   1   2   0   2   2   1   1   1   2   1   0
 MK-4-5                 0   1   2   0   1   1   2   2   1   0   2   2   0   0   1   0   0   0   1   1   2   2   2   1   0   1   2   1   2   1   0   1   0   0   2   1   1   0   2   1   1   0   1   2   0   2   1   1   2   2   2   0   0   2   1   1   2   0   2   2   2   1   0   1   2   1   1   2   1   2   2   0   1   1   1   2   2   1   0   2   1   2   2   1   2   0   1   0   0   2   0   1   0   2   0   0   0   2   2   1   1   1   0   2   2   1   1   2   1   2   1   1   1   0   1   2   0   1   1   1   0   1   0   1   1   1   2   1   2   0   1   1   2   1   2   1   1   0   2   1   0   0   2   0   1   0   1   2   2   1   1   1   1   2   0   2   1   1   0   0   1   0   1   1   2   1   2   2   0   1   1   2   2   0   2   1   1   2   1   0   1   0   2   1   1   2   1   1   1   1   1   0   2   2   1   1   1   1   1   0
 MK-4-6                 0   1   1   0   1   1   2   2   1   0   2   1   0   0   1   0   0   0   1   1   2   1   2   1   1   1   2   1   2   0   0   1   0   0   2   1   1   1   2   1   0   0   0   2   1   2   2   1   2   2   1   1   0   2   1   1   2   1   2   2   2   0   1   1   2   1   1   2   1   2   2   0   0   1   1   2   2   1   0   2   0   2   2   1   2   0   1   0   1   2   1   1   1   2   0   0   0   2   2   1   1   1   0   2   2   1   1   2   1   2   2   1   1   0   2   2   0   1   1   2   0   1   1   1   1   1   2   1   1   1   0   1   2   0   2   1   1   0   1   1   0   0   2   1   1   0   1   2   2   1   1   1   1   2   0   2   1   1   1   1   1   0   1   1   2   2   1   2   1   1   1   2   2   1   2   1   1   2   1   0   1   0   1   1   1   2   1   1   2   0   1   0   2   2   1   1   1   1   0   0
 MK-4-7                 0   1   0   1   1   1   2   0   1   1   2   0   1   0   1   0   0   0   1   1   2   2   2   0   1   1   2   1   1   0   0   1   0   0   2   1   1   1   2   1   0   0   1   2   0   2   2   1   2   2   1   0   0   2   1   0   2   1   1   2   2   0   1   1   2   1   1   2   1   2   2   1   1   1   1   1   2   1   0   2   0   2   2   1   2   1   1   0   1   2   0   2   1   2   1   0   0   2   2   1   0   0   0   2   2   1   1   2   1   2   2   1   1   1   2   2   0   1   1   2   0   1   0   1   1   1   1   1   1   1   0   1   2   0   1   1   1   0   1   2   0   0   2   1   1   1   1   2   2   1   1   1   1   1   0   2   1   1   2   1   1   0   1   1   2   2   1   2   1   1   1   2   2   1   1   1   1   2   1   0   1   0   2   0   1   1   2   1   2   0   1   1   1   2   1   2   0   1   0   0
 MK-4-8                 1   1   0   1   1   2   2   0   1   1   2   0   1   0   1   0   0   0   1   1   2   0   2   0   1   0   2   0   1   0   0   1   1   0   1   1   1   1   2   1   0   0   1   2   0   1   2   1   2   2   1   0   0   2   1   0   2   0   1   1   1   1   1   2   2   1   1   2   0   2   2   1   1   1   0   1   2   1   0   2   0   2   2   1   2   1   1   0   1   2   0   2   1   2   0   0   0   2   2   1   0   0   0   2   1   1   1   2   1   1   2   1   1   1   1   1   1   1   0   2   0   1   0   1   1   1   0   1   1   1   0   2   2   1   0   1   1   0   1   2   0   1   2   1   1   1   1   1   1   1   1   2   1   0   0   2   1   1   2   0   1   0   1   1   2   2   1   2   1   1   1   2   2   1   1   1   1   1   1   0   1   0   2   0   1   1   2   1   2   0   1   1   1   2   1   2   1   1   0   1
 MK-4-9                 1   1   0   1   1   1   2   0   1   1   2   0   1   0   1   0   0   1   1   1   2   0   2   0   1   1   2   0   1   0   0   1   1   0   0   1   1   1   1   1   0   0   2   1   0   1   1   1   2   1   1   0   0   0   1   0   2   0   1   1   1   1   1   1   2   1   1   2   0   2   2   1   1   1   0   1   2   1   0   1   1   2   2   1   2   1   1   0   2   2   0   2   1   2   0   0   1   2   2   1   1   2   0   2   0   2   1   2   1   2   1   1   0   1   1   1   1   1   0   2   0   1   0   2   0   1   1   1   1   1   0   2   2   1   0   1   1   0   1   0   0   1   1   1   1   1   2   1   1   1   1   1   1   2   0   2   2   1   2   0   1   0   1   1   2   1   1   2   1   1   1   2   0   1   1   1   1   1   0   1   1   0   2   0   0   1   1   1   2   1   1   1   1   1   1   2   1   1   0   2
 MK-4-10                1   1   0   1   1   1   2   0   2   1   2   0   1   0   1   0   0   2   1   0   2   0   2   0   1   1   2   0   1   0   0   1   1   0   0   1   1   1   1   1   0   1   2   1   1   1   0   1   2   1   1   0   0   0   1   0   1   0   1   1   1   1   1   1   2   1   1   2   0   2   2   1   1   1   0   0   2   1   1   1   1   2   2   1   2   1   1   0   2   1   0   2   1   2   0   0   1   2   2   1   1   2   0   2   0   2   1   2   1   2   2   1   0   2   1   1   1   1   0   1   1   1   0   2   0   1   0   1   1   2   0   1   1   1   0   1   1   0   1   0   0   1   1   1   1   1   2   1   1   0   1   1   1   2   1   2   2   1   2   0   1   0   1   1   2   1   1   2   1   1   1   2   0   1   1   1   1   1   0   1   1   0   2   0   0   1   1   1   2   1   1   0   1   1   1   2   1   1   0   2
 MK-4-11                1   2   0   1   1   2   2   1   2   1   1   1   1   0   1   0   0   2   1   0   2   0   2   0   1   1   2   0   1   1   0   1   1   0   1   1   2   1   1   0   0   1   2   1   1   1   0   1   1   1   1   0   0   0   1   1   1   0   1   1   1   1   1   1   2   1   1   1   0   2   2   1   1   1   2   0   2   1   1   1   1   2   2   1   2   1   1   0   2   1   0   2   1   2   1   0   1   1   2   1   1   2   0   2   1   2   0   1   1   2   2   0   0   2   1   1   1   1   0   1   1   1   0   2   0   1   0   1   1   2   0   1   1   1   1   2   0   0   1   0   0   1   1   1   1   1   2   1   1   0   2   1   1   2   1   2   1   1   2   0   1   1   1   1   2   2   1   2   1   1   1   2   0   2   1   1   1   1   0   1   2   0   1   1   1   1   1   0   2   1   2   1   1   1   1   1   1   1   0   2
 MK-4-12                1   2   0   1   1   1   2   1   2   1   1   1   0   0   1   1   0   2   1   0   2   1   2   2   1   1   1   0   1   1   0   1   1   0   1   1   2   2   1   0   0   1   2   1   1   1   0   1   1   1   1   0   0   0   0   1   1   0   1   1   1   2   1   1   2   1   0   1   0   1   2   1   1   1   2   1   2   1   1   1   0   2   2   1   1   1   1   0   2   0   0   1   1   2   1   0   1   1   2   1   1   2   0   2   1   2   0   1   1   2   2   0   0   2   1   1   1   1   0   1   2   1   0   2   0   0   0   1   1   2   0   1   1   1   1   2   1   0   1   0   0   1   1   1   1   2   2   1   1   0   2   1   1   2   1   2   1   1   2   0   2   1   1   1   2   2   0   2   2   1   2   1   0   1   1   1   1   1   0   1   2   0   1   1   1   1   1   1   2   1   2   0   1   1   1   1   1   1   0   2
 MK-4-13                1   2   0   1   1   1   2   1   2   2   1   1   0   0   1   1   0   2   1   0   1   1   1   2   0   1   1   0   1   1   0   1   1   0   1   1   1   2   1   0   0   1   1   1   1   1   0   1   1   1   1   0   0   0   0   1   1   0   1   1   1   2   1   1   1   1   1   1   0   2   2   1   1   1   2   2   2   1   1   1   1   2   2   1   1   2   1   0   2   0   0   1   2   2   1   0   0   1   2   1   1   2   0   2   1   2   0   1   1   2   0   0   0   2   1   2   2   1   0   1   2   2   0   1   1   0   0   1   1   2   0   1   1   1   1   2   1   0   1   0   0   1   1   1   1   2   2   1   1   0   1   1   1   2   1   2   1   1   2   0   2   1   2   1   2   2   0   2   2   1   2   0   0   1   0   1   1   1   1   1   2   0   1   1   2   1   1   1   2   1   2   0   0   1   1   2   1   1   0   2
 MK-4-14                1   2   0   1   1   1   2   2   2   2   1   1   0   1   1   1   0   2   1   0   1   0   1   2   0   2   2   0   1   1   0   0   1   0   0   1   1   2   0   0   0   1   0   1   1   0   0   2   1   1   1   0   1   0   0   2   1   0   1   1   1   2   2   1   2   1   1   1   1   2   2   1   1   2   2   2   1   1   1   1   1   2   2   2   1   1   1   0   1   0   0   2   2   2   1   0   0   1   1   1   1   2   0   2   1   2   0   2   1   2   0   1   0   2   1   2   1   1   0   1   1   1   0   1   1   0   0   1   1   0   0   1   1   2   1   2   1   0   1   0   0   2   1   1   1   2   2   1   1   1   1   1   0   2   1   2   1   1   2   0   2   1   2   1   2   2   1   2   2   1   2   0   0   1   0   1   1   1   1   1   2   0   1   0   2   1   2   0   1   1   2   0   0   1   1   2   1   1   0   2
 MK-4-15                1   2   0   1   1   1   2   2   1   2   1   1   0   1   1   1   0   1   1   0   1   0   1   2   0   2   2   1   1   1   0   0   1   0   0   1   1   2   1   0   0   1   0   2   1   0   1   2   1   1   1   0   1   0   0   1   1   0   1   1   1   2   1   1   2   1   1   1   1   2   1   1   1   2   2   2   1   1   1   2   1   2   2   2   1   1   2   0   1   0   0   2   1   2   1   0   0   1   1   1   1   2   0   2   1   2   0   2   2   2   0   2   0   2   1   2   1   1   1   2   1   1   0   1   1   0   1   1   1   0   0   1   1   2   1   2   1   0   1   1   0   2   1   2   1   2   2   1   2   2   1   2   0   2   1   2   1   1   1   0   2   1   2   2   2   1   2   1   2   1   2   0   0   0   0   1   1   1   1   1   2   1   1   1   2   1   2   1   1   1   2   0   0   1   1   0   1   1   1   2
 MK-4-16                2   2   0   1   1   1   2   2   1   2   1   1   0   1   2   1   0   0   1   1   2   1   0   2   0   2   2   1   1   1   0   0   0   1   0   1   1   2   1   0   0   1   0   2   1   0   2   2   1   1   1   0   1   0   0   0   1   0   1   1   1   2   1   1   2   0   1   1   1   2   1   1   2   1   2   2   1   1   1   2   1   2   2   1   1   1   2   1   1   0   0   1   1   2   1   0   0   1   1   1   1   2   0   2   1   2   0   2   2   2   1   2   0   2   1   1   1   1   2   2   1   1   0   1   1   0   2   0   1   0   0   1   1   2   1   2   1   0   1   1   0   1   0   2   1   1   2   1   2   2   1   2   0   2   1   2   1   1   2   0   2   1   2   2   1   1   2   1   2   1   2   0   0   0   0   1   1   1   1   1   2   1   0   1   2   1   2   1   1   1   2   0   0   1   1   1   1   0   1   2
 MK-5-1                 1   2   0   0   2   1   1   2   1   0   0   0   1   0   1   2   1   1   1   0   0   1   0   1   0   1   0   2   1   2   2   0   2   0   0   1   2   0   1   1   2   1   1   1   2   2   1   2   2   1   0   0   1   1   2   1   1   0   1   1   1   0   2   0   0   1   2   2   1   1   1   1   2   1   1   2   2   1   1   2   2   1   1   2   1   2   0   1   0   1   0   1   1   1   1   0   1   1   0   1   1   2   1   2   2   2   1   1   0   0   1   0   1   2   2   1   2   1   0   1   0   1   0   1   1   0   0   1   1   1   1   1   1   0   1   2   1   2   1   1   1   0   1   1   0   2   1   2   0   0   1   1   1   1   1   2   2   1   2   1   1   1   1   2   0   1   1   1   2   1   0   1   0   1   2   0   1   1   1   1   0   1   2   2   0   0   0   1   2   2   1   1   0   1   1   0   1   0   1   2
 MK-5-2                 1   2   1   0   2   1   1   2   1   0   0   0   1   0   1   1   1   1   1   1   1   1   1   1   0   1   0   2   1   2   2   1   2   0   0   1   2   0   1   1   1   1   1   1   2   2   1   2   2   1   0   0   1   1   2   1   1   0   1   1   0   0   2   0   0   1   2   2   1   1   1   1   2   1   1   2   2   1   1   1   2   1   1   2   0   2   1   0   1   0   0   1   1   0   1   0   1   1   0   1   1   1   2   2   2   2   1   1   0   0   1   1   2   1   1   2   2   1   0   1   0   1   0   1   1   0   0   1   1   2   1   1   2   0   1   2   0   2   1   1   1   0   1   0   0   1   1   2   0   0   1   1   1   1   1   2   2   1   2   1   0   1   1   2   0   1   1   1   1   0   1   1   1   1   2   0   1   1   1   1   0   1   2   2   0   0   0   1   2   2   1   1   0   1   1   0   1   0   1   2
 MK-5-3                 1   2   1   0   1   2   1   1   1   0   0   0   1   1   0   1   1   1   1   1   1   1   1   0   0   1   0   1   1   2   2   1   2   0   0   1   2   0   1   1   1   1   0   1   2   2   1   1   2   1   1   0   1   1   2   1   2   0   1   1   0   0   2   0   0   1   2   2   1   1   1   1   2   1   1   2   2   1   1   1   2   1   1   2   0   2   2   0   1   0   0   0   1   0   1   0   1   1   0   1   1   1   2   2   2   1   0   1   0   1   1   1   1   1   1   2   2   1   0   1   0   1   0   1   1   0   0   1   1   2   1   1   2   0   1   2   1   2   1   1   0   0   1   0   0   1   1   2   0   0   1   1   1   2   0   1   2   1   2   1   0   1   1   1   0   1   1   1   1   0   1   1   1   1   2   1   1   1   2   1   0   1   2   1   1   1   0   1   2   2   1   1   0   1   1   0   1   0   1   2
 MK-5-4                 0   2   1   0   1   2   1   2   1   0   0   2   1   1   0   1   1   1   1   1   1   1   1   0   0   1   1   1   2   2   2   1   2   0   0   1   2   0   1   2   1   2   0   1   2   2   1   1   2   1   1   1   1   1   2   1   1   0   2   1   0   0   1   1   0   1   2   2   1   1   1   1   2   0   1   2   2   1   1   2   2   1   1   2   0   2   2   0   1   0   0   0   1   1   1   0   1   1   0   1   1   1   1   2   2   1   0   2   0   1   1   1   1   1   1   2   1   1   0   1   0   1   0   1   1   0   0   1   1   2   1   0   1   0   2   2   1   2   1   1   0   1   1   0   1   1   1   1   0   1   1   1   2   2   0   0   2   1   2   1   0   1   0   1   0   1   1   1   1   0   1   1   1   1   2   1   1   1   2   1   0   1   2   1   0   0   0   0   1   1   1   1   0   1   1   0   2   0   1   2
 MK-5-5                 0   2   1   0   1   2   1   2   1   1   0   2   1   1   0   0   1   1   1   1   1   1   2   0   0   1   1   1   2   2   2   1   2   0   1   1   1   0   1   2   1   2   1   1   1   2   1   1   2   0   1   1   1   1   1   1   1   0   2   1   0   0   1   2   0   1   2   2   2   1   1   2   2   1   1   1   2   1   1   2   1   1   1   2   0   2   2   2   0   0   0   0   1   1   1   1   1   0   0   1   1   1   2   2   2   1   0   1   0   1   1   1   1   1   1   2   1   0   0   1   0   1   0   1   1   0   1   1   1   2   1   0   1   0   2   1   1   2   1   1   0   1   1   0   1   1   1   1   0   1   1   1   2   2   0   0   2   0   2   1   1   0   0   1   0   1   1   1   1   0   1   1   1   1   2   1   1   1   2   1   0   1   2   1   0   0   0   0   1   0   1   1   1   1   0   0   2   0   1   2
 MK-5-6                 0   2   1   0   1   2   1   2   1   1   0   2   1   1   1   0   1   1   1   1   1   1   2   0   0   1   1   1   2   2   1   1   2   0   2   1   1   0   1   2   1   2   1   1   1   2   1   2   2   0   1   1   1   1   1   2   1   0   2   2   0   1   1   1   0   1   2   2   2   1   1   2   2   1   1   0   2   2   1   2   1   0   1   2   0   2   2   2   0   0   0   1   1   1   1   1   1   0   0   1   1   2   2   2   2   1   0   2   0   1   1   2   1   2   1   2   0   0   0   1   0   1   0   1   1   0   1   1   1   1   1   0   2   0   2   2   1   1   0   0   0   2   1   0   1   2   2   1   0   1   1   1   1   2   0   0   2   0   2   2   1   0   0   1   0   1   1   1   1   0   1   1   1   0   2   1   1   1   2   1   0   1   1   2   0   0   0   0   1   0   1   1   0   1   0   0   2   0   1   1
 MK-5-7                 1   2   1   0   0   2   1   2   1   1   0   1   0   1   1   0   0   1   1   1   2   1   2   0   0   1   1   1   2   2   0   1   2   0   2   1   0   0   1   2   1   2   1   1   1   2   0   2   2   0   1   0   1   1   1   2   1   1   2   1   0   1   1   1   0   1   2   2   2   2   1   2   2   2   1   0   2   2   1   2   1   0   1   2   0   2   2   2   0   0   0   1   1   1   1   1   1   0   0   0   1   2   2   2   2   1   0   2   0   1   1   1   1   2   1   2   0   0   0   1   0   1   0   1   1   0   0   1   1   1   1   1   2   0   0   2   1   0   0   0   0   2   1   0   0   2   2   1   0   0   2   1   1   2   0   0   2   0   2   2   1   0   0   1   0   1   0   1   1   0   1   1   1   0   2   1   1   1   1   2   0   0   1   2   1   0   0   0   1   1   1   1   0   1   0   0   2   0   0   1
 MK-5-8                 2   1   2   0   0   1   2   2   1   1   0   1   0   1   1   1   0   0   1   1   2   1   2   0   0   1   1   1   2   2   1   1   2   0   2   1   0   1   1   2   0   2   1   1   0   2   1   2   2   0   1   0   1   1   1   0   1   1   2   1   0   2   1   1   1   1   2   2   2   2   1   1   2   2   1   0   2   1   0   1   1   0   1   1   0   1   2   2   0   1   0   1   1   1   1   2   1   0   0   0   1   2   2   2   1   1   1   2   0   1   2   1   2   2   1   2   0   0   0   1   0   2   1   1   0   0   0   1   1   1   1   1   2   0   0   2   1   0   0   0   0   2   2   0   0   2   2   0   1   1   1   1   0   2   0   0   2   0   2   2   1   0   1   1   0   1   0   1   1   0   1   1   2   0   2   1   0   1   1   2   0   0   1   2   1   0   0   0   2   1   1   1   0   1   0   0   1   0   0   1
 MK-5-9                 2   1   2   1   0   1   2   2   1   1   1   1   1   2   1   1   0   0   1   1   2   1   2   0   0   1   1   0   2   2   1   1   2   0   2   1   0   1   1   2   0   2   1   1   0   2   1   2   0   0   1   1   1   1   1   1   1   1   2   1   0   2   1   1   2   1   2   1   2   2   0   0   2   2   1   0   2   1   0   1   1   1   2   0   0   1   2   2   1   2   1   1   1   1   1   2   1   0   0   2   1   2   2   2   1   1   1   2   0   1   2   1   2   2   1   2   0   0   0   1   0   2   2   1   0   0   0   1   1   1   2   1   2   0   0   1   1   1   0   1   0   2   2   1   0   1   2   1   2   1   1   1   0   2   0   0   1   0   2   2   1   0   1   1   0   1   0   1   1   0   1   1   2   1   2   1   0   1   1   2   0   0   1   2   0   1   0   0   2   2   1   2   0   1   0   0   1   0   1   1
 MK-5-10                2   1   2   1   1   1   2   1   1   1   1   2   1   2   1   1   0   1   1   2   2   1   0   1   0   2   1   0   2   2   1   1   2   0   0   1   0   2   1   2   0   2   1   1   0   0   1   2   0   0   1   1   0   1   1   0   1   1   2   1   1   2   1   2   2   2   2   1   2   2   0   1   2   0   1   0   2   1   0   0   1   1   2   0   1   2   2   2   1   2   0   1   0   1   1   1   1   1   1   2   1   2   1   2   1   1   1   1   0   1   2   0   1   2   1   1   0   0   1   1   0   1   2   1   1   0   1   1   2   1   2   2   1   0   0   1   1   2   0   1   0   2   2   1   0   1   2   1   2   1   1   1   0   2   0   0   1   1   2   2   1   0   1   1   1   1   1   1   1   0   1   0   1   1   2   1   2   1   1   2   0   0   1   1   0   0   0   0   2   2   1   2   1   1   0   0   0   0   1   2
 MK-5-11                2   1   2   1   1   1   2   1   1   1   1   2   1   2   1   1   0   1   1   2   2   1   0   1   0   2   1   0   2   1   1   1   2   0   0   1   1   2   1   2   0   2   1   1   0   0   1   2   0   0   1   1   0   1   1   0   0   1   2   0   1   2   1   2   2   2   2   1   2   2   0   1   2   0   1   0   2   0   0   0   1   1   2   0   1   1   2   2   1   2   1   1   0   1   1   1   1   0   1   2   1   2   2   2   1   1   1   0   0   1   2   0   2   2   1   1   1   0   1   1   0   1   2   1   1   0   1   1   2   1   2   2   1   0   0   1   1   2   0   1   0   2   1   1   1   1   2   1   2   1   1   1   0   2   1   0   1   1   0   2   1   0   1   1   1   1   1   1   0   0   1   0   1   1   2   1   2   1   1   2   0   0   1   2   0   0   0   0   2   2   1   2   0   1   0   0   0   0   0   1
 MK-5-12                2   1   2   1   1   1   2   1   1   1   2   2   1   2   2   1   2   1   1   2   2   2   0   0   0   2   1   0   2   1   1   1   2   0   0   1   1   2   1   2   0   2   1   1   1   0   1   2   0   0   1   1   0   1   1   0   0   1   2   1   0   2   1   2   2   1   2   1   2   2   0   1   2   0   1   0   2   0   0   0   1   1   2   0   1   1   2   2   1   2   1   1   1   1   1   1   1   0   1   1   1   2   2   2   2   1   1   0   0   1   1   0   1   2   1   1   1   0   1   1   1   2   2   1   0   0   1   1   2   1   2   2   1   0   0   2   1   1   0   1   0   2   2   2   1   0   2   1   2   1   1   1   1   2   1   0   1   1   0   2   1   0   1   1   1   1   1   1   1   0   1   1   1   1   2   1   2   1   1   2   0   0   1   2   0   0   0   0   2   2   1   2   1   1   0   0   0   0   0   1
 MK-5-13                2   1   2   0   1   1   2   1   1   1   2   1   1   1   1   2   2   0   2   2   2   2   1   0   0   2   1   1   2   1   1   1   2   0   0   1   1   2   1   2   0   1   2   2   2   0   1   2   0   0   1   1   0   1   1   0   0   1   2   1   0   2   1   2   2   1   2   1   2   1   0   1   2   0   0   0   2   0   0   0   1   1   2   0   1   1   1   2   1   2   1   1   1   1   2   1   1   0   1   1   1   2   2   2   2   1   1   0   0   0   1   0   1   2   1   1   2   1   1   1   1   2   2   1   0   0   2   1   2   1   2   2   1   0   0   2   1   1   0   1   0   2   2   2   1   0   2   1   2   1   1   1   1   2   1   0   1   1   0   1   1   1   1   0   1   1   2   1   1   0   1   1   1   1   2   1   2   1   1   1   0   0   1   2   0   0   0   0   2   2   1   2   1   1   0   0   0   0   0   1
 MK-5-14                2   1   2   0   1   1   1   1   1   1   2   1   1   2   0   2   2   0   1   2   2   2   1   0   0   2   1   1   2   1   1   2   2   0   1   1   1   1   0   2   0   1   1   2   2   0   2   2   0   0   1   2   1   1   0   0   0   1   2   1   0   2   0   2   1   2   1   1   2   1   0   0   2   0   0   0   2   0   0   0   2   1   2   0   1   1   1   2   1   1   1   1   2   1   1   0   1   1   2   1   1   2   2   2   2   2   1   1   0   0   1   0   1   2   1   1   2   2   1   1   1   2   2   1   0   0   2   1   2   1   2   2   1   0   0   2   1   1   0   1   0   2   2   2   1   0   1   0   2   1   2   1   1   2   0   0   1   1   1   1   1   1   1   0   1   1   2   1   1   0   1   1   1   2   2   1   1   1   1   1   1   0   0   2   0   0   0   0   2   2   1   2   1   1   0   0   1   0   0   1
 MK-5-15                0   1   2   1   1   1   1   1   1   1   0   1   1   2   0   1   2   0   1   2   1   2   1   0   0   2   1   1   1   2   1   1   2   0   2   0   1   1   0   2   0   1   1   2   2   0   2   2   0   0   1   2   1   1   0   0   0   1   1   2   0   2   0   2   1   2   1   2   2   1   0   0   2   0   0   1   2   1   1   0   2   1   2   0   1   1   1   2   1   1   1   0   2   1   1   0   1   2   2   2   1   2   2   2   2   2   1   1   0   0   2   0   1   1   1   1   2   2   0   1   1   2   2   1   0   1   2   1   0   1   2   2   1   0   0   1   1   1   1   1   0   2   1   2   1   0   1   0   2   1   2   1   1   1   0   0   1   1   1   1   1   1   1   0   1   1   2   1   1   1   1   1   1   2   2   1   1   0   1   2   1   0   0   2   0   0   0   0   1   1   1   2   1   1   1   1   1   0   0   1
 MK-5-16                1   1   2   1   1   1   1   1   1   1   0   0   1   1   0   1   2   0   1   1   1   2   1   0   0   2   1   2   1   2   1   1   2   0   1   0   1   2   0   1   0   1   1   2   1   0   1   2   0   0   2   2   0   1   0   0   0   1   0   2   0   1   1   2   2   1   1   2   1   1   0   0   1   0   0   1   2   0   1   0   1   0   2   0   1   1   1   1   1   1   1   0   2   1   0   0   1   1   2   2   1   2   1   2   2   1   1   1   0   0   2   0   1   1   1   1   1   2   0   1   1   2   2   1   0   1   2   1   0   0   2   2   1   0   0   1   1   1   2   2   0   2   1   1   1   0   1   0   2   1   1   1   1   1   0   0   1   1   1   1   1   0   1   0   1   1   1   1   1   1   1   1   1   2   1   0   1   0   0   1   1   0   1   2   0   0   0   0   1   1   1   2   1   1   1   1   1   0   0   1
 MK-6-1                 1   1   2   0   1   2   2   1   2   1   0   0   1   1   0   1   2   1   1   0   1   0   1   0   2   1   1   1   0   2   1   1   1   1   1   0   2   1   0   1   1   2   1   2   2   1   2   2   2   0   0   1   2   1   1   1   1   2   1   0   2   1   1   0   2   1   1   0   1   0   2   1   2   1   1   1   1   1   2   1   2   0   1   1   1   1   2   1   1   2   0   0   1   1   2   0   1   1   0   1   1   2   1   2   1   1   0   2   2   0   0   0   2   1   2   2   1   0   1   0   2   1   0   2   0   0   0   0   1   0   0   2   1   0   0   2   1   0   2   0   2   0   1   1   1   0   0   1   1   2   0   0   2   1   0   0   1   2   1   1   1   1   0   2   1   1   1   1   2   2   1   1   1   1   2   1   2   0   1   0   2   0   2   1   1   0   1   0   1   1   2   2   0   0   1   1   1   1   1   1
 MK-6-2                 1   1   2   0   1   1   2   1   2   1   0   0   1   2   0   0   2   1   1   1   1   0   1   0   2   1   1   1   0   2   1   1   1   1   1   0   2   1   1   1   1   2   1   2   2   1   2   2   2   0   0   1   2   2   1   1   1   1   1   1   2   1   1   0   1   2   1   1   1   0   2   1   2   1   2   1   1   1   2   1   1   0   1   1   1   0   1   2   1   2   0   0   2   2   2   0   1   0   0   1   2   2   1   2   1   1   0   2   2   0   0   1   2   1   1   2   1   0   1   0   2   1   0   2   0   0   0   0   1   0   0   2   1   0   0   2   1   1   2   0   2   0   1   1   1   1   0   1   2   2   0   0   2   1   0   0   1   2   1   1   1   1   1   2   1   1   1   2   2   2   1   0   1   1   2   0   2   0   1   0   2   0   2   2   1   0   1   0   1   2   2   1   0   0   1   1   1   1   1   1
 MK-6-3                 1   1   2   0   1   1   1   2   2   1   0   0   1   2   2   0   2   1   1   1   1   0   1   1   2   1   1   1   0   2   1   2   1   1   1   1   2   1   1   1   1   2   1   2   2   1   1   2   1   0   0   1   2   2   1   1   1   1   1   1   1   1   1   0   1   2   2   1   1   0   2   1   2   1   2   1   1   1   2   0   1   0   1   1   1   0   1   2   1   2   0   1   2   2   2   0   1   0   0   1   2   2   1   2   1   1   0   1   2   0   0   1   1   2   1   2   1   0   1   0   2   1   1   1   0   0   0   0   1   0   0   2   1   0   0   2   1   2   2   0   2   0   1   1   1   1   0   1   2   2   0   0   1   1   0   1   1   2   1   1   1   1   1   1   1   2   1   2   2   2   1   0   1   2   2   0   2   0   0   0   2   0   2   2   1   0   2   0   1   2   2   1   0   1   0   2   1   1   0   1
 MK-6-4                 0   1   2   0   1   1   1   2   2   1   0   1   0   0   1   0   2   2   1   1   1   1   1   2   2   2   1   1   0   2   1   2   1   1   1   1   2   1   1   1   1   1   1   2   1   2   1   2   1   1   1   1   2   2   1   2   1   1   2   1   1   0   1   0   2   2   2   1   1   0   2   1   2   1   2   1   1   1   2   0   1   0   0   1   1   0   1   2   1   2   0   1   1   2   2   0   1   0   1   2   2   2   1   2   1   1   0   1   2   0   1   1   0   2   0   2   1   0   0   0   1   2   1   1   0   0   0   0   1   0   0   2   1   0   0   2   0   1   2   1   1   0   0   1   1   1   0   0   2   2   0   0   1   1   0   1   1   2   1   2   2   1   1   2   0   2   1   2   1   2   1   0   1   2   2   0   2   0   0   0   2   1   2   2   1   1   1   0   1   1   2   1   1   0   1   2   2   1   0   0
 MK-6-5                 1   1   0   0   1   0   2   2   2   1   0   1   0   0   2   0   2   2   1   1   1   1   1   2   2   2   1   1   0   2   0   2   1   0   1   0   2   1   1   1   1   1   1   2   1   2   1   2   1   1   1   0   2   1   0   2   1   1   2   1   1   0   1   0   2   2   2   0   1   0   2   1   2   1   2   1   1   1   2   1   1   0   0   1   1   0   0   2   1   2   0   1   1   2   2   0   1   0   1   2   2   2   1   2   1   1   0   1   2   0   0   1   0   2   0   2   1   0   0   1   1   2   1   1   0   0   0   0   1   0   2   2   1   0   0   2   1   1   2   0   1   1   0   0   1   1   0   0   1   2   0   0   1   1   0   1   2   2   1   2   2   2   0   2   1   2   1   2   0   2   1   0   1   1   2   1   2   0   0   0   2   1   2   2   1   1   1   0   1   1   2   0   1   1   1   2   2   1   0   0
 MK-6-6                 1   1   0   0   1   1   1   2   2   1   0   2   0   0   2   0   2   2   1   1   1   1   1   2   2   2   1   1   0   1   0   2   1   0   1   0   2   1   1   2   1   1   1   2   1   2   1   1   0   1   1   0   2   1   0   2   1   1   2   1   1   0   2   0   2   2   2   0   1   0   2   1   1   1   2   1   1   1   2   2   1   0   0   1   1   0   0   2   1   1   0   1   1   2   2   1   1   0   1   2   2   0   0   2   1   1   0   1   2   0   1   0   0   2   1   2   0   0   0   1   1   2   1   1   0   0   0   0   1   1   1   2   0   0   0   1   1   2   2   1   0   1   0   0   1   1   0   1   1   2   0   0   2   1   0   1   2   2   1   2   1   2   0   2   1   2   0   2   0   2   1   0   1   1   2   1   2   0   0   0   2   1   2   2   1   1   2   0   0   1   2   0   0   1   1   2   2   1   0   0
 MK-6-7                 2   0   0   1   1   0   1   2   2   1   0   1   0   0   2   1   0   2   1   1   0   2   0   2   2   0   1   1   0   1   0   1   1   0   1   0   2   1   1   1   1   1   1   1   1   2   0   2   0   1   1   0   2   1   0   2   0   1   2   1   0   0   2   0   2   2   2   0   1   0   2   1   1   1   2   1   1   1   2   2   1   0   1   1   1   1   0   2   2   2   0   2   0   2   2   1   1   0   1   2   2   0   0   2   2   1   0   1   2   0   1   1   0   2   1   2   0   0   0   1   1   2   1   1   0   0   0   0   1   1   1   2   0   0   0   2   1   2   2   1   0   1   0   0   1   1   0   1   1   2   0   0   2   1   0   0   2   2   1   2   1   1   0   2   1   1   1   2   0   2   1   0   2   1   1   1   1   0   0   0   2   1   2   1   2   1   2   0   0   1   2   0   0   1   1   2   2   1   0   1
 MK-6-8                 2   0   1   1   1   0   1   2   2   1   0   2   0   0   2   1   0   2   1   1   0   1   0   2   2   0   1   1   1   1   0   0   1   0   1   0   2   1   1   1   1   1   1   1   1   2   1   2   1   1   1   0   2   1   0   2   0   1   2   0   0   0   2   0   2   2   2   0   1   1   1   1   1   2   2   1   1   1   1   2   1   0   1   0   1   1   0   1   2   2   0   2   0   2   2   2   0   0   1   2   2   0   2   2   2   1   0   1   2   2   1   0   0   2   1   2   0   0   0   1   1   2   1   1   0   0   0   0   1   1   2   2   0   0   0   1   1   2   2   1   0   2   0   0   1   1   0   1   1   2   0   2   2   1   0   0   2   2   1   2   1   1   0   2   1   1   2   2   0   2   2   0   2   1   1   1   1   1   0   0   2   1   2   1   2   1   2   0   0   1   2   0   0   1   0   2   1   1   0   1
 MK-6-9                 2   0   1   1   1   1   1   2   1   1   1   2   0   0   2   1   0   2   1   1   0   1   0   1   2   0   1   1   1   2   0   0   1   0   1   0   1   1   2   1   2   1   2   2   1   2   1   2   1   1   2   0   2   1   0   2   0   1   2   1   0   0   1   0   1   2   2   0   1   1   2   1   2   2   2   1   0   1   1   2   1   1   1   0   1   1   1   1   1   2   0   2   0   2   2   2   0   0   1   1   2   0   1   2   2   1   0   1   2   2   1   1   1   2   1   2   0   0   1   1   1   2   1   1   0   0   1   0   1   2   2   2   0   0   0   1   1   2   2   1   0   1   0   0   0   1   0   1   0   2   1   2   2   1   0   0   2   2   0   2   1   2   0   1   1   1   2   2   0   2   2   1   2   1   1   1   1   1   1   0   2   1   1   0   2   1   1   0   1   1   2   0   1   1   1   2   1   1   1   2
 MK-6-10                2   0   1   1   1   1   1   2   1   0   1   2   0   0   2   1   0   2   0   1   0   1   0   1   2   1   1   1   1   2   0   0   1   1   1   0   1   1   2   1   2   1   2   2   1   2   1   2   1   2   1   0   2   1   0   1   0   1   2   1   1   1   1   0   1   1   2   0   1   1   2   2   2   0   2   1   0   1   0   2   2   1   1   0   1   1   1   1   2   2   0   2   0   2   2   2   0   0   0   1   2   0   1   2   2   1   0   1   2   2   1   1   0   2   1   2   1   0   1   1   1   2   1   1   0   0   1   0   1   2   1   2   0   0   1   1   1   2   2   1   0   1   0   1   0   1   1   0   0   1   1   2   1   0   0   0   2   2   0   1   1   2   0   1   1   1   2   1   0   2   2   1   1   1   1   1   1   1   1   1   2   1   0   0   2   1   2   0   1   0   2   0   1   1   1   2   0   0   2   1
 MK-6-11                2   1   0   0   1   1   1   1   0   0   1   2   0   0   2   1   0   2   0   1   0   1   0   1   1   1   1   1   0   2   1   0   1   1   1   0   1   1   2   1   2   1   1   2   1   2   2   2   1   2   1   0   2   1   0   2   0   1   2   0   1   1   0   0   1   1   2   1   1   1   2   1   2   0   2   0   0   1   0   2   2   1   1   0   0   1   1   1   2   2   1   2   0   2   2   1   0   0   0   1   2   0   1   1   2   1   0   1   2   2   1   1   0   2   1   2   0   0   1   0   2   2   1   0   0   0   1   0   1   1   1   2   0   0   2   1   1   2   2   1   0   1   0   1   0   1   1   0   1   1   1   2   2   0   0   0   2   1   0   1   1   2   1   1   1   1   2   1   0   2   1   2   1   1   2   1   1   1   2   1   2   2   0   0   1   1   2   0   1   1   2   0   1   1   1   2   1   0   2   1
 MK-6-12                2   1   0   0   0   1   1   1   0   0   1   2   0   0   2   1   0   2   0   1   0   1   0   1   1   1   1   1   0   1   1   0   1   0   1   0   1   1   2   1   1   1   2   2   2   1   2   2   1   2   1   0   2   1   1   2   0   1   2   0   1   1   0   0   1   0   2   1   1   1   2   1   2   0   2   0   0   1   0   2   2   1   1   0   0   1   1   1   2   2   1   2   0   2   2   0   0   0   0   1   2   0   1   1   2   1   0   0   2   2   0   1   0   2   1   2   0   1   1   0   2   2   1   0   0   0   1   0   1   1   1   2   0   0   2   1   0   2   2   1   0   1   0   1   0   0   1   0   1   1   1   2   2   0   0   0   1   1   0   1   1   2   1   1   1   1   1   1   0   2   1   2   1   1   2   1   1   1   1   1   2   2   0   0   1   1   2   1   2   1   2   0   1   1   1   2   1   1   2   1
 MK-6-13                2   1   0   1   0   1   0   1   1   0   1   2   0   0   1   1   0   2   0   1   0   1   0   0   1   1   1   2   0   1   1   1   1   0   1   0   2   2   2   1   1   1   2   2   2   2   2   1   1   2   1   0   2   2   1   2   1   1   2   1   1   1   0   0   1   0   2   1   1   1   2   1   2   0   2   0   0   1   0   2   2   1   1   0   0   1   1   2   2   2   1   2   0   1   2   0   0   0   0   2   2   0   1   1   2   1   0   0   1   2   0   0   0   2   1   2   0   1   1   0   2   2   1   0   0   0   0   0   1   1   1   1   0   0   2   1   0   2   2   2   0   1   0   1   0   0   1   0   1   1   1   2   2   1   0   1   1   0   0   1   1   2   1   1   1   2   0   1   1   2   1   2   1   1   2   1   1   1   1   1   2   1   0   0   1   1   1   0   2   1   2   0   0   1   1   2   1   1   2   1
 MK-6-14                2   1   0   0   0   1   0   1   1   0   1   1   1   0   1   1   0   2   0   1   0   1   0   0   1   0   1   2   0   1   1   1   1   0   1   0   2   2   2   0   1   0   2   2   2   2   2   1   1   2   1   0   1   2   1   2   1   2   1   1   1   1   1   0   0   0   2   1   2   1   2   1   1   0   2   0   0   1   0   2   2   1   1   0   0   1   1   2   2   2   1   1   0   1   2   0   0   1   1   2   2   0   1   1   1   1   1   1   2   1   0   0   0   2   1   2   0   1   1   1   2   2   1   0   0   0   0   0   1   1   1   1   0   0   2   1   0   2   2   2   0   1   0   1   0   0   1   1   1   1   1   2   2   1   0   1   1   0   0   1   1   2   1   1   1   2   0   1   1   2   1   2   1   1   2   1   1   1   1   1   2   1   1   0   1   2   1   0   2   1   2   0   0   1   1   1   0   1   2   1
 MK-6-15                1   1   0   1   0   1   1   1   1   0   1   0   1   0   1   1   0   2   0   1   0   1   0   0   1   1   2   2   0   1   1   1   1   0   1   1   2   2   2   0   1   0   1   2   2   2   2   1   1   2   1   1   1   2   1   0   0   2   1   1   2   1   1   1   0   1   2   1   2   1   2   1   1   0   2   0   0   1   0   1   1   1   1   0   0   1   1   1   2   2   1   1   2   1   2   1   0   1   1   2   2   1   1   1   1   1   1   1   2   1   0   0   0   2   1   2   0   1   1   1   2   2   1   0   0   0   0   0   1   2   1   1   0   0   2   1   0   2   2   2   0   1   0   1   2   0   1   0   1   1   1   2   2   1   0   1   1   0   0   1   1   2   1   1   1   2   0   1   1   2   1   2   1   1   2   1   1   1   1   1   2   1   0   0   1   1   1   0   2   1   2   0   0   1   1   1   1   1   2   1
 MK-6-16                1   1   0   1   0   1   1   1   1   0   1   0   2   0   1   1   0   2   0   1   0   1   0   0   1   1   2   2   0   1   1   1   1   0   1   1   2   2   2   0   1   0   1   2   2   2   2   1   2   2   1   1   1   2   0   1   0   2   1   2   2   1   1   1   0   2   1   0   2   2   2   1   1   1   2   0   0   1   0   0   1   0   1   1   0   0   1   1   2   2   2   1   2   2   2   1   0   1   1   2   2   1   1   1   1   1   1   2   1   1   0   0   0   2   1   2   0   1   1   1   2   2   1   0   0   0   0   0   0   2   1   1   0   0   2   1   0   1   2   2   1   1   0   2   2   0   2   0   1   2   1   2   2   1   0   2   1   0   0   1   1   2   2   1   1   2   0   1   1   2   1   2   1   1   2   1   1   0   1   1   1   2   0   0   1   1   1   0   2   1   2   0   0   1   1   1   1   1   2   1
 
!****************************************** Phenotypic Data **********************************************************
!-100.0 is resevred for missing phenotype
SimulatedTrait1         8.4489   10.5328    9.4782    8.9051   10.0887   10.3074   10.2849   10.3025   10.1540   10.3604    9.4253   10.5864    9.4377    9.9183    9.1252    9.8798    8.6377   10.2345    9.4471    9.8155   11.0213    8.6334   11.4294    9.5118   11.5454   10.9786    8.9954    9.7209    7.2332   12.2902   10.0571   10.4449    8.5054   10.5547    9.2720   12.2850   10.7086    9.6363   10.0751   10.4240   10.7647    9.8834    8.1145   10.0542   10.2983    8.9415    9.2032   10.4195    9.6192   10.2587    9.4646   11.7847   11.1252   10.0711    8.0014    8.8642   10.4131    8.1693    8.7098    8.9630   11.2726   10.2124   11.9219   11.3004    9.4585    9.8121   10.0189   10.7836   10.1028    9.8516    8.7935    9.1082    9.7991   10.8018    9.4191   11.2087   10.5983    9.2952   10.9436    9.2812    9.6360   11.4804    9.4974    8.4432   11.1228    9.7556    9.0566    7.9060    9.2404   10.4097    7.6006   11.9778    9.8867   10.5752   11.3527    9.2511   10.1470    9.7375   11.0368   10.0957   10.4118   10.3375    9.8280   11.4067    7.9961   10.5523    9.0509    8.4046   10.4349   10.6207   10.8584    9.2925   10.4146   10.0629    8.5736   10.7153    8.4324    9.5933    8.8816   10.7162    9.9011   10.9995   10.7593   10.0176    7.8880    9.2228    8.5858   10.1180    9.9116    8.4680    8.4161   10.8870    8.1950   10.2761    9.5528    9.2841   10.8068    9.1210   11.6204   10.9457    9.4623    9.1438    8.1617    9.8711    9.2787   12.5471   10.2270    9.3747    9.7944    8.8331   10.2593    9.3877   10.3954   10.0217   11.8868   10.1418   10.1629    9.1266    9.5399   11.4017   10.5646    9.8349   10.4150    8.5821    9.0428    9.4907    9.7985   10.7155   11.0450   10.9698   10.8952    8.7056    8.9541    8.8766    9.6113   10.1739   10.5654   10.9053   11.3146   10.0929    9.2899    8.9387   11.0593    9.6466    9.7347   10.1127    8.3237   10.5159   10.6103   11.5257    9.7801   10.6576    9.6540    9.3559    9.2988   10.4906   10.0910    9.2361   10.1756    9.2300
 
