# Supplementary material for: Inclusive Composite Interval Mapping of QTL by Environment Interactions in Biparental Populations
Source: PLoS One. 2015 Jul 10;10(7):e0132414. doi: 10.1371/journal.pone.0132414 (PMC4498613; doi:10.1371/journal.pone.0132414)
Supplement: S2 File — (ZIP) [file pone.0132414.s002.zip › F2 population/e=1/run_00114.met]

!**********************Note: lines staring with "!" are remarks and will be ignored in the program********************
!*********************************General Information**********************************
!Assuming F1 = P1 x P2, populations available in QTL IciMapping are: 
!  1, P1BC1F1 = P1 x F1, the first backcrossing where P1 is used as the recurrent parent;
!  2, P2BC1F1 = P2 x F1, the first backcrossing where P2 is used as the recurrent parent;
!  3, F1DH, F1-derived doubled haploids; 
!  4, RIL or F1RIL, recombination inbred lines through the repeated selfing of F1;
!  5, P1BC1RIL, recombination inbred lines through the repeated selfing of P1BC1F1;
!  6, P2BC1RIL, recombination inbred lines through the repeated selfing of P2BC1F1;
!  7, F2, the selfing generation of F1;
!  8, F3, the selfing generation of F2;
!  9, P1BC2F1, the second backcrossing where P1 is used as the recurrent parent; 
! 10, P2BC2F1, the second backcrossing where P2 is used as the recurrent parent;
! 11, P1BC2RIL, recombination inred lines through the repeated selfing of P1BC2F1; 
! 12, P2BC2RIL, recombination inred lines through the repeated selfing of P2BC2F1; 
! 13, P1BC1F2, the selfing generation of P1BC1F1; 
! 14, P2BC1F2, the selfing generation of P2BC1F1; 
! 15, P1BC2F2, the selfing generation of P1BC2F1; 
! 16, P2BC2F2, the selfing generation of P2BC2F1; 
! 17, P1BC1DH, P1BC1F1-derived doubled haploids; 
! 18, P2BC1DH, P2BC1F1-derived doubled haploids; 
! 19, P1BC2DH, P1BC2F1-derived doubled haploids; 
! 20, P2BC2DH, P2BC2F1-derived doubled haploids; 
   7      !Mapping Population (see remarks above)
   2      !Mapping Function (1 for Kosambi; 2 for Haldane; 3 for Morgan)
   2      !Marker Space Type (1 for intervals; 2 for positions)
   1      !Marker Space Unit(1 for centiMorgans; 2 for Morgan)
   6      !Number of Chromosomes (or Linkage Groups)
 200      !Size of the mapping population
   1      !Number of environments
 
!***************************************** Chromosomes and Linkage Maps **********************************************
!Chromosome                 NumMarkers
-CH1                        16
-CH2                        16
-CH3                        16
-CH4                        16
-CH5                        16
-CH6                        16
!Linkage map (Marker name followed by position or the interval length)
 MK-1-1                1     0.000
 MK-1-2                1    10.000
 MK-1-3                1    20.000
 MK-1-4                1    30.000
 MK-1-5                1    40.000
 MK-1-6                1    50.000
 MK-1-7                1    60.000
 MK-1-8                1    70.000
 MK-1-9                1    80.000
 MK-1-10               1    90.000
 MK-1-11               1   100.000
 MK-1-12               1   110.000
 MK-1-13               1   120.000
 MK-1-14               1   130.000
 MK-1-15               1   140.000
 MK-1-16               1   150.000
 MK-2-1                2     0.000
 MK-2-2                2    10.000
 MK-2-3                2    20.000
 MK-2-4                2    30.000
 MK-2-5                2    40.000
 MK-2-6                2    50.000
 MK-2-7                2    60.000
 MK-2-8                2    70.000
 MK-2-9                2    80.000
 MK-2-10               2    90.000
 MK-2-11               2   100.000
 MK-2-12               2   110.000
 MK-2-13               2   120.000
 MK-2-14               2   130.000
 MK-2-15               2   140.000
 MK-2-16               2   150.000
 MK-3-1                3     0.000
 MK-3-2                3    10.000
 MK-3-3                3    20.000
 MK-3-4                3    30.000
 MK-3-5                3    40.000
 MK-3-6                3    50.000
 MK-3-7                3    60.000
 MK-3-8                3    70.000
 MK-3-9                3    80.000
 MK-3-10               3    90.000
 MK-3-11               3   100.000
 MK-3-12               3   110.000
 MK-3-13               3   120.000
 MK-3-14               3   130.000
 MK-3-15               3   140.000
 MK-3-16               3   150.000
 MK-4-1                4     0.000
 MK-4-2                4    10.000
 MK-4-3                4    20.000
 MK-4-4                4    30.000
 MK-4-5                4    40.000
 MK-4-6                4    50.000
 MK-4-7                4    60.000
 MK-4-8                4    70.000
 MK-4-9                4    80.000
 MK-4-10               4    90.000
 MK-4-11               4   100.000
 MK-4-12               4   110.000
 MK-4-13               4   120.000
 MK-4-14               4   130.000
 MK-4-15               4   140.000
 MK-4-16               4   150.000
 MK-5-1                5     0.000
 MK-5-2                5    10.000
 MK-5-3                5    20.000
 MK-5-4                5    30.000
 MK-5-5                5    40.000
 MK-5-6                5    50.000
 MK-5-7                5    60.000
 MK-5-8                5    70.000
 MK-5-9                5    80.000
 MK-5-10               5    90.000
 MK-5-11               5   100.000
 MK-5-12               5   110.000
 MK-5-13               5   120.000
 MK-5-14               5   130.000
 MK-5-15               5   140.000
 MK-5-16               5   150.000
 MK-6-1                6     0.000
 MK-6-2                6    10.000
 MK-6-3                6    20.000
 MK-6-4                6    30.000
 MK-6-5                6    40.000
 MK-6-6                6    50.000
 MK-6-7                6    60.000
 MK-6-8                6    70.000
 MK-6-9                6    80.000
 MK-6-10               6    90.000
 MK-6-11               6   100.000
 MK-6-12               6   110.000
 MK-6-13               6   120.000
 MK-6-14               6   130.000
 MK-6-15               6   140.000
 MK-6-16               6   150.000
!*********************************** Marker Types ********************************************************************
!Co-dominant marker: When heterozygote F1 is present, P1 is coded as 2, F1 is coded as 1, and P2 is coded as 0; Otherwise, P1 is coded as 2, and P2 is coded as 0. 
!Dominant marker: When heterozygote F1 is present, P1 and F1 are coded as 12, and P2 is coded as 0; Otherwise, P1 is coded as 2, and P2 is coded as 0.  
!Recessive markers: When heterozygote F1 is present, P1 is coded as 2, and F1 and P2 are coded as 10; Otherwise, P1 is coded as 2, and P2 is coded as 0. 
!Missing marker is coded as -1. 
 MK-1-1                 2   0   2   0   1   2   2   2   0   1   1   2   0   0   0   2   0   2   1   1   0   1   1   1   2   0   1   0   1   0   1   1   2   2   1   1   1   1   1   1   0   2   1   0   2   1   1   1   1   0   2   1   1   0   1   1   1   2   2   1   1   1   2   0   2   1   1   1   1   2   0   0   1   0   1   1   2   1   0   0   1   1   0   0   2   2   0   1   2   0   0   0   1   1   1   1   1   0   1   0   2   1   1   0   1   0   2   0   1   0   1   0   1   1   2   0   2   0   0   1   2   2   1   1   2   1   1   2   1   0   1   0   2   1   2   0   2   2   1   1   1   1   1   1   0   1   2   1   2   1   1   1   2   2   1   1   0   0   1   0   1   2   0   1   2   2   1   1   1   2   1   0   0   2   1   1   1   2   2   1   1   2   1   0   1   1   1   0   2   1   1   0   1   1   1   1   1   0   0   1
 MK-1-2                 2   0   2   0   1   2   1   1   0   1   1   2   0   0   0   1   0   2   0   1   0   1   1   1   0   1   1   0   1   0   1   0   2   2   1   1   1   2   1   1   0   2   1   0   2   1   1   1   0   0   1   0   1   0   1   1   1   2   2   1   1   1   1   0   2   1   1   1   1   2   0   0   1   0   1   1   2   1   0   0   0   1   0   0   1   2   0   1   2   1   0   0   1   1   1   2   1   0   0   0   2   1   1   1   1   0   1   1   1   0   0   0   1   1   1   0   2   0   0   1   2   2   1   1   2   1   1   1   1   0   1   0   2   1   1   0   2   2   1   1   1   2   1   1   0   1   2   2   2   1   1   1   1   2   1   2   0   0   1   0   1   1   0   1   2   2   1   2   1   2   1   0   0   2   0   1   1   2   2   1   1   1   2   1   1   1   2   0   2   0   1   0   1   1   1   1   0   0   0   1
 MK-1-3                 2   1   2   0   1   2   1   1   0   1   1   2   0   0   0   1   0   2   0   1   0   2   1   1   0   1   1   1   1   0   1   0   2   2   1   1   1   2   1   1   0   2   1   0   2   1   1   1   0   0   1   0   1   0   1   1   1   2   1   1   1   1   1   0   2   1   1   1   1   2   0   0   1   0   1   1   1   1   0   0   0   1   1   1   1   2   1   1   2   1   0   0   1   1   1   2   1   0   0   0   2   1   1   1   2   0   2   2   1   0   0   0   0   1   2   0   2   0   0   1   2   2   1   2   2   1   1   1   1   0   1   1   2   0   1   0   2   2   2   2   1   1   1   2   0   1   2   2   2   2   1   1   1   2   1   1   0   0   1   0   1   1   0   1   2   2   1   2   1   2   1   0   0   1   0   1   1   2   2   1   1   1   2   1   1   1   2   0   2   0   2   1   1   1   1   1   0   1   0   1
 MK-1-4                 2   1   2   0   1   2   1   1   0   1   1   2   0   0   1   2   0   2   0   0   0   1   1   1   0   1   1   1   1   0   1   1   2   2   0   1   1   2   1   1   0   1   0   0   1   1   0   1   0   0   0   0   1   0   1   2   1   2   1   1   1   2   1   0   2   1   2   1   0   1   0   0   2   1   1   1   1   1   0   0   0   1   2   1   1   2   0   2   1   1   0   0   1   1   1   1   2   0   0   0   1   1   1   1   2   0   2   2   1   0   0   0   0   1   2   0   2   0   0   1   2   1   0   2   1   1   1   2   1   0   1   1   1   0   1   1   2   2   2   2   1   1   1   2   0   1   2   2   2   2   1   1   1   2   2   1   0   1   2   0   1   0   0   0   2   2   1   1   1   1   1   0   0   2   2   1   1   2   2   2   2   1   2   2   1   1   2   0   2   0   2   1   2   0   1   1   0   1   1   1
 MK-1-5                 1   1   2   1   1   2   0   1   0   1   1   2   0   0   1   2   0   2   0   0   0   0   1   1   0   1   1   1   1   1   1   1   2   1   0   1   1   1   1   1   0   1   0   0   0   1   0   1   0   0   0   0   0   0   1   2   2   2   1   2   1   2   1   0   2   1   2   1   0   1   0   0   2   1   1   1   1   0   0   1   0   1   1   1   1   2   0   2   1   1   0   0   1   1   2   1   2   0   1   0   1   1   1   1   2   0   2   1   1   0   0   1   0   1   1   0   2   0   0   1   2   1   0   1   1   1   2   1   1   0   1   1   1   0   1   1   2   2   2   2   1   1   1   2   0   1   2   2   2   2   2   1   1   2   2   1   1   1   2   0   1   1   0   0   2   2   1   1   1   1   1   0   2   2   2   1   0   2   1   2   2   1   2   2   1   2   2   0   2   0   2   1   2   0   1   0   1   1   1   1
 MK-1-6                 1   1   1   1   1   2   0   1   0   2   1   2   1   0   1   2   0   1   0   0   0   0   1   1   0   1   1   0   1   1   1   1   1   1   0   1   0   1   1   1   0   2   1   0   0   1   0   1   1   0   0   0   0   1   1   2   1   1   1   1   1   2   1   1   2   1   2   1   0   1   0   0   2   0   1   1   1   1   0   1   0   1   1   1   2   2   0   1   1   1   1   0   2   0   2   1   2   0   0   0   1   1   1   1   2   0   2   1   2   0   0   1   0   2   1   0   2   0   0   1   0   1   0   1   1   1   2   0   1   1   1   1   1   0   1   1   2   1   2   2   1   1   1   2   0   2   2   2   1   2   2   1   2   2   2   2   1   2   2   0   1   1   0   0   1   1   1   1   1   1   1   0   2   2   2   2   0   1   1   2   2   1   1   2   0   2   2   0   2   0   2   2   2   0   1   1   1   1   1   1
 MK-1-7                 0   1   1   1   1   2   0   1   0   1   1   2   1   1   1   2   1   1   1   0   0   1   1   2   0   1   0   0   1   1   1   1   1   1   0   1   0   1   1   1   0   2   1   0   0   1   1   1   2   0   1   0   0   1   1   2   1   1   1   1   1   2   1   1   2   1   1   1   0   1   0   0   1   0   1   0   1   1   1   2   0   1   1   1   2   2   0   1   0   1   1   0   2   0   2   0   2   0   0   0   1   1   1   1   2   0   2   1   2   0   0   1   0   2   1   1   2   0   1   1   1   1   0   1   1   1   2   0   1   2   1   1   1   0   1   1   2   0   2   2   1   1   1   1   0   1   2   2   1   2   2   1   1   2   2   2   1   2   2   0   1   1   0   0   1   2   1   2   1   1   1   1   2   2   2   2   0   0   0   2   2   1   1   2   0   2   2   0   1   0   2   2   2   0   1   1   1   1   1   1
 MK-1-8                 0   1   1   1   1   2   0   0   0   1   0   2   1   1   1   2   1   2   1   0   0   1   1   2   0   1   0   1   1   0   2   1   1   1   0   1   0   2   1   0   0   1   1   1   0   1   2   1   1   0   2   0   0   1   1   1   1   1   0   1   1   2   1   1   2   1   0   1   0   0   0   0   1   0   1   1   1   1   1   1   1   1   0   1   2   2   0   1   0   1   1   0   2   0   2   0   2   0   0   0   1   0   1   1   2   0   2   1   2   0   0   1   0   1   1   0   1   0   1   1   1   1   0   0   1   1   2   1   2   2   1   1   0   1   0   1   2   0   2   2   1   1   1   1   1   1   1   2   1   2   2   1   1   2   2   2   1   1   1   0   1   1   0   0   1   2   1   2   1   1   1   2   2   2   1   1   0   0   0   2   2   1   2   2   0   1   2   1   2   0   2   1   1   0   1   2   1   0   2   2
 MK-1-9                 0   1   2   1   2   2   0   1   1   1   0   2   2   2   1   2   2   2   1   0   0   1   1   2   2   1   0   2   1   0   2   1   1   1   0   1   0   1   1   0   0   1   1   1   0   1   2   1   1   0   2   0   0   1   0   1   1   0   0   1   1   2   1   1   0   1   0   1   0   0   0   0   1   0   1   2   1   2   1   1   1   1   0   1   2   2   0   1   1   2   0   1   2   1   2   0   2   0   0   0   0   0   2   1   1   0   1   1   2   0   0   1   0   1   1   0   1   0   1   1   1   1   1   1   1   1   2   1   2   2   2   1   0   1   0   1   1   0   2   2   1   1   1   2   1   1   1   2   1   2   1   1   1   2   2   2   1   1   1   0   1   1   0   0   1   2   0   1   1   1   1   2   2   2   1   1   0   0   0   2   2   1   2   2   0   1   2   1   1   0   2   1   1   0   1   2   1   0   2   1
 MK-1-10                0   1   2   1   2   2   0   1   1   1   0   2   2   2   1   2   1   1   1   0   0   1   1   1   2   2   0   1   1   0   2   1   1   1   0   1   1   1   1   0   0   1   2   1   0   1   2   1   1   0   2   1   1   1   0   2   2   0   0   2   1   2   1   1   0   1   0   1   0   1   0   1   1   0   1   2   1   2   1   1   1   1   0   1   2   2   0   1   2   1   1   1   2   1   2   1   2   0   0   0   0   1   2   1   1   0   1   2   2   1   0   1   0   1   1   0   1   0   0   1   1   1   1   1   1   1   2   2   2   1   2   2   1   1   0   1   1   0   1   2   1   1   1   2   1   1   1   2   0   2   1   1   1   2   2   2   1   1   1   0   1   1   0   0   0   2   0   1   1   1   1   2   2   2   1   2   1   0   0   2   2   2   2   2   0   1   2   1   1   1   2   1   1   0   1   2   1   0   1   0
 MK-1-11                0   0   2   1   1   2   0   1   1   1   1   2   2   1   1   2   2   2   1   0   1   1   1   0   2   2   0   1   1   1   2   1   1   1   1   1   1   2   1   0   0   1   1   1   0   1   2   1   1   1   2   1   1   1   1   2   2   0   0   1   1   2   1   0   0   1   0   1   0   1   0   1   1   1   1   2   1   2   1   1   1   1   0   1   2   2   0   1   2   1   1   1   2   2   2   1   1   0   0   1   0   1   2   1   1   0   1   2   2   0   1   1   0   1   0   0   1   0   0   1   0   1   1   1   1   1   2   2   2   1   2   2   0   2   0   1   1   0   1   2   1   1   1   2   1   1   0   2   0   2   2   1   1   1   2   2   1   1   1   0   1   1   1   1   1   2   1   1   1   1   1   2   2   2   1   1   0   0   0   2   2   1   2   1   0   1   2   1   1   1   2   1   1   0   1   2   1   0   1   0
 MK-1-12                0   0   2   1   1   2   1   1   1   0   1   1   2   1   1   1   2   2   1   0   1   2   1   0   1   2   0   0   1   1   2   1   1   1   1   0   1   2   0   0   0   1   1   1   0   1   2   2   1   1   2   1   2   1   1   2   2   0   0   1   1   2   1   0   0   1   0   1   0   2   1   1   1   1   1   2   1   2   1   1   1   1   0   1   2   2   0   1   1   1   1   1   2   2   2   1   2   0   0   1   1   1   1   1   1   0   1   2   2   0   1   1   0   1   0   1   0   0   1   2   0   1   1   1   1   1   2   1   2   1   2   2   1   2   0   2   1   0   1   1   1   1   1   2   1   1   0   2   0   2   2   1   1   1   2   2   1   1   1   0   1   1   2   1   1   2   1   2   1   1   1   2   2   2   1   0   0   0   0   2   2   1   2   1   0   1   2   1   1   1   2   1   1   0   0   2   1   0   1   0
 MK-1-13                0   0   2   1   1   2   0   1   1   0   1   0   2   1   1   1   2   2   0   0   1   1   1   0   1   1   0   0   1   1   2   1   1   1   1   0   1   2   1   0   0   1   0   1   0   0   2   2   1   1   2   1   2   1   1   1   2   0   0   1   1   2   1   0   0   1   0   1   0   2   1   0   1   1   1   2   0   1   1   1   1   1   0   1   2   2   0   1   1   1   0   1   2   2   2   0   2   0   0   0   1   1   1   1   0   1   1   2   2   1   1   1   0   1   0   1   0   0   2   2   0   1   1   0   1   1   2   1   2   1   2   2   1   1   0   1   1   0   1   1   1   0   1   1   1   1   0   2   0   2   2   2   1   1   1   2   1   1   0   0   1   1   2   1   0   2   1   2   1   1   1   2   2   2   1   0   0   0   0   1   2   1   2   1   0   1   2   1   1   0   2   1   1   1   0   2   2   0   1   0
 MK-1-14                0   0   2   1   1   2   0   1   1   1   2   1   2   1   1   0   2   1   0   0   1   1   1   0   0   1   0   1   1   1   2   0   1   1   1   0   1   2   1   0   0   1   1   1   0   0   2   2   1   1   2   1   2   0   1   1   2   0   0   1   1   2   1   0   0   1   0   1   0   2   1   0   1   1   1   2   0   1   1   1   1   1   0   1   1   0   0   1   1   1   1   1   2   2   1   1   2   0   0   0   1   2   1   1   0   1   1   2   2   1   1   1   1   1   0   2   0   0   2   2   0   1   1   0   1   1   2   2   2   1   2   2   1   1   0   1   1   0   1   1   1   0   2   1   1   1   0   2   0   2   2   2   1   1   1   2   0   1   1   0   1   1   1   1   0   2   0   2   0   1   1   2   1   2   1   0   0   0   1   1   2   0   2   2   0   1   2   1   1   1   2   1   1   1   0   2   2   1   1   0
 MK-1-15                0   0   2   1   0   2   0   1   0   1   2   1   2   1   1   1   2   1   0   0   1   1   2   0   0   1   1   1   0   1   2   0   0   1   1   1   1   2   1   0   0   1   1   1   0   0   2   1   1   1   2   2   2   0   1   1   2   0   0   1   1   1   1   1   0   1   0   2   0   2   1   0   1   1   1   2   0   2   1   0   1   1   0   1   1   1   0   1   0   1   1   1   1   2   1   1   2   0   0   0   1   1   2   1   0   1   0   2   2   1   1   1   1   1   0   2   1   0   2   1   0   1   1   0   1   1   2   2   2   1   2   1   1   2   1   0   1   0   1   1   0   0   1   1   1   1   0   2   0   2   2   2   2   1   1   2   1   1   1   1   1   1   0   1   0   2   0   2   0   1   1   2   1   2   1   0   0   0   1   1   2   0   2   1   0   1   2   1   1   1   2   0   1   1   0   2   2   1   1   0
 MK-1-16                0   0   2   1   0   2   0   1   0   1   2   1   2   2   1   2   2   1   0   0   1   1   2   0   0   0   1   2   0   1   2   0   0   1   1   1   1   2   1   0   0   1   2   1   0   1   1   1   2   1   2   2   2   0   1   1   2   0   0   1   1   1   1   1   0   1   0   2   0   1   1   1   1   1   1   2   0   2   1   0   1   1   0   2   0   1   0   1   1   1   1   2   1   2   1   1   2   0   0   0   1   1   2   1   0   1   0   2   2   1   1   1   1   1   0   1   1   0   2   0   0   1   1   1   0   2   2   2   2   0   2   1   1   2   1   1   1   0   1   1   1   0   1   1   1   2   0   2   0   2   2   1   2   1   1   2   1   1   1   1   1   1   0   1   1   2   0   2   0   2   1   2   1   2   1   0   0   1   1   1   2   0   2   1   1   1   2   1   2   1   2   0   2   1   0   2   2   1   1   0
 MK-2-1                 2   2   0   1   1   1   2   1   1   1   0   1   2   1   2   0   1   1   1   2   1   1   2   0   0   0   1   2   0   1   0   1   2   2   2   2   1   1   0   1   1   1   2   1   2   2   1   2   0   1   0   1   1   1   1   2   1   0   2   0   0   1   1   0   1   0   1   1   0   0   1   0   1   1   0   1   0   1   2   2   1   0   2   2   0   1   0   1   1   2   1   1   1   1   0   1   1   1   2   0   0   0   1   2   0   0   1   1   1   1   0   1   0   1   2   2   2   2   1   1   0   1   2   1   0   1   1   2   1   1   1   2   1   1   1   1   2   2   0   1   1   0   2   1   0   0   0   2   1   0   0   0   1   2   2   1   1   1   1   2   1   1   1   2   0   2   1   2   1   1   0   1   1   0   2   1   1   1   1   2   0   1   0   0   1   1   2   2   0   1   1   0   1   2   2   1   1   0   1   0
 MK-2-2                 2   2   0   1   1   1   2   1   1   1   0   1   2   1   1   1   1   1   2   2   1   1   1   1   0   0   1   1   0   1   1   1   2   2   2   2   1   1   0   1   1   1   2   1   2   1   1   1   0   1   0   1   0   2   1   1   1   0   2   0   0   1   1   0   1   0   1   1   0   0   2   0   1   1   0   2   0   0   2   2   1   1   2   2   0   1   0   1   1   2   1   1   1   1   0   0   1   1   2   0   0   0   1   2   1   0   2   1   1   1   1   1   0   1   2   2   2   2   1   1   1   1   1   1   0   1   1   2   2   1   1   0   1   1   1   1   2   2   1   1   1   0   2   1   0   1   1   2   1   0   1   0   1   2   1   1   1   1   1   2   1   1   1   2   0   2   1   2   1   1   0   1   1   0   2   1   1   1   0   1   0   1   0   0   1   1   2   1   0   1   1   0   1   2   2   1   1   0   1   0
 MK-2-3                 2   2   1   1   0   1   2   1   1   1   0   1   1   1   1   1   2   1   1   2   1   1   1   1   1   0   2   1   2   0   1   1   2   2   2   2   1   1   0   0   1   1   2   1   2   0   1   1   0   1   0   1   0   2   1   2   1   0   2   0   0   1   1   0   1   1   1   1   0   0   1   1   1   2   0   2   0   0   1   1   1   1   2   2   0   1   0   1   1   2   1   1   1   1   0   0   1   1   2   0   0   0   1   2   1   0   2   1   1   1   1   0   0   2   2   2   2   1   1   1   1   0   1   1   1   1   1   2   2   1   0   2   1   0   1   1   1   2   2   1   1   1   1   1   0   1   1   2   1   0   1   0   1   1   1   1   2   1   1   2   1   1   1   2   0   2   1   2   1   1   1   1   1   0   2   1   1   1   1   1   0   1   0   1   1   1   2   1   1   1   1   0   1   2   2   1   2   0   1   0
 MK-2-4                 2   1   2   1   0   1   2   1   1   1   0   1   1   2   1   0   1   1   1   2   1   0   1   1   1   0   2   1   2   0   1   1   1   2   2   1   1   1   0   1   1   1   2   1   2   0   1   1   0   1   0   1   0   2   1   1   1   0   2   0   0   1   1   0   1   2   1   0   1   0   1   1   1   2   0   2   1   0   2   1   1   1   2   2   0   1   2   1   2   1   2   1   1   1   0   0   1   1   2   0   0   1   1   2   1   0   1   0   1   1   1   0   1   2   1   2   2   1   1   1   1   0   1   1   1   1   2   2   2   1   0   1   1   1   1   1   1   2   2   1   1   1   1   1   0   1   1   2   1   0   1   0   1   1   1   2   1   1   1   2   1   1   1   2   0   2   1   2   2   1   1   1   1   0   2   1   1   2   1   1   0   1   0   1   1   1   2   2   1   1   1   0   2   2   2   1   2   0   1   0
 MK-2-5                 2   1   1   1   0   0   2   1   1   1   0   0   1   2   1   0   1   1   1   1   1   1   1   1   1   0   2   0   2   0   1   1   1   2   2   1   1   1   0   1   0   1   2   1   2   1   2   1   0   1   0   1   0   2   2   1   2   0   1   0   0   1   1   0   1   2   1   0   1   0   1   1   1   2   0   1   1   0   2   1   1   1   2   1   0   1   1   1   2   1   2   1   1   1   0   0   1   1   2   0   0   1   0   2   1   0   1   0   1   1   0   0   1   2   1   2   2   1   1   1   1   0   1   1   2   0   2   2   2   0   0   1   1   1   1   1   1   2   1   1   1   1   0   1   0   1   1   1   1   0   1   0   1   1   1   2   1   1   0   2   1   1   2   2   1   2   1   2   2   1   1   1   1   1   2   2   1   0   1   1   0   1   0   1   1   0   2   2   1   1   1   1   2   2   2   0   2   0   1   0
 MK-2-6                 2   1   1   1   1   1   2   2   1   1   0   0   1   2   1   0   1   1   1   1   1   1   1   2   2   2   2   0   1   0   1   0   1   1   2   0   1   1   0   1   0   1   2   1   2   1   1   1   0   1   1   1   0   2   2   1   2   0   2   0   0   1   1   0   1   2   1   0   1   1   1   1   1   1   0   1   1   1   1   1   1   1   2   1   2   0   1   1   2   1   2   1   1   1   0   0   0   1   2   0   0   1   0   2   1   0   1   1   1   1   1   0   1   2   1   2   2   1   1   1   0   1   1   1   2   0   2   2   2   0   0   1   1   1   1   1   1   2   1   1   1   0   1   1   0   2   0   1   2   0   1   0   1   1   1   2   1   2   0   2   1   1   2   2   0   2   1   2   1   0   1   1   1   1   1   2   2   0   1   1   0   1   0   1   1   0   2   2   1   1   1   0   2   2   1   0   1   0   1   1
 MK-2-7                 2   0   2   1   1   1   2   1   1   0   0   0   0   1   1   0   1   1   1   1   1   1   1   1   2   2   2   0   2   0   1   1   1   1   2   0   1   1   0   1   0   1   2   2   1   1   1   1   0   1   1   1   0   2   2   1   1   0   2   0   1   1   0   0   1   2   1   0   1   0   1   1   1   1   0   1   1   0   1   1   1   1   2   1   1   1   1   1   2   1   2   1   1   1   0   0   1   1   2   1   0   2   0   2   1   0   1   1   0   1   1   1   1   2   0   2   2   2   1   2   0   0   2   1   2   1   2   2   2   0   0   0   1   1   1   1   1   1   1   1   1   0   1   1   0   2   1   1   2   1   1   0   1   1   1   2   1   2   0   2   1   0   2   2   0   2   2   2   1   0   1   1   1   1   0   2   2   0   0   1   1   2   0   1   2   0   2   2   1   1   1   1   2   2   1   0   0   0   1   1
 MK-2-8                 2   0   2   0   1   1   2   1   1   0   0   1   0   2   1   0   1   0   1   1   1   1   0   1   2   1   2   0   2   0   1   1   1   2   2   0   1   1   0   1   0   1   2   2   1   1   1   1   0   1   1   0   0   2   2   1   1   0   1   0   1   1   0   1   1   2   1   0   1   0   1   1   1   1   0   2   1   1   1   0   1   1   2   1   1   1   1   1   2   2   2   1   1   1   0   0   1   1   2   1   0   2   0   2   1   0   1   0   0   2   1   1   1   2   0   2   2   2   1   2   0   0   2   1   2   1   2   2   2   0   0   0   1   1   1   0   1   1   1   2   1   0   1   1   0   2   1   0   2   1   2   0   1   1   1   2   1   2   0   2   2   0   1   2   0   2   2   2   1   0   2   1   1   1   0   1   2   0   0   1   1   2   0   1   2   0   2   1   1   2   1   0   2   1   2   0   0   0   1   1
 MK-2-9                 1   0   2   0   1   1   2   1   1   1   0   1   0   1   1   0   1   0   1   1   1   2   0   1   2   1   2   1   2   0   1   1   1   1   2   0   1   1   0   1   0   1   2   2   1   1   1   1   0   0   1   0   0   2   2   1   1   0   0   0   1   1   0   1   1   2   1   0   1   1   1   1   1   1   0   2   2   1   1   0   1   2   2   1   1   1   1   1   1   1   2   1   1   1   0   0   1   1   2   1   0   2   0   2   1   0   0   0   0   2   0   1   2   2   0   2   2   2   1   2   0   0   2   1   2   2   2   2   2   0   1   0   0   1   1   0   1   1   1   2   1   0   1   1   0   0   1   0   2   1   2   1   1   1   1   1   1   1   0   1   2   0   1   2   0   1   2   2   1   0   2   0   2   1   0   0   2   0   0   1   2   2   0   1   2   0   2   1   1   2   1   0   2   1   2   0   0   0   2   1
 MK-2-10                1   1   2   0   1   0   2   1   1   2   0   1   0   0   1   0   1   0   2   1   1   2   0   1   2   1   2   1   2   0   0   1   1   1   2   0   2   1   0   1   0   1   2   2   0   1   1   1   0   0   1   0   0   2   1   1   1   0   0   0   1   1   0   1   1   2   1   0   1   1   1   1   2   1   0   2   2   1   1   1   0   2   2   1   1   1   1   1   1   1   2   1   1   1   0   0   2   1   1   1   0   2   0   2   1   1   0   0   0   2   0   1   2   1   0   1   2   1   1   2   1   0   2   1   2   2   2   1   2   0   1   0   1   1   1   1   1   1   1   2   1   0   1   1   0   2   1   0   2   1   2   1   1   1   1   0   1   0   1   1   2   1   1   2   0   1   2   2   1   0   1   0   2   1   0   0   2   0   0   1   2   2   0   1   1   0   2   1   0   2   1   0   1   1   2   0   0   0   2   1
 MK-2-11                1   1   2   0   2   0   2   1   1   2   0   1   0   1   1   0   1   1   2   1   1   2   0   1   2   1   2   0   2   1   0   2   1   1   2   0   1   1   0   1   1   1   2   2   0   1   1   1   0   0   1   0   0   2   1   1   1   0   0   0   1   2   0   1   2   1   2   0   1   1   1   1   2   0   0   1   2   2   1   1   0   2   1   1   2   1   1   1   1   1   2   0   1   1   0   2   2   1   1   1   1   2   0   2   1   1   0   0   0   2   0   1   2   1   0   1   2   1   2   2   1   1   2   2   2   2   2   0   2   1   1   0   1   1   1   1   1   1   1   2   1   1   2   1   1   2   1   1   2   1   2   1   1   1   1   0   1   0   1   0   2   2   1   2   0   1   2   1   1   0   1   0   2   1   0   1   2   0   0   1   2   2   0   1   2   0   2   1   1   2   1   0   1   2   2   1   0   1   2   1
 MK-2-12                1   1   2   0   2   0   2   0   1   2   0   1   0   1   2   0   1   1   2   1   1   2   1   1   2   1   2   0   1   1   1   2   1   1   2   0   1   1   1   1   1   1   1   2   0   1   1   1   0   0   1   0   0   2   1   1   1   0   0   0   1   2   0   1   2   1   1   1   2   1   1   0   2   0   0   1   2   2   1   1   0   2   1   1   2   1   1   2   1   2   1   0   0   1   0   2   2   1   2   1   1   2   0   1   1   0   0   1   0   2   0   0   2   1   0   1   1   1   2   2   0   1   2   2   1   2   2   0   2   1   0   1   1   0   1   1   1   1   1   2   1   2   2   1   1   2   1   1   2   0   2   1   2   1   1   0   1   0   0   0   2   1   1   2   0   1   1   1   1   0   1   0   2   1   1   1   2   0   0   2   2   2   1   1   2   0   1   2   2   2   1   0   1   2   2   1   1   1   2   0
 MK-2-13                1   1   2   0   2   0   2   0   1   2   1   2   0   1   2   0   1   1   2   1   1   2   1   2   2   1   1   1   1   1   1   2   1   1   1   0   1   1   1   0   1   1   1   1   0   1   1   1   0   0   1   0   0   2   1   0   1   0   0   0   1   2   0   2   2   1   1   2   2   1   1   0   2   0   0   0   1   1   1   1   0   1   1   2   2   1   1   2   1   2   2   0   0   1   0   1   2   1   2   0   1   2   0   1   1   1   0   1   0   2   0   0   2   1   0   0   1   1   2   2   0   1   2   2   1   2   1   0   2   1   0   1   1   1   2   1   1   0   1   2   1   2   2   2   2   2   1   1   2   0   2   1   2   1   1   0   1   0   0   0   1   1   0   2   0   1   1   1   1   0   1   0   2   1   2   1   2   1   0   2   2   1   1   2   2   1   1   2   2   2   1   0   1   2   1   1   1   0   2   0
 MK-2-14                1   1   1   0   2   0   2   0   1   2   1   1   0   1   2   0   1   1   2   1   1   1   1   2   2   1   1   1   1   1   1   2   1   1   1   0   1   1   0   1   1   1   1   1   0   1   1   1   0   0   1   0   0   2   2   0   1   1   0   0   2   2   0   1   2   2   1   2   2   1   1   0   2   0   0   0   1   1   1   1   0   1   1   2   2   1   2   2   0   2   1   1   1   0   0   1   2   1   2   0   1   2   0   1   2   1   0   1   0   2   1   0   2   1   0   0   2   0   2   2   0   1   2   2   1   1   1   0   2   1   1   2   1   1   2   0   0   0   1   2   1   2   2   2   2   2   0   1   2   0   1   2   2   1   1   0   1   0   1   0   1   1   1   2   0   0   0   1   1   0   1   0   2   1   2   1   2   1   0   2   2   2   1   2   1   1   1   2   2   2   1   1   1   1   1   1   1   0   2   0
 MK-2-15                1   1   1   0   2   0   2   0   1   2   1   1   1   1   1   0   1   1   2   1   1   1   1   2   2   1   2   1   2   1   1   2   1   1   1   1   0   2   0   1   0   1   1   1   0   1   1   1   1   1   0   0   0   2   2   0   1   2   0   1   2   2   0   1   2   2   1   2   2   1   1   0   1   1   0   0   0   1   1   1   1   1   1   1   2   1   2   2   0   2   2   1   1   0   0   1   1   1   1   0   1   1   0   1   2   0   0   0   0   2   1   0   1   1   1   0   1   0   2   2   1   1   2   2   1   1   1   0   2   1   1   2   1   1   2   1   0   0   2   2   1   2   2   1   2   2   0   1   2   1   2   1   2   1   1   0   1   0   1   0   0   1   1   2   0   0   0   1   2   0   1   0   2   1   2   1   1   1   0   1   2   1   1   1   1   1   1   2   2   2   1   1   1   1   1   1   0   0   2   1
 MK-2-16                1   0   1   0   2   0   1   0   1   2   1   0   1   1   1   0   1   1   1   2   1   2   1   2   2   1   2   1   2   1   1   2   1   0   1   1   1   2   1   1   1   1   1   1   1   0   1   1   1   1   0   0   1   2   2   0   1   2   0   0   2   2   0   1   2   2   1   2   2   1   1   0   1   1   0   0   0   1   1   2   1   1   1   1   2   1   2   2   0   2   2   1   1   1   1   1   1   1   1   0   1   1   1   1   1   0   0   0   0   2   2   0   1   1   1   0   1   0   1   2   1   1   1   2   1   0   1   0   2   1   1   2   1   0   2   1   1   1   2   2   1   2   2   1   2   2   1   1   1   1   2   1   2   1   1   1   1   0   0   0   0   1   1   2   0   0   0   0   0   0   1   0   2   1   2   2   0   0   0   0   2   1   1   0   1   1   1   2   1   2   1   1   1   1   1   1   0   0   2   1
 MK-3-1                 2   2   2   2   1   0   1   1   1   0   1   1   1   0   0   2   0   0   0   1   1   1   0   1   1   2   1   1   0   1   2   1   1   1   1   0   2   2   1   1   1   2   0   2   0   0   1   1   1   2   2   1   0   1   1   1   2   1   2   1   1   1   1   0   0   1   1   1   0   1   1   2   1   1   1   2   1   0   2   1   2   1   1   2   1   1   2   2   1   1   2   1   1   1   2   0   1   1   1   0   1   2   1   1   0   2   2   1   1   1   0   1   0   0   1   1   0   1   2   0   2   0   2   1   1   0   2   2   1   1   2   1   2   2   0   1   1   1   1   1   0   0   1   1   0   2   1   1   2   1   1   0   0   2   1   0   0   2   1   1   2   2   1   1   1   0   0   1   2   1   1   0   0   2   0   1   1   1   1   1   1   0   1   2   1   0   0   0   1   0   2   1   1   2   2   1   1   2   2   1
 MK-3-2                 2   2   2   1   1   0   2   1   2   0   1   1   1   0   0   2   0   0   0   1   1   1   0   1   1   2   1   1   0   1   1   1   1   1   1   0   2   2   1   1   1   2   0   2   0   0   1   1   1   2   2   2   0   1   1   1   2   2   2   1   1   2   0   0   1   1   1   1   0   1   1   2   0   1   1   2   1   0   2   1   2   1   1   2   1   1   2   2   1   1   2   1   1   1   2   0   1   1   1   0   1   2   1   1   0   2   2   1   1   1   0   1   0   0   1   1   0   1   2   0   2   0   2   1   1   1   2   2   1   1   2   0   2   1   0   1   1   1   1   0   0   0   0   1   0   2   1   1   2   1   1   0   0   2   2   0   0   2   2   1   2   2   1   1   1   0   0   1   2   1   1   1   1   1   1   1   1   0   1   1   1   0   1   2   1   0   0   0   2   0   2   1   1   2   2   1   2   2   2   1
 MK-3-3                 2   2   2   1   1   0   2   0   2   0   1   1   1   0   0   2   0   1   0   2   1   1   0   1   1   2   2   1   0   1   1   2   1   1   1   1   2   2   0   1   1   2   1   2   0   0   1   1   1   2   2   2   0   1   1   1   1   2   1   1   1   2   0   1   1   1   1   1   0   1   2   2   0   1   1   2   1   0   0   1   2   1   1   2   1   1   2   2   1   1   2   1   1   1   2   0   1   1   1   0   1   2   1   1   1   2   1   1   1   1   0   1   0   0   1   1   0   1   2   0   2   0   2   1   1   1   2   2   2   1   1   0   2   1   0   1   2   1   1   0   0   0   0   1   0   2   1   1   2   1   0   0   1   1   2   0   0   2   2   1   2   2   2   1   1   0   1   1   2   2   1   1   0   2   2   1   1   0   1   1   1   1   1   2   1   0   0   0   1   1   2   1   1   2   2   2   1   2   2   1
 MK-3-4                 2   1   1   1   1   0   2   1   2   0   1   1   1   0   0   2   0   1   0   2   1   1   0   1   1   2   2   0   1   2   1   2   1   1   1   1   2   1   0   1   1   2   1   2   0   1   1   1   1   2   2   2   0   1   0   1   1   1   1   1   1   2   0   1   1   1   1   1   0   1   2   2   0   1   1   2   1   0   0   1   2   2   1   1   1   1   2   2   1   1   2   0   1   1   1   0   1   1   1   0   1   1   2   1   1   2   2   1   1   1   0   1   0   0   2   0   0   1   2   0   1   0   2   1   1   2   1   1   2   0   1   0   1   1   0   1   2   1   1   0   0   0   0   1   1   2   1   0   2   1   1   0   1   1   2   0   1   2   1   1   1   2   2   1   1   0   1   1   1   2   1   2   1   2   2   1   1   0   1   1   2   1   1   2   1   0   1   0   1   1   2   1   1   2   2   1   1   2   2   1
 MK-3-5                 2   1   1   1   1   0   2   1   2   1   1   1   1   0   0   2   0   1   0   2   1   1   0   0   1   2   2   1   1   2   1   2   1   1   1   1   2   1   0   1   0   2   1   1   0   1   1   2   1   2   2   2   0   1   0   1   0   1   1   0   1   2   0   2   1   1   1   0   0   0   2   2   0   1   0   2   1   0   0   1   2   2   1   0   1   0   2   1   1   2   2   0   1   1   1   1   1   1   1   1   1   1   2   1   1   2   2   1   1   1   1   1   0   1   2   0   1   1   2   0   1   0   2   1   1   2   1   1   2   0   0   0   2   1   0   1   2   1   2   0   0   0   0   1   1   2   1   0   2   1   1   0   0   1   2   1   1   2   1   1   1   1   1   1   1   0   1   1   2   2   1   1   1   2   2   1   1   0   2   1   2   0   1   2   1   0   1   0   0   1   1   1   1   2   2   1   1   2   2   1
 MK-3-6                 0   1   1   2   1   0   2   1   2   1   0   1   0   0   0   2   0   1   0   1   1   1   1   1   1   2   1   1   1   2   1   2   1   1   0   1   2   0   0   1   0   2   1   1   0   1   1   2   1   1   2   2   0   1   0   1   0   1   1   0   1   2   0   2   1   1   1   0   0   0   2   2   0   0   0   2   1   0   0   1   2   2   0   0   1   0   2   1   0   2   1   0   1   1   2   1   0   0   1   1   1   0   2   1   1   2   2   1   1   0   1   2   1   1   2   1   1   1   1   0   1   1   2   1   1   2   1   2   1   0   0   0   2   0   1   1   2   0   2   0   0   0   0   1   1   2   1   0   2   2   1   0   1   1   2   1   1   2   2   1   1   1   1   1   1   0   1   1   2   2   1   0   1   2   2   2   1   0   1   1   1   0   0   2   1   0   1   0   0   1   1   1   2   2   2   1   1   2   2   1
 MK-3-7                 0   1   1   2   1   0   2   1   2   0   0   1   0   0   0   2   0   1   0   1   1   2   1   1   1   2   1   1   1   2   1   2   1   1   0   1   2   0   0   1   0   2   1   1   0   1   1   2   1   1   2   1   0   1   1   1   0   1   2   1   2   2   0   2   0   1   2   0   0   0   2   2   0   0   0   2   1   0   0   1   2   2   1   0   1   0   1   1   0   1   1   0   1   1   2   1   1   0   1   1   1   1   1   1   1   1   2   1   2   1   1   2   0   1   2   1   1   1   1   0   1   1   2   1   1   2   1   1   0   1   0   0   2   0   1   1   2   1   2   1   0   0   0   1   1   1   0   0   2   2   1   1   1   1   2   1   1   1   2   1   1   1   1   1   1   0   1   1   2   2   1   0   2   2   1   2   1   0   0   2   1   1   0   2   1   0   1   0   0   1   1   1   2   2   2   1   1   2   2   1
 MK-3-8                 0   1   1   2   1   0   2   1   2   0   1   1   0   1   1   2   0   1   0   1   0   2   1   1   1   2   0   1   1   1   1   1   1   1   0   1   2   0   0   1   0   1   0   1   0   0   1   2   1   1   2   1   0   1   1   1   0   0   2   1   2   2   0   2   0   1   1   0   0   1   2   2   2   0   0   2   1   0   1   1   2   1   1   0   1   0   1   1   1   1   2   0   2   1   2   1   1   0   1   1   1   1   2   1   1   1   2   1   1   1   1   0   0   1   2   1   1   1   1   0   1   1   2   1   2   2   1   1   0   1   0   1   1   0   1   1   2   1   2   2   0   0   1   1   1   1   2   0   0   1   1   1   1   1   2   1   1   0   2   1   2   1   0   0   0   0   1   1   2   2   1   0   1   2   2   2   1   0   0   1   1   1   0   2   1   0   1   1   0   1   2   1   2   2   2   1   0   1   2   1
 MK-3-9                 0   1   1   2   1   0   2   1   1   1   1   1   0   1   1   1   0   1   0   1   1   2   1   1   1   1   0   1   1   1   1   0   1   1   0   1   2   0   0   1   0   1   0   1   0   0   1   2   1   1   2   0   1   1   1   1   0   0   2   1   2   2   0   0   1   1   0   0   0   1   2   2   2   0   0   2   1   1   1   1   2   1   1   0   0   0   1   1   0   1   2   0   2   1   2   1   1   1   1   1   1   1   2   1   1   1   2   1   1   1   0   0   0   1   2   2   1   1   1   0   1   1   2   1   2   2   1   1   0   1   0   1   1   0   1   1   2   1   2   2   0   1   1   1   1   2   2   0   1   1   1   1   1   2   2   1   1   0   2   0   2   1   0   0   1   0   1   1   2   2   1   0   1   2   1   2   1   0   0   1   1   1   0   2   1   0   1   1   0   1   2   1   2   2   2   1   0   1   2   0
 MK-3-10                1   1   1   1   1   0   2   1   1   1   1   1   0   1   0   1   0   1   0   1   1   2   1   1   1   1   0   2   1   1   2   0   1   1   0   1   2   0   1   1   0   1   1   1   0   0   1   2   1   1   2   0   1   1   1   1   0   0   2   1   2   2   0   0   1   1   0   0   0   1   2   2   2   0   0   2   1   0   0   1   2   1   1   0   0   0   1   1   1   1   2   0   2   1   2   1   1   1   1   1   1   1   2   1   1   0   1   1   1   1   0   0   1   1   2   2   1   1   1   0   1   1   2   1   1   2   1   1   0   1   1   1   2   0   1   2   1   1   2   1   0   0   1   1   1   2   2   0   1   1   2   1   1   2   2   1   2   0   1   0   2   1   0   0   1   0   1   1   2   2   1   0   0   2   0   2   1   0   0   1   1   1   0   2   0   0   1   1   0   1   2   1   2   2   2   1   0   1   2   0
 MK-3-11                1   1   0   2   1   1   2   1   1   1   1   1   0   0   0   2   1   1   0   1   1   2   2   1   1   0   0   2   1   1   2   0   1   1   0   1   2   0   2   2   0   1   1   1   0   0   1   1   1   1   2   1   1   2   1   1   0   1   2   1   2   1   0   0   0   0   0   1   0   1   2   2   2   0   0   2   1   0   0   1   1   1   1   0   0   0   1   1   1   1   1   0   2   0   2   1   0   2   0   2   1   1   2   1   1   0   1   1   1   0   0   0   1   0   2   1   1   1   1   0   1   1   2   1   1   1   1   0   0   1   1   1   2   0   1   1   0   1   1   1   0   0   1   1   1   2   2   0   2   1   2   1   0   2   2   0   2   0   1   1   2   1   1   0   1   0   1   1   2   2   1   0   1   2   0   2   2   1   1   1   1   1   0   2   0   0   1   1   0   1   2   1   2   2   2   1   0   2   2   0
 MK-3-12                1   1   1   1   1   1   2   1   1   1   1   1   0   0   0   2   1   1   0   1   2   2   2   1   1   0   0   1   0   1   2   0   1   1   0   1   2   0   2   2   1   1   1   2   0   0   1   1   1   1   2   1   1   1   0   1   0   1   1   1   2   0   0   0   0   0   0   2   0   1   2   2   2   0   0   2   1   0   1   1   2   1   1   0   0   0   1   1   1   1   1   0   2   0   2   1   0   1   0   2   1   1   2   1   0   0   1   1   1   0   1   0   1   0   2   1   1   1   1   0   1   0   2   1   1   1   1   0   0   0   1   0   2   1   1   0   0   1   1   1   2   0   1   1   1   1   2   0   1   1   2   1   0   1   2   0   2   0   1   1   2   1   1   0   1   0   1   1   2   2   1   0   1   2   0   2   1   1   1   1   1   1   0   2   0   0   1   1   0   1   2   1   2   2   2   1   0   2   2   1
 MK-3-13                1   1   1   1   1   0   2   2   1   1   1   1   0   0   0   2   1   1   0   1   2   1   2   0   1   0   1   0   0   1   2   0   1   1   0   0   2   1   0   2   1   1   1   2   0   0   1   1   1   1   1   1   1   1   0   1   0   1   2   1   2   0   0   0   0   0   1   2   0   1   2   2   1   0   0   2   1   1   1   1   2   1   0   0   0   0   1   1   1   2   1   0   2   0   2   1   0   1   0   2   1   1   2   1   0   0   1   1   1   0   1   0   1   0   2   2   1   1   1   1   1   0   2   1   0   1   1   0   0   1   1   0   2   1   1   0   0   2   1   1   2   0   1   2   1   1   1   1   1   2   2   1   0   0   2   0   2   0   1   1   2   1   1   0   1   0   1   1   2   2   1   0   1   2   0   0   1   1   1   2   1   1   0   2   0   1   2   1   0   1   2   1   2   2   2   2   0   2   2   0
 MK-3-14                1   1   1   1   1   0   2   2   1   2   1   1   0   0   0   2   1   1   0   1   2   1   2   0   1   1   1   0   0   1   2   0   2   0   0   1   2   1   1   2   1   0   1   2   0   0   1   1   1   1   1   1   1   1   0   1   1   1   2   1   2   0   0   0   0   0   1   2   1   1   2   2   1   0   0   2   1   1   1   1   2   1   0   0   0   0   1   1   1   2   1   1   2   0   0   2   0   0   0   2   1   1   2   0   0   0   1   1   0   0   1   0   1   0   2   2   2   1   1   2   2   0   2   1   0   1   1   0   0   1   1   0   2   2   2   0   0   2   1   1   2   0   1   2   1   2   1   1   1   2   2   1   1   0   1   0   2   0   1   1   2   1   1   0   1   0   0   1   2   2   1   0   1   1   0   1   1   0   2   2   1   1   0   2   0   1   2   1   0   2   1   1   2   2   1   1   0   1   2   0
 MK-3-15                1   1   1   1   1   0   2   2   1   2   0   1   0   0   0   2   2   2   0   1   2   2   2   1   1   1   1   0   0   0   2   1   2   0   0   1   2   1   1   1   1   0   1   1   0   1   0   1   2   1   1   1   1   1   0   0   0   1   2   1   2   0   0   0   0   0   1   2   2   1   2   2   1   0   1   2   1   1   0   2   2   1   0   0   0   0   1   1   1   2   1   1   2   0   1   2   0   0   0   2   1   1   1   0   0   0   1   2   0   0   1   0   2   2   2   2   2   1   1   1   2   0   2   1   2   0   1   0   0   1   1   0   2   2   2   2   0   2   1   1   2   0   1   2   1   2   2   1   2   1   2   1   1   0   1   1   2   0   1   1   2   1   1   0   1   1   0   1   2   2   1   1   1   1   0   1   1   0   2   2   0   1   0   2   0   1   2   1   1   2   1   1   2   2   1   0   0   1   2   0
 MK-3-16                1   0   1   1   1   0   2   2   1   2   1   1   0   0   0   2   2   2   0   0   1   2   2   1   1   1   1   0   0   0   2   1   2   0   0   1   1   1   0   1   1   1   1   1   1   1   1   1   2   0   1   1   1   1   0   0   0   1   2   0   2   0   0   0   1   0   1   2   1   1   2   2   1   0   1   1   0   1   0   2   1   1   0   0   0   0   1   1   1   2   1   1   2   0   2   2   0   0   0   2   1   1   1   0   0   0   1   2   0   0   1   0   1   2   2   2   2   0   1   1   2   1   2   1   2   0   1   0   0   1   1   0   2   2   2   2   0   2   0   1   2   0   1   2   1   2   2   2   2   0   1   1   1   0   1   1   2   0   1   1   2   1   0   1   1   1   1   1   2   2   1   2   1   1   0   1   1   0   2   2   0   1   0   2   0   1   2   1   1   2   2   1   2   2   1   0   0   2   2   0
 MK-4-1                 0   1   2   1   1   2   1   1   0   1   1   1   2   1   0   0   1   1   1   0   1   1   1   1   0   2   1   0   0   2   0   2   0   2   1   2   2   0   1   1   2   1   1   0   2   1   1   1   1   2   1   0   0   0   2   1   1   1   1   2   1   0   1   1   1   1   1   2   0   2   0   2   0   2   1   1   2   0   1   0   0   2   1   0   2   2   2   1   2   0   0   1   0   2   1   1   2   2   1   1   1   1   0   1   2   0   2   1   2   1   0   1   2   0   2   2   2   0   1   1   2   1   0   1   1   1   0   0   1   2   1   2   0   1   1   2   2   1   0   0   1   1   1   0   1   2   2   1   2   0   2   2   1   1   1   1   2   1   1   1   1   0   2   1   1   1   1   1   1   0   0   2   1   0   1   1   2   1   1   1   1   0   0   2   1   1   0   2   1   2   2   2   0   2   1   0   2   1   1   0
 MK-4-2                 0   0   2   0   1   2   1   1   1   1   2   0   2   1   1   0   1   1   1   0   1   1   1   1   0   2   1   0   1   2   0   2   1   2   1   2   1   0   1   1   2   1   1   0   2   1   1   0   1   2   1   0   0   0   2   1   1   1   1   2   1   1   1   1   1   1   1   1   0   2   0   1   0   2   2   2   1   0   0   1   0   2   2   0   2   2   2   1   2   0   0   2   0   2   1   0   2   2   1   0   1   1   0   1   2   0   2   1   0   1   0   1   2   0   2   2   2   0   1   1   1   1   0   0   1   1   0   0   1   2   1   1   0   1   2   1   2   1   0   0   1   1   0   0   0   1   1   1   2   0   2   2   1   1   1   1   2   1   0   1   1   0   2   1   1   0   1   0   1   0   0   2   1   0   1   1   1   2   1   1   1   1   0   2   1   1   0   2   1   2   2   2   0   2   1   0   2   1   2   0
 MK-4-3                 0   1   2   0   1   1   1   1   1   1   2   0   2   2   1   0   0   1   1   1   1   1   1   1   0   2   1   0   1   2   0   2   1   2   2   2   1   1   1   1   1   0   1   0   1   1   1   0   1   2   1   0   0   0   2   1   1   1   1   2   1   1   1   1   1   1   1   1   1   2   0   1   0   2   2   2   1   0   0   0   0   2   2   1   2   2   1   1   2   0   0   2   0   2   1   0   2   2   1   0   1   1   0   1   2   0   2   1   0   1   0   1   1   0   2   1   2   0   1   1   1   1   0   0   1   0   0   0   1   2   1   2   0   1   1   1   2   1   0   0   1   1   1   0   0   1   0   1   2   0   2   2   1   1   1   2   2   1   0   1   1   0   1   1   1   0   1   0   1   1   0   2   1   0   1   1   1   2   1   0   1   1   1   2   2   1   0   2   1   0   2   2   0   2   1   0   2   1   2   0
 MK-4-4                 0   1   2   0   1   1   1   1   0   1   2   0   1   2   1   0   0   1   2   1   1   1   1   1   1   1   1   0   1   2   0   2   2   2   2   2   1   1   1   1   1   0   1   0   1   1   1   0   1   2   1   0   0   0   2   1   2   1   1   2   1   1   1   1   1   1   1   1   1   2   0   1   1   1   2   2   1   0   1   0   2   2   2   2   2   2   1   1   2   0   0   2   0   2   0   1   2   1   1   0   1   1   0   1   2   0   2   2   0   1   0   1   1   0   2   1   2   0   1   0   1   0   0   0   1   0   0   0   1   2   1   2   0   1   1   0   2   1   0   0   1   2   1   0   0   1   1   1   1   0   2   2   1   1   1   1   2   1   0   2   0   1   1   1   1   0   1   0   1   1   0   2   2   0   1   1   1   2   1   0   2   1   0   2   2   1   0   2   1   0   2   2   0   1   1   0   2   1   2   0
 MK-4-5                 0   1   2   0   2   2   1   1   1   1   2   0   1   2   1   0   0   1   2   1   1   2   2   1   1   1   1   1   1   2   0   2   2   2   1   2   1   1   1   1   1   0   0   0   1   1   1   0   1   2   1   0   0   0   2   1   2   1   1   2   1   1   1   1   1   1   1   1   1   2   0   1   1   1   2   2   1   0   1   0   2   2   2   2   2   2   1   1   2   0   1   1   1   2   0   1   2   0   1   0   1   1   1   1   2   0   2   2   0   1   1   1   1   0   0   1   1   2   1   0   1   0   0   1   1   0   0   1   1   2   1   1   0   1   1   0   2   1   0   1   1   2   1   0   0   1   1   2   2   0   2   2   1   1   2   1   2   1   0   2   0   1   1   0   1   0   1   0   1   1   0   2   2   0   1   1   1   2   1   0   2   1   0   2   2   1   0   1   1   0   2   2   0   0   1   0   2   1   1   0
 MK-4-6                 1   1   2   0   2   2   1   1   1   2   2   0   1   2   1   1   0   1   2   1   1   2   2   1   1   1   1   2   1   2   0   2   2   1   1   2   1   1   1   1   1   1   0   0   1   1   1   0   1   2   1   0   1   0   2   1   2   1   1   2   1   1   1   1   1   1   1   1   1   2   0   1   2   1   2   2   1   1   1   0   2   2   1   2   1   2   1   2   2   1   1   1   1   2   1   1   2   0   1   0   1   1   1   1   2   0   2   2   0   1   1   1   2   0   0   1   1   2   1   0   1   1   0   2   1   0   0   1   1   1   0   0   1   1   2   0   2   1   0   1   1   2   1   1   0   1   1   2   2   0   2   2   1   1   2   2   2   2   0   2   0   1   1   0   0   0   1   0   1   1   0   2   1   0   1   1   1   2   1   0   2   1   0   2   2   1   0   2   1   0   2   2   0   0   1   0   2   1   1   1
 MK-4-7                 2   1   2   1   2   2   1   1   1   0   1   2   1   2   1   1   0   1   2   1   1   2   2   1   1   1   1   1   1   1   0   2   2   1   1   2   1   1   1   1   1   0   1   0   1   1   1   1   1   2   1   0   1   0   2   1   2   1   1   1   1   1   1   1   1   1   1   1   1   2   0   1   2   1   1   2   1   1   1   0   1   2   1   2   1   2   1   1   2   1   1   1   1   2   1   1   2   0   1   0   1   1   1   1   2   0   1   2   0   1   1   1   2   0   0   1   1   1   1   1   1   1   0   2   1   0   0   1   1   1   0   0   2   1   2   1   2   1   1   0   1   1   1   0   0   2   1   2   2   0   2   2   1   1   2   2   2   2   0   2   0   1   1   0   0   0   2   1   1   1   0   2   1   0   1   1   1   2   1   0   2   1   0   2   1   1   0   2   0   0   1   2   0   0   1   0   1   2   1   1
 MK-4-8                 2   1   1   2   2   2   1   1   1   0   1   2   1   1   0   1   1   1   2   0   1   2   2   1   1   1   1   1   1   2   0   2   2   1   1   2   1   1   1   1   1   0   1   0   1   2   1   1   1   2   1   0   1   0   2   1   2   1   1   2   2   0   1   1   1   1   1   1   1   2   0   1   1   0   1   2   1   1   1   0   1   1   1   2   1   2   0   1   2   1   1   2   1   2   1   1   2   0   1   0   1   1   1   1   2   0   1   2   0   1   1   1   2   0   0   1   1   1   0   1   2   1   0   2   1   0   0   1   1   1   0   1   1   1   2   1   2   1   1   1   1   1   1   0   0   2   1   2   2   0   2   2   1   1   1   2   1   1   0   2   0   0   1   0   0   0   2   0   1   1   0   2   1   1   1   1   1   2   1   1   2   1   0   2   1   1   1   2   2   0   1   2   0   0   1   0   1   2   1   1
 MK-4-9                 1   2   2   2   2   2   1   1   1   0   2   2   0   1   0   1   1   1   2   0   1   2   2   1   1   1   1   0   1   1   0   2   2   1   1   2   1   1   2   1   1   0   1   0   1   1   1   1   1   2   1   0   1   0   2   1   2   1   1   2   2   0   1   1   1   1   1   1   0   2   0   1   1   1   1   2   1   1   2   0   1   1   1   2   1   2   0   1   1   2   1   2   1   2   1   1   2   0   2   1   1   1   1   1   2   0   1   2   0   1   1   1   1   0   0   1   1   1   0   1   2   2   0   2   1   0   0   1   2   1   0   1   1   1   2   1   2   0   1   1   1   1   1   0   0   2   0   2   2   0   1   1   1   1   1   2   2   1   0   2   0   0   1   0   0   0   2   0   1   1   0   2   1   0   1   1   2   2   1   1   2   1   0   2   1   1   1   1   2   0   1   2   0   1   1   0   1   2   1   0
 MK-4-10                1   2   2   2   2   1   1   1   1   1   2   2   0   2   0   0   1   1   2   1   1   1   2   1   1   1   1   0   2   1   0   2   1   1   0   2   0   1   2   1   1   0   1   0   1   2   1   1   1   2   1   0   2   0   2   1   2   1   1   2   2   0   1   1   2   1   1   1   0   2   0   1   2   1   0   2   1   1   2   0   1   1   2   1   1   2   0   2   1   2   1   2   1   2   0   1   2   1   1   1   1   1   1   1   1   0   1   2   0   1   1   1   1   1   0   1   1   1   0   1   1   2   0   2   0   0   0   1   2   1   0   1   1   1   2   1   2   0   1   1   1   1   1   1   0   2   1   2   1   0   1   1   1   0   1   2   1   1   0   2   0   0   1   0   1   0   2   0   0   1   0   2   1   0   1   1   2   2   1   2   2   1   1   2   1   1   1   0   2   0   1   2   1   1   1   0   0   2   0   0
 MK-4-11                1   2   1   2   2   2   1   1   0   1   2   2   0   1   0   0   1   1   2   1   1   1   2   1   1   1   1   1   1   1   0   2   1   1   1   2   0   1   1   1   1   0   1   0   1   2   1   1   1   1   1   0   2   0   2   1   2   1   1   2   2   0   1   1   2   2   1   0   1   2   0   0   2   2   0   2   1   1   2   0   1   1   2   1   1   2   0   2   1   2   0   2   1   1   0   0   1   1   1   1   1   1   2   0   1   1   1   2   1   1   1   1   1   1   0   1   1   1   2   1   1   2   0   2   0   0   0   0   2   1   0   0   1   1   2   1   2   0   1   0   1   1   1   0   1   2   1   2   1   0   1   1   1   0   1   2   1   1   2   2   0   0   1   0   1   0   2   0   2   1   0   2   1   0   1   1   2   2   1   2   2   1   1   2   1   1   2   0   2   0   1   1   1   1   1   0   0   1   1   0
 MK-4-12                1   2   1   2   2   2   1   1   0   1   2   2   0   1   0   0   1   1   2   1   1   1   2   1   2   1   1   1   0   0   0   2   2   1   1   2   0   1   1   1   2   0   1   0   1   1   1   2   1   1   1   0   2   0   2   1   2   2   1   2   2   1   1   1   2   2   1   0   1   1   0   0   1   2   0   2   1   1   1   0   1   1   1   2   1   1   0   1   1   2   1   2   1   1   0   0   1   1   1   1   1   1   2   0   1   0   1   2   1   2   1   1   1   1   0   1   2   1   2   1   1   1   0   2   0   0   0   0   2   2   0   0   1   1   2   1   2   0   1   1   1   1   1   0   1   2   1   1   1   0   1   1   1   0   1   1   1   0   2   2   0   0   1   0   1   1   2   0   2   1   0   2   1   0   1   1   1   2   1   2   2   1   1   2   0   1   2   0   2   1   2   1   1   1   1   0   1   1   1   0
 MK-4-13                1   2   1   2   2   2   1   1   1   1   2   2   0   1   0   0   2   1   2   1   0   1   2   1   2   1   1   0   0   0   0   1   2   1   1   1   0   1   1   1   2   0   1   0   1   1   1   2   1   1   2   0   2   1   2   0   2   1   1   1   2   1   1   1   2   2   0   0   1   1   0   0   2   1   0   2   1   1   1   0   1   1   1   1   1   0   0   1   2   1   1   2   1   1   0   0   1   1   1   0   2   0   2   0   1   1   1   2   1   2   1   1   1   1   1   1   2   0   2   1   1   1   0   2   0   0   1   0   2   2   0   0   1   0   2   2   2   0   1   1   1   0   1   1   1   1   1   1   1   0   1   1   1   0   1   2   1   0   2   2   1   1   0   0   1   1   2   0   2   1   0   2   1   0   1   2   2   2   1   2   2   1   1   1   0   1   2   0   1   1   2   1   0   1   0   0   0   1   0   0
 MK-4-14                1   2   1   2   2   2   1   1   1   1   2   1   0   1   0   0   2   2   2   1   0   1   1   2   2   1   1   0   0   0   0   1   2   1   1   1   0   1   1   1   2   0   0   1   1   0   1   2   1   1   2   1   2   2   2   0   2   2   0   1   2   1   1   1   2   2   0   0   1   0   0   0   2   1   0   2   1   0   1   0   1   1   1   1   1   0   0   1   2   1   1   2   1   1   0   0   1   2   1   0   2   0   2   0   1   1   1   2   1   2   1   2   1   1   0   1   2   0   2   0   0   1   0   2   1   0   1   0   1   2   1   0   1   0   2   2   2   1   1   1   1   0   1   0   1   1   0   1   1   0   1   1   1   0   1   2   1   0   2   2   1   1   0   0   0   1   1   0   2   1   0   1   1   0   0   2   2   2   1   2   2   1   1   2   0   1   2   0   1   1   2   0   0   1   0   1   1   1   0   0
 MK-4-15                1   2   0   1   2   2   1   0   1   1   2   1   0   1   0   1   2   2   2   1   0   1   1   1   1   1   1   0   1   0   0   1   1   1   1   1   0   1   1   1   2   1   0   1   1   1   1   2   1   1   2   1   2   2   2   0   2   2   0   1   2   1   1   1   2   2   0   0   1   0   0   1   2   0   1   1   1   0   1   0   1   1   1   1   1   0   0   0   2   2   1   2   1   1   0   0   1   1   0   2   1   0   2   0   1   1   1   2   1   0   0   1   1   1   1   1   2   0   2   0   1   1   0   2   1   0   1   0   1   2   1   0   1   0   2   2   2   1   2   1   0   0   1   0   1   2   0   1   1   0   1   1   1   0   1   2   1   0   2   2   1   1   0   0   0   1   0   0   2   1   0   2   1   0   0   2   2   2   2   2   2   0   1   2   0   1   2   1   1   1   2   0   0   1   0   1   1   1   0   0
 MK-4-16                0   2   0   1   2   2   1   0   1   1   2   1   1   1   0   1   2   2   2   1   0   1   1   1   1   1   1   0   1   0   0   1   1   0   0   0   0   2   1   1   2   0   0   1   1   0   1   2   1   1   2   1   1   2   2   1   2   2   0   1   2   1   1   1   2   2   0   1   2   0   0   1   2   0   1   1   1   0   1   0   1   2   1   2   1   0   0   0   2   2   0   2   1   2   0   0   1   1   0   2   1   0   2   1   1   1   1   2   0   0   0   1   1   1   1   1   2   0   2   0   2   1   0   2   1   0   1   0   0   2   1   0   1   0   2   2   2   0   2   1   0   0   1   0   2   2   0   1   1   0   1   1   1   0   1   2   1   0   1   1   1   1   1   0   0   1   0   0   2   2   0   2   2   0   0   1   2   1   2   2   2   0   1   2   0   0   1   1   1   1   1   0   0   1   0   1   1   1   0   0
 MK-5-1                 0   1   1   0   1   1   1   2   1   1   0   0   2   1   1   0   1   1   0   2   2   2   0   1   1   2   0   2   1   2   0   1   0   1   0   1   2   0   1   2   1   0   0   0   0   1   2   1   1   0   2   0   1   0   1   0   1   2   1   2   0   1   2   2   2   2   0   1   1   1   2   1   1   1   1   1   0   2   1   2   1   2   1   1   1   2   0   1   2   1   1   1   1   1   1   0   2   1   1   0   2   2   1   1   1   1   1   1   1   1   0   1   1   2   2   1   2   1   1   0   2   0   1   2   1   2   1   1   0   2   1   1   1   1   2   1   1   1   2   2   0   1   0   2   0   1   1   1   2   1   2   2   2   1   0   0   0   1   2   1   0   1   2   0   1   1   1   1   1   2   1   0   0   1   2   2   1   0   1   0   1   2   0   1   1   1   1   0   0   0   1   1   1   2   2   2   0   1   1   2
 MK-5-2                 0   1   1   0   1   1   1   2   1   1   0   0   2   1   1   1   1   1   1   2   2   2   1   1   1   2   0   2   0   2   0   1   0   1   0   1   1   0   1   2   0   0   0   0   0   1   2   1   1   0   2   0   1   0   2   0   1   2   1   2   1   1   1   2   1   2   0   1   1   1   2   1   1   1   2   1   1   2   1   2   1   2   1   1   1   2   0   1   2   1   1   1   1   1   1   0   2   1   1   0   2   2   1   1   2   1   1   1   1   0   0   1   1   2   2   1   1   1   1   0   2   1   1   2   1   2   1   1   0   1   1   1   1   1   2   1   1   2   1   1   1   1   0   2   1   0   1   1   1   1   2   2   2   1   0   0   0   1   2   1   0   1   2   0   1   1   1   1   1   2   1   1   0   2   2   2   1   0   1   1   2   2   0   1   1   1   1   0   0   0   1   1   2   1   2   1   0   1   1   2
 MK-5-3                 0   1   1   0   1   1   1   2   1   1   0   0   2   2   1   1   1   1   1   2   2   2   1   1   1   2   0   1   0   1   0   1   0   1   0   1   1   0   2   2   1   0   1   0   1   1   2   1   1   0   2   1   1   0   2   0   1   2   1   1   1   1   1   2   1   1   0   0   1   1   2   1   1   1   1   0   1   2   0   2   1   2   0   1   1   2   0   1   2   1   2   1   1   1   1   0   2   1   1   0   2   2   1   2   2   1   1   2   0   1   0   1   1   1   2   0   2   0   1   1   2   1   1   1   1   2   1   1   0   1   1   1   1   1   2   1   1   2   1   1   1   1   1   1   1   0   1   1   1   1   2   2   2   1   0   0   2   1   2   1   0   2   2   0   1   1   0   1   2   2   1   1   0   2   2   2   1   0   1   0   1   1   1   1   1   1   1   0   0   0   2   1   2   1   2   1   0   2   1   2
 MK-5-4                 0   1   1   0   1   1   1   1   1   1   0   0   2   1   1   1   1   1   1   2   2   1   1   1   1   2   1   1   0   1   0   1   0   1   0   1   1   0   2   2   2   0   1   0   1   1   2   1   1   0   2   1   1   0   2   0   1   2   0   1   1   2   1   2   1   1   0   0   1   1   2   1   2   1   1   0   1   2   0   2   1   2   0   1   1   2   0   1   2   1   2   2   1   2   1   0   1   1   1   0   2   2   1   0   2   1   1   1   0   0   0   1   1   1   2   0   2   0   1   1   1   0   1   1   1   1   1   1   0   1   1   2   1   1   1   1   1   2   1   2   1   1   1   1   1   1   1   1   1   1   2   2   2   1   1   0   2   1   2   1   0   2   2   0   1   1   0   1   2   2   1   1   1   2   1   2   0   0   0   0   1   0   1   1   2   0   1   0   0   0   2   1   2   1   2   1   0   1   0   2
 MK-5-5                 0   0   1   0   1   1   0   1   1   0   1   1   2   2   1   1   1   2   1   2   1   1   1   1   1   2   1   1   0   1   0   1   0   1   0   2   1   1   2   2   2   0   1   1   1   1   2   1   1   1   2   1   1   0   2   0   1   2   0   1   1   1   1   2   1   1   0   0   1   1   2   1   2   0   1   0   0   2   0   2   1   1   0   1   1   2   0   1   1   1   2   2   1   2   1   0   1   1   1   0   2   2   1   0   2   1   1   2   1   0   0   1   1   1   2   0   2   0   1   1   0   0   2   1   1   1   0   1   0   1   2   2   1   1   1   1   1   1   1   1   1   1   0   1   1   1   1   1   0   1   2   1   2   1   1   0   2   1   2   1   0   1   0   0   1   1   1   1   2   2   1   2   1   2   1   1   0   0   0   0   1   0   1   1   2   0   2   0   1   0   0   1   2   1   2   1   1   1   0   2
 MK-5-6                 0   0   1   0   1   1   0   1   1   0   1   0   2   2   1   1   1   2   1   2   1   1   1   1   1   2   1   1   0   2   0   1   0   1   0   2   1   1   2   1   1   1   0   2   1   1   1   1   1   1   2   1   1   1   2   0   2   2   0   1   1   1   1   2   1   1   0   0   1   1   2   1   2   0   1   0   0   2   0   2   1   1   0   0   1   1   0   1   1   1   2   1   2   1   1   0   1   1   1   0   2   2   1   0   2   0   1   1   1   0   0   1   1   1   2   0   2   1   1   1   0   1   2   1   1   1   0   1   0   1   2   1   1   1   1   1   1   0   1   1   1   1   0   1   1   1   1   1   0   1   2   1   2   1   1   1   2   1   0   1   1   1   0   1   1   1   1   2   2   2   1   2   1   2   1   1   0   1   0   0   1   0   1   2   2   1   1   0   0   0   0   1   2   2   2   1   2   1   0   2
 MK-5-7                 1   0   1   0   0   1   0   2   1   0   1   0   2   2   1   1   1   1   1   2   1   1   1   1   2   2   1   1   0   2   0   1   0   1   0   2   0   1   2   1   1   1   1   1   1   1   1   1   0   1   2   1   2   2   2   0   2   2   0   0   1   1   1   2   1   1   0   0   1   0   2   1   1   0   1   1   0   2   0   2   1   1   0   0   1   1   0   1   1   1   2   1   1   1   0   0   1   1   0   0   2   2   2   0   1   0   1   1   1   0   2   1   1   1   2   1   2   1   0   1   0   1   1   1   1   1   0   1   0   1   2   2   1   1   1   1   2   0   1   1   1   2   0   1   0   1   1   1   0   1   2   1   2   1   1   1   2   1   0   1   1   0   0   1   1   1   1   2   2   2   1   2   1   2   0   1   0   1   0   0   1   0   1   2   2   1   1   0   0   0   0   0   2   2   2   2   1   1   0   2
 MK-5-8                 1   0   1   0   0   1   0   1   1   1   0   0   2   2   1   1   1   1   1   1   1   1   0   1   1   2   1   1   0   1   1   1   0   1   0   0   0   1   2   1   2   1   1   1   1   1   1   1   0   1   2   1   2   2   2   0   0   2   0   0   1   1   1   2   1   1   0   0   1   0   2   1   0   0   1   1   0   2   0   2   1   1   0   0   1   1   1   1   1   1   1   1   1   2   0   0   1   1   1   1   2   2   2   1   1   0   1   2   1   0   2   1   1   0   2   1   2   2   1   1   0   1   1   1   1   1   1   0   0   1   2   2   1   1   1   1   2   1   1   1   1   2   0   1   0   1   1   0   0   0   2   1   2   1   1   1   2   1   0   1   0   1   0   1   0   1   2   1   2   2   1   1   1   2   0   1   0   1   0   2   1   0   1   2   2   1   1   0   0   0   0   0   2   1   2   2   1   1   1   2
 MK-5-9                 2   0   1   0   0   1   1   1   1   1   0   0   2   1   1   2   1   1   1   1   0   1   0   1   1   1   2   1   1   1   1   0   0   1   0   0   0   1   2   1   1   1   1   1   1   1   2   1   0   1   2   0   2   2   2   0   0   2   0   0   1   0   1   2   1   1   0   0   1   0   2   1   0   0   1   1   1   1   0   1   1   2   0   0   1   1   1   2   1   1   1   1   1   1   0   0   1   1   1   1   1   2   2   1   1   0   1   2   1   1   2   1   1   0   2   1   2   2   1   1   0   1   1   1   1   2   0   0   0   2   2   2   1   1   1   1   2   1   1   1   1   1   0   0   0   1   1   0   0   0   2   1   2   2   1   1   2   1   0   1   1   1   0   0   0   0   2   1   2   2   1   1   1   2   0   0   0   1   1   1   1   0   1   2   2   1   1   0   1   0   0   0   2   1   2   2   1   1   1   1
 MK-5-10                2   0   1   0   0   1   1   0   1   1   0   0   2   2   1   2   1   1   0   1   0   1   0   1   1   1   2   2   2   1   0   1   0   1   0   0   0   1   2   1   1   1   1   1   1   1   2   1   0   1   1   0   2   2   2   0   1   2   0   1   1   0   1   1   1   1   0   0   0   0   2   1   0   1   2   1   2   1   0   2   1   2   0   0   1   1   2   1   1   1   1   1   1   1   0   1   1   1   1   1   1   2   2   2   2   0   0   2   1   1   2   1   1   0   2   1   2   2   0   1   0   1   1   1   1   1   0   0   0   1   2   2   1   1   0   2   2   1   1   1   1   1   0   0   0   1   1   0   0   0   1   1   2   1   1   1   2   1   0   2   1   0   0   0   0   1   2   1   2   2   1   1   1   1   0   0   0   0   1   1   1   0   2   2   2   1   1   0   1   0   0   0   2   2   2   2   2   1   1   2
 MK-5-11                2   0   1   1   1   1   2   0   0   1   1   0   2   2   1   2   1   1   0   2   0   1   0   1   1   1   1   2   2   1   0   1   1   1   0   0   0   1   2   0   1   1   1   2   1   1   1   1   0   0   1   0   2   2   2   0   1   1   0   1   1   0   2   1   1   1   0   0   0   0   2   1   0   1   2   1   2   1   0   0   1   2   0   1   1   1   2   1   1   1   1   1   1   1   0   1   1   1   1   2   1   2   2   2   2   1   0   1   1   2   2   1   1   1   2   2   2   2   1   1   0   1   1   1   1   1   0   1   0   1   2   2   1   1   0   2   2   1   1   1   2   2   0   0   0   1   0   0   1   0   1   1   2   1   1   1   2   1   1   2   1   0   0   0   0   1   1   1   2   2   1   2   1   1   0   0   0   0   1   0   1   0   2   2   1   1   1   1   1   0   0   0   2   1   2   2   2   1   1   2
 MK-5-12                2   0   1   1   1   1   2   0   0   1   1   0   2   2   1   2   1   0   0   2   1   1   0   1   1   0   1   1   1   1   0   2   1   1   1   0   0   0   1   0   1   1   1   2   1   1   0   2   0   0   1   0   2   2   2   0   1   1   0   1   1   0   2   1   1   0   0   0   1   0   2   1   0   0   2   1   2   1   1   0   1   2   0   2   1   1   2   0   1   1   1   1   1   0   0   1   1   1   2   1   2   2   2   2   2   1   1   1   1   2   1   2   1   1   2   2   2   2   1   1   1   1   2   2   1   1   0   1   0   1   2   2   1   1   0   1   2   1   1   1   1   2   0   0   0   1   0   1   1   1   1   1   2   1   1   1   2   1   1   2   1   0   0   0   0   1   2   1   2   2   1   2   1   0   0   1   0   0   1   0   1   0   1   2   1   1   1   1   1   0   1   0   2   1   2   2   2   1   1   2
 MK-5-13                1   0   0   0   1   1   2   0   0   1   1   0   2   2   1   2   1   0   0   2   1   2   0   1   1   0   1   1   1   1   0   2   2   1   1   1   0   0   1   0   0   1   1   2   1   1   0   2   0   0   1   0   2   2   2   0   1   1   1   1   1   0   2   1   1   0   1   0   1   1   2   1   0   0   2   1   2   1   1   0   1   2   1   2   1   2   2   0   2   1   1   1   1   0   0   1   1   1   2   1   2   2   2   2   2   1   1   1   1   1   1   2   1   1   2   2   1   2   1   2   1   1   1   2   1   1   0   1   0   0   2   2   1   1   0   1   2   1   1   1   1   2   0   1   0   0   0   1   2   0   1   1   1   1   1   1   2   1   1   2   1   0   0   0   0   1   2   1   2   2   1   2   1   0   0   1   0   0   1   0   1   1   0   2   1   1   1   1   1   0   1   1   1   0   1   2   2   1   2   2
 MK-5-14                1   0   1   1   1   0   2   0   1   1   1   0   2   2   1   2   1   0   0   2   1   2   0   2   1   0   1   1   1   1   0   2   2   0   1   1   1   0   1   0   0   1   0   2   1   1   0   2   0   0   1   0   2   2   2   0   1   1   1   1   1   1   2   1   1   1   1   0   1   1   2   1   0   0   2   1   2   1   2   1   0   2   2   2   1   2   2   0   2   2   1   1   1   0   0   1   1   1   1   1   2   2   2   2   2   1   1   1   1   1   1   1   1   1   2   1   2   1   1   2   1   1   0   2   1   2   0   1   0   0   2   2   1   1   0   2   2   2   1   1   1   2   0   2   0   0   0   1   2   0   1   1   0   2   1   2   2   1   1   2   1   0   1   0   0   0   2   2   2   2   1   2   2   0   0   1   0   0   1   0   1   1   1   2   1   1   0   1   1   0   1   1   1   0   1   0   1   1   2   2
 MK-5-15                1   1   1   1   1   1   2   0   1   1   1   0   2   2   1   2   1   0   0   2   2   2   1   2   0   0   1   1   1   0   0   2   1   0   2   1   1   0   1   1   1   1   0   2   1   1   0   2   0   0   1   1   2   2   1   0   1   1   1   1   1   1   2   1   1   1   1   0   1   1   2   1   0   0   2   1   2   1   2   1   0   2   2   1   1   2   2   0   2   2   1   1   1   1   0   1   2   1   1   1   2   2   2   2   2   1   1   1   1   1   1   1   1   1   1   1   2   1   1   2   0   1   1   1   1   2   0   1   0   0   2   2   1   2   1   2   2   2   1   1   1   2   1   2   0   1   0   1   2   0   1   1   0   2   1   2   2   1   1   2   1   0   1   0   0   0   2   2   2   2   1   2   0   1   0   1   0   0   1   1   1   1   1   2   1   1   0   1   1   0   1   1   1   0   1   0   1   0   2   2
 MK-5-16                1   0   1   1   1   1   2   0   1   0   1   0   2   1   1   2   1   0   1   2   2   2   1   2   0   1   1   1   0   0   0   2   1   0   2   1   1   0   1   1   1   1   0   2   1   1   0   0   0   0   1   0   2   2   1   0   1   1   1   1   1   1   2   1   1   2   1   0   2   1   2   0   1   0   2   2   1   2   1   1   1   2   1   1   1   2   1   0   2   2   1   0   1   1   0   1   2   1   1   1   2   2   2   2   2   1   1   1   1   0   1   0   1   1   1   1   2   1   1   2   0   1   1   1   1   2   0   2   0   1   2   2   1   2   0   2   2   2   1   1   1   1   1   2   0   1   0   1   2   0   1   1   0   2   1   2   1   1   1   2   1   0   1   0   0   0   2   1   2   2   2   2   0   1   0   1   0   0   1   2   2   1   1   2   1   1   0   1   1   0   1   1   1   1   1   0   1   0   2   2
 MK-6-1                 0   1   2   1   1   1   1   2   2   1   1   0   0   1   2   0   1   0   1   1   0   0   1   1   0   1   1   1   1   2   2   2   0   1   2   1   2   0   0   0   2   1   0   2   1   2   2   1   0   0   0   2   1   1   2   2   1   0   0   1   1   2   2   0   1   2   1   2   2   1   0   1   1   2   2   2   0   1   0   2   2   1   0   2   0   1   0   1   1   1   0   1   1   1   0   1   1   0   0   1   1   1   1   0   1   0   1   2   1   1   1   2   0   1   2   0   1   1   0   1   1   0   1   2   1   2   1   0   1   1   0   0   2   1   0   2   1   2   0   0   2   1   2   1   2   2   2   1   1   0   1   0   0   1   0   1   2   1   1   2   2   1   1   0   2   2   0   1   0   1   1   1   1   0   1   2   1   0   1   0   2   1   1   1   1   0   0   0   1   1   1   1   0   1   1   1   1   2   2   2
 MK-6-2                 0   0   2   2   1   2   1   2   2   1   1   0   0   1   2   0   1   1   1   2   1   1   0   2   0   0   1   2   1   1   2   2   0   1   1   1   2   0   0   1   1   2   0   1   1   2   2   1   0   0   0   2   1   1   2   2   1   0   0   1   1   2   2   0   1   2   1   2   2   1   0   1   1   2   2   1   0   1   1   2   2   2   0   2   0   1   0   1   0   1   0   1   1   0   0   1   1   0   0   1   2   1   1   0   0   0   1   2   2   1   2   2   0   1   2   0   1   1   0   1   1   1   1   2   1   2   1   0   1   1   0   0   2   1   0   2   0   2   0   0   2   1   2   1   2   2   2   1   1   0   1   0   1   1   0   1   1   1   1   1   2   1   0   1   2   1   1   1   0   1   1   1   1   0   1   2   1   0   1   1   1   1   1   1   1   0   0   0   0   1   2   1   0   1   1   2   1   2   2   2
 MK-6-3                 0   0   0   2   1   2   1   2   2   1   1   1   1   1   2   0   1   1   1   2   1   2   0   2   0   0   1   2   1   1   2   1   0   1   1   1   2   0   0   1   1   2   1   2   1   2   2   1   1   0   0   1   1   1   2   1   1   0   0   1   1   2   2   1   1   2   1   2   2   1   0   1   1   2   2   1   0   1   1   2   2   2   1   2   0   1   0   1   0   2   1   1   0   1   0   1   0   1   1   1   2   1   1   0   1   0   0   2   2   1   2   1   0   1   2   1   2   1   0   1   1   1   2   2   1   2   1   0   1   1   0   0   2   1   0   2   0   2   0   2   1   0   2   1   2   2   2   1   1   0   2   0   1   1   0   1   1   1   1   1   2   1   0   1   2   1   1   0   0   0   1   2   0   0   1   1   2   0   2   1   1   1   0   1   1   0   0   0   0   1   2   1   0   1   1   1   1   2   2   2
 MK-6-4                 1   0   0   2   1   2   1   2   1   1   0   1   0   1   0   0   1   1   1   1   1   2   0   2   0   0   1   1   1   0   2   2   1   1   1   1   2   0   0   1   1   2   1   1   1   2   2   1   0   0   0   0   1   0   2   1   1   0   0   1   1   2   1   0   1   2   1   2   2   1   0   1   0   2   2   2   0   1   1   2   2   1   1   1   0   1   0   1   0   2   1   1   0   1   0   1   1   1   1   1   1   1   0   0   1   0   0   1   2   1   2   1   0   1   2   1   2   1   0   1   1   1   2   2   1   1   1   0   1   1   0   0   1   1   0   2   0   2   2   2   1   0   2   1   2   2   2   1   1   0   2   0   1   1   0   1   0   1   0   2   2   1   0   1   2   0   1   1   0   1   1   2   1   1   1   1   2   0   2   2   1   1   0   1   2   0   0   0   0   1   2   1   0   1   1   1   0   1   2   2
 MK-6-5                 1   0   0   2   1   2   1   2   1   1   1   1   0   1   0   0   0   0   2   0   1   2   0   2   0   1   1   1   2   0   2   2   1   0   0   1   2   0   0   1   1   2   1   1   1   1   2   1   0   0   1   0   1   0   2   1   1   0   0   1   1   2   1   0   1   1   1   2   2   1   2   1   0   2   2   2   1   1   1   2   1   1   1   1   0   1   0   1   0   2   1   2   0   0   0   1   1   1   1   1   1   0   0   0   1   0   0   1   2   1   1   1   0   1   2   1   2   1   0   1   1   1   2   1   1   1   1   0   1   1   0   0   1   2   1   2   0   1   2   2   0   0   1   1   2   2   2   1   1   0   2   0   0   1   0   1   0   1   0   2   2   1   0   0   2   0   1   1   0   1   0   2   1   1   1   2   2   0   2   2   1   1   0   0   2   0   0   0   0   1   2   1   0   1   1   1   0   1   2   2
 MK-6-6                 1   0   1   2   1   2   1   2   1   1   1   1   0   1   1   0   0   0   2   0   1   1   0   2   1   0   1   1   2   0   2   2   0   0   0   1   2   1   0   1   1   2   1   1   0   0   2   1   1   0   1   0   1   0   2   0   1   0   0   1   1   2   1   0   0   1   1   2   2   1   2   1   0   0   2   2   1   1   1   2   1   1   1   0   0   1   0   1   0   2   0   2   0   0   0   1   1   1   2   1   1   0   0   0   2   0   0   1   2   1   1   0   0   1   2   1   2   1   0   1   1   1   2   1   1   0   0   1   1   1   0   0   2   2   2   2   0   1   2   2   0   0   2   1   2   2   2   1   1   0   2   0   0   1   0   1   1   1   0   2   2   1   1   0   2   0   1   1   0   1   0   1   1   1   1   1   2   0   2   2   1   1   1   0   2   0   0   0   0   1   2   1   0   1   2   2   0   1   2   2
 MK-6-7                 1   0   2   2   1   2   1   2   1   1   1   1   0   1   1   0   0   0   2   0   2   0   0   2   1   0   0   1   2   0   2   2   0   0   0   2   2   1   0   1   1   1   1   2   0   0   2   1   1   0   0   1   0   0   1   0   1   0   0   1   1   2   1   0   1   1   1   2   2   1   2   1   0   0   2   2   1   1   0   2   1   1   2   2   1   1   0   1   0   2   0   1   0   1   0   1   1   2   2   1   1   0   0   0   2   0   0   0   2   1   1   0   0   1   2   2   2   1   0   1   0   1   2   1   1   1   0   1   2   1   0   1   2   2   2   2   0   1   1   2   0   1   2   1   2   2   1   1   1   0   2   0   0   1   0   1   1   1   0   2   2   1   1   0   2   0   1   1   0   1   1   2   1   1   0   1   2   0   2   2   0   1   1   0   2   0   0   0   0   1   2   1   0   1   2   1   0   1   2   2
 MK-6-8                 1   0   2   2   1   2   1   2   1   1   2   1   0   1   1   0   0   0   2   0   2   0   0   2   1   0   0   1   2   1   2   2   0   1   0   1   2   1   0   1   1   1   1   2   0   0   2   1   1   0   0   1   0   0   0   0   1   0   0   1   1   1   2   0   1   1   1   2   2   1   2   1   0   0   2   2   1   2   0   1   0   1   2   2   1   0   0   2   0   1   0   1   0   2   1   1   1   2   2   1   1   0   1   0   1   0   0   0   1   1   1   0   0   1   2   2   2   1   0   1   1   1   2   1   1   1   0   1   1   1   0   1   2   2   2   2   0   1   1   2   1   1   1   1   2   2   1   1   1   0   2   1   0   1   0   1   0   1   1   2   2   1   1   0   2   0   2   1   0   0   1   2   1   1   1   1   2   1   1   2   0   1   1   0   1   0   0   0   1   0   1   1   0   1   2   1   1   2   1   1
 MK-6-9                 1   0   2   2   0   1   1   2   1   1   0   1   0   1   2   0   0   0   2   0   2   0   0   1   0   1   0   2   2   1   2   2   1   1   0   1   1   1   0   0   1   1   1   2   1   0   2   1   1   1   0   1   1   0   0   0   1   0   1   1   1   1   2   0   1   1   2   2   2   1   1   1   0   0   2   2   1   2   0   0   1   1   2   2   1   1   0   1   0   1   1   1   0   1   1   1   1   1   2   1   1   1   1   0   1   0   0   0   1   1   1   0   1   2   2   2   2   1   0   0   1   1   2   1   1   2   0   1   1   1   1   1   2   2   2   2   0   1   1   2   1   1   1   1   2   2   1   1   0   0   2   1   0   1   0   1   0   1   1   2   2   1   1   0   2   0   1   1   0   0   1   2   0   1   1   1   2   0   0   2   1   0   1   0   1   1   0   0   2   0   1   1   0   1   2   1   1   2   1   1
 MK-6-10                1   0   2   2   0   1   1   2   1   1   0   1   0   1   2   0   0   1   2   0   2   0   1   0   0   0   0   2   2   1   2   2   1   1   1   1   1   1   0   0   2   0   1   2   0   0   2   1   1   1   0   1   1   0   1   0   1   1   1   1   0   2   2   0   1   2   2   2   2   1   1   1   0   0   2   2   1   2   1   0   1   1   2   2   1   1   1   1   0   1   1   1   0   1   2   1   1   1   2   1   1   1   1   0   1   0   0   0   1   1   1   0   1   2   2   1   2   1   1   0   1   2   2   1   1   2   0   1   1   1   1   1   2   2   1   2   0   1   1   1   1   1   1   1   2   1   1   1   0   0   2   1   0   1   0   1   0   1   1   2   1   1   1   1   2   0   1   1   0   0   1   2   0   1   1   1   2   0   0   2   1   0   0   0   1   1   0   0   2   0   1   1   0   1   2   1   1   2   1   1
 MK-6-11                1   0   2   2   0   1   1   2   1   1   0   1   1   1   2   0   0   1   2   1   1   0   1   0   0   0   0   2   2   1   1   1   1   1   1   1   2   1   0   1   2   0   1   2   0   0   2   1   1   1   1   1   1   0   1   0   1   0   1   0   0   2   2   0   1   2   2   2   2   1   1   1   1   0   2   2   1   2   1   0   1   1   2   2   1   1   1   1   0   1   1   1   0   2   2   1   1   0   2   1   1   1   0   0   0   1   0   1   1   0   1   0   1   2   2   1   1   1   1   0   1   2   0   1   1   2   0   1   1   1   1   1   0   2   1   1   0   1   1   1   1   2   1   2   2   0   0   1   0   0   2   1   1   1   0   1   0   2   1   2   1   1   1   1   1   0   1   1   0   0   2   2   1   1   1   1   1   0   1   2   1   1   0   0   1   1   0   0   2   0   1   1   1   1   2   2   1   1   1   1
 MK-6-12                0   0   2   2   0   1   1   2   0   1   0   1   1   1   2   0   0   1   2   1   0   0   1   1   0   0   0   2   1   1   1   1   1   1   0   1   2   1   0   0   2   0   1   2   1   0   2   0   1   1   1   1   1   1   1   0   1   0   1   0   0   2   1   0   0   2   2   2   2   0   1   1   0   1   1   2   1   1   1   0   1   1   2   2   1   1   1   1   0   1   1   1   0   2   1   1   1   0   2   1   1   1   0   0   0   1   0   1   1   2   1   0   1   2   2   1   1   1   1   1   2   1   0   1   1   2   0   1   1   1   1   1   0   2   1   2   0   1   0   1   1   2   0   1   2   0   0   1   0   0   2   1   1   1   0   1   0   2   0   1   1   1   1   1   1   0   2   1   0   1   2   1   1   1   1   0   2   1   1   2   1   1   0   0   1   2   0   0   2   0   1   0   1   1   2   2   1   1   1   1
 MK-6-13                0   0   1   2   0   1   1   2   0   1   0   1   1   1   2   0   1   1   2   1   0   0   1   1   0   0   0   2   1   1   1   2   1   1   0   2   2   1   0   0   2   0   1   2   1   0   2   1   1   1   1   1   1   1   1   0   1   0   2   0   0   2   1   0   1   2   2   2   2   0   1   1   0   1   1   2   0   1   1   0   1   1   2   2   1   1   1   0   0   1   1   1   1   2   1   1   2   0   2   1   1   1   0   0   0   1   0   1   1   2   1   0   1   2   2   2   1   1   1   1   2   1   0   2   1   2   0   1   1   1   1   1   0   1   1   2   0   1   1   1   1   2   0   1   2   0   0   1   1   0   2   1   1   1   0   2   0   2   0   2   1   1   1   0   2   0   2   1   1   2   2   1   1   1   1   0   2   1   1   1   1   1   1   1   1   2   0   1   2   0   1   0   1   1   2   2   1   1   1   1
 MK-6-14                1   0   1   2   0   0   1   2   0   1   0   1   1   0   2   0   2   2   2   1   0   0   1   1   1   0   0   2   1   1   2   2   1   2   0   2   2   0   0   1   2   0   1   2   1   0   2   1   1   1   1   1   1   1   1   0   1   0   2   0   0   2   1   1   1   2   2   2   1   0   1   1   0   1   1   2   0   1   1   0   1   1   2   2   0   0   1   0   0   1   1   1   1   2   1   1   0   0   2   1   1   1   0   0   0   1   0   2   2   2   1   0   1   2   2   2   1   2   0   1   1   1   0   2   1   2   0   1   1   1   1   1   0   1   1   2   0   1   1   1   1   2   0   1   1   0   0   1   1   0   2   1   1   1   0   2   0   2   0   1   1   2   1   0   2   0   2   1   1   2   1   2   1   1   1   0   2   1   1   0   1   1   1   1   2   2   0   1   1   0   1   0   1   1   2   2   1   1   0   1
 MK-6-15                1   0   1   2   2   2   1   2   0   1   0   1   0   0   2   0   2   2   2   1   0   2   0   1   1   0   0   2   0   1   2   2   1   2   0   2   2   0   0   1   2   0   2   2   1   0   2   1   1   1   2   0   2   1   1   0   2   0   1   0   0   2   1   1   1   2   2   1   1   0   1   1   1   0   1   2   0   1   1   0   1   1   2   2   0   0   0   1   0   1   1   1   0   2   1   2   0   0   2   0   0   1   0   0   1   1   0   2   0   1   1   0   1   2   2   2   1   2   1   1   1   1   1   2   1   2   0   1   1   0   0   1   0   1   1   2   0   1   1   0   1   2   0   1   1   0   0   1   1   0   2   1   1   1   1   2   0   2   0   1   1   1   1   0   1   0   2   1   1   1   1   2   1   0   1   1   2   1   1   0   1   1   1   1   1   2   0   1   1   0   1   0   1   2   1   2   1   1   0   1
 MK-6-16                1   0   1   2   2   2   1   2   0   1   0   1   0   0   2   0   2   2   1   1   0   2   0   1   1   0   0   2   0   1   2   2   1   1   0   2   1   0   0   1   2   0   1   2   1   0   2   0   1   1   2   1   2   1   1   0   2   0   1   0   0   2   1   1   1   2   1   1   1   0   1   2   1   0   0   2   0   2   1   0   1   1   2   2   0   0   0   1   0   1   1   1   0   2   2   2   2   0   1   0   0   1   0   0   1   1   0   2   0   1   1   1   2   2   2   2   1   2   1   1   1   2   1   1   0   2   0   1   1   1   0   1   0   1   1   2   0   1   1   0   1   2   0   0   1   0   0   1   0   0   2   1   1   1   1   2   0   2   0   1   1   1   1   1   1   0   2   1   1   1   1   2   1   0   1   1   2   1   1   0   1   1   1   1   2   2   0   1   1   0   1   0   2   1   1   0   1   1   0   1
 
!****************************************** Phenotypic Data **********************************************************
!-100.0 is resevred for missing phenotype
SimulatedTrait1         9.9263    9.3079    9.7639   11.4164   10.0398    9.9451    8.6365    9.0559    9.5246    9.6649   10.1859    9.0606    9.5482    9.0089    8.0505   10.9979   10.3705   11.3012    9.1007   10.2192   10.6643    9.6514   10.8464   11.7732   10.3352   10.8340   10.1841    9.2293    9.2002   10.5616    9.8014   10.8415    9.9463    9.1917    8.2931    9.0515   11.8218    9.8082    7.1719    9.4468    9.7211   10.1991   10.3766    9.6576   11.2186   11.0844   10.6173    9.7358   10.1369    8.9104    9.7107    8.7861   10.8083    9.8554    9.3355   10.0308   10.0622    9.8662   10.4136    9.5849   10.3585   10.2988   10.5482   10.6424    8.5596   10.8171    9.5340    9.9037    9.6863    9.0923   10.6241    9.8243    9.4539    9.1256    9.9859    9.3971   10.0273    7.9664   11.7316   10.4193    9.3161   11.1056   11.2687   11.3448    9.0767    9.3127    8.2285   10.9980   11.2798    9.3314   10.1795    9.5318    9.5105    9.9890    9.4524   10.9787   10.9828   12.5139   10.2120    9.0964   11.9310   10.2234   10.8214   10.7547   10.3560    9.7703    9.8400    9.0033    8.0502   11.4517   10.0133    9.1470    9.4698   11.2581   10.2296   10.2406   10.3042   10.2797    8.7766    7.5167   11.8323    9.0765   10.9475    9.8010   10.3819    9.3400    9.8858   10.5396   10.6341   10.1006   10.6419    9.8857    8.7111   10.1995    9.9236    9.8055   11.7935    9.0791    9.9117    7.8674   10.1517    9.3175    8.0920   11.0282   10.7667   10.9450   10.5706   10.4174    9.7476    9.5487   10.9004   10.3495   10.4934    9.8482   11.7695   11.9273   11.2217   10.5819    7.0284   10.6047   10.5601    9.7397   11.3885   11.7811    8.9010    7.7121   10.6375    9.6844   10.7787    9.6859    9.8603    9.5938    8.9203    9.1199    9.7552    9.0341    9.0760    9.0031   10.2908   10.9830    8.5397    9.0684    9.3976    9.0058    8.6117    9.1194    8.8863   10.0550    9.7345   10.3241   11.7605   10.0725    9.1909   10.3741   10.0498    9.2485    8.9097    9.8786   10.5839    8.9394
 
