# Supplementary material for: Inclusive Composite Interval Mapping of QTL by Environment Interactions in Biparental Populations
Source: PLoS One. 2015 Jul 10;10(7):e0132414. doi: 10.1371/journal.pone.0132414 (PMC4498613; doi:10.1371/journal.pone.0132414)
Supplement: S2 File — (ZIP) [file pone.0132414.s002.zip › F2 population/e=1/run_00115.met]

!**********************Note: lines staring with "!" are remarks and will be ignored in the program********************
!*********************************General Information**********************************
!Assuming F1 = P1 x P2, populations available in QTL IciMapping are: 
!  1, P1BC1F1 = P1 x F1, the first backcrossing where P1 is used as the recurrent parent;
!  2, P2BC1F1 = P2 x F1, the first backcrossing where P2 is used as the recurrent parent;
!  3, F1DH, F1-derived doubled haploids; 
!  4, RIL or F1RIL, recombination inbred lines through the repeated selfing of F1;
!  5, P1BC1RIL, recombination inbred lines through the repeated selfing of P1BC1F1;
!  6, P2BC1RIL, recombination inbred lines through the repeated selfing of P2BC1F1;
!  7, F2, the selfing generation of F1;
!  8, F3, the selfing generation of F2;
!  9, P1BC2F1, the second backcrossing where P1 is used as the recurrent parent; 
! 10, P2BC2F1, the second backcrossing where P2 is used as the recurrent parent;
! 11, P1BC2RIL, recombination inred lines through the repeated selfing of P1BC2F1; 
! 12, P2BC2RIL, recombination inred lines through the repeated selfing of P2BC2F1; 
! 13, P1BC1F2, the selfing generation of P1BC1F1; 
! 14, P2BC1F2, the selfing generation of P2BC1F1; 
! 15, P1BC2F2, the selfing generation of P1BC2F1; 
! 16, P2BC2F2, the selfing generation of P2BC2F1; 
! 17, P1BC1DH, P1BC1F1-derived doubled haploids; 
! 18, P2BC1DH, P2BC1F1-derived doubled haploids; 
! 19, P1BC2DH, P1BC2F1-derived doubled haploids; 
! 20, P2BC2DH, P2BC2F1-derived doubled haploids; 
   7      !Mapping Population (see remarks above)
   2      !Mapping Function (1 for Kosambi; 2 for Haldane; 3 for Morgan)
   2      !Marker Space Type (1 for intervals; 2 for positions)
   1      !Marker Space Unit(1 for centiMorgans; 2 for Morgan)
   6      !Number of Chromosomes (or Linkage Groups)
 200      !Size of the mapping population
   1      !Number of environments
 
!***************************************** Chromosomes and Linkage Maps **********************************************
!Chromosome                 NumMarkers
-CH1                        16
-CH2                        16
-CH3                        16
-CH4                        16
-CH5                        16
-CH6                        16
!Linkage map (Marker name followed by position or the interval length)
 MK-1-1                1     0.000
 MK-1-2                1    10.000
 MK-1-3                1    20.000
 MK-1-4                1    30.000
 MK-1-5                1    40.000
 MK-1-6                1    50.000
 MK-1-7                1    60.000
 MK-1-8                1    70.000
 MK-1-9                1    80.000
 MK-1-10               1    90.000
 MK-1-11               1   100.000
 MK-1-12               1   110.000
 MK-1-13               1   120.000
 MK-1-14               1   130.000
 MK-1-15               1   140.000
 MK-1-16               1   150.000
 MK-2-1                2     0.000
 MK-2-2                2    10.000
 MK-2-3                2    20.000
 MK-2-4                2    30.000
 MK-2-5                2    40.000
 MK-2-6                2    50.000
 MK-2-7                2    60.000
 MK-2-8                2    70.000
 MK-2-9                2    80.000
 MK-2-10               2    90.000
 MK-2-11               2   100.000
 MK-2-12               2   110.000
 MK-2-13               2   120.000
 MK-2-14               2   130.000
 MK-2-15               2   140.000
 MK-2-16               2   150.000
 MK-3-1                3     0.000
 MK-3-2                3    10.000
 MK-3-3                3    20.000
 MK-3-4                3    30.000
 MK-3-5                3    40.000
 MK-3-6                3    50.000
 MK-3-7                3    60.000
 MK-3-8                3    70.000
 MK-3-9                3    80.000
 MK-3-10               3    90.000
 MK-3-11               3   100.000
 MK-3-12               3   110.000
 MK-3-13               3   120.000
 MK-3-14               3   130.000
 MK-3-15               3   140.000
 MK-3-16               3   150.000
 MK-4-1                4     0.000
 MK-4-2                4    10.000
 MK-4-3                4    20.000
 MK-4-4                4    30.000
 MK-4-5                4    40.000
 MK-4-6                4    50.000
 MK-4-7                4    60.000
 MK-4-8                4    70.000
 MK-4-9                4    80.000
 MK-4-10               4    90.000
 MK-4-11               4   100.000
 MK-4-12               4   110.000
 MK-4-13               4   120.000
 MK-4-14               4   130.000
 MK-4-15               4   140.000
 MK-4-16               4   150.000
 MK-5-1                5     0.000
 MK-5-2                5    10.000
 MK-5-3                5    20.000
 MK-5-4                5    30.000
 MK-5-5                5    40.000
 MK-5-6                5    50.000
 MK-5-7                5    60.000
 MK-5-8                5    70.000
 MK-5-9                5    80.000
 MK-5-10               5    90.000
 MK-5-11               5   100.000
 MK-5-12               5   110.000
 MK-5-13               5   120.000
 MK-5-14               5   130.000
 MK-5-15               5   140.000
 MK-5-16               5   150.000
 MK-6-1                6     0.000
 MK-6-2                6    10.000
 MK-6-3                6    20.000
 MK-6-4                6    30.000
 MK-6-5                6    40.000
 MK-6-6                6    50.000
 MK-6-7                6    60.000
 MK-6-8                6    70.000
 MK-6-9                6    80.000
 MK-6-10               6    90.000
 MK-6-11               6   100.000
 MK-6-12               6   110.000
 MK-6-13               6   120.000
 MK-6-14               6   130.000
 MK-6-15               6   140.000
 MK-6-16               6   150.000
!*********************************** Marker Types ********************************************************************
!Co-dominant marker: When heterozygote F1 is present, P1 is coded as 2, F1 is coded as 1, and P2 is coded as 0; Otherwise, P1 is coded as 2, and P2 is coded as 0. 
!Dominant marker: When heterozygote F1 is present, P1 and F1 are coded as 12, and P2 is coded as 0; Otherwise, P1 is coded as 2, and P2 is coded as 0.  
!Recessive markers: When heterozygote F1 is present, P1 is coded as 2, and F1 and P2 are coded as 10; Otherwise, P1 is coded as 2, and P2 is coded as 0. 
!Missing marker is coded as -1. 
 MK-1-1                 1   1   1   0   0   0   2   1   2   1   2   1   1   1   1   1   1   1   1   1   2   0   0   1   1   1   1   2   1   1   1   1   1   2   1   1   1   1   0   2   0   1   1   2   1   2   2   1   1   0   1   1   0   0   1   2   0   1   1   1   1   1   1   1   2   1   1   1   1   1   2   0   0   1   0   1   2   1   2   0   1   2   2   1   1   2   0   2   0   1   0   1   0   1   2   2   0   2   2   2   0   2   1   1   2   1   1   1   1   0   1   2   2   0   1   0   2   0   1   0   1   1   0   0   2   2   2   2   1   2   1   1   2   1   2   0   2   1   0   2   2   2   1   1   0   0   1   1   2   1   0   0   1   1   2   0   1   1   0   1   1   1   0   1   0   0   1   1   0   1   1   2   1   1   2   2   0   2   1   2   2   1   2   1   1   1   1   0   0   0   1   0   1   1   1   1   1   0   1   1
 MK-1-2                 2   1   2   1   0   0   2   2   1   1   2   1   1   1   1   1   1   1   1   1   2   0   1   1   1   1   1   2   1   1   1   1   1   2   1   1   1   1   0   2   0   1   1   2   0   2   2   1   1   0   1   1   0   0   1   2   0   1   1   1   2   1   1   1   2   1   1   1   1   1   2   0   1   2   0   2   2   1   2   0   1   2   1   2   1   2   1   2   1   1   0   1   0   1   2   2   0   2   1   2   0   2   1   1   2   0   1   0   2   0   1   2   2   0   1   1   2   0   1   0   1   2   0   0   2   2   2   2   1   2   1   1   2   1   2   0   2   1   0   2   2   2   1   0   0   0   0   1   2   1   0   0   1   1   2   1   1   1   0   1   1   1   0   1   0   0   1   1   0   0   1   2   1   1   2   2   0   2   1   1   2   1   2   0   1   1   1   0   0   0   1   1   1   1   0   1   1   0   1   1
 MK-1-3                 2   1   2   1   0   0   2   2   0   1   2   1   1   1   0   1   2   1   1   1   1   1   2   0   2   1   1   2   1   1   1   2   1   2   1   1   0   1   0   1   1   2   1   2   0   2   2   1   1   0   1   1   1   0   1   0   0   0   2   1   2   1   1   1   2   1   1   1   1   1   2   0   1   2   0   2   2   1   2   0   2   2   1   2   1   2   1   1   1   1   1   1   0   1   2   2   1   2   1   2   0   2   1   1   2   1   1   0   2   0   1   2   2   0   1   1   2   0   0   0   1   2   0   0   2   2   2   2   1   2   1   1   2   2   2   1   2   1   0   2   2   1   1   1   0   0   0   1   2   1   0   1   1   1   2   1   1   1   0   1   1   1   0   1   0   0   2   1   0   0   1   1   0   1   1   2   1   2   2   1   2   1   2   0   1   1   2   0   0   0   1   1   1   1   0   1   1   0   1   1
 MK-1-4                 0   1   2   1   0   0   2   2   0   1   2   0   1   0   0   1   2   1   1   0   1   1   2   0   2   1   1   2   1   1   1   2   1   2   1   1   0   1   0   1   1   1   1   2   0   2   2   1   1   0   1   1   1   1   1   0   0   0   2   1   2   1   1   2   2   1   1   1   1   1   2   0   1   2   0   2   2   2   2   0   1   2   1   1   1   1   1   1   1   1   1   1   0   1   2   2   1   2   2   2   0   2   1   1   2   1   1   0   2   0   1   2   1   0   1   0   2   0   0   0   1   2   0   0   1   2   2   2   1   2   1   1   2   2   2   1   2   0   0   2   2   1   1   0   0   0   0   1   2   1   0   2   1   1   2   1   0   1   0   1   1   1   0   0   0   0   1   1   0   1   1   1   0   1   1   2   1   2   2   1   2   1   2   0   1   0   2   1   0   0   1   1   1   0   0   1   1   0   1   2
 MK-1-5                 0   1   2   1   0   0   2   2   0   1   2   0   1   0   0   1   1   0   1   0   1   1   2   0   1   1   1   2   1   1   1   1   1   2   1   1   0   1   0   1   2   1   1   1   2   2   2   1   1   1   1   1   1   1   1   1   1   0   2   1   1   1   0   2   2   1   1   1   2   1   2   0   1   1   0   2   2   2   2   0   1   2   1   1   1   1   1   1   1   1   1   1   0   1   2   2   1   2   2   2   0   2   0   0   2   1   1   1   2   0   1   2   1   1   0   0   2   1   0   0   1   2   0   0   1   2   1   2   1   2   1   2   2   2   2   1   2   1   0   2   2   1   1   0   0   0   0   1   2   1   0   2   2   1   1   1   0   1   0   1   1   1   1   0   0   0   1   1   0   1   2   1   0   0   1   2   1   1   2   1   2   1   2   0   0   1   2   1   0   0   1   1   1   0   0   1   1   0   1   2
 MK-1-6                 0   1   2   1   0   0   2   2   0   1   2   0   1   0   1   1   1   0   1   0   1   0   2   0   0   1   1   2   1   1   1   1   1   2   1   2   0   1   0   1   2   1   1   1   1   1   2   1   0   1   1   1   1   1   1   1   1   1   2   1   1   1   0   2   2   2   1   1   2   1   2   0   1   1   0   2   2   2   2   0   1   1   1   1   1   1   1   1   1   1   1   1   0   1   2   2   0   2   2   2   0   1   0   0   2   1   1   1   2   0   1   2   1   1   0   0   2   2   1   0   1   2   1   1   1   2   1   2   1   2   1   2   1   2   2   1   2   1   0   2   1   1   1   1   0   1   0   1   1   1   1   2   1   1   1   1   0   1   0   1   1   1   1   1   0   0   0   1   0   1   2   1   0   0   0   2   2   1   2   1   2   0   2   0   1   2   1   1   0   1   1   1   1   1   0   0   1   0   1   2
 MK-1-7                 0   0   1   1   0   1   2   2   0   1   2   1   1   0   0   1   2   0   1   0   1   0   2   1   0   1   1   2   1   1   1   1   1   2   1   2   0   2   0   1   2   1   0   1   1   0   1   1   1   1   1   1   1   1   1   1   1   1   2   1   1   1   0   2   2   2   1   1   2   2   2   0   1   2   0   2   2   2   2   0   1   1   1   1   1   1   1   1   1   1   1   1   0   2   2   2   1   2   2   2   0   1   0   0   2   1   1   1   2   0   1   2   1   1   0   0   1   2   2   0   1   2   1   1   1   1   1   2   2   1   1   2   0   2   1   2   1   2   0   2   1   1   1   0   0   0   1   1   1   1   1   2   0   1   1   1   0   1   0   1   1   1   1   1   0   0   0   0   0   1   2   1   0   0   0   2   2   0   1   1   2   0   2   0   1   2   1   1   0   1   1   1   1   1   0   0   1   0   1   1
 MK-1-8                 1   0   1   1   1   1   2   2   0   1   2   2   1   0   0   0   2   1   1   0   1   0   1   1   1   1   1   1   1   2   1   1   1   2   1   2   1   2   0   1   1   0   1   1   1   1   0   1   2   1   2   1   1   1   1   1   1   1   2   0   1   1   0   1   2   2   1   0   2   2   2   1   0   2   1   2   1   2   2   0   1   1   1   1   2   1   1   1   2   1   1   1   1   2   2   2   1   2   2   1   0   2   1   0   2   0   1   1   2   0   1   2   2   1   1   0   1   2   1   0   1   2   1   1   1   1   1   2   2   1   1   2   0   1   1   1   1   2   0   1   1   1   0   0   0   0   1   1   1   2   1   2   0   1   1   2   1   1   0   1   1   1   1   1   0   0   0   0   0   1   2   0   0   1   0   2   2   0   1   1   2   0   2   1   1   2   1   1   0   1   1   0   0   1   1   0   1   0   2   1
 MK-1-9                 1   0   2   0   1   1   1   2   0   1   2   2   1   0   0   0   2   2   0   0   1   0   1   1   1   1   1   1   1   2   1   1   1   1   1   2   1   0   0   1   1   1   1   1   1   1   0   1   2   1   2   1   1   1   1   1   1   1   2   0   1   0   0   1   2   2   1   1   2   2   2   1   0   2   1   2   1   2   2   0   1   1   2   1   2   2   1   1   2   1   1   1   1   2   2   2   1   1   2   0   0   1   1   0   2   0   1   2   2   0   1   2   2   1   1   1   1   2   1   0   1   2   1   1   1   0   1   2   2   2   1   2   0   1   1   1   1   2   0   1   1   1   0   1   0   0   1   1   1   2   1   2   0   1   0   1   1   1   0   2   1   1   1   1   0   0   1   0   1   1   1   1   0   1   0   2   2   0   0   1   1   0   2   1   2   2   1   1   0   1   1   1   0   1   1   0   0   0   2   1
 MK-1-10                1   1   2   0   1   1   1   2   1   1   1   2   1   1   0   0   1   2   1   0   1   0   1   1   1   1   1   1   1   1   1   1   1   1   1   2   0   0   0   1   1   1   1   1   1   2   0   1   2   1   2   1   1   1   1   2   2   1   2   1   1   0   1   0   2   2   1   1   2   1   2   0   0   2   1   2   1   1   2   0   1   1   2   1   2   1   2   1   2   0   1   1   1   2   1   2   1   1   1   0   1   2   0   1   2   0   1   2   2   0   2   2   2   1   1   0   1   2   1   0   1   2   2   1   1   0   1   2   2   1   2   2   0   1   1   1   2   2   0   1   1   1   0   2   0   0   2   1   1   2   1   2   2   1   0   1   1   1   0   2   1   1   2   1   1   0   1   0   1   1   1   1   1   1   0   2   2   0   1   1   2   0   2   1   2   2   1   1   0   1   1   0   1   1   2   0   0   1   2   1
 MK-1-11                1   1   2   1   1   1   1   2   0   1   1   2   1   2   0   0   1   2   0   1   1   0   1   1   0   1   1   1   1   1   1   1   1   1   1   2   0   0   1   1   1   1   1   1   1   2   0   1   2   1   1   1   1   1   1   2   2   1   2   2   1   0   1   0   2   2   0   1   2   1   2   0   0   2   1   2   1   0   1   0   1   1   2   1   2   1   1   0   2   1   0   1   1   2   2   2   1   1   1   0   0   1   0   1   1   1   1   2   2   0   2   2   2   1   1   0   1   2   1   0   1   1   2   1   1   0   1   2   1   1   1   2   0   1   1   1   2   2   0   1   1   1   0   2   0   0   2   1   2   2   1   2   2   1   0   1   1   1   0   2   1   1   2   0   1   0   1   0   1   1   1   1   1   1   0   2   2   0   1   1   2   0   2   1   2   2   1   0   0   1   2   0   1   1   2   0   0   1   2   1
 MK-1-12                1   1   2   1   1   1   1   2   0   1   1   2   1   2   0   0   1   2   0   1   1   0   1   1   1   1   1   1   1   1   1   2   1   1   1   1   0   0   1   1   1   2   1   1   1   2   0   1   1   1   1   1   2   1   2   2   2   2   2   2   1   0   1   0   2   2   0   1   2   2   1   0   0   1   1   2   1   0   1   0   1   1   2   1   2   1   1   0   2   2   0   2   1   2   1   2   1   1   0   0   0   1   0   1   1   1   1   2   1   0   2   2   2   0   1   0   1   2   1   0   1   0   2   1   1   0   1   2   1   2   0   1   0   1   1   1   2   2   1   1   1   2   1   2   0   0   2   1   1   2   1   2   2   1   0   0   1   1   0   2   1   0   1   0   1   0   2   0   1   1   1   1   1   1   0   2   2   0   1   1   2   0   1   1   2   2   1   0   0   1   2   0   1   1   2   0   1   1   2   1
 MK-1-13                1   1   2   1   1   1   2   2   0   1   1   2   1   2   0   0   1   2   0   1   0   0   0   1   1   2   1   1   1   1   1   1   1   2   1   1   0   0   1   1   0   1   1   1   1   2   0   1   1   1   2   1   2   1   2   2   1   2   2   2   1   1   1   0   2   2   0   1   2   2   0   0   0   1   1   2   1   0   1   0   0   1   2   1   2   1   0   0   2   1   1   2   1   2   1   2   1   1   0   0   0   1   0   1   1   1   1   2   1   0   2   2   2   1   1   0   1   1   1   0   1   2   2   1   1   0   1   2   1   2   0   1   0   2   1   1   2   1   1   1   1   2   1   2   0   0   2   1   1   0   0   2   2   1   0   0   1   1   0   2   1   0   2   0   1   0   1   1   1   1   1   1   1   1   0   1   2   0   1   1   2   0   1   1   2   2   1   1   0   1   2   0   1   1   2   0   1   1   2   1
 MK-1-14                1   1   2   1   1   2   2   2   0   0   1   2   1   2   0   0   1   2   0   1   1   0   0   2   1   2   1   1   1   1   1   1   1   2   1   1   0   0   1   1   1   1   2   1   1   2   0   1   1   1   2   0   2   1   2   2   1   2   2   2   1   1   1   0   2   2   0   1   2   2   0   0   0   0   1   2   1   0   2   0   0   1   2   1   2   1   0   0   2   1   2   1   1   2   1   2   1   1   0   0   0   1   0   1   1   1   1   2   1   1   2   2   1   1   1   0   1   0   1   0   0   2   2   0   1   0   1   2   2   2   0   1   0   2   1   1   2   1   1   1   1   1   1   2   0   0   1   0   1   0   0   2   1   1   0   0   1   2   0   2   0   0   2   0   1   0   1   1   1   2   0   1   1   1   0   1   2   0   1   1   2   0   1   1   2   2   1   0   0   1   2   0   1   1   1   0   1   1   2   1
 MK-1-15                1   2   2   1   1   2   2   2   0   0   1   2   2   2   0   0   1   2   0   1   1   0   0   2   1   2   1   1   1   1   1   0   1   2   0   1   1   0   1   1   0   1   2   1   1   2   1   1   1   1   2   0   1   1   1   2   1   2   2   1   1   1   1   0   2   2   0   1   2   2   0   0   1   0   1   1   1   1   2   1   0   1   2   1   2   1   0   0   2   1   2   2   1   2   1   2   1   1   0   1   0   1   0   1   1   1   1   1   0   1   2   2   0   1   2   1   1   0   1   0   0   2   2   0   1   0   1   2   2   1   0   2   0   2   1   1   2   1   1   1   2   1   1   2   0   0   1   0   1   0   0   2   1   1   0   0   1   2   0   1   0   0   2   0   1   0   1   2   1   2   0   0   1   1   1   1   2   0   1   1   2   0   2   1   2   2   1   0   0   1   1   0   1   1   1   0   1   1   2   2
 MK-1-16                1   2   1   1   1   2   2   2   0   1   1   2   2   1   0   0   1   2   0   1   1   1   0   1   2   2   1   1   1   2   1   0   1   1   0   1   1   0   1   1   0   1   2   1   1   2   1   1   1   1   2   0   1   2   1   2   1   1   2   1   1   1   1   0   2   2   0   1   2   2   0   1   1   0   1   1   1   2   2   1   0   1   2   1   1   1   0   0   2   1   2   1   1   2   1   2   1   1   0   1   0   1   0   1   1   1   1   1   0   1   2   2   2   1   2   2   1   0   1   0   0   2   2   0   1   0   1   2   2   1   0   2   0   2   1   1   1   1   2   1   2   0   1   2   0   0   0   0   1   0   0   2   1   2   0   1   2   2   0   1   2   0   2   0   1   0   2   2   1   2   0   0   1   1   1   1   2   0   1   1   2   0   2   1   2   2   1   0   0   1   1   0   0   1   1   0   2   2   2   2
 MK-2-1                 2   2   1   0   2   1   2   0   2   1   2   0   2   2   1   1   2   1   2   1   2   0   1   0   2   1   1   0   2   1   0   2   1   2   0   1   1   1   1   1   1   1   2   1   0   2   0   2   2   1   2   1   1   1   2   1   1   1   0   1   1   1   1   1   2   2   0   0   1   2   1   1   1   1   2   0   2   2   1   0   2   1   2   2   1   1   1   2   0   1   0   2   1   0   2   2   1   0   0   2   0   0   2   2   1   2   2   1   1   2   2   2   2   2   0   2   1   1   0   0   2   2   0   1   0   2   1   1   1   0   0   1   0   2   1   1   2   1   0   1   1   1   0   0   2   1   1   0   1   0   2   1   1   1   1   2   1   0   2   1   1   1   0   1   0   0   2   2   2   0   2   0   1   1   0   1   2   1   2   1   1   2   1   0   1   1   1   2   2   0   1   0   2   1   2   2   2   2   1   1
 MK-2-2                 2   1   1   0   2   1   2   0   2   2   2   0   2   2   1   1   2   1   2   1   2   1   1   1   2   1   1   0   2   1   0   1   1   2   0   2   1   2   1   1   2   1   2   1   0   2   0   0   2   1   2   1   1   2   2   1   0   1   1   1   1   1   1   0   2   2   1   1   1   2   2   1   1   0   2   0   2   1   1   0   2   1   2   2   1   1   1   2   0   1   1   2   1   0   2   2   1   0   0   2   1   0   2   2   1   2   1   1   1   1   1   2   2   2   0   2   1   1   0   0   2   2   0   1   1   2   1   1   1   0   0   1   0   1   1   2   2   2   0   1   1   1   0   0   1   2   1   0   1   0   2   2   1   1   1   2   1   0   2   1   1   1   0   1   1   0   1   2   2   0   2   0   1   1   0   1   2   1   1   1   1   2   1   0   1   1   1   2   2   0   1   1   2   1   2   2   2   2   1   1
 MK-2-3                 2   1   2   0   1   1   2   0   2   2   2   0   2   2   1   1   2   2   2   1   2   1   1   1   2   1   1   0   1   1   0   1   1   2   0   2   1   2   1   1   2   1   1   1   1   1   0   0   2   0   2   1   1   1   2   1   0   1   1   2   1   0   1   1   2   2   1   1   1   2   2   1   1   1   2   0   2   1   1   0   1   1   2   1   1   1   1   2   0   1   1   2   1   0   2   2   1   0   0   2   1   1   2   2   1   2   1   1   2   1   1   1   2   2   0   2   1   1   1   1   2   2   0   1   1   2   2   0   1   0   0   1   0   1   1   2   2   2   1   0   1   0   0   0   1   2   0   0   1   0   2   1   1   1   1   2   1   0   1   1   2   1   0   1   1   0   1   1   2   0   1   0   1   1   0   1   2   1   2   0   1   2   2   0   1   1   1   2   2   0   1   1   2   0   2   2   2   2   0   1
 MK-2-4                 2   1   2   0   1   1   2   0   2   2   1   0   2   2   1   1   2   1   2   1   2   1   1   1   1   1   1   0   1   1   1   1   1   2   0   2   1   2   1   1   2   1   1   1   1   1   0   1   2   0   2   1   1   1   2   1   0   1   1   2   1   2   1   1   2   2   1   0   1   2   2   1   2   1   1   0   2   1   1   0   2   1   2   1   1   0   1   1   0   1   0   2   1   0   2   1   1   0   0   2   1   1   2   1   1   2   1   1   2   1   1   1   2   2   0   2   2   1   1   1   1   2   0   0   1   2   2   0   2   0   0   1   0   1   1   2   2   2   1   0   1   0   0   0   2   2   0   0   1   1   2   1   1   1   1   2   1   0   1   1   2   1   0   1   1   0   1   1   2   1   1   0   1   1   0   1   2   1   2   1   1   2   2   0   1   1   0   1   2   0   1   1   2   0   2   2   2   2   0   0
 MK-2-5                 2   1   2   0   1   0   1   0   2   2   1   0   2   2   1   1   2   1   2   1   2   2   1   1   1   1   1   0   1   1   1   1   1   2   0   2   1   2   1   1   1   1   1   1   1   1   0   1   2   0   2   1   0   1   2   1   0   1   1   2   1   2   1   1   1   2   1   0   1   2   2   1   2   1   1   0   2   2   1   0   2   1   2   1   1   0   1   1   0   1   1   2   1   0   2   1   1   0   0   2   1   1   2   1   0   2   2   1   2   2   1   1   2   2   1   2   2   1   1   1   1   2   0   0   1   2   2   0   2   0   0   1   0   1   1   2   2   2   1   1   1   0   0   0   2   2   0   1   1   2   2   1   2   1   1   1   1   0   1   1   2   1   0   1   1   0   0   1   2   1   1   0   2   1   0   1   2   2   1   1   1   2   2   1   2   0   0   1   2   0   1   1   2   0   2   2   2   1   0   0
 MK-2-6                 2   1   2   0   1   0   1   0   2   2   1   1   2   2   1   0   2   1   1   1   2   2   1   1   1   1   1   0   1   1   1   0   1   1   0   2   1   2   1   2   1   2   1   1   1   1   0   1   1   0   2   1   1   1   2   1   0   1   1   2   1   2   1   1   1   2   1   0   1   2   2   1   2   1   2   1   2   2   2   0   2   0   2   1   1   1   1   1   0   1   1   2   1   0   2   1   1   0   1   2   1   0   2   2   0   1   1   1   2   2   1   1   2   2   1   2   2   1   0   1   1   1   0   1   1   2   1   0   2   0   0   1   0   1   1   2   1   2   1   1   1   0   0   0   2   2   1   1   1   2   2   1   2   1   1   1   1   0   1   1   2   1   0   1   1   0   0   1   1   1   1   0   2   2   0   1   2   2   1   2   1   2   2   1   2   0   0   1   1   0   1   1   2   0   1   2   2   1   0   0
 MK-2-7                 2   1   2   0   1   1   1   1   2   2   2   1   1   2   0   0   2   1   1   1   2   2   1   0   1   0   1   0   1   1   1   0   1   1   0   1   1   2   1   2   1   2   1   1   1   1   0   1   1   0   2   1   2   1   2   1   0   1   1   2   1   1   1   1   2   2   1   0   1   2   2   1   1   2   2   1   2   2   2   0   1   0   2   1   1   0   1   1   0   1   1   1   1   0   2   1   1   0   1   2   0   0   2   2   0   1   1   1   2   2   1   1   2   2   1   1   2   1   0   1   0   1   0   1   1   1   1   1   2   0   0   1   0   1   1   2   1   2   1   1   1   0   0   0   2   2   1   1   1   2   1   1   1   1   1   1   1   1   1   1   2   1   1   1   2   0   0   1   1   0   1   0   2   1   0   1   1   1   1   2   1   2   2   0   1   0   0   1   1   0   1   1   2   0   1   2   2   1   0   0
 MK-2-8                 1   1   2   1   1   1   0   1   2   2   2   1   1   2   0   0   2   1   1   1   2   2   1   0   1   0   2   1   1   0   1   0   1   1   0   1   1   1   1   2   1   2   1   1   1   1   1   0   1   1   2   1   1   1   2   1   0   1   1   2   1   2   1   0   2   2   1   0   1   2   2   1   1   2   2   1   2   2   2   0   1   0   2   1   1   0   1   1   1   1   1   1   1   0   2   1   1   0   1   2   0   0   2   2   1   2   1   1   2   2   1   1   2   2   1   1   2   1   1   1   0   1   0   1   1   1   1   2   2   0   1   1   0   1   1   2   2   2   2   2   1   0   2   1   1   2   1   1   1   1   1   2   1   1   2   1   1   1   2   1   1   1   1   1   2   0   0   1   1   0   1   0   2   1   0   1   0   1   1   2   1   2   2   0   1   0   0   1   1   0   1   1   2   0   1   2   2   1   0   0
 MK-2-9                 2   0   2   1   1   1   0   2   2   2   2   1   1   2   0   0   2   1   1   1   2   2   1   0   1   0   2   1   1   0   1   1   0   1   0   1   1   1   1   2   1   2   1   1   1   1   1   0   1   1   2   1   1   2   2   1   0   1   1   2   1   2   1   0   2   2   2   0   1   2   2   1   1   2   2   1   2   1   2   0   1   0   2   1   1   0   1   2   0   0   0   1   1   0   2   1   1   0   1   1   0   0   2   2   2   1   2   1   2   2   1   2   2   2   1   1   1   1   1   0   1   1   0   1   1   1   1   2   1   1   1   1   0   1   1   2   1   2   2   2   1   0   2   1   1   2   1   1   1   1   1   2   1   1   2   2   1   1   2   1   1   0   1   1   2   1   0   1   1   0   1   0   1   1   0   2   0   1   1   2   1   2   2   0   1   1   0   1   1   0   1   1   2   1   1   1   1   1   0   0
 MK-2-10                2   0   1   2   1   1   0   1   2   2   2   2   1   1   0   0   2   1   1   1   2   2   0   0   1   0   1   1   0   0   1   1   0   1   0   1   1   1   1   2   1   0   1   1   1   1   1   0   1   1   2   1   1   2   2   1   0   1   1   2   1   2   1   0   1   2   2   0   1   2   2   1   1   2   2   1   0   1   2   0   1   1   2   1   1   1   1   2   0   0   0   1   1   0   2   2   1   0   2   1   0   0   2   1   2   1   2   1   2   2   1   2   2   1   1   1   1   1   2   0   1   1   0   1   2   1   1   2   1   1   1   1   0   0   2   2   1   2   2   2   1   0   2   1   1   2   1   1   1   1   1   2   1   0   1   2   1   1   2   1   1   0   1   1   2   1   0   1   1   0   1   0   1   1   0   2   0   1   1   2   1   1   2   0   1   1   0   1   2   1   1   0   2   1   1   1   1   1   0   0
 MK-2-11                2   0   2   1   1   1   0   1   1   2   2   2   1   1   0   0   1   0   1   1   2   2   0   0   1   0   1   2   1   1   1   1   0   1   0   1   1   2   1   1   1   1   1   0   1   1   1   0   1   1   2   1   1   1   2   1   0   2   1   2   1   2   1   0   1   2   1   0   1   2   2   1   1   1   1   1   2   0   2   1   1   1   2   1   1   1   2   1   0   0   0   1   1   0   2   2   1   0   2   1   0   0   1   1   1   1   2   0   2   2   1   2   2   1   1   1   1   1   2   0   1   0   0   1   2   1   1   2   1   1   0   1   0   0   2   1   1   2   2   2   1   0   1   1   1   2   1   1   1   2   1   2   1   0   1   2   1   1   2   1   1   0   1   1   2   1   1   1   1   0   1   0   1   1   1   2   0   1   1   2   0   1   2   1   1   1   0   2   2   1   1   0   2   1   1   2   2   1   0   0
 MK-2-12                2   0   2   1   2   1   0   1   1   2   2   2   1   1   0   0   2   0   1   0   2   2   0   0   1   0   1   2   1   1   1   1   0   2   0   1   1   2   0   1   1   1   1   1   1   1   1   0   0   1   2   1   1   1   1   1   1   2   1   2   1   2   1   0   1   1   1   2   1   2   2   1   1   1   0   1   2   1   2   0   1   0   2   1   1   1   2   1   1   1   0   1   1   0   2   2   1   0   2   0   0   1   1   0   1   1   2   0   2   1   1   1   1   1   1   1   1   1   2   1   1   0   1   2   2   1   1   2   1   1   0   2   0   0   1   1   1   1   2   1   1   0   1   1   2   2   1   1   0   2   1   2   0   0   1   2   1   1   1   1   1   1   1   1   2   1   1   1   1   0   1   0   1   0   1   2   0   1   1   2   0   1   2   1   1   1   0   2   2   1   1   0   2   1   1   2   2   1   0   0
 MK-2-13                2   0   2   1   2   1   0   2   1   2   2   2   2   0   1   0   2   0   1   0   2   1   0   0   1   0   1   1   2   2   1   1   1   0   0   0   1   1   0   1   1   2   0   1   1   1   1   1   1   1   2   1   1   0   1   1   1   1   1   2   1   2   1   0   1   1   1   1   1   2   1   1   1   1   0   1   2   1   2   1   1   0   1   1   1   1   2   1   1   1   1   1   1   0   2   2   0   1   2   1   0   1   1   0   1   1   1   0   2   1   1   1   1   1   1   1   1   1   2   1   1   0   1   2   2   1   2   2   1   1   1   2   0   0   1   1   1   1   2   1   1   1   1   2   2   2   1   2   0   2   1   2   0   0   2   2   1   1   1   1   1   1   0   1   2   1   1   1   1   0   0   0   1   1   1   2   0   2   1   2   0   1   2   1   1   1   0   2   2   1   1   1   0   1   1   2   2   1   0   0
 MK-2-14                2   0   2   1   2   1   0   2   0   2   2   1   1   0   1   0   2   0   1   0   2   1   0   1   1   0   1   0   2   2   1   0   1   0   0   0   1   1   0   1   1   2   1   1   1   0   1   1   1   1   2   1   1   0   1   1   1   1   1   2   1   1   1   0   1   1   1   1   1   2   1   1   1   1   0   1   1   0   2   1   0   0   1   1   1   1   2   1   1   1   1   2   1   0   2   2   0   1   2   1   0   1   1   0   0   1   1   0   2   1   1   2   2   1   1   1   1   1   2   1   0   1   1   2   2   1   2   2   1   1   1   2   0   0   1   1   1   2   2   1   1   2   1   2   2   2   1   2   0   2   1   2   0   0   2   2   1   1   1   1   1   1   0   0   2   1   1   1   1   0   0   0   1   0   0   2   0   2   1   2   0   1   2   1   1   1   0   2   1   1   0   1   1   0   1   1   2   1   0   0
 MK-2-15                2   0   2   1   2   1   1   2   0   2   1   2   1   0   2   0   2   0   1   0   2   1   1   1   1   0   1   0   1   1   1   0   2   0   0   0   1   1   2   1   1   2   1   1   1   0   1   1   1   1   2   1   1   0   1   1   1   1   1   2   1   1   2   0   1   1   0   2   1   2   1   1   1   1   0   1   2   0   2   0   0   0   1   1   2   1   1   0   1   1   1   2   1   0   2   2   0   1   2   1   1   1   1   0   0   1   2   0   1   0   1   2   2   1   0   1   1   1   1   1   0   1   1   2   1   0   1   2   1   1   1   2   1   0   1   1   0   2   2   1   2   2   1   2   2   2   1   2   0   2   1   1   0   0   2   1   0   1   1   1   1   1   0   0   1   1   1   1   0   1   0   0   1   0   0   2   0   2   1   2   0   1   2   0   1   1   0   2   2   1   1   1   1   0   1   1   2   1   0   0
 MK-2-16                2   0   2   0   2   1   1   2   0   2   1   1   1   0   2   1   2   0   0   0   1   2   1   1   1   0   1   1   1   1   0   0   2   0   1   0   1   1   1   1   1   2   1   1   1   0   1   1   2   0   2   0   1   0   1   1   0   1   1   2   1   1   2   0   1   1   0   2   1   2   1   1   1   1   0   1   2   0   1   0   0   0   1   1   0   1   1   0   1   1   1   2   1   0   2   2   0   1   2   1   1   1   1   0   0   1   2   0   1   0   1   2   2   1   0   1   0   1   1   1   1   1   1   1   0   0   1   2   1   1   1   2   1   1   1   1   0   2   2   1   2   0   1   2   2   2   1   2   0   2   2   1   1   0   1   1   0   0   1   1   1   1   1   0   1   1   1   1   0   1   0   0   1   0   0   2   1   2   1   2   1   2   2   1   1   1   0   2   2   1   1   1   1   0   0   1   1   1   0   1
 MK-3-1                 1   2   1   1   0   1   1   2   0   1   2   1   2   1   0   0   1   1   2   0   1   1   2   1   1   2   2   1   1   1   2   0   2   1   1   0   2   1   0   0   0   1   1   2   2   1   0   0   1   0   1   0   2   1   2   0   1   1   1   1   1   2   1   0   0   0   0   2   0   1   1   2   1   1   1   2   2   1   2   2   0   0   2   1   1   1   1   1   0   0   2   1   1   0   2   0   1   2   0   1   2   0   0   2   1   0   1   0   2   1   0   2   2   1   2   1   2   1   0   0   1   1   1   1   0   1   2   0   1   1   1   1   2   2   1   1   0   0   2   2   1   1   0   1   0   2   1   1   1   1   1   1   0   2   1   0   2   1   1   0   2   2   1   1   0   0   2   2   1   1   1   2   0   1   2   1   2   2   2   1   1   1   0   2   1   1   0   0   0   0   2   1   0   1   0   0   2   1   2   0
 MK-3-2                 1   2   1   1   0   1   1   1   1   1   2   1   1   1   1   0   2   1   2   0   1   1   1   1   1   2   2   1   0   2   2   0   2   2   1   0   2   1   1   1   0   1   1   2   1   1   0   0   1   0   1   0   2   1   1   0   1   1   1   2   1   1   1   1   0   1   0   2   0   1   1   1   1   1   1   2   2   1   2   2   0   1   2   1   2   1   1   2   0   0   2   1   1   0   2   1   1   2   0   1   2   1   0   1   1   0   1   0   2   1   0   2   2   1   2   1   2   1   0   0   1   1   1   1   0   1   2   0   1   1   1   1   2   2   1   1   0   1   2   2   2   1   0   1   0   1   1   1   1   1   1   1   0   1   1   0   2   1   1   0   2   2   1   1   0   1   2   1   1   1   1   2   0   1   2   1   2   1   2   1   1   1   0   1   2   1   1   0   0   0   2   1   0   1   1   0   2   1   2   0
 MK-3-3                 1   2   1   1   0   1   1   1   1   2   2   1   1   1   1   0   1   1   2   0   1   1   1   1   1   2   1   1   0   2   2   0   1   2   0   0   1   1   1   1   0   1   1   2   1   1   0   0   1   0   1   0   2   1   1   0   1   1   2   2   1   1   1   1   0   2   0   2   0   1   1   1   1   1   1   2   2   1   2   2   0   1   2   1   2   1   1   2   0   0   2   1   1   0   2   1   1   1   0   1   2   1   0   1   1   0   1   1   2   1   0   2   2   1   1   1   2   1   1   0   1   1   1   1   0   1   2   0   1   1   1   0   2   2   1   1   0   0   2   2   2   1   0   1   0   1   2   1   1   1   1   2   1   2   1   0   2   1   2   0   1   2   1   1   0   1   2   1   1   1   1   2   0   1   1   1   2   1   2   1   2   1   0   1   2   1   1   0   0   0   2   2   0   1   1   1   2   1   2   0
 MK-3-4                 1   1   1   1   0   2   1   0   2   2   2   1   1   1   1   0   1   1   2   0   1   1   1   1   1   2   1   1   0   2   2   0   1   2   0   0   1   1   1   1   0   1   1   2   2   1   0   0   2   0   1   0   2   2   1   0   1   1   2   2   1   2   0   1   0   2   0   2   0   1   1   2   1   1   1   2   2   1   1   2   1   1   2   1   2   1   2   2   0   0   2   0   1   0   2   1   0   1   0   1   2   1   0   1   1   0   1   1   2   1   0   2   2   1   1   1   2   1   1   1   1   1   0   1   0   1   2   0   1   1   1   0   2   2   1   2   1   0   2   2   2   1   0   1   0   1   2   1   1   1   1   2   1   2   1   0   1   1   2   0   1   2   1   1   0   0   2   1   1   1   1   2   0   1   1   1   2   1   2   1   2   1   0   1   2   2   1   0   0   0   2   1   0   1   1   1   2   1   0   0
 MK-3-5                 1   1   0   1   0   2   1   0   2   2   2   1   1   1   1   0   1   1   2   0   1   1   0   1   1   2   1   0   0   1   2   0   1   1   1   0   1   2   1   1   0   1   2   2   2   1   0   0   0   0   1   0   2   2   1   0   1   1   2   2   1   2   0   1   0   1   0   2   1   1   2   2   0   2   1   2   2   1   1   2   1   0   2   1   2   1   2   2   0   0   2   0   1   0   1   1   0   1   0   1   1   1   0   1   1   0   1   1   2   1   0   2   2   1   2   0   2   1   0   1   0   1   1   1   1   1   2   0   1   1   1   1   1   2   1   2   2   0   2   2   2   1   0   1   0   1   1   2   1   1   0   2   1   2   1   0   1   1   2   0   1   2   1   1   0   1   2   0   1   2   1   0   1   1   1   1   2   1   2   1   2   1   0   1   2   2   1   1   0   0   2   1   0   1   1   1   2   0   1   0
 MK-3-6                 0   1   1   1   0   2   1   0   2   2   2   1   1   1   1   0   1   1   1   0   1   1   0   1   1   2   1   0   1   1   1   0   1   1   1   0   1   2   0   1   0   1   2   2   2   2   0   0   2   0   2   0   2   2   1   0   1   1   2   2   1   2   0   1   0   1   0   2   1   1   2   2   0   2   1   1   1   2   1   2   1   0   1   2   2   1   0   2   0   0   1   0   2   0   1   0   0   1   0   2   1   1   0   1   0   0   1   1   2   1   1   2   2   1   2   0   2   1   0   1   0   1   2   0   1   1   2   0   1   1   0   1   1   2   2   2   2   0   2   2   2   2   0   1   1   2   2   2   1   1   0   2   1   1   1   0   2   0   2   0   1   2   1   1   0   1   2   1   1   2   1   0   1   1   1   1   1   1   2   1   2   1   0   0   2   2   1   1   0   0   2   1   0   1   1   1   2   0   1   0
 MK-3-7                 0   1   2   1   0   2   2   1   2   2   1   1   1   1   1   0   1   1   2   0   1   1   0   0   1   2   1   0   0   1   0   0   1   1   0   0   1   2   0   1   0   1   2   2   1   2   1   0   2   0   2   0   2   1   1   0   1   0   1   2   1   2   0   1   0   0   0   1   1   1   1   2   0   2   1   1   1   2   1   2   1   0   1   2   1   1   0   2   0   0   1   0   2   1   0   0   0   1   0   2   1   1   1   1   0   1   0   0   2   1   1   2   2   1   1   0   2   0   0   1   0   1   1   0   1   1   2   0   1   0   0   1   1   0   2   2   2   0   2   2   2   2   0   1   1   2   1   2   1   1   0   1   1   1   2   0   2   1   2   0   1   2   1   1   0   1   2   1   0   2   1   0   1   1   1   1   1   1   2   1   1   1   0   0   1   2   1   1   0   0   1   1   0   0   2   1   2   1   1   0
 MK-3-8                 0   1   2   1   1   2   1   1   2   2   1   0   1   1   1   0   1   1   2   0   0   1   0   0   1   2   1   0   0   0   1   0   1   0   0   0   2   2   0   1   0   1   2   2   1   1   1   0   2   1   2   0   1   1   2   0   1   0   1   2   2   2   0   1   0   0   0   1   1   1   1   1   0   2   1   1   1   1   1   2   1   1   1   2   1   1   0   2   0   0   1   0   2   1   0   0   0   1   1   2   1   1   1   1   0   0   0   0   2   1   1   2   2   1   1   0   1   0   1   1   1   0   1   0   1   1   2   1   2   0   0   1   1   0   2   1   1   0   2   2   2   2   0   1   1   1   1   2   1   1   1   1   0   1   2   0   2   0   2   0   1   2   1   1   0   1   2   1   0   1   1   0   1   1   1   1   1   1   2   1   1   0   0   0   1   2   1   1   0   1   1   1   1   0   2   0   2   1   1   0
 MK-3-9                 0   1   2   1   1   2   1   1   2   2   1   0   1   1   1   0   1   1   2   0   0   1   0   0   1   2   1   0   1   0   1   0   1   0   0   1   2   1   0   1   0   2   2   2   1   2   1   0   2   2   1   0   0   2   2   1   1   0   1   2   2   2   0   2   0   0   0   1   0   1   0   1   1   1   1   1   1   1   1   2   1   1   1   2   1   1   0   2   0   0   1   0   2   1   0   0   0   1   1   2   1   1   1   0   0   0   0   0   2   1   1   2   1   1   1   0   1   0   1   1   0   0   1   0   1   1   2   1   2   0   0   1   1   0   2   1   1   0   2   2   2   1   0   1   2   1   1   2   2   1   2   1   0   1   2   0   2   1   2   0   1   2   1   1   0   1   0   1   1   1   1   0   1   1   1   1   1   1   2   1   1   0   0   0   1   2   0   1   0   1   1   1   1   0   1   0   2   1   1   0
 MK-3-10                0   1   2   1   1   1   2   1   2   2   1   0   1   1   1   1   0   1   2   0   0   1   0   1   1   2   1   0   2   0   1   0   1   0   0   1   1   1   0   0   0   2   2   1   1   2   1   1   2   0   1   1   0   1   2   1   1   1   1   2   2   2   0   2   0   0   0   1   1   2   0   1   1   1   0   1   2   2   1   2   2   1   2   2   1   1   0   2   0   0   1   0   1   1   0   0   0   0   1   2   1   1   1   0   0   1   0   0   1   1   1   2   1   1   2   0   1   0   1   1   0   0   1   1   1   1   2   1   2   0   0   1   1   0   2   1   1   0   2   2   2   1   0   1   2   0   1   2   1   1   2   1   0   1   2   0   2   1   2   0   1   2   0   1   0   2   0   1   1   1   1   1   1   1   2   1   1   1   2   1   1   0   0   1   2   2   2   1   0   0   2   1   1   0   2   0   2   1   1   0
 MK-3-11                0   1   1   1   1   1   2   1   2   2   1   1   1   1   1   1   0   1   2   2   0   1   0   2   1   2   1   0   2   0   1   0   1   0   0   1   1   2   0   0   0   2   2   1   1   2   1   1   2   0   1   1   0   1   2   0   1   2   1   1   2   2   1   2   0   0   0   1   1   2   0   1   1   1   0   1   2   2   1   2   0   1   0   2   1   2   1   1   0   0   1   0   1   1   0   0   1   0   1   2   1   1   1   0   0   1   0   0   1   1   1   2   0   1   2   0   1   0   0   1   0   1   1   1   2   1   1   1   1   0   1   1   1   0   2   1   2   0   1   2   2   1   0   1   2   0   0   2   1   1   2   1   0   1   2   0   2   1   2   0   1   2   0   2   0   2   0   1   1   1   2   1   1   1   1   0   1   1   2   0   1   0   1   1   2   2   2   1   0   0   2   1   1   0   2   0   2   1   0   1
 MK-3-12                1   0   1   1   2   0   2   1   2   2   1   2   1   1   1   2   0   2   2   1   0   1   0   2   1   1   1   0   2   0   1   0   2   0   0   1   1   2   0   0   0   2   2   1   1   2   1   1   2   0   1   1   0   1   2   0   1   2   1   1   2   2   1   2   0   0   0   1   1   2   0   1   1   1   0   2   2   2   1   2   0   1   0   2   1   2   1   1   0   0   1   1   1   1   0   0   1   1   1   2   1   1   1   0   0   1   0   0   0   1   1   2   0   1   1   0   1   0   0   1   0   1   1   1   2   1   1   1   1   0   1   1   1   1   2   1   2   0   0   2   2   1   0   1   2   0   0   2   1   1   2   1   1   1   2   0   2   1   2   0   1   2   0   2   0   2   0   1   2   1   2   2   1   1   2   0   1   1   2   0   1   0   1   1   2   1   2   0   0   0   1   1   1   0   2   0   2   1   0   1
 MK-3-13                0   0   2   1   2   0   2   1   2   2   1   1   0   1   1   2   0   2   2   1   1   0   0   2   1   1   1   0   2   0   1   0   2   0   0   1   2   2   0   0   0   2   2   1   1   2   1   0   2   0   1   0   0   1   2   0   0   2   1   2   2   2   1   2   0   0   0   1   2   2   0   1   1   1   0   2   1   2   1   2   0   1   0   1   1   2   1   1   0   0   1   1   1   1   1   0   1   1   1   1   1   1   1   0   1   1   0   0   1   1   2   2   0   1   1   0   1   0   0   1   0   1   0   1   2   2   1   1   2   0   1   1   0   1   2   1   2   0   0   2   2   1   1   1   1   0   0   2   1   1   2   1   1   1   2   0   2   1   2   0   2   2   0   1   0   2   0   1   2   1   2   2   1   1   2   0   1   2   2   0   1   0   1   0   2   1   2   0   0   0   1   1   1   0   2   0   1   1   0   1
 MK-3-14                0   0   2   1   2   0   2   1   2   2   1   2   0   1   1   2   0   2   2   1   0   1   0   2   1   1   1   1   2   0   1   0   1   0   0   1   1   2   0   0   0   2   1   1   1   2   1   0   2   0   0   0   0   1   2   0   0   2   0   1   2   2   1   2   0   0   0   0   2   2   0   1   1   1   0   2   1   2   1   2   0   1   0   1   1   2   1   1   0   0   1   1   1   1   2   0   0   1   1   1   2   0   1   0   1   1   0   1   1   1   2   2   0   1   1   0   1   0   0   1   0   1   0   1   1   1   1   1   2   0   0   0   0   1   2   1   2   0   0   2   2   1   1   1   1   0   0   2   1   1   2   1   1   1   2   0   1   0   2   0   2   2   0   1   0   2   0   1   1   1   2   2   1   1   2   1   1   2   1   0   1   0   1   0   2   1   2   1   0   0   1   1   1   0   2   0   1   1   0   2
 MK-3-15                0   0   2   1   2   0   1   1   2   2   2   2   0   2   1   2   0   2   2   1   0   1   0   1   1   1   1   1   1   0   1   1   1   1   0   0   1   2   1   0   0   2   0   1   0   2   1   0   2   0   0   0   0   2   2   0   0   2   1   0   2   2   1   2   0   0   1   0   2   2   0   1   1   1   1   2   1   2   1   2   0   1   0   2   0   2   0   1   0   0   1   1   1   1   2   0   0   1   2   1   2   0   1   1   1   1   0   1   1   1   2   2   0   0   1   0   1   0   0   1   1   1   0   1   1   2   1   1   2   0   0   0   0   1   2   0   2   0   0   2   2   1   1   1   1   0   0   2   1   1   2   1   1   1   2   0   1   0   1   0   2   2   0   1   1   2   1   1   1   1   1   2   1   2   2   1   0   2   1   0   1   0   1   0   2   1   2   1   0   0   1   1   1   0   2   0   1   1   0   2
 MK-3-16                0   0   2   1   2   0   2   1   2   2   2   2   0   2   1   2   0   2   2   1   1   0   1   2   1   1   1   1   0   0   1   1   1   1   0   0   1   2   2   0   0   2   0   1   0   2   1   0   2   0   0   0   0   1   2   0   0   2   1   0   2   1   1   2   0   1   1   0   2   2   0   0   2   0   1   1   1   2   1   2   1   1   1   2   0   1   0   1   0   0   1   1   1   1   2   0   0   1   2   1   2   1   0   1   2   1   0   0   1   1   2   2   0   0   1   0   1   0   0   1   1   1   0   1   1   2   1   1   2   0   0   1   0   0   2   0   2   0   0   1   2   1   1   1   1   1   1   1   1   1   2   1   1   1   2   0   1   0   1   0   2   2   1   1   1   2   1   1   1   1   1   1   1   2   2   1   0   2   1   0   1   0   1   0   2   1   2   1   0   0   1   1   1   0   1   0   1   0   1   2
 MK-4-1                 1   2   1   0   1   1   1   0   1   0   1   1   2   0   1   1   1   0   0   1   0   2   2   1   1   1   1   1   1   0   1   0   1   2   1   1   2   2   0   1   1   1   0   0   2   1   0   2   0   0   1   1   1   1   1   1   1   0   1   1   0   1   2   2   1   1   1   2   1   0   1   1   0   0   1   1   0   1   2   0   1   1   1   1   1   1   0   1   1   1   0   1   0   1   1   2   0   1   1   1   1   2   0   2   1   1   1   1   0   1   1   2   1   1   0   1   1   2   2   1   2   1   0   1   1   1   1   0   1   2   1   1   1   1   2   1   2   2   2   1   1   1   1   0   0   1   2   1   1   0   1   2   2   2   2   1   1   0   0   0   2   1   2   1   0   1   1   1   1   2   1   1   1   2   1   1   1   1   1   0   2   0   2   1   1   0   0   2   1   1   0   0   0   1   0   1   2   1   1   1
 MK-4-2                 1   2   1   0   1   1   0   0   1   1   1   1   2   0   1   1   1   0   0   1   1   1   2   1   1   1   1   1   1   0   1   0   1   2   1   1   2   1   0   1   1   1   1   0   2   1   0   2   0   0   1   2   1   1   1   1   1   0   0   1   0   1   2   2   1   1   1   2   1   0   1   0   0   0   1   1   0   1   2   0   1   1   1   1   1   1   0   1   1   1   0   1   0   1   2   2   0   1   1   0   1   2   0   2   2   1   1   0   1   1   0   2   1   1   0   1   1   2   2   0   2   1   0   1   1   2   1   0   1   2   1   1   1   1   1   1   1   2   2   1   1   1   0   0   0   2   2   2   1   0   0   2   1   2   2   1   0   0   1   0   2   1   2   1   1   0   0   1   1   2   1   1   1   2   1   1   1   1   1   0   2   0   1   0   1   0   1   2   1   1   0   0   0   1   0   1   2   1   1   2
 MK-4-3                 1   1   1   0   1   1   0   0   1   1   1   1   2   0   1   1   2   0   0   1   1   1   2   1   1   1   1   1   1   1   1   0   1   2   2   1   1   1   0   1   0   1   1   0   2   1   1   2   0   1   0   2   1   1   1   1   0   0   1   2   0   1   2   2   1   1   1   2   1   0   0   0   1   0   1   1   0   1   2   0   1   2   1   1   2   1   0   1   1   1   0   1   0   2   2   2   0   1   1   0   2   1   0   1   1   1   0   0   1   1   0   2   1   1   0   1   1   2   2   0   2   1   0   1   0   2   1   0   1   2   1   1   1   1   1   1   1   1   2   1   1   1   1   1   0   2   1   2   2   1   0   2   0   1   2   1   1   0   1   0   2   1   2   1   0   0   0   1   1   1   1   1   1   2   0   1   1   1   1   0   2   0   1   1   1   1   1   2   1   1   1   0   1   1   0   1   1   1   1   2
 MK-4-4                 1   1   1   0   1   1   0   0   1   1   1   1   2   0   1   1   2   0   0   0   1   1   2   1   2   1   1   1   1   1   0   1   1   2   2   1   1   1   0   1   1   1   0   0   2   2   1   2   0   1   0   2   1   1   1   1   0   0   1   2   0   1   2   2   1   1   1   2   1   0   1   0   1   0   1   1   0   2   2   0   1   0   1   1   2   1   0   1   1   1   0   1   0   2   1   1   0   1   1   0   2   1   0   1   1   1   1   1   1   1   0   1   1   1   0   1   1   2   1   0   2   1   0   0   0   2   1   0   1   2   2   1   1   1   1   1   1   1   2   1   1   2   1   1   2   2   1   1   1   1   0   2   1   1   2   1   1   0   1   0   2   1   2   1   0   0   0   1   0   2   1   1   1   2   0   1   0   2   0   0   2   0   1   1   2   1   1   2   1   1   1   0   2   1   0   1   1   1   1   2
 MK-4-5                 1   1   1   0   1   2   0   0   1   1   1   1   2   0   1   1   1   0   0   0   1   1   2   1   2   2   2   1   1   1   0   1   1   2   2   0   1   1   0   1   1   1   0   0   2   2   1   2   0   0   0   1   1   1   1   1   0   0   1   2   1   1   2   1   1   1   1   2   1   0   1   0   1   0   1   0   1   2   2   0   1   0   1   1   1   1   0   1   1   1   0   1   1   2   2   1   0   2   1   0   2   1   1   1   1   1   1   1   1   2   0   1   1   1   0   1   1   2   2   0   2   1   0   1   0   2   1   0   1   2   2   1   1   1   1   1   1   1   2   0   2   2   1   1   2   2   1   1   1   1   0   2   2   1   2   1   1   0   1   0   1   1   2   1   1   0   0   1   0   2   1   1   0   2   0   1   0   2   0   0   1   0   2   1   2   1   1   1   1   1   1   0   2   1   0   1   0   1   1   2
 MK-4-6                 1   1   0   0   1   2   1   0   1   2   1   1   2   0   1   0   2   0   0   1   1   1   2   1   2   2   2   1   1   1   0   1   1   2   2   0   1   1   1   1   1   1   0   0   2   2   1   1   0   1   0   1   1   1   1   1   0   0   1   2   1   1   1   1   1   1   1   2   1   0   1   0   2   0   1   1   1   2   2   0   1   1   1   1   1   1   0   1   1   1   0   1   1   2   2   1   0   2   1   0   2   1   1   1   1   1   1   0   1   2   0   1   1   1   0   1   1   2   2   0   2   1   0   1   0   2   1   0   1   2   2   1   0   1   1   1   2   0   2   0   2   2   1   1   2   2   1   2   1   1   1   2   1   1   2   1   1   1   1   0   2   1   2   1   1   0   0   1   0   2   1   0   0   2   0   1   1   2   0   0   1   0   2   1   2   1   1   1   1   1   2   0   2   2   0   2   0   1   1   2
 MK-4-7                 1   1   0   0   1   1   1   0   1   1   1   1   2   0   1   1   2   1   0   1   1   1   2   0   2   2   2   0   1   1   0   1   1   2   2   0   1   2   1   0   0   2   0   0   1   1   1   1   0   1   0   1   1   1   1   1   0   1   1   2   1   1   2   2   1   1   1   2   1   0   1   0   2   1   1   2   1   1   2   1   1   1   1   0   1   1   0   1   1   1   0   1   1   2   2   1   0   2   0   0   2   1   1   1   2   1   1   0   1   2   0   1   0   1   1   1   1   2   2   0   2   1   0   1   0   1   1   0   1   2   2   1   0   2   1   0   2   0   2   0   2   1   1   1   2   2   1   2   1   1   1   2   1   0   2   1   1   1   1   0   2   1   2   1   1   0   1   1   0   2   1   1   0   2   0   1   2   2   0   0   0   0   2   0   2   1   1   1   2   0   2   0   2   1   0   2   0   1   0   2
 MK-4-8                 1   1   0   0   1   1   1   1   1   2   1   1   2   0   1   1   2   1   0   1   1   1   2   0   2   2   2   0   0   1   0   1   0   2   1   0   1   2   1   0   0   2   0   0   1   1   1   1   0   0   0   1   1   1   1   1   0   0   1   2   1   1   2   2   1   1   1   2   1   1   1   0   1   1   1   2   1   1   1   1   2   1   1   0   1   1   1   1   1   0   0   1   1   2   2   1   0   2   1   0   2   1   1   1   2   1   1   0   1   2   0   1   0   1   1   1   1   2   2   0   1   1   0   1   0   1   2   0   1   1   2   1   0   2   1   0   2   0   2   0   1   1   1   1   1   2   1   2   1   0   1   2   1   0   2   1   1   1   1   0   2   1   1   1   2   0   1   1   0   2   1   1   0   2   0   1   2   2   1   1   0   1   1   0   2   2   1   1   1   0   2   0   1   1   0   2   0   1   0   2
 MK-4-9                 1   1   1   0   1   1   1   1   2   2   1   1   2   0   1   1   2   1   0   1   1   1   2   0   2   2   1   1   0   1   0   0   0   2   1   0   1   2   1   0   0   2   0   0   2   1   1   0   1   1   0   1   1   1   1   1   0   0   1   2   1   1   2   2   2   2   1   2   2   1   1   1   0   1   1   2   1   1   1   2   2   1   1   0   2   1   2   1   1   0   0   2   1   0   2   1   1   2   1   0   1   2   2   0   2   0   1   0   1   1   0   1   0   1   2   1   1   2   2   0   1   1   0   1   0   2   2   0   1   1   2   1   0   1   1   0   2   0   2   0   1   1   1   1   1   2   1   2   2   0   1   2   1   0   2   1   1   1   0   0   2   1   1   1   2   0   1   1   0   2   1   1   0   1   1   1   2   2   1   1   1   1   1   0   1   2   1   1   1   0   2   0   1   1   0   2   0   1   0   2
 MK-4-10                1   0   1   0   1   1   1   1   2   2   1   1   2   0   1   1   2   1   0   1   1   2   2   1   2   1   1   1   1   1   0   1   0   2   1   0   2   0   1   0   1   2   1   0   2   1   1   0   1   1   0   1   1   1   2   1   0   1   2   2   1   1   2   2   2   2   1   2   2   1   1   1   0   1   1   2   1   1   1   2   2   1   0   0   2   1   2   1   1   0   0   2   2   0   2   1   1   2   1   0   1   2   1   0   1   1   2   0   1   1   0   1   0   1   2   1   1   2   2   2   1   1   0   2   0   2   2   0   2   1   0   1   0   1   1   0   2   0   1   0   1   1   1   2   1   1   1   2   1   0   1   2   1   0   2   1   1   2   0   0   2   0   1   1   2   0   1   1   0   2   2   2   0   1   1   1   1   2   1   1   1   1   1   0   1   2   1   1   1   0   2   1   1   1   0   2   0   1   1   1
 MK-4-11                1   0   1   0   1   1   1   1   1   1   0   1   2   0   1   1   2   1   0   1   1   2   2   1   2   1   1   1   1   1   0   1   0   2   2   0   1   0   1   0   1   2   1   0   2   2   2   0   1   1   0   1   1   1   1   1   0   1   2   2   1   0   2   2   1   2   1   2   1   1   1   2   1   1   1   2   1   1   0   2   1   1   0   2   2   1   2   1   0   0   1   2   2   0   2   1   1   2   1   1   1   2   1   1   1   1   1   0   1   1   0   1   1   2   2   1   1   2   2   2   1   1   0   2   0   2   2   0   2   1   0   1   0   1   2   0   2   1   1   0   1   1   1   1   1   1   1   2   1   1   1   2   1   1   1   1   1   2   0   0   2   0   0   1   2   0   1   1   0   2   1   2   0   1   1   1   0   2   2   1   1   2   1   0   1   2   1   1   1   0   2   1   2   1   0   2   0   0   0   1
 MK-4-12                1   0   1   0   1   0   2   1   1   2   0   1   2   0   1   1   2   1   0   1   1   2   2   0   1   2   1   1   1   1   0   1   0   2   2   0   1   0   0   1   1   2   1   0   2   2   2   0   1   1   0   1   0   1   1   1   0   2   2   2   2   0   2   2   1   2   1   2   1   1   1   2   1   1   1   2   1   1   1   1   1   1   0   2   2   2   2   1   1   0   1   2   2   0   2   1   1   2   1   1   2   2   1   1   1   0   2   0   1   1   0   1   0   2   1   1   1   2   1   2   1   1   1   2   0   2   2   0   2   1   0   1   1   1   2   0   2   2   1   0   1   2   1   1   1   1   1   2   0   1   1   2   1   1   1   1   0   2   0   1   2   0   0   1   2   0   1   1   0   2   1   1   1   1   1   1   0   2   2   1   1   2   2   0   1   2   1   1   1   0   2   1   1   1   1   1   0   0   0   1
 MK-4-13                1   0   1   0   1   0   2   1   1   2   1   1   2   0   0   1   2   1   0   1   1   2   2   0   1   2   0   0   2   1   0   1   0   1   2   0   1   0   0   2   0   1   1   0   2   2   2   0   1   1   0   1   0   0   2   1   0   2   2   2   2   0   2   2   1   2   1   2   1   1   0   2   1   1   1   2   0   1   0   1   1   1   0   2   2   2   2   0   1   1   1   1   1   0   2   1   1   2   1   1   2   2   1   0   1   0   2   0   2   1   0   1   0   2   1   1   0   2   1   2   1   0   1   2   0   1   1   0   1   1   0   2   1   1   2   0   1   1   1   0   0   1   1   1   1   1   2   2   0   1   1   2   1   0   1   1   0   2   1   1   2   1   0   1   2   1   1   1   0   2   0   1   1   1   1   1   0   2   2   1   1   1   2   0   1   1   1   1   1   0   2   1   0   1   1   1   1   0   0   1
 MK-4-14                1   0   1   0   1   0   0   1   1   2   1   1   2   0   0   1   1   2   0   1   1   2   1   0   1   2   1   1   1   1   0   1   0   1   1   0   1   0   0   2   1   1   1   0   2   1   2   0   1   0   0   1   0   0   1   1   0   2   2   2   2   0   2   2   1   1   1   2   1   1   0   2   1   1   1   2   0   1   0   2   1   2   0   2   1   1   1   0   1   1   1   1   1   0   1   1   2   2   0   1   2   1   1   0   2   0   1   0   2   1   0   1   1   2   1   0   0   2   1   1   1   0   1   2   0   2   1   0   1   1   0   2   1   1   2   0   1   1   1   0   1   1   1   1   1   1   2   2   0   1   1   2   1   0   0   0   0   2   1   1   2   2   0   1   2   1   1   1   1   2   1   1   1   1   1   1   0   2   2   1   1   1   2   0   2   1   1   1   1   0   2   1   0   1   1   1   1   0   0   1
 MK-4-15                0   0   1   0   0   0   0   0   1   2   1   1   2   0   0   1   1   1   1   1   1   2   1   1   0   2   1   1   1   0   0   2   0   1   0   0   1   0   0   2   0   1   1   0   2   1   2   1   1   0   1   2   1   0   1   1   0   1   2   2   2   0   2   2   1   1   1   2   1   1   0   2   1   1   1   2   0   1   0   1   1   2   0   2   1   1   0   1   1   1   1   1   1   0   1   1   2   2   0   0   2   2   1   0   2   0   1   0   2   1   0   1   1   2   0   0   1   1   1   2   2   0   0   2   0   2   1   0   2   1   0   2   1   1   1   0   2   0   1   0   1   1   1   1   1   1   2   2   0   1   1   1   1   0   2   0   0   2   2   0   2   2   0   0   2   1   1   1   1   2   1   1   1   1   1   0   0   2   1   1   2   1   2   0   1   1   1   1   1   0   2   1   1   1   1   1   1   0   1   1
 MK-4-16                0   0   1   1   0   0   0   0   1   1   1   1   1   0   0   1   1   1   1   1   1   1   1   1   0   2   1   1   1   1   0   2   0   1   0   0   0   0   0   2   0   1   0   0   2   1   1   1   1   0   2   1   2   0   1   1   0   1   2   2   1   0   2   1   1   0   1   1   1   1   0   2   1   1   1   2   0   1   0   0   1   2   0   2   1   1   1   1   0   2   1   1   1   0   1   1   2   1   0   0   1   2   0   0   2   1   2   0   2   1   0   1   1   2   0   0   1   1   2   2   1   0   1   1   1   1   1   0   2   1   0   2   1   1   1   0   2   0   0   0   1   1   1   1   1   1   2   2   1   1   1   1   1   1   2   0   0   2   2   0   2   2   0   0   1   0   1   1   1   1   0   1   1   1   1   0   0   2   1   1   2   0   2   0   1   1   1   1   1   1   2   1   1   1   1   1   1   0   1   1
 MK-5-1                 2   1   1   2   0   1   1   0   2   2   0   1   1   0   2   1   1   1   2   1   0   1   1   2   1   1   0   1   0   0   2   2   1   0   0   1   1   1   1   0   1   1   2   1   2   2   2   2   0   2   0   0   0   0   0   1   2   1   2   0   1   1   1   0   2   2   0   1   1   1   1   1   1   2   1   1   0   0   1   0   1   1   1   2   1   1   0   1   1   1   1   1   1   1   1   0   0   0   0   2   1   2   1   1   1   1   0   2   2   1   2   0   0   0   0   1   1   1   0   2   1   2   1   1   0   1   1   1   0   2   0   1   1   0   2   1   1   1   2   2   0   1   1   1   2   1   1   0   1   2   1   0   1   2   0   0   1   1   1   1   2   1   1   1   0   1   1   0   1   1   1   1   2   1   2   1   0   0   1   1   1   1   1   1   0   1   0   2   0   1   1   0   0   2   2   2   1   0   0   1
 MK-5-2                 2   0   1   2   0   1   0   0   2   2   0   2   1   0   2   1   1   1   2   1   0   1   1   2   1   0   2   1   0   0   2   2   0   2   0   1   1   1   1   0   1   0   1   0   2   1   2   2   0   0   0   1   0   0   0   1   1   2   2   0   1   1   1   0   2   2   0   1   1   1   1   1   1   2   0   1   0   1   1   0   1   1   2   2   2   2   0   1   1   1   1   1   1   1   1   1   0   0   0   2   1   2   1   1   1   1   0   2   2   1   2   0   0   0   1   1   1   1   0   2   1   1   0   2   0   1   1   1   0   2   0   1   2   0   2   1   2   2   2   1   1   1   1   1   2   1   1   1   1   2   2   0   2   2   0   1   1   1   1   2   2   1   1   1   0   1   1   0   1   1   0   1   2   1   1   1   0   0   1   0   1   1   1   2   0   1   0   2   0   1   1   1   0   2   2   2   1   0   0   1
 MK-5-3                 2   1   1   1   0   1   0   1   1   2   2   2   2   0   2   1   0   1   2   1   0   1   1   2   2   0   2   1   0   0   2   2   0   2   0   2   1   1   1   0   1   0   1   0   2   1   2   2   0   0   0   1   0   0   1   1   1   2   2   0   1   1   0   0   2   2   0   1   1   1   1   1   1   2   0   1   0   1   0   0   1   1   1   2   1   2   0   1   1   1   1   1   0   1   1   1   0   1   0   2   0   2   1   1   1   1   0   2   2   1   1   0   0   0   1   1   1   1   0   2   1   1   0   2   0   1   1   1   0   2   0   1   2   1   2   1   2   2   2   1   0   0   1   0   2   1   1   1   1   2   2   1   2   2   0   1   1   1   1   2   2   2   1   1   0   1   1   0   1   1   0   0   2   1   1   2   0   1   1   0   1   1   1   2   0   1   0   2   0   1   0   1   0   2   2   2   1   0   0   1
 MK-5-4                 2   1   1   1   0   1   0   1   0   2   2   2   2   1   2   1   0   1   2   1   1   1   1   2   1   0   2   1   0   0   2   2   0   2   1   2   1   1   1   0   1   0   1   0   2   1   2   2   0   1   0   1   0   1   2   1   1   2   2   0   1   1   0   0   2   2   0   1   1   1   1   1   1   2   1   2   0   1   0   0   1   1   1   2   1   2   0   0   1   1   1   1   0   1   2   1   0   1   0   2   0   2   1   1   1   1   0   2   2   1   2   0   0   0   1   0   1   1   0   2   0   2   0   2   0   1   1   0   1   2   0   1   2   1   2   1   2   2   1   1   0   0   1   0   2   1   1   1   1   2   2   1   2   2   0   1   1   1   2   2   2   2   1   0   0   1   1   0   1   2   1   0   2   1   1   2   0   1   1   0   1   1   1   2   0   2   0   2   0   1   1   1   0   2   1   2   1   0   1   1
 MK-5-5                 2   1   1   1   0   1   0   1   0   2   2   2   2   1   2   1   0   0   2   1   1   1   2   2   1   0   2   1   0   0   2   2   1   2   1   2   1   1   1   0   0   0   1   0   2   1   2   2   0   1   0   1   0   1   2   0   1   2   1   0   1   1   0   0   2   2   0   1   1   1   1   1   1   2   1   1   0   1   0   0   1   0   0   2   1   2   0   0   0   1   0   1   1   1   1   1   0   1   0   2   0   2   1   1   1   1   0   1   2   1   2   1   0   0   1   0   1   1   0   2   1   2   0   2   0   0   2   0   1   2   0   1   1   1   2   1   2   1   1   1   0   1   1   0   2   1   1   1   1   2   1   2   2   1   0   1   1   1   2   2   2   1   1   0   0   1   1   0   1   1   0   0   1   1   1   1   0   1   1   0   1   0   1   2   1   2   0   1   1   1   0   1   0   2   1   2   1   0   1   1
 MK-5-6                 2   1   1   1   0   1   0   1   0   1   2   2   2   1   2   1   0   0   2   1   1   1   2   1   1   0   2   1   1   1   2   2   1   2   1   2   1   1   1   0   2   0   1   0   1   2   2   1   0   1   0   1   0   1   2   0   1   2   1   0   1   1   0   0   1   2   0   1   1   1   1   2   1   2   1   1   0   1   0   0   1   0   0   2   1   2   0   0   0   1   0   1   1   1   0   1   0   1   0   2   0   2   1   0   1   1   0   1   2   1   2   1   0   0   1   0   1   1   0   2   1   2   0   2   0   0   1   0   2   2   0   1   1   2   2   1   2   1   1   1   1   1   1   0   2   1   1   0   1   2   1   2   2   1   0   1   1   1   2   1   2   1   1   0   0   1   1   1   1   1   0   0   1   2   1   2   0   1   1   1   1   0   1   2   1   2   0   1   1   1   0   1   0   2   0   2   1   0   1   1
 MK-5-7                 2   1   1   1   0   1   1   1   0   1   2   1   1   1   2   2   1   1   2   1   2   1   2   1   1   0   1   1   1   1   2   1   1   2   1   2   1   1   1   0   2   0   1   1   1   2   2   1   0   2   0   1   1   1   2   0   1   2   1   0   1   0   0   0   1   2   0   1   1   2   1   2   1   2   1   1   1   1   0   0   2   0   0   2   1   2   1   0   1   2   0   1   1   1   0   1   0   1   0   2   1   2   1   0   2   1   0   1   2   1   2   0   1   0   1   0   1   1   0   2   1   2   0   2   0   1   1   0   1   1   0   1   1   1   2   0   1   2   2   1   2   2   1   0   2   1   1   0   0   2   2   2   2   1   0   1   1   1   2   1   1   1   2   0   0   1   0   1   1   1   0   0   1   1   2   2   0   1   0   0   1   0   1   2   1   2   0   1   1   1   0   1   1   2   0   1   1   1   1   1
 MK-5-8                 1   1   1   2   1   1   1   1   0   1   2   1   1   1   2   2   1   1   2   1   2   1   2   2   1   0   1   1   1   2   1   1   0   1   1   2   2   0   1   0   1   0   0   2   0   2   2   1   0   1   0   1   1   0   2   0   1   2   1   0   1   0   0   0   1   2   0   1   1   2   1   2   1   1   1   1   1   1   1   0   2   0   0   2   1   1   1   1   1   2   0   2   1   0   0   1   0   1   0   2   1   2   1   0   2   1   0   1   2   1   2   0   1   0   1   0   1   1   0   2   1   2   0   2   1   1   1   0   1   0   1   1   1   1   2   0   1   2   1   2   2   2   1   0   2   2   1   0   0   2   2   2   2   1   0   1   1   1   2   2   1   1   1   0   0   1   0   0   1   1   0   1   1   1   2   2   0   0   0   0   2   0   1   2   1   2   2   0   1   1   0   2   1   2   0   1   1   1   1   1
 MK-5-9                 1   1   0   2   1   1   1   1   0   1   1   0   1   1   2   2   1   1   1   1   2   1   1   2   1   0   1   1   1   2   1   1   0   1   1   2   2   1   1   0   1   0   0   2   0   2   2   1   0   1   0   1   1   0   1   0   1   2   1   0   2   0   0   0   2   2   0   1   1   2   0   1   1   1   1   1   1   1   1   0   2   0   0   1   1   1   1   1   1   2   0   2   1   1   0   2   0   2   0   1   0   2   2   0   2   1   1   1   1   1   2   0   1   0   1   0   0   1   0   2   1   2   0   2   1   1   1   0   1   0   1   1   1   1   2   0   1   1   2   1   2   2   0   0   2   2   1   1   0   2   1   1   2   0   0   1   1   1   2   2   2   1   1   0   0   1   0   0   1   1   0   1   1   1   2   2   0   1   0   0   2   0   1   2   1   2   2   1   1   1   0   2   1   2   0   1   1   1   1   1
 MK-5-10                1   1   0   2   1   1   1   1   1   1   1   0   1   0   2   2   1   1   1   1   2   2   1   2   1   0   1   1   1   2   1   1   0   0   2   2   2   1   0   0   1   0   0   2   1   2   2   1   0   2   0   1   1   0   1   0   0   2   1   0   1   1   0   1   1   2   1   0   1   2   0   1   2   2   1   2   2   1   1   0   1   0   0   1   1   1   1   1   1   2   0   1   1   1   0   1   0   2   0   1   1   2   1   1   1   1   1   1   1   1   2   0   1   0   1   1   0   1   0   2   0   2   0   2   1   1   1   0   1   0   1   0   1   1   2   0   1   0   2   0   2   2   0   1   2   1   1   1   0   2   1   1   2   0   0   1   1   1   2   2   2   1   1   0   0   1   0   0   1   1   0   1   1   1   2   2   1   1   0   0   2   0   1   2   1   2   2   1   1   1   0   2   1   2   0   1   2   1   1   1
 MK-5-11                1   1   0   1   1   1   2   1   1   1   1   1   2   1   2   2   1   1   0   1   2   1   1   2   1   0   1   1   1   2   1   1   0   0   2   2   2   1   1   1   1   0   0   1   1   2   2   1   1   2   0   1   1   0   1   1   0   2   1   1   1   1   0   1   1   2   1   0   2   2   0   1   2   2   1   2   2   1   1   0   1   0   0   1   1   1   1   0   1   2   0   1   0   1   1   2   0   1   0   1   1   2   1   1   1   1   1   1   1   1   2   0   2   0   0   1   0   1   1   2   0   2   1   2   1   1   1   1   1   0   1   1   2   1   2   0   1   0   2   0   2   1   0   1   2   2   1   1   0   0   1   1   2   0   0   1   2   1   1   1   2   1   1   0   0   1   0   0   1   1   0   1   0   1   2   2   0   1   0   0   2   0   1   1   1   2   2   1   1   1   0   1   1   2   0   1   1   1   1   1
 MK-5-12                2   1   0   1   1   1   2   1   1   1   2   1   2   1   2   2   1   1   0   2   2   1   1   2   1   0   1   1   1   2   1   1   0   0   2   2   2   1   1   1   1   0   0   1   1   2   2   1   1   2   0   1   1   1   1   1   0   2   1   2   2   1   1   1   1   2   1   0   2   2   0   1   2   2   1   2   2   0   1   0   1   0   0   1   1   1   2   0   0   2   0   0   0   1   1   2   1   1   0   1   1   2   1   1   1   1   1   1   1   1   2   0   2   0   1   1   1   1   0   2   0   2   1   1   0   1   1   1   1   1   1   1   2   1   2   0   1   0   2   0   2   0   0   1   2   2   1   1   0   0   0   1   2   0   0   2   2   1   1   1   2   1   1   0   0   2   1   0   1   0   0   1   0   1   2   2   0   1   0   0   2   0   1   1   2   2   2   1   1   2   0   0   1   2   0   1   1   1   0   1
 MK-5-13                1   1   0   1   1   1   2   1   1   1   2   0   2   0   2   1   1   1   0   2   2   1   1   2   1   0   1   1   1   2   1   1   0   0   2   1   1   1   1   1   1   0   0   1   1   2   2   0   1   2   0   1   1   1   2   1   0   2   1   1   2   1   1   1   1   2   1   0   2   1   0   1   2   2   1   2   2   0   2   0   1   0   0   1   1   2   2   0   0   2   0   0   0   1   1   1   2   1   1   1   1   2   1   1   1   1   2   1   1   1   2   0   2   0   1   0   1   2   0   2   0   2   1   0   0   1   1   1   1   1   2   2   2   1   2   0   1   0   1   0   2   0   0   1   1   2   1   1   0   1   0   1   2   0   0   2   2   1   0   1   1   1   0   0   1   2   1   0   1   1   0   1   0   1   2   2   0   1   0   0   2   0   1   1   2   2   1   1   0   1   0   0   1   1   0   1   0   1   0   1
 MK-5-14                1   1   0   1   1   1   1   1   1   1   2   0   2   0   2   1   1   1   0   2   1   1   1   2   1   0   1   1   1   1   0   1   0   0   2   1   1   1   1   1   1   0   0   1   1   2   2   0   0   2   0   1   1   1   2   1   1   1   1   1   1   1   1   1   1   2   1   0   2   1   0   1   2   2   1   2   2   0   2   0   1   0   0   1   1   2   1   0   0   2   0   0   0   1   1   1   2   1   1   1   1   2   1   1   1   1   1   1   1   1   2   0   2   0   1   0   2   1   1   1   0   2   1   0   1   1   1   1   1   2   2   2   2   1   2   0   1   0   0   0   2   0   1   1   1   2   1   1   0   1   0   1   2   2   0   2   1   1   0   1   2   1   0   0   0   2   1   0   1   1   0   0   0   1   1   2   0   0   0   0   1   0   1   1   2   2   1   1   0   1   1   0   1   1   1   1   1   1   0   1
 MK-5-15                1   1   0   1   1   1   1   1   0   1   1   0   0   0   2   1   1   1   0   2   1   1   1   2   1   0   1   1   0   0   0   1   0   0   2   2   1   2   1   1   1   0   0   0   1   2   2   1   0   2   0   1   1   1   2   1   1   1   1   1   1   1   1   1   0   2   0   0   2   1   0   1   2   2   1   1   1   0   2   0   1   0   1   1   1   2   1   0   0   2   0   1   0   1   1   0   2   1   1   1   1   2   2   2   0   1   1   1   2   1   2   1   1   0   1   0   2   0   1   1   1   2   1   0   1   2   1   1   1   2   2   2   2   1   2   1   1   0   0   0   2   0   1   1   1   2   1   0   2   1   0   1   2   2   0   1   2   1   0   1   2   0   1   0   2   1   1   0   1   1   0   0   0   2   1   2   1   0   0   1   1   0   1   1   2   2   1   1   0   1   1   1   1   1   1   1   1   2   0   1
 MK-5-16                1   1   0   1   1   2   1   1   0   1   1   0   0   0   2   0   1   1   1   2   2   1   1   2   1   1   1   1   1   1   0   1   0   0   2   2   1   2   1   1   1   0   0   0   0   2   2   2   0   2   1   2   1   1   1   1   1   2   1   1   1   1   1   1   1   2   0   0   2   0   1   1   2   2   1   1   1   0   2   0   1   1   1   1   1   2   0   0   1   2   0   1   0   1   1   0   0   2   1   1   1   1   1   2   0   1   1   1   2   1   1   1   1   0   1   0   2   0   2   1   1   1   0   1   1   2   1   1   1   2   1   2   2   0   2   0   1   0   0   0   2   1   1   0   1   2   0   1   2   1   0   0   2   2   0   1   2   2   0   1   2   0   0   0   2   1   1   0   1   1   0   0   1   2   1   2   1   0   0   1   0   0   2   1   1   1   1   1   0   1   1   2   1   1   1   1   1   1   1   1
 MK-6-1                 0   2   0   1   0   2   2   2   2   1   1   2   1   1   0   1   2   2   1   1   1   0   1   1   1   0   2   0   1   2   2   1   1   1   2   1   1   1   2   1   1   1   2   0   0   2   1   0   1   2   0   2   2   2   1   0   1   1   2   0   1   0   1   1   1   2   0   1   1   2   2   1   0   2   0   0   1   2   2   1   0   1   1   0   2   2   2   1   1   2   2   0   2   2   1   2   2   1   2   2   0   1   1   1   2   2   2   2   1   2   1   2   2   0   1   1   1   1   1   2   2   1   1   1   0   1   0   0   1   0   2   1   1   1   0   0   1   1   1   0   1   1   1   2   2   2   2   2   0   2   1   2   1   1   1   2   1   2   2   2   2   2   1   2   2   2   0   1   0   2   1   1   1   0   1   0   1   0   1   1   0   1   1   1   2   1   0   2   2   2   2   1   0   1   0   1   0   1   1   0
 MK-6-2                 1   2   0   1   0   2   2   1   2   2   0   2   1   1   0   0   2   2   1   1   1   1   1   1   1   0   2   0   1   2   2   1   1   1   2   1   1   1   2   1   1   1   2   0   0   2   1   0   1   2   0   2   2   2   1   0   2   1   2   0   1   0   1   0   1   2   0   1   1   1   2   2   0   2   0   0   1   2   1   1   0   1   0   1   2   2   2   1   1   1   1   0   2   2   1   2   2   2   2   2   0   1   2   0   1   2   2   2   2   1   0   1   1   0   1   1   1   1   1   2   2   1   2   1   1   0   1   1   0   1   2   1   1   1   1   0   1   1   0   0   1   2   1   1   2   1   2   1   0   2   1   1   1   1   1   2   1   2   2   2   2   2   1   2   2   2   0   1   0   2   1   1   1   0   1   0   1   0   1   1   0   1   1   1   2   1   0   2   2   2   2   2   2   1   0   1   0   1   1   0
 MK-6-3                 1   2   0   1   0   2   2   1   2   2   0   2   2   1   0   0   2   2   1   1   1   1   1   1   1   0   2   2   1   2   2   1   1   1   2   1   1   1   1   1   1   0   2   0   0   1   1   0   1   2   0   2   2   2   1   0   2   1   2   1   2   0   1   0   1   2   0   1   1   1   2   2   0   2   1   0   1   2   1   1   0   1   0   1   1   2   2   1   1   1   1   0   2   2   1   2   2   2   1   2   0   0   2   1   2   2   2   2   1   1   1   1   1   0   0   1   1   1   1   2   1   1   2   1   1   0   1   1   0   1   2   1   2   1   1   0   2   0   0   0   0   1   1   1   1   1   1   1   0   1   1   1   1   1   0   2   1   2   2   2   2   1   0   2   2   2   0   1   0   2   1   1   1   0   1   1   1   1   1   1   0   1   1   1   2   0   0   2   2   1   1   2   2   1   0   1   1   1   0   0
 MK-6-4                 1   1   0   1   0   1   2   1   2   2   0   1   2   1   0   0   2   2   1   1   1   1   1   1   1   0   2   2   0   1   2   1   1   1   2   1   1   1   1   1   1   0   2   0   0   1   1   0   1   1   0   2   2   2   1   0   2   1   1   1   2   1   2   0   1   2   0   1   1   1   2   2   0   2   1   0   1   2   1   1   0   1   0   1   1   2   2   1   1   1   1   0   2   2   1   2   2   2   1   2   0   0   2   1   1   2   2   2   1   2   1   1   1   1   1   1   1   1   1   2   1   1   2   1   1   0   1   2   0   1   2   1   2   1   0   0   2   0   0   0   0   1   2   0   1   1   1   1   1   1   1   2   1   1   0   1   1   2   2   2   2   1   0   2   1   1   0   0   0   2   0   1   1   0   1   1   1   2   1   1   1   2   1   1   2   0   0   2   2   2   1   2   2   1   0   1   1   1   0   0
 MK-6-5                 2   1   0   1   0   1   2   1   2   2   2   1   2   1   0   0   2   2   1   1   1   1   1   1   1   0   2   2   0   1   2   1   1   1   2   1   1   1   1   1   1   0   2   1   0   1   1   0   1   1   0   2   1   2   1   0   2   1   1   1   2   1   2   0   1   2   0   1   1   1   2   2   1   2   1   0   0   2   1   1   0   1   0   1   1   1   2   1   1   1   1   0   2   2   1   2   2   1   1   2   0   0   2   1   0   2   2   2   1   2   1   1   1   1   2   1   1   1   1   2   1   1   2   1   1   0   1   1   0   1   1   1   2   1   0   0   2   1   0   0   0   1   2   0   1   1   2   1   2   2   1   2   2   1   0   1   1   1   2   2   2   1   0   1   1   0   0   0   0   1   0   1   1   0   1   1   1   2   1   1   1   2   1   1   2   0   0   2   2   1   1   2   1   0   0   2   1   1   0   0
 MK-6-6                 1   1   0   2   0   1   2   1   2   2   2   1   2   1   0   1   2   1   2   1   2   1   2   1   1   0   2   2   0   1   2   1   0   1   1   1   1   1   1   1   1   0   1   1   0   1   2   0   1   1   0   2   1   2   1   1   2   1   1   1   2   1   2   0   1   1   0   1   2   1   2   2   1   2   1   0   0   2   1   0   1   1   0   1   0   1   2   0   1   1   1   0   2   1   1   2   2   1   1   2   0   0   1   1   0   2   2   2   1   2   1   1   1   0   2   1   0   1   0   2   1   1   2   1   1   0   1   0   0   1   1   1   2   1   0   0   2   1   0   0   0   1   2   0   0   1   2   1   2   2   1   1   2   1   0   0   1   1   2   1   0   2   2   1   1   0   0   0   0   1   1   1   1   0   1   1   1   2   1   0   1   2   1   1   2   0   0   1   2   1   1   2   0   0   0   1   1   1   0   0
 MK-6-7                 2   0   1   2   0   1   2   1   2   2   2   0   2   0   0   1   2   1   2   1   2   1   2   1   1   0   2   1   0   1   2   1   0   1   1   1   1   1   1   2   1   1   1   1   0   1   2   0   1   2   0   2   1   2   1   1   2   1   1   1   2   1   2   0   1   2   1   1   1   1   2   2   1   2   1   0   1   2   1   1   1   1   0   1   0   1   2   1   1   1   1   0   2   1   1   2   1   1   1   2   1   0   1   1   0   2   2   2   1   2   1   1   1   0   2   1   0   1   0   2   1   0   2   1   1   0   1   0   1   1   1   1   2   1   0   1   2   1   0   0   0   2   2   0   0   1   2   1   2   2   1   1   2   0   0   0   1   1   1   1   0   2   2   1   1   1   0   0   0   1   1   2   1   1   1   1   1   2   1   0   1   2   1   1   2   0   0   1   2   1   1   1   1   0   0   1   1   0   0   1
 MK-6-8                 2   0   1   2   0   1   1   1   0   2   2   1   1   0   0   1   2   1   2   0   2   1   2   1   1   1   2   1   0   0   2   1   0   1   1   1   0   1   1   2   2   1   1   1   0   1   2   0   1   2   0   2   0   2   1   1   1   1   0   1   2   2   2   0   0   2   1   1   1   1   2   2   1   2   1   0   1   2   1   1   1   1   1   1   1   1   2   1   1   0   1   1   2   1   1   2   1   1   0   2   0   1   2   1   0   2   2   2   1   2   1   2   1   0   2   1   1   1   0   2   1   1   2   1   1   0   2   0   1   2   1   1   1   1   0   1   2   1   0   0   0   2   1   0   0   1   2   1   2   2   1   1   2   0   0   1   1   2   1   1   0   2   2   1   1   1   0   1   0   1   1   2   1   1   0   1   1   1   0   0   1   2   1   1   2   1   0   1   2   2   1   1   0   0   1   0   1   0   0   1
 MK-6-9                 2   0   1   2   0   1   2   1   0   2   2   1   1   0   0   1   2   1   1   0   0   1   2   0   1   1   2   1   0   0   2   2   0   1   1   2   0   1   2   1   2   1   1   1   0   1   1   1   1   2   0   2   0   2   0   1   1   1   0   1   2   1   2   0   0   2   0   1   1   1   2   2   1   2   1   0   1   2   1   1   0   0   2   1   2   0   1   2   1   0   1   1   2   1   1   2   1   1   0   2   0   1   2   0   0   2   2   2   1   2   1   2   1   0   2   1   1   1   0   2   1   0   2   1   1   0   2   0   1   2   1   1   0   1   0   1   2   1   1   0   0   1   1   0   0   0   2   2   1   2   1   1   2   0   0   1   0   2   0   1   1   1   2   1   1   2   1   0   0   1   0   1   1   1   0   1   1   2   0   0   1   2   2   1   2   1   0   1   2   2   1   1   0   0   1   0   1   0   0   1
 MK-6-10                2   0   1   2   0   0   2   1   1   2   2   1   1   0   0   1   1   1   1   0   0   1   1   0   1   1   2   1   1   0   2   2   0   2   2   2   0   1   2   1   2   1   1   1   0   1   1   1   1   2   0   1   0   2   0   1   1   1   0   2   2   1   2   0   0   1   0   1   1   1   2   1   1   2   1   0   0   1   1   1   0   0   2   2   2   0   1   2   1   0   1   1   2   1   1   2   1   0   0   2   0   2   2   0   0   2   2   2   1   2   2   1   0   0   2   1   0   1   0   2   0   0   2   1   1   1   2   0   1   2   1   2   0   1   0   1   2   1   2   0   0   1   2   0   0   0   2   2   1   2   2   1   2   0   0   1   0   2   1   1   1   1   2   1   1   2   2   0   0   1   0   1   0   1   1   1   1   2   0   0   1   2   2   1   2   1   0   1   2   2   1   1   0   1   1   0   1   0   0   1
 MK-6-11                2   0   1   2   0   0   2   1   2   2   2   1   1   0   1   1   1   1   1   1   0   1   1   0   1   1   1   1   0   0   2   2   0   2   1   2   0   1   2   1   2   1   2   1   0   0   1   1   0   2   1   1   0   2   0   1   1   1   0   2   1   1   2   0   0   1   1   1   1   1   2   1   2   2   1   0   0   1   1   1   0   0   1   2   2   0   0   2   1   0   1   1   1   1   1   2   1   1   0   2   0   2   1   0   0   2   2   2   1   2   2   1   0   0   1   1   0   1   0   2   0   0   2   1   1   1   2   0   2   2   1   2   0   1   1   1   1   1   1   0   1   1   2   0   0   0   2   1   1   2   2   1   2   0   0   1   0   2   1   1   1   1   2   1   2   2   1   0   1   1   0   2   0   1   1   1   1   2   0   1   1   2   2   0   1   0   0   1   1   1   1   1   0   1   1   0   1   0   0   1
 MK-6-12                2   0   1   2   0   0   1   1   2   2   1   1   1   0   1   1   1   1   1   0   0   0   1   0   1   1   2   1   1   0   2   1   0   2   1   2   2   1   2   1   2   1   2   1   0   0   2   1   1   2   1   1   0   2   0   1   1   1   0   2   1   1   2   0   0   1   1   1   1   1   2   1   2   2   0   1   1   0   0   1   0   0   1   2   2   0   0   2   2   1   1   0   1   1   1   2   1   1   1   2   1   1   0   1   1   1   2   2   2   2   1   1   1   0   1   1   0   1   1   1   0   0   1   1   1   1   2   0   1   1   1   2   0   1   1   1   1   1   1   0   1   1   2   0   1   1   1   1   1   1   2   1   2   0   1   0   0   1   1   2   1   1   1   1   2   2   2   1   1   1   1   2   1   1   1   1   1   2   1   0   1   2   1   0   1   0   0   1   2   0   1   1   0   1   1   0   1   0   0   2
 MK-6-13                2   0   1   2   0   0   1   1   1   2   1   1   1   0   2   1   1   1   1   0   0   0   1   1   1   1   2   1   1   1   2   1   0   2   1   2   2   1   2   1   2   2   2   1   0   0   1   1   1   2   1   2   0   2   0   1   1   1   0   2   1   1   2   0   0   1   1   1   2   1   1   1   2   2   0   1   0   0   0   0   0   0   2   2   2   0   1   2   2   0   1   0   1   1   1   2   1   1   1   2   2   1   0   1   0   0   2   2   2   2   1   1   1   0   1   1   0   1   1   1   0   1   1   1   1   1   2   0   1   1   0   2   0   1   1   1   1   1   1   0   1   1   2   0   1   1   1   1   0   1   2   1   2   0   1   0   0   1   0   2   1   1   1   1   2   1   2   1   1   0   2   1   0   1   1   1   1   1   1   1   1   2   1   0   2   0   0   1   2   1   1   1   0   1   1   0   1   0   0   2
 MK-6-14                2   0   1   2   0   0   1   1   1   2   0   1   1   0   2   2   1   1   1   0   0   0   1   0   1   1   2   2   1   1   2   2   0   2   2   1   2   1   2   1   2   2   1   1   0   0   1   1   1   2   1   2   1   1   0   1   1   2   0   2   1   1   2   0   0   1   1   1   1   1   1   1   2   2   0   1   0   1   0   0   0   1   2   2   2   0   1   2   2   0   1   1   1   1   1   2   1   1   0   2   1   0   0   1   0   0   2   2   2   2   1   1   1   0   1   1   0   2   1   1   0   1   1   1   2   1   2   0   1   0   0   2   0   1   1   1   0   1   1   0   1   1   2   0   1   1   1   1   0   1   2   1   2   0   1   0   0   1   0   1   1   0   1   1   2   1   2   1   1   1   2   1   0   1   1   1   1   1   1   1   1   2   1   0   2   0   1   0   2   1   1   1   0   0   0   0   1   0   0   2
 MK-6-15                1   0   1   2   1   0   2   0   0   2   0   1   1   0   2   2   1   1   2   0   1   0   1   1   1   1   2   1   1   1   2   1   0   2   1   1   2   1   2   0   2   2   1   1   0   0   1   1   1   2   1   1   1   1   0   0   1   2   0   1   0   1   2   0   0   0   1   1   1   1   1   1   2   2   0   1   0   1   0   0   0   0   1   1   1   0   1   2   2   2   1   1   1   1   1   2   1   2   0   2   1   0   1   1   0   0   2   2   2   2   1   1   1   0   1   1   1   2   1   1   1   2   1   1   2   1   2   0   1   1   0   2   0   0   0   1   0   2   1   0   1   1   2   1   1   1   0   0   0   1   2   1   2   0   0   1   0   1   0   0   1   0   1   0   2   0   2   1   1   1   2   1   0   1   1   1   1   1   1   1   1   2   1   0   2   0   2   0   2   1   1   1   0   0   0   1   1   0   0   2
 MK-6-16                0   0   1   2   1   0   2   0   0   2   1   1   1   0   2   2   1   1   2   0   1   1   1   1   1   1   2   1   1   1   2   1   0   1   1   1   0   0   1   0   2   1   1   1   0   0   1   1   1   2   1   1   1   1   0   0   1   1   0   1   0   1   1   0   0   0   1   1   1   2   1   2   2   2   0   1   0   1   0   0   0   1   1   1   0   0   1   2   2   2   1   1   1   0   1   2   0   2   0   2   1   0   1   1   0   0   2   2   2   2   1   1   2   0   1   1   1   2   2   1   0   2   1   1   2   1   2   0   2   1   0   2   0   0   0   0   0   2   1   1   1   2   2   1   1   0   0   1   0   1   2   1   2   0   0   1   1   2   0   0   1   0   1   0   1   1   2   1   1   1   2   1   0   1   1   1   2   1   1   1   1   2   1   0   1   0   2   0   2   1   1   1   0   0   0   1   1   1   0   2
 
!****************************************** Phenotypic Data **********************************************************
!-100.0 is resevred for missing phenotype
SimulatedTrait1         9.3048   10.1425    9.2972   10.3618   10.8161   10.3381   10.2679   11.0003    8.2437    9.9146    8.7121    9.1600    9.7636    8.4421    9.6979    9.5557   11.5913   10.7351    9.8875    9.1709    8.5728    9.8914    9.6272    9.9058   10.0093    9.2720    9.4148    8.1720    9.2621   10.5601    9.7687   10.4496    8.8232    9.1222    9.3778    9.6667    9.1105   10.7811   10.0801   11.6169   11.2628   11.3760   10.0681   10.1833    9.7395    9.9012    9.4262    9.1756   10.9948   11.6112    9.7258   10.0781    9.7020    9.6223    8.5766   11.8428    9.8586   10.1086   10.9378   12.1811   10.6368    9.8425   10.5798   10.1958   10.9143   10.3301   11.1729   10.0840   10.2339    9.4872   10.2958    9.9870   11.2819    7.7007   12.6001    8.5287   10.4598    9.5160   10.1193    8.5520    9.0427   10.2481   11.5892   10.7162    9.7910   10.5283    8.5874    9.8446    9.1782    9.8427    9.6975    8.6574    8.5624    9.7149    9.3932   10.8998    9.7376    9.9767    9.5793    9.9153    9.4639    9.0529    9.3725   10.3804    8.5994    9.4177   10.9279    9.9937    8.6153    9.7095   10.4416   10.8421    9.2046    9.8274   11.2759    9.8008    8.4483    8.7826   10.9007   11.5949    9.8616    9.7049    9.9290   10.9391   11.1363   11.8421    9.2245   11.2828   11.4788    9.4199   10.8776   11.1864    9.5742   11.1226   11.9411   10.1210    9.5187   10.6067    9.4583   10.7367   10.2602    9.9525   12.7497   11.0919   11.2610    8.1046   11.5725   10.2370    8.6214   11.0205    8.7231    9.1481    8.4759   10.2261   11.6523    9.6358    9.5729    9.8141   10.3720    9.2996    9.6908   11.3147    8.6534   10.3659    9.4246    9.5712   11.1256   12.4202    9.2330   10.9727    9.4841    9.5686   11.0319    8.4170   10.1606    9.6432    9.7450    9.1428    7.3297   11.2440    8.4709    9.6815    9.4320    9.2508    9.2675    9.3568    9.7009    8.4803    9.4837   10.1162   10.2554    9.4480    8.6917    9.4649    8.6605   10.2138   10.8309    8.8521   11.5314    8.5544
 
