# Supplementary material for: Inclusive Composite Interval Mapping of QTL by Environment Interactions in Biparental Populations
Source: PLoS One. 2015 Jul 10;10(7):e0132414. doi: 10.1371/journal.pone.0132414 (PMC4498613; doi:10.1371/journal.pone.0132414)
Supplement: S2 File — (ZIP) [file pone.0132414.s002.zip › F2 population/e=1/run_00116.met]

!**********************Note: lines staring with "!" are remarks and will be ignored in the program********************
!*********************************General Information**********************************
!Assuming F1 = P1 x P2, populations available in QTL IciMapping are: 
!  1, P1BC1F1 = P1 x F1, the first backcrossing where P1 is used as the recurrent parent;
!  2, P2BC1F1 = P2 x F1, the first backcrossing where P2 is used as the recurrent parent;
!  3, F1DH, F1-derived doubled haploids; 
!  4, RIL or F1RIL, recombination inbred lines through the repeated selfing of F1;
!  5, P1BC1RIL, recombination inbred lines through the repeated selfing of P1BC1F1;
!  6, P2BC1RIL, recombination inbred lines through the repeated selfing of P2BC1F1;
!  7, F2, the selfing generation of F1;
!  8, F3, the selfing generation of F2;
!  9, P1BC2F1, the second backcrossing where P1 is used as the recurrent parent; 
! 10, P2BC2F1, the second backcrossing where P2 is used as the recurrent parent;
! 11, P1BC2RIL, recombination inred lines through the repeated selfing of P1BC2F1; 
! 12, P2BC2RIL, recombination inred lines through the repeated selfing of P2BC2F1; 
! 13, P1BC1F2, the selfing generation of P1BC1F1; 
! 14, P2BC1F2, the selfing generation of P2BC1F1; 
! 15, P1BC2F2, the selfing generation of P1BC2F1; 
! 16, P2BC2F2, the selfing generation of P2BC2F1; 
! 17, P1BC1DH, P1BC1F1-derived doubled haploids; 
! 18, P2BC1DH, P2BC1F1-derived doubled haploids; 
! 19, P1BC2DH, P1BC2F1-derived doubled haploids; 
! 20, P2BC2DH, P2BC2F1-derived doubled haploids; 
   7      !Mapping Population (see remarks above)
   2      !Mapping Function (1 for Kosambi; 2 for Haldane; 3 for Morgan)
   2      !Marker Space Type (1 for intervals; 2 for positions)
   1      !Marker Space Unit(1 for centiMorgans; 2 for Morgan)
   6      !Number of Chromosomes (or Linkage Groups)
 200      !Size of the mapping population
   1      !Number of environments
 
!***************************************** Chromosomes and Linkage Maps **********************************************
!Chromosome                 NumMarkers
-CH1                        16
-CH2                        16
-CH3                        16
-CH4                        16
-CH5                        16
-CH6                        16
!Linkage map (Marker name followed by position or the interval length)
 MK-1-1                1     0.000
 MK-1-2                1    10.000
 MK-1-3                1    20.000
 MK-1-4                1    30.000
 MK-1-5                1    40.000
 MK-1-6                1    50.000
 MK-1-7                1    60.000
 MK-1-8                1    70.000
 MK-1-9                1    80.000
 MK-1-10               1    90.000
 MK-1-11               1   100.000
 MK-1-12               1   110.000
 MK-1-13               1   120.000
 MK-1-14               1   130.000
 MK-1-15               1   140.000
 MK-1-16               1   150.000
 MK-2-1                2     0.000
 MK-2-2                2    10.000
 MK-2-3                2    20.000
 MK-2-4                2    30.000
 MK-2-5                2    40.000
 MK-2-6                2    50.000
 MK-2-7                2    60.000
 MK-2-8                2    70.000
 MK-2-9                2    80.000
 MK-2-10               2    90.000
 MK-2-11               2   100.000
 MK-2-12               2   110.000
 MK-2-13               2   120.000
 MK-2-14               2   130.000
 MK-2-15               2   140.000
 MK-2-16               2   150.000
 MK-3-1                3     0.000
 MK-3-2                3    10.000
 MK-3-3                3    20.000
 MK-3-4                3    30.000
 MK-3-5                3    40.000
 MK-3-6                3    50.000
 MK-3-7                3    60.000
 MK-3-8                3    70.000
 MK-3-9                3    80.000
 MK-3-10               3    90.000
 MK-3-11               3   100.000
 MK-3-12               3   110.000
 MK-3-13               3   120.000
 MK-3-14               3   130.000
 MK-3-15               3   140.000
 MK-3-16               3   150.000
 MK-4-1                4     0.000
 MK-4-2                4    10.000
 MK-4-3                4    20.000
 MK-4-4                4    30.000
 MK-4-5                4    40.000
 MK-4-6                4    50.000
 MK-4-7                4    60.000
 MK-4-8                4    70.000
 MK-4-9                4    80.000
 MK-4-10               4    90.000
 MK-4-11               4   100.000
 MK-4-12               4   110.000
 MK-4-13               4   120.000
 MK-4-14               4   130.000
 MK-4-15               4   140.000
 MK-4-16               4   150.000
 MK-5-1                5     0.000
 MK-5-2                5    10.000
 MK-5-3                5    20.000
 MK-5-4                5    30.000
 MK-5-5                5    40.000
 MK-5-6                5    50.000
 MK-5-7                5    60.000
 MK-5-8                5    70.000
 MK-5-9                5    80.000
 MK-5-10               5    90.000
 MK-5-11               5   100.000
 MK-5-12               5   110.000
 MK-5-13               5   120.000
 MK-5-14               5   130.000
 MK-5-15               5   140.000
 MK-5-16               5   150.000
 MK-6-1                6     0.000
 MK-6-2                6    10.000
 MK-6-3                6    20.000
 MK-6-4                6    30.000
 MK-6-5                6    40.000
 MK-6-6                6    50.000
 MK-6-7                6    60.000
 MK-6-8                6    70.000
 MK-6-9                6    80.000
 MK-6-10               6    90.000
 MK-6-11               6   100.000
 MK-6-12               6   110.000
 MK-6-13               6   120.000
 MK-6-14               6   130.000
 MK-6-15               6   140.000
 MK-6-16               6   150.000
!*********************************** Marker Types ********************************************************************
!Co-dominant marker: When heterozygote F1 is present, P1 is coded as 2, F1 is coded as 1, and P2 is coded as 0; Otherwise, P1 is coded as 2, and P2 is coded as 0. 
!Dominant marker: When heterozygote F1 is present, P1 and F1 are coded as 12, and P2 is coded as 0; Otherwise, P1 is coded as 2, and P2 is coded as 0.  
!Recessive markers: When heterozygote F1 is present, P1 is coded as 2, and F1 and P2 are coded as 10; Otherwise, P1 is coded as 2, and P2 is coded as 0. 
!Missing marker is coded as -1. 
 MK-1-1                 0   1   1   2   0   0   1   1   0   1   1   2   1   0   1   0   0   0   1   2   1   0   1   0   2   0   1   1   2   1   2   2   0   2   1   2   0   0   1   1   2   0   1   0   0   1   2   1   0   1   1   1   1   1   0   2   1   0   0   2   1   1   2   2   1   2   2   1   1   2   2   1   0   2   1   2   1   1   1   0   0   0   1   1   0   2   2   1   1   2   1   1   2   1   1   1   2   1   1   0   0   0   1   2   1   0   1   0   1   2   2   0   0   1   1   1   0   1   1   0   1   1   2   1   0   1   1   0   0   0   2   1   1   1   2   1   1   0   2   1   1   2   0   0   1   1   1   1   0   0   1   1   1   2   2   2   1   2   1   1   1   0   1   1   1   1   2   1   2   1   1   2   1   1   2   0   1   1   1   1   1   2   0   0   1   2   1   1   1   1   2   1   1   1   2   1   1   1   2   0
 MK-1-2                 0   1   0   2   0   0   0   1   0   0   1   2   1   0   1   0   0   0   1   2   1   0   1   0   2   0   1   1   2   1   2   2   0   2   1   1   1   0   1   1   2   0   1   0   0   1   2   1   0   1   0   2   1   1   0   2   1   0   0   2   1   0   2   1   1   2   2   1   1   2   0   1   0   1   1   2   1   0   1   0   0   0   1   1   0   2   2   1   1   2   1   1   2   0   1   1   2   1   1   1   0   1   1   2   1   0   1   1   0   1   0   0   0   1   1   1   1   2   2   0   1   1   2   1   0   1   1   0   0   0   2   1   0   1   2   1   1   1   2   1   1   2   0   0   0   1   2   1   0   0   1   1   1   2   2   2   1   2   2   1   1   0   1   0   1   1   2   1   2   1   1   2   0   1   2   0   1   1   1   1   1   2   1   0   1   2   1   1   1   1   2   1   1   1   2   1   1   1   2   0
 MK-1-3                 0   1   0   1   0   0   0   1   0   1   0   2   1   0   1   0   1   0   1   2   1   0   1   1   1   0   1   1   1   1   2   2   1   1   0   1   1   0   1   1   2   1   1   0   0   1   2   1   1   1   0   2   1   1   0   2   2   1   0   2   1   0   2   1   1   1   2   1   1   2   0   1   0   1   1   2   1   1   2   0   0   0   1   1   0   2   2   1   1   1   1   1   2   0   1   1   2   1   1   2   0   2   1   2   1   0   1   1   1   1   0   0   0   2   1   1   1   2   2   1   1   1   2   1   0   1   1   1   0   0   2   1   0   1   2   1   1   0   2   1   1   2   0   0   0   2   2   1   0   1   1   2   1   2   1   1   1   2   2   1   2   0   1   0   1   1   2   1   1   1   1   1   1   1   2   0   1   1   1   1   1   2   1   0   0   2   1   1   1   1   1   1   1   1   1   1   1   2   2   0
 MK-1-4                 1   1   0   1   0   0   0   1   0   0   0   2   1   0   1   0   1   0   1   2   1   0   1   2   1   0   1   1   1   1   2   1   1   1   0   1   1   0   1   1   2   1   1   0   0   1   1   1   2   1   0   0   1   1   0   2   2   1   0   2   2   1   2   1   1   1   2   1   1   1   0   1   0   1   1   1   1   0   2   1   0   0   1   1   0   2   2   1   1   1   1   1   2   0   1   1   2   1   1   2   0   1   1   2   1   1   1   1   1   1   0   0   0   1   1   1   1   2   2   1   1   0   2   1   0   1   2   0   0   0   2   1   0   2   2   1   1   0   2   1   1   2   0   0   0   2   2   1   0   1   2   2   2   1   1   1   1   2   2   1   2   1   0   0   1   1   2   1   1   1   2   1   1   1   1   0   1   1   1   0   1   1   1   0   0   2   0   1   1   1   1   1   1   1   1   1   1   2   2   1
 MK-1-5                 1   1   0   1   0   0   0   1   0   0   1   2   1   0   0   0   1   0   1   2   1   0   1   2   1   1   1   0   1   2   2   1   1   1   0   1   1   0   1   0   2   2   1   0   0   1   1   1   2   1   0   0   1   2   0   2   2   1   1   2   1   1   2   1   1   1   2   1   1   0   0   1   0   1   2   2   2   0   1   1   0   0   1   1   0   2   2   2   1   0   1   1   2   0   2   1   2   2   1   2   0   2   1   2   1   1   1   1   1   1   0   0   0   2   1   2   1   1   2   1   1   0   2   1   0   1   2   0   0   0   2   1   0   2   2   1   1   0   2   1   1   2   0   0   1   2   1   0   0   1   2   2   2   1   2   1   2   2   2   1   2   1   0   0   1   0   2   0   1   1   1   1   2   1   1   1   1   1   1   1   1   1   1   0   0   2   0   1   1   1   1   1   2   1   1   1   1   2   2   1
 MK-1-6                 1   1   0   1   0   0   0   1   0   0   1   2   0   1   0   0   2   0   1   1   1   0   1   2   1   1   1   1   1   2   2   2   1   1   1   0   1   0   1   0   2   2   1   0   1   1   1   1   1   1   0   0   1   1   0   1   2   1   1   1   1   1   2   1   0   1   2   1   1   0   0   1   0   1   2   2   2   0   0   1   1   0   1   1   0   2   2   2   1   0   1   1   2   0   2   1   2   2   0   1   1   2   1   2   1   1   1   1   1   1   1   0   0   2   1   2   1   0   2   1   1   1   1   1   0   1   2   1   1   0   1   1   0   2   2   2   1   0   2   2   1   2   1   0   2   2   1   0   1   1   2   2   2   1   2   1   2   2   2   1   1   1   0   0   1   0   2   0   1   1   1   1   2   1   2   1   1   1   1   1   1   1   1   0   1   2   0   2   1   1   1   1   2   0   0   1   1   2   1   1
 MK-1-7                 1   1   0   1   0   0   0   1   0   1   1   2   0   1   1   0   2   0   1   1   1   0   0   2   1   1   1   1   1   2   2   1   1   1   1   0   1   0   1   1   2   2   1   1   1   1   1   2   1   1   0   1   1   1   0   2   2   1   1   1   1   1   2   2   0   1   2   2   1   0   0   1   1   1   2   2   2   0   0   1   1   0   1   0   0   2   2   2   0   0   0   1   2   0   1   2   2   2   0   1   1   2   1   2   1   1   1   0   1   1   1   0   0   2   1   2   1   0   1   1   1   1   2   1   0   1   2   1   1   0   1   1   0   2   2   2   1   0   2   2   2   2   1   0   2   2   1   0   1   2   2   2   2   1   2   1   2   2   2   1   1   1   0   1   1   0   2   0   1   1   1   1   2   1   2   2   2   1   1   1   2   1   1   0   1   2   0   2   1   1   1   1   1   0   0   1   1   2   1   1
 MK-1-8                 0   1   0   1   0   0   0   1   0   1   1   2   1   1   1   0   2   0   1   1   1   0   0   2   1   0   1   1   1   2   1   1   1   1   1   0   1   0   1   1   2   1   2   2   1   1   1   2   1   1   0   1   2   1   0   1   1   1   1   1   1   1   2   2   1   1   2   1   1   0   0   1   0   1   1   2   2   0   0   1   1   0   1   0   2   2   2   1   0   0   0   1   2   0   1   2   2   2   0   1   2   2   2   1   1   2   1   0   2   1   1   1   0   1   1   1   1   0   1   1   1   1   2   1   0   1   2   1   1   0   1   1   1   2   2   2   1   0   2   2   2   2   1   0   2   2   1   0   1   2   2   2   2   1   2   1   2   2   1   0   1   1   0   2   1   1   1   0   1   1   1   1   2   1   2   2   2   1   1   1   2   1   1   0   1   2   0   2   1   1   1   1   1   0   0   1   1   2   1   1
 MK-1-9                 0   1   1   1   0   0   0   0   0   1   1   2   1   1   1   1   2   0   0   1   0   0   0   2   0   0   1   1   1   1   1   1   2   1   1   0   1   0   1   2   2   1   2   2   1   1   1   1   1   1   1   1   2   1   0   1   1   1   1   1   1   1   1   1   1   2   1   1   0   0   0   1   0   1   1   2   2   0   0   1   1   0   1   0   1   2   2   1   0   0   0   1   2   0   1   2   2   2   0   1   2   2   2   1   1   2   1   0   2   1   1   1   0   2   2   1   1   0   0   1   1   1   2   1   0   1   2   2   2   0   1   1   1   1   1   2   1   0   2   2   2   2   1   0   2   2   0   0   1   2   1   2   2   1   2   1   2   2   1   0   1   1   1   2   2   1   1   0   1   1   1   0   2   2   2   2   2   1   1   0   1   1   1   0   1   1   0   2   1   0   1   1   1   0   1   1   1   2   1   1
 MK-1-10                0   0   1   1   0   0   0   0   0   1   1   2   1   2   1   1   2   0   0   1   1   1   0   2   0   0   1   1   0   1   1   1   1   1   1   0   1   0   1   2   2   1   2   1   1   2   0   2   1   1   1   1   2   1   0   0   1   2   1   1   1   1   1   1   1   2   1   1   0   0   1   1   0   1   0   1   2   1   0   1   1   0   1   0   1   2   2   1   0   0   0   1   2   1   1   1   2   2   1   1   2   2   2   1   2   2   1   0   2   1   2   1   0   1   2   1   0   0   1   1   2   1   1   1   0   1   2   1   1   1   1   1   1   1   2   2   1   0   2   2   2   1   1   0   2   1   1   0   1   2   1   2   2   1   2   2   2   2   1   0   1   1   1   2   2   1   1   0   0   1   1   0   2   2   2   2   2   0   1   0   1   1   1   0   1   1   0   1   1   0   0   1   1   0   1   1   1   2   1   1
 MK-1-11                0   0   1   1   0   0   0   0   1   1   1   2   1   1   1   1   2   0   0   1   1   1   0   1   0   1   0   0   0   0   1   1   1   0   1   0   1   0   2   1   2   1   2   1   0   2   0   2   1   2   1   2   2   1   0   0   1   2   1   1   1   1   1   1   1   2   1   1   0   0   1   1   0   1   0   1   1   1   0   1   1   0   0   0   1   1   2   1   0   1   0   1   2   1   2   1   2   2   1   1   2   2   2   1   2   1   1   0   2   1   2   1   0   1   1   2   0   0   1   1   1   1   1   1   0   0   1   1   1   1   1   1   1   1   2   2   1   0   2   1   2   2   1   0   2   1   1   0   1   2   0   2   2   1   2   2   2   2   1   0   1   1   1   2   2   1   1   0   0   1   1   1   2   1   2   1   2   0   1   0   1   1   1   0   1   2   1   1   1   0   1   1   1   1   1   0   1   2   1   1
 MK-1-12                0   0   1   0   0   0   0   0   1   0   2   2   1   1   0   1   1   0   0   2   1   1   0   1   0   1   0   0   0   0   1   1   0   0   1   0   2   0   2   1   2   1   2   0   0   2   0   2   1   2   1   2   2   1   1   0   1   1   1   1   1   1   1   0   1   2   1   1   0   0   1   1   0   1   0   1   1   1   0   2   1   1   0   0   1   0   2   1   0   1   0   1   2   1   2   1   2   2   1   1   2   2   2   1   2   1   1   1   2   1   1   1   1   1   1   2   0   0   1   1   1   0   1   0   0   0   1   1   2   1   1   1   1   1   1   2   1   0   2   0   2   2   1   0   2   1   1   0   1   2   0   2   2   1   2   2   2   2   2   0   1   1   1   2   2   1   1   1   0   1   1   1   1   1   2   1   2   0   1   0   2   1   1   0   1   2   1   1   1   1   1   2   1   1   1   0   1   2   1   1
 MK-1-13                0   0   1   0   0   0   0   0   1   0   2   2   0   1   0   1   1   1   0   2   1   1   0   0   0   1   0   1   1   0   1   1   0   0   1   0   2   0   2   1   2   1   1   0   0   2   0   2   1   0   0   2   1   1   0   0   1   2   1   1   1   1   0   1   1   2   1   1   0   0   1   1   1   1   1   1   1   1   1   2   0   1   0   0   1   1   2   2   0   1   0   2   1   1   2   1   2   0   1   1   1   2   2   1   1   1   1   2   2   0   1   2   2   1   1   2   0   0   1   1   1   0   1   0   1   0   1   1   1   1   1   1   1   1   1   2   1   0   2   1   2   2   1   0   2   1   1   0   1   2   0   2   1   1   2   1   2   2   2   0   2   1   1   1   2   0   1   1   0   1   1   2   1   0   2   0   2   0   1   0   2   1   1   0   1   2   1   1   1   1   1   2   0   1   1   0   1   1   0   2
 MK-1-14                0   0   1   0   0   0   1   0   0   0   2   2   0   0   0   1   0   1   0   2   1   1   0   0   0   1   1   1   1   0   0   0   0   1   1   0   1   0   2   1   2   1   1   0   0   2   0   2   0   0   0   2   1   1   0   0   1   2   1   2   1   1   0   2   1   2   2   1   1   1   1   1   0   1   1   1   1   1   1   2   0   1   0   1   1   1   2   2   0   1   0   2   2   1   2   1   2   0   1   1   1   2   2   1   1   1   1   2   2   0   1   2   1   1   1   2   0   0   1   1   1   0   1   0   0   0   1   1   1   1   1   1   1   1   1   1   1   0   2   1   2   2   1   0   2   1   1   0   1   2   0   2   1   1   1   1   2   2   2   0   2   2   1   1   2   0   1   1   0   2   2   1   1   0   1   0   1   1   1   0   2   1   1   0   1   2   1   0   1   1   1   2   0   1   1   0   1   1   0   2
 MK-1-15                0   1   1   0   0   0   1   0   2   0   2   2   0   0   0   0   0   1   0   2   1   1   0   0   0   1   1   1   1   0   0   0   0   2   1   1   1   0   2   2   2   1   1   1   0   2   1   2   0   0   0   2   1   1   0   0   1   2   1   1   0   1   0   2   0   2   2   1   1   1   1   1   1   1   1   1   1   1   1   2   0   1   0   1   1   1   2   1   1   1   0   2   2   2   1   1   2   0   1   2   1   2   2   1   1   1   1   2   2   1   1   2   1   1   0   2   0   0   1   1   1   0   1   0   0   0   0   1   1   1   1   1   1   1   1   1   1   0   2   1   2   1   2   0   2   1   2   0   1   2   0   2   2   1   1   1   1   2   2   0   2   2   0   1   2   1   1   1   0   1   2   1   1   1   1   0   0   1   2   0   2   1   1   0   1   2   1   0   1   1   1   2   0   1   1   0   1   1   0   2
 MK-1-16                0   1   1   1   0   0   1   0   2   2   2   1   0   0   0   1   0   1   0   2   1   2   0   0   0   1   1   1   1   0   0   0   0   2   1   1   1   0   2   2   2   1   1   0   0   0   1   2   0   0   1   2   1   0   0   0   2   2   1   1   0   1   0   1   0   2   2   1   1   1   2   1   1   1   1   2   1   2   1   2   0   1   0   1   1   1   1   1   1   1   1   2   2   2   1   1   2   0   1   2   1   2   2   1   1   1   1   1   2   1   2   2   1   1   0   2   0   0   1   1   2   0   2   0   0   1   0   1   1   1   1   0   0   1   1   2   1   0   2   1   1   1   2   0   2   1   2   0   1   2   0   2   2   0   2   1   1   1   2   0   2   2   1   1   2   1   1   1   1   1   2   1   1   1   2   1   0   1   2   0   2   1   1   0   1   2   1   0   1   1   2   2   0   1   1   1   1   1   0   2
 MK-2-1                 2   1   1   2   1   2   1   1   1   0   1   2   2   1   2   1   1   1   2   2   1   2   2   1   2   2   2   1   2   1   0   2   0   0   1   1   0   0   1   2   0   2   2   0   0   1   2   0   2   0   0   1   0   1   1   0   1   0   1   0   0   0   0   0   2   0   0   2   1   0   1   2   2   2   2   0   1   2   2   2   1   1   2   2   1   1   0   1   2   1   1   1   1   1   2   1   2   2   1   0   0   2   0   1   1   0   1   2   2   1   1   2   1   0   1   1   1   1   1   0   1   1   1   0   1   1   1   0   1   1   2   1   1   2   1   0   1   0   2   1   2   2   1   1   1   1   1   1   1   1   2   1   1   0   1   0   1   1   0   1   0   2   0   1   2   1   2   1   1   1   1   2   0   0   0   2   0   1   1   1   2   0   1   2   1   2   1   1   2   1   1   2   0   1   2   0   1   1   1   1
 MK-2-2                 2   1   1   2   1   2   1   1   1   0   1   2   2   1   1   2   1   1   2   1   1   2   1   1   2   2   1   1   2   1   0   2   1   0   1   1   0   0   0   2   0   2   2   0   1   1   1   0   2   0   0   1   1   1   1   1   1   0   1   0   0   0   0   0   1   0   0   1   0   1   1   2   2   2   2   0   1   2   1   2   0   1   2   1   1   1   0   1   2   1   1   1   1   1   2   2   2   2   1   0   0   2   0   1   1   0   1   2   2   0   1   2   0   0   1   1   2   1   1   1   1   1   1   0   1   1   2   0   1   1   2   1   1   2   1   0   1   0   2   0   2   1   1   1   0   0   1   0   1   1   2   1   1   0   1   0   1   2   0   2   0   2   0   1   2   1   2   1   2   1   1   2   0   0   0   2   0   1   2   1   2   0   1   2   1   1   1   1   2   2   1   2   0   1   1   1   1   1   1   1
 MK-2-3                 1   1   0   2   1   1   1   1   1   0   1   2   2   1   1   2   1   1   2   1   0   2   1   1   2   2   1   1   2   1   0   2   1   0   0   1   2   0   0   1   0   2   2   1   1   1   2   0   2   0   0   1   1   1   0   0   1   1   0   1   0   1   1   0   0   0   0   1   0   1   1   2   2   2   2   0   0   2   1   2   0   1   2   2   1   1   0   1   1   1   1   1   1   0   2   2   2   2   2   0   0   2   0   2   1   0   2   2   2   0   1   2   0   0   2   1   1   1   1   0   1   1   1   0   1   1   2   1   1   1   2   1   1   2   1   0   1   0   2   1   2   0   1   1   2   0   2   0   1   1   2   1   1   0   0   0   1   1   0   2   1   1   1   2   2   1   1   1   2   0   1   2   0   1   1   1   0   1   2   1   2   0   1   1   1   1   1   1   2   2   1   1   0   1   1   1   1   1   1   1
 MK-2-4                 1   1   0   2   1   1   2   2   1   0   1   2   2   2   1   2   0   0   2   1   0   2   1   0   1   2   0   1   1   1   0   2   1   0   0   1   2   0   0   1   0   1   2   1   1   1   2   1   2   2   0   1   1   1   0   0   1   1   0   2   0   1   1   0   0   0   1   1   1   1   1   2   2   2   2   1   0   2   1   2   1   2   2   2   1   1   0   1   1   1   1   1   1   0   2   2   2   0   2   0   1   1   0   2   1   1   1   2   2   0   1   2   0   0   1   1   1   1   1   1   1   1   2   0   1   1   2   1   1   1   2   1   1   2   1   2   1   0   2   2   2   0   2   1   2   0   2   0   1   1   2   1   0   0   0   0   1   1   0   2   1   1   1   2   2   1   1   1   2   0   1   2   0   1   0   1   0   1   2   1   2   0   1   2   1   1   1   1   2   2   1   1   0   1   1   1   1   2   1   1
 MK-2-5                 1   1   0   2   1   1   2   2   0   0   1   2   2   2   1   2   0   0   1   1   0   2   1   0   1   2   0   2   2   1   0   2   1   0   0   0   2   1   1   2   0   1   2   2   1   1   2   1   2   2   0   1   1   1   1   1   1   1   0   2   1   1   1   1   1   1   0   1   1   1   1   2   1   2   2   1   0   2   1   2   1   2   2   2   1   1   0   1   1   1   1   1   1   0   2   2   2   0   2   1   1   1   0   2   1   0   1   2   2   0   2   1   0   0   1   1   1   1   1   1   0   1   2   0   1   1   2   1   1   1   2   1   1   2   1   2   1   0   2   2   2   1   2   1   2   0   2   0   0   1   2   1   0   0   0   0   1   1   0   2   1   1   2   1   2   1   1   0   2   0   1   2   0   2   1   1   0   2   2   1   2   1   1   2   1   1   1   1   2   2   2   0   0   1   0   1   1   2   1   1
 MK-2-6                 1   1   0   2   1   1   2   2   0   0   1   2   2   1   1   2   0   1   1   1   1   2   1   0   1   2   0   1   2   1   1   2   1   0   0   0   2   1   1   2   1   1   2   2   0   1   2   1   2   2   0   1   1   1   1   1   1   1   0   1   1   1   2   1   1   1   0   0   1   1   1   1   1   2   2   1   0   2   0   2   1   1   2   1   1   2   0   1   2   1   1   1   1   0   1   1   2   0   1   1   1   1   0   2   1   0   1   2   2   1   2   1   0   0   1   1   1   1   1   1   0   1   2   0   2   1   2   1   1   1   2   0   1   2   1   2   1   1   2   1   2   1   2   1   2   0   2   0   0   1   2   0   0   1   0   0   1   1   1   2   0   1   2   1   2   1   1   0   1   0   1   2   0   2   1   1   0   2   2   1   2   1   2   2   1   1   1   1   1   2   2   1   0   1   0   0   1   2   1   1
 MK-2-7                 1   1   0   2   1   1   2   2   0   0   0   1   2   1   0   2   0   1   1   1   1   2   1   0   1   1   0   0   2   1   1   2   1   1   1   0   2   1   1   2   2   1   2   2   0   0   2   1   2   2   0   0   2   1   1   1   1   1   0   2   1   1   2   1   1   1   0   1   2   1   1   1   1   2   2   1   0   2   0   2   1   1   2   1   1   2   0   1   2   1   1   1   1   0   1   1   2   0   1   1   1   0   0   2   1   0   2   2   2   1   2   2   0   1   0   1   1   1   1   1   0   1   2   0   2   1   2   1   1   1   2   0   1   2   1   2   2   1   2   1   0   1   2   1   2   0   2   1   0   2   2   0   0   1   0   1   1   1   1   2   1   0   2   1   2   1   2   0   2   1   2   2   0   2   1   1   0   1   2   1   2   2   1   2   1   1   2   1   1   2   2   1   0   1   0   0   1   2   1   1
 MK-2-8                 1   1   0   2   1   1   2   1   0   0   0   1   2   2   0   2   0   1   1   1   1   1   1   0   2   0   0   0   2   1   1   2   1   1   1   0   2   0   2   2   2   1   2   2   0   0   2   1   2   2   0   0   2   1   1   1   1   0   0   2   1   1   2   1   0   1   0   2   2   0   1   1   1   2   2   1   0   2   0   2   1   1   2   1   1   1   1   1   2   1   1   1   1   0   1   0   2   0   1   1   1   1   0   1   1   0   2   2   1   1   2   2   1   1   0   1   1   1   1   1   0   0   2   0   2   1   2   1   1   1   2   0   1   2   1   2   2   1   2   2   0   1   2   1   2   0   1   1   0   2   2   0   0   0   0   1   1   1   1   1   1   0   2   1   2   0   2   0   2   1   1   1   1   2   1   1   0   1   2   2   2   2   1   2   1   1   2   1   1   2   2   1   0   1   0   0   1   2   1   0
 MK-2-9                 0   1   0   2   1   1   2   1   1   0   0   1   2   2   1   2   0   1   1   1   0   1   0   1   2   0   0   0   2   1   1   2   1   1   1   0   2   1   2   2   2   1   2   2   0   1   2   1   2   2   0   0   2   0   1   1   0   0   0   2   1   2   2   0   0   1   0   1   2   0   1   1   1   1   2   1   0   2   1   2   1   1   1   1   1   1   1   1   2   1   2   1   1   0   0   0   2   0   1   1   1   1   0   1   1   0   2   2   1   1   2   2   1   1   0   0   1   1   1   2   0   0   2   0   2   1   2   1   1   1   2   1   1   2   1   2   2   1   1   2   0   1   2   2   2   0   1   1   0   2   2   0   0   1   0   2   1   1   1   1   1   0   2   1   2   1   1   0   2   1   1   1   1   2   1   1   0   1   2   2   1   2   2   2   1   1   2   1   1   2   2   0   0   2   0   0   1   2   1   0
 MK-2-10                0   1   0   2   1   1   2   1   2   0   1   1   2   2   1   2   0   1   1   0   0   1   0   1   2   0   0   0   2   1   1   2   2   1   1   0   1   1   2   2   2   1   1   2   0   2   2   1   2   1   0   0   2   0   2   1   0   0   0   2   1   2   2   0   0   1   1   1   2   0   1   1   1   1   2   1   0   2   1   2   2   1   1   1   1   1   2   1   2   0   2   1   1   0   0   0   2   1   2   1   1   1   0   1   1   0   2   2   1   1   2   2   1   0   0   0   1   1   1   2   0   0   2   1   2   1   2   1   0   1   2   0   1   1   1   1   2   1   2   2   1   1   2   2   0   0   1   1   0   2   1   0   0   1   1   2   1   1   1   1   1   0   1   1   1   1   0   1   2   1   1   2   1   2   1   2   0   1   2   2   1   2   2   2   1   1   2   1   2   2   1   0   0   2   1   1   0   1   1   0
 MK-2-11                1   0   0   2   1   2   2   1   1   0   1   0   2   1   2   2   0   2   1   0   0   1   0   1   1   1   0   0   2   1   1   2   2   1   0   0   1   1   2   2   2   1   1   2   0   1   1   1   2   1   0   0   2   0   2   1   0   1   0   2   2   2   2   0   0   1   1   2   1   0   1   1   1   1   2   1   0   2   1   2   2   1   2   1   0   2   2   1   2   1   2   1   2   0   0   0   2   1   1   1   0   1   0   1   1   0   2   2   1   0   2   2   1   1   1   0   1   2   1   2   0   1   1   1   2   1   2   1   0   1   1   1   1   1   1   1   2   2   2   2   1   1   2   2   0   0   2   1   0   1   1   0   0   1   1   2   1   1   1   0   1   0   1   0   1   0   0   1   2   1   1   2   1   2   0   2   0   1   2   2   1   2   2   2   1   1   2   1   2   2   0   0   0   2   1   0   0   1   1   0
 MK-2-12                1   0   1   1   1   2   2   1   1   0   1   0   2   1   2   2   0   2   1   1   0   0   0   2   0   1   0   0   2   1   2   2   1   1   1   0   1   1   2   2   0   1   1   1   0   1   1   1   2   1   0   0   2   0   2   1   1   1   0   2   2   2   1   0   2   1   1   2   1   0   1   2   1   1   2   2   0   2   1   2   2   1   2   1   0   2   2   1   2   1   2   1   2   0   1   0   2   1   1   1   0   1   0   1   1   0   1   2   1   0   0   1   1   1   1   0   1   2   1   2   1   0   1   1   2   1   2   0   1   1   1   1   1   1   1   2   2   2   1   2   1   1   2   2   0   0   2   1   0   1   1   0   1   2   0   2   1   1   0   1   0   0   1   0   1   0   0   1   2   1   1   2   2   2   0   1   0   1   2   2   1   2   2   1   1   1   2   0   2   2   0   1   0   2   2   1   0   1   2   0
 MK-2-13                1   0   1   1   1   1   2   1   1   0   1   1   1   1   2   1   0   2   2   2   0   0   1   2   0   1   0   0   2   1   1   2   1   1   0   1   1   2   2   2   0   1   1   2   0   1   1   0   2   1   0   0   2   0   2   2   1   1   1   2   1   2   1   0   2   1   1   2   1   0   1   2   1   2   2   2   0   2   0   1   2   1   2   1   1   2   2   1   2   1   2   1   2   0   1   1   1   2   2   2   0   1   0   1   1   0   2   2   1   0   0   1   1   0   1   0   1   2   1   2   1   0   1   1   2   1   0   0   0   1   1   1   1   2   1   1   1   1   1   2   1   1   2   1   0   0   2   1   0   1   1   0   0   1   0   2   2   0   0   1   1   0   1   0   1   0   0   1   2   2   1   2   1   2   0   1   0   1   2   2   2   2   2   1   1   1   2   0   1   2   0   1   0   2   2   1   0   1   2   0
 MK-2-14                1   0   1   1   2   2   2   1   1   0   1   1   1   1   1   0   0   2   2   2   0   0   1   1   0   2   0   0   2   1   1   1   2   1   0   1   1   2   2   2   0   1   1   2   0   1   1   0   1   1   0   0   0   0   2   2   1   1   1   2   1   2   1   0   2   1   1   2   1   0   1   2   1   1   2   2   0   2   0   1   2   1   2   1   1   2   2   1   2   1   2   1   2   0   1   1   1   2   2   2   0   2   0   1   1   0   2   1   2   1   0   1   0   0   1   0   1   2   1   2   1   0   1   1   2   1   0   0   0   1   1   1   1   2   1   0   1   1   1   1   1   1   2   2   1   0   2   1   0   1   0   0   0   1   0   1   2   0   0   1   1   0   1   1   1   0   1   1   2   2   1   2   1   0   0   1   2   1   2   2   2   2   2   1   1   0   2   1   1   2   0   2   0   2   2   1   0   2   2   0
 MK-2-15                1   0   0   1   1   2   2   1   1   1   1   1   1   1   1   0   0   2   2   2   0   0   1   1   1   1   0   0   1   1   1   1   2   1   0   1   1   2   2   2   0   1   1   1   0   1   0   0   1   2   0   0   1   0   2   2   2   0   1   2   1   2   1   1   1   1   1   1   1   0   2   2   1   1   2   2   0   2   1   1   2   1   2   1   1   2   2   1   2   1   2   1   2   0   1   1   1   1   1   2   1   2   0   1   1   0   2   1   2   1   0   1   0   0   2   1   1   2   1   2   1   0   1   0   2   1   0   0   0   1   1   1   1   2   0   0   1   1   1   0   1   1   2   2   1   0   2   2   0   1   0   0   0   1   1   1   2   0   0   1   1   0   2   1   1   0   0   1   2   2   1   2   1   0   0   1   2   1   1   2   2   2   2   1   1   0   2   0   1   2   0   1   1   1   2   1   1   2   1   0
 MK-2-16                1   0   0   1   1   2   2   1   1   0   0   1   1   1   0   0   0   2   2   1   0   0   1   1   2   1   1   1   1   0   1   1   2   0   0   1   1   2   2   2   0   1   1   2   1   1   0   0   0   1   0   0   2   0   2   2   1   0   1   2   1   2   1   1   1   1   0   1   1   0   2   2   1   1   2   2   0   2   1   2   2   1   2   1   1   0   2   1   2   1   2   1   1   0   1   1   1   1   1   2   1   2   0   1   1   0   2   1   2   1   0   1   1   0   1   1   1   0   1   2   1   0   1   0   2   1   1   0   0   1   1   0   1   2   0   0   1   1   1   0   1   1   2   2   1   0   2   1   1   1   0   0   0   1   2   1   2   0   0   1   0   0   2   1   1   0   0   1   1   2   2   2   2   1   1   1   2   0   1   2   2   2   2   1   1   0   2   0   1   1   0   1   1   1   2   1   1   2   1   0
 MK-3-1                 1   1   0   2   1   1   1   2   2   1   1   2   1   0   2   1   2   0   0   1   1   0   2   0   1   1   0   2   0   0   1   2   1   1   1   2   2   2   1   1   2   0   2   0   2   1   1   1   1   1   2   1   2   2   0   1   1   0   1   0   1   1   1   1   0   0   1   1   1   2   0   0   0   1   2   0   1   1   1   1   0   1   1   0   0   0   0   1   1   1   0   2   1   1   1   1   0   2   0   2   1   2   1   2   1   0   1   1   2   0   1   1   0   2   1   2   1   1   0   0   0   2   0   2   2   0   2   1   0   1   2   2   1   1   1   1   1   0   1   0   0   1   0   1   0   0   2   0   2   1   0   1   1   0   1   0   2   0   1   0   1   0   2   1   1   1   0   1   1   2   2   0   2   0   0   1   0   1   0   2   1   0   1   2   0   1   0   1   1   2   0   0   1   2   2   0   0   2   2   0
 MK-3-2                 2   1   0   2   1   1   2   2   1   2   1   1   1   0   2   1   2   0   0   1   1   0   2   0   1   1   0   2   0   0   1   2   0   1   1   1   2   2   1   1   2   0   2   0   1   1   1   1   1   1   2   1   2   2   1   2   1   0   1   0   1   1   2   1   0   0   1   1   1   2   0   0   0   0   2   0   1   1   1   1   0   1   1   0   0   1   0   1   1   1   0   1   1   1   1   1   0   2   1   2   1   2   1   2   1   0   0   1   1   0   1   1   0   2   1   2   1   1   0   0   0   2   0   2   2   0   2   1   0   1   2   2   1   1   0   1   1   0   1   0   0   1   0   1   1   0   2   0   2   1   0   1   1   1   1   0   2   0   1   0   1   0   2   1   1   1   0   1   1   1   2   1   2   1   0   1   0   1   0   0   1   0   1   2   0   1   0   1   1   1   0   0   1   2   2   0   0   2   2   0
 MK-3-3                 2   1   0   2   0   1   2   2   1   2   1   1   1   0   2   1   2   1   0   1   1   0   2   0   1   1   0   0   0   0   1   2   0   1   1   1   2   1   1   1   2   0   2   1   1   2   1   1   1   1   2   1   2   2   1   1   1   0   1   0   1   1   2   2   0   0   1   1   1   2   0   0   0   0   2   0   1   1   1   0   0   1   1   0   0   1   0   1   1   1   0   1   1   1   1   1   0   2   1   2   1   2   1   0   1   0   1   1   1   0   1   0   0   1   1   2   1   1   0   0   0   2   0   2   1   0   2   1   0   1   2   2   1   1   0   1   1   1   1   0   1   1   0   2   1   0   2   0   2   1   0   1   1   1   2   1   2   0   1   0   1   0   1   1   1   0   0   1   1   1   2   1   2   0   0   1   0   1   0   0   1   0   1   2   0   1   1   1   1   1   0   0   1   2   2   0   0   2   2   0
 MK-3-4                 2   1   1   2   1   1   2   2   1   2   1   1   1   0   2   1   2   1   1   1   1   0   2   0   1   1   1   0   1   0   1   2   0   1   1   2   2   0   1   1   2   0   2   1   1   2   1   1   1   1   1   1   1   2   1   1   1   0   1   0   1   1   2   2   0   0   1   1   2   2   1   0   0   0   1   0   1   1   0   1   0   1   1   0   0   1   0   1   1   0   0   1   1   0   1   1   0   2   1   1   1   2   1   0   0   0   1   1   1   0   1   0   1   1   1   2   1   2   0   0   0   2   0   1   1   0   2   1   0   1   2   2   0   2   1   1   1   1   1   0   1   1   0   2   0   0   2   0   1   1   1   1   1   1   2   1   2   0   1   0   1   0   1   1   2   1   0   1   2   0   2   1   2   0   0   1   0   0   0   0   2   0   0   2   0   1   1   0   1   0   0   0   0   2   2   0   0   2   1   0
 MK-3-5                 2   2   1   1   1   0   2   2   1   1   2   1   1   0   2   2   2   1   0   1   1   0   2   1   1   1   1   0   1   1   1   2   0   1   1   1   2   0   1   1   2   1   2   1   2   2   1   0   1   1   1   1   1   2   2   1   1   0   1   0   1   1   2   2   0   0   1   1   2   2   1   0   0   0   0   0   1   2   1   0   0   1   1   0   0   1   0   1   2   0   0   0   1   0   1   1   0   2   1   1   1   2   1   0   0   0   1   1   1   1   1   0   1   1   1   2   1   2   0   0   0   2   0   1   1   0   2   1   0   1   1   2   0   2   1   0   1   1   1   0   1   1   2   2   0   0   2   1   1   1   1   0   1   1   2   1   2   0   1   0   2   0   1   1   1   1   0   1   2   0   2   1   2   2   0   2   0   1   0   0   2   0   0   2   0   1   1   0   1   1   1   0   0   2   2   0   0   1   1   0
 MK-3-6                 2   1   0   0   1   0   2   2   2   1   2   1   1   0   2   2   1   1   1   1   1   0   2   1   1   1   1   0   1   1   2   2   0   2   2   1   2   0   1   0   2   1   2   2   2   2   1   0   1   1   1   1   1   2   2   1   0   0   2   0   1   1   2   2   0   0   1   1   2   1   1   0   0   1   0   0   1   2   1   1   1   0   1   0   0   1   0   1   2   1   0   0   1   1   1   1   0   2   0   1   2   2   1   1   0   0   1   2   1   1   1   0   1   1   1   2   0   1   0   0   0   2   0   1   1   1   2   2   0   1   0   1   0   2   0   1   1   1   1   0   2   1   2   2   1   1   2   1   1   2   0   0   1   1   2   1   2   0   1   1   2   0   1   1   1   1   0   1   2   1   2   1   1   1   0   2   0   1   0   1   2   1   0   1   0   1   1   0   1   0   1   0   1   2   1   0   0   1   1   1
 MK-3-7                 1   1   0   0   0   1   2   2   2   1   2   1   1   0   2   2   1   2   1   1   1   0   2   1   2   1   1   0   1   1   2   2   1   2   2   1   1   1   1   0   2   1   2   1   2   2   1   0   1   1   1   1   1   2   2   0   0   0   2   1   1   1   2   2   0   0   1   1   1   1   1   0   0   0   0   1   2   1   1   0   1   0   1   1   0   1   0   2   1   2   0   0   1   2   1   1   0   2   0   2   1   2   1   1   0   1   1   1   1   1   0   0   1   1   1   2   0   2   1   0   1   2   0   1   1   2   1   2   2   2   0   2   0   1   0   1   1   1   1   0   2   1   2   2   1   1   2   1   1   2   1   0   1   1   2   1   2   0   1   1   2   1   0   1   2   2   0   1   2   1   1   1   1   1   0   2   0   1   0   1   2   1   0   1   0   1   1   0   1   0   1   0   2   2   1   0   0   1   2   1
 MK-3-8                 1   1   0   0   0   1   2   2   2   2   2   1   1   0   1   1   1   1   1   1   1   0   2   1   1   1   1   0   1   1   2   2   1   2   2   1   1   1   1   1   2   1   1   1   2   2   1   1   1   1   1   0   1   2   2   0   0   0   2   1   2   1   2   2   0   0   1   1   1   1   1   0   0   0   0   0   2   0   1   0   0   1   1   1   0   2   0   1   1   2   0   0   1   1   1   1   0   1   0   2   0   2   1   1   0   1   1   1   0   1   0   0   0   1   2   1   0   2   1   1   0   2   0   1   1   2   2   1   2   2   0   2   0   1   0   1   1   1   1   1   2   1   2   2   1   1   1   1   1   2   1   2   1   0   2   1   2   0   0   1   2   1   1   1   2   2   0   1   1   1   1   1   1   2   0   2   0   0   1   1   2   1   0   1   0   0   1   0   1   1   1   0   2   1   0   0   0   1   2   2
 MK-3-9                 1   1   0   0   0   0   2   2   2   2   2   2   1   0   2   1   2   1   1   1   0   0   1   1   1   1   0   0   1   2   2   2   1   2   2   1   2   1   1   1   2   1   1   1   2   1   0   1   1   1   1   0   0   2   2   0   2   0   2   1   1   1   2   2   0   0   1   1   1   1   1   0   0   1   0   1   2   0   0   0   0   1   1   1   0   2   0   1   1   2   0   0   1   1   1   1   0   1   0   1   0   2   1   1   0   1   0   1   1   1   0   0   0   1   2   1   1   2   1   1   0   2   0   1   1   2   2   2   2   2   0   2   0   1   0   1   1   1   1   1   2   1   2   2   1   1   1   1   1   1   2   2   1   0   2   1   2   1   1   1   2   2   1   0   2   2   1   1   1   1   1   2   1   2   0   2   0   0   1   1   2   1   1   2   0   0   1   0   0   2   2   0   2   1   0   0   0   2   2   1
 MK-3-10                2   1   0   0   0   0   2   1   2   2   2   2   1   0   1   1   2   1   1   1   0   1   1   0   0   1   0   0   1   2   2   1   1   2   2   1   2   1   1   2   2   1   1   1   2   2   0   1   1   1   2   0   0   2   2   0   1   0   1   1   1   1   2   2   0   1   1   1   1   1   0   0   0   1   0   0   2   1   0   0   0   0   1   0   0   1   0   0   1   2   0   0   1   0   1   1   0   1   1   1   0   2   1   1   0   1   0   1   1   1   1   0   0   1   2   1   1   2   2   1   1   2   1   1   1   2   2   2   2   1   0   2   0   1   1   1   1   1   1   1   1   1   2   1   2   1   1   1   1   1   2   2   1   0   1   1   1   0   1   1   2   2   1   0   2   2   2   1   1   1   1   2   1   2   0   2   0   0   1   1   2   2   1   2   0   0   1   1   0   1   2   0   2   1   0   0   1   2   2   1
 MK-3-11                1   2   0   0   0   0   2   1   2   2   2   2   1   0   1   1   2   1   1   1   0   1   1   1   1   1   1   0   1   2   2   1   1   1   2   1   2   1   1   2   2   1   0   1   2   2   1   1   1   1   2   0   0   2   2   0   1   0   1   1   1   1   1   2   0   2   1   1   1   1   0   0   0   1   0   0   2   1   0   0   0   0   1   0   0   2   0   0   1   2   0   0   1   0   2   1   0   1   1   1   0   2   1   1   0   1   0   1   1   1   2   0   0   1   2   1   0   2   0   2   2   2   1   1   1   2   2   2   1   1   0   2   1   1   1   1   1   2   1   1   0   1   0   0   2   1   1   1   1   1   1   2   1   0   1   1   1   0   1   1   2   2   1   2   2   2   2   1   1   0   1   2   2   1   0   1   1   0   1   1   2   2   1   2   0   0   1   1   0   2   2   0   2   1   0   0   1   1   2   0
 MK-3-12                1   1   1   0   0   1   2   1   1   2   2   2   1   0   1   1   2   2   1   1   0   1   1   1   1   1   1   0   1   2   2   1   1   1   2   1   1   2   0   2   2   1   0   0   2   2   1   1   1   1   2   0   0   2   2   0   1   0   1   1   1   1   1   2   0   2   1   1   1   1   1   0   0   1   0   0   1   1   0   1   0   0   1   0   0   2   0   0   1   2   0   0   1   1   2   1   0   1   1   1   0   2   1   1   0   1   1   0   1   1   2   0   0   1   2   1   1   2   0   2   2   2   1   1   2   2   2   1   1   1   1   1   0   1   1   1   1   2   1   1   0   1   0   0   2   1   1   0   1   1   0   1   1   0   0   1   1   0   1   1   2   2   1   2   2   2   2   1   1   0   1   2   2   1   0   1   1   0   1   1   2   1   1   2   0   0   1   1   1   2   1   0   2   1   0   0   1   1   2   0
 MK-3-13                1   1   1   0   0   1   1   1   2   2   1   2   1   0   1   1   2   2   1   0   0   1   1   0   1   1   1   0   1   1   2   1   0   1   2   1   1   2   1   2   1   1   0   0   1   2   1   2   1   1   1   0   0   2   2   0   1   1   1   1   1   1   1   2   0   2   1   1   1   0   1   0   0   1   0   0   1   1   0   1   1   0   1   0   0   1   0   0   1   2   1   0   1   1   1   1   0   1   1   1   0   0   1   1   0   0   1   0   1   1   2   0   0   1   2   1   1   2   0   2   2   2   1   1   1   2   2   1   1   1   1   2   0   1   1   1   1   2   1   2   0   1   0   0   2   1   1   0   1   1   0   1   1   0   1   1   1   1   1   1   2   1   1   2   2   2   2   1   1   0   1   2   2   1   0   1   1   0   1   1   2   1   0   2   0   0   0   1   1   2   1   0   2   1   0   0   1   1   2   0
 MK-3-14                1   1   1   0   0   1   1   1   2   2   1   2   0   0   1   0   2   2   2   0   0   1   1   0   0   1   1   0   1   1   2   2   1   1   2   1   1   2   2   1   1   0   0   0   1   2   0   1   1   2   1   0   0   2   1   0   1   1   0   0   1   1   1   1   0   2   2   0   1   0   1   0   0   1   0   0   1   1   0   1   1   0   0   0   0   1   0   0   1   2   1   1   2   1   1   2   0   1   1   1   0   0   1   1   0   1   1   0   1   1   2   0   0   1   2   1   1   2   0   2   2   2   1   1   2   1   2   1   2   1   1   2   0   1   1   1   1   2   1   2   0   2   0   0   2   1   1   0   1   1   1   2   1   0   1   1   1   1   1   1   1   1   1   1   2   2   2   1   1   0   1   2   2   0   1   1   1   0   2   1   1   1   0   2   0   1   1   1   1   1   1   0   2   1   0   1   1   1   2   1
 MK-3-15                0   2   1   0   1   2   1   1   2   2   0   2   0   0   1   0   2   2   2   0   0   1   1   0   1   1   0   0   1   1   2   2   1   1   2   2   1   1   1   2   1   1   0   0   1   2   0   1   2   2   1   0   0   2   1   0   1   1   1   0   1   1   1   1   2   2   2   0   1   0   2   0   0   1   0   0   1   1   1   1   0   0   1   0   0   2   0   0   1   2   1   1   2   1   1   2   0   1   1   1   0   0   1   1   0   1   1   0   0   1   2   0   0   0   2   1   1   2   1   2   2   2   1   0   2   1   1   1   2   1   1   2   0   1   1   1   0   1   1   2   0   1   0   1   2   2   0   0   1   1   1   2   0   0   1   0   1   1   0   1   1   2   1   1   2   2   2   1   2   1   1   2   2   0   0   1   1   0   2   0   1   1   0   2   0   1   2   1   1   1   0   0   2   0   0   1   1   1   2   0
 MK-3-16                2   2   1   0   1   2   0   2   2   2   0   2   1   0   0   0   2   2   2   0   0   1   1   0   1   1   0   1   2   1   1   2   1   1   1   2   1   1   1   2   2   2   1   0   1   2   1   2   2   2   1   0   0   2   1   0   1   1   1   0   0   2   1   1   2   2   2   0   2   0   2   0   0   1   0   0   1   0   1   1   0   0   1   1   0   2   0   1   1   2   1   2   1   1   1   2   0   1   1   1   0   0   1   0   0   1   1   0   0   1   2   0   1   0   2   1   1   2   1   2   2   2   1   0   2   1   1   1   2   0   1   2   0   2   1   1   0   1   1   2   0   1   0   1   2   2   0   0   2   1   1   2   1   0   2   1   1   1   0   1   1   2   1   0   2   2   1   1   1   1   1   2   2   0   0   1   1   2   2   0   1   2   0   2   1   1   2   2   1   1   0   0   2   0   0   1   1   1   2   0
 MK-4-1                 2   2   2   0   0   2   0   1   0   1   1   1   1   2   2   1   1   0   1   1   0   1   1   2   1   1   0   1   2   2   1   1   2   1   0   1   1   0   2   1   2   0   2   1   0   1   1   1   1   2   1   1   1   0   0   1   1   2   1   1   2   1   0   1   1   2   0   1   2   1   0   2   2   1   1   1   1   1   0   1   0   0   1   1   1   0   2   1   1   2   1   0   0   2   1   0   0   1   2   1   2   2   2   2   0   2   1   2   1   1   1   2   1   2   0   1   0   2   1   2   0   1   0   0   0   1   0   1   2   2   2   1   1   1   0   0   2   2   0   2   2   1   0   1   1   1   1   1   2   0   2   2   2   0   1   2   2   0   1   1   1   1   2   1   1   0   1   1   1   0   0   1   0   2   1   1   0   1   0   1   0   0   1   2   0   1   0   1   1   0   1   0   2   2   1   1   2   2   1   1
 MK-4-2                 2   2   2   0   0   2   0   1   0   1   1   1   1   2   2   1   1   0   1   1   0   1   1   0   1   1   0   1   2   1   1   1   2   1   0   1   2   1   2   2   2   1   2   1   1   1   1   0   1   2   1   1   1   0   1   1   1   1   0   1   2   1   0   1   1   2   0   1   2   2   1   2   2   1   1   1   1   1   0   1   1   0   1   1   2   0   2   2   1   2   1   0   0   2   1   1   0   1   2   2   2   2   2   2   0   2   1   2   1   2   1   2   1   2   0   0   2   1   0   2   0   1   0   0   0   1   0   1   2   2   1   0   1   1   1   0   1   2   0   2   1   1   0   1   2   1   1   1   2   0   2   1   1   0   1   2   2   1   1   1   1   1   2   1   1   0   2   1   1   0   0   1   0   1   1   0   0   1   0   1   0   0   1   1   0   1   0   2   1   0   1   0   2   2   1   1   2   1   0   1
 MK-4-3                 2   2   2   1   0   2   0   1   0   1   1   1   2   2   2   1   1   0   1   1   0   1   1   0   1   1   0   1   2   1   1   1   2   1   0   1   2   1   2   2   2   1   2   1   1   2   1   0   1   2   1   0   1   0   2   1   2   1   0   1   2   1   0   1   1   2   0   1   2   2   1   2   2   1   2   1   1   1   1   1   1   0   1   1   2   0   2   2   1   2   1   1   0   2   2   1   0   1   2   2   2   2   2   2   0   2   1   1   1   0   1   2   2   1   0   0   2   1   0   2   0   1   1   0   0   1   1   1   2   2   0   0   1   1   1   1   2   2   0   2   1   1   0   1   2   1   1   1   2   0   2   1   1   0   1   2   2   2   1   1   1   1   1   1   1   1   1   1   0   0   0   1   0   1   1   0   0   1   0   2   0   0   2   0   0   1   0   2   1   0   1   0   2   2   1   1   2   1   0   1
 MK-4-4                 2   2   2   1   1   2   0   1   0   1   2   1   1   2   2   1   2   1   1   1   0   1   2   1   1   1   1   1   2   1   0   1   2   1   0   1   2   1   2   1   2   1   2   1   1   2   1   0   1   2   1   0   1   0   2   0   2   1   0   1   1   1   0   2   1   2   0   1   2   2   1   2   2   0   2   0   1   1   1   1   1   0   1   1   1   0   2   2   1   2   1   1   0   2   2   1   2   1   2   2   2   2   2   2   1   2   1   1   1   2   1   2   1   1   0   0   1   1   0   2   0   1   1   1   0   1   1   2   1   2   0   0   1   1   1   1   2   2   0   2   1   1   0   1   2   1   1   1   2   0   2   1   1   0   1   2   1   2   1   1   1   2   1   1   1   0   2   1   1   0   0   1   0   2   0   0   0   1   0   2   2   0   1   0   0   1   0   2   1   0   0   0   2   2   1   1   2   1   0   1
 MK-4-5                 2   2   2   1   1   1   0   1   0   1   2   1   1   2   2   2   2   1   1   1   0   1   1   1   1   1   1   1   2   1   1   1   1   1   1   1   2   1   2   1   2   1   2   1   1   2   2   0   1   2   1   0   1   1   2   0   2   1   0   1   0   1   0   1   0   2   1   1   1   1   1   2   1   0   2   0   1   1   1   1   1   0   2   1   1   0   2   2   1   2   1   1   0   2   2   1   2   1   1   2   2   2   2   2   1   1   1   1   0   2   1   2   1   2   0   1   1   1   0   2   1   1   2   1   2   1   1   2   0   2   0   0   1   1   1   1   2   1   0   2   1   1   2   1   2   1   1   1   2   0   2   0   1   0   1   2   1   2   1   1   1   2   0   1   1   0   1   1   1   0   1   1   0   2   0   0   0   1   0   2   2   0   1   1   0   1   0   2   1   0   0   0   1   2   1   1   2   1   0   1
 MK-4-6                 2   2   2   1   1   1   1   1   0   1   1   1   1   1   2   2   2   1   1   1   0   0   1   1   1   1   1   2   1   1   1   1   1   1   1   1   1   1   2   0   2   1   2   1   1   2   2   0   1   1   1   0   2   1   2   0   2   1   1   0   0   2   0   1   0   2   1   1   1   0   1   2   1   0   2   0   1   2   1   2   1   1   2   1   1   0   2   2   1   2   1   1   0   2   2   0   2   1   1   2   2   1   2   2   1   1   1   1   1   1   2   2   1   2   1   1   1   1   0   2   2   1   2   1   1   1   1   2   1   2   1   0   1   1   2   1   2   1   0   2   1   0   2   1   2   1   1   0   2   1   2   0   1   1   0   2   1   2   2   1   1   2   0   1   1   0   1   0   1   0   1   1   0   2   0   0   2   1   0   2   2   0   1   1   0   1   0   2   1   0   1   1   1   2   1   1   2   2   0   1
 MK-4-7                 2   2   2   1   1   1   1   1   1   1   1   1   1   1   2   2   2   2   2   1   0   0   1   1   1   1   0   2   1   1   1   1   1   1   1   1   2   1   2   0   2   1   2   1   1   2   2   0   1   1   1   0   2   1   2   1   2   2   1   1   0   1   0   1   1   2   1   2   1   0   1   2   1   0   2   2   1   2   1   1   1   1   1   1   0   1   2   2   1   1   1   1   0   2   2   0   2   1   1   2   2   1   1   1   2   1   1   1   1   1   0   2   1   1   2   1   0   1   0   2   2   1   2   1   1   1   1   2   1   2   2   0   1   1   2   1   2   1   0   2   2   1   2   1   2   1   1   1   2   1   2   0   1   0   0   2   1   2   2   1   1   2   0   1   1   0   1   0   1   0   1   1   0   2   0   0   2   1   0   2   2   0   1   1   0   1   0   1   1   1   1   1   1   1   1   1   1   2   0   1
 MK-4-8                 2   2   2   1   1   0   1   1   2   2   1   1   2   1   2   2   2   1   2   1   0   1   1   0   1   1   0   2   1   1   1   2   1   1   2   1   2   1   2   1   2   1   1   1   0   2   2   1   1   1   1   1   2   1   2   1   2   2   1   1   1   1   0   1   1   2   1   2   1   0   1   2   1   0   2   2   1   2   1   1   0   0   1   2   0   1   2   2   1   1   1   1   2   2   2   1   2   1   1   1   2   1   1   1   1   1   1   1   1   1   0   2   1   1   2   1   0   1   0   2   2   0   2   1   1   2   1   2   1   2   1   0   1   1   2   1   2   2   0   2   2   1   2   1   2   1   1   1   2   1   1   1   1   0   0   2   1   2   2   1   2   2   0   0   1   0   1   0   1   1   0   1   0   1   0   1   2   1   0   2   2   0   1   1   0   1   0   1   1   0   1   1   1   1   1   2   1   2   0   1
 MK-4-9                 2   2   1   1   1   0   1   1   2   2   1   1   2   1   2   2   2   1   2   1   1   1   1   0   1   1   0   1   1   0   1   2   1   1   1   1   1   1   2   0   1   1   2   1   0   2   1   1   1   1   1   1   2   1   2   1   2   2   1   1   1   1   0   1   2   0   1   1   1   1   1   2   1   0   2   2   1   2   1   1   0   1   1   2   0   1   2   2   1   2   1   1   2   1   2   2   2   1   1   1   1   1   1   0   1   1   1   1   1   1   0   1   1   1   2   1   0   1   0   1   2   0   2   1   1   2   1   2   1   2   1   0   1   1   2   1   2   1   0   1   2   1   2   1   2   2   1   1   2   1   1   1   1   1   0   2   1   2   2   0   2   1   0   1   1   0   1   0   1   2   0   1   1   2   0   1   2   1   0   1   2   0   2   2   0   0   0   1   2   0   1   1   1   2   2   2   1   2   0   1
 MK-4-10                2   2   1   1   1   0   1   2   2   2   1   1   2   1   2   2   1   1   2   1   1   1   2   0   1   1   0   1   1   0   1   2   1   1   2   1   1   1   1   0   1   1   2   1   0   2   1   1   1   0   1   1   2   0   2   1   1   2   2   1   1   1   0   1   2   0   1   1   1   0   1   2   1   0   2   2   1   2   1   1   1   1   1   2   0   1   2   2   2   2   1   1   2   2   2   2   2   1   1   1   1   1   1   0   1   1   1   1   1   1   0   1   1   0   1   0   0   1   0   1   1   0   2   1   1   2   2   2   1   2   1   0   1   1   2   1   2   1   0   1   2   1   1   1   2   2   1   2   1   2   1   2   1   1   0   2   0   2   2   0   2   0   0   1   1   0   1   0   1   2   1   1   1   2   1   1   2   0   1   1   2   0   2   2   1   0   0   1   2   0   2   1   0   2   2   2   1   2   0   1
 MK-4-11                2   2   1   1   1   0   1   2   2   2   1   1   2   1   2   2   1   1   2   2   1   1   2   0   1   1   0   0   1   1   1   2   1   1   2   1   1   1   1   0   1   2   2   1   0   2   1   1   1   1   2   1   2   1   2   1   1   2   2   1   1   1   0   1   2   0   1   2   1   0   1   2   1   1   2   2   1   1   0   1   1   1   2   2   0   1   1   2   2   1   1   1   1   2   2   2   2   1   1   1   1   0   1   0   1   1   2   1   1   1   0   2   1   0   1   0   1   1   0   1   1   0   2   1   1   2   2   2   1   2   1   0   1   1   2   1   1   1   0   1   2   1   1   0   2   0   1   2   1   2   2   1   1   2   0   2   0   2   2   0   2   0   0   1   1   2   1   1   0   1   1   1   1   2   1   0   2   1   1   1   1   1   2   2   1   0   0   1   2   0   2   1   0   2   2   2   1   2   0   1
 MK-4-12                2   2   1   1   1   0   1   2   2   2   1   0   2   1   2   2   1   2   2   2   1   1   2   0   1   1   0   1   1   1   1   2   1   1   1   1   0   1   1   0   1   2   2   1   0   2   0   1   1   1   2   1   2   1   1   1   1   1   2   1   1   2   0   1   1   0   1   2   1   1   1   2   1   1   2   2   2   1   0   1   1   1   2   2   0   1   1   2   1   1   1   1   1   2   2   2   2   1   1   1   1   0   1   0   0   1   2   1   0   1   0   2   1   0   1   0   1   1   0   1   1   0   2   1   1   2   1   2   1   2   1   0   1   1   2   1   1   1   0   0   2   1   1   1   2   0   1   1   2   2   1   1   1   2   0   2   1   2   2   0   2   1   0   1   2   2   2   1   0   1   1   1   1   2   1   0   1   1   1   1   2   1   1   2   1   0   0   1   2   0   2   1   0   2   2   2   1   2   0   0
 MK-4-13                2   2   1   1   2   0   2   1   2   1   1   1   1   1   2   2   1   1   2   2   1   2   1   0   1   1   0   1   0   1   1   1   1   1   1   1   0   1   1   1   1   2   1   0   0   2   0   1   1   1   2   1   2   1   1   1   1   2   2   1   1   2   1   1   1   0   0   2   1   1   1   2   1   2   2   2   2   1   0   1   1   1   2   2   0   2   0   2   1   1   2   1   1   2   2   2   2   1   1   1   2   0   1   0   0   1   2   1   1   1   1   2   1   0   1   0   1   1   0   1   1   0   2   1   1   2   2   1   1   1   1   1   1   1   2   1   1   1   0   0   2   2   1   2   2   1   1   1   2   2   1   1   1   2   0   2   2   2   2   0   2   1   1   1   2   2   2   1   0   1   1   2   1   2   1   0   1   1   1   1   2   1   1   2   1   0   0   1   2   0   2   1   0   2   2   2   1   2   0   0
 MK-4-14                2   2   1   1   1   0   1   1   2   1   1   1   0   2   2   1   1   2   1   2   1   2   1   0   1   1   0   0   0   2   1   1   1   1   1   1   1   1   1   1   1   1   1   0   0   2   0   1   1   1   2   1   2   1   1   1   1   2   2   1   1   2   1   1   1   1   0   2   1   1   1   2   1   2   2   2   2   1   0   1   1   1   2   2   1   2   0   2   1   1   2   1   1   1   2   2   2   1   1   1   2   0   1   0   0   1   2   2   1   2   1   2   1   0   1   0   1   0   1   1   2   0   1   1   0   2   2   1   1   1   1   1   1   1   2   1   1   1   1   0   1   2   1   1   2   1   1   1   1   2   1   1   1   1   0   2   2   2   2   0   2   1   1   1   2   2   2   1   1   1   1   1   1   2   1   0   0   1   1   1   2   1   1   2   2   0   1   1   2   0   2   1   0   2   2   2   1   1   0   1
 MK-4-15                2   1   1   1   1   0   1   1   2   1   2   1   0   2   2   2   1   2   1   2   0   2   0   1   0   2   0   0   1   2   1   1   1   1   1   1   1   1   1   2   1   1   1   1   0   1   0   1   1   1   2   1   1   0   1   1   1   2   2   1   1   2   1   1   1   1   0   2   1   1   1   1   1   2   2   2   1   1   0   1   1   1   2   2   0   2   0   2   1   1   2   2   1   1   2   2   1   1   1   1   2   0   1   0   0   0   1   0   1   2   1   2   2   0   1   1   1   1   0   1   2   0   1   0   0   2   2   1   1   1   1   1   1   1   2   2   1   1   1   1   1   2   1   1   2   2   1   1   1   2   0   1   1   1   1   1   1   2   2   0   2   1   1   1   2   2   2   1   1   1   2   1   1   2   1   0   0   1   1   1   2   1   1   2   2   1   1   1   1   0   2   1   0   2   2   2   1   1   0   1
 MK-4-16                2   1   1   1   1   0   1   1   2   1   2   1   0   2   2   1   1   1   1   2   0   2   0   1   1   2   0   0   1   2   1   0   1   1   1   1   1   1   1   2   1   1   1   1   0   1   0   1   1   1   2   1   1   0   1   1   1   2   2   2   1   2   0   1   1   1   0   2   1   2   1   2   1   2   2   1   1   1   0   1   1   1   2   2   0   2   0   2   1   1   1   2   1   1   2   2   1   0   0   2   2   0   1   0   0   0   1   1   1   2   0   2   2   0   0   1   1   1   0   1   2   0   1   0   1   2   2   0   1   1   0   0   1   0   2   1   1   0   1   1   1   1   2   1   2   2   1   1   1   2   0   2   1   1   0   1   1   2   2   0   1   2   1   2   2   2   2   1   1   1   1   1   1   1   2   1   0   1   1   1   2   0   1   2   2   1   1   2   1   0   2   1   1   2   2   2   1   1   0   1
 MK-5-1                 1   0   1   1   1   0   2   2   1   1   0   1   1   1   0   1   1   2   0   2   2   1   1   0   1   0   0   2   1   2   1   1   2   2   2   1   1   0   2   0   1   1   1   0   1   0   1   0   2   1   0   2   2   2   2   0   0   2   1   1   1   0   1   1   2   0   0   2   1   0   2   0   1   1   0   2   1   2   1   1   0   1   1   0   2   2   1   1   1   0   1   0   0   1   2   2   0   1   1   1   1   1   1   2   0   2   1   2   1   2   1   2   1   1   2   1   1   0   1   0   1   1   1   1   1   1   0   2   1   1   2   0   0   1   2   1   0   1   0   0   1   2   1   0   2   0   0   1   1   1   2   1   2   2   1   1   1   1   2   1   1   2   2   1   2   1   0   2   1   1   1   2   2   0   0   1   1   0   0   0   2   2   0   0   1   1   1   1   1   2   1   2   1   0   1   2   0   0   2   1
 MK-5-2                 2   0   0   1   1   0   2   2   0   0   0   1   1   1   0   1   1   2   1   2   2   1   1   0   1   0   1   2   1   2   1   1   2   2   2   0   1   0   2   0   1   1   1   0   1   0   1   0   2   1   0   2   2   2   1   0   0   1   1   1   1   0   1   2   2   0   0   2   1   0   2   1   0   1   0   2   1   1   1   1   0   1   1   0   2   2   1   1   1   0   1   0   0   1   2   2   0   1   1   1   1   1   1   1   0   2   1   2   1   2   1   1   1   1   2   1   1   0   1   0   1   1   1   1   1   1   0   2   1   1   1   0   0   1   2   0   0   1   0   0   1   2   1   1   2   0   0   1   1   1   2   1   2   2   1   1   1   2   2   0   1   1   2   1   2   1   0   2   1   1   0   2   1   0   1   1   1   1   0   1   2   2   0   0   2   1   1   1   1   1   1   2   1   0   1   1   1   0   2   1
 MK-5-3                 2   0   0   2   1   0   2   2   0   0   0   1   1   0   0   1   1   2   1   2   1   1   1   0   2   0   0   2   2   2   2   1   2   2   1   0   1   0   2   1   1   1   2   1   1   0   2   0   1   1   0   2   2   2   1   0   1   1   1   1   1   0   1   2   2   0   1   2   1   0   1   0   0   1   0   2   1   0   1   1   1   1   0   0   2   2   1   1   1   0   1   0   0   0   2   1   0   1   1   1   1   1   1   1   0   2   1   2   1   2   2   1   1   1   2   2   1   0   0   0   1   1   1   1   1   2   0   1   1   1   1   0   1   1   2   0   1   2   0   0   1   2   1   1   2   0   0   1   0   1   2   1   2   2   1   1   1   2   2   0   1   2   1   1   1   1   0   1   1   1   0   2   1   1   1   1   1   1   1   1   2   2   0   1   2   1   1   1   1   1   1   2   1   0   1   2   1   0   2   1
 MK-5-4                 2   1   0   1   1   0   1   2   0   0   0   1   0   0   0   2   1   2   1   2   1   2   1   0   1   0   0   2   2   2   0   1   2   2   1   0   1   0   2   1   1   1   2   1   1   0   1   0   1   1   0   2   1   2   1   0   1   1   0   1   1   0   1   2   2   0   1   2   0   0   1   0   0   1   0   2   1   0   1   1   1   1   0   0   2   2   1   1   1   0   1   0   0   0   2   1   0   0   1   1   1   2   1   1   0   2   1   2   1   2   2   1   1   1   2   2   1   0   0   0   1   1   1   1   1   2   0   1   1   1   1   0   2   1   1   0   1   2   0   1   0   2   1   0   2   0   0   1   1   0   2   1   1   2   1   1   2   2   2   0   1   2   1   1   1   1   0   1   1   1   1   1   1   1   1   1   1   1   1   1   1   2   0   1   2   1   1   0   1   1   1   2   1   0   2   2   1   0   2   1
 MK-5-5                 2   1   0   1   1   1   2   2   0   0   0   1   0   0   0   1   1   2   1   2   0   2   1   1   0   1   0   2   2   2   0   1   2   2   1   0   0   0   2   1   1   1   2   1   1   0   0   0   1   1   0   2   1   2   1   1   1   1   0   1   1   0   2   2   2   0   1   2   0   0   1   0   0   0   0   2   1   0   1   1   1   1   0   0   2   1   1   1   0   0   1   0   1   0   2   1   1   0   1   1   2   2   1   1   0   1   2   2   1   2   1   1   1   1   2   2   0   0   0   0   1   1   1   1   2   2   0   1   1   1   1   0   2   1   1   0   2   2   0   2   0   2   1   0   1   0   1   2   1   0   2   0   2   2   1   1   2   2   2   1   1   2   1   1   1   1   1   2   1   1   1   2   2   1   1   1   0   2   2   1   1   2   1   1   2   1   1   0   1   1   1   2   1   0   2   2   2   0   2   1
 MK-5-6                 2   1   0   1   1   1   2   1   0   0   0   1   0   0   0   1   1   2   1   1   0   2   2   1   0   1   0   2   2   2   0   1   2   2   1   0   0   0   2   0   1   1   2   2   1   0   0   0   1   1   1   2   1   2   1   1   1   1   0   2   1   1   2   2   2   0   1   2   0   0   1   0   0   1   0   2   1   0   1   1   1   1   0   0   2   1   1   1   0   1   1   0   2   0   2   1   1   0   2   1   2   2   1   1   0   1   2   2   2   1   1   1   1   1   1   2   0   0   0   0   1   1   1   0   2   2   0   1   0   0   1   1   2   1   2   0   2   2   0   2   0   2   2   1   1   0   1   2   1   0   2   0   2   1   1   2   2   2   2   1   0   2   2   1   1   1   1   2   1   1   1   2   2   1   1   1   0   2   2   1   1   2   1   1   2   1   0   0   1   1   1   2   1   0   1   2   1   0   2   1
 MK-5-7                 2   1   1   1   1   1   2   1   0   0   1   1   0   0   0   1   1   2   1   1   0   2   2   2   1   1   0   2   2   1   0   2   2   2   1   0   0   1   2   0   1   1   2   2   1   0   0   0   1   1   1   2   1   2   0   1   0   1   0   2   1   1   2   1   2   0   1   2   0   1   1   0   0   1   0   2   1   0   1   1   1   1   0   0   2   1   1   1   1   2   1   0   2   1   2   2   1   0   1   1   2   2   1   1   1   1   2   2   2   0   1   1   2   1   0   2   0   0   0   0   1   1   1   0   2   2   0   1   0   0   1   1   1   1   2   0   2   2   1   1   0   2   1   1   1   0   1   2   2   0   2   0   2   1   1   2   2   2   2   1   0   2   2   2   2   1   1   1   1   1   1   1   2   1   1   1   1   2   2   1   1   2   1   1   2   1   0   0   2   1   1   2   1   0   1   2   1   0   2   1
 MK-5-8                 2   1   1   0   1   1   2   1   0   0   1   1   0   0   0   1   1   1   1   1   0   2   2   2   1   2   1   2   2   2   1   2   2   2   2   1   0   1   2   0   1   1   2   2   2   0   1   0   1   1   0   2   1   1   0   1   0   1   0   2   1   1   2   1   1   0   1   2   0   1   1   0   0   0   0   2   1   1   1   1   1   1   0   1   2   0   1   1   1   2   1   0   2   1   2   2   1   0   1   1   2   1   1   1   1   1   2   1   2   0   2   1   2   1   1   2   1   0   0   0   1   1   1   0   2   1   0   1   0   0   1   1   1   1   2   0   2   2   1   1   0   2   1   0   1   0   1   2   2   0   2   0   2   2   0   2   1   2   2   2   0   1   1   1   1   2   1   2   1   0   1   1   2   1   1   1   1   2   2   1   1   2   1   1   2   2   0   0   2   1   0   2   1   0   1   2   1   0   2   1
 MK-5-9                 1   1   1   0   1   1   2   1   0   0   1   1   0   0   0   1   0   1   1   1   1   2   1   1   1   2   1   2   2   2   1   2   1   2   2   1   0   1   2   0   1   1   2   2   1   0   1   0   1   2   0   2   1   1   0   1   0   1   0   2   1   1   2   1   1   0   1   2   1   1   1   1   0   0   0   2   1   1   0   1   1   1   0   1   2   0   1   1   1   2   1   0   2   2   2   1   1   0   1   1   2   2   1   2   1   1   2   1   2   0   1   1   2   1   1   2   1   0   0   0   1   1   1   0   1   1   0   2   0   1   1   1   1   1   1   1   2   2   1   1   0   1   1   1   1   0   1   2   2   0   2   0   2   2   0   2   2   2   2   2   0   1   2   2   1   2   0   1   1   0   2   1   2   1   1   1   0   2   1   1   0   1   1   1   2   2   0   1   2   1   1   2   1   1   1   2   1   1   2   1
 MK-5-10                2   1   0   0   0   1   2   1   0   0   1   1   0   0   1   1   1   1   1   1   1   2   1   1   1   2   1   2   2   2   1   2   1   2   2   1   0   1   2   2   2   1   1   2   1   0   1   0   2   2   0   2   0   1   0   1   0   1   0   2   1   1   2   1   1   0   1   2   1   1   1   1   0   0   1   1   1   1   1   1   1   0   0   1   2   0   0   1   1   1   1   0   2   2   2   2   2   0   1   1   2   1   1   1   1   1   2   1   2   1   1   1   2   0   1   1   1   1   0   0   1   0   1   0   2   1   0   2   0   1   1   1   1   1   1   1   2   2   0   1   1   1   2   1   0   0   1   1   2   0   2   0   2   2   0   1   2   2   2   2   0   1   2   2   1   2   0   1   1   0   2   1   2   1   2   1   0   2   1   2   0   1   1   1   2   2   0   1   2   2   1   2   0   1   1   2   1   1   2   1
 MK-5-11                2   0   1   0   0   2   2   1   1   0   1   1   0   0   0   1   1   1   2   1   1   2   2   1   1   2   1   1   2   2   1   2   1   2   1   1   0   1   2   2   1   1   1   1   1   0   1   0   2   2   1   1   0   1   0   1   0   1   0   2   1   1   2   1   1   0   0   2   1   1   1   1   0   0   1   1   0   2   1   1   0   0   0   1   1   0   0   1   1   1   2   1   2   1   2   2   2   1   1   1   2   2   1   1   1   1   1   0   2   1   2   0   2   0   1   1   2   0   0   0   1   0   1   1   1   1   0   1   0   1   1   1   1   1   1   1   2   1   1   2   1   1   2   1   1   0   2   1   2   0   2   0   1   2   0   0   2   2   2   2   0   1   2   2   1   2   0   1   1   0   2   2   2   1   2   1   0   2   0   2   1   1   1   1   2   2   0   1   1   2   1   2   0   2   1   2   1   2   2   1
 MK-5-12                2   0   1   0   1   2   2   2   1   1   1   0   0   0   0   1   1   1   2   1   1   2   2   1   1   2   1   1   1   2   2   2   1   2   1   1   0   1   2   2   1   1   1   1   1   0   0   0   2   2   1   1   0   1   0   1   0   0   0   1   1   2   1   1   1   0   0   1   2   1   1   1   0   0   1   1   0   2   1   1   0   0   0   1   1   1   0   2   1   1   2   1   2   1   1   2   2   1   1   1   2   1   2   1   0   1   1   0   2   1   2   1   1   0   1   1   2   0   0   1   1   0   0   1   1   1   0   1   1   1   1   1   1   1   1   1   2   1   1   2   1   0   2   1   1   1   1   2   2   0   2   0   1   1   0   0   2   2   2   2   0   1   2   2   2   2   0   1   1   0   2   2   2   1   1   1   0   2   0   2   1   1   1   1   2   2   0   1   1   1   1   2   0   2   1   2   1   2   1   1
 MK-5-13                2   1   1   0   1   2   2   2   1   1   1   0   0   0   0   1   0   1   2   0   1   2   2   2   1   2   0   2   0   1   2   2   1   2   1   1   0   1   2   2   1   2   1   1   2   1   1   0   1   1   1   1   0   1   0   1   0   0   0   1   1   2   1   0   1   0   0   1   1   1   0   1   0   0   1   1   0   2   1   2   0   0   1   1   0   1   0   2   1   1   1   1   2   1   1   2   2   1   1   1   2   1   1   1   0   0   1   0   2   1   2   2   1   0   1   1   2   1   1   2   1   0   0   0   1   2   0   1   2   1   1   1   1   1   1   1   2   0   1   2   1   0   2   2   1   1   1   2   2   0   2   0   1   0   0   0   2   2   2   1   0   2   2   2   1   2   0   1   1   0   2   2   2   1   1   1   0   2   0   2   2   1   0   1   2   2   0   1   1   1   1   2   2   2   1   2   1   2   1   1
 MK-5-14                2   1   1   0   1   2   2   2   1   1   1   1   0   0   0   1   0   1   2   0   1   2   1   2   1   2   1   1   0   2   2   2   1   2   1   1   0   1   2   2   0   2   1   1   2   1   1   0   1   1   2   1   0   1   0   2   1   0   1   0   1   2   1   1   1   0   0   1   1   1   0   1   1   0   1   1   0   2   1   2   0   0   1   1   0   1   1   2   1   1   1   2   2   2   1   2   2   1   1   2   2   0   1   0   1   0   0   0   1   1   1   2   1   0   1   2   2   2   1   2   1   0   0   0   0   2   0   1   1   1   1   1   1   1   1   1   2   1   1   2   1   1   2   2   1   1   1   1   2   0   2   1   1   0   0   0   2   2   2   1   0   2   2   2   1   2   0   2   1   0   2   2   2   1   1   1   0   2   0   2   2   1   0   1   2   2   2   1   1   1   1   1   0   2   1   2   1   2   1   1
 MK-5-15                2   1   2   0   1   1   0   2   1   1   1   1   0   0   0   1   0   1   2   1   1   2   1   2   1   2   1   2   0   2   2   2   2   2   0   2   1   1   2   2   0   2   1   1   2   1   1   0   1   1   2   1   1   1   0   1   2   1   1   0   0   2   1   1   1   0   0   1   1   1   1   1   1   1   1   1   1   2   1   2   0   0   1   1   0   1   1   2   1   1   1   2   2   2   1   2   2   1   1   1   1   1   1   1   1   1   0   0   1   2   1   1   1   0   2   2   2   2   0   2   1   0   0   0   0   2   0   1   1   1   1   1   1   1   1   2   2   1   1   2   0   1   2   2   1   0   1   1   2   0   2   1   1   0   0   0   2   2   2   1   0   2   2   1   1   2   0   2   1   0   2   1   1   1   1   1   0   2   1   2   2   1   1   2   2   2   2   2   2   0   1   1   0   1   1   2   1   2   1   1
 MK-5-16                2   1   2   0   1   1   0   2   0   0   1   1   0   0   0   1   1   2   2   1   1   2   1   2   1   2   1   2   0   2   2   2   2   2   0   2   2   1   2   2   0   2   1   1   2   1   1   0   1   1   2   1   1   1   0   0   2   1   1   0   0   2   2   1   1   0   0   1   1   1   0   1   1   2   1   1   1   2   1   2   0   0   1   1   0   1   1   2   1   1   1   2   2   2   1   1   2   1   1   1   1   1   1   1   0   1   0   0   1   0   1   1   1   0   2   2   2   2   1   2   2   1   1   0   0   2   0   1   1   1   1   1   1   1   0   2   1   1   1   2   0   1   2   2   1   0   1   0   2   0   2   1   1   0   0   1   1   2   2   0   0   2   2   1   1   2   0   2   1   0   2   1   1   1   1   1   0   2   1   1   1   1   2   2   2   2   2   2   2   0   1   1   0   2   1   2   1   2   1   1
 MK-6-1                 2   1   1   1   0   0   1   2   1   1   1   0   0   2   1   2   1   0   1   0   1   0   0   1   1   1   0   1   1   1   2   0   0   0   1   0   1   1   1   1   0   1   1   2   2   1   0   1   2   0   1   1   1   1   1   1   0   0   1   0   2   0   1   1   1   0   1   2   1   2   2   2   1   0   1   1   1   0   0   0   1   2   0   0   1   1   0   0   0   0   0   1   2   1   1   0   2   2   1   1   0   1   0   1   0   2   2   1   1   0   1   2   1   2   1   0   0   1   1   0   1   2   1   0   1   0   0   2   0   1   1   2   0   0   1   1   0   0   0   1   1   1   0   2   0   0   0   2   1   1   1   1   0   1   1   0   1   2   1   0   1   0   2   2   1   0   1   2   1   2   1   1   2   0   0   0   2   1   1   0   1   2   1   0   1   1   0   2   2   2   1   1   2   1   0   0   1   2   1   1
 MK-6-2                 2   2   1   1   0   0   1   1   0   1   1   0   0   0   0   2   1   0   1   0   1   0   1   1   1   1   1   1   1   1   2   0   1   0   1   0   2   2   1   1   0   1   0   2   2   1   0   1   1   0   1   1   1   1   1   1   1   0   1   1   1   0   1   2   2   0   1   2   1   2   2   2   1   0   1   1   1   0   0   2   1   2   0   0   1   0   0   0   0   0   0   2   2   1   1   0   1   2   1   1   0   0   0   1   0   2   2   1   1   0   1   2   1   2   0   0   0   1   1   1   1   1   1   0   1   0   0   1   1   1   1   2   0   0   1   0   1   0   1   1   1   1   0   2   0   0   0   1   1   1   1   2   0   1   2   0   1   2   1   0   1   0   1   2   1   1   1   1   1   2   1   1   2   0   0   1   2   1   1   0   1   2   1   0   1   1   0   2   1   1   1   2   1   0   0   0   1   2   1   1
 MK-6-3                 2   2   1   1   0   0   1   1   0   1   1   1   0   0   0   2   1   0   1   0   1   0   1   1   1   1   1   1   1   1   2   0   1   0   1   0   1   2   1   1   0   2   0   2   1   1   0   1   1   0   1   2   1   1   1   1   1   0   1   0   1   0   1   2   2   0   1   2   1   2   2   2   1   0   1   1   1   0   0   2   1   2   0   0   1   0   0   1   0   1   1   1   2   0   1   0   2   2   1   1   0   0   0   1   1   2   2   1   1   0   1   2   1   2   1   0   1   1   1   1   1   1   1   0   1   0   0   1   0   1   1   2   1   0   2   0   1   0   1   1   1   1   1   1   0   0   0   1   1   1   1   2   0   1   2   0   1   2   0   0   2   0   1   2   1   1   0   1   1   1   1   2   2   0   0   1   2   1   1   0   1   2   1   0   1   1   0   2   1   1   1   2   1   0   0   1   1   1   1   1
 MK-6-4                 2   2   1   1   0   0   1   1   0   1   1   1   0   0   0   2   1   0   1   0   1   1   1   1   1   1   1   1   1   0   2   0   1   0   1   0   0   2   2   1   1   2   0   2   1   1   0   1   1   1   1   2   1   1   1   1   1   0   1   0   0   0   1   2   2   0   1   2   0   2   2   2   2   0   1   1   1   0   0   2   2   2   1   0   1   1   0   1   0   1   1   1   2   0   1   0   2   2   1   1   0   1   0   1   2   2   1   1   1   0   1   2   1   2   1   1   1   0   1   1   1   1   1   0   1   0   0   1   0   0   1   2   2   0   2   1   1   0   1   1   1   1   1   0   0   0   0   1   1   1   0   2   1   1   2   0   1   2   0   1   2   0   1   2   0   1   0   1   1   1   1   2   1   0   0   0   1   2   1   0   1   2   1   0   1   1   2   2   1   1   1   2   1   0   1   1   1   1   1   1
 MK-6-5                 2   1   0   1   0   0   1   0   0   1   0   1   0   0   0   2   2   0   1   0   2   1   1   1   1   1   1   1   1   0   2   0   1   0   1   1   0   2   1   1   1   2   0   2   0   1   1   1   0   1   1   2   1   1   1   1   0   0   1   0   0   0   1   2   1   0   1   2   0   2   2   2   2   0   1   1   1   0   0   2   2   2   1   0   1   1   0   1   0   1   0   1   2   0   1   0   2   2   1   1   0   2   0   1   2   1   1   1   1   0   1   2   1   2   2   1   2   0   1   1   1   1   1   0   1   0   0   1   0   0   1   2   2   0   2   1   1   0   1   1   1   1   1   0   0   1   0   1   1   1   0   2   2   1   2   0   1   1   0   1   2   0   1   2   0   1   0   1   0   1   2   2   1   0   0   0   1   1   1   0   1   2   1   0   1   1   2   1   1   1   1   2   1   1   1   1   1   1   2   1
 MK-6-6                 2   1   0   0   0   0   1   1   1   1   0   1   0   0   0   2   2   1   1   0   1   1   0   1   1   1   1   1   1   0   2   0   1   0   1   1   0   1   1   1   1   2   0   2   0   1   1   1   0   1   1   2   1   2   0   0   0   0   1   0   0   0   1   2   1   0   1   1   0   2   1   2   2   0   2   1   1   1   0   1   2   2   1   0   2   1   0   1   0   1   1   1   2   0   0   0   2   2   1   1   0   2   1   2   2   1   1   1   1   0   0   2   1   2   2   1   2   0   1   0   0   1   1   0   0   0   0   0   0   0   1   2   2   0   2   1   1   0   1   1   1   1   1   0   0   1   0   1   1   1   1   2   2   1   2   0   1   1   0   1   1   0   1   1   1   1   0   1   1   1   2   2   0   0   1   1   1   1   2   0   1   2   1   0   1   1   2   1   1   1   1   2   1   1   2   1   1   1   2   1
 MK-6-7                 2   1   0   0   0   1   1   1   1   0   1   1   1   0   0   2   2   2   1   0   1   0   0   1   1   0   1   1   1   0   2   0   2   0   1   0   0   1   0   1   1   2   0   1   0   1   2   0   0   1   1   2   0   2   0   1   0   1   0   0   1   2   1   2   1   0   0   2   0   2   1   2   2   1   2   1   1   1   0   1   2   1   1   0   2   1   0   1   0   2   1   1   2   0   0   0   2   2   1   1   0   2   1   1   2   1   1   1   2   0   0   1   1   2   1   1   2   0   1   1   0   1   1   0   0   1   0   0   0   0   0   2   2   0   2   1   1   0   1   1   1   2   1   0   0   1   0   1   1   1   1   2   2   2   2   0   1   1   0   1   1   0   1   1   0   1   1   1   2   1   2   2   0   1   2   1   1   1   1   0   2   2   0   0   0   2   2   0   1   2   1   2   2   1   2   1   1   2   2   2
 MK-6-8                 2   0   0   0   0   1   1   1   1   0   2   2   0   0   0   2   2   2   1   0   1   0   0   2   1   0   1   1   1   0   1   0   2   0   1   0   0   1   0   1   1   2   0   1   0   1   2   0   0   1   1   2   0   1   0   1   0   1   0   0   2   2   0   1   1   0   0   2   0   2   1   1   2   1   2   1   1   2   0   1   2   0   0   1   2   1   0   1   0   2   1   1   2   0   0   2   2   2   1   1   0   2   1   1   2   1   1   1   2   0   0   1   0   2   1   2   2   0   2   2   0   2   2   1   0   1   0   0   0   0   0   2   2   0   2   0   1   1   0   1   1   2   1   1   0   1   2   1   1   1   0   1   2   2   2   0   1   1   0   1   1   0   2   1   0   1   2   2   2   1   1   1   0   1   1   1   1   1   1   0   2   2   0   0   0   2   2   0   1   2   1   2   2   1   2   1   1   1   2   2
 MK-6-9                 1   0   0   0   1   1   1   1   1   0   1   2   0   0   0   2   2   2   1   0   1   0   0   1   1   1   0   1   1   0   2   0   2   2   1   0   0   1   0   1   1   2   1   1   0   1   2   0   0   0   1   2   0   1   0   1   0   1   0   1   2   2   1   1   1   0   1   2   1   1   1   1   2   1   2   1   1   2   0   1   1   0   0   1   2   1   0   1   0   2   1   1   2   0   0   2   2   2   1   2   1   2   1   1   2   1   1   1   1   0   0   1   0   2   0   0   2   0   1   2   0   2   1   1   0   1   0   0   0   0   1   1   2   1   2   0   2   2   1   1   2   2   1   1   0   1   2   1   0   1   1   1   2   2   2   1   1   1   0   1   1   0   2   1   0   1   2   2   2   1   1   1   0   0   2   1   1   1   2   0   2   2   0   0   2   1   2   1   1   1   1   2   2   1   2   2   1   1   2   2
 MK-6-10                1   0   0   0   1   1   1   1   1   0   1   2   0   0   0   2   2   2   0   0   1   0   0   1   1   1   1   1   1   0   2   0   2   2   1   0   0   1   0   1   1   1   1   1   0   0   2   0   1   0   1   2   1   1   0   1   0   1   0   1   2   2   1   0   1   1   0   2   1   1   1   1   2   1   2   1   1   2   0   1   1   0   1   1   2   1   0   1   0   2   1   0   1   0   0   1   1   2   1   2   0   2   2   1   2   1   1   1   1   0   0   0   1   2   0   0   1   0   1   2   0   2   1   1   0   1   0   0   0   0   1   1   2   1   2   1   1   2   1   2   2   2   1   2   0   1   1   0   1   1   1   1   2   2   2   1   1   1   0   1   1   0   2   2   0   1   2   2   2   2   1   1   0   0   2   1   1   1   1   0   2   2   0   1   1   1   1   1   1   1   1   2   2   1   2   2   2   1   2   2
 MK-6-11                1   2   0   0   1   0   1   2   1   0   1   2   0   0   0   1   2   2   0   0   1   1   0   2   1   1   1   2   1   0   1   0   2   2   1   0   0   1   0   1   0   2   1   1   0   0   2   0   0   1   2   2   1   1   0   1   1   2   0   1   1   2   1   0   1   1   0   2   1   1   1   1   2   1   2   1   1   2   0   1   1   0   1   1   1   1   1   1   0   2   1   0   1   1   0   2   1   2   1   2   0   2   1   1   2   1   0   0   2   0   2   0   1   2   0   0   1   0   1   2   0   2   1   1   0   0   1   0   1   0   1   1   2   1   2   1   1   2   1   2   2   2   1   2   0   1   1   1   1   0   1   1   2   2   2   1   1   0   0   1   2   0   2   2   0   1   2   2   2   2   1   2   0   0   2   1   0   0   1   1   2   2   0   1   2   0   1   1   1   1   1   1   2   1   2   2   2   1   2   2
 MK-6-12                1   2   1   0   2   0   0   2   1   0   0   2   0   0   1   1   2   2   0   0   1   1   0   1   1   1   0   2   1   0   1   1   2   2   1   0   0   1   0   1   0   2   1   2   0   1   2   0   0   1   2   2   1   1   0   1   1   2   0   1   2   1   1   0   1   1   0   2   1   1   1   1   2   1   2   0   1   2   0   1   0   0   1   1   2   0   1   1   0   2   1   1   1   1   0   1   0   1   1   2   0   1   2   1   2   1   0   0   2   1   2   2   2   2   1   0   2   0   1   2   1   2   1   1   0   0   2   0   1   0   1   1   2   1   2   1   1   1   1   2   2   2   1   1   0   1   1   1   1   0   1   1   2   2   2   0   1   0   0   1   1   1   2   1   0   1   2   1   2   1   2   2   0   0   2   1   0   0   2   1   2   2   0   1   1   0   1   2   1   0   1   1   2   0   2   2   2   1   2   2
 MK-6-13                1   2   1   0   2   1   1   0   1   0   0   1   1   0   1   1   1   1   0   0   1   1   0   1   0   1   0   2   1   1   1   1   2   2   1   0   0   2   0   1   0   2   1   2   0   1   2   0   0   1   2   2   1   1   0   1   1   0   1   1   2   1   1   0   1   1   0   2   1   1   2   1   2   1   2   0   0   2   1   0   0   1   1   1   2   1   1   1   0   2   1   1   1   1   0   0   0   2   1   2   1   1   1   1   2   1   0   0   2   1   1   2   2   2   1   0   2   1   0   2   1   2   1   1   0   0   0   0   1   0   0   1   2   1   1   1   1   2   1   1   2   2   1   1   1   1   1   0   1   0   1   1   2   2   1   0   1   0   0   1   1   1   2   1   0   1   2   1   2   1   2   1   0   0   1   1   0   1   1   1   2   2   0   1   1   1   2   2   1   0   1   1   2   0   2   2   1   1   1   2
 MK-6-14                1   2   1   0   2   1   1   0   0   0   0   1   1   0   1   1   1   2   0   0   1   1   0   1   0   1   1   1   1   1   1   1   2   0   1   1   0   2   0   1   0   2   1   1   0   1   2   0   0   1   2   2   1   1   0   1   1   0   1   1   1   1   0   0   1   2   0   2   1   2   2   1   2   1   2   0   0   2   1   0   0   1   1   1   1   1   1   1   0   2   1   1   1   1   0   0   1   1   1   2   1   1   1   1   1   1   0   0   2   1   2   2   1   1   1   0   2   1   0   2   1   2   1   1   0   0   1   0   1   0   0   2   2   1   1   1   1   2   1   1   2   2   1   1   1   1   1   0   1   0   1   2   2   2   2   0   1   0   0   1   1   1   2   1   0   0   1   1   2   1   2   1   0   0   1   1   0   1   1   2   2   2   0   1   0   1   1   2   1   1   1   1   2   0   0   2   1   1   1   2
 MK-6-15                1   2   1   1   1   1   1   1   0   0   0   1   1   0   1   1   0   2   0   0   1   2   0   1   0   2   1   1   1   1   1   1   2   0   1   1   0   2   0   2   0   2   1   1   0   1   2   0   0   1   2   2   1   0   0   1   1   0   1   1   1   1   1   1   1   2   0   2   1   2   2   1   2   1   2   0   0   2   1   1   0   2   1   2   1   1   0   2   0   2   1   1   1   1   0   1   1   1   1   2   1   1   1   1   1   1   0   0   2   1   2   1   2   2   0   0   2   1   0   1   1   2   1   1   0   1   1   1   2   1   1   2   2   1   1   1   1   2   1   2   2   2   1   1   0   1   0   0   1   0   1   1   1   2   2   0   1   0   0   1   0   1   2   1   0   0   1   1   2   1   1   1   0   0   1   1   0   1   0   2   2   1   0   1   0   1   1   2   1   0   1   2   2   0   0   2   1   1   1   2
 MK-6-16                1   2   1   2   1   2   1   1   0   1   0   1   0   0   1   1   0   1   0   0   1   2   0   1   0   2   2   1   1   1   1   1   1   0   1   1   0   1   0   2   1   2   1   1   0   1   1   0   0   2   2   2   1   0   0   1   1   0   1   1   1   1   1   1   1   2   0   1   1   2   2   1   2   1   2   0   0   2   1   1   0   2   1   2   1   1   0   2   0   2   1   1   1   2   0   1   1   1   1   2   1   1   2   1   1   1   0   1   1   1   2   1   1   2   0   0   2   1   0   1   1   1   1   0   0   1   2   1   2   1   1   2   2   0   1   1   1   2   1   2   2   2   1   1   0   1   0   0   1   0   1   2   1   2   2   2   1   0   0   0   0   1   2   1   0   0   1   1   2   1   1   1   0   1   1   1   0   1   0   1   2   1   0   1   0   1   1   2   1   0   1   2   2   0   0   2   1   1   1   2
 
!****************************************** Phenotypic Data **********************************************************
!-100.0 is resevred for missing phenotype
SimulatedTrait1        10.2987    8.5409   10.4113   10.6437    8.9643   10.0001    9.0111    8.2259   10.4314   10.2243   11.5223    9.7400    9.3435    9.7865    9.4815   10.7211    9.9144    9.9770    9.7694   10.1167   10.8542   10.2413    9.9126    9.3985   11.3839    8.4271   11.2601    8.2105   10.1928   11.1626   10.6675    9.2505   10.7075    9.0152   11.5207   12.0998    8.8935    8.7807   10.6542    9.9120    9.8565    8.8998   10.3095    8.6631    8.5385   10.8288   10.0184    9.0063    8.6620   10.2466    9.6259   11.2818    9.8278    8.9960    8.8034    8.8326   11.1917    9.3270   10.1677   10.1258    8.8304    9.0454   10.2985    9.0162   10.6946    9.9024   10.2473   10.5549   10.1226    8.7373   10.3890    9.0184   11.1384    9.6002   11.3485   12.4703   10.6594    9.3254   10.8447   10.5330   11.6503    9.8267    8.1109    9.2569   10.2286   10.0053   10.8140   11.0008   10.2178    8.7783   11.7276    8.2326   10.0382   10.1449   10.9491    8.4002   11.1650    9.7656   11.2223   10.1785   11.2425   10.5294    8.8332    9.9413   11.7754    8.1398   10.1571    9.5512   10.3112   11.1457   10.1881   10.4803   10.3790   10.2202   10.7800   10.9795    8.6085    9.6115    8.8350    9.9071    8.7177    8.6558    9.1465   10.7969   10.4719   10.0709   11.4853    9.2396    8.1308    9.3028    9.5964    9.6080   11.6909   10.5115   10.9900    9.6556    9.8596   10.8450   10.3560   11.6053    9.8674    8.5732    8.5855   10.9216   10.2861    9.4492   11.0790    9.5129    9.2763    9.3271   10.2891    9.6309    9.8365   10.8221   11.5111    8.2686    9.7251    9.8337   10.3799    9.8863   10.0548   11.9025   10.7380    9.9719   10.5096   11.1390   11.4348   11.0882    8.9551   10.5918   10.6379    9.1295    9.7359    9.4995   10.0419    9.7891   10.0955    9.5693    8.5154   11.0511    9.7615   11.5247    9.9049    9.1852    9.5901    9.9232    9.3719   10.4499   11.1031    9.1932    8.8876    9.5565   10.0179   10.7735    9.2597   10.8710   10.2430   10.1567   10.9219   11.8242
 
