# Supplementary material for: Inclusive Composite Interval Mapping of QTL by Environment Interactions in Biparental Populations
Source: PLoS One. 2015 Jul 10;10(7):e0132414. doi: 10.1371/journal.pone.0132414 (PMC4498613; doi:10.1371/journal.pone.0132414)
Supplement: S2 File — (ZIP) [file pone.0132414.s002.zip › F2 population/e=1/run_00117.met]

!**********************Note: lines staring with "!" are remarks and will be ignored in the program********************
!*********************************General Information**********************************
!Assuming F1 = P1 x P2, populations available in QTL IciMapping are: 
!  1, P1BC1F1 = P1 x F1, the first backcrossing where P1 is used as the recurrent parent;
!  2, P2BC1F1 = P2 x F1, the first backcrossing where P2 is used as the recurrent parent;
!  3, F1DH, F1-derived doubled haploids; 
!  4, RIL or F1RIL, recombination inbred lines through the repeated selfing of F1;
!  5, P1BC1RIL, recombination inbred lines through the repeated selfing of P1BC1F1;
!  6, P2BC1RIL, recombination inbred lines through the repeated selfing of P2BC1F1;
!  7, F2, the selfing generation of F1;
!  8, F3, the selfing generation of F2;
!  9, P1BC2F1, the second backcrossing where P1 is used as the recurrent parent; 
! 10, P2BC2F1, the second backcrossing where P2 is used as the recurrent parent;
! 11, P1BC2RIL, recombination inred lines through the repeated selfing of P1BC2F1; 
! 12, P2BC2RIL, recombination inred lines through the repeated selfing of P2BC2F1; 
! 13, P1BC1F2, the selfing generation of P1BC1F1; 
! 14, P2BC1F2, the selfing generation of P2BC1F1; 
! 15, P1BC2F2, the selfing generation of P1BC2F1; 
! 16, P2BC2F2, the selfing generation of P2BC2F1; 
! 17, P1BC1DH, P1BC1F1-derived doubled haploids; 
! 18, P2BC1DH, P2BC1F1-derived doubled haploids; 
! 19, P1BC2DH, P1BC2F1-derived doubled haploids; 
! 20, P2BC2DH, P2BC2F1-derived doubled haploids; 
   7      !Mapping Population (see remarks above)
   2      !Mapping Function (1 for Kosambi; 2 for Haldane; 3 for Morgan)
   2      !Marker Space Type (1 for intervals; 2 for positions)
   1      !Marker Space Unit(1 for centiMorgans; 2 for Morgan)
   6      !Number of Chromosomes (or Linkage Groups)
 200      !Size of the mapping population
   1      !Number of environments
 
!***************************************** Chromosomes and Linkage Maps **********************************************
!Chromosome                 NumMarkers
-CH1                        16
-CH2                        16
-CH3                        16
-CH4                        16
-CH5                        16
-CH6                        16
!Linkage map (Marker name followed by position or the interval length)
 MK-1-1                1     0.000
 MK-1-2                1    10.000
 MK-1-3                1    20.000
 MK-1-4                1    30.000
 MK-1-5                1    40.000
 MK-1-6                1    50.000
 MK-1-7                1    60.000
 MK-1-8                1    70.000
 MK-1-9                1    80.000
 MK-1-10               1    90.000
 MK-1-11               1   100.000
 MK-1-12               1   110.000
 MK-1-13               1   120.000
 MK-1-14               1   130.000
 MK-1-15               1   140.000
 MK-1-16               1   150.000
 MK-2-1                2     0.000
 MK-2-2                2    10.000
 MK-2-3                2    20.000
 MK-2-4                2    30.000
 MK-2-5                2    40.000
 MK-2-6                2    50.000
 MK-2-7                2    60.000
 MK-2-8                2    70.000
 MK-2-9                2    80.000
 MK-2-10               2    90.000
 MK-2-11               2   100.000
 MK-2-12               2   110.000
 MK-2-13               2   120.000
 MK-2-14               2   130.000
 MK-2-15               2   140.000
 MK-2-16               2   150.000
 MK-3-1                3     0.000
 MK-3-2                3    10.000
 MK-3-3                3    20.000
 MK-3-4                3    30.000
 MK-3-5                3    40.000
 MK-3-6                3    50.000
 MK-3-7                3    60.000
 MK-3-8                3    70.000
 MK-3-9                3    80.000
 MK-3-10               3    90.000
 MK-3-11               3   100.000
 MK-3-12               3   110.000
 MK-3-13               3   120.000
 MK-3-14               3   130.000
 MK-3-15               3   140.000
 MK-3-16               3   150.000
 MK-4-1                4     0.000
 MK-4-2                4    10.000
 MK-4-3                4    20.000
 MK-4-4                4    30.000
 MK-4-5                4    40.000
 MK-4-6                4    50.000
 MK-4-7                4    60.000
 MK-4-8                4    70.000
 MK-4-9                4    80.000
 MK-4-10               4    90.000
 MK-4-11               4   100.000
 MK-4-12               4   110.000
 MK-4-13               4   120.000
 MK-4-14               4   130.000
 MK-4-15               4   140.000
 MK-4-16               4   150.000
 MK-5-1                5     0.000
 MK-5-2                5    10.000
 MK-5-3                5    20.000
 MK-5-4                5    30.000
 MK-5-5                5    40.000
 MK-5-6                5    50.000
 MK-5-7                5    60.000
 MK-5-8                5    70.000
 MK-5-9                5    80.000
 MK-5-10               5    90.000
 MK-5-11               5   100.000
 MK-5-12               5   110.000
 MK-5-13               5   120.000
 MK-5-14               5   130.000
 MK-5-15               5   140.000
 MK-5-16               5   150.000
 MK-6-1                6     0.000
 MK-6-2                6    10.000
 MK-6-3                6    20.000
 MK-6-4                6    30.000
 MK-6-5                6    40.000
 MK-6-6                6    50.000
 MK-6-7                6    60.000
 MK-6-8                6    70.000
 MK-6-9                6    80.000
 MK-6-10               6    90.000
 MK-6-11               6   100.000
 MK-6-12               6   110.000
 MK-6-13               6   120.000
 MK-6-14               6   130.000
 MK-6-15               6   140.000
 MK-6-16               6   150.000
!*********************************** Marker Types ********************************************************************
!Co-dominant marker: When heterozygote F1 is present, P1 is coded as 2, F1 is coded as 1, and P2 is coded as 0; Otherwise, P1 is coded as 2, and P2 is coded as 0. 
!Dominant marker: When heterozygote F1 is present, P1 and F1 are coded as 12, and P2 is coded as 0; Otherwise, P1 is coded as 2, and P2 is coded as 0.  
!Recessive markers: When heterozygote F1 is present, P1 is coded as 2, and F1 and P2 are coded as 10; Otherwise, P1 is coded as 2, and P2 is coded as 0. 
!Missing marker is coded as -1. 
 MK-1-1                 0   2   2   0   2   0   2   2   1   1   1   1   0   2   1   0   2   1   1   2   1   1   1   2   1   2   1   2   1   1   1   1   2   2   2   0   1   0   0   1   1   1   0   1   0   2   1   1   0   0   0   2   1   1   1   1   2   2   1   0   1   2   1   0   2   1   2   0   1   1   1   2   2   2   1   1   2   1   0   1   0   2   1   1   1   2   1   0   1   1   1   2   2   0   0   2   1   2   1   1   0   1   1   1   0   1   2   1   1   1   1   2   0   1   2   1   0   1   2   1   1   1   0   2   2   1   1   1   0   0   2   1   1   1   0   1   1   0   0   1   1   2   1   2   0   2   1   2   2   1   1   0   1   0   2   1   1   1   0   1   0   1   0   2   0   1   0   0   0   1   2   0   1   2   1   2   2   0   0   0   2   2   1   1   1   0   1   1   2   2   2   1   0   0   2   1   2   1   0   1
 MK-1-2                 0   2   2   0   2   0   2   2   1   1   1   1   0   1   1   0   2   1   1   2   1   1   1   2   1   2   1   1   1   1   1   1   2   0   2   0   1   0   0   1   1   2   1   0   0   2   0   1   0   0   0   2   1   0   1   1   2   1   2   0   1   1   1   0   2   2   2   0   1   1   1   2   1   2   1   1   2   1   0   1   0   2   1   2   1   2   1   1   2   1   1   2   1   0   0   2   1   2   2   1   0   1   1   2   0   1   1   1   1   1   1   2   0   1   2   1   0   1   2   1   1   1   0   2   2   1   2   1   0   0   2   1   1   1   0   1   1   1   0   0   0   2   1   2   0   2   1   2   2   1   1   0   1   0   2   2   1   1   1   1   0   1   0   2   0   1   0   0   0   0   2   0   1   2   1   2   2   0   1   0   2   2   1   1   1   0   0   1   2   2   2   1   0   1   2   1   1   1   0   1
 MK-1-3                 1   2   2   0   2   1   2   2   1   0   1   2   1   1   2   0   1   0   1   1   0   1   1   2   1   2   1   0   1   0   1   1   2   0   2   0   1   1   0   1   2   1   1   0   0   2   0   1   0   0   0   2   1   1   1   1   1   1   2   1   1   1   1   1   2   2   2   0   1   1   1   2   1   2   0   1   2   1   0   1   0   1   1   2   1   2   1   0   2   1   1   1   1   0   0   2   1   2   2   2   0   0   1   2   0   1   1   1   1   1   1   2   0   1   2   2   0   1   2   1   1   1   0   2   1   1   2   1   0   1   1   0   1   0   0   1   1   1   0   0   0   2   1   2   0   2   2   2   2   0   1   0   1   1   1   2   1   1   2   1   1   1   0   2   0   1   0   0   0   0   2   0   1   2   1   1   2   0   1   0   2   1   1   1   1   0   0   1   2   2   2   1   0   1   1   1   2   1   1   1
 MK-1-4                 1   2   2   0   2   0   2   2   1   0   1   2   1   1   2   1   1   0   1   1   0   2   1   1   2   2   1   0   2   0   1   2   2   0   2   1   1   1   0   1   2   1   1   0   0   2   1   1   0   0   0   1   1   1   1   1   0   1   2   1   1   1   0   1   2   2   2   0   2   1   1   1   1   2   0   1   2   2   1   1   0   1   1   2   0   2   1   0   2   1   2   1   1   0   0   1   1   2   2   2   0   0   1   2   2   1   1   1   1   0   1   1   0   1   2   2   0   1   1   1   1   1   0   2   1   1   2   1   0   1   1   0   1   0   0   1   1   1   0   1   0   1   1   2   0   2   2   2   2   0   1   0   0   1   1   2   2   1   2   1   1   1   0   2   0   1   0   0   0   0   1   0   1   2   2   1   1   0   0   1   2   1   1   1   1   0   0   1   2   2   1   1   0   2   1   1   1   1   1   1
 MK-1-5                 1   2   2   0   1   0   2   2   1   0   1   2   1   0   2   1   1   0   1   1   0   2   1   1   1   1   1   0   2   0   1   2   2   0   0   1   0   1   0   1   1   1   1   0   0   2   2   1   0   0   0   1   1   1   1   1   0   1   2   1   1   1   0   1   2   2   2   0   2   1   1   1   1   2   0   1   0   1   1   1   0   1   1   1   0   2   1   0   2   1   2   1   1   0   0   1   2   1   2   2   0   0   1   2   2   1   1   1   1   0   1   1   0   0   2   1   0   1   1   1   1   2   0   2   1   1   2   1   0   0   0   0   1   0   0   1   1   0   1   1   0   1   1   2   0   2   1   2   2   0   2   0   0   1   1   1   2   1   2   1   1   1   0   2   0   1   1   0   0   0   2   0   1   2   2   1   1   0   0   1   2   1   1   1   1   0   0   1   2   2   1   1   0   2   1   1   1   1   1   1
 MK-1-6                 2   2   2   0   1   0   2   2   1   1   1   2   0   1   2   1   1   0   1   1   0   2   1   1   1   1   1   1   2   0   1   2   2   0   0   1   0   1   0   1   1   1   1   0   0   2   2   1   0   0   0   0   2   2   1   1   0   1   1   1   0   1   1   1   2   2   2   1   1   1   1   1   1   2   0   0   1   1   2   0   0   1   1   1   0   2   1   0   2   1   2   1   1   0   0   2   2   1   0   2   0   0   1   2   2   1   1   1   1   1   1   1   0   0   2   1   0   1   2   1   1   2   0   2   1   1   2   1   0   0   0   1   1   0   0   1   1   0   1   1   0   1   1   2   0   2   1   2   2   1   2   0   1   1   1   1   1   0   2   1   0   1   0   2   0   2   1   0   1   0   2   0   1   2   2   0   1   0   1   1   2   1   1   0   1   0   0   1   2   2   1   1   0   2   1   1   1   1   1   1
 MK-1-7                 2   2   2   0   2   1   2   2   1   1   1   2   0   1   2   2   1   0   1   1   0   2   1   1   1   1   1   2   2   0   1   2   1   0   0   1   0   1   0   1   1   1   1   0   0   2   2   1   0   0   0   1   2   2   2   0   0   1   1   0   0   1   2   0   2   2   2   1   1   1   2   1   1   2   0   0   1   1   1   0   0   1   1   1   0   2   1   0   2   0   1   2   0   0   0   2   2   2   0   2   0   1   1   2   2   1   1   1   1   1   1   1   0   0   2   1   0   1   2   1   1   2   0   2   1   1   2   0   0   0   0   1   1   1   0   1   1   0   1   1   0   1   1   2   0   1   1   2   2   1   2   1   1   1   2   2   1   0   2   2   1   1   0   2   1   2   1   0   1   1   2   0   1   2   1   1   1   1   1   1   2   1   1   1   1   0   0   0   2   2   1   1   0   2   1   1   1   0   1   1
 MK-1-8                 1   1   2   0   1   1   2   2   1   2   1   2   0   1   1   2   1   0   1   0   0   2   1   1   1   1   1   2   2   0   1   2   1   0   0   1   0   1   0   1   1   1   1   0   0   2   2   1   0   0   0   1   2   2   2   0   0   1   1   0   1   1   1   0   2   2   1   1   1   1   2   1   1   2   1   0   1   1   0   0   0   1   1   1   1   2   1   0   1   1   1   2   0   0   0   2   2   1   0   2   1   1   2   2   2   0   1   1   1   1   1   1   0   0   2   1   1   1   2   1   0   2   0   2   1   1   1   0   0   0   0   1   1   1   0   1   1   1   0   1   0   2   2   2   0   1   1   2   2   2   2   1   2   1   2   2   1   0   2   2   1   1   0   2   2   2   1   0   1   1   1   1   1   2   1   1   1   1   1   1   2   1   1   1   1   0   0   0   1   2   0   1   0   2   0   1   2   0   2   1
 MK-1-9                 1   1   1   0   1   1   2   2   1   2   1   1   0   1   1   1   1   0   1   0   1   2   1   1   1   1   1   2   2   0   1   2   0   0   0   1   1   1   1   1   1   1   2   0   0   2   2   0   0   0   0   1   2   2   2   0   0   0   2   1   1   2   1   0   2   1   1   1   1   1   2   1   1   1   1   0   0   1   0   0   1   2   1   1   1   2   1   1   1   1   2   2   0   0   0   2   2   0   1   1   1   1   2   2   2   0   1   0   1   1   1   0   1   0   2   1   1   2   2   1   0   1   0   2   2   1   1   0   0   0   0   1   1   1   0   1   1   1   0   1   1   2   2   2   0   1   1   1   2   2   2   2   2   1   1   2   1   0   2   2   1   1   0   2   1   2   1   0   1   1   1   1   1   2   1   1   1   1   1   1   2   1   1   0   1   0   0   0   1   1   0   2   0   2   0   2   2   0   2   0
 MK-1-10                1   1   2   0   1   2   2   2   1   2   1   1   1   2   2   0   1   0   1   0   0   2   1   2   1   1   2   2   2   0   1   1   0   0   0   1   1   1   1   1   1   1   2   0   0   1   2   0   0   0   0   1   2   2   2   0   1   0   2   1   1   2   1   1   2   1   1   1   1   1   2   1   1   1   1   1   0   1   0   0   1   1   2   1   1   2   1   1   2   1   2   2   0   0   1   2   2   0   1   1   0   1   2   2   2   0   1   1   1   1   0   0   1   1   2   1   1   1   2   1   0   1   0   2   2   0   1   0   0   0   0   1   1   1   0   1   1   1   0   1   1   2   1   2   0   1   1   1   2   2   2   2   2   1   2   2   1   0   2   2   1   2   1   2   1   2   1   1   1   2   1   1   1   2   1   1   1   1   1   1   2   2   1   0   1   0   0   1   1   1   0   2   1   2   1   2   1   0   1   0
 MK-1-11                1   1   2   2   1   2   2   2   0   2   1   1   1   2   2   0   1   0   0   0   0   2   2   2   1   1   2   2   2   0   1   1   0   0   1   1   1   1   0   1   1   1   1   0   1   1   2   0   0   0   1   1   1   2   2   0   1   0   2   1   1   2   1   1   2   1   0   1   1   1   2   2   1   1   1   1   0   0   0   0   1   1   2   1   0   2   1   1   1   1   2   2   1   0   1   2   2   0   1   1   0   1   1   2   1   0   1   1   1   1   0   1   1   1   2   2   2   1   2   1   0   1   1   1   2   0   1   1   0   1   0   1   1   2   0   1   1   1   0   1   1   2   1   2   1   0   0   1   2   1   2   2   2   1   1   2   1   0   2   2   1   2   1   2   0   2   1   1   1   2   1   1   1   2   1   1   1   1   1   1   2   2   1   0   1   0   0   1   1   1   0   2   1   2   1   2   1   0   1   0
 MK-1-12                0   1   1   2   1   2   2   2   0   1   1   1   1   2   2   1   1   0   1   0   1   2   2   1   1   1   1   2   1   0   1   1   0   0   2   1   1   1   1   1   1   1   1   1   0   1   2   0   0   0   1   1   2   2   2   0   1   0   2   0   1   2   1   1   2   1   0   1   1   1   2   2   2   1   2   1   0   0   0   0   1   1   2   1   0   2   1   1   1   0   2   1   0   0   1   1   2   0   1   1   0   1   1   1   1   0   1   2   1   1   0   1   1   1   0   2   1   1   1   1   1   1   1   1   2   0   1   1   0   1   0   1   1   2   0   1   1   2   1   1   0   2   1   2   2   0   0   1   2   1   2   2   2   1   0   1   1   0   2   2   1   2   1   2   0   2   2   1   1   2   1   1   2   2   1   1   1   2   1   0   2   2   1   0   0   0   0   1   1   1   1   2   1   2   0   1   1   0   1   0
 MK-1-13                0   2   1   2   2   2   2   2   0   1   1   1   0   2   2   1   1   0   2   0   2   2   2   1   1   1   1   2   1   0   1   1   0   1   2   1   1   1   1   1   2   1   1   1   0   1   1   0   0   0   1   1   2   2   2   0   1   0   2   0   1   2   1   1   2   1   0   1   1   1   2   2   2   1   2   1   0   0   1   0   1   1   2   0   1   2   1   2   1   0   1   1   0   0   1   1   2   0   1   1   1   1   1   1   0   0   1   2   1   1   0   1   1   0   0   2   1   1   1   1   1   1   2   0   2   0   1   1   0   1   0   1   1   1   0   1   1   1   1   1   0   2   1   2   2   0   0   1   2   1   2   2   2   1   0   1   1   0   2   2   1   2   1   1   1   2   0   1   1   2   1   1   2   2   1   1   1   2   1   0   2   2   1   0   0   0   0   1   1   1   1   1   1   2   0   1   1   0   2   0
 MK-1-14                0   2   1   2   1   2   2   2   0   1   1   1   0   2   2   1   1   0   2   0   2   2   1   1   2   1   1   2   1   0   1   1   0   1   2   1   1   1   1   1   2   1   1   1   0   1   1   0   0   0   1   2   2   2   2   1   1   0   2   0   1   2   1   1   2   1   0   1   0   0   2   2   2   1   2   1   1   0   1   1   0   2   2   0   1   2   1   2   1   0   1   1   0   0   1   1   2   0   1   1   1   1   1   2   0   1   1   1   2   1   0   1   1   0   0   1   1   1   1   1   2   1   2   0   2   0   1   1   1   0   1   1   1   1   0   1   1   1   1   1   1   2   1   2   2   0   1   2   2   1   2   2   2   1   0   1   1   1   2   2   1   2   1   1   1   2   1   1   1   1   1   1   2   2   1   1   1   2   1   0   2   2   1   1   0   0   1   1   1   1   1   1   1   2   1   2   1   0   2   0
 MK-1-15                0   2   2   2   1   2   2   0   0   1   1   1   0   2   2   1   2   0   2   1   2   2   1   1   2   1   1   2   1   0   1   1   0   1   2   0   1   0   1   1   2   1   1   1   0   0   0   0   0   0   1   2   2   2   2   1   1   0   1   0   1   2   0   1   1   0   0   1   1   0   2   2   2   1   2   1   1   0   1   1   0   2   2   0   1   2   1   2   1   0   1   1   0   0   1   0   2   0   1   1   1   2   1   2   0   1   1   1   2   1   1   1   1   0   0   1   1   1   2   1   2   1   2   0   1   0   1   1   1   0   0   1   1   1   0   1   2   1   1   0   1   2   0   2   2   0   1   2   1   2   2   2   2   1   0   1   1   1   2   2   1   2   1   1   1   2   0   1   2   1   1   1   2   1   1   1   2   1   1   1   2   2   1   1   0   0   1   0   1   1   1   1   1   2   1   2   1   0   2   2
 MK-1-16                0   1   2   2   1   2   2   0   0   1   1   1   0   2   2   1   2   0   1   1   2   2   0   0   2   1   2   2   1   0   1   2   0   0   2   1   1   0   1   1   2   2   0   1   0   0   0   0   0   0   1   2   2   2   2   1   1   0   1   0   1   2   0   1   1   1   0   1   1   0   2   2   2   1   1   1   1   0   1   1   0   2   2   1   1   2   1   2   1   0   2   1   1   0   1   1   2   0   1   0   1   2   1   2   0   1   1   1   2   2   1   1   1   0   0   1   1   1   2   1   2   1   2   1   1   0   1   1   1   0   0   1   1   1   0   1   0   1   1   1   1   1   0   1   2   0   1   2   1   2   2   2   2   1   0   1   1   1   2   2   1   1   1   1   0   1   0   1   2   1   2   1   2   0   1   0   2   1   1   1   2   2   0   1   0   0   1   0   1   2   1   1   1   1   0   2   1   1   2   2
 MK-2-1                 1   1   0   1   0   2   1   1   1   0   2   1   0   1   2   1   0   0   1   2   1   0   1   1   1   0   0   1   2   0   1   2   1   1   1   0   1   2   2   1   1   0   1   1   1   1   1   0   1   0   0   1   2   2   1   1   1   0   2   2   1   0   1   1   2   0   1   0   1   1   1   0   1   1   1   0   2   0   1   1   1   2   1   1   1   0   1   0   1   2   1   1   0   2   0   2   1   1   1   0   0   0   1   2   0   2   1   0   2   1   0   1   0   0   1   1   2   1   0   0   0   2   2   2   2   1   0   0   1   0   0   0   1   0   1   2   1   0   1   1   1   1   1   0   0   0   2   1   1   2   1   0   1   1   0   0   2   2   0   1   2   2   2   1   1   1   1   2   1   2   2   1   1   2   1   0   2   1   0   2   1   0   1   2   1   0   2   1   1   2   1   2   1   1   1   0   2   1   2   1
 MK-2-2                 1   1   0   1   0   2   1   1   1   0   2   1   0   1   2   1   0   0   1   2   1   1   2   1   1   0   0   1   2   0   1   2   1   1   1   0   1   2   2   1   1   0   0   1   1   0   1   0   1   0   0   0   1   2   1   1   1   0   2   2   1   0   1   1   1   0   1   0   1   1   1   1   1   1   1   0   2   0   1   2   1   2   1   1   1   0   1   1   1   2   1   1   0   2   0   1   1   1   1   0   0   0   1   2   0   2   1   0   2   1   0   1   0   0   1   1   1   0   0   1   2   2   2   2   2   2   0   0   1   1   0   0   1   0   1   2   1   0   1   1   2   1   1   0   0   0   2   1   1   1   1   0   1   1   1   0   2   2   0   1   2   2   2   1   1   1   1   2   1   2   1   1   1   2   1   0   2   1   0   2   2   0   1   2   1   0   2   0   1   2   1   2   0   1   1   0   2   1   2   1
 MK-2-3                 1   2   0   1   0   2   1   1   1   0   2   1   0   1   1   1   0   0   1   2   1   1   2   1   1   1   0   1   2   0   1   2   1   1   0   0   1   2   1   1   1   0   0   2   1   0   1   1   1   0   0   0   1   2   1   1   1   0   2   2   1   2   1   1   1   0   1   1   1   1   1   1   1   1   1   0   2   1   2   2   1   2   1   0   1   0   1   0   1   2   1   1   0   2   0   1   1   1   1   0   0   0   1   2   0   1   1   0   1   1   0   1   0   0   1   1   1   0   0   1   2   2   2   2   2   2   0   0   1   1   0   0   1   1   1   1   2   0   1   1   2   2   1   0   0   0   2   1   1   2   1   1   1   1   1   0   2   2   0   1   2   2   2   1   1   2   1   2   1   2   1   1   1   2   1   0   1   1   1   2   2   1   1   2   1   0   2   0   1   2   1   1   1   1   1   0   1   0   1   1
 MK-2-4                 1   2   0   1   1   1   1   1   1   0   2   1   1   1   1   1   2   1   1   2   0   1   2   1   1   1   0   2   1   0   1   2   1   1   0   0   1   2   1   1   1   0   0   2   1   0   1   0   1   0   1   0   1   2   0   1   1   1   2   2   1   2   1   1   2   0   1   1   1   1   1   1   2   2   1   0   2   0   2   2   1   2   1   0   0   0   1   0   1   1   1   0   1   2   0   1   1   2   0   0   0   0   1   2   1   1   1   1   1   1   0   2   0   0   1   1   1   1   0   1   2   2   2   1   2   2   0   0   1   1   0   0   1   1   1   1   2   0   1   1   2   1   1   0   0   0   2   1   1   2   1   1   1   1   1   1   2   2   0   1   2   2   1   0   1   1   1   2   0   2   1   1   1   2   1   0   2   1   1   2   2   1   1   2   1   1   2   0   1   2   1   1   1   1   1   0   1   1   1   1
 MK-2-5                 1   1   0   1   1   1   1   1   2   1   2   2   1   2   1   1   2   1   1   2   0   1   1   1   1   1   0   2   1   0   1   1   1   1   0   0   1   2   1   1   1   0   0   2   1   1   1   0   0   0   0   0   0   2   0   1   1   1   1   2   1   2   1   1   2   0   1   1   1   1   1   0   2   2   1   0   2   0   2   2   1   2   1   1   0   0   1   1   1   1   1   0   1   2   0   1   1   2   0   0   1   0   1   2   1   1   2   1   1   1   0   2   0   0   2   1   2   2   0   0   1   1   2   1   2   2   0   0   1   1   0   0   2   1   1   2   2   0   1   1   2   2   1   0   1   0   2   0   1   2   0   1   1   1   1   1   2   2   0   1   2   2   1   0   1   1   1   1   1   2   1   1   0   2   1   0   1   1   0   2   1   0   2   2   1   2   2   0   1   2   1   2   1   1   1   0   1   0   1   1
 MK-2-6                 1   1   0   1   1   1   1   1   2   1   2   2   1   2   1   1   2   0   1   2   0   1   1   1   1   1   0   2   1   1   1   1   2   1   0   0   1   2   1   1   1   0   0   1   2   2   1   0   0   0   0   0   0   1   0   1   1   1   1   1   2   2   1   1   1   1   1   1   1   1   1   0   1   2   1   0   2   0   2   2   1   1   2   1   0   0   1   1   1   1   2   1   1   2   0   1   1   2   0   1   1   0   1   1   1   1   2   1   1   1   0   2   0   0   2   1   1   2   1   0   1   1   2   1   1   2   0   0   1   1   0   0   2   1   1   2   2   0   1   1   2   2   1   2   1   1   2   0   1   2   1   1   1   1   1   1   2   2   0   2   2   2   1   0   0   1   1   1   1   2   0   1   0   1   1   0   1   1   0   2   0   0   2   2   1   2   2   0   1   1   1   1   0   1   1   0   1   0   1   1
 MK-2-7                 1   1   0   1   1   0   1   1   2   1   2   2   1   1   1   1   2   1   1   1   0   2   1   0   1   1   0   2   1   0   1   0   2   1   0   0   1   1   1   1   1   1   1   1   2   1   1   1   0   0   1   0   0   1   0   1   1   1   1   1   2   1   1   1   2   1   1   1   1   1   1   0   1   1   1   0   2   0   2   2   0   1   2   0   0   0   1   1   2   1   2   1   1   2   0   1   1   1   0   1   0   1   1   0   1   1   2   0   1   2   0   2   0   0   2   1   1   2   1   0   1   1   2   1   1   1   0   0   1   1   0   0   2   1   1   2   2   0   1   1   2   2   1   2   1   1   2   0   1   2   1   1   2   1   1   1   2   2   0   2   2   2   0   0   0   1   1   1   1   2   0   1   0   1   1   0   1   1   0   2   1   0   2   2   1   2   2   0   1   1   0   0   0   1   2   0   1   0   1   1
 MK-2-8                 1   1   1   1   1   0   1   1   1   1   2   1   1   0   1   1   2   2   1   1   0   2   1   1   1   1   1   2   1   0   1   0   2   1   0   0   1   1   1   1   1   1   1   1   2   1   1   2   0   0   1   0   0   2   0   0   1   1   1   1   2   1   1   1   2   1   1   1   1   0   1   0   1   1   1   0   2   0   2   2   1   1   2   0   0   0   1   1   2   1   2   1   1   2   0   1   1   1   0   1   0   1   1   0   1   1   1   0   1   2   0   2   0   0   2   1   2   2   1   1   1   1   2   1   1   1   0   0   1   1   0   1   2   1   1   2   2   0   1   1   2   1   1   2   1   1   1   0   1   2   1   1   1   1   2   1   2   1   0   2   2   2   0   0   0   1   1   1   1   1   0   1   1   0   1   0   1   1   0   1   0   0   1   2   1   2   1   0   1   1   0   1   0   0   2   0   1   1   1   1
 MK-2-9                 1   1   1   1   1   0   2   1   1   0   2   1   1   0   1   1   2   2   0   1   0   2   1   1   1   0   2   2   1   0   1   0   2   1   0   2   1   0   1   1   0   1   1   1   2   1   1   2   0   0   0   0   1   2   1   0   1   1   2   1   2   1   2   1   2   1   1   1   2   0   1   0   0   1   1   2   2   0   2   2   1   1   1   0   1   0   1   1   2   1   2   2   1   1   0   1   0   1   0   1   0   1   1   0   1   1   2   0   1   1   0   2   0   1   2   1   2   2   1   1   1   1   2   1   2   1   0   0   1   1   0   1   2   1   1   2   1   0   1   1   1   1   1   2   1   1   2   0   1   2   1   1   1   1   1   1   2   1   0   2   2   2   0   1   1   0   1   0   1   1   0   1   1   0   1   1   2   1   0   1   0   0   1   0   1   2   1   0   2   1   1   0   0   0   2   0   1   1   1   1
 MK-2-10                2   1   1   1   1   0   2   1   2   1   2   1   1   0   1   1   2   1   0   1   0   2   1   1   1   1   2   2   1   1   1   0   2   2   0   2   1   0   1   1   0   1   1   1   2   1   1   2   0   1   0   0   1   2   1   0   1   1   1   1   2   1   2   1   1   2   1   1   2   0   1   0   0   1   1   2   1   1   2   2   1   1   2   0   1   0   1   1   2   1   2   2   1   1   0   0   0   1   0   1   0   1   1   0   1   1   2   1   1   2   0   2   1   2   1   1   2   2   1   1   1   1   2   1   2   1   0   0   1   1   1   1   2   1   1   0   1   0   1   1   1   1   0   2   1   1   2   0   1   2   1   1   1   1   1   1   2   1   1   1   2   2   0   0   1   0   1   0   2   1   0   1   1   0   1   1   2   1   0   2   0   0   1   0   1   1   1   0   2   1   1   0   0   0   2   0   1   1   1   2
 MK-2-11                2   1   1   1   1   0   2   2   2   1   2   1   0   1   1   1   1   1   0   1   1   2   1   1   1   1   2   2   1   1   1   1   2   2   0   1   1   0   1   1   0   1   1   1   2   1   1   2   0   2   0   0   1   2   1   0   1   1   2   1   2   1   2   1   1   2   1   1   2   0   0   0   0   1   1   2   1   1   1   2   1   1   2   0   2   0   1   1   2   1   2   2   1   1   0   0   0   1   0   1   0   1   1   0   1   1   1   1   1   2   1   2   1   0   1   1   2   2   1   1   1   1   2   1   1   1   0   1   1   1   1   1   1   1   1   1   2   0   1   1   1   2   0   2   1   2   2   0   0   2   1   0   1   1   1   1   2   0   1   1   2   2   0   0   2   0   1   0   2   1   0   0   1   0   1   1   2   1   0   2   0   0   2   0   1   1   1   0   2   1   1   0   0   0   2   1   1   1   1   2
 MK-2-12                2   1   1   0   1   0   2   1   2   1   1   1   0   1   1   1   1   1   0   1   1   1   2   1   2   1   2   2   1   1   1   1   2   2   0   2   0   0   2   1   1   1   1   2   1   1   1   2   0   2   0   1   1   1   1   0   0   1   2   1   2   1   2   1   1   2   1   2   2   0   0   0   1   1   1   1   1   1   1   2   1   1   2   0   1   0   1   1   2   1   2   2   1   1   0   0   0   1   0   1   0   1   1   0   1   1   1   1   1   2   1   2   1   0   1   1   2   2   1   1   1   0   2   1   0   1   0   1   1   1   1   2   1   1   1   1   2   0   1   1   1   2   1   2   2   2   2   0   0   2   1   0   1   1   0   1   2   0   1   1   1   2   0   1   2   2   1   0   2   1   0   0   1   0   1   1   2   1   0   2   0   0   2   0   1   2   1   0   2   2   1   1   0   0   2   1   1   1   1   2
 MK-2-13                2   1   1   0   1   0   2   1   2   0   1   1   0   0   1   1   1   1   0   1   1   1   1   1   2   2   2   2   1   1   0   2   1   2   0   2   0   0   2   1   1   2   2   2   1   1   1   2   0   2   0   1   1   0   1   0   0   1   2   1   2   0   2   1   0   2   1   2   2   0   0   0   1   1   1   1   1   1   1   2   2   1   2   0   1   1   1   1   1   1   2   2   1   1   0   0   0   1   0   1   0   1   1   1   1   1   1   1   1   2   1   2   1   0   1   1   1   2   1   1   1   1   1   1   0   1   0   1   1   0   1   1   1   1   1   1   2   0   2   1   1   1   1   1   2   2   2   0   0   2   1   0   1   1   0   0   2   0   1   1   1   1   0   1   2   2   1   0   1   1   0   0   1   0   2   1   0   1   0   2   0   0   1   1   1   2   1   0   2   2   1   1   0   0   2   2   0   2   1   2
 MK-2-14                2   1   1   0   1   0   2   1   2   1   1   1   0   0   1   1   1   1   0   1   1   1   1   2   2   2   2   1   0   1   0   2   1   2   0   2   0   0   2   1   1   2   2   2   0   1   1   2   0   2   0   1   1   0   0   0   1   1   2   1   2   0   1   1   0   2   1   2   2   0   0   1   1   1   1   1   1   1   2   1   2   1   2   0   1   1   1   1   1   1   2   2   1   1   0   0   0   1   0   1   0   1   2   1   1   0   1   1   0   2   1   2   1   1   1   1   1   1   1   1   1   1   1   1   0   1   1   1   1   0   1   1   1   1   2   1   2   0   1   1   1   1   1   2   2   2   2   0   0   2   1   0   1   1   0   0   2   0   1   1   0   1   0   1   1   2   1   0   1   1   0   0   1   0   2   1   0   1   0   2   0   1   1   1   1   2   1   1   2   2   1   2   0   0   2   2   0   2   1   2
 MK-2-15                2   1   1   0   1   0   2   1   2   1   0   1   0   0   1   1   1   1   1   1   1   1   1   1   2   2   2   1   0   1   0   2   2   2   1   2   0   0   2   2   1   2   2   2   0   1   2   2   1   2   0   1   1   0   0   0   1   1   2   1   2   0   1   1   0   2   1   2   2   0   0   0   1   1   1   1   1   1   2   1   2   1   2   0   1   1   2   1   1   0   2   2   0   1   0   0   0   1   0   1   0   1   2   1   2   1   1   1   0   1   1   2   1   1   1   1   1   1   1   1   0   1   1   1   0   1   1   1   1   0   2   1   0   1   1   1   2   0   1   1   1   1   1   1   2   2   2   0   0   2   1   0   1   1   0   0   2   0   1   1   0   1   0   1   1   2   1   0   1   1   1   0   1   0   2   0   0   1   0   2   1   1   1   1   1   2   1   1   2   2   1   2   0   0   2   2   0   2   1   2
 MK-2-16                1   1   1   0   1   0   2   1   2   1   0   0   0   1   1   0   1   1   1   0   1   0   2   1   2   2   2   0   0   1   1   2   1   2   0   2   0   0   2   2   1   2   1   2   0   1   1   2   1   2   1   0   1   0   1   0   1   2   2   1   1   0   1   2   0   2   1   1   2   0   0   0   1   1   1   1   1   1   2   1   2   1   1   0   1   1   2   1   1   0   2   1   0   0   0   0   0   1   0   1   0   1   2   1   2   2   1   1   0   1   1   1   1   1   1   0   1   1   1   1   0   1   1   1   0   1   1   1   1   0   2   1   0   1   1   1   2   0   1   0   1   1   2   2   0   2   2   0   0   1   1   0   1   1   0   1   2   0   1   2   0   1   1   1   1   2   1   0   1   1   1   0   1   0   2   0   0   1   0   2   1   1   1   1   1   2   1   1   2   2   1   2   0   1   2   2   0   2   2   2
 MK-3-1                 1   2   1   1   1   1   0   2   2   1   0   1   1   0   0   2   1   0   1   1   0   2   0   1   2   1   0   0   1   1   1   0   1   1   1   0   2   1   1   1   0   0   0   2   2   0   1   1   0   1   0   2   2   1   2   2   1   1   2   1   2   2   1   1   1   1   1   0   1   1   0   1   1   1   2   0   2   2   1   1   1   1   2   1   0   0   0   1   1   0   2   2   1   1   1   0   0   1   1   2   0   1   1   1   0   1   0   2   2   2   1   2   1   0   0   1   1   1   1   0   1   2   1   0   1   1   1   0   1   0   0   1   1   0   1   0   1   1   1   1   0   1   1   0   1   1   1   2   0   1   1   1   1   1   1   0   1   1   0   0   0   2   0   1   2   0   1   1   0   0   1   1   1   2   1   0   1   0   1   0   1   2   1   0   1   1   1   1   1   0   1   1   2   2   1   1   1   0   1   0
 MK-3-2                 1   2   1   1   1   1   0   2   1   1   0   1   1   0   2   2   1   0   1   1   0   1   1   1   2   1   0   0   1   1   1   1   1   1   1   0   2   1   1   1   0   0   0   2   2   0   1   1   0   1   0   2   2   1   2   2   1   1   2   1   2   1   0   2   1   1   2   0   1   1   0   1   1   1   1   0   2   2   1   1   1   1   2   1   0   0   0   1   1   0   1   2   2   1   1   0   1   1   2   2   0   1   1   1   0   0   0   2   2   2   1   1   1   0   0   1   0   1   2   1   1   2   1   1   1   1   0   1   1   0   0   1   1   0   1   0   1   1   1   1   0   1   1   0   1   0   1   2   0   0   2   1   1   1   1   0   1   1   0   0   1   1   0   1   2   0   1   1   0   0   1   2   0   2   1   0   0   0   1   0   1   2   1   0   2   1   0   1   1   0   1   1   2   2   1   1   1   0   1   0
 MK-3-3                 1   2   1   1   1   1   0   1   0   0   0   1   2   1   2   2   1   0   2   1   0   1   1   1   1   0   0   0   0   1   2   1   1   1   1   0   1   0   1   1   0   0   0   2   1   0   1   2   0   2   0   2   2   1   2   2   1   1   2   1   1   1   0   1   1   0   2   0   1   1   0   1   1   1   1   0   2   2   1   1   1   1   1   0   0   0   0   1   1   0   1   2   1   1   1   0   0   1   2   2   1   1   1   1   0   0   0   2   2   2   0   1   1   0   0   2   1   0   2   1   1   2   1   1   1   1   0   1   1   0   0   2   1   0   1   0   1   2   0   1   0   1   1   0   1   1   1   2   1   0   2   1   1   1   1   0   1   1   0   0   1   1   1   1   2   0   1   1   1   1   1   2   0   2   1   1   0   0   1   0   2   1   1   0   2   1   0   1   1   0   1   1   2   2   2   0   2   0   1   0
 MK-3-4                 1   2   2   1   1   0   0   1   0   0   0   1   2   1   2   2   1   0   2   1   0   1   1   1   1   0   0   0   0   1   2   1   1   1   0   1   1   0   1   1   0   0   0   2   1   0   1   2   0   2   0   2   2   2   2   1   0   1   2   1   1   1   1   2   1   1   1   0   1   1   1   2   1   1   1   0   1   1   2   1   1   1   0   0   0   0   0   0   1   0   2   2   1   1   0   0   0   1   2   2   1   1   1   1   0   0   0   2   2   2   0   1   1   1   0   1   1   0   2   1   1   2   1   1   0   1   0   0   1   1   0   2   1   0   1   0   1   2   0   1   0   1   1   0   1   1   1   2   1   0   2   1   1   1   1   0   1   1   1   0   1   1   2   1   2   0   1   2   1   1   2   2   0   2   1   2   0   1   1   0   1   2   1   0   2   1   0   1   1   0   1   1   2   2   2   1   2   1   1   0
 MK-3-5                 2   2   2   1   1   0   0   1   1   0   0   1   2   0   2   1   2   0   2   1   1   1   1   2   1   0   0   0   0   0   2   1   1   1   0   1   2   0   1   1   0   0   1   2   1   0   0   2   1   2   0   2   2   2   2   1   0   1   2   2   1   1   1   2   1   1   1   0   1   1   2   2   0   1   1   0   1   1   2   1   1   1   0   0   0   0   0   0   1   0   2   2   1   1   0   0   0   1   2   2   1   2   1   0   0   0   0   2   2   2   0   1   1   1   0   2   1   0   2   1   1   2   1   1   0   1   0   0   1   1   1   2   1   1   1   0   1   2   0   1   2   1   1   0   1   1   1   2   1   0   1   1   1   1   1   0   1   1   0   0   0   1   2   1   2   0   1   2   1   1   2   2   0   2   1   1   0   1   2   0   1   2   0   0   2   1   0   1   0   2   1   0   2   2   2   2   2   1   1   0
 MK-3-6                 1   2   2   1   1   1   0   1   1   1   0   1   2   0   1   1   2   0   2   1   0   1   1   2   2   0   0   0   1   0   2   0   1   0   0   1   2   1   0   1   0   0   1   2   1   0   0   2   1   2   0   2   2   2   2   1   0   1   2   2   0   1   1   2   1   1   1   0   1   1   2   2   0   1   1   0   1   1   2   1   1   1   0   0   0   0   1   0   1   0   2   2   1   1   0   0   0   1   2   2   1   2   1   0   0   0   0   2   2   2   0   1   1   1   0   2   1   0   2   1   1   2   1   1   1   1   0   0   1   1   1   2   2   1   1   0   1   2   0   1   2   1   1   0   0   1   1   2   1   0   1   1   2   1   2   0   1   2   0   0   0   1   2   1   1   0   1   2   1   1   2   2   0   2   1   1   1   1   1   0   1   2   0   0   2   1   1   1   0   2   1   1   1   1   2   2   2   1   1   0
 MK-3-7                 1   2   2   1   1   1   0   1   1   2   1   1   2   0   2   1   2   0   2   1   0   1   2   2   1   0   0   0   1   0   2   0   1   0   0   1   1   1   0   0   0   1   2   2   1   0   0   1   1   2   0   2   2   1   2   1   0   1   2   2   0   1   1   2   1   1   1   0   1   0   2   0   0   1   0   0   1   1   2   2   1   1   1   1   0   0   1   0   1   0   0   1   1   1   0   0   0   1   2   2   2   2   1   0   0   0   1   2   2   1   0   1   2   1   1   1   1   0   2   2   0   0   1   1   1   1   0   0   1   1   1   1   2   1   1   0   1   2   0   1   2   1   1   1   0   1   1   2   1   0   2   1   2   1   2   0   1   2   0   0   0   1   2   1   1   0   1   1   1   1   2   2   0   1   1   1   1   1   2   0   1   2   0   0   2   1   2   1   0   2   2   1   1   1   1   2   2   1   0   0
 MK-3-8                 1   1   2   1   1   1   0   1   1   1   1   1   2   0   2   1   2   0   2   1   0   2   2   2   1   0   1   0   1   1   2   0   1   0   0   1   1   1   0   1   0   1   2   2   1   0   1   1   1   2   0   1   2   2   1   1   0   1   2   2   0   1   1   2   1   1   1   0   1   0   2   1   0   0   0   1   2   1   2   2   1   1   1   1   1   0   1   0   1   0   0   1   1   1   1   0   0   0   2   1   2   2   1   0   0   1   1   0   1   1   0   1   2   1   1   1   1   0   2   2   0   0   1   1   1   1   0   1   1   1   1   1   2   1   1   0   1   2   0   1   2   1   1   1   1   1   1   2   1   0   2   1   2   1   2   0   1   2   1   0   0   1   2   1   1   0   1   1   1   1   2   1   0   1   1   1   1   2   2   0   1   2   0   0   1   1   2   1   1   2   2   1   0   1   1   2   2   1   1   0
 MK-3-9                 1   1   1   1   1   1   0   1   1   0   1   1   2   0   1   1   2   0   2   1   0   2   1   2   2   0   1   0   1   1   2   0   1   0   0   1   1   1   0   1   1   1   2   1   1   0   1   1   2   1   0   1   2   2   0   2   0   1   2   1   0   1   1   2   1   1   1   1   1   0   2   1   0   1   0   1   2   1   2   1   2   1   0   1   1   0   1   0   0   0   0   1   1   1   1   0   0   0   2   2   2   2   1   0   1   1   1   0   1   1   0   1   2   2   0   1   1   0   1   2   0   1   1   1   2   1   1   0   1   1   1   1   2   0   1   0   2   1   0   1   2   0   1   1   1   0   1   2   1   0   1   1   2   1   2   0   1   2   1   0   0   1   2   2   1   0   1   0   1   1   2   0   0   1   1   1   1   2   2   1   1   2   0   0   1   0   2   0   1   1   1   1   0   0   2   1   2   1   1   0
 MK-3-10                1   1   1   1   1   1   0   1   1   1   1   1   2   0   1   1   2   0   1   2   0   2   0   2   2   0   1   0   1   1   1   0   0   0   1   1   1   1   0   1   1   1   2   1   1   0   1   1   1   1   0   1   1   2   0   2   0   1   2   1   1   1   1   2   1   2   1   0   1   0   2   0   1   0   0   1   2   1   2   1   2   1   0   1   1   0   1   1   0   0   0   1   0   1   2   1   0   0   1   1   2   2   1   1   1   1   1   1   1   1   0   1   1   1   0   1   1   0   1   2   0   1   1   1   2   1   0   1   1   1   2   1   2   0   1   1   2   0   0   2   2   1   1   1   1   0   1   2   1   0   1   1   2   1   2   0   1   2   1   0   0   1   2   2   1   1   1   0   1   1   2   0   1   2   1   1   1   2   2   1   1   2   0   0   2   0   1   0   0   1   1   2   0   1   2   0   2   1   1   0
 MK-3-11                1   1   1   1   1   1   0   1   1   1   1   1   2   0   2   1   2   0   1   1   1   2   0   1   2   0   1   0   0   2   0   0   0   0   1   1   1   1   0   1   1   1   2   2   1   1   1   1   1   1   0   0   2   2   1   2   1   1   2   1   1   1   1   1   1   2   1   0   1   0   2   0   1   0   0   1   2   1   2   1   2   1   0   1   1   0   1   1   1   0   0   1   0   1   2   1   0   0   1   1   2   2   1   1   1   1   0   1   1   1   0   2   1   1   0   1   1   0   1   2   0   2   1   1   2   2   0   2   1   0   1   1   2   0   1   1   2   1   0   1   2   2   1   1   1   0   1   2   2   0   1   1   2   1   1   0   1   2   1   0   0   1   2   2   1   2   1   0   0   1   2   1   1   2   1   1   1   2   2   1   1   2   0   0   2   0   0   0   0   2   0   2   0   1   2   0   2   0   1   0
 MK-3-12                0   1   1   1   1   1   0   1   1   1   1   1   2   0   2   1   1   1   1   0   1   2   0   1   2   0   1   0   0   2   0   1   0   0   1   1   1   1   0   1   1   1   2   1   1   1   0   2   1   1   0   0   2   0   0   2   1   1   2   1   1   1   1   1   1   2   1   0   1   0   2   1   0   0   0   1   2   1   2   1   2   1   0   0   1   0   1   1   1   1   0   1   0   1   2   1   0   0   1   1   2   2   1   1   1   1   0   1   1   1   0   2   1   1   0   1   1   0   1   2   0   2   2   1   2   2   0   2   1   0   1   0   2   0   0   1   2   1   0   0   1   2   1   1   2   1   1   2   2   0   1   1   2   0   1   0   1   2   1   0   0   1   2   2   1   2   1   0   0   1   2   1   1   2   1   1   1   2   2   1   1   2   1   0   2   0   0   1   0   1   0   2   1   1   1   0   2   0   1   0
 MK-3-13                0   1   1   1   1   1   0   0   1   1   1   0   1   0   2   1   1   1   1   0   1   1   0   1   2   0   1   0   0   1   0   1   1   0   1   0   1   1   1   1   0   1   2   1   1   1   0   2   1   2   0   0   2   1   0   2   0   1   1   1   1   1   1   1   1   2   1   0   1   0   2   1   0   0   0   1   2   1   2   1   2   1   1   0   1   1   1   1   1   1   0   1   0   0   2   1   0   0   1   1   2   2   1   1   1   1   0   1   1   0   1   2   1   1   1   2   2   0   1   2   0   2   2   1   2   1   1   1   0   0   1   0   2   0   0   1   2   1   0   0   1   2   1   1   2   1   2   2   2   1   1   1   2   0   1   0   1   2   1   0   0   1   2   2   1   2   1   2   0   1   2   1   1   2   1   1   1   2   2   1   0   2   1   0   2   0   0   1   1   1   0   1   1   1   2   0   2   1   2   0
 MK-3-14                0   1   1   1   2   1   0   0   1   1   1   0   1   0   2   1   1   1   1   0   1   2   1   1   1   0   1   0   0   1   0   1   1   0   1   1   1   1   1   1   1   1   1   2   1   1   0   2   2   2   0   0   2   1   0   2   0   1   1   1   1   1   1   1   1   2   1   0   0   0   2   1   1   0   0   1   2   1   2   1   2   1   1   0   1   1   1   1   1   1   0   2   0   0   2   1   1   1   1   1   2   2   1   1   1   1   1   1   1   0   1   2   1   0   1   2   1   0   1   1   0   2   2   1   2   1   1   1   0   0   1   0   2   0   0   1   1   1   0   0   1   2   0   1   2   1   2   2   2   1   1   1   2   0   1   0   1   2   1   0   0   1   2   2   2   2   1   2   0   1   2   1   1   2   1   1   0   2   2   1   0   2   1   0   2   1   0   1   1   1   0   1   0   1   2   0   1   0   2   0
 MK-3-15                0   1   1   1   1   1   0   0   1   1   1   0   1   0   2   0   1   2   1   1   1   2   1   1   1   0   1   0   0   1   0   1   1   0   1   1   1   1   0   1   1   2   1   2   1   1   0   2   2   2   0   0   2   1   0   2   0   0   1   1   1   2   2   1   1   2   1   1   1   0   2   1   1   0   1   0   2   1   2   1   2   1   1   0   1   1   1   1   1   0   0   2   0   0   2   1   2   0   1   1   2   2   0   1   2   1   1   1   1   2   1   2   0   0   1   1   1   1   2   0   1   2   1   1   2   1   1   1   0   0   1   0   2   0   0   1   1   1   0   0   1   2   0   1   2   1   2   1   1   1   1   1   2   0   1   0   1   2   0   0   1   1   2   2   2   2   1   1   0   1   2   1   1   1   1   1   0   2   2   1   0   2   1   1   2   2   0   1   1   1   0   1   0   0   2   0   1   0   2   1
 MK-3-16                1   1   1   1   1   1   0   0   1   1   2   0   1   0   2   0   1   2   1   1   1   1   1   1   1   0   1   0   0   1   0   0   1   0   1   1   0   1   0   1   1   2   1   2   1   1   0   2   2   2   0   0   2   1   0   1   1   0   1   1   1   2   2   1   1   2   1   1   1   0   2   1   1   0   1   0   1   1   2   1   2   1   1   0   1   2   0   1   1   0   0   2   0   0   2   1   1   0   1   1   2   0   0   1   2   1   1   1   1   2   1   2   1   1   1   2   1   1   2   0   1   2   1   1   1   0   1   1   0   0   1   0   2   0   0   1   1   1   0   1   1   2   0   1   1   1   1   1   0   1   1   1   1   0   1   0   1   2   0   0   1   1   2   1   2   2   1   1   1   1   2   1   1   1   2   0   0   1   2   0   0   2   1   1   2   2   0   1   1   1   0   1   0   0   2   0   0   0   1   2
 MK-4-1                 1   2   1   1   2   1   1   2   2   2   2   2   1   1   1   0   1   1   2   1   2   1   0   0   2   1   1   0   0   0   0   1   1   1   0   1   1   0   1   1   1   1   1   0   2   1   2   1   1   2   1   0   2   1   1   1   0   0   2   1   1   1   0   1   1   1   1   2   1   1   1   0   0   0   0   1   1   1   2   1   2   2   2   2   1   1   1   1   0   0   1   0   1   1   1   1   1   2   1   1   0   1   1   1   2   0   2   1   0   0   1   2   2   1   1   1   1   0   1   0   0   2   0   1   0   2   0   1   2   1   1   0   0   1   0   2   0   1   1   0   1   1   0   1   2   2   0   0   2   1   2   2   2   2   0   2   0   2   2   0   2   1   1   1   1   0   1   0   1   2   1   1   2   0   1   1   1   0   0   2   1   1   0   2   1   2   1   2   0   1   2   1   1   1   1   0   0   2   1   1
 MK-4-2                 1   2   1   1   2   1   0   2   1   1   2   2   1   1   1   1   1   1   2   1   2   1   0   0   2   1   1   1   1   0   0   1   1   1   0   1   1   1   1   1   0   1   1   0   2   1   1   1   1   2   1   0   2   1   1   1   0   0   2   1   1   1   0   1   2   1   1   2   1   1   1   0   0   0   0   2   1   1   1   1   2   1   2   2   1   0   1   1   0   0   1   0   1   1   1   1   1   2   1   1   0   1   1   1   2   0   2   1   0   0   1   2   2   1   1   1   2   1   2   1   0   2   0   1   0   2   0   1   2   2   1   0   0   1   0   2   1   1   2   0   1   1   0   1   2   2   1   0   1   1   1   2   2   2   0   2   0   2   2   0   1   1   1   2   1   0   1   1   1   2   0   1   1   0   2   1   1   0   0   2   1   1   0   2   1   2   0   2   0   2   1   1   1   1   1   0   0   2   1   2
 MK-4-3                 1   2   1   1   2   1   0   2   1   1   1   2   1   1   1   1   1   1   2   1   1   1   0   0   2   1   2   1   1   0   0   1   1   1   0   1   1   2   1   1   0   1   1   0   2   1   2   0   1   2   1   0   2   1   1   0   0   0   2   1   1   1   0   1   2   1   1   2   1   1   1   0   0   0   1   2   2   1   1   1   1   1   2   2   1   1   2   1   0   1   1   0   1   1   2   1   1   2   1   0   0   1   1   1   2   0   2   1   0   0   1   2   1   1   1   1   2   2   2   1   0   2   0   1   0   1   0   1   2   2   1   0   0   1   0   2   1   1   2   1   1   1   0   2   2   2   1   0   1   1   1   2   2   1   0   2   0   2   2   0   1   1   1   2   1   0   1   1   1   2   1   1   0   0   2   1   1   0   1   2   1   1   0   2   1   2   0   2   0   2   2   1   1   1   1   0   1   2   1   2
 MK-4-4                 0   1   1   1   2   1   0   2   1   1   0   2   1   1   1   1   2   1   2   1   1   1   0   1   2   1   2   1   2   0   0   1   1   1   1   1   1   2   0   0   0   1   1   0   2   1   2   0   0   2   1   0   2   1   1   0   0   0   1   1   1   1   0   1   2   1   1   1   0   1   0   0   0   0   1   2   2   1   1   1   1   1   2   2   1   1   1   1   2   1   1   0   2   1   1   1   2   2   1   0   1   1   2   1   2   0   1   1   0   0   1   2   1   1   1   1   2   1   2   1   0   1   1   1   0   0   1   2   2   2   1   0   1   1   0   1   1   2   2   2   1   0   0   2   2   2   1   1   1   1   1   2   2   1   0   2   1   2   2   0   1   1   0   2   1   0   1   1   1   2   2   1   0   0   2   1   2   0   1   1   1   1   0   2   1   2   0   1   0   1   2   1   1   1   1   0   1   2   0   2
 MK-4-5                 0   1   1   1   2   1   0   2   0   2   0   2   1   1   1   1   2   2   2   1   1   0   0   1   2   1   1   1   2   0   0   1   2   1   1   0   1   2   1   0   0   1   1   1   2   0   2   0   0   2   1   0   2   1   1   0   0   0   1   1   1   1   0   1   2   1   2   2   0   1   0   0   0   0   1   2   2   1   1   1   1   0   2   2   0   1   1   1   2   1   1   1   1   1   1   2   1   1   1   0   1   1   2   1   2   0   1   2   0   0   1   2   1   0   1   1   2   2   2   1   0   1   1   1   0   0   1   2   2   2   2   0   1   1   0   1   0   2   2   1   1   0   0   1   2   2   1   1   1   1   0   2   0   1   0   1   0   2   2   0   1   1   0   2   1   0   1   1   2   2   2   2   0   0   1   1   2   0   1   1   2   1   0   2   1   2   0   1   0   1   2   1   1   1   1   0   0   2   1   2
 MK-4-6                 1   1   1   1   2   1   0   1   1   2   0   2   1   1   0   1   1   1   2   1   1   1   0   1   2   1   1   1   2   0   0   1   2   1   1   0   1   2   1   0   0   1   1   1   2   0   2   0   0   2   1   0   2   1   1   0   0   1   0   1   1   2   0   1   2   1   2   2   0   1   0   0   0   0   1   2   2   1   1   1   1   0   2   2   0   1   1   1   2   1   1   1   1   1   1   2   1   1   1   0   1   1   2   1   2   0   1   2   0   0   1   2   1   1   0   1   2   1   2   1   0   1   1   2   0   0   1   2   2   2   2   1   1   1   0   1   0   2   2   1   1   0   0   1   2   2   1   1   1   1   0   2   0   1   0   0   0   2   2   0   1   1   1   2   1   0   1   1   2   1   2   1   1   0   1   1   2   0   1   1   2   1   1   2   1   1   0   1   0   1   2   1   1   1   1   1   1   2   1   2
 MK-4-7                 1   0   1   1   2   1   0   1   1   1   2   2   1   0   0   2   1   1   1   1   1   1   0   1   2   1   1   1   2   0   0   1   2   1   2   0   1   2   1   0   0   1   0   1   2   0   2   0   0   2   2   0   1   1   1   0   0   2   0   1   0   2   0   1   2   1   2   1   1   1   0   1   0   0   1   2   2   0   1   1   2   0   2   2   0   1   2   2   2   0   1   0   1   1   1   2   1   2   1   0   1   1   1   1   2   1   1   2   0   0   1   2   1   1   0   1   2   1   1   1   1   1   1   2   0   1   1   2   2   2   1   1   1   1   0   1   0   2   2   1   1   0   0   1   2   2   1   1   0   1   0   2   0   1   0   0   0   2   2   0   1   1   1   2   1   0   1   1   1   2   1   1   1   0   2   1   2   1   2   1   2   1   1   2   1   1   0   1   0   1   2   1   1   1   1   1   1   2   1   2
 MK-4-8                 0   0   0   1   1   1   0   0   1   1   2   2   1   0   0   2   1   1   1   1   1   1   0   1   1   2   1   1   2   0   0   1   2   1   2   0   1   2   1   0   0   1   0   0   1   0   2   0   0   2   2   0   1   2   1   0   0   2   0   1   0   2   0   1   2   1   2   1   0   1   0   1   0   0   2   2   1   1   1   1   2   0   2   2   0   1   2   2   2   1   1   2   1   1   1   2   1   2   0   0   1   1   1   1   2   1   1   2   0   0   1   2   1   1   1   1   2   0   1   1   1   1   1   2   0   2   2   2   2   2   1   1   0   1   1   1   1   2   1   1   1   0   0   1   2   2   0   1   0   1   0   2   0   0   0   1   0   2   2   0   0   1   2   2   0   0   0   1   1   2   1   1   1   0   2   1   2   1   2   0   2   0   1   2   1   1   0   2   0   1   2   1   1   2   1   1   1   2   1   2
 MK-4-9                 0   1   0   2   1   1   0   0   1   1   2   2   1   0   1   1   1   1   1   1   1   1   0   1   2   2   1   2   2   2   0   2   2   1   2   0   1   1   1   0   0   1   0   0   1   1   1   0   0   2   2   0   2   2   1   1   0   1   0   1   1   2   0   1   2   1   2   1   1   1   0   1   0   0   2   2   2   1   1   1   2   0   1   2   0   1   2   2   2   1   1   2   1   1   1   2   1   2   0   0   1   1   1   2   2   1   1   2   0   0   2   2   1   2   1   1   2   0   2   1   1   1   1   2   1   1   2   2   2   2   1   0   1   1   1   1   1   2   1   1   2   0   0   0   2   2   0   2   0   1   0   1   1   0   0   1   0   2   2   0   0   1   2   2   0   0   0   2   1   2   1   1   2   0   2   1   2   1   1   0   1   0   1   2   0   0   0   2   0   1   2   1   0   1   2   1   1   2   2   2
 MK-4-10                0   1   0   1   1   1   0   0   1   1   1   2   1   0   1   2   1   1   1   0   1   1   0   1   2   2   1   2   2   2   0   2   1   1   2   1   1   0   2   0   0   1   0   1   1   1   1   0   0   2   1   0   2   2   1   1   1   1   1   2   1   2   1   1   2   1   2   1   1   2   0   1   0   0   2   2   2   1   1   1   2   0   1   2   0   1   2   2   2   0   1   2   1   1   1   2   1   2   0   0   1   1   1   2   2   1   1   1   0   0   2   2   1   2   0   1   0   0   2   1   1   1   2   2   1   1   2   2   2   2   1   1   1   1   0   1   1   2   1   1   2   0   0   0   2   2   0   2   1   1   1   1   1   1   1   1   0   2   1   0   0   0   2   2   0   0   0   2   1   2   0   1   2   0   2   1   2   1   1   0   0   0   1   2   0   0   0   2   0   1   2   1   0   1   2   1   1   2   2   2
 MK-4-11                0   1   0   1   1   1   0   0   1   1   1   1   1   0   1   2   1   1   1   1   1   2   0   1   2   2   2   2   2   2   0   2   1   1   2   1   1   0   2   0   0   1   0   1   0   1   1   0   0   2   1   0   2   1   1   1   0   1   1   2   1   2   0   1   2   2   2   1   1   2   0   1   0   0   2   2   2   1   1   1   2   0   0   2   0   1   2   2   1   0   2   1   1   1   2   2   1   2   0   0   2   1   1   2   2   2   1   2   0   0   2   2   1   2   0   1   0   0   2   1   1   1   2   2   1   1   2   2   2   2   1   1   2   1   0   1   1   1   1   1   2   0   0   0   2   1   0   2   2   1   0   0   1   1   1   1   0   1   1   0   0   0   2   1   1   0   0   2   2   2   0   1   2   1   2   0   2   1   1   1   0   0   1   1   0   1   0   2   0   1   2   1   0   1   2   1   1   2   2   1
 MK-4-12                0   1   0   1   1   2   0   0   1   1   1   1   1   0   0   1   1   1   1   1   1   2   0   1   2   2   2   2   2   2   0   2   1   1   2   1   1   0   2   0   0   1   0   1   0   1   1   0   0   1   0   0   1   1   1   1   1   1   0   2   1   2   0   2   2   2   1   1   1   2   0   1   0   0   2   2   1   1   1   1   2   1   0   2   0   1   2   2   1   0   2   1   1   1   2   2   1   2   0   0   2   1   2   2   2   2   1   2   0   0   2   1   1   2   0   2   0   0   2   1   1   1   2   2   1   1   1   2   1   1   1   1   2   0   0   1   1   1   1   1   2   0   0   0   2   1   0   2   2   1   0   1   1   1   1   1   0   2   1   0   0   0   2   1   1   0   0   2   2   2   0   1   2   1   2   0   2   1   2   1   0   0   1   1   0   1   1   1   0   1   2   1   0   1   2   1   1   2   2   1
 MK-4-13                0   1   0   1   1   2   1   0   1   1   2   1   1   0   1   1   1   1   1   1   1   2   0   1   1   2   2   2   2   2   0   1   1   1   2   1   1   1   2   0   0   1   0   1   1   1   1   0   0   1   0   0   1   2   1   1   1   1   0   2   1   2   1   2   2   2   1   1   2   2   0   1   1   1   2   2   1   1   1   1   2   1   0   2   1   1   2   2   1   1   2   0   1   2   2   2   1   2   0   0   1   1   2   2   2   2   1   2   1   0   2   1   2   2   1   1   0   1   2   2   1   1   2   2   0   1   1   2   0   1   1   1   2   0   0   1   1   1   1   1   2   0   0   0   2   1   1   2   2   1   0   2   1   1   1   1   0   2   1   0   1   0   2   1   1   1   0   2   1   1   0   2   2   0   2   0   2   1   2   1   0   0   1   1   0   1   1   1   0   1   2   1   0   1   2   1   1   1   2   2
 MK-4-14                1   1   0   1   1   2   1   0   1   1   2   1   1   0   1   1   1   1   1   1   1   2   0   1   1   1   2   2   2   2   0   2   1   1   2   1   1   0   2   0   0   1   0   1   1   1   1   0   1   1   0   0   1   2   1   2   1   0   1   1   1   2   1   2   1   2   1   2   2   2   0   1   1   1   2   2   0   2   1   1   2   1   0   2   1   2   1   2   1   0   2   0   1   2   2   2   1   2   1   0   1   2   2   2   2   2   1   1   1   0   2   0   1   2   1   1   0   1   2   2   2   1   2   2   0   1   1   2   0   0   1   1   2   0   1   1   1   1   1   1   2   0   0   0   2   1   1   2   2   1   0   2   2   1   1   1   0   2   1   0   1   0   2   1   1   1   1   2   1   1   1   2   2   0   2   0   2   1   2   0   0   1   1   1   1   1   1   1   1   1   2   0   1   1   2   0   1   1   2   2
 MK-4-15                0   0   0   1   1   2   1   1   1   1   2   1   1   0   1   1   1   1   0   1   1   2   0   2   0   1   2   0   2   2   0   2   0   1   2   1   2   1   1   0   0   2   0   1   0   1   1   0   1   1   1   0   1   2   1   2   1   0   1   1   1   2   1   2   1   2   0   1   2   2   1   1   1   1   2   2   0   2   2   1   2   1   0   1   1   2   1   2   1   0   2   1   1   2   2   2   2   2   1   0   1   2   2   2   1   2   1   0   0   0   2   1   1   2   2   1   0   1   2   2   2   1   2   2   0   0   1   2   1   0   1   1   2   1   1   1   1   1   1   1   2   0   1   0   2   1   1   2   2   1   0   2   2   1   1   1   1   2   1   0   1   1   2   0   1   1   2   2   1   1   1   2   2   0   2   0   2   2   2   0   0   1   1   1   1   1   1   1   1   1   2   0   1   1   2   0   1   1   2   2
 MK-4-16                0   0   0   1   1   2   0   1   1   1   1   1   1   0   1   1   2   0   1   2   0   2   0   2   0   1   2   0   2   2   0   2   0   2   1   0   2   2   1   0   0   2   0   1   0   2   1   0   1   1   1   0   1   2   1   2   1   1   0   1   1   2   1   2   1   2   0   1   2   2   1   1   0   1   2   1   0   2   2   1   2   1   0   1   1   1   0   2   0   0   1   1   1   1   1   2   2   2   1   0   1   1   1   2   1   2   1   1   0   0   2   1   1   1   2   1   0   1   2   2   2   1   2   2   0   0   1   2   1   0   1   2   2   1   2   1   1   1   1   1   2   0   1   0   1   1   1   2   2   2   1   2   2   1   1   1   1   2   1   0   1   1   2   0   1   1   2   2   1   1   1   2   2   0   2   0   2   2   2   0   0   1   1   1   1   1   1   1   1   1   1   0   1   1   2   0   1   1   2   2
 MK-5-1                 1   0   1   1   1   1   1   0   0   2   2   1   2   2   1   0   1   1   1   1   1   2   1   1   2   2   1   1   1   0   1   2   0   1   2   0   0   1   1   1   0   1   2   1   1   2   1   2   1   1   1   2   2   0   0   0   2   0   1   0   1   1   1   0   1   0   1   2   1   1   0   2   1   0   1   0   2   1   0   2   0   0   2   1   0   2   2   1   1   1   1   1   1   1   2   2   0   0   0   2   2   1   1   1   1   1   1   1   1   0   1   2   1   1   0   1   0   2   2   1   1   2   2   2   2   1   2   1   2   1   1   1   1   1   1   0   1   1   1   2   1   1   2   1   0   1   1   2   1   1   1   1   1   2   0   1   2   0   2   2   1   1   0   2   0   0   2   1   1   0   0   0   0   1   1   1   2   1   2   2   1   0   2   1   2   1   1   1   1   1   1   0   1   2   1   1   1   2   2   2
 MK-5-2                 1   0   1   1   1   1   1   0   1   2   2   1   2   2   1   0   1   1   1   1   1   2   1   0   2   2   1   1   1   0   1   2   0   1   2   0   0   2   1   1   0   0   2   2   2   2   1   2   1   0   1   2   2   0   0   0   2   0   1   0   1   1   2   1   1   1   1   2   1   1   0   2   1   0   1   0   2   1   0   2   0   0   2   1   1   2   1   1   1   1   1   1   1   1   2   2   0   0   2   2   2   0   2   1   0   1   0   1   1   1   1   2   1   0   1   1   1   2   2   1   1   2   2   2   1   1   2   1   2   0   1   1   1   0   1   0   1   1   1   2   1   1   1   1   1   1   0   2   1   1   1   1   2   2   0   2   2   0   2   2   1   1   0   1   0   0   2   1   1   1   0   0   1   1   1   1   1   2   2   2   1   0   2   1   2   1   1   1   1   1   1   0   1   2   1   1   1   2   2   1
 MK-5-3                 1   1   1   1   1   2   1   0   0   1   2   1   2   2   1   0   1   1   1   1   1   1   1   1   2   2   1   0   2   0   2   2   0   1   2   0   0   2   1   1   1   1   1   2   1   2   1   2   1   1   1   1   2   0   0   0   2   0   1   1   1   1   1   1   1   1   2   2   1   1   0   1   1   0   1   1   2   1   0   2   0   0   2   2   2   2   1   1   1   1   1   1   1   0   2   2   0   0   2   2   1   0   1   1   0   1   1   2   1   1   1   2   1   0   0   1   1   2   2   1   1   1   2   2   1   1   2   1   2   0   1   1   1   0   1   0   1   0   1   1   1   1   1   1   1   2   1   2   1   1   1   1   2   2   0   2   2   0   2   2   1   1   0   1   0   0   2   1   0   1   0   0   2   2   1   1   1   2   2   2   2   0   1   1   2   1   1   1   1   1   1   1   1   2   1   2   1   2   2   1
 MK-5-4                 1   1   0   2   1   2   1   1   0   0   0   1   2   2   1   0   1   1   1   1   1   1   0   1   2   2   1   0   1   0   2   2   0   1   2   0   1   2   1   1   1   1   1   2   1   2   1   2   0   1   1   1   2   0   0   0   2   0   1   1   1   1   1   1   0   1   2   1   2   1   1   0   1   0   1   1   2   1   0   2   0   1   2   2   2   1   1   1   0   0   1   1   1   1   2   1   0   0   2   2   1   0   1   1   0   1   2   2   1   0   1   2   1   0   0   1   1   2   2   1   1   1   2   1   1   1   2   2   2   0   1   1   1   0   2   0   1   0   1   1   1   1   1   1   1   2   0   2   1   1   1   1   1   1   0   2   2   0   2   1   1   0   0   1   0   0   2   1   0   1   1   0   1   2   1   1   1   2   2   2   1   0   1   0   2   1   1   1   1   2   1   1   1   1   1   2   1   2   2   1
 MK-5-5                 1   1   0   2   1   2   1   1   1   0   0   1   2   2   1   0   1   1   1   1   1   1   0   1   2   2   1   0   2   0   1   1   1   1   2   0   1   1   1   2   1   2   1   1   1   2   1   2   0   1   1   1   1   0   0   0   2   0   1   0   1   1   1   2   0   1   2   1   2   1   1   0   1   0   1   1   2   0   0   2   0   1   2   2   2   1   1   1   0   0   1   1   1   1   2   2   0   1   2   2   0   0   0   1   0   1   2   2   2   0   1   2   1   0   0   1   1   2   2   1   1   1   2   1   0   1   1   2   2   0   1   1   1   0   2   0   0   0   1   1   2   1   1   1   1   2   1   1   1   1   1   1   1   1   1   2   1   0   2   1   1   0   0   2   0   2   2   1   0   1   1   0   1   2   2   1   1   2   2   0   2   1   1   0   2   1   1   1   1   2   1   1   1   1   1   2   1   2   1   0
 MK-5-6                 1   1   0   2   1   2   1   1   1   1   0   1   2   2   0   0   1   1   1   1   1   1   0   1   2   2   2   0   1   0   1   1   1   1   2   0   1   1   1   1   0   1   1   2   1   2   1   2   1   1   1   1   1   0   0   0   2   1   1   1   0   2   1   2   0   1   2   1   2   1   1   0   1   1   1   1   2   0   1   2   1   1   2   2   2   1   1   1   0   0   1   1   1   1   1   1   0   1   2   2   1   0   0   1   0   0   2   2   2   0   1   2   1   0   0   1   1   2   2   0   1   0   2   1   0   1   1   2   1   1   1   1   1   0   2   2   0   1   1   1   2   1   1   1   2   2   1   1   1   0   1   1   1   1   1   2   1   0   2   1   1   1   1   1   0   2   1   1   0   1   2   0   1   2   2   1   0   2   2   0   2   1   1   0   2   1   1   1   1   2   2   1   1   1   1   2   1   2   1   0
 MK-5-7                 1   1   0   2   2   2   1   1   1   1   0   2   2   2   0   0   2   1   1   1   1   1   0   1   2   2   2   0   1   0   1   0   2   2   2   0   1   2   2   1   0   1   1   2   1   1   1   2   1   2   1   1   1   0   0   0   2   2   1   1   0   2   2   2   1   2   2   1   2   2   1   0   1   2   2   1   2   0   1   2   1   1   1   2   2   1   1   1   0   1   1   1   2   1   1   1   0   1   2   2   1   0   1   1   0   0   2   2   2   0   1   2   1   0   0   1   1   2   2   0   1   0   2   2   0   1   1   1   1   1   2   1   1   0   2   2   1   0   1   1   2   2   1   1   2   2   1   1   2   0   1   1   1   1   1   2   0   1   2   1   1   2   1   1   0   2   1   1   0   1   2   0   1   2   1   0   0   2   2   0   1   1   2   0   2   1   1   1   1   2   2   0   0   1   1   2   1   2   1   0
 MK-5-8                 1   2   0   2   1   2   1   1   1   0   1   2   2   2   0   0   1   0   2   1   1   1   0   1   2   2   2   0   1   0   2   0   2   1   2   0   0   2   2   1   0   1   0   2   1   1   1   2   2   1   2   1   1   0   0   0   1   2   1   1   0   2   2   1   1   1   2   0   2   2   1   0   1   2   2   1   2   0   0   2   1   1   1   2   2   2   1   1   2   2   1   1   1   1   1   1   0   1   2   1   1   0   1   1   0   0   2   2   2   0   1   2   1   0   0   0   1   2   2   0   1   1   1   2   1   1   1   1   0   0   1   1   1   0   2   1   1   0   2   1   2   2   1   1   2   2   1   1   2   1   1   1   1   1   1   2   0   1   2   1   1   2   1   0   0   2   2   0   1   2   1   0   1   1   2   1   0   2   2   0   0   1   2   0   2   1   1   1   1   2   2   0   1   0   1   2   1   0   1   0
 MK-5-9                 1   1   0   2   1   2   2   2   1   1   1   2   2   2   0   0   1   0   1   0   1   1   1   2   2   2   1   0   1   0   2   1   2   1   2   1   0   2   2   0   0   0   0   2   1   1   1   2   2   1   2   1   0   0   0   1   1   2   1   2   0   2   2   1   1   1   2   0   2   2   1   1   1   2   2   1   2   0   0   2   1   1   1   2   2   2   1   1   1   2   1   1   1   1   1   1   0   1   2   1   1   0   2   1   0   0   2   2   2   0   1   2   1   0   0   0   1   2   2   1   1   1   1   1   1   0   1   1   0   0   2   1   1   1   2   1   1   0   2   1   1   2   1   1   2   2   1   1   2   1   1   1   1   1   1   2   0   2   1   1   1   2   1   0   1   2   1   2   1   2   1   1   2   1   2   1   0   2   1   1   0   1   2   0   1   0   1   1   2   2   1   1   1   0   1   2   1   0   1   0
 MK-5-10                1   1   0   1   0   2   2   2   1   1   1   2   1   2   0   0   1   0   2   0   1   1   1   2   2   2   1   0   1   0   2   1   2   1   2   1   0   2   2   1   0   0   0   2   2   0   1   2   2   1   1   2   1   1   0   1   1   2   1   2   0   1   2   0   1   1   2   0   2   2   1   1   0   2   2   1   2   0   0   2   1   1   1   1   2   2   1   1   1   2   1   1   0   1   1   1   0   1   2   1   1   1   2   1   0   0   2   2   1   0   2   2   1   0   0   0   2   1   1   1   1   1   1   1   1   0   0   2   0   1   2   1   1   2   2   1   1   0   2   2   1   2   1   1   2   2   1   0   2   1   0   2   1   1   1   2   0   2   1   0   2   1   2   0   1   2   1   2   1   2   1   2   2   1   2   1   0   2   1   2   0   1   2   0   1   2   1   1   1   2   1   1   1   0   1   2   1   0   0   0
 MK-5-11                1   2   0   1   1   2   2   2   1   1   1   2   1   2   0   0   1   0   2   1   1   1   1   2   1   2   2   0   0   0   2   0   2   1   1   1   0   1   2   1   0   0   0   2   2   1   1   2   1   1   1   1   1   1   0   1   1   2   1   2   0   1   2   1   0   1   1   0   2   2   1   1   1   1   2   1   2   0   0   2   1   1   1   1   2   2   1   1   1   2   1   1   1   1   1   1   0   0   2   1   1   2   2   2   2   0   1   2   1   1   2   1   1   0   0   0   2   0   1   1   1   1   1   1   1   1   0   2   0   1   2   1   1   2   2   1   1   0   2   2   1   2   1   1   2   2   1   0   1   0   0   2   0   0   2   2   0   2   1   0   2   1   2   0   1   2   1   2   1   1   1   2   2   1   2   2   1   2   1   2   0   1   2   0   1   2   1   1   1   2   1   1   1   0   0   2   1   0   0   0
 MK-5-12                1   2   0   1   1   2   1   2   1   1   1   2   1   2   1   0   0   0   2   0   1   1   1   2   1   2   2   0   0   1   1   0   2   1   2   1   0   1   1   1   0   0   0   1   2   1   1   2   1   1   1   1   1   1   0   1   0   1   1   2   1   1   2   1   0   1   1   1   2   2   1   1   2   1   2   1   2   0   2   1   2   1   1   1   2   2   0   1   1   2   1   1   2   1   1   0   0   0   2   1   1   2   2   2   2   0   1   2   1   1   2   1   2   0   0   0   2   1   0   1   1   1   1   2   1   1   0   2   0   1   2   0   0   2   2   0   1   0   2   2   2   2   1   1   1   2   1   0   0   0   1   2   0   1   2   2   0   2   1   1   2   1   2   0   1   2   0   2   2   1   2   2   2   1   1   2   1   2   2   2   0   1   2   0   1   2   1   1   1   2   1   1   1   1   0   2   1   0   0   0
 MK-5-13                0   2   1   1   1   2   1   2   1   1   1   2   1   2   1   0   2   0   2   0   1   1   1   2   1   2   2   0   0   1   1   0   2   0   2   1   0   1   1   2   0   0   0   1   2   1   1   2   1   1   1   2   1   1   0   1   0   1   1   2   0   1   2   1   0   1   2   1   2   1   1   1   1   1   2   1   2   0   2   1   2   1   0   1   2   2   0   2   1   1   1   1   1   1   1   0   0   0   2   1   1   2   2   2   2   0   1   2   1   1   1   1   2   0   0   0   2   1   0   1   1   1   2   2   1   1   1   2   0   1   2   0   0   2   2   0   1   0   2   2   2   2   1   1   1   2   1   0   1   0   1   2   0   1   2   2   1   2   1   1   2   1   2   0   1   2   0   2   2   1   2   2   2   1   1   1   1   2   2   1   0   1   2   0   1   2   1   1   1   2   1   1   1   0   0   2   1   1   0   0
 MK-5-14                0   1   1   1   1   2   1   2   2   1   1   2   1   2   1   0   2   0   2   1   1   0   2   2   1   2   2   1   0   2   1   1   2   1   2   1   0   1   1   2   0   0   0   1   1   1   1   2   1   1   2   2   1   2   0   1   0   1   1   2   0   0   2   1   0   1   2   1   2   1   1   1   1   0   1   1   2   1   2   2   2   1   0   1   1   1   0   2   1   1   1   1   1   1   1   0   0   0   2   1   1   2   2   1   2   0   0   2   1   1   1   1   2   1   0   0   2   1   0   1   0   1   1   2   1   1   1   2   0   1   2   0   0   1   2   0   1   0   2   1   2   2   2   1   2   2   1   0   1   0   1   2   1   1   2   2   0   2   1   1   2   1   2   0   1   2   0   2   2   2   2   2   2   1   2   1   1   2   2   0   0   1   2   0   1   2   1   1   2   2   1   2   1   0   0   2   1   0   0   0
 MK-5-15                0   1   1   1   1   1   1   0   2   2   0   1   1   2   1   0   2   0   2   1   2   0   2   2   1   2   2   2   0   2   1   1   2   1   2   1   0   1   2   2   0   0   0   0   1   2   1   2   1   0   2   2   1   2   0   1   1   1   1   2   0   0   2   1   0   1   1   1   2   1   1   1   1   0   1   1   2   1   2   2   2   1   0   1   1   1   0   2   1   1   1   1   1   1   1   1   0   0   2   1   1   2   2   2   1   0   1   2   1   1   1   1   2   1   0   0   1   1   0   1   0   1   1   2   1   1   1   2   0   1   1   0   1   1   2   0   1   1   2   1   2   2   2   1   2   1   1   1   1   0   1   1   1   1   2   2   0   2   1   1   2   1   2   0   2   2   0   2   2   1   2   2   2   1   2   0   1   2   2   0   0   1   2   1   1   2   1   0   2   2   2   2   1   0   1   2   2   1   0   0
 MK-5-16                1   1   1   1   1   2   2   0   2   2   0   1   1   2   1   0   2   1   2   1   2   0   1   2   1   2   2   2   0   2   1   0   2   1   2   1   1   1   2   1   0   1   0   0   0   1   1   0   1   0   2   2   1   2   0   0   1   1   1   2   0   0   2   1   0   1   1   2   2   1   1   1   1   0   1   1   2   1   1   1   2   1   0   0   1   1   0   2   1   1   1   1   1   1   1   1   0   0   2   1   1   2   1   0   1   0   1   1   1   1   1   1   2   1   0   0   1   1   1   1   0   1   1   2   1   2   1   2   0   1   1   0   1   1   1   0   1   1   2   1   2   2   2   1   2   2   0   1   1   0   1   1   1   1   1   2   1   2   1   1   2   1   2   0   2   2   0   2   2   1   0   2   2   1   2   0   2   2   2   0   1   1   1   2   1   2   0   0   1   2   2   0   1   0   1   2   2   1   0   0
 MK-6-1                 1   1   1   1   1   1   0   1   1   1   1   2   1   2   1   1   0   0   1   2   1   1   1   1   0   2   1   1   1   1   2   0   1   1   1   0   1   2   1   1   0   2   2   1   1   0   2   1   0   1   1   1   0   2   0   1   0   0   1   0   1   1   2   1   0   0   2   1   1   1   2   1   1   2   0   2   1   1   2   1   2   1   1   0   0   0   0   0   0   0   0   0   1   2   1   1   1   0   0   0   2   1   1   1   2   0   1   0   0   0   0   1   2   1   0   2   1   1   1   1   1   1   1   0   1   1   2   1   0   0   0   1   0   0   0   1   0   1   1   1   0   1   2   0   1   1   1   1   1   0   2   2   1   1   1   1   0   2   1   0   1   2   1   1   2   2   1   2   0   2   2   2   1   2   1   1   1   2   1   1   2   1   2   2   1   1   1   2   0   2   1   0   1   1   1   2   2   0   2   1
 MK-6-2                 1   1   1   1   2   1   0   1   1   1   1   2   1   2   1   1   1   0   1   1   1   1   1   1   0   2   1   1   1   1   2   1   1   1   1   0   1   2   1   1   0   2   2   1   1   0   2   1   1   1   1   2   0   2   0   1   0   0   1   0   0   1   2   1   0   1   2   1   1   1   2   1   1   2   0   1   1   1   2   1   2   1   1   1   1   0   0   0   0   0   0   0   1   1   1   1   1   0   0   0   1   1   1   2   2   1   1   0   0   1   0   0   1   1   0   2   0   2   1   1   2   1   1   0   1   2   2   1   0   0   0   1   0   1   1   1   1   1   1   1   1   1   1   0   1   1   1   1   1   0   2   1   1   1   1   1   0   2   1   0   1   2   1   1   2   2   1   1   0   2   2   2   1   2   1   1   1   2   1   1   2   1   2   2   1   1   1   1   0   1   0   0   1   1   1   2   1   0   1   1
 MK-6-3                 0   1   1   1   2   1   1   1   1   1   1   2   0   2   1   1   1   0   1   1   1   0   1   1   0   2   1   1   1   1   2   1   1   0   1   0   1   2   1   1   0   1   1   2   0   0   2   1   2   1   1   1   0   1   0   2   0   0   1   0   1   2   2   1   0   1   2   1   1   1   2   1   1   2   1   1   1   1   2   1   2   1   1   1   1   0   0   0   1   0   0   0   1   1   1   2   1   0   0   0   1   1   1   1   2   1   1   0   0   1   0   0   1   1   0   2   0   2   1   1   2   1   1   0   1   1   2   0   0   0   0   1   0   1   1   1   2   1   1   1   1   1   1   0   2   1   0   1   1   0   2   1   1   1   2   1   0   2   1   0   1   2   1   1   2   2   1   1   0   2   2   2   1   1   1   1   1   2   1   1   2   1   2   2   1   1   1   2   0   1   0   2   1   1   1   2   1   0   1   1
 MK-6-4                 0   1   1   1   2   1   1   0   1   1   1   2   0   2   1   1   1   0   1   1   2   0   1   1   0   2   1   2   1   2   2   1   1   0   1   1   1   2   1   1   0   1   1   2   0   0   2   1   2   1   0   1   0   1   0   2   0   0   1   0   2   2   1   1   1   1   2   1   1   1   1   1   1   2   1   1   1   1   2   1   2   2   1   1   1   0   0   0   2   0   0   1   1   1   1   2   1   0   0   1   1   1   1   1   2   1   1   0   1   1   0   0   1   1   1   2   0   2   1   2   2   1   1   1   1   1   2   0   0   0   0   0   0   0   1   1   2   1   1   1   1   1   1   1   2   1   0   1   1   0   2   1   1   1   2   1   0   1   1   0   2   2   2   1   2   2   1   1   0   2   2   2   1   0   1   1   1   2   2   0   2   1   2   2   1   1   1   2   0   1   0   2   0   1   1   2   1   0   1   1
 MK-6-5                 0   1   1   1   2   1   0   0   1   1   1   2   0   2   1   1   1   0   1   1   2   0   1   1   0   2   1   2   1   1   2   1   2   1   1   1   1   2   1   1   1   0   1   2   0   0   2   1   2   1   0   1   0   1   0   2   0   0   1   0   2   1   1   0   1   1   2   2   1   1   1   1   1   2   1   1   1   1   2   1   2   2   1   1   1   0   0   0   2   0   0   1   1   1   1   2   0   0   0   1   2   1   1   1   2   1   1   1   0   0   0   0   1   2   1   1   0   2   1   2   2   1   1   1   1   1   2   0   0   0   0   0   0   0   1   1   2   1   2   1   1   1   1   1   2   1   1   1   1   0   2   1   1   1   2   1   0   1   1   0   1   2   2   1   1   2   1   2   0   2   2   2   1   0   1   1   1   1   2   0   2   1   2   2   1   1   1   2   1   1   0   2   0   1   1   2   1   0   1   1
 MK-6-6                 1   1   1   1   2   1   0   0   1   1   1   2   0   2   1   1   0   1   1   2   2   0   1   1   0   2   1   2   1   1   1   1   2   1   1   1   1   2   1   1   0   0   1   2   0   0   2   1   1   1   1   1   1   2   0   2   0   1   0   1   2   1   1   0   1   1   2   2   2   1   1   1   1   2   1   0   0   1   2   1   2   2   1   1   1   0   0   0   2   0   1   0   1   1   1   2   0   1   1   1   2   1   1   1   2   1   1   1   1   0   0   1   1   2   1   1   1   2   1   1   2   1   1   1   0   1   2   0   0   1   0   0   0   0   1   1   2   1   1   1   1   1   1   2   2   1   1   1   1   0   2   1   1   1   2   1   0   1   1   0   2   2   2   0   1   2   1   2   1   2   2   2   2   0   1   1   1   2   2   0   0   1   2   1   1   1   1   1   1   1   0   2   0   1   2   2   1   0   1   1
 MK-6-7                 1   1   1   1   1   1   1   0   1   2   1   2   0   2   1   1   0   1   1   2   2   1   1   0   0   2   1   2   1   2   1   0   2   1   1   1   0   2   1   1   0   0   1   2   0   0   2   2   1   0   1   2   1   2   0   2   0   1   0   1   2   1   1   0   1   1   2   2   1   1   1   1   1   2   1   0   0   1   1   1   1   2   0   1   1   0   1   0   2   0   1   0   1   1   0   1   2   0   1   1   1   1   1   2   2   1   1   1   1   1   0   1   1   2   1   1   1   2   1   1   2   1   1   2   0   1   2   0   0   1   1   0   0   0   2   1   2   2   1   1   1   1   1   1   1   2   1   1   1   1   2   0   2   1   2   1   0   1   2   0   2   2   2   0   1   2   1   2   1   2   2   1   2   2   1   1   2   2   2   0   0   1   2   1   1   1   1   1   1   0   0   1   0   1   2   2   1   0   2   1
 MK-6-8                 1   1   1   1   1   1   1   0   0   2   1   2   0   2   1   1   0   2   1   2   2   2   1   0   1   2   1   2   1   1   1   0   2   1   1   1   0   2   0   1   0   0   0   2   0   0   2   2   1   0   1   2   0   2   0   2   0   1   0   1   1   1   1   0   1   1   2   2   1   1   1   0   1   2   1   0   0   1   1   0   1   2   0   1   1   1   1   1   2   0   1   0   1   1   0   1   2   0   1   1   1   1   1   2   2   1   1   1   1   1   0   1   1   2   1   1   1   2   0   2   2   1   2   2   0   1   1   0   0   1   1   1   0   0   2   1   2   1   1   1   1   1   1   1   1   2   1   1   1   0   2   1   2   1   2   1   0   1   2   0   2   2   2   1   1   2   0   2   1   2   2   1   2   2   1   1   2   1   2   0   0   1   2   1   1   1   1   1   1   1   1   1   1   1   2   2   1   1   2   2
 MK-6-9                 1   1   1   1   1   1   1   0   0   2   1   1   0   1   1   1   0   1   1   2   2   2   1   0   1   2   1   2   1   1   1   0   2   1   1   1   0   2   0   1   0   0   0   2   0   0   2   2   1   0   1   2   2   2   0   2   0   1   0   1   1   1   0   0   1   1   2   2   1   1   1   0   1   1   1   0   0   1   1   0   1   1   0   0   1   1   1   0   1   0   1   0   2   1   0   1   2   0   1   1   1   1   0   2   2   1   1   1   1   1   0   1   1   2   1   1   1   2   0   2   2   0   2   1   0   1   1   0   0   0   1   2   0   0   2   1   2   1   1   1   1   0   1   1   1   2   1   1   1   1   2   1   2   1   2   1   0   0   2   0   2   2   2   1   1   2   0   2   2   2   2   1   1   2   1   1   2   1   2   0   0   1   1   0   1   1   1   1   1   2   1   1   1   1   2   2   1   1   1   2
 MK-6-10                0   1   1   1   1   1   1   0   0   2   1   1   1   1   1   1   0   1   1   1   2   2   1   0   1   2   1   2   1   1   0   0   2   1   1   1   0   1   0   2   0   1   0   2   1   0   2   2   0   1   1   2   1   2   0   2   0   1   1   1   1   1   1   0   1   1   2   2   1   2   1   0   1   1   1   0   0   1   1   0   1   1   0   1   0   1   1   0   1   0   1   1   1   1   0   1   2   0   1   1   1   1   0   2   2   2   1   1   1   1   0   1   1   2   1   1   1   2   0   2   2   1   2   1   0   1   1   0   0   0   1   2   2   0   2   1   2   1   1   1   1   0   1   1   1   1   1   1   1   1   2   2   2   1   2   1   0   0   2   0   2   2   2   1   1   1   0   2   2   2   2   1   1   1   1   0   1   1   2   0   0   1   1   1   1   0   1   1   1   2   1   1   1   1   1   1   1   1   1   2
 MK-6-11                0   0   0   1   1   1   1   0   0   1   1   1   1   1   1   2   0   1   1   1   2   2   2   0   1   2   2   1   1   1   1   0   2   1   2   1   0   1   0   1   0   1   1   2   1   0   2   2   1   1   1   2   1   2   0   2   0   1   1   1   1   2   1   0   1   1   2   2   1   2   1   0   1   1   1   0   0   1   1   0   1   0   0   2   0   1   1   0   2   0   1   2   1   1   0   1   2   0   1   1   2   1   0   2   2   2   1   1   1   1   1   1   1   2   1   1   1   2   0   2   2   1   1   1   0   1   1   0   1   0   1   2   2   0   1   0   2   2   2   1   1   1   1   0   1   1   1   1   1   1   2   2   2   1   2   1   0   0   2   0   2   2   2   1   1   1   0   2   2   1   2   1   1   1   1   0   1   1   2   0   0   1   1   2   1   1   1   1   1   2   1   1   2   1   1   1   1   1   1   2
 MK-6-12                0   0   1   1   1   1   1   1   0   1   2   1   0   2   1   2   0   1   1   1   2   2   2   1   1   0   2   1   1   1   1   0   2   1   1   2   0   0   0   2   0   1   1   2   1   0   2   2   1   2   1   2   0   2   1   2   0   1   1   1   0   1   1   0   1   0   2   2   1   2   1   0   1   1   1   0   0   1   0   0   1   0   1   2   1   1   1   0   2   0   0   1   0   0   0   1   2   0   1   1   2   1   0   2   2   2   1   1   1   1   1   0   1   2   1   1   1   2   0   2   2   1   2   1   0   1   1   1   1   0   1   2   2   0   1   0   2   2   2   1   1   2   0   1   1   1   1   1   1   1   2   2   1   1   2   2   1   0   2   0   2   2   2   1   0   0   0   2   2   1   2   1   1   1   1   0   0   1   2   1   1   1   1   2   2   1   1   1   1   1   1   1   2   1   1   1   1   1   2   2
 MK-6-13                0   0   1   1   2   1   1   1   0   1   2   1   1   2   1   1   0   1   1   1   2   2   2   1   1   0   1   1   1   1   1   0   2   1   1   2   1   0   0   2   0   1   2   2   1   1   2   2   1   2   1   2   0   2   1   2   0   1   0   1   1   1   1   0   1   0   2   2   1   1   2   0   0   1   1   0   0   1   0   1   1   0   1   2   1   1   0   1   2   0   1   1   0   0   0   1   2   0   1   1   2   1   0   2   2   1   2   1   2   1   1   0   1   2   1   1   1   2   1   2   2   1   2   1   0   1   1   1   2   0   1   2   2   0   1   1   2   2   2   1   1   2   0   1   1   1   1   1   1   1   2   2   1   1   2   2   1   0   2   0   2   2   2   1   0   0   0   2   2   1   2   1   1   1   2   1   0   1   2   0   2   1   1   2   2   0   1   1   1   1   1   1   2   1   1   1   1   1   2   2
 MK-6-14                0   0   1   1   2   1   1   1   1   1   2   1   1   1   1   1   0   1   1   1   1   2   1   1   1   0   1   1   1   1   1   0   2   0   0   2   1   0   1   2   0   1   1   2   0   1   2   2   1   1   1   1   0   2   1   2   0   1   1   1   1   1   1   1   1   0   2   2   2   1   2   0   0   1   1   0   0   1   0   1   1   1   1   1   1   2   0   1   2   0   1   1   1   0   0   1   2   0   1   0   2   1   1   2   2   0   2   1   2   1   1   0   1   2   1   1   1   2   0   2   2   1   1   1   1   1   1   1   2   0   1   2   2   1   1   1   2   2   1   1   1   1   0   1   1   1   1   1   1   1   2   2   1   1   2   2   1   0   2   0   2   2   2   1   0   0   0   2   2   1   1   1   1   1   2   1   0   1   2   0   1   1   1   1   2   0   1   1   1   2   1   1   2   1   1   1   2   2   2   2
 MK-6-15                1   0   2   2   2   1   1   1   1   1   2   1   1   1   1   1   0   1   1   1   1   2   0   1   2   1   0   0   1   1   1   0   2   0   1   2   1   0   0   2   1   1   1   2   1   1   2   2   0   1   0   1   0   2   1   2   0   1   1   1   2   0   1   1   2   1   2   2   2   1   1   0   1   1   1   0   1   1   0   1   0   1   2   1   1   1   1   1   2   1   1   0   1   0   0   1   1   0   1   0   2   1   1   2   2   0   2   1   2   1   0   0   1   2   1   1   1   2   0   1   2   2   1   1   1   1   1   1   2   0   1   2   2   1   2   2   2   1   1   1   1   1   0   0   1   1   1   1   1   1   2   2   1   1   2   2   0   0   2   1   2   2   2   1   1   0   0   1   2   1   2   1   2   1   2   0   0   1   1   0   2   1   1   1   2   0   0   2   1   2   1   1   2   1   1   1   1   2   2   2
 MK-6-16                1   1   2   2   2   1   1   1   1   1   2   1   0   1   1   1   0   1   1   1   1   2   1   1   2   0   0   0   2   1   2   0   2   0   1   2   1   1   0   1   1   1   1   2   1   1   2   2   0   1   1   1   0   2   1   2   0   1   1   2   2   1   1   0   2   1   1   2   2   1   2   0   0   1   1   0   1   1   1   1   0   1   2   1   1   1   1   1   2   2   1   1   1   0   1   1   1   0   1   0   1   2   1   2   2   0   2   1   2   1   0   0   1   1   0   1   1   2   0   1   2   2   1   1   0   1   0   1   2   0   1   1   1   1   2   2   2   0   1   1   1   1   1   0   1   1   2   1   1   1   2   2   1   1   2   2   1   0   2   1   2   2   2   1   0   0   1   0   2   1   2   1   1   1   2   0   0   2   1   0   2   0   1   1   2   0   1   2   1   2   1   1   2   1   1   2   1   2   1   2
 
!****************************************** Phenotypic Data **********************************************************
!-100.0 is resevred for missing phenotype
SimulatedTrait1         9.1806   12.4814    9.1919   10.9478    8.6551    8.2712    9.8107   10.5429    9.4077    8.6635   10.0866    8.5770    9.8665    8.5076   11.6488    9.8413    9.6870   11.8789    9.6767   10.8215   10.6789    9.2036   10.0511    9.5204   10.3720    7.5282   10.0815    9.6499   10.6069   10.4760    8.3379    9.1401   12.3445    9.0705    9.4384   10.7192    8.5857   11.5237   11.0115   10.6857    9.9057   10.6046   10.0751   11.2109   12.4480   10.8293    8.4980    8.1005    8.9270   10.9553   10.5931   10.8861    9.7568    9.0384   11.4260    8.3000   11.6663    9.7094    9.0070   10.1314   10.6683    7.2390    9.0661   10.0979   10.2202    9.9115   10.0531   11.0744   11.1700    9.0673    8.8708    9.7030    9.4716   10.2924    8.6381    9.1317    9.7358   10.5357    9.5843   10.1978   10.8686   11.0826    8.3950    6.6120   10.0523   10.6952   10.2370   11.3241   11.5904   10.9222   10.2435   11.5448   10.7584   10.1820    9.7198    9.9559   11.2286    8.3029    9.6911    7.0573   12.0656   10.2831   10.2881    8.5101   10.0147    9.7319   10.6367    9.1304    8.8960   10.0851   11.7605    9.8027   11.6648   11.0327   12.0876    9.1285    9.5683   10.6769   11.1249   10.6191    8.6317    9.9766    8.8681    9.2735    9.0591    9.9083   11.1129    9.5420    8.3706   10.7420   10.6355    9.7124   10.9891    9.8464    9.1118    8.8234    9.1204    8.4178   10.3079   10.9471    8.4583   10.0178    9.9044    8.5516   10.3083    9.6072    9.1898   10.7756   11.2166   10.7215    7.2829    9.1767    9.9740   10.1718   10.5094    9.9798    9.9934    8.9703    8.0335    8.6288    8.8727    9.2037   11.2248   10.8227    9.8349    9.3330   10.1231   10.2149    8.0857    9.8292    9.4595   10.2627    9.8808    8.8249   10.1186    9.4586   10.2754    8.2264    9.0212   10.7351    9.4235    9.7881   10.7990    9.9308    9.4647    9.2872   11.0489   10.8520    8.9492   10.1021   10.4563    9.8985    9.1285    9.4685    9.5012    8.6609    8.7752   10.3305   10.3132   10.8446
 
