# Supplementary material for: Inclusive Composite Interval Mapping of QTL by Environment Interactions in Biparental Populations
Source: PLoS One. 2015 Jul 10;10(7):e0132414. doi: 10.1371/journal.pone.0132414 (PMC4498613; doi:10.1371/journal.pone.0132414)
Supplement: S2 File — (ZIP) [file pone.0132414.s002.zip › F2 population/e=1/run_00118.met]

!**********************Note: lines staring with "!" are remarks and will be ignored in the program********************
!*********************************General Information**********************************
!Assuming F1 = P1 x P2, populations available in QTL IciMapping are: 
!  1, P1BC1F1 = P1 x F1, the first backcrossing where P1 is used as the recurrent parent;
!  2, P2BC1F1 = P2 x F1, the first backcrossing where P2 is used as the recurrent parent;
!  3, F1DH, F1-derived doubled haploids; 
!  4, RIL or F1RIL, recombination inbred lines through the repeated selfing of F1;
!  5, P1BC1RIL, recombination inbred lines through the repeated selfing of P1BC1F1;
!  6, P2BC1RIL, recombination inbred lines through the repeated selfing of P2BC1F1;
!  7, F2, the selfing generation of F1;
!  8, F3, the selfing generation of F2;
!  9, P1BC2F1, the second backcrossing where P1 is used as the recurrent parent; 
! 10, P2BC2F1, the second backcrossing where P2 is used as the recurrent parent;
! 11, P1BC2RIL, recombination inred lines through the repeated selfing of P1BC2F1; 
! 12, P2BC2RIL, recombination inred lines through the repeated selfing of P2BC2F1; 
! 13, P1BC1F2, the selfing generation of P1BC1F1; 
! 14, P2BC1F2, the selfing generation of P2BC1F1; 
! 15, P1BC2F2, the selfing generation of P1BC2F1; 
! 16, P2BC2F2, the selfing generation of P2BC2F1; 
! 17, P1BC1DH, P1BC1F1-derived doubled haploids; 
! 18, P2BC1DH, P2BC1F1-derived doubled haploids; 
! 19, P1BC2DH, P1BC2F1-derived doubled haploids; 
! 20, P2BC2DH, P2BC2F1-derived doubled haploids; 
   7      !Mapping Population (see remarks above)
   2      !Mapping Function (1 for Kosambi; 2 for Haldane; 3 for Morgan)
   2      !Marker Space Type (1 for intervals; 2 for positions)
   1      !Marker Space Unit(1 for centiMorgans; 2 for Morgan)
   6      !Number of Chromosomes (or Linkage Groups)
 200      !Size of the mapping population
   1      !Number of environments
 
!***************************************** Chromosomes and Linkage Maps **********************************************
!Chromosome                 NumMarkers
-CH1                        16
-CH2                        16
-CH3                        16
-CH4                        16
-CH5                        16
-CH6                        16
!Linkage map (Marker name followed by position or the interval length)
 MK-1-1                1     0.000
 MK-1-2                1    10.000
 MK-1-3                1    20.000
 MK-1-4                1    30.000
 MK-1-5                1    40.000
 MK-1-6                1    50.000
 MK-1-7                1    60.000
 MK-1-8                1    70.000
 MK-1-9                1    80.000
 MK-1-10               1    90.000
 MK-1-11               1   100.000
 MK-1-12               1   110.000
 MK-1-13               1   120.000
 MK-1-14               1   130.000
 MK-1-15               1   140.000
 MK-1-16               1   150.000
 MK-2-1                2     0.000
 MK-2-2                2    10.000
 MK-2-3                2    20.000
 MK-2-4                2    30.000
 MK-2-5                2    40.000
 MK-2-6                2    50.000
 MK-2-7                2    60.000
 MK-2-8                2    70.000
 MK-2-9                2    80.000
 MK-2-10               2    90.000
 MK-2-11               2   100.000
 MK-2-12               2   110.000
 MK-2-13               2   120.000
 MK-2-14               2   130.000
 MK-2-15               2   140.000
 MK-2-16               2   150.000
 MK-3-1                3     0.000
 MK-3-2                3    10.000
 MK-3-3                3    20.000
 MK-3-4                3    30.000
 MK-3-5                3    40.000
 MK-3-6                3    50.000
 MK-3-7                3    60.000
 MK-3-8                3    70.000
 MK-3-9                3    80.000
 MK-3-10               3    90.000
 MK-3-11               3   100.000
 MK-3-12               3   110.000
 MK-3-13               3   120.000
 MK-3-14               3   130.000
 MK-3-15               3   140.000
 MK-3-16               3   150.000
 MK-4-1                4     0.000
 MK-4-2                4    10.000
 MK-4-3                4    20.000
 MK-4-4                4    30.000
 MK-4-5                4    40.000
 MK-4-6                4    50.000
 MK-4-7                4    60.000
 MK-4-8                4    70.000
 MK-4-9                4    80.000
 MK-4-10               4    90.000
 MK-4-11               4   100.000
 MK-4-12               4   110.000
 MK-4-13               4   120.000
 MK-4-14               4   130.000
 MK-4-15               4   140.000
 MK-4-16               4   150.000
 MK-5-1                5     0.000
 MK-5-2                5    10.000
 MK-5-3                5    20.000
 MK-5-4                5    30.000
 MK-5-5                5    40.000
 MK-5-6                5    50.000
 MK-5-7                5    60.000
 MK-5-8                5    70.000
 MK-5-9                5    80.000
 MK-5-10               5    90.000
 MK-5-11               5   100.000
 MK-5-12               5   110.000
 MK-5-13               5   120.000
 MK-5-14               5   130.000
 MK-5-15               5   140.000
 MK-5-16               5   150.000
 MK-6-1                6     0.000
 MK-6-2                6    10.000
 MK-6-3                6    20.000
 MK-6-4                6    30.000
 MK-6-5                6    40.000
 MK-6-6                6    50.000
 MK-6-7                6    60.000
 MK-6-8                6    70.000
 MK-6-9                6    80.000
 MK-6-10               6    90.000
 MK-6-11               6   100.000
 MK-6-12               6   110.000
 MK-6-13               6   120.000
 MK-6-14               6   130.000
 MK-6-15               6   140.000
 MK-6-16               6   150.000
!*********************************** Marker Types ********************************************************************
!Co-dominant marker: When heterozygote F1 is present, P1 is coded as 2, F1 is coded as 1, and P2 is coded as 0; Otherwise, P1 is coded as 2, and P2 is coded as 0. 
!Dominant marker: When heterozygote F1 is present, P1 and F1 are coded as 12, and P2 is coded as 0; Otherwise, P1 is coded as 2, and P2 is coded as 0.  
!Recessive markers: When heterozygote F1 is present, P1 is coded as 2, and F1 and P2 are coded as 10; Otherwise, P1 is coded as 2, and P2 is coded as 0. 
!Missing marker is coded as -1. 
 MK-1-1                 2   0   2   2   1   2   1   1   0   1   0   2   1   1   1   2   2   1   1   1   1   0   2   1   1   2   0   2   1   1   1   2   1   1   0   1   2   1   1   1   1   2   1   1   1   1   2   0   2   1   2   0   2   0   1   1   1   0   2   0   1   1   1   1   1   2   0   2   1   0   2   2   2   1   0   2   1   2   0   1   0   1   2   2   0   1   0   0   1   0   1   2   0   1   1   1   1   1   2   1   1   0   0   2   1   2   1   0   1   2   0   0   1   1   0   2   1   1   1   0   2   0   1   1   1   0   0   2   1   0   2   1   0   2   1   2   0   1   0   2   2   0   0   2   2   1   2   1   0   1   1   1   1   1   0   1   0   2   2   2   1   1   1   1   1   1   2   1   0   1   0   1   0   0   1   1   1   1   2   0   2   1   1   1   1   1   0   1   2   2   1   2   1   2   0   1   1   0   0   0
 MK-1-2                 2   0   2   1   1   1   1   1   0   1   0   1   1   2   1   2   2   1   1   1   1   0   2   1   1   2   0   2   0   2   1   2   1   1   0   1   2   0   1   1   1   2   1   1   1   0   1   0   2   1   2   0   2   0   1   1   1   0   2   0   0   1   1   1   1   2   1   2   1   0   2   2   2   1   0   2   1   2   1   1   0   1   2   2   0   1   0   0   1   0   1   2   0   1   0   1   1   2   2   1   1   1   0   2   1   2   2   0   1   2   0   1   1   1   0   2   1   1   1   0   2   0   1   2   1   0   0   2   2   0   2   1   0   2   2   2   0   1   0   2   2   0   0   2   2   1   2   1   0   1   1   1   2   1   0   1   0   2   2   2   1   2   1   1   1   1   2   1   0   1   0   1   0   0   1   1   1   1   1   0   2   1   2   1   0   1   0   1   2   2   2   2   1   2   0   1   1   0   0   0
 MK-1-3                 2   0   2   1   1   1   1   1   0   1   0   1   0   2   1   2   2   0   1   1   1   0   2   1   1   2   0   2   0   2   1   2   1   1   1   1   2   0   0   1   1   1   1   1   1   0   1   0   2   1   1   0   2   0   1   1   2   1   2   0   0   1   1   1   1   2   1   2   0   0   2   2   1   1   0   1   1   2   1   0   0   1   2   2   0   2   0   0   1   0   1   2   1   1   0   1   1   2   2   2   1   1   0   2   1   2   2   1   1   2   0   0   1   1   0   2   1   1   1   0   2   0   2   2   1   0   0   2   0   0   2   1   1   2   2   2   0   1   0   2   2   0   0   2   2   1   2   1   0   1   1   1   2   1   0   1   0   2   1   2   1   1   1   1   1   1   2   1   0   1   0   1   0   0   1   1   1   1   1   1   2   1   2   2   0   1   0   1   1   2   1   2   1   2   1   1   2   1   0   0
 MK-1-4                 2   0   2   1   0   2   1   1   0   1   0   1   0   2   1   2   2   0   1   1   2   0   2   1   1   2   0   2   0   1   1   2   1   2   2   1   2   0   0   1   1   1   1   1   0   0   1   0   2   2   1   0   2   0   1   0   2   1   2   0   0   1   1   2   1   2   0   1   0   0   2   1   1   1   0   1   0   2   1   0   0   2   2   2   0   2   0   0   1   0   1   2   1   1   0   2   1   2   2   2   1   1   0   1   1   2   1   1   0   2   0   0   1   1   0   2   1   1   1   0   1   0   1   2   1   0   0   2   0   0   2   1   0   1   1   1   0   1   1   2   1   0   0   2   2   1   1   1   0   1   0   1   2   1   0   1   0   2   1   2   1   2   1   0   1   1   1   1   0   1   0   1   0   0   1   1   1   1   1   1   2   1   2   2   1   2   0   2   1   2   1   2   1   2   1   1   2   1   0   0
 MK-1-5                 2   0   1   2   0   2   1   1   0   0   0   1   0   1   1   2   1   0   1   2   1   0   2   1   2   2   0   1   0   1   2   2   1   2   1   0   2   0   0   1   2   1   1   1   0   1   1   0   2   2   1   0   2   0   1   0   2   1   2   0   1   1   1   2   1   2   0   1   0   0   1   2   1   0   0   1   0   2   1   0   1   1   2   2   0   2   0   0   1   0   1   2   1   1   2   2   1   2   2   1   1   1   0   2   1   2   1   1   1   1   0   0   1   1   0   2   1   1   1   0   1   0   2   2   1   0   0   2   1   0   1   1   1   2   1   0   0   2   1   1   1   0   0   2   2   1   1   1   1   1   0   1   2   1   0   1   0   2   1   2   1   2   1   0   1   1   0   1   0   1   0   0   0   2   1   1   1   1   1   1   2   1   2   2   1   1   0   2   1   1   1   2   1   2   1   1   2   2   0   0
 MK-1-6                 2   0   1   2   0   2   1   1   0   0   0   0   1   1   1   2   1   0   1   2   1   0   1   1   2   2   0   1   1   1   2   2   1   2   1   0   0   0   0   2   2   1   1   1   0   1   0   0   2   2   0   0   1   1   2   0   2   1   2   0   1   1   1   2   1   2   0   1   0   0   1   1   2   0   0   1   1   2   1   0   1   1   2   2   0   2   0   0   1   0   1   2   1   1   2   2   1   2   2   1   1   1   0   1   1   2   1   1   0   0   0   0   1   1   0   2   1   1   1   1   1   0   1   2   1   1   0   2   1   0   1   1   1   2   1   1   0   1   2   1   1   0   0   2   2   1   1   1   0   1   0   1   2   1   0   1   0   2   1   2   1   2   1   1   1   1   1   1   0   0   0   0   0   1   1   1   1   1   1   1   2   1   2   1   1   1   0   2   1   1   1   1   1   2   2   1   1   2   1   0
 MK-1-7                 2   0   1   2   0   2   1   2   0   0   0   1   2   1   1   2   1   0   2   2   1   0   1   1   2   1   1   0   1   1   2   1   1   2   1   1   0   0   1   2   2   1   1   1   0   1   0   0   2   2   0   0   1   1   2   0   2   1   2   0   1   1   1   1   1   1   0   1   0   0   1   2   2   0   0   1   1   2   1   0   1   1   1   2   0   2   0   0   1   0   1   1   1   1   2   2   1   1   2   1   1   1   0   1   1   1   1   1   0   0   0   1   1   1   0   2   1   1   1   1   2   0   1   2   1   1   0   2   2   0   1   1   0   2   1   1   1   2   2   1   1   0   0   2   1   0   1   1   1   1   1   1   2   0   0   1   0   2   1   2   1   2   1   1   1   1   1   1   0   1   0   0   0   1   1   1   0   0   1   1   1   1   2   1   1   1   1   2   1   1   1   1   1   2   2   2   1   1   1   0
 MK-1-8                 2   0   2   2   0   2   1   1   1   0   0   1   2   1   0   1   1   0   2   2   1   0   1   1   2   1   1   0   1   2   2   1   1   2   1   1   0   0   1   2   2   1   1   1   0   1   0   0   2   2   1   0   1   1   2   0   2   1   2   0   1   1   1   1   1   1   0   0   0   0   1   2   2   1   1   1   1   2   1   0   1   1   1   2   0   2   0   0   1   0   1   1   1   1   2   1   1   1   2   1   1   0   0   1   1   1   0   1   0   0   0   1   1   1   0   2   1   2   1   1   2   0   1   2   1   1   1   2   2   0   1   1   0   2   1   1   1   1   2   1   0   0   0   2   1   0   2   2   1   1   1   1   2   0   0   1   0   2   1   2   2   1   1   1   1   1   1   1   1   1   1   0   1   1   1   1   0   0   1   1   1   1   2   2   1   1   0   1   0   1   0   0   1   2   2   2   1   1   1   0
 MK-1-9                 2   0   2   2   0   2   0   1   1   0   0   1   2   1   0   1   1   0   1   2   1   1   2   1   2   1   2   0   1   1   1   1   1   2   1   1   0   0   1   2   2   1   1   1   0   1   0   0   2   2   1   0   1   1   2   1   1   0   1   0   1   1   1   1   1   0   0   0   0   0   2   2   2   1   1   0   1   2   1   1   2   1   1   0   0   2   0   0   1   0   0   1   1   1   2   1   1   1   2   1   1   0   0   2   1   1   0   1   2   0   0   1   1   1   0   2   1   2   1   2   2   1   2   2   1   1   2   2   1   0   1   1   0   2   2   1   1   1   2   1   0   0   0   2   1   0   2   2   1   1   1   1   2   0   0   1   0   2   1   2   2   1   2   1   1   1   1   1   1   1   1   0   1   1   1   1   0   0   1   1   1   1   2   2   1   1   0   1   1   1   0   1   1   2   2   2   1   1   1   0
 MK-1-10                2   0   1   1   1   1   1   1   2   0   0   1   2   1   1   0   1   0   1   2   1   1   2   1   2   1   2   1   1   1   1   1   1   1   1   1   0   1   1   1   2   1   1   1   1   1   0   0   2   1   2   0   1   1   1   0   1   0   1   1   2   1   1   1   2   0   0   0   0   0   2   2   2   1   1   0   1   1   2   0   1   2   1   1   0   2   1   0   1   0   0   0   0   1   2   1   1   1   1   1   1   1   0   2   1   1   0   1   2   0   0   1   2   1   0   2   1   2   1   2   2   1   2   2   1   0   2   1   1   0   1   1   0   2   2   1   0   1   2   1   0   0   0   2   1   0   2   2   1   1   1   1   2   0   1   1   0   1   1   2   2   1   2   1   2   1   1   1   2   1   1   0   1   1   1   1   0   0   1   1   1   1   2   1   1   1   1   1   2   1   1   1   1   2   2   2   2   1   1   1
 MK-1-11                2   0   1   1   1   2   1   1   2   0   0   1   2   1   1   0   1   0   1   2   1   2   2   1   2   2   1   2   1   1   1   0   1   1   1   1   0   1   1   1   2   1   1   1   1   0   0   0   2   1   2   0   2   1   1   1   1   0   1   1   2   1   1   1   2   0   0   0   0   0   2   2   2   1   1   0   1   1   2   0   1   2   1   1   0   2   1   2   1   0   1   1   0   1   2   1   1   1   1   0   1   1   0   2   1   1   0   1   1   0   0   1   2   1   1   1   1   2   1   1   1   1   2   2   1   0   2   1   1   0   1   0   0   2   1   2   0   1   2   1   0   0   0   2   1   0   2   2   1   2   1   1   2   0   1   1   1   1   0   1   2   1   2   1   2   1   1   1   2   1   1   1   1   1   1   1   1   0   1   1   1   1   2   0   1   0   1   2   2   1   2   1   1   2   2   2   2   1   1   1
 MK-1-12                2   0   1   1   1   2   2   1   2   0   1   1   2   1   1   2   0   0   1   2   0   2   2   1   2   2   1   1   1   1   1   0   1   1   2   1   0   1   2   2   0   1   1   1   1   0   0   0   2   0   0   0   1   1   1   1   1   0   0   0   2   1   0   1   2   0   0   0   0   0   2   2   2   0   1   0   1   1   1   0   1   2   1   0   0   2   1   2   1   0   1   1   0   1   2   0   1   1   1   1   1   1   0   2   1   1   1   1   1   0   0   1   2   1   1   1   1   1   0   1   1   1   2   2   1   1   2   1   1   0   0   1   1   2   1   1   2   1   2   1   0   1   0   2   1   0   2   2   0   2   1   2   2   0   1   1   1   1   0   1   2   1   2   1   2   2   1   1   2   0   1   1   1   1   2   1   1   0   1   1   1   1   2   0   1   0   1   2   2   2   2   1   1   1   2   2   2   1   1   1
 MK-1-13                2   0   1   1   1   1   1   1   2   0   0   1   2   0   1   2   0   0   1   2   0   2   2   1   2   2   1   1   1   1   1   1   1   1   2   2   0   1   2   2   0   1   1   1   1   0   1   0   2   0   0   0   1   1   2   2   1   1   1   0   1   1   0   1   2   0   0   1   0   1   2   2   2   0   1   0   1   0   0   0   1   2   1   0   0   2   1   2   2   0   0   1   0   1   1   0   1   1   1   1   1   0   0   2   1   0   1   1   1   0   0   1   2   1   1   1   0   1   0   1   1   1   1   2   1   1   2   0   0   0   0   1   1   2   1   1   2   1   2   1   1   1   0   2   1   1   2   2   0   2   1   2   2   0   1   0   1   1   0   1   2   1   2   1   2   2   1   1   1   0   2   1   2   1   1   1   1   0   1   1   0   1   2   0   2   0   1   2   2   2   2   1   1   1   2   2   2   0   1   2
 MK-1-14                2   0   1   1   1   1   1   1   2   0   0   1   2   0   0   1   0   0   2   2   1   2   2   1   2   2   1   2   1   1   1   1   1   1   1   2   0   1   2   2   0   1   2   0   1   0   1   0   2   0   0   0   0   1   2   2   1   1   1   0   1   1   1   1   2   0   0   1   0   1   1   2   2   0   1   0   1   0   0   0   1   2   1   0   0   2   1   2   1   0   1   1   1   1   1   1   1   1   1   1   1   0   0   2   2   0   1   1   1   0   0   0   2   1   1   1   0   1   0   1   1   1   1   2   1   1   2   0   0   0   0   1   2   1   1   1   2   1   2   1   1   1   0   2   1   1   2   1   0   2   1   1   2   0   1   0   1   0   0   1   2   0   2   2   2   1   2   1   0   0   1   1   2   1   1   1   1   0   1   1   0   1   2   1   2   1   1   1   2   2   2   1   1   1   2   1   2   0   1   2
 MK-1-15                2   0   1   1   2   1   1   1   2   0   0   1   2   0   0   0   0   0   2   2   1   2   2   1   2   2   2   2   1   1   1   2   1   0   1   2   0   2   2   2   0   1   2   1   1   0   0   1   2   0   0   0   0   1   1   2   1   1   1   0   1   1   2   1   2   0   0   1   0   1   1   2   2   0   1   0   1   0   0   0   1   2   1   1   0   2   1   1   1   0   1   1   1   0   1   1   1   1   0   2   1   0   0   2   2   0   1   1   1   0   0   0   2   1   1   1   0   1   0   1   2   1   1   2   1   1   2   0   0   0   0   1   2   1   1   1   2   1   2   1   1   1   1   2   1   1   2   1   0   2   1   1   1   0   1   0   1   0   0   2   1   0   1   2   1   2   2   1   0   0   1   1   2   1   1   0   1   0   2   2   0   1   2   1   2   1   1   1   2   2   2   0   1   1   2   1   2   0   1   2
 MK-1-16                2   0   2   1   2   1   1   1   2   1   1   1   2   0   1   0   1   1   2   2   1   2   2   0   2   2   2   2   0   1   1   2   0   0   1   2   0   2   1   2   1   1   1   1   0   0   0   1   2   1   0   0   0   1   1   0   0   1   1   0   1   0   2   1   2   0   0   1   0   2   1   1   2   0   1   1   1   1   1   0   1   2   1   1   0   2   1   1   1   1   2   1   1   0   0   1   0   2   1   2   1   0   0   2   1   0   1   1   1   0   0   0   2   1   1   2   0   1   0   1   2   2   1   2   1   0   2   0   0   0   0   1   2   1   2   1   1   1   2   1   1   1   1   2   1   1   2   1   0   2   1   1   1   0   1   0   1   0   0   2   1   0   1   2   1   2   2   1   0   0   0   1   2   1   1   0   1   0   2   2   0   1   2   1   1   1   1   1   2   2   1   0   1   1   1   1   2   0   1   2
 MK-2-1                 2   1   1   0   0   1   2   1   1   1   2   0   1   2   2   0   0   0   2   1   0   0   2   1   1   1   0   2   1   1   0   0   1   2   1   1   2   1   0   1   2   0   1   2   1   2   2   0   1   1   0   1   1   1   1   1   2   1   2   2   1   2   1   1   1   1   1   0   1   0   2   1   1   1   2   1   1   1   2   2   1   0   0   2   1   0   1   1   1   1   1   2   1   2   2   2   0   1   1   0   1   1   1   2   1   1   1   1   0   2   1   1   1   1   1   0   1   1   1   1   1   0   1   1   1   1   0   2   1   0   1   2   2   0   0   1   2   2   0   0   1   1   2   2   0   0   2   2   1   2   1   1   0   0   2   0   2   2   1   1   1   0   1   2   1   1   1   0   1   2   1   0   1   1   1   1   0   1   0   1   1   1   1   1   2   2   2   0   0   1   1   1   2   1   1   1   0   1   1   0
 MK-2-2                 1   1   1   1   0   1   2   1   1   1   2   1   2   2   2   1   0   0   2   1   0   0   2   1   2   1   1   2   1   1   0   0   0   2   1   1   1   1   2   1   2   0   1   2   1   2   1   0   1   1   0   1   1   1   1   1   2   2   2   2   1   1   1   2   1   1   1   1   1   0   2   2   1   1   2   1   1   1   2   2   1   0   1   2   1   0   1   1   1   2   1   2   1   2   2   2   0   1   1   0   1   1   2   1   1   2   1   0   0   2   1   1   0   1   0   0   1   1   1   1   2   0   0   0   1   2   0   2   1   0   1   2   2   0   0   1   2   2   0   1   0   1   2   1   1   0   2   1   1   2   1   1   1   1   2   0   1   2   1   1   1   0   0   1   1   2   2   0   2   2   1   0   1   1   2   1   0   1   0   1   1   1   1   1   2   2   2   0   0   1   1   1   1   1   1   1   0   1   1   0
 MK-2-3                 1   1   1   1   0   1   2   1   1   1   2   1   1   2   2   1   0   0   2   1   1   0   2   2   2   1   0   1   1   1   0   0   0   1   1   1   1   2   2   1   2   0   1   2   1   2   1   0   1   0   0   1   1   1   0   1   2   1   2   1   1   1   1   1   2   1   1   1   1   0   1   1   0   0   2   0   1   1   2   2   1   0   1   2   1   0   1   1   1   1   1   1   1   2   2   2   0   1   0   0   1   2   2   1   1   1   1   0   0   2   1   1   1   1   0   1   1   0   1   1   2   0   1   0   1   2   1   2   1   0   1   1   2   0   1   1   2   2   0   1   1   1   1   0   1   0   2   1   1   2   1   1   1   1   2   0   1   2   1   1   0   0   0   1   1   2   1   0   2   2   0   0   1   1   2   1   0   1   0   1   1   1   2   1   2   2   1   0   0   1   1   1   1   0   1   1   0   1   1   0
 MK-2-4                 1   1   0   1   1   1   2   1   1   1   1   1   1   1   1   1   1   0   2   1   1   0   2   2   2   1   0   1   1   1   0   1   0   1   0   1   1   2   2   1   2   0   1   2   1   2   1   0   1   0   0   1   1   1   0   1   2   2   2   1   1   1   1   2   2   1   1   0   1   0   1   1   0   0   2   1   1   1   1   2   1   0   1   2   1   0   0   1   0   1   1   1   1   1   2   2   0   1   1   0   2   2   1   1   1   1   2   1   0   2   2   1   1   1   0   1   1   0   1   1   2   1   1   0   1   2   1   2   1   0   1   1   2   0   0   0   2   1   0   2   1   1   1   0   1   1   2   0   0   2   1   1   1   1   2   0   1   2   2   1   0   1   0   1   2   2   1   0   2   2   0   0   1   0   2   1   0   2   1   1   1   1   2   1   1   1   1   0   0   1   1   1   1   0   1   1   0   0   1   0
 MK-2-5                 1   1   0   2   2   1   1   1   1   1   1   1   1   1   1   1   1   0   2   2   1   0   1   2   2   1   0   1   1   1   1   1   1   1   1   1   1   2   2   1   1   1   1   2   1   2   1   0   1   0   0   1   1   1   0   1   2   2   1   1   1   1   1   2   2   2   1   0   1   0   0   1   0   0   2   1   1   1   1   1   1   0   1   2   1   0   0   1   0   0   1   1   1   0   2   1   0   1   2   0   2   2   1   1   1   1   2   1   0   2   2   0   1   1   0   1   2   0   1   1   2   0   1   0   1   2   1   2   1   0   2   1   2   0   0   0   2   1   0   2   0   1   2   0   0   1   2   0   0   2   1   1   1   1   2   0   1   2   2   1   0   1   0   1   1   2   1   0   2   1   0   0   1   0   1   1   0   2   1   1   1   1   2   1   1   1   1   0   0   1   1   1   1   0   1   1   1   1   1   0
 MK-2-6                 1   1   0   2   2   1   1   1   1   1   0   1   1   1   2   2   1   2   2   2   1   0   1   2   1   1   0   1   1   1   0   1   1   1   1   1   1   2   2   1   1   1   1   2   1   2   1   0   1   0   0   1   1   1   0   1   2   2   1   1   1   1   1   1   1   2   1   0   1   0   0   1   0   0   2   1   1   1   2   1   1   0   2   1   2   0   0   1   1   0   1   1   1   0   2   1   1   1   2   0   2   2   1   1   1   1   2   1   0   2   2   0   1   2   0   1   2   0   1   1   2   1   0   0   1   2   1   2   1   0   1   1   2   1   0   0   2   1   0   0   0   2   2   0   0   1   2   0   0   2   1   1   1   1   2   0   1   2   2   1   0   1   0   1   1   2   1   0   2   1   0   1   1   0   0   1   0   2   2   1   1   1   2   1   0   1   1   0   0   1   1   1   1   1   1   0   1   1   1   1
 MK-2-7                 1   1   1   1   2   1   1   1   1   1   0   1   1   1   2   2   2   1   2   2   1   1   1   2   0   1   2   1   1   1   0   1   1   1   1   1   1   2   2   2   1   2   1   2   1   2   1   0   1   0   0   0   1   1   0   1   2   2   1   1   0   1   1   1   1   2   1   1   2   1   1   1   0   1   2   1   1   1   1   1   2   0   2   1   2   0   1   1   1   0   1   1   1   0   1   2   1   1   2   0   2   2   0   1   2   1   2   1   0   2   2   0   0   2   0   1   2   0   1   1   2   1   0   0   1   1   1   2   0   0   1   1   2   1   1   0   2   1   2   0   0   2   1   0   0   1   2   1   0   2   1   1   1   1   2   0   1   2   2   1   0   2   0   2   2   2   0   0   2   1   0   1   1   0   0   1   0   2   2   2   1   1   2   1   1   1   0   0   0   2   1   1   1   1   1   1   2   1   1   1
 MK-2-8                 1   1   1   1   2   1   1   1   1   1   0   1   1   1   2   1   1   1   2   2   1   0   1   2   0   1   2   1   2   1   0   1   2   1   1   1   0   2   1   2   1   1   1   1   2   2   1   0   1   1   1   0   1   1   1   1   2   2   1   1   0   2   1   1   1   2   1   2   2   1   1   2   0   1   1   1   1   1   1   1   2   0   1   1   2   0   1   1   1   1   1   1   1   0   1   2   1   1   2   0   2   1   0   1   2   1   2   1   0   2   2   0   0   2   1   1   2   0   1   1   1   1   0   0   0   1   1   2   0   0   1   2   1   1   1   0   2   1   2   1   1   2   1   0   1   1   2   1   0   2   1   1   1   1   2   0   1   2   2   2   0   1   1   2   2   2   1   0   2   1   0   1   1   1   0   1   0   1   2   2   1   2   2   1   1   1   0   0   0   2   0   1   1   1   1   1   2   1   1   0
 MK-2-9                 1   1   1   1   2   1   1   2   0   1   0   1   1   1   2   1   1   1   2   2   1   1   1   1   0   1   2   0   1   1   0   2   2   1   2   1   0   2   2   2   1   1   1   1   1   2   1   0   1   1   1   0   1   1   1   1   1   2   2   2   0   2   1   1   1   1   1   2   1   0   0   2   0   1   1   1   1   1   1   1   2   0   1   1   2   0   0   1   1   1   1   1   1   1   1   1   0   1   1   0   2   1   0   1   1   1   2   1   0   2   2   1   0   1   1   1   2   1   1   1   0   1   1   0   0   1   1   1   0   0   2   2   1   1   1   0   2   0   2   1   0   2   1   0   1   1   2   0   0   2   1   1   1   1   2   0   1   2   2   2   0   1   1   2   1   2   1   0   2   1   0   1   0   2   0   0   0   1   2   2   1   1   2   1   1   1   0   0   1   2   0   2   1   0   1   1   2   1   1   0
 MK-2-10                1   0   1   1   2   0   1   2   0   1   0   1   1   1   2   1   1   1   2   2   1   1   1   1   0   1   1   0   1   1   1   1   2   1   2   1   0   2   2   2   1   2   1   1   1   2   1   0   1   0   1   0   1   1   1   1   1   2   2   1   0   2   1   1   1   1   1   2   1   0   0   2   0   1   1   1   1   1   1   1   2   0   1   1   2   0   0   1   1   1   1   1   1   1   1   1   0   1   1   0   2   1   0   1   1   1   2   0   0   2   1   1   0   1   1   1   2   1   1   1   0   1   1   0   0   1   1   1   0   0   2   1   1   1   1   1   2   0   2   1   0   2   1   0   1   1   2   1   1   2   1   1   1   0   2   0   1   2   1   2   1   0   1   2   1   2   1   1   2   2   0   1   0   1   1   0   0   1   2   2   1   1   1   1   1   1   0   0   1   1   0   2   1   1   1   1   2   1   1   0
 MK-2-11                1   1   1   1   2   0   1   1   0   1   1   1   1   1   2   1   1   1   2   0   1   1   1   1   0   1   0   0   1   1   1   1   2   0   1   2   0   2   1   2   1   1   1   1   1   2   1   0   1   1   1   1   1   1   1   1   1   2   1   1   0   1   1   1   1   1   1   1   1   1   1   2   0   1   1   0   2   1   1   1   1   0   1   1   1   0   0   1   1   1   1   2   1   1   1   0   0   1   1   0   2   1   0   1   1   1   2   0   0   2   1   1   0   1   1   1   2   0   1   1   0   1   1   0   0   1   1   1   0   0   2   1   1   1   1   1   2   0   2   2   1   1   1   1   1   1   1   1   1   2   1   2   1   0   2   0   0   2   1   2   1   0   1   0   0   2   1   1   2   2   0   2   0   1   2   0   1   1   2   2   1   2   1   1   1   1   0   0   1   1   0   2   1   0   1   1   1   1   1   0
 MK-2-12                0   1   1   1   2   0   1   2   0   1   1   1   1   1   2   1   2   1   2   0   1   1   2   1   2   1   1   0   2   2   1   1   2   0   1   2   0   2   1   2   1   1   1   1   1   2   1   1   1   1   2   1   1   1   1   2   2   2   1   1   0   1   1   1   1   1   1   0   1   1   1   2   1   0   0   1   1   1   1   1   1   0   1   1   1   0   0   0   1   1   1   2   1   1   0   0   0   1   2   0   2   1   2   1   1   1   2   0   0   1   1   1   0   1   1   1   2   0   0   1   1   2   1   0   0   1   1   2   1   0   1   1   1   1   1   1   2   0   2   2   1   1   1   1   1   1   1   1   1   2   1   2   1   0   2   1   1   2   1   2   1   0   1   1   0   1   1   1   2   2   0   2   0   1   2   0   1   1   2   2   0   2   1   0   1   1   0   0   1   2   0   2   1   0   1   1   1   1   1   0
 MK-2-13                0   1   1   1   2   0   1   2   0   1   1   1   1   1   2   1   2   1   2   0   1   1   2   1   2   1   1   0   2   2   1   1   2   0   1   2   0   2   1   2   1   1   1   1   0   1   1   1   0   1   2   1   1   1   1   2   2   2   1   1   1   1   1   1   1   1   1   0   0   2   1   2   1   0   0   1   1   1   1   2   1   0   1   1   1   0   0   0   1   1   1   1   1   1   0   0   0   1   2   0   2   1   2   1   2   1   2   0   0   1   1   1   1   1   1   1   2   0   1   1   1   2   1   0   0   1   1   2   0   0   1   2   1   1   0   1   2   0   2   2   1   1   1   1   1   1   2   1   1   2   0   2   1   0   2   1   1   2   1   2   2   1   1   1   0   1   1   1   1   2   0   2   0   1   2   0   1   0   2   2   1   2   1   0   1   1   0   1   1   1   0   2   0   1   2   1   1   1   1   0
 MK-2-14                0   1   1   1   2   0   0   1   0   1   1   1   1   1   1   1   2   0   2   0   0   1   2   1   2   1   1   0   2   2   1   2   2   1   1   2   0   2   2   2   2   1   1   1   1   1   2   1   0   1   2   1   2   0   1   1   2   2   1   1   1   1   1   1   1   1   2   0   0   2   1   2   0   1   0   1   1   1   1   2   1   0   2   1   1   0   0   0   1   1   0   1   1   1   0   0   0   1   1   0   2   1   2   1   2   0   2   0   0   1   0   1   1   1   1   1   2   0   0   1   2   2   1   0   0   1   1   2   0   0   1   2   1   0   0   1   0   0   2   2   1   1   1   1   1   1   1   2   2   2   0   2   1   1   2   1   1   2   1   2   2   1   1   1   0   1   1   1   1   1   0   2   0   1   2   0   1   0   2   2   1   2   1   0   1   1   0   1   1   0   0   2   0   1   2   2   1   1   1   0
 MK-2-15                0   1   1   1   1   0   1   1   0   1   1   1   1   1   1   1   2   0   2   0   0   1   2   1   1   2   1   0   2   2   1   2   2   1   2   2   0   2   2   2   2   1   1   1   1   1   2   1   0   0   1   1   2   0   1   1   2   2   1   1   1   2   1   0   1   2   2   0   0   1   1   2   0   1   0   1   2   2   1   2   1   0   2   1   1   0   0   0   1   1   0   1   1   1   0   0   0   1   1   1   1   1   2   1   1   0   1   1   1   2   0   1   1   1   1   2   2   0   1   1   2   1   1   0   0   1   1   2   0   0   1   2   0   0   0   1   0   0   2   2   2   1   0   1   1   1   1   2   2   2   0   2   1   1   1   1   2   2   1   2   2   1   1   1   0   1   1   2   1   1   0   2   0   1   2   0   1   0   2   1   0   2   1   0   1   1   1   2   1   0   0   1   0   1   2   2   1   1   2   0
 MK-2-16                1   1   2   1   1   1   1   1   0   1   1   1   1   1   1   1   2   1   2   0   0   1   2   1   1   2   1   0   1   2   1   2   2   1   1   2   0   2   1   2   2   1   1   2   1   1   2   1   0   1   0   0   2   0   1   1   2   2   1   1   1   2   1   1   0   2   2   0   0   1   2   1   0   1   0   1   1   2   1   2   1   0   2   1   1   1   0   0   1   1   0   1   1   1   0   0   0   1   1   1   1   1   2   2   1   0   1   1   1   2   0   1   1   1   1   2   2   1   0   1   2   1   1   0   0   1   1   1   0   1   1   2   0   0   0   2   0   0   2   2   2   2   0   1   1   1   1   2   2   2   0   2   1   1   1   1   2   2   1   2   2   0   1   1   0   1   1   2   1   1   0   1   0   1   2   0   1   0   2   1   0   1   1   0   1   0   1   1   2   1   0   1   0   1   2   2   1   1   2   0
 MK-3-1                 1   2   2   0   1   0   2   0   2   0   1   2   2   0   1   1   1   1   1   2   1   1   0   1   2   1   2   2   2   1   1   2   2   0   1   1   0   1   2   0   2   0   2   0   1   1   2   2   2   2   0   1   2   2   2   0   1   1   1   1   0   1   1   1   0   1   0   1   1   1   1   0   1   2   1   0   1   2   0   1   0   0   1   2   0   1   1   2   1   1   0   2   1   1   2   1   0   0   1   0   0   1   1   2   0   1   0   1   1   0   1   0   1   1   0   2   2   2   0   0   2   1   0   0   1   0   1   2   1   1   0   1   1   1   1   0   0   1   2   2   2   2   1   1   1   2   2   0   0   1   1   2   2   1   1   1   0   1   1   1   0   2   0   1   2   1   1   2   1   1   0   1   2   0   1   1   2   1   1   0   2   2   0   1   1   2   1   0   2   1   2   0   1   1   1   2   2   2   0   0
 MK-3-2                 0   2   2   0   1   0   2   0   1   1   1   1   2   0   1   1   1   1   1   2   1   1   0   1   2   1   1   2   2   1   1   1   2   0   0   1   1   1   2   0   2   1   2   1   1   1   2   2   1   2   0   1   2   1   2   1   1   1   1   1   1   2   1   1   0   1   0   1   1   1   1   0   1   2   2   0   1   2   0   1   0   0   1   2   0   1   1   1   1   1   0   2   1   0   2   1   0   0   1   0   0   1   1   2   0   2   0   1   1   0   1   0   1   1   0   2   2   1   0   0   2   1   0   0   1   0   1   2   0   1   0   1   1   1   1   0   0   1   2   2   2   2   1   1   1   2   2   0   0   1   1   1   2   1   1   1   1   2   1   1   0   2   1   2   2   1   1   2   1   1   0   1   2   0   1   1   1   1   1   0   2   2   0   1   1   2   1   1   2   1   2   0   1   1   1   2   1   2   0   0
 MK-3-3                 0   2   2   0   1   0   2   0   1   1   1   1   2   0   1   1   1   2   1   2   1   1   1   1   2   1   1   2   2   1   1   2   2   0   0   1   1   1   2   1   2   1   2   1   1   1   2   2   1   2   1   1   2   1   2   1   1   1   1   1   0   2   1   2   1   1   1   1   1   1   1   0   1   1   1   1   1   1   0   0   0   0   1   1   0   1   1   1   1   1   0   2   1   0   1   1   0   1   1   0   0   1   1   2   1   2   0   1   1   0   1   0   1   2   0   2   2   1   0   0   2   1   1   0   1   0   1   1   0   1   0   1   1   2   1   0   0   1   2   2   2   2   1   0   1   2   2   1   0   1   1   1   2   1   1   0   0   2   1   1   0   2   2   2   2   1   1   2   1   1   0   1   2   0   0   1   2   1   1   0   1   2   0   1   0   1   1   1   2   2   2   0   1   1   1   1   1   2   0   0
 MK-3-4                 0   2   2   0   1   0   2   0   1   1   1   1   1   0   1   1   1   2   0   2   2   2   2   1   2   1   1   2   2   1   1   1   2   0   0   1   1   1   2   1   2   1   2   1   1   2   2   2   1   2   2   2   2   2   1   1   1   1   1   1   0   1   0   2   1   1   1   1   1   2   1   0   1   1   1   1   1   1   1   1   2   0   1   1   0   1   0   1   1   1   0   2   1   0   1   1   1   1   1   0   0   2   1   2   1   1   0   0   1   0   1   0   1   2   0   1   2   1   0   0   2   1   1   0   1   0   1   1   0   0   0   1   1   2   1   0   0   1   2   2   2   2   1   0   1   2   2   2   1   1   1   1   2   1   1   0   0   2   1   1   1   2   2   1   1   1   1   2   1   1   0   1   2   1   0   1   2   1   1   0   1   2   0   1   1   1   1   1   1   2   2   0   1   1   1   1   1   1   1   0
 MK-3-5                 0   1   2   0   1   0   1   0   1   1   1   1   1   0   1   1   1   2   1   1   2   1   2   1   2   1   1   2   2   1   1   1   1   0   1   1   1   1   2   1   2   1   2   1   1   2   1   1   1   2   2   2   2   2   1   1   1   1   0   1   0   1   0   1   2   0   1   1   1   2   1   0   1   1   1   1   1   1   1   1   2   0   1   1   0   1   0   1   1   1   0   2   1   1   1   1   1   1   2   0   0   2   1   2   1   1   0   0   1   0   1   1   1   1   0   1   1   2   0   0   2   1   1   0   1   0   1   1   0   0   0   1   2   2   1   0   0   1   1   2   2   2   1   0   1   2   2   2   1   1   0   2   2   1   1   0   0   1   1   1   1   2   2   1   2   1   1   2   1   2   0   1   2   1   0   1   2   1   1   1   0   2   0   1   1   1   1   1   1   2   2   0   1   0   1   1   1   0   1   0
 MK-3-6                 0   1   2   0   2   0   1   0   1   1   1   1   1   2   1   1   0   1   1   1   2   1   2   1   2   0   1   0   2   0   1   1   1   0   1   0   1   0   2   1   1   1   1   1   1   2   1   2   1   2   1   2   2   2   2   2   1   1   0   1   0   1   0   0   2   1   1   1   1   2   2   0   1   1   1   1   1   1   1   1   2   0   0   1   0   2   0   1   1   1   0   1   0   1   1   1   1   0   2   0   0   2   1   2   1   1   1   1   1   0   1   1   1   1   0   1   1   1   0   0   2   1   1   1   1   0   1   1   0   0   0   1   2   2   1   0   0   1   1   2   2   2   1   0   1   2   2   1   1   0   0   2   2   1   1   1   0   2   1   1   2   2   2   1   2   1   1   2   1   1   0   1   2   0   0   1   2   0   0   1   0   2   0   1   1   1   1   1   2   2   2   0   1   0   0   1   1   0   1   0
 MK-3-7                 0   1   2   0   2   0   1   0   1   1   1   1   1   2   1   1   0   1   1   1   2   1   2   1   2   0   1   0   1   0   2   1   1   0   1   0   1   0   2   1   1   1   1   1   1   2   1   2   2   2   1   2   2   2   2   2   1   1   0   1   0   1   0   1   2   1   1   0   0   2   2   0   1   1   1   2   0   1   2   2   2   0   0   1   0   2   0   1   1   1   0   1   0   1   1   1   1   1   2   1   1   2   1   2   1   1   0   1   1   0   1   1   1   1   0   1   1   1   0   0   2   1   1   1   1   0   1   1   0   0   1   1   2   2   1   0   0   1   1   1   2   1   1   0   1   1   2   1   1   0   0   0   2   1   1   1   0   2   2   1   2   0   2   1   1   1   1   2   1   1   1   1   2   0   0   1   1   0   0   1   0   2   0   1   1   1   2   1   2   2   1   0   1   0   1   1   1   0   1   0
 MK-3-8                 0   1   2   0   2   0   0   0   1   1   0   1   1   2   2   1   0   1   1   1   2   1   2   1   2   0   1   0   1   0   2   1   1   0   1   0   0   0   2   1   1   1   1   1   2   2   1   2   2   2   1   2   2   2   2   1   0   1   0   1   0   0   0   1   2   1   1   0   0   2   1   0   1   1   1   1   0   1   1   2   2   1   0   1   1   2   0   1   0   1   1   1   1   1   1   1   0   1   2   1   1   1   1   2   1   1   0   1   1   0   1   1   1   1   0   1   0   1   0   0   2   1   2   1   2   0   1   1   0   0   1   1   1   2   1   0   0   1   1   1   2   1   1   0   2   2   2   1   1   1   0   0   2   1   1   1   0   2   2   1   2   0   2   1   1   1   1   1   1   1   1   1   2   0   1   1   1   0   0   1   0   2   0   1   1   1   2   1   2   2   1   0   1   0   1   1   1   0   1   0
 MK-3-9                 0   1   2   1   2   0   0   0   1   1   0   1   1   2   2   1   0   1   1   0   1   1   2   1   2   0   0   0   1   0   2   0   1   0   1   0   1   0   2   1   1   1   1   1   2   2   1   1   2   2   2   2   2   2   2   1   0   1   1   1   0   0   0   1   2   2   1   0   1   2   1   0   1   1   1   1   0   1   1   1   1   1   1   1   1   2   0   1   0   1   1   2   0   2   1   1   0   1   2   1   1   1   1   1   1   0   0   1   1   0   1   1   2   2   1   1   0   2   0   0   2   1   2   1   2   0   1   1   0   0   1   1   1   1   1   0   0   1   1   1   2   0   0   0   2   1   2   1   1   1   0   0   2   1   1   1   0   2   1   1   2   0   2   0   1   1   2   1   1   1   1   1   2   0   2   1   1   0   0   1   2   2   1   0   1   1   2   1   2   2   1   0   0   0   1   1   1   0   1   0
 MK-3-10                0   1   2   1   2   1   0   1   1   1   0   1   1   2   1   1   0   2   1   0   1   1   2   1   1   0   0   0   1   0   1   0   1   1   1   0   2   1   2   2   1   0   1   0   2   2   1   1   2   2   2   2   1   1   2   1   1   1   1   1   0   0   0   1   2   2   1   0   1   2   2   0   1   1   1   1   1   1   1   1   1   1   0   1   1   2   0   0   0   1   1   2   1   2   1   1   0   1   2   2   2   1   1   1   1   0   0   1   1   1   1   1   2   2   1   1   0   1   1   0   2   1   2   1   2   0   1   1   0   0   0   1   1   1   1   0   0   1   1   1   2   0   0   1   2   1   2   1   1   1   0   1   2   1   0   1   0   2   1   1   2   0   2   0   1   1   2   1   1   1   1   1   1   0   1   1   1   0   0   1   2   2   0   0   1   1   2   1   2   2   1   0   1   0   1   1   0   0   1   0
 MK-3-11                0   1   2   1   1   1   0   1   1   2   0   1   1   1   1   1   0   2   1   0   1   1   2   0   1   1   1   0   1   0   1   0   1   0   1   0   2   1   2   2   1   0   1   0   2   2   1   1   2   2   1   2   0   1   2   1   1   1   1   1   1   0   0   1   2   2   1   0   1   2   2   0   1   1   1   0   1   1   1   0   1   1   0   1   1   1   0   0   0   1   1   2   1   2   1   1   1   2   2   2   2   1   1   2   1   0   0   2   1   1   1   1   2   2   1   0   0   1   1   0   2   1   2   1   2   0   1   1   0   0   0   1   1   1   1   0   0   1   1   1   2   1   0   1   1   1   1   1   1   1   0   1   2   1   0   1   0   2   1   1   2   0   2   0   1   1   2   2   2   1   1   1   1   0   1   1   1   0   1   1   2   2   0   0   2   1   2   0   2   2   1   0   1   1   1   1   0   0   1   0
 MK-3-12                0   1   2   1   2   1   0   1   1   2   0   1   1   1   0   1   0   2   1   0   1   1   0   1   1   0   1   0   1   0   1   0   1   0   2   0   2   1   1   2   1   0   1   0   2   2   1   1   2   2   1   2   0   1   2   1   2   1   1   1   1   0   0   1   1   2   2   1   0   2   2   0   1   1   1   0   1   1   1   0   1   1   0   1   1   0   0   0   0   1   0   2   2   2   1   1   0   2   2   2   2   0   1   2   1   1   0   2   1   1   1   1   2   1   1   0   0   1   1   1   2   2   2   1   1   0   1   1   0   0   0   1   1   1   2   0   0   1   1   0   2   1   0   1   1   0   1   2   1   1   0   1   2   1   0   1   0   2   1   1   2   0   2   0   1   1   1   1   2   1   2   1   1   0   0   1   1   1   1   1   2   2   0   0   2   1   1   0   2   2   1   0   1   1   0   2   0   0   1   0
 MK-3-13                1   1   2   1   2   1   0   2   1   2   0   1   1   2   1   0   0   2   1   0   1   1   0   1   2   0   1   0   1   1   1   0   1   1   2   0   2   1   1   2   1   0   1   0   2   2   1   1   2   2   1   2   0   1   1   1   2   0   1   1   0   0   0   0   1   1   1   1   0   2   2   1   1   1   1   0   1   1   1   0   1   1   0   2   0   0   0   0   0   2   0   2   2   1   1   1   2   1   1   2   2   0   1   2   1   1   0   1   0   1   1   1   2   1   1   0   0   1   1   1   2   2   2   1   1   0   1   1   0   0   0   0   0   1   2   0   0   1   1   0   2   0   0   2   1   0   1   2   1   1   0   1   1   1   0   1   0   2   1   1   2   0   2   0   1   1   1   2   1   1   2   0   1   0   0   1   2   2   1   1   2   2   0   0   2   1   1   0   1   1   1   0   1   1   0   2   0   0   1   0
 MK-3-14                1   1   2   1   2   1   0   2   1   2   1   1   1   2   1   0   0   2   1   0   1   1   1   1   2   0   1   0   1   1   1   0   1   1   1   0   2   1   1   2   1   0   0   1   2   0   1   1   2   2   1   2   0   1   0   1   2   1   1   1   0   0   0   0   1   2   1   1   1   2   2   1   1   1   1   0   1   1   1   1   1   1   1   2   0   0   0   0   0   2   0   1   2   1   1   1   2   1   1   2   1   1   1   2   1   1   0   2   0   1   1   1   2   1   1   0   0   1   1   1   2   2   2   1   1   0   1   1   0   0   0   1   0   1   2   0   0   1   1   0   2   0   0   2   1   0   1   1   0   1   0   2   1   1   1   1   0   2   2   1   2   0   2   0   1   1   1   2   2   1   2   1   1   0   0   1   2   2   1   0   2   2   0   1   2   1   1   0   2   1   0   0   1   2   0   2   0   0   1   0
 MK-3-15                1   1   2   1   2   1   0   2   0   2   1   1   1   2   2   0   0   1   1   0   2   0   1   1   2   2   1   0   1   1   0   0   0   1   1   0   2   1   1   2   1   0   0   1   2   0   1   1   2   2   1   2   0   1   0   1   2   2   1   1   0   1   1   0   0   2   1   1   1   2   2   1   1   1   1   0   1   1   0   1   1   1   2   2   0   1   0   0   0   1   0   1   1   1   1   2   2   1   1   2   1   1   1   2   0   1   0   2   1   1   2   1   2   1   1   0   2   1   2   1   2   2   1   1   1   0   1   1   0   0   1   1   1   1   1   0   0   1   1   0   2   0   1   1   1   0   2   1   0   0   1   2   2   1   1   1   0   2   1   1   2   1   2   0   2   1   1   2   2   1   2   1   1   0   1   1   1   2   1   0   2   2   0   1   1   1   1   0   2   1   0   0   1   2   0   2   0   1   1   0
 MK-3-16                1   1   2   1   2   1   2   2   1   1   1   1   1   2   1   0   0   1   1   0   2   0   0   1   2   2   1   0   0   1   0   0   1   1   1   0   2   1   1   2   1   0   1   1   2   0   1   1   2   2   1   1   0   2   0   1   1   2   2   1   0   1   1   0   0   2   2   1   1   2   2   1   1   1   1   0   1   1   1   1   1   1   2   2   0   1   0   0   0   1   0   0   1   0   2   2   2   1   1   2   1   1   1   2   2   0   0   2   1   1   2   1   2   1   0   0   1   1   2   1   2   1   1   1   1   1   1   1   1   0   1   1   0   1   0   1   1   2   1   0   2   1   1   1   0   0   1   1   0   0   2   2   2   1   1   2   0   2   1   1   2   1   2   0   2   1   2   2   2   1   2   1   1   0   1   1   1   2   1   0   2   2   0   0   1   1   1   0   2   1   1   0   0   2   0   1   1   1   2   1
 MK-4-1                 0   0   1   1   1   2   2   1   1   2   0   0   2   0   0   1   1   1   1   1   1   2   1   2   0   0   1   0   0   2   1   1   1   1   0   2   1   0   2   1   1   2   2   0   1   0   2   1   2   2   1   1   0   0   0   1   0   0   1   2   0   0   0   1   1   1   0   0   2   0   0   1   1   1   1   0   1   0   2   2   1   0   2   2   0   1   1   1   1   1   2   1   1   0   1   2   2   1   1   1   0   1   1   1   1   1   0   0   2   0   2   1   0   2   0   1   1   0   1   0   0   1   1   0   1   0   2   1   1   1   0   1   1   1   0   1   0   1   2   1   1   1   2   0   0   0   1   1   1   2   1   0   2   0   1   0   1   1   1   1   1   1   1   0   1   0   1   2   1   1   1   1   2   1   1   1   2   1   1   1   0   0   1   1   1   0   1   0   1   2   1   1   1   1   1   0   0   0   1   2
 MK-4-2                 0   0   1   1   1   0   2   1   1   2   0   1   2   0   0   1   1   0   1   1   1   2   1   2   0   0   1   0   0   2   2   1   1   1   1   2   1   1   2   1   2   2   2   0   2   0   1   1   2   1   0   1   0   0   0   2   0   1   1   2   0   0   0   1   1   1   0   0   1   0   0   1   1   1   1   0   1   0   2   2   1   0   2   2   0   1   1   1   1   1   1   1   1   0   1   2   2   1   1   1   0   2   2   1   1   1   0   0   2   0   2   1   0   2   0   1   0   0   1   0   0   1   1   1   1   0   2   1   1   1   0   1   1   1   1   1   0   1   0   1   1   1   2   0   0   0   1   1   1   1   1   0   1   0   1   0   1   1   1   1   1   2   1   1   1   0   1   1   1   1   1   2   2   1   1   1   1   2   1   1   0   0   1   1   1   0   1   0   1   2   1   1   1   2   1   1   0   0   1   2
 MK-4-3                 0   0   1   1   1   0   2   1   1   2   0   1   2   0   0   1   1   0   1   2   1   2   1   1   0   0   1   0   0   2   2   1   1   1   1   2   1   1   2   1   2   2   2   0   2   0   1   1   2   1   0   1   1   0   0   2   0   1   1   2   0   0   0   1   1   2   0   0   0   0   0   0   0   2   1   0   1   1   2   2   1   1   2   2   0   1   1   1   1   1   2   1   1   0   1   2   2   1   1   1   0   2   2   2   1   1   0   1   2   1   1   1   0   2   0   1   0   0   2   0   0   1   1   1   1   0   2   1   1   2   1   1   1   1   1   2   0   1   0   1   0   1   2   0   1   0   1   1   0   1   2   0   1   0   1   0   1   1   1   1   1   1   2   1   1   0   1   1   1   1   1   0   2   1   1   0   1   2   0   1   1   0   1   1   1   0   1   0   1   2   1   2   1   1   1   1   0   0   1   2
 MK-4-4                 0   0   1   1   1   1   2   1   2   2   0   0   2   0   0   1   1   0   1   2   1   2   0   1   0   0   2   1   0   2   1   1   1   1   1   1   1   2   2   1   1   1   2   0   2   0   1   1   2   1   0   1   1   0   0   1   0   1   2   1   0   0   0   1   1   2   0   0   0   0   0   0   0   2   1   0   1   1   2   2   1   1   1   2   0   1   1   1   0   1   2   1   1   0   1   2   2   1   2   1   0   2   2   2   1   1   0   1   2   1   1   1   0   2   1   1   0   0   2   0   1   1   1   0   1   1   2   1   1   2   1   1   1   1   1   2   0   1   0   1   0   1   2   0   1   0   1   1   0   1   2   0   1   0   1   0   1   1   0   1   1   1   2   1   1   0   0   2   1   1   1   0   1   0   1   1   1   1   1   1   1   0   2   0   1   0   1   0   1   2   1   2   1   1   1   1   1   1   0   2
 MK-4-5                 0   0   1   1   1   1   1   1   2   2   0   0   2   0   0   1   2   0   1   2   2   2   0   1   0   0   2   1   0   1   1   1   0   1   1   1   1   2   2   1   2   1   2   0   2   0   0   1   2   1   0   1   1   0   1   1   0   1   2   2   0   0   0   1   1   2   1   0   0   0   0   0   0   2   1   0   1   1   2   1   1   1   1   2   0   0   2   1   1   1   2   1   0   1   1   2   2   1   2   1   0   2   2   2   1   1   0   1   2   1   1   1   1   2   1   1   0   1   2   0   0   1   1   0   1   2   2   1   1   2   2   1   2   1   1   2   0   1   1   1   0   1   2   0   1   1   0   1   1   1   1   1   1   1   1   0   1   1   0   1   1   1   2   1   1   1   1   2   1   1   1   0   0   1   1   0   1   1   1   1   1   0   2   0   1   0   0   0   2   2   1   2   1   1   0   1   1   1   0   1
 MK-4-6                 1   0   1   1   1   1   1   1   2   2   0   0   1   0   0   1   2   0   1   2   2   2   0   1   1   0   2   1   0   1   1   1   0   1   1   1   1   1   2   1   2   1   2   0   1   1   0   1   2   1   1   1   1   0   1   1   0   1   2   2   0   0   0   1   1   1   1   0   0   0   0   0   0   2   1   0   1   1   2   1   1   1   0   2   0   0   2   1   2   1   2   0   0   1   1   2   2   1   1   1   0   2   1   1   1   1   0   2   2   0   1   1   1   2   1   1   0   1   2   0   0   0   1   0   1   2   2   1   2   2   2   1   2   1   1   2   1   1   1   1   0   1   1   0   1   1   0   2   1   1   1   1   1   1   2   0   1   1   0   1   1   1   2   1   1   1   0   2   1   0   1   1   0   1   1   0   1   2   1   1   2   1   1   0   1   0   1   0   2   2   1   2   1   1   0   1   1   0   0   1
 MK-4-7                 1   0   1   1   1   2   1   2   2   2   0   0   1   0   1   1   2   0   0   1   2   0   0   1   1   0   2   0   0   1   1   1   0   1   1   1   1   1   2   0   2   1   2   1   1   2   0   1   2   1   1   1   1   0   2   2   1   1   1   2   0   0   1   1   1   1   1   1   0   0   0   0   0   2   2   0   1   1   2   1   1   1   0   2   0   0   2   1   2   1   1   0   0   1   2   2   2   1   1   2   0   2   1   1   1   1   0   2   2   0   1   0   1   2   1   1   0   1   2   0   0   0   1   0   1   2   1   1   2   2   2   1   2   1   1   2   1   2   1   1   0   1   0   1   1   1   1   2   1   1   1   1   1   1   2   0   1   1   0   1   1   1   2   1   1   1   1   2   1   0   1   1   0   1   1   0   0   1   1   1   2   1   1   0   1   0   1   0   2   2   1   2   1   1   0   1   1   0   0   1
 MK-4-8                 1   0   2   1   1   1   2   2   2   2   0   1   2   0   2   1   2   1   0   1   1   0   0   1   0   1   1   0   0   1   1   2   0   1   1   2   1   1   1   0   2   0   1   1   1   2   0   2   2   1   1   1   1   0   1   2   1   1   1   1   0   0   1   1   0   1   2   2   0   0   1   0   0   2   2   0   2   1   2   1   1   1   0   2   0   1   2   1   2   1   1   0   0   1   2   2   2   1   1   2   0   2   2   1   1   0   0   2   1   0   1   0   2   1   1   1   0   1   2   0   0   0   1   0   1   2   1   0   2   2   2   2   2   0   2   2   1   1   1   1   1   1   0   1   1   0   1   2   1   1   1   1   1   1   2   0   1   1   0   1   2   1   2   1   1   2   2   2   1   0   1   1   0   1   1   0   0   2   1   1   2   1   1   0   1   1   1   1   2   2   1   2   1   1   0   0   1   0   0   1
 MK-4-9                 1   0   2   1   1   1   2   2   2   2   0   1   2   0   2   0   2   1   0   1   1   0   1   1   0   1   1   0   0   2   1   2   0   2   1   2   1   1   1   1   1   0   1   0   1   2   0   2   2   2   1   1   1   1   1   2   1   1   1   2   0   0   1   0   0   1   2   2   0   1   1   0   0   2   1   0   2   1   2   2   1   1   0   2   0   1   2   0   2   1   1   0   0   1   2   2   1   1   1   2   1   2   2   1   1   0   0   1   1   0   1   0   2   1   1   1   0   1   2   0   0   0   1   0   1   2   1   1   1   2   1   2   2   0   2   2   2   0   1   2   1   0   0   1   1   0   0   1   1   1   1   1   2   1   2   0   1   1   0   1   1   1   2   1   1   2   2   2   1   0   1   1   0   1   1   0   0   2   1   1   1   1   2   0   2   1   1   1   2   2   1   2   1   1   0   0   2   0   0   1
 MK-4-10                1   1   2   1   1   0   2   2   2   2   0   1   2   0   2   0   2   1   0   0   1   0   1   1   0   1   1   2   1   2   1   2   0   2   1   1   1   1   0   1   1   0   1   0   1   2   0   1   1   2   1   1   1   1   1   2   1   1   1   2   1   0   2   0   0   2   2   2   0   1   1   0   0   2   1   0   2   1   2   0   1   1   0   2   0   1   1   0   2   1   1   0   0   1   2   2   1   1   1   2   1   2   0   1   1   0   0   0   1   0   1   0   2   1   1   1   0   1   2   0   0   0   1   0   1   2   1   1   1   2   1   2   2   0   2   2   1   0   1   1   1   0   0   1   1   0   0   1   1   1   1   1   2   1   2   0   1   1   0   1   1   1   2   1   1   2   2   2   2   0   1   1   0   1   1   0   2   2   1   1   1   1   2   1   2   1   1   1   1   2   1   1   1   1   0   0   2   0   1   0
 MK-4-11                1   1   2   1   1   0   1   2   2   2   0   1   2   1   2   0   1   1   0   0   1   0   0   1   0   1   1   2   1   1   1   1   0   2   1   1   1   1   0   1   2   0   1   0   1   2   1   1   1   1   1   1   1   1   0   2   2   1   1   0   2   0   2   0   0   2   2   2   0   1   1   0   1   2   1   0   2   1   2   1   1   2   0   2   0   1   0   0   1   1   1   0   0   1   2   2   1   1   1   2   1   2   0   1   1   0   0   0   1   0   2   0   2   1   1   1   0   1   2   0   0   0   2   0   1   1   1   1   1   2   2   2   2   0   2   2   1   0   1   1   1   0   0   1   1   0   0   1   1   1   1   1   2   1   1   0   1   1   0   1   1   1   2   2   1   1   2   2   2   0   1   1   0   1   1   0   2   2   1   1   1   1   2   1   2   1   1   1   1   2   1   1   1   0   0   1   2   1   1   0
 MK-4-12                1   1   1   1   2   0   1   2   2   1   0   1   2   1   1   0   2   1   0   0   1   0   0   1   1   1   0   1   2   1   1   1   0   2   1   1   1   1   1   1   2   1   2   0   1   2   1   1   0   1   1   1   1   1   0   2   2   1   1   1   2   0   2   0   0   2   1   0   0   1   1   1   1   1   1   0   2   0   2   0   1   2   0   2   1   1   1   0   1   2   1   0   0   1   2   1   1   1   1   1   1   2   0   1   1   0   0   2   2   0   2   0   2   1   1   1   0   1   2   0   0   0   2   0   2   0   1   2   1   2   1   2   2   0   2   2   2   0   1   0   1   0   1   1   1   0   0   1   2   1   1   2   2   1   1   0   1   1   0   1   1   1   2   2   1   1   2   2   2   0   2   1   0   0   1   0   2   2   1   1   1   1   2   1   2   1   1   1   0   1   1   1   1   1   0   1   2   1   1   1
 MK-4-13                1   1   1   1   2   0   1   2   2   1   0   1   2   1   0   0   1   1   0   0   1   0   0   1   1   2   0   2   2   1   1   1   0   2   1   1   1   1   1   1   2   2   2   1   1   2   1   1   1   1   1   1   1   1   0   2   0   1   1   1   2   0   2   1   0   2   1   0   0   1   1   1   1   1   1   0   2   0   2   0   1   2   0   2   1   1   1   0   1   2   1   0   0   1   2   2   1   1   1   1   1   2   0   1   1   0   0   1   2   0   2   0   2   2   1   2   0   0   2   1   0   0   2   1   2   0   1   2   0   2   1   2   2   1   2   2   2   0   1   0   1   0   1   1   1   0   0   1   2   1   1   2   2   1   2   0   1   1   0   1   1   1   2   2   1   1   2   2   2   0   1   1   0   0   1   0   2   2   1   1   1   1   2   0   2   1   1   1   0   1   0   1   1   1   0   1   2   1   1   2
 MK-4-14                1   1   1   0   2   0   1   2   2   1   0   1   2   1   1   0   1   1   0   0   1   0   0   1   1   0   0   2   2   1   1   1   0   2   1   0   1   1   1   0   2   2   2   1   0   1   1   1   1   1   1   1   1   1   0   2   0   1   1   1   2   1   2   1   1   2   1   0   0   1   1   1   1   1   2   0   1   0   2   1   1   1   1   2   1   1   2   0   0   2   1   0   1   1   2   1   1   2   1   1   1   2   0   1   0   0   0   1   2   0   2   0   1   2   1   2   0   0   2   1   0   0   2   1   2   0   1   1   0   2   1   2   2   1   2   2   1   0   1   0   1   0   1   1   1   0   0   1   2   0   1   2   2   1   2   0   1   1   0   1   1   1   2   2   1   1   2   2   2   0   1   1   0   0   1   0   2   2   2   1   0   1   2   1   1   2   2   1   0   1   0   1   1   1   1   1   2   2   1   2
 MK-4-15                1   1   1   1   2   0   1   2   1   1   1   1   2   1   1   0   1   1   1   0   1   0   0   0   1   0   0   2   2   1   2   1   0   1   1   0   1   1   1   0   2   2   2   0   0   1   1   1   1   1   1   1   2   1   1   2   0   1   1   0   2   1   0   1   1   2   1   1   0   1   1   0   1   1   2   0   0   0   2   1   1   1   1   2   1   1   2   1   0   2   1   0   1   1   1   1   1   2   1   1   1   2   0   1   0   0   1   1   2   0   1   0   2   2   1   2   0   0   1   1   1   1   1   1   2   0   1   1   0   2   1   2   2   1   2   2   1   0   1   0   1   0   1   1   1   0   0   1   2   0   1   2   2   1   2   0   1   1   0   1   1   1   2   2   1   1   2   2   2   0   1   1   0   0   1   0   2   2   2   1   1   1   2   1   1   2   2   2   0   1   0   0   2   1   1   1   2   2   0   2
 MK-4-16                1   1   1   1   2   1   1   2   1   1   1   1   1   2   1   0   1   2   1   0   1   0   0   0   1   0   1   2   2   0   2   1   0   1   1   1   1   1   1   0   2   1   1   0   0   1   1   1   1   1   1   1   2   1   0   2   0   1   1   0   2   1   0   0   1   2   1   2   0   0   1   0   1   1   2   0   0   0   2   0   1   1   1   2   1   1   2   1   1   2   1   0   1   1   1   1   0   2   1   2   1   2   0   1   0   1   1   1   2   0   0   0   2   2   1   2   0   0   1   1   1   2   1   2   2   0   1   1   0   2   1   2   2   1   2   2   1   1   1   0   1   0   1   1   1   0   0   0   2   0   1   2   2   1   1   1   1   1   0   1   1   1   2   2   0   1   2   2   2   1   1   1   0   0   1   1   1   2   2   1   0   1   1   1   1   2   2   1   0   1   0   0   2   2   1   1   2   2   0   2
 MK-5-1                 0   1   1   1   1   1   0   1   1   1   1   1   2   1   0   2   2   2   1   0   1   1   1   1   0   1   2   2   2   2   0   1   1   1   1   0   1   2   0   1   0   0   0   0   1   2   0   2   0   0   0   1   2   2   1   1   2   1   1   0   1   1   2   0   0   0   1   1   2   2   1   2   1   1   2   1   2   1   2   1   0   2   1   0   1   0   1   1   1   1   1   2   0   1   2   1   1   0   0   1   2   0   1   2   0   1   1   0   0   1   2   1   1   1   0   0   0   2   1   1   1   1   1   0   2   1   2   0   2   2   1   0   0   1   1   0   1   1   0   1   1   0   1   0   1   1   0   2   1   1   0   1   1   2   0   2   1   1   2   1   1   2   2   1   1   2   1   0   1   1   0   2   0   2   0   1   2   0   1   0   1   2   0   1   2   1   0   1   1   2   1   2   0   0   1   1   1   1   2   0
 MK-5-2                 0   1   1   1   1   1   0   1   1   1   1   1   2   1   0   2   2   1   1   0   1   2   2   1   0   0   2   1   2   1   1   1   1   1   2   0   1   2   0   1   0   0   1   0   1   2   0   1   1   1   0   1   2   2   1   1   2   1   1   2   0   1   2   1   0   0   1   1   2   2   1   2   1   2   2   2   2   2   2   1   1   2   1   0   1   1   1   1   1   2   1   0   0   1   2   1   1   0   0   1   2   0   1   2   0   1   1   1   0   1   2   1   1   2   0   0   0   2   1   1   0   1   1   1   2   1   2   0   2   2   2   0   0   1   1   1   1   1   0   1   0   0   1   0   1   2   0   2   1   1   1   1   1   1   1   2   1   1   2   1   1   2   2   1   1   2   1   0   1   1   0   2   0   2   0   1   2   0   1   0   1   2   0   1   2   1   0   1   1   2   1   2   0   0   1   2   1   1   2   1
 MK-5-3                 0   1   1   1   1   1   0   1   2   1   1   1   2   1   0   2   2   1   1   0   1   2   2   1   0   0   2   1   2   2   1   1   0   1   2   0   1   2   0   1   0   0   2   0   1   2   0   1   1   1   0   1   2   2   1   1   2   1   1   2   0   1   2   1   0   0   1   1   1   2   1   2   1   1   2   2   1   2   2   1   1   2   0   1   1   1   1   1   1   2   1   0   0   1   2   1   1   0   0   1   2   0   1   1   0   1   1   1   0   1   1   1   1   2   0   0   0   1   1   1   0   1   1   2   2   2   1   0   1   2   2   0   0   1   1   1   1   0   0   0   0   0   1   1   1   2   0   2   1   1   0   1   1   1   1   2   1   1   2   1   0   2   2   1   1   2   1   0   1   2   0   1   0   2   0   1   1   1   1   0   0   2   0   1   2   1   0   1   1   2   1   2   0   0   1   2   1   1   1   1
 MK-5-4                 1   1   1   2   1   1   0   1   2   1   1   1   2   1   0   2   2   1   1   0   2   1   2   1   0   0   2   1   2   2   1   1   0   1   2   1   2   1   0   1   1   0   2   0   1   2   0   1   1   1   0   1   1   2   1   1   2   0   1   2   0   1   2   1   1   0   1   1   1   2   0   2   1   1   2   2   1   2   2   1   1   2   0   1   0   1   1   2   0   2   1   1   0   1   2   1   1   1   0   1   2   0   0   2   1   0   1   1   1   1   1   1   1   1   0   0   0   1   1   1   0   0   1   2   2   2   1   0   1   1   2   0   0   1   1   1   1   0   1   0   1   0   1   0   1   1   0   2   1   1   0   1   1   1   1   2   1   1   2   1   0   1   1   0   1   2   1   0   1   2   0   1   1   2   1   1   2   1   1   0   0   1   0   1   2   1   0   1   0   2   1   2   0   0   1   1   1   1   1   1
 MK-5-5                 1   1   1   2   1   1   0   1   2   1   1   1   2   1   0   2   1   1   1   0   2   1   2   1   0   0   2   1   2   2   1   2   1   1   2   1   2   1   0   0   1   0   2   0   1   2   0   1   1   2   0   1   1   2   1   1   2   0   0   2   0   0   2   1   2   0   1   1   1   2   1   1   1   1   2   1   1   1   2   1   1   2   0   2   1   1   1   2   1   2   2   1   0   2   1   1   1   2   1   1   2   0   1   2   1   0   1   1   1   1   1   1   1   1   0   0   1   1   1   1   0   0   1   2   1   2   1   0   1   1   2   0   0   1   1   1   1   0   1   0   1   2   1   0   1   1   1   1   2   2   0   1   1   1   1   2   2   1   2   0   0   1   2   0   0   1   1   0   2   2   0   1   2   2   1   1   2   2   1   1   0   1   0   1   2   1   0   1   0   2   1   2   0   0   1   0   1   1   1   1
 MK-5-6                 1   1   0   2   2   1   0   1   2   1   2   2   2   0   1   2   1   1   1   0   1   0   2   2   1   0   2   1   2   2   1   2   1   1   2   1   1   1   1   0   1   0   2   0   1   2   0   1   1   2   0   1   1   2   2   1   2   0   0   2   0   0   1   1   2   0   1   1   2   2   1   1   0   1   2   1   1   1   2   1   1   2   1   1   1   1   1   2   1   2   1   1   0   2   1   1   1   1   1   1   2   0   2   2   1   0   1   1   1   1   1   1   0   1   0   0   1   1   0   1   0   0   1   2   1   2   1   1   1   1   2   0   0   1   1   1   1   0   1   1   1   2   1   0   1   1   1   1   2   2   1   2   1   0   1   2   2   1   2   1   0   1   2   0   0   1   1   1   1   1   0   1   1   2   1   1   1   1   1   1   0   1   0   1   1   1   1   1   0   2   1   2   0   0   2   0   1   1   0   1
 MK-5-7                 2   1   0   2   2   1   0   1   2   0   2   2   2   0   1   2   1   1   1   1   2   0   1   2   1   0   2   1   2   2   1   2   2   1   1   1   1   1   2   0   2   0   2   0   0   2   0   1   1   2   1   1   2   2   1   1   2   0   0   2   0   0   1   1   2   0   1   1   2   2   2   1   1   1   2   1   1   2   2   1   1   2   1   1   1   1   1   2   1   2   1   1   0   2   1   1   1   1   1   1   2   0   2   2   1   0   1   1   1   1   1   1   0   1   0   0   1   1   1   1   0   0   1   1   1   2   1   1   1   1   2   0   0   1   1   1   0   0   1   1   0   1   1   0   1   1   1   1   2   2   1   2   1   2   1   2   2   1   2   1   1   1   2   1   0   1   1   1   1   1   0   0   1   2   1   1   0   1   1   1   0   1   0   0   1   1   1   1   0   2   0   2   0   0   2   1   1   0   1   1
 MK-5-8                 2   1   1   1   2   1   0   1   2   0   2   1   2   0   2   1   1   1   1   0   2   0   1   1   2   1   2   1   2   2   1   2   2   1   1   1   0   1   2   0   2   0   2   0   0   2   0   1   1   1   0   1   2   2   1   1   2   1   0   2   0   1   1   0   2   1   1   1   2   2   2   1   1   1   1   1   1   2   1   1   2   2   1   1   0   1   1   2   1   2   1   0   0   2   1   1   1   1   1   1   1   0   2   2   1   0   1   2   1   1   1   1   0   1   0   0   1   1   1   1   0   0   2   2   1   2   1   1   1   1   2   1   0   1   1   1   0   1   1   2   0   1   1   0   1   1   0   1   2   1   1   2   1   2   1   2   2   1   2   1   2   1   2   1   0   2   1   1   1   0   0   0   1   1   1   1   0   1   0   1   0   1   0   0   1   1   1   1   0   2   0   2   0   0   2   1   0   0   1   1
 MK-5-9                 2   1   1   1   2   1   0   1   2   0   2   1   2   0   2   1   1   1   0   0   2   0   1   1   2   1   1   1   2   2   1   2   2   1   1   1   1   0   2   0   2   1   2   0   0   2   1   1   1   1   1   1   2   2   1   1   2   1   0   2   1   1   1   0   2   1   1   1   1   2   2   1   1   1   1   0   1   2   1   1   2   2   1   1   0   1   0   1   2   2   0   0   0   2   1   1   1   1   2   1   2   0   2   2   1   1   1   2   1   0   0   1   0   1   1   0   1   1   1   1   0   0   2   1   1   2   1   1   1   1   2   1   1   1   1   1   0   1   0   1   0   1   1   1   1   1   0   0   2   1   1   2   1   2   1   1   2   1   1   2   2   2   2   2   0   2   1   1   1   1   0   0   1   1   1   2   0   1   0   1   0   1   0   0   1   1   1   1   1   1   0   2   0   0   2   1   0   0   2   1
 MK-5-10                1   1   2   1   2   2   0   1   2   0   2   1   1   0   2   1   1   1   0   0   2   0   1   1   1   1   1   1   2   2   1   2   2   1   1   1   1   0   2   0   2   1   1   0   1   1   1   1   1   1   1   1   2   2   1   1   2   1   1   1   1   1   2   0   2   1   1   2   1   2   2   1   1   1   1   0   2   2   1   1   2   2   1   1   0   1   0   1   2   2   1   0   0   2   2   1   1   1   1   1   2   0   2   1   1   1   1   2   1   1   0   1   0   1   2   0   1   1   2   1   0   0   2   1   1   2   1   2   1   1   2   1   2   2   1   1   0   1   0   1   0   1   1   1   1   1   0   0   2   1   1   2   1   2   1   1   2   1   1   2   2   2   1   2   0   2   1   0   0   1   0   0   1   1   0   2   0   2   1   1   0   1   0   1   1   1   1   1   1   1   1   2   0   0   2   1   0   0   1   2
 MK-5-11                1   1   2   1   2   2   0   2   2   1   1   1   2   0   2   1   1   1   1   0   2   0   1   1   1   0   1   1   2   2   1   2   2   1   1   1   1   0   2   0   2   1   1   0   1   1   2   1   1   1   1   1   2   2   1   1   2   1   1   1   1   1   2   0   2   1   0   2   1   2   2   1   1   1   2   0   1   2   1   2   2   2   1   2   0   1   0   1   1   1   1   0   0   2   2   1   2   1   1   1   2   0   2   1   1   1   1   2   1   1   0   1   1   1   2   0   1   1   2   1   0   0   1   1   1   2   1   2   2   1   1   1   1   2   1   1   0   1   0   1   0   2   1   1   0   1   1   0   2   1   1   1   2   2   2   0   2   1   1   2   2   2   1   2   0   2   1   0   0   1   0   0   1   2   0   1   1   2   1   1   0   1   1   1   1   1   0   1   0   1   1   2   1   0   2   1   0   0   1   2
 MK-5-12                1   0   2   1   2   2   1   1   2   1   1   1   2   0   2   2   0   1   1   0   2   0   1   1   0   0   1   1   2   1   1   2   2   2   1   1   1   0   2   1   2   0   2   0   1   1   1   1   1   0   1   1   2   2   1   1   2   1   1   1   1   1   1   0   2   1   0   2   1   2   2   1   1   0   2   0   1   2   1   2   1   1   1   2   0   1   0   1   0   1   1   0   1   2   2   1   1   1   1   1   2   1   2   1   1   2   1   2   0   2   0   1   1   1   2   0   1   1   2   1   0   0   1   1   0   1   1   2   1   1   1   1   0   2   1   1   0   1   0   1   0   2   1   1   0   1   1   0   2   1   0   1   2   2   1   0   2   2   1   1   2   1   1   2   0   2   1   0   0   1   1   0   2   2   0   1   1   2   0   1   0   1   1   1   0   1   0   1   1   1   1   2   0   1   2   1   0   0   1   2
 MK-5-13                1   1   2   1   2   2   1   0   2   1   1   1   2   0   1   2   0   1   1   0   2   0   1   1   0   0   1   1   1   0   0   2   1   2   1   1   1   1   2   0   2   0   2   0   1   0   1   1   1   0   0   1   2   1   1   1   1   1   1   0   1   1   1   1   2   1   0   2   1   2   2   1   1   0   1   0   1   2   1   1   1   1   1   2   0   1   0   1   0   1   1   0   1   2   2   1   1   1   0   1   2   1   2   1   1   2   1   2   0   2   2   1   1   1   2   0   1   1   2   1   0   1   1   1   1   1   1   1   1   0   1   1   1   1   1   1   1   0   1   1   0   2   1   1   1   1   1   0   2   2   0   1   2   2   1   0   2   2   1   1   2   0   1   2   0   2   1   0   0   1   1   1   1   2   1   1   1   2   0   1   0   1   1   1   0   1   0   1   1   1   1   1   0   1   2   0   1   1   1   2
 MK-5-14                1   0   2   1   2   2   1   0   2   1   1   0   2   1   1   1   2   1   1   0   2   0   1   1   0   0   1   0   1   1   0   2   1   2   1   1   1   1   2   0   2   0   2   0   1   1   1   1   1   0   0   1   0   1   1   1   1   1   1   0   0   2   1   1   2   0   0   2   2   1   2   1   1   0   1   0   1   2   1   1   1   1   0   2   0   1   0   2   0   0   1   0   1   1   1   1   1   1   0   1   2   1   2   1   1   1   1   2   0   2   1   1   1   1   2   0   1   1   2   2   0   1   1   1   2   1   1   1   1   0   1   1   1   0   1   1   1   0   1   2   0   1   2   1   2   1   1   0   2   2   0   1   1   2   1   0   2   2   0   1   2   0   1   0   0   2   1   1   0   1   1   1   1   2   1   1   1   2   0   1   0   1   1   1   0   1   0   1   1   1   1   1   0   0   2   0   1   1   1   2
 MK-5-15                1   1   2   1   2   2   1   0   2   1   1   0   2   2   1   1   1   1   1   0   2   0   1   1   0   0   1   0   1   1   0   2   1   2   1   1   1   1   2   0   2   0   1   0   1   1   1   1   1   0   0   1   0   1   1   1   1   1   1   0   0   1   1   1   2   0   0   2   2   1   2   1   1   0   1   0   1   1   1   1   1   1   1   2   0   1   0   1   0   0   1   0   1   1   1   1   1   2   0   0   2   1   2   2   1   2   1   2   0   2   0   1   2   1   2   0   1   1   1   1   0   1   1   2   2   1   1   1   1   0   1   1   1   0   2   2   1   0   1   1   0   1   2   2   1   1   1   0   2   1   0   1   1   2   1   2   2   2   0   1   2   1   1   0   0   2   1   1   0   0   2   2   1   1   1   0   1   2   0   1   1   0   1   2   0   1   0   0   1   1   1   1   0   0   2   0   1   2   1   2
 MK-5-16                1   1   2   1   1   2   1   0   2   2   1   0   2   2   1   2   2   1   1   0   2   0   1   0   0   0   0   0   1   2   0   2   1   2   0   1   1   1   1   0   2   0   1   0   1   1   1   2   2   0   1   1   0   1   1   1   0   1   1   1   2   1   1   1   2   0   1   2   2   0   2   0   2   0   1   1   1   1   0   1   1   1   1   2   1   1   1   0   1   0   1   0   2   1   2   1   1   2   0   0   2   1   2   2   1   2   1   2   0   2   0   1   1   1   2   1   1   1   1   0   0   1   1   2   2   1   2   2   1   0   2   1   1   0   2   2   1   0   1   1   0   1   2   2   1   1   1   0   2   1   1   0   1   2   2   2   2   2   0   1   2   1   1   0   0   1   1   1   1   0   2   2   2   1   2   0   1   2   0   1   1   0   1   2   0   1   1   0   0   1   1   1   0   0   2   0   1   2   0   1
 MK-6-1                 1   0   1   2   0   2   0   1   1   1   1   2   2   1   2   2   0   0   1   1   1   1   0   1   2   1   2   1   1   1   1   1   0   2   0   0   2   1   1   1   1   0   1   2   2   1   0   0   1   1   1   1   1   1   2   0   1   1   1   1   1   2   1   1   0   1   1   2   1   0   1   1   2   1   2   0   1   1   1   2   1   2   2   1   0   1   1   2   1   0   1   0   1   1   1   2   1   1   1   2   2   1   1   1   1   0   0   1   0   1   2   0   2   1   1   1   2   2   0   0   1   1   1   0   0   2   0   1   2   2   1   0   0   0   1   2   1   1   2   0   2   0   1   1   0   1   0   1   1   2   1   2   1   1   2   1   1   1   1   1   2   1   0   0   1   2   0   0   0   2   0   1   1   0   1   2   1   0   1   2   0   1   0   1   0   1   2   2   2   0   2   2   2   2   2   1   1   1   0   2
 MK-6-2                 1   1   0   2   0   2   0   1   1   0   1   2   2   0   2   1   0   0   1   1   1   2   0   1   2   1   2   1   1   1   1   1   0   2   0   0   2   1   1   1   1   0   1   2   2   1   0   1   2   1   1   1   1   1   2   0   1   1   1   1   0   2   1   1   0   1   0   2   1   0   1   1   2   1   2   1   1   1   1   2   1   2   2   0   0   1   1   1   1   0   1   0   1   1   1   2   1   1   1   2   2   1   1   1   1   0   0   0   0   2   2   0   2   1   1   2   2   2   0   0   1   0   1   0   0   2   1   1   2   2   1   0   0   0   1   2   2   2   1   0   2   0   1   1   2   0   0   1   0   2   0   2   1   1   2   1   1   1   1   1   1   1   1   1   1   2   0   0   0   2   0   1   1   0   1   2   1   0   2   2   0   0   0   1   0   1   2   2   2   0   2   2   2   2   2   1   1   1   0   2
 MK-6-3                 1   1   0   2   0   0   0   2   2   0   1   2   2   0   2   0   1   0   1   1   0   2   1   1   2   1   2   1   1   1   2   1   0   2   0   1   2   1   1   1   1   0   1   2   1   1   1   1   1   1   1   1   0   1   2   0   1   1   1   1   0   2   2   1   0   1   1   2   1   0   2   1   2   0   2   1   2   2   2   1   1   2   2   0   0   2   1   1   1   0   1   0   1   1   2   2   1   1   1   2   2   0   1   1   1   0   0   0   0   2   2   0   2   1   1   1   2   2   0   0   1   1   1   2   0   2   1   1   2   1   1   0   0   0   1   2   2   2   1   0   2   0   1   1   2   0   0   1   0   1   0   2   1   1   2   1   1   1   1   1   1   1   0   1   1   1   0   0   0   2   0   1   1   0   2   2   0   0   2   2   1   0   0   2   0   1   2   2   1   0   1   1   2   2   1   1   1   0   0   2
 MK-6-4                 1   1   0   2   0   1   1   2   2   0   2   2   2   0   2   0   1   0   1   1   0   2   1   1   2   1   2   1   1   0   2   1   0   2   0   1   2   1   1   1   1   0   1   2   1   1   0   1   1   1   1   1   0   1   2   0   1   1   1   1   0   1   2   1   0   2   1   2   1   0   2   1   2   0   2   0   2   2   2   1   1   2   1   0   0   2   1   1   1   1   1   0   1   1   2   2   1   1   1   2   2   0   1   1   1   0   0   0   0   2   2   0   2   1   1   1   2   1   0   0   1   1   1   2   0   2   1   1   2   1   1   0   0   1   1   2   2   2   1   0   1   0   1   1   2   0   0   0   0   1   0   2   1   1   2   1   1   1   0   1   0   0   1   1   1   1   0   1   0   2   0   1   2   0   2   2   1   0   2   2   1   0   0   2   1   1   2   2   1   0   1   1   1   1   0   2   1   0   0   2
 MK-6-5                 1   1   0   2   0   2   1   2   2   0   1   2   2   0   2   1   1   0   2   2   0   2   0   1   2   1   2   1   1   0   2   1   1   2   0   1   2   1   1   1   1   0   1   2   1   1   1   1   1   2   1   1   0   1   2   0   1   1   1   2   1   1   1   1   1   2   1   2   2   0   2   1   2   0   2   0   2   2   1   1   1   2   1   0   0   2   1   1   1   1   1   0   0   1   2   2   1   1   1   2   2   0   0   1   2   0   0   1   0   2   2   0   2   1   1   1   1   1   0   0   1   1   1   1   0   2   1   0   2   1   1   0   0   1   1   1   2   2   1   0   1   0   1   1   2   0   0   0   0   1   0   2   1   1   2   1   0   1   0   0   0   0   1   1   1   1   0   1   0   2   0   1   2   0   2   2   1   0   1   1   1   1   0   0   1   1   2   2   1   0   1   0   1   1   0   1   1   0   0   2
 MK-6-6                 1   1   0   1   0   2   1   2   2   0   1   0   1   0   1   1   1   1   2   2   0   2   0   2   2   1   2   1   1   0   2   1   1   2   0   1   2   1   1   1   1   1   1   2   1   1   1   1   0   2   1   0   1   1   2   0   1   1   1   2   1   2   1   1   1   2   1   2   2   1   2   1   2   0   2   0   1   2   2   1   1   2   1   1   1   2   2   1   1   1   1   0   0   1   2   0   1   1   1   2   2   0   0   1   2   0   0   1   0   2   2   0   2   1   1   1   1   1   0   0   1   1   1   1   0   2   1   0   2   2   1   0   1   1   1   1   2   2   1   1   1   0   1   1   2   1   0   0   0   1   0   2   0   2   2   1   0   1   0   0   0   0   1   1   1   1   1   1   0   2   0   0   2   0   2   2   1   0   1   1   1   1   0   0   1   1   2   2   1   0   1   0   1   1   0   1   1   0   0   2
 MK-6-7                 1   1   0   1   0   2   1   2   2   0   2   0   1   0   1   1   2   2   2   2   0   2   0   2   2   1   1   1   1   0   2   1   1   2   0   1   2   1   1   1   1   1   1   1   1   1   2   1   0   2   1   0   2   0   2   0   1   1   1   2   1   2   2   1   1   1   1   2   1   1   2   1   1   0   2   0   1   2   2   0   1   2   1   1   1   2   2   0   0   1   1   1   0   1   2   0   1   1   1   1   2   0   0   1   2   0   0   1   1   2   1   0   2   1   1   0   1   1   0   1   1   2   0   1   0   2   1   0   2   2   1   0   1   2   1   1   2   2   1   1   1   0   1   1   2   1   0   0   0   1   0   2   0   2   2   1   0   1   0   0   0   0   1   2   1   1   1   1   0   1   0   0   1   0   1   2   1   0   1   1   1   1   0   0   1   2   1   2   1   0   1   0   2   1   0   1   1   0   0   2
 MK-6-8                 1   1   0   1   0   2   1   2   2   0   2   0   0   0   1   1   1   2   2   2   1   1   1   2   2   1   2   1   1   0   2   1   1   2   0   1   2   2   1   2   1   2   1   1   1   1   2   0   0   2   1   1   2   1   2   0   1   1   1   2   1   2   2   1   0   0   1   1   1   1   1   1   1   0   2   0   1   2   2   2   1   2   1   1   1   2   2   0   0   1   1   0   0   0   2   0   1   1   1   1   2   0   1   1   2   0   1   1   1   2   1   0   2   1   1   0   1   1   0   1   1   2   0   1   0   2   1   1   2   2   1   0   1   1   2   1   2   2   1   2   1   0   1   0   2   2   0   0   0   1   0   2   0   2   2   1   0   1   0   0   0   0   1   2   1   1   2   2   0   1   0   0   1   0   2   2   1   0   1   1   1   0   0   0   1   1   1   2   1   0   1   0   2   1   0   1   1   1   0   1
 MK-6-9                 1   1   0   1   0   2   1   2   2   0   2   0   0   0   0   1   1   2   2   2   1   1   1   2   2   1   2   1   1   0   2   1   1   1   0   1   2   2   1   2   1   1   1   1   1   1   2   0   0   2   1   1   2   1   2   0   1   1   1   2   1   2   2   1   0   0   0   1   1   1   1   1   1   0   2   0   1   2   2   1   1   2   1   1   1   2   1   0   0   0   1   0   0   1   2   1   1   1   1   1   2   0   0   1   2   0   1   1   1   2   1   0   2   0   1   0   1   1   0   1   1   2   0   1   0   2   2   1   2   2   1   0   1   1   2   1   2   2   1   2   1   0   1   1   1   2   0   0   0   1   0   2   0   1   2   1   0   1   0   0   0   0   0   1   1   1   1   2   0   1   0   0   0   0   2   1   1   0   1   0   1   0   0   1   1   1   1   2   1   0   1   0   2   0   0   1   1   1   0   1
 MK-6-10                1   1   0   1   0   2   1   2   2   2   2   0   0   0   0   1   1   2   2   1   1   1   1   1   2   1   1   1   1   0   2   1   1   1   0   1   2   2   1   2   1   0   1   1   1   1   2   1   0   2   1   1   2   1   2   0   1   1   1   2   1   2   2   1   1   1   0   1   1   0   1   1   1   0   2   0   1   1   2   1   0   2   1   1   1   2   1   1   0   0   1   0   0   1   2   1   0   1   1   1   2   1   0   1   2   1   1   1   1   2   2   0   2   0   1   0   1   1   0   1   2   2   0   1   0   2   2   1   2   2   1   0   1   1   2   1   2   2   1   2   1   0   1   0   1   2   0   0   0   1   1   2   0   1   2   1   1   1   0   0   0   0   0   1   0   1   0   2   0   1   0   1   0   0   1   1   1   0   1   0   1   0   0   0   1   2   1   2   1   0   1   0   2   0   0   1   2   2   0   1
 MK-6-11                2   2   0   2   0   2   1   2   2   2   2   0   0   0   0   1   1   2   2   0   1   1   1   1   1   2   1   1   1   0   2   1   1   1   0   1   2   2   1   2   2   0   1   1   1   1   2   1   0   2   1   1   2   1   2   0   1   1   0   2   1   2   2   1   1   2   0   1   1   0   2   1   1   1   2   0   2   1   2   1   1   2   1   1   2   2   2   1   0   0   1   0   1   1   2   1   0   0   1   1   2   1   0   0   2   1   0   1   0   2   2   0   2   0   0   0   0   1   2   1   2   2   0   1   0   2   2   1   2   1   1   0   1   1   2   1   2   2   1   2   1   0   1   0   1   2   0   0   0   1   0   2   1   1   2   1   1   1   1   1   0   1   0   1   1   1   0   2   1   1   0   1   0   1   2   1   1   0   1   0   1   0   1   0   1   1   2   2   1   1   2   0   2   0   0   1   2   2   0   1
 MK-6-12                1   2   0   2   0   2   2   2   2   2   2   1   0   0   0   1   1   2   2   0   1   1   1   1   1   2   1   1   1   0   2   1   2   1   0   1   1   1   1   2   2   1   1   1   1   1   2   1   0   2   1   1   2   1   2   0   1   0   0   2   1   2   2   1   1   2   1   1   1   0   2   1   0   1   2   0   2   1   0   1   1   2   0   1   2   2   2   1   0   0   1   0   1   1   2   1   0   0   1   1   2   0   0   1   2   1   0   1   0   2   2   0   2   1   0   1   0   1   2   2   2   2   0   1   0   2   2   1   2   1   1   0   1   1   1   1   1   2   0   1   1   0   1   0   1   2   0   0   0   1   0   2   1   1   2   1   1   1   1   1   0   1   1   1   1   1   0   2   1   1   0   1   0   1   2   1   1   0   1   0   1   0   1   0   1   1   2   2   0   1   2   0   2   0   0   1   2   2   0   1
 MK-6-13                1   2   0   1   0   2   1   2   2   1   1   2   0   1   1   1   1   2   2   0   1   1   1   1   1   1   1   1   1   0   2   1   2   1   0   1   1   1   1   2   2   1   2   1   1   1   2   1   1   2   1   1   2   1   2   0   1   0   0   2   1   2   1   0   1   2   1   1   1   0   2   1   0   1   2   0   1   1   0   1   0   2   0   1   1   2   2   1   0   0   1   1   1   1   2   2   0   0   1   1   2   0   0   1   2   1   0   1   0   2   1   0   2   1   1   1   0   1   2   2   2   2   1   1   0   1   1   1   1   1   1   1   1   0   2   0   1   2   0   1   1   0   1   0   1   2   0   0   0   1   1   2   1   2   1   1   1   1   1   1   0   1   1   1   2   1   0   2   1   1   0   1   0   1   2   1   1   0   0   0   1   0   1   0   0   1   1   2   1   1   2   0   2   0   0   1   2   2   0   1
 MK-6-14                1   2   0   1   0   2   1   2   1   1   1   1   0   1   1   1   1   2   2   0   2   1   1   1   1   1   1   1   1   0   2   1   2   1   0   1   1   2   1   2   2   0   1   1   1   1   1   0   2   1   1   1   2   0   2   0   1   0   0   2   1   2   0   1   1   2   1   1   1   0   1   2   0   1   1   0   0   1   1   1   0   2   0   1   1   2   2   1   1   0   1   1   1   1   2   2   0   1   2   1   2   0   0   1   2   0   0   1   0   2   1   0   1   1   1   1   0   1   2   2   1   2   1   1   0   1   1   1   1   1   2   1   1   0   1   1   1   2   0   0   1   0   1   0   1   2   0   0   1   1   1   2   1   2   1   1   1   1   1   1   0   1   1   1   2   1   1   2   2   1   0   1   0   2   2   0   1   0   0   0   2   0   1   0   0   1   1   1   1   0   2   0   2   1   0   1   2   2   0   1
 MK-6-15                1   2   1   1   1   2   1   2   1   1   2   1   0   1   1   1   1   2   1   1   1   1   1   1   1   1   1   1   0   0   2   1   2   1   0   1   2   2   1   2   0   0   2   1   1   2   1   0   2   1   1   1   2   0   2   0   1   0   0   2   1   2   0   1   1   2   0   1   1   0   1   2   1   1   1   1   0   1   1   1   0   2   0   1   1   2   1   1   1   0   1   1   1   1   2   2   0   1   2   2   2   1   1   1   2   0   0   0   0   1   1   0   1   1   1   2   0   1   2   1   1   2   1   1   0   1   1   1   1   1   2   1   1   0   1   1   2   2   0   1   1   1   1   0   1   2   1   0   1   1   1   1   1   2   1   1   1   1   1   1   0   1   1   1   1   1   1   2   2   1   0   1   0   2   1   0   1   0   0   0   1   0   1   0   0   1   1   1   2   0   2   1   2   1   0   1   2   2   0   1
 MK-6-16                0   2   1   1   1   2   1   2   1   1   1   1   0   1   1   1   1   1   1   1   1   0   1   1   1   1   1   1   0   0   2   1   2   1   1   1   2   2   1   2   0   0   2   0   1   2   1   0   1   1   1   1   1   0   2   0   1   0   0   2   1   2   0   1   1   2   1   1   1   0   1   2   1   1   2   1   0   1   2   1   0   2   0   1   1   2   1   1   1   0   1   1   1   1   1   2   1   1   2   2   2   1   1   2   2   0   1   0   0   1   2   0   1   1   1   2   0   0   1   1   1   1   1   1   0   1   2   1   1   1   1   1   2   1   1   1   1   2   1   1   0   1   2   0   1   2   1   0   1   1   1   1   1   1   1   1   1   2   1   1   1   1   1   1   1   1   1   2   1   1   0   1   0   2   1   0   1   0   0   0   1   1   1   1   0   1   1   1   2   0   2   1   2   1   0   1   2   2   0   1
 
!****************************************** Phenotypic Data **********************************************************
!-100.0 is resevred for missing phenotype
SimulatedTrait1        10.2730    9.4365   10.3105    9.6998   11.2509    9.8119   12.6064   10.6021    9.5410   11.0977   11.0090   10.1082    9.1247   10.6952    9.7015   10.1659    8.3545   10.7967   10.1793   12.1199    9.1071    9.5547    9.0898    9.5426    9.7947   11.0874   11.9235    9.4515   12.0665    9.2891    9.2333   10.5716   10.6148    7.4955    8.8987   10.1161    7.8633    9.1554    7.7577    9.1586    9.3804    9.5951    9.4981   10.5855    6.9773   11.6950    9.2710    8.1337    9.6680   10.6386    9.1085    9.9917   10.9524    9.1454   11.1401    8.4818   12.0263    9.8886    9.1448   10.5799    9.5092    9.6424   10.5051   10.4073   10.9075    8.9204    9.6727    8.7533    9.9505    9.4850   10.3981   11.0145   10.3491    9.9155    8.9625   11.2149    9.1518   10.3210   11.5939    9.7826    9.0181    8.2432   12.9977   10.6690    9.5765   10.9206   11.3214    8.2553   11.4112    9.9999    9.4900    8.4163    9.1059    9.6478   11.6194    9.0909   12.5822    8.1425    8.7822   11.5042    9.6457    9.6380    9.9032   11.7922   10.7940   10.0413   12.3570   10.7393    9.8749   10.1983    8.6931   10.2612    9.3153   10.8040    9.2992   10.1876   10.7394    9.8637   10.3615   10.4954    9.8407    9.1350   10.6395   10.2622    8.6947   11.0142   11.1117   10.2934   10.6024   10.3380   10.4061    9.9728   10.9378   10.0312    8.5148   11.0686    8.1741    9.6788   11.1592    9.2735    9.6642    9.0277   10.1220   10.7770    9.4185    9.0408    7.3796   11.0752    9.1033   10.4945    8.5843   10.1187   11.6980    8.7078    9.8698   10.5930    8.5916    9.5874   11.5257   11.1683   10.9094    9.9948    9.8059    7.7901   10.4807    9.6528   10.2753   10.9207    9.7547   10.8426   10.0135   11.1747    8.7994    9.4231   10.4839   10.1385   10.3532   10.8869   10.2550   11.0227   12.0223   12.8215    8.3165   10.4234    9.9994    7.9727    9.3514    9.5994   10.1976   10.0804    8.7336    9.0421    9.4770    9.2545   11.1237   10.3514    9.1426   11.2916   11.9781    9.0629
 
