# Supplementary material for: Inclusive Composite Interval Mapping of QTL by Environment Interactions in Biparental Populations
Source: PLoS One. 2015 Jul 10;10(7):e0132414. doi: 10.1371/journal.pone.0132414 (PMC4498613; doi:10.1371/journal.pone.0132414)
Supplement: S2 File — (ZIP) [file pone.0132414.s002.zip › F2 population/e=1/run_00119.met]

!**********************Note: lines staring with "!" are remarks and will be ignored in the program********************
!*********************************General Information**********************************
!Assuming F1 = P1 x P2, populations available in QTL IciMapping are: 
!  1, P1BC1F1 = P1 x F1, the first backcrossing where P1 is used as the recurrent parent;
!  2, P2BC1F1 = P2 x F1, the first backcrossing where P2 is used as the recurrent parent;
!  3, F1DH, F1-derived doubled haploids; 
!  4, RIL or F1RIL, recombination inbred lines through the repeated selfing of F1;
!  5, P1BC1RIL, recombination inbred lines through the repeated selfing of P1BC1F1;
!  6, P2BC1RIL, recombination inbred lines through the repeated selfing of P2BC1F1;
!  7, F2, the selfing generation of F1;
!  8, F3, the selfing generation of F2;
!  9, P1BC2F1, the second backcrossing where P1 is used as the recurrent parent; 
! 10, P2BC2F1, the second backcrossing where P2 is used as the recurrent parent;
! 11, P1BC2RIL, recombination inred lines through the repeated selfing of P1BC2F1; 
! 12, P2BC2RIL, recombination inred lines through the repeated selfing of P2BC2F1; 
! 13, P1BC1F2, the selfing generation of P1BC1F1; 
! 14, P2BC1F2, the selfing generation of P2BC1F1; 
! 15, P1BC2F2, the selfing generation of P1BC2F1; 
! 16, P2BC2F2, the selfing generation of P2BC2F1; 
! 17, P1BC1DH, P1BC1F1-derived doubled haploids; 
! 18, P2BC1DH, P2BC1F1-derived doubled haploids; 
! 19, P1BC2DH, P1BC2F1-derived doubled haploids; 
! 20, P2BC2DH, P2BC2F1-derived doubled haploids; 
   7      !Mapping Population (see remarks above)
   2      !Mapping Function (1 for Kosambi; 2 for Haldane; 3 for Morgan)
   2      !Marker Space Type (1 for intervals; 2 for positions)
   1      !Marker Space Unit(1 for centiMorgans; 2 for Morgan)
   6      !Number of Chromosomes (or Linkage Groups)
 200      !Size of the mapping population
   1      !Number of environments
 
!***************************************** Chromosomes and Linkage Maps **********************************************
!Chromosome                 NumMarkers
-CH1                        16
-CH2                        16
-CH3                        16
-CH4                        16
-CH5                        16
-CH6                        16
!Linkage map (Marker name followed by position or the interval length)
 MK-1-1                1     0.000
 MK-1-2                1    10.000
 MK-1-3                1    20.000
 MK-1-4                1    30.000
 MK-1-5                1    40.000
 MK-1-6                1    50.000
 MK-1-7                1    60.000
 MK-1-8                1    70.000
 MK-1-9                1    80.000
 MK-1-10               1    90.000
 MK-1-11               1   100.000
 MK-1-12               1   110.000
 MK-1-13               1   120.000
 MK-1-14               1   130.000
 MK-1-15               1   140.000
 MK-1-16               1   150.000
 MK-2-1                2     0.000
 MK-2-2                2    10.000
 MK-2-3                2    20.000
 MK-2-4                2    30.000
 MK-2-5                2    40.000
 MK-2-6                2    50.000
 MK-2-7                2    60.000
 MK-2-8                2    70.000
 MK-2-9                2    80.000
 MK-2-10               2    90.000
 MK-2-11               2   100.000
 MK-2-12               2   110.000
 MK-2-13               2   120.000
 MK-2-14               2   130.000
 MK-2-15               2   140.000
 MK-2-16               2   150.000
 MK-3-1                3     0.000
 MK-3-2                3    10.000
 MK-3-3                3    20.000
 MK-3-4                3    30.000
 MK-3-5                3    40.000
 MK-3-6                3    50.000
 MK-3-7                3    60.000
 MK-3-8                3    70.000
 MK-3-9                3    80.000
 MK-3-10               3    90.000
 MK-3-11               3   100.000
 MK-3-12               3   110.000
 MK-3-13               3   120.000
 MK-3-14               3   130.000
 MK-3-15               3   140.000
 MK-3-16               3   150.000
 MK-4-1                4     0.000
 MK-4-2                4    10.000
 MK-4-3                4    20.000
 MK-4-4                4    30.000
 MK-4-5                4    40.000
 MK-4-6                4    50.000
 MK-4-7                4    60.000
 MK-4-8                4    70.000
 MK-4-9                4    80.000
 MK-4-10               4    90.000
 MK-4-11               4   100.000
 MK-4-12               4   110.000
 MK-4-13               4   120.000
 MK-4-14               4   130.000
 MK-4-15               4   140.000
 MK-4-16               4   150.000
 MK-5-1                5     0.000
 MK-5-2                5    10.000
 MK-5-3                5    20.000
 MK-5-4                5    30.000
 MK-5-5                5    40.000
 MK-5-6                5    50.000
 MK-5-7                5    60.000
 MK-5-8                5    70.000
 MK-5-9                5    80.000
 MK-5-10               5    90.000
 MK-5-11               5   100.000
 MK-5-12               5   110.000
 MK-5-13               5   120.000
 MK-5-14               5   130.000
 MK-5-15               5   140.000
 MK-5-16               5   150.000
 MK-6-1                6     0.000
 MK-6-2                6    10.000
 MK-6-3                6    20.000
 MK-6-4                6    30.000
 MK-6-5                6    40.000
 MK-6-6                6    50.000
 MK-6-7                6    60.000
 MK-6-8                6    70.000
 MK-6-9                6    80.000
 MK-6-10               6    90.000
 MK-6-11               6   100.000
 MK-6-12               6   110.000
 MK-6-13               6   120.000
 MK-6-14               6   130.000
 MK-6-15               6   140.000
 MK-6-16               6   150.000
!*********************************** Marker Types ********************************************************************
!Co-dominant marker: When heterozygote F1 is present, P1 is coded as 2, F1 is coded as 1, and P2 is coded as 0; Otherwise, P1 is coded as 2, and P2 is coded as 0. 
!Dominant marker: When heterozygote F1 is present, P1 and F1 are coded as 12, and P2 is coded as 0; Otherwise, P1 is coded as 2, and P2 is coded as 0.  
!Recessive markers: When heterozygote F1 is present, P1 is coded as 2, and F1 and P2 are coded as 10; Otherwise, P1 is coded as 2, and P2 is coded as 0. 
!Missing marker is coded as -1. 
 MK-1-1                 1   1   1   0   0   2   1   1   2   1   1   1   1   1   1   1   1   1   2   0   2   1   2   1   1   1   1   0   0   1   1   0   1   1   1   2   0   1   1   2   1   1   2   1   2   2   1   2   2   1   2   1   1   2   2   1   1   0   1   0   1   2   2   1   2   1   2   1   2   0   0   2   0   1   1   1   1   2   1   1   1   1   1   2   1   0   1   0   2   2   1   1   1   0   0   0   1   1   1   1   0   1   0   0   2   1   2   0   2   2   2   2   1   1   0   1   1   2   0   2   1   0   1   1   1   1   1   1   1   1   0   1   2   0   0   0   2   1   1   0   0   1   0   1   0   2   1   1   2   1   0   1   0   1   1   2   1   1   2   1   1   1   1   1   1   2   1   0   1   1   2   1   1   0   2   1   1   2   0   0   0   0   1   2   1   0   2   1   1   0   1   2   1   1   2   0   2   0   2   1
 MK-1-2                 1   1   1   0   0   2   1   2   1   2   1   1   1   1   1   1   1   1   2   0   2   1   2   1   0   1   1   0   0   1   1   1   1   1   1   1   0   1   0   2   1   1   1   1   2   2   1   2   2   1   1   1   1   2   2   0   2   1   1   0   1   1   2   1   2   1   2   1   2   0   0   2   0   1   1   1   2   1   1   1   1   1   1   2   1   1   1   1   2   2   1   1   1   0   0   1   1   0   0   0   0   0   0   0   2   1   2   0   2   0   2   2   1   2   0   1   1   2   0   2   1   0   1   1   1   1   1   1   2   0   1   1   2   0   1   0   2   1   1   0   0   1   0   1   1   2   1   1   2   1   0   1   0   1   1   2   1   1   2   1   2   1   1   1   1   2   1   0   1   2   2   0   1   0   2   1   1   2   0   0   0   0   1   2   1   0   2   1   1   0   1   2   1   0   2   0   2   0   1   1
 MK-1-3                 1   1   1   0   1   2   1   2   1   2   1   1   1   1   1   1   1   2   2   0   2   1   2   1   0   1   1   0   0   1   1   1   1   1   1   1   1   1   0   2   0   1   1   1   2   2   1   2   2   2   0   1   1   2   1   0   1   2   1   1   2   1   2   2   2   1   2   1   2   0   1   2   0   2   1   1   1   1   1   1   1   1   1   2   1   1   1   1   1   2   1   2   1   1   0   1   1   0   0   0   0   0   0   0   2   2   2   0   2   0   1   2   0   2   0   1   2   2   0   2   1   0   1   1   1   0   2   1   2   0   1   1   2   0   1   0   1   1   1   0   0   1   0   1   1   2   1   1   2   1   0   1   0   1   2   2   0   1   1   1   2   1   0   1   1   1   1   0   1   2   2   0   1   0   2   1   1   1   0   0   0   0   1   2   1   0   1   1   1   0   1   2   0   0   2   0   2   0   1   1
 MK-1-4                 0   1   1   0   2   2   1   2   1   2   1   1   1   1   1   1   1   2   2   1   2   2   2   1   0   1   1   0   0   0   0   1   1   1   1   1   1   0   1   2   0   1   1   0   2   2   0   2   2   2   0   1   1   2   1   2   1   2   1   1   2   1   1   2   2   1   2   1   2   1   1   2   0   2   1   1   1   1   1   1   1   1   1   1   1   2   2   1   1   1   1   2   1   2   1   0   1   0   0   0   1   0   0   1   1   2   2   0   2   0   0   2   0   2   0   1   2   2   0   2   0   0   1   1   1   0   2   1   2   0   1   1   2   0   1   1   1   1   1   1   0   2   0   1   1   2   1   1   2   0   0   1   0   1   2   2   0   1   1   1   2   1   0   1   1   1   1   0   1   2   2   0   1   0   2   1   1   1   0   0   0   0   1   2   1   0   1   1   0   0   2   1   0   0   2   0   2   0   1   1
 MK-1-5                 0   1   2   0   1   2   1   2   1   2   1   1   1   1   1   1   1   1   1   1   2   2   2   1   0   1   1   0   0   0   0   1   1   2   1   1   0   0   1   2   0   1   2   0   2   2   0   2   2   2   1   1   1   1   1   2   1   2   1   0   2   1   1   1   2   1   2   1   1   0   2   2   0   2   1   1   1   1   1   0   1   0   1   1   1   2   1   1   1   0   1   2   1   1   1   0   1   0   0   0   1   0   1   1   1   2   2   1   2   0   0   2   0   2   0   1   1   2   0   2   1   0   1   1   1   0   2   0   1   0   0   1   2   0   1   1   1   1   1   1   0   2   0   1   1   2   1   1   1   0   0   0   1   1   2   2   0   1   1   1   2   1   0   2   1   1   1   1   1   2   2   0   2   0   1   1   1   2   1   0   0   0   1   2   1   0   1   1   0   0   2   1   0   1   2   0   2   0   1   1
 MK-1-6                 0   1   2   0   1   2   1   2   1   2   1   1   1   1   0   1   1   1   1   1   2   2   1   1   0   2   1   0   0   0   0   1   2   2   2   1   0   0   1   2   0   1   2   0   2   2   1   2   2   2   1   2   1   1   1   2   1   2   1   0   2   1   2   1   1   1   2   1   1   0   2   1   0   2   1   1   1   1   1   1   1   0   1   1   1   2   1   2   1   0   0   2   1   1   1   0   0   1   1   0   1   0   1   1   1   2   2   1   1   0   0   2   0   1   0   2   0   2   0   2   1   0   1   1   1   0   2   0   1   1   0   1   2   0   2   1   2   2   1   1   0   2   0   1   1   2   1   1   1   0   1   1   1   1   2   2   0   1   1   1   2   1   0   1   1   1   2   1   1   2   2   0   2   1   1   1   1   1   1   0   0   0   1   2   1   0   1   1   0   1   1   1   0   1   2   0   1   0   1   1
 MK-1-7                 0   0   2   0   1   1   1   2   1   2   1   1   2   1   0   1   1   1   1   2   2   2   1   1   0   2   1   0   0   1   0   1   2   2   2   1   0   0   1   1   0   1   2   0   2   2   2   2   2   2   1   1   2   1   1   2   1   2   1   0   2   1   2   1   1   1   2   1   2   0   2   1   0   2   2   0   1   2   1   1   1   0   1   1   1   2   1   2   0   1   0   1   0   1   1   0   0   1   1   0   1   0   0   0   2   2   2   1   2   1   0   2   0   1   1   2   0   2   0   2   1   0   0   1   1   0   2   0   1   1   0   1   2   0   2   1   2   1   0   1   0   2   0   1   1   2   1   2   2   0   1   1   1   1   2   2   0   1   1   1   1   0   0   1   2   1   2   1   1   2   2   0   2   1   1   1   1   1   1   0   0   0   1   2   0   0   0   1   0   1   1   1   0   0   2   0   1   0   1   1
 MK-1-8                 0   0   2   0   1   1   1   2   1   2   2   1   2   1   1   0   1   1   1   2   2   2   1   1   0   2   1   0   0   1   0   1   2   2   2   1   1   0   1   1   0   0   1   0   1   2   2   2   1   2   1   1   2   1   1   2   1   1   0   0   2   1   1   1   1   1   2   1   1   0   2   1   1   2   2   0   1   2   1   1   1   0   1   1   1   2   0   2   0   2   0   1   1   1   1   0   0   1   1   0   1   0   0   1   2   2   2   1   1   0   0   2   0   1   1   2   1   2   1   2   2   1   0   1   1   1   2   0   1   1   0   1   1   1   1   1   1   1   0   1   0   1   0   2   1   2   1   2   1   0   1   1   1   1   1   2   1   1   1   0   2   0   0   1   2   1   2   1   1   2   2   0   2   1   0   1   1   1   1   0   0   0   1   2   0   0   0   0   0   1   1   1   0   0   2   0   0   0   1   1
 MK-1-9                 0   1   2   0   1   1   1   2   1   2   2   1   1   1   1   0   1   1   0   2   2   2   1   1   0   2   1   0   0   1   0   1   2   2   2   1   1   0   1   1   1   0   1   1   1   2   2   2   1   2   1   1   2   1   1   2   1   1   0   0   2   1   1   1   1   0   2   0   1   0   2   1   1   2   2   0   0   2   1   1   0   0   1   1   1   2   0   1   1   1   0   1   1   1   1   0   0   0   1   0   1   0   0   1   2   2   2   1   1   0   0   1   0   1   1   2   1   2   2   2   2   0   0   1   1   1   2   0   1   1   0   1   1   1   1   1   2   1   1   1   0   2   0   1   0   2   1   2   1   1   1   1   1   1   0   2   1   1   1   0   2   0   0   1   2   1   2   1   2   2   2   0   2   1   0   1   1   1   1   1   0   1   1   1   0   0   0   2   0   1   1   1   0   0   2   0   0   0   1   1
 MK-1-10                0   1   2   1   1   1   1   2   1   2   2   1   1   1   1   0   1   1   0   1   2   1   1   1   0   2   1   0   0   1   0   1   2   1   1   1   1   0   1   1   1   0   1   1   1   2   2   2   1   0   0   2   2   1   1   2   1   1   0   0   2   0   1   1   0   0   1   0   1   0   2   1   1   2   2   0   1   2   1   2   0   0   0   1   1   2   0   1   1   1   0   1   1   1   1   0   0   0   0   0   1   1   1   1   2   2   2   1   1   0   0   1   0   1   1   2   1   2   2   2   2   1   0   1   1   1   2   0   1   1   1   1   1   0   1   1   2   1   1   1   0   2   1   1   0   1   2   1   1   1   2   2   1   0   1   2   1   1   1   1   2   2   0   1   2   1   2   1   2   2   1   0   2   1   0   2   1   1   1   1   0   1   1   1   1   1   1   2   0   1   1   1   0   0   2   0   0   0   1   1
 MK-1-11                0   1   1   1   1   1   1   2   0   1   1   1   1   1   0   0   1   1   0   1   2   1   1   1   0   2   1   0   0   1   0   1   2   2   1   1   0   1   1   1   1   0   1   2   2   1   2   2   1   0   0   2   2   1   1   2   1   1   0   1   1   0   1   1   0   0   1   1   1   0   1   1   2   2   2   0   2   2   1   2   0   0   0   1   1   2   1   1   2   1   0   0   0   1   1   0   0   0   0   0   1   1   1   2   2   2   2   1   1   0   1   1   0   1   1   2   1   2   2   2   2   1   0   1   2   1   2   0   1   1   1   1   0   1   1   1   2   1   1   1   1   2   1   1   0   0   1   2   1   1   2   2   1   1   1   2   2   1   1   2   2   2   0   1   2   1   2   1   1   1   1   0   2   1   0   2   1   1   1   1   0   1   1   1   1   2   1   2   0   1   1   1   0   0   2   1   0   0   1   2
 MK-1-12                1   0   1   1   1   1   1   2   0   1   2   0   1   1   0   0   2   1   0   2   2   1   2   1   0   2   1   0   0   1   0   1   2   1   1   1   0   0   1   1   1   0   1   2   2   1   2   2   1   0   0   2   2   1   1   2   1   1   0   1   1   1   1   1   0   0   1   1   1   1   1   1   1   2   2   0   2   2   1   2   0   0   0   1   1   1   1   2   2   1   0   0   0   1   1   0   0   0   0   0   1   1   1   2   2   2   2   1   1   0   1   1   1   0   0   2   1   2   2   1   2   1   0   1   2   1   2   0   1   1   1   2   0   1   1   1   2   1   1   1   1   2   0   2   0   0   1   2   1   1   2   2   2   1   1   2   2   1   1   2   2   2   0   1   2   1   2   1   1   1   1   1   1   1   0   2   1   1   1   1   1   1   1   1   1   2   0   2   0   1   1   1   0   0   2   1   1   0   0   2
 MK-1-13                1   1   1   2   1   0   1   1   0   1   2   1   1   1   0   0   1   1   1   2   1   1   2   1   0   2   1   0   0   1   0   1   2   1   1   1   0   0   1   2   1   1   1   2   2   1   1   2   1   0   1   2   2   1   1   2   1   1   0   2   1   1   1   1   0   0   1   1   1   0   2   1   1   2   2   0   2   2   1   2   0   0   0   1   1   1   2   2   2   1   1   0   0   1   1   0   1   0   0   0   1   1   1   2   2   2   2   0   1   0   1   1   1   0   0   2   1   2   1   1   2   1   0   1   2   1   2   0   1   1   1   2   0   1   1   1   1   1   1   1   2   1   1   2   0   0   2   2   1   1   2   2   2   1   1   2   2   1   1   2   2   2   1   1   2   1   2   1   1   0   2   1   2   1   1   2   1   1   1   1   1   2   0   1   2   2   0   2   0   0   1   2   1   1   2   1   1   0   0   2
 MK-1-14                2   0   1   2   1   0   2   2   0   1   2   1   1   1   0   0   1   1   1   2   1   0   2   1   0   2   1   0   0   1   0   1   2   1   1   2   1   0   0   1   1   1   1   1   2   1   1   2   1   0   1   2   2   0   1   1   0   1   0   2   1   1   0   1   0   0   1   1   0   0   2   1   1   2   1   0   2   2   1   2   0   1   0   1   1   1   2   2   2   1   1   0   0   2   2   1   0   1   0   1   1   1   1   2   2   2   2   0   1   0   1   1   1   0   0   2   1   2   0   1   2   1   0   1   2   1   2   0   1   1   1   2   0   2   1   2   1   1   1   1   2   2   2   2   0   0   2   2   1   1   2   2   2   1   0   2   2   1   1   2   1   1   1   1   2   1   2   1   1   0   1   1   1   1   1   2   1   1   1   1   1   2   0   0   2   2   1   1   1   0   1   2   1   1   2   1   1   1   1   2
 MK-1-15                2   0   1   2   1   0   2   2   0   0   2   1   1   1   1   0   1   1   1   2   1   0   2   1   0   2   1   1   0   1   0   0   2   1   1   2   0   0   0   0   1   1   1   1   2   1   1   2   1   0   1   2   2   0   1   1   1   1   0   2   1   1   0   1   0   0   1   1   0   1   2   1   1   2   1   0   2   2   1   2   0   1   0   1   0   1   2   1   1   1   1   0   0   2   2   1   0   1   0   1   1   2   1   2   2   2   2   0   1   1   1   1   1   0   1   1   2   2   0   0   2   2   0   1   2   2   2   0   1   1   1   2   1   2   1   2   1   1   1   1   2   2   1   2   2   0   1   1   1   1   2   2   2   1   0   2   2   0   1   1   1   1   1   1   1   1   1   2   1   1   1   1   1   1   1   2   1   1   1   1   1   1   1   0   2   1   1   1   1   0   1   2   1   1   1   2   0   1   1   1
 MK-1-16                2   1   1   2   1   0   2   2   0   0   2   1   1   1   1   0   1   2   2   2   1   1   2   0   0   2   1   1   1   0   0   0   2   1   0   2   0   0   1   1   1   1   1   1   2   1   1   2   1   1   1   2   2   0   2   1   1   1   0   2   2   1   0   1   0   0   1   1   1   1   2   1   1   1   1   0   2   2   1   2   0   1   1   1   0   1   2   0   0   2   1   0   0   2   2   1   0   1   0   1   1   2   1   0   2   2   2   0   1   1   1   1   1   0   2   1   2   2   0   0   2   2   0   1   2   0   2   0   1   1   1   2   1   2   1   2   1   1   2   1   2   2   1   2   2   0   1   1   1   1   1   2   1   2   0   2   2   0   1   1   1   1   1   0   1   1   1   2   1   1   2   1   1   1   2   1   1   1   1   1   1   1   1   0   2   1   1   1   1   0   0   2   2   2   1   2   0   1   1   0
 MK-2-1                 2   2   2   1   1   1   0   2   1   1   0   1   1   0   0   1   0   2   1   2   1   1   2   2   1   0   1   2   1   0   0   1   1   0   0   2   2   0   1   1   0   2   1   1   1   2   0   2   1   2   1   0   2   0   2   2   1   1   0   1   1   0   1   0   1   1   1   0   1   2   1   1   0   0   1   1   2   0   2   1   1   1   1   2   2   2   0   1   1   2   1   0   2   2   1   1   1   2   0   1   1   1   2   2   0   0   1   0   0   1   1   0   0   1   1   0   1   0   0   0   0   2   2   1   1   1   2   2   1   0   2   1   1   1   0   1   0   2   0   0   2   1   1   1   0   0   1   2   1   0   2   2   1   2   1   1   1   1   2   0   1   2   1   1   0   1   2   1   0   1   1   0   1   1   0   1   1   2   1   0   0   2   1   0   0   1   0   1   2   1   0   1   1   0   0   0   1   1   0   1
 MK-2-2                 2   2   2   1   1   0   0   2   1   1   0   1   0   0   0   0   1   2   1   2   2   1   2   2   1   0   1   2   1   0   0   0   1   0   1   1   2   0   1   1   0   2   1   1   1   2   0   1   1   2   1   1   2   1   2   2   1   1   1   1   1   0   1   0   1   2   1   0   1   1   1   1   0   1   1   1   2   0   2   1   1   1   1   2   2   2   0   1   1   2   1   0   2   1   1   1   1   2   0   1   1   1   2   2   2   0   1   0   0   1   1   0   2   2   2   0   1   0   0   0   0   2   2   1   1   1   2   2   2   0   2   1   1   1   0   1   0   2   1   0   2   1   1   1   0   0   1   2   0   0   2   2   2   2   1   1   1   1   2   0   1   2   1   2   0   1   1   1   0   2   0   0   1   1   0   1   1   2   1   0   0   2   2   0   0   1   0   1   2   1   0   1   1   1   0   0   1   1   0   2
 MK-2-3                 2   2   2   1   0   0   0   2   1   1   0   0   0   0   0   0   1   2   1   1   2   2   2   2   1   1   1   1   1   0   0   0   1   0   1   1   2   0   2   1   0   2   1   1   1   2   0   1   1   2   1   1   2   1   2   2   1   1   1   1   1   0   1   0   1   2   1   1   1   1   1   0   0   1   1   0   2   0   2   1   1   1   1   1   1   2   1   1   1   2   1   1   2   1   1   1   1   2   0   1   1   1   2   2   2   0   1   0   0   1   1   0   1   2   2   0   1   0   0   0   0   2   1   1   1   1   2   2   2   0   2   1   1   1   0   1   0   2   1   0   2   1   1   1   0   0   2   2   0   0   2   1   2   2   1   1   1   1   2   0   1   1   1   2   0   1   2   1   1   2   1   0   0   1   0   1   2   2   1   0   0   2   2   0   1   1   0   1   2   1   1   1   1   2   0   0   1   1   0   2
 MK-2-4                 1   2   2   1   0   0   0   2   1   1   0   0   0   0   0   0   1   2   1   1   1   2   2   2   1   1   1   2   1   0   0   0   1   0   2   1   1   0   1   1   0   2   1   1   1   2   0   1   1   2   1   1   1   1   1   2   1   1   1   1   1   0   1   0   1   1   1   1   1   1   2   0   0   1   1   0   1   0   2   1   1   0   2   2   1   1   1   1   1   2   1   1   2   1   1   1   1   2   0   2   1   1   2   2   2   1   1   0   1   1   1   0   0   2   2   0   1   0   0   0   1   2   1   1   1   1   2   1   2   0   2   1   1   1   1   1   0   2   1   0   2   1   1   1   0   0   2   2   0   0   2   1   2   2   1   1   1   1   2   0   1   1   1   2   0   1   1   1   0   2   1   0   0   2   0   1   1   2   1   0   1   2   2   0   1   1   0   1   2   1   1   2   0   2   0   1   0   0   0   2
 MK-2-5                 1   2   1   2   2   0   0   2   2   1   1   0   0   0   0   1   1   2   1   0   1   1   1   2   2   1   1   2   1   0   0   0   1   0   2   1   1   0   1   1   0   2   1   1   1   2   0   1   1   2   2   1   0   1   1   2   1   1   1   2   1   0   1   0   1   1   2   1   1   1   2   1   0   1   1   0   1   0   2   1   1   0   2   1   1   1   1   2   1   1   1   1   2   0   1   1   1   2   0   1   1   1   2   2   2   1   1   0   1   1   1   0   0   2   2   0   1   1   0   1   1   2   2   1   1   1   1   1   1   0   2   1   1   1   1   1   0   2   0   0   2   1   0   1   0   0   2   2   0   0   2   1   2   2   0   1   1   2   2   1   1   1   1   2   0   0   1   1   1   2   1   0   0   2   0   1   1   2   1   1   1   2   2   0   1   1   0   1   2   1   1   2   0   2   0   1   0   0   0   2
 MK-2-6                 1   2   1   1   2   0   0   2   2   1   1   0   0   0   0   0   1   2   2   0   1   2   1   2   1   1   1   2   1   0   0   0   1   0   2   1   1   1   1   1   1   2   1   1   1   1   0   1   1   2   2   1   0   1   1   2   1   1   1   2   1   1   0   1   1   1   2   1   1   1   2   1   0   1   1   0   1   0   2   1   0   0   2   2   1   1   1   2   1   1   1   1   1   0   2   1   1   2   0   1   1   1   2   2   2   1   2   1   1   2   1   0   0   2   2   0   1   1   0   1   1   2   1   1   1   1   1   1   1   0   2   1   2   0   1   1   0   2   0   0   2   1   0   1   0   1   2   2   0   0   1   1   2   2   0   1   1   2   2   1   1   2   1   2   1   0   1   1   1   2   1   0   0   1   0   0   1   2   1   1   1   2   2   0   1   0   0   1   2   1   1   2   0   2   0   1   0   0   0   2
 MK-2-7                 1   2   2   1   2   0   1   1   2   1   1   0   1   0   0   0   2   2   2   0   1   2   1   2   1   1   1   2   1   0   2   1   1   0   2   1   1   1   1   1   1   2   0   1   1   1   0   0   1   2   2   1   1   1   1   2   2   1   1   2   2   1   0   2   0   1   1   1   1   1   2   1   0   1   1   1   1   0   1   1   0   0   2   2   1   1   1   1   1   1   1   2   0   0   2   1   0   2   0   1   1   1   2   2   1   1   2   1   0   2   1   0   1   2   2   0   1   1   0   1   1   2   1   1   1   1   1   1   1   0   2   1   2   0   1   1   1   2   0   1   2   1   0   1   0   1   2   2   1   0   1   1   2   2   0   1   2   2   2   1   1   2   1   2   1   0   1   0   1   1   1   0   1   1   1   0   1   2   1   1   1   2   1   0   1   1   1   0   2   1   1   1   0   2   0   1   0   0   0   2
 MK-2-8                 1   2   2   1   2   0   1   0   2   2   0   0   1   0   1   0   0   1   2   0   1   2   0   2   1   1   1   2   2   0   2   1   1   0   1   1   1   1   1   1   1   1   0   1   1   1   0   0   0   2   1   1   1   0   0   2   2   1   1   2   1   1   0   2   0   1   1   1   1   1   1   1   0   1   1   1   1   0   1   1   1   0   2   1   1   1   1   1   1   2   1   2   1   1   2   2   0   2   0   0   1   1   2   2   1   1   1   1   0   2   1   0   1   1   2   0   2   1   0   1   1   2   1   1   1   1   1   1   1   0   1   1   2   0   1   0   2   2   1   1   2   1   0   1   0   1   1   2   1   0   1   1   2   2   1   0   2   2   2   1   1   1   1   2   1   0   1   0   1   1   1   0   1   1   1   0   1   2   1   2   1   2   1   0   1   2   1   0   2   1   1   0   0   2   0   1   0   0   0   2
 MK-2-9                 1   2   2   1   2   0   1   0   2   2   0   0   1   0   1   0   0   1   2   0   1   1   0   2   1   2   1   2   2   1   2   1   1   0   1   1   1   1   0   1   1   1   0   0   1   2   0   0   0   2   1   1   1   0   0   2   2   1   1   2   1   1   0   2   0   1   1   1   1   1   1   1   0   1   1   1   1   0   0   1   0   1   2   0   1   1   1   1   1   1   2   2   2   1   1   2   0   2   0   0   1   1   1   2   1   1   0   1   1   2   1   0   1   1   2   0   2   1   0   1   1   2   1   1   1   1   1   1   0   0   1   1   1   0   1   0   2   2   1   1   2   1   0   1   1   2   1   2   1   0   1   1   2   2   1   1   1   2   2   1   1   1   1   2   1   0   1   0   1   1   0   0   1   1   1   0   1   2   1   0   1   2   1   1   1   2   1   0   2   2   1   0   0   2   0   1   1   1   0   2
 MK-2-10                1   2   2   0   2   0   1   0   2   2   0   0   1   0   0   0   0   1   2   0   1   1   0   2   1   2   1   2   2   1   2   2   2   1   1   0   1   1   0   2   1   1   0   0   1   2   1   0   0   2   1   1   1   1   1   2   1   1   2   2   1   1   0   1   0   0   1   1   1   1   1   1   0   0   0   1   1   0   1   0   0   1   1   0   1   1   2   1   1   1   2   2   2   1   1   1   0   2   1   0   2   1   1   2   1   1   0   1   1   2   1   0   1   1   1   0   2   1   1   1   1   2   1   1   1   0   1   1   0   0   0   1   1   0   1   1   1   2   1   1   2   1   0   0   0   1   1   2   1   1   0   2   1   2   1   1   1   1   2   1   2   1   1   2   1   0   1   0   1   1   1   0   1   1   0   0   1   1   1   0   1   2   1   1   1   2   1   1   2   1   1   0   0   2   0   1   1   2   0   2
 MK-2-11                0   2   2   0   1   0   1   0   2   1   0   0   1   0   0   1   0   1   2   0   1   1   0   1   1   2   1   2   2   1   2   1   2   0   1   0   1   1   0   2   1   0   0   0   1   1   1   0   0   2   1   1   2   1   1   2   1   1   2   1   1   0   0   1   0   0   1   1   1   1   1   1   0   0   0   1   2   0   1   0   0   1   1   0   1   1   2   1   1   1   2   2   2   1   1   1   0   2   1   1   2   1   1   2   0   2   0   1   1   2   2   0   2   1   1   0   1   1   1   2   1   2   1   1   1   0   1   0   0   0   0   1   1   0   1   1   1   2   1   1   2   1   1   0   0   1   1   2   1   1   0   2   0   1   1   0   1   1   2   1   2   1   1   2   1   1   1   0   1   1   1   0   1   1   1   0   1   1   2   0   1   2   2   0   1   2   1   1   1   1   1   0   1   2   0   1   1   2   1   2
 MK-2-12                0   2   2   0   1   1   1   0   1   1   0   0   1   1   0   1   0   1   1   1   1   1   0   1   1   2   1   1   2   1   1   1   2   1   1   0   1   1   0   2   1   0   1   0   1   1   2   0   1   2   1   1   2   2   1   2   1   1   2   1   2   0   0   1   1   0   1   2   0   1   2   1   1   0   0   1   2   0   1   0   0   1   1   0   2   1   2   1   1   1   2   2   2   0   2   1   0   1   1   1   2   1   1   2   0   2   0   1   0   2   2   0   2   1   1   0   0   1   1   2   1   2   1   1   1   0   1   0   0   0   0   1   1   0   1   1   1   2   1   1   1   1   1   0   0   1   1   2   1   2   0   2   0   1   1   0   2   1   1   1   2   0   1   2   1   2   1   1   1   1   1   1   2   1   1   1   1   1   1   0   1   2   2   0   1   2   1   1   1   1   1   0   1   1   0   1   1   2   1   2
 MK-2-13                0   1   2   0   1   1   2   0   1   1   0   0   0   1   0   2   0   2   1   1   2   1   0   0   1   2   1   1   1   1   1   2   2   1   1   0   1   1   0   2   1   1   1   0   1   1   2   0   1   2   1   1   1   2   1   2   1   1   2   1   2   0   1   1   1   0   1   2   0   1   2   1   1   0   0   1   2   0   1   0   0   1   2   0   2   1   1   0   1   2   2   2   2   0   1   1   0   1   1   2   2   1   1   2   0   2   0   1   0   2   2   0   2   1   1   0   0   1   1   1   1   2   1   1   1   1   1   0   0   1   0   1   1   0   1   1   1   2   1   1   0   1   1   0   0   1   1   1   1   2   0   2   0   1   2   1   2   1   1   1   2   0   1   2   1   2   1   1   1   1   1   0   2   2   1   1   1   1   1   0   1   2   2   0   1   2   2   1   1   1   1   0   2   2   0   1   1   2   1   1
 MK-2-14                0   1   1   0   1   1   2   0   1   1   0   0   0   1   0   1   1   2   1   1   2   1   1   1   0   2   1   1   1   1   1   2   2   1   1   0   2   1   0   2   1   0   1   0   1   1   2   0   1   2   1   1   1   2   1   2   1   1   2   1   2   0   1   1   1   1   1   2   0   1   2   1   1   0   0   0   2   0   1   2   0   1   2   0   2   1   1   0   1   1   2   2   1   0   2   1   0   2   1   2   1   1   1   2   0   2   0   1   0   2   2   0   2   0   1   1   1   1   1   1   1   2   0   1   1   1   1   0   0   1   1   1   1   0   1   1   1   2   1   1   0   1   1   0   0   1   1   1   1   2   0   2   0   1   2   1   2   1   1   1   1   0   1   2   1   2   1   0   1   1   1   0   2   2   1   0   1   1   0   0   1   2   2   0   0   2   1   1   1   1   1   0   2   1   1   1   1   1   1   1
 MK-2-15                0   1   1   0   1   1   2   0   1   1   0   0   0   1   0   1   1   1   1   1   2   1   0   2   0   2   2   1   1   1   0   2   2   1   1   1   2   1   0   2   0   0   2   0   1   1   2   1   1   2   1   0   1   1   1   2   1   1   2   1   1   1   1   1   1   1   1   1   0   1   2   2   1   0   0   0   2   0   1   2   0   2   2   1   1   1   1   0   1   0   1   2   1   0   1   1   0   2   1   2   1   1   2   2   0   1   0   1   0   2   2   0   2   0   1   1   1   0   1   1   0   2   0   1   1   1   2   0   0   1   1   2   1   0   1   1   1   2   1   1   0   1   1   1   0   1   0   1   1   2   0   2   1   1   1   1   2   1   0   1   1   0   1   1   1   2   2   0   1   0   1   0   2   2   1   0   1   1   0   0   1   2   2   1   1   2   1   1   1   1   1   0   2   1   1   1   1   1   1   1
 MK-2-16                0   0   1   0   1   2   2   1   2   1   0   0   1   1   0   1   1   1   1   1   1   1   0   2   1   2   2   1   1   1   1   1   2   1   1   1   2   1   0   2   1   0   2   0   1   1   2   1   1   2   1   0   1   2   0   2   1   1   2   1   1   1   1   1   0   1   1   0   0   1   2   2   1   0   0   0   1   0   1   2   0   2   1   1   1   1   1   0   1   0   1   2   1   1   2   0   0   2   1   2   0   1   2   2   0   1   0   1   0   2   2   0   2   0   1   1   1   0   1   2   0   2   0   1   2   1   2   0   0   1   1   1   2   0   1   1   1   2   1   1   0   0   1   1   1   1   0   2   1   2   0   2   1   1   1   1   2   1   0   1   1   0   1   1   2   1   2   0   1   0   1   0   2   2   1   0   1   1   1   0   1   1   2   1   0   2   1   1   1   1   1   0   1   1   1   1   1   0   1   2
 MK-3-1                 1   1   1   0   1   2   0   1   2   1   0   1   0   1   0   0   0   0   2   2   0   1   2   0   0   2   1   1   0   2   0   2   1   0   2   0   0   2   2   1   1   1   1   2   1   1   2   1   0   1   2   1   2   0   0   1   1   2   2   0   0   2   0   1   2   1   0   2   1   2   1   1   0   0   1   0   1   1   1   0   1   1   1   1   1   1   1   2   2   1   2   2   1   0   1   1   2   1   0   2   0   1   1   2   1   0   1   1   1   0   2   0   1   2   1   2   2   0   1   2   1   1   0   1   0   1   1   1   1   1   0   0   1   0   1   2   1   1   1   2   0   1   1   2   2   1   0   2   0   1   1   2   1   2   1   1   1   1   1   1   1   0   2   1   1   2   1   1   1   2   1   1   1   0   0   1   1   1   1   1   1   1   1   1   1   2   1   2   1   0   2   2   1   1   2   2   2   1   2   2
 MK-3-2                 1   1   1   0   1   1   0   1   2   1   1   1   0   1   0   0   0   0   2   2   0   1   2   0   1   2   1   1   0   2   0   2   1   2   2   1   0   1   2   1   1   1   1   2   1   1   2   1   0   1   2   1   2   0   0   1   1   2   2   1   0   2   0   1   2   1   0   1   1   2   1   1   0   0   1   0   1   1   1   1   0   1   1   1   1   1   1   2   1   1   2   2   1   0   1   1   1   1   0   2   0   1   2   2   2   0   0   1   1   0   1   1   2   2   0   2   1   0   0   2   0   1   0   1   0   1   0   1   1   1   0   0   1   1   2   1   1   1   1   2   0   0   1   0   2   1   0   2   0   1   1   2   1   1   1   2   1   1   1   1   1   0   2   1   1   2   1   0   1   2   1   1   1   0   0   1   1   2   1   1   1   1   1   1   1   2   1   2   1   0   2   2   1   1   2   1   0   1   2   2
 MK-3-3                 1   1   0   1   1   2   0   1   1   1   1   1   0   1   0   1   0   1   2   1   1   1   2   0   1   1   1   1   1   2   0   2   1   1   1   0   0   1   2   1   1   1   1   1   1   1   2   1   0   1   1   1   2   0   0   1   1   2   2   1   1   2   0   1   2   1   0   1   1   2   1   1   0   0   1   0   1   1   1   1   0   1   1   1   1   0   1   2   1   1   2   2   1   0   2   1   1   1   0   2   0   1   2   2   2   0   0   1   1   0   1   1   2   2   0   2   2   0   0   1   0   1   0   1   0   1   0   1   2   1   0   0   1   1   1   1   2   1   1   2   0   0   1   2   2   1   0   2   0   1   1   2   1   1   1   1   1   1   1   1   1   0   1   0   1   2   1   0   1   2   1   1   1   0   0   1   1   2   1   1   1   1   1   1   1   2   2   2   1   0   1   1   1   2   2   1   0   1   2   2
 MK-3-4                 1   1   0   0   1   2   0   1   1   1   1   0   1   0   0   1   0   1   2   1   1   1   2   1   1   1   1   2   1   2   0   2   1   1   0   0   0   1   2   1   1   1   1   1   1   1   2   2   1   1   1   1   2   0   0   2   1   2   2   1   1   2   1   1   2   2   0   1   1   2   1   1   0   0   1   0   1   1   1   0   0   1   2   2   1   0   1   1   2   0   2   2   1   0   2   1   1   1   0   2   0   1   2   2   2   0   0   1   1   0   1   1   2   2   1   2   2   0   0   1   0   1   0   1   1   1   0   1   2   1   0   0   2   1   2   1   2   0   1   2   0   0   1   2   1   1   1   2   0   1   1   2   1   2   0   1   1   1   1   1   1   0   1   0   1   1   1   0   1   2   1   1   1   0   0   1   2   2   2   1   0   1   2   1   1   2   1   2   1   0   2   1   1   2   2   1   0   1   2   2
 MK-3-5                 1   1   0   2   1   2   0   2   1   1   1   1   1   0   0   1   0   1   2   2   1   1   2   0   1   1   2   2   1   2   1   2   2   2   0   0   0   1   2   1   1   2   1   0   2   1   2   2   1   1   1   1   2   0   0   2   1   2   2   1   1   2   1   1   2   2   0   1   1   1   1   0   0   0   1   0   0   1   1   0   1   1   1   2   1   0   0   1   1   0   2   2   1   0   2   2   1   1   1   2   1   1   2   2   2   0   1   1   1   1   1   1   2   2   1   2   2   0   0   1   0   1   0   2   1   1   0   1   2   0   0   0   2   1   1   1   2   0   1   2   0   1   1   2   1   1   1   2   0   1   1   1   1   2   0   1   1   1   1   1   1   0   1   1   1   1   1   0   1   2   1   1   1   0   0   1   1   2   2   1   0   0   2   1   1   2   1   2   1   0   1   1   1   2   1   1   0   1   2   1
 MK-3-6                 1   2   0   2   2   2   0   1   1   1   1   1   2   0   0   1   0   1   2   1   1   1   2   0   1   1   1   2   2   2   1   2   2   1   0   0   0   1   2   2   1   2   1   0   2   1   2   2   1   0   1   1   1   0   0   2   1   1   2   1   1   2   1   1   2   0   0   1   1   1   1   1   0   0   1   0   0   1   1   0   1   1   1   2   1   0   1   1   1   0   2   2   1   0   2   2   1   1   1   2   1   2   1   2   0   0   1   2   1   1   2   1   2   2   1   2   2   1   0   1   0   1   0   2   1   1   0   1   2   0   1   1   2   1   1   1   2   0   1   2   0   1   1   2   1   1   1   1   1   1   1   1   1   2   0   1   1   1   0   1   1   0   1   2   1   1   1   0   1   1   0   1   0   0   0   0   1   1   2   1   0   0   2   1   1   2   2   2   1   0   1   1   1   2   1   1   1   1   2   0
 MK-3-7                 1   2   0   1   2   2   1   1   1   1   1   1   2   0   0   1   0   1   2   1   1   1   2   1   1   0   1   1   2   2   1   2   2   1   0   0   1   2   1   2   1   2   1   0   2   1   1   2   1   0   1   1   0   0   0   2   1   0   2   1   1   2   1   1   2   0   0   1   1   1   1   2   0   0   1   0   0   1   1   0   1   1   1   2   1   1   1   1   1   0   1   2   1   0   2   2   0   1   1   1   1   1   1   2   0   1   0   2   1   1   2   0   2   2   1   1   2   1   0   1   1   1   0   2   1   1   0   1   2   0   1   1   2   1   0   1   2   0   1   2   0   1   1   2   1   1   1   1   2   1   1   1   1   2   0   1   1   1   0   1   1   0   1   2   1   2   0   0   1   1   0   1   0   1   1   0   1   1   2   1   1   0   1   1   2   2   2   2   2   0   2   1   1   2   1   1   1   1   2   0
 MK-3-8                 1   2   0   1   2   2   1   1   1   1   1   1   2   1   0   1   1   1   2   1   1   1   1   1   1   0   1   1   2   1   1   2   2   1   0   0   1   1   1   2   1   1   1   0   2   1   1   2   1   1   1   1   0   0   0   2   0   0   2   1   1   2   1   1   2   0   1   1   1   1   1   2   1   1   2   0   0   1   0   0   1   1   1   2   2   1   1   1   1   0   1   2   1   0   2   2   0   1   1   1   1   1   1   1   0   1   0   2   1   2   2   0   2   2   1   1   1   1   0   1   1   1   0   2   0   1   0   1   2   0   1   1   2   0   0   1   2   0   1   2   0   1   1   1   2   1   2   1   2   1   2   1   1   2   1   2   1   2   0   0   1   0   1   2   1   1   0   0   1   0   0   1   0   0   1   0   1   1   2   1   1   0   1   2   2   2   2   2   2   0   2   1   1   2   1   1   0   1   1   0
 MK-3-9                 1   2   0   1   2   2   1   2   1   1   0   1   2   1   0   1   1   1   2   0   1   2   1   1   1   0   1   1   2   1   1   2   2   1   0   0   1   1   1   2   1   1   1   1   2   1   1   2   1   1   0   1   0   0   0   2   0   1   2   1   1   1   1   1   2   0   1   1   1   1   1   2   1   0   1   0   0   1   1   0   1   2   1   2   1   1   2   1   1   0   1   2   0   0   2   2   1   1   1   1   0   0   1   1   0   1   1   1   2   2   2   0   2   2   1   1   1   1   0   1   1   1   0   2   0   1   0   1   1   0   1   1   2   0   0   1   1   0   1   2   2   1   1   1   2   1   2   2   2   1   2   1   1   2   1   2   1   2   0   0   1   0   1   2   1   1   0   0   1   0   0   1   0   0   1   0   0   1   1   1   2   0   1   2   2   2   2   2   2   1   2   1   1   2   1   1   0   1   1   0
 MK-3-10                1   2   0   1   2   1   0   2   1   2   0   1   2   1   0   1   1   1   2   0   1   2   1   1   1   0   1   1   2   1   2   2   2   1   0   1   1   1   1   2   1   1   1   1   2   1   1   2   1   1   2   1   0   0   0   2   0   1   2   1   1   2   1   2   2   0   1   1   1   1   1   2   1   0   1   0   0   1   1   0   1   2   1   1   2   1   2   1   1   0   2   2   0   0   1   2   1   1   1   0   0   1   1   1   0   1   1   1   2   2   2   0   1   2   1   1   1   1   0   1   1   0   0   2   1   1   0   1   1   1   1   1   2   0   1   0   1   0   1   2   2   1   1   1   2   0   2   2   2   1   2   1   1   2   0   2   1   2   1   0   1   0   1   1   2   1   1   0   1   0   0   1   1   0   1   1   0   1   2   1   2   0   2   2   2   2   2   2   2   1   2   1   1   1   1   1   0   1   1   0
 MK-3-11                1   1   1   1   2   1   0   2   1   2   0   1   2   0   0   1   1   1   2   1   1   2   2   1   1   1   1   1   2   1   2   2   2   1   0   2   1   1   1   2   1   1   0   1   2   1   1   2   1   1   2   1   0   0   0   2   1   0   2   1   1   1   1   2   2   0   1   1   1   1   1   2   1   0   1   0   0   1   1   1   1   2   1   1   2   1   2   1   1   0   2   1   0   0   2   1   1   1   1   0   0   1   1   1   0   1   1   1   2   2   1   0   1   2   1   1   1   1   0   0   1   0   0   2   1   1   0   1   1   1   2   0   1   0   1   0   1   1   1   2   2   1   2   1   2   0   2   2   2   0   2   1   1   2   0   2   1   2   1   0   1   0   1   2   2   1   1   0   1   0   1   1   1   1   1   1   0   1   2   1   2   0   2   2   2   2   1   2   2   1   2   1   1   1   1   1   0   1   0   1
 MK-3-12                1   1   0   1   2   1   0   2   1   2   1   1   2   0   0   1   0   1   2   1   1   2   2   2   2   1   1   1   2   1   2   2   2   0   0   2   1   0   1   2   1   1   1   1   2   1   1   1   1   1   2   1   0   0   1   2   1   0   2   1   1   1   2   2   1   0   0   1   1   0   2   2   1   0   1   0   0   1   1   1   1   2   1   1   2   1   2   1   1   0   2   1   0   0   2   1   1   1   1   0   1   1   1   2   0   1   1   1   2   2   1   0   1   2   2   1   1   1   0   0   1   0   0   2   1   1   0   1   1   1   2   0   1   0   1   0   2   1   1   2   2   1   2   1   2   0   1   2   2   0   1   1   1   2   0   2   1   1   2   0   1   0   1   2   2   1   1   0   1   0   1   1   1   2   0   1   0   1   2   2   2   0   2   1   2   2   1   2   2   1   2   1   1   1   1   2   0   1   0   1
 MK-3-13                1   0   0   1   2   2   1   2   1   2   2   2   2   0   0   1   0   2   2   2   1   2   2   2   2   1   2   0   1   1   2   2   2   0   0   2   1   0   1   2   1   1   1   1   1   2   1   0   1   1   2   1   0   1   1   1   1   1   1   2   2   0   2   2   1   0   0   2   1   0   2   2   1   0   1   0   1   1   1   1   1   2   1   1   2   1   2   1   1   0   2   1   0   1   2   1   1   1   1   0   1   1   1   2   0   1   1   1   1   2   2   1   0   2   2   1   1   1   1   0   2   0   0   2   1   1   0   1   1   0   1   0   1   0   1   0   2   1   1   2   2   1   1   1   2   0   1   1   2   0   1   1   1   2   0   2   1   1   2   0   0   0   0   2   2   1   1   0   1   0   1   1   1   2   0   1   0   0   2   2   1   0   1   1   2   2   0   2   2   1   2   1   1   1   1   2   0   1   0   1
 MK-3-14                1   0   0   2   2   2   1   2   1   2   2   2   2   1   0   1   0   2   2   2   1   2   1   2   2   1   2   0   1   1   2   2   2   0   0   2   1   0   2   2   2   0   1   1   1   2   1   0   1   0   2   0   1   1   1   1   1   1   1   2   2   0   2   1   1   0   0   2   1   0   1   2   1   0   2   0   1   1   1   1   1   2   1   1   1   1   2   1   1   1   2   1   0   1   2   1   1   1   1   0   1   1   1   2   0   1   1   1   1   2   2   0   1   2   2   1   1   1   1   0   2   0   0   1   1   1   0   1   1   0   1   0   1   0   1   1   2   1   1   2   1   2   0   2   2   0   2   1   2   0   1   1   1   2   0   2   1   1   1   0   0   0   1   1   2   1   1   0   1   0   0   1   1   2   0   1   0   0   2   2   1   0   1   2   2   2   0   2   2   1   2   2   1   1   1   1   0   1   0   1
 MK-3-15                1   0   0   2   1   2   1   2   1   2   2   2   1   1   0   1   1   2   2   2   1   2   1   2   2   1   2   0   1   1   2   2   1   0   0   2   1   0   2   2   1   0   0   1   1   2   1   0   1   0   2   1   1   1   1   2   1   2   2   1   2   1   2   2   1   0   1   2   1   0   0   2   1   0   2   1   1   1   1   1   1   2   1   1   0   1   2   1   1   1   2   0   0   1   2   1   1   0   1   0   1   1   1   2   0   1   1   1   1   2   1   0   0   2   2   1   1   1   1   0   2   0   0   1   2   1   0   1   1   0   1   0   1   0   1   1   2   1   2   2   1   2   0   2   2   0   2   1   2   1   2   0   1   1   0   1   1   1   1   0   0   0   0   1   2   1   1   0   1   0   0   1   1   1   0   1   0   0   1   2   0   0   1   2   2   1   0   2   2   1   2   1   1   1   1   0   0   1   0   1
 MK-3-16                1   0   0   1   0   2   1   2   2   2   2   1   1   1   0   1   2   2   2   2   1   2   1   2   2   1   2   0   1   1   2   2   1   0   0   2   1   0   2   1   1   1   0   0   1   2   1   0   1   2   2   1   1   1   1   2   1   1   2   1   1   1   2   1   1   0   1   2   1   0   0   2   1   0   2   2   1   1   1   0   0   2   1   1   0   1   2   0   1   0   2   1   0   1   1   1   1   0   1   0   1   1   1   2   0   1   1   1   1   1   1   0   0   2   2   1   1   1   1   0   2   0   0   0   2   2   0   1   2   0   1   0   2   0   1   0   2   1   2   2   1   2   0   2   2   0   2   1   2   1   2   0   1   1   0   1   1   1   1   0   1   1   2   1   2   1   1   0   1   1   1   1   1   1   0   1   0   0   1   2   0   1   1   2   2   1   0   2   1   1   2   0   1   1   1   0   0   0   0   1
 MK-4-1                 1   1   1   1   1   0   1   2   2   0   0   1   2   0   0   2   1   1   2   1   1   2   1   1   1   0   0   1   0   1   0   1   1   1   2   2   1   0   2   1   0   1   0   0   1   0   2   2   1   0   1   2   0   2   0   1   1   1   2   1   0   1   1   2   1   0   1   0   1   1   0   1   2   1   1   0   1   1   2   1   1   1   2   1   0   1   1   1   0   2   1   1   1   2   0   0   1   0   0   1   1   2   0   2   2   1   1   0   1   1   0   0   1   2   1   0   2   1   2   1   1   1   1   2   0   0   0   2   1   1   1   0   2   1   1   2   1   1   1   1   0   0   1   1   2   0   0   0   1   2   1   1   1   2   2   1   1   1   1   0   1   1   1   1   0   1   1   1   2   0   2   1   1   2   1   2   0   2   2   1   1   1   1   0   2   1   1   0   0   0   1   0   0   2   0   1   2   2   2   0
 MK-4-2                 1   2   1   1   1   0   1   1   2   0   0   1   1   0   1   1   1   1   2   1   1   2   1   1   1   1   0   1   0   2   0   1   1   1   2   1   1   0   2   1   0   2   0   0   1   1   2   2   1   0   1   2   0   2   0   1   1   1   2   1   1   1   1   2   1   0   1   0   1   0   0   1   2   1   0   1   1   1   1   1   1   2   2   1   1   1   1   1   0   1   0   1   1   2   0   0   1   1   0   1   1   2   0   1   2   1   2   0   1   1   0   0   1   2   1   0   2   1   2   1   1   1   2   2   0   0   0   2   1   1   1   0   2   1   2   2   1   1   2   1   0   0   1   1   2   0   0   0   1   1   1   1   1   1   2   1   2   1   1   0   1   1   1   1   0   1   1   1   2   0   1   0   1   2   1   2   0   2   2   0   1   1   2   0   2   1   1   0   0   0   2   0   0   2   0   1   1   2   2   1
 MK-4-3                 1   2   2   1   0   0   2   1   2   0   1   0   1   0   1   1   2   1   0   1   1   2   1   1   0   1   0   1   1   2   0   1   1   1   2   1   1   0   1   1   1   2   1   0   1   1   2   1   1   0   1   2   0   2   0   2   2   1   2   1   0   1   1   2   1   0   1   0   1   0   0   1   2   2   1   1   1   1   1   1   1   2   2   0   1   1   1   1   1   1   1   1   1   2   0   0   1   2   0   2   1   2   0   1   2   1   2   0   1   1   0   0   1   2   1   0   2   1   2   1   1   1   2   2   0   0   0   2   1   1   0   1   2   1   2   2   0   0   2   1   1   0   0   0   1   0   0   0   1   1   1   1   1   2   2   1   2   1   1   0   1   1   1   1   0   1   1   1   1   0   2   0   1   2   1   2   1   1   1   1   0   1   1   1   1   1   1   0   0   0   2   0   1   1   0   1   1   1   2   1
 MK-4-4                 1   2   2   1   0   0   2   1   1   2   1   0   1   0   1   1   2   2   0   1   1   2   1   1   0   0   0   1   1   2   1   1   1   1   2   1   1   0   1   1   1   2   1   1   1   1   2   0   0   0   1   2   0   1   0   2   1   1   2   1   0   1   1   2   1   0   2   0   1   0   0   1   1   2   1   2   1   0   0   1   1   2   2   0   2   1   1   1   1   1   1   1   1   2   0   0   1   2   1   2   1   1   0   1   2   1   1   0   1   1   0   0   1   1   1   0   2   1   2   0   1   1   2   2   0   0   1   2   1   1   0   1   2   1   2   1   0   0   2   1   1   0   0   0   1   1   0   0   1   2   1   1   0   1   2   1   1   1   1   1   0   1   1   1   0   1   2   2   1   0   2   0   0   2   2   2   1   2   1   2   0   1   1   1   0   1   1   0   0   0   2   0   1   1   1   1   1   1   1   1
 MK-4-5                 1   2   2   1   0   0   2   1   1   2   0   1   0   0   0   1   2   1   0   1   1   2   1   1   1   0   0   1   1   2   1   1   1   1   2   1   1   0   2   1   1   2   1   1   0   1   2   0   0   0   1   2   0   1   0   2   1   0   2   1   0   1   1   2   1   0   2   0   1   0   0   2   1   2   0   2   1   0   0   1   2   2   2   0   2   1   1   1   0   1   1   1   1   2   0   0   1   2   1   2   0   1   0   1   2   1   2   0   1   1   1   0   1   1   1   0   2   1   2   0   1   1   2   1   1   0   1   2   1   1   0   1   2   1   2   1   0   0   2   1   1   0   0   0   0   1   0   0   1   1   1   1   0   1   2   1   1   1   1   1   0   1   1   1   0   1   2   2   1   0   1   0   0   2   2   2   1   2   1   2   1   1   1   1   0   1   1   0   0   1   1   1   2   1   1   0   1   1   2   1
 MK-4-6                 1   1   2   1   0   0   2   1   1   2   0   1   0   0   0   0   2   1   0   1   1   1   2   1   1   1   0   1   1   2   2   1   2   2   2   1   1   0   2   1   1   2   2   1   0   1   2   0   0   1   2   2   0   1   1   2   1   0   2   1   0   1   1   1   1   0   2   0   1   0   0   2   1   2   0   2   1   0   0   1   2   2   2   0   2   1   1   1   0   1   1   1   1   2   0   0   1   2   1   2   0   1   0   1   2   1   2   1   1   1   0   1   1   1   1   1   2   1   2   0   1   1   2   1   0   0   1   2   1   2   0   1   2   1   1   1   0   0   2   1   1   0   0   1   1   1   0   0   1   1   0   1   0   2   2   0   1   1   1   1   0   1   1   0   0   1   2   2   1   0   1   0   1   1   2   1   1   1   1   1   0   1   1   1   2   1   1   0   0   1   2   1   2   0   1   0   0   1   2   1
 MK-4-7                 1   1   2   1   0   0   2   2   1   2   0   1   0   0   0   1   2   2   0   1   2   1   2   2   1   1   0   1   1   2   2   1   2   2   2   1   1   0   2   1   1   2   2   0   0   1   2   0   0   0   2   2   0   1   1   2   1   0   2   1   0   1   1   1   1   0   1   0   1   0   0   1   1   2   0   2   0   0   0   1   1   2   2   0   2   1   1   1   0   1   1   1   1   2   0   0   1   2   1   2   0   1   0   1   2   1   2   1   1   0   0   1   1   1   1   1   2   1   2   0   1   1   2   1   0   1   1   2   1   2   0   1   2   1   1   0   0   0   2   1   1   0   1   1   1   1   1   0   1   1   1   1   1   1   2   0   1   0   0   2   0   1   2   0   0   1   2   2   1   0   1   0   1   1   1   1   1   1   1   1   0   1   1   2   2   1   1   0   0   1   2   1   2   0   1   0   1   1   2   1
 MK-4-8                 1   1   2   1   0   1   2   2   1   2   0   1   0   0   0   1   2   2   0   1   2   2   1   2   1   1   0   1   1   2   2   1   2   2   1   1   1   0   1   1   2   2   2   0   0   1   2   0   0   0   2   2   0   2   1   0   2   0   2   1   0   2   0   1   1   0   1   0   0   0   0   1   1   2   0   2   1   0   1   1   1   2   2   0   2   1   1   1   0   1   1   1   1   2   0   0   1   2   1   1   0   1   0   1   2   1   2   1   1   1   0   1   1   2   1   1   2   1   2   0   0   1   2   2   0   2   1   2   0   2   1   2   2   1   1   1   0   0   2   1   1   1   1   1   2   1   1   0   1   1   1   0   1   1   1   1   0   0   0   2   0   1   1   0   0   0   2   2   1   0   2   0   1   1   1   1   1   1   2   1   0   1   1   2   2   1   2   0   0   1   2   0   2   0   2   1   1   1   2   1
 MK-4-9                 1   1   2   1   0   1   1   2   0   1   0   1   0   0   0   1   2   2   0   2   2   2   1   2   1   1   0   1   1   2   2   1   1   2   1   2   1   0   1   1   2   2   2   1   0   1   2   0   1   1   2   2   0   2   1   0   2   0   2   1   0   2   0   1   1   0   1   0   0   0   0   1   1   2   0   2   1   0   1   1   1   1   2   0   2   0   1   1   0   1   1   2   1   2   2   0   2   1   1   1   0   1   0   1   1   1   2   1   1   0   0   1   2   1   1   1   0   1   2   0   0   1   1   2   0   2   1   2   0   2   1   2   2   1   1   1   0   0   2   1   1   1   1   1   2   1   1   0   1   1   1   1   1   2   1   1   0   1   2   2   0   1   1   1   1   0   2   1   1   0   2   0   0   1   1   1   1   2   2   1   1   0   1   2   1   1   2   0   0   2   2   0   1   1   2   1   1   1   2   1
 MK-4-10                1   1   1   1   0   1   1   2   0   1   0   1   0   1   0   0   2   2   0   2   2   2   1   2   1   1   0   1   1   2   2   1   1   2   1   2   1   0   1   1   2   2   2   1   0   1   2   0   1   1   2   1   0   2   1   0   2   0   2   2   0   2   1   0   1   1   2   0   1   1   0   1   1   1   2   2   1   0   1   1   1   2   2   1   2   0   1   1   0   0   1   2   1   2   2   0   1   1   2   1   0   0   0   1   1   1   2   1   1   0   0   2   1   1   1   1   0   1   2   0   0   1   1   2   0   2   1   2   0   2   1   1   2   1   1   2   0   0   2   1   1   1   1   1   1   1   1   1   0   1   1   1   1   2   2   1   1   1   2   2   0   2   2   1   1   0   2   0   1   0   2   0   1   1   1   1   1   2   2   1   1   0   1   2   1   1   2   0   1   2   2   0   1   2   2   1   1   0   1   1
 MK-4-11                1   0   1   1   0   1   1   2   0   1   0   1   0   1   0   2   1   1   0   2   1   2   1   2   1   1   0   1   1   2   1   1   1   2   1   1   1   0   1   1   1   1   2   1   0   1   2   1   1   1   2   1   0   2   1   1   2   0   0   2   0   2   1   0   2   1   1   2   1   1   0   1   1   1   2   2   1   1   1   1   1   2   2   1   2   0   0   1   0   0   2   2   1   2   2   0   1   1   1   1   1   0   1   1   1   1   1   0   1   1   1   2   1   2   1   1   0   1   2   0   0   1   1   1   0   2   1   2   0   2   1   2   2   1   1   2   1   0   2   1   1   1   1   1   1   1   0   1   0   1   2   0   1   2   2   1   2   0   2   2   0   2   2   1   1   0   2   0   1   0   2   0   1   1   1   1   1   2   2   1   1   1   0   2   1   1   2   0   1   1   2   1   1   2   2   0   1   1   1   1
 MK-4-12                1   0   1   1   0   1   1   2   0   1   0   1   0   0   0   2   1   1   0   2   0   2   1   2   1   0   0   1   1   2   1   1   1   2   1   1   1   1   0   1   1   1   2   1   0   0   1   1   1   1   2   0   1   1   1   1   2   0   0   2   0   2   1   0   2   1   1   2   1   1   0   2   1   1   2   2   1   1   1   1   0   2   1   1   1   0   0   1   0   0   2   1   1   1   2   0   1   1   1   1   1   0   1   1   1   1   1   0   2   1   1   2   0   2   0   1   0   1   2   0   0   1   1   1   0   2   1   2   0   1   1   2   1   1   1   2   1   0   2   1   1   1   1   1   1   1   0   1   1   1   2   0   1   2   1   2   2   0   2   2   0   2   2   1   1   0   1   0   1   1   2   0   1   2   1   2   1   1   2   1   1   1   0   2   1   1   2   0   1   1   2   1   1   2   2   0   0   0   1   0
 MK-4-13                1   0   1   1   0   1   1   2   0   1   0   1   1   0   0   2   1   1   0   2   1   2   1   2   1   0   0   1   1   2   2   1   0   2   1   2   1   1   0   1   1   0   2   1   0   1   1   1   1   0   2   0   1   1   1   1   2   0   1   1   0   2   1   1   2   1   2   1   1   2   1   2   0   1   2   2   1   1   1   1   0   2   0   0   1   1   0   2   0   0   2   0   2   1   1   0   1   1   1   1   1   0   1   1   0   1   1   0   2   1   1   2   0   2   0   1   1   1   1   0   0   1   1   1   0   2   1   1   0   1   1   2   1   1   1   2   1   0   2   2   1   1   1   1   1   0   0   1   1   2   2   1   1   1   1   1   2   0   2   2   0   2   2   1   1   1   1   0   1   1   2   0   1   2   1   1   1   1   2   0   1   1   0   2   1   1   1   0   1   1   2   1   1   2   2   0   0   1   1   0
 MK-4-14                0   0   1   1   2   1   2   2   0   1   0   1   0   1   1   1   1   1   0   2   1   2   1   2   1   0   0   1   0   2   2   1   0   2   1   2   1   1   0   1   0   0   1   1   0   1   2   1   1   1   2   0   2   1   1   1   2   0   1   1   0   2   0   1   2   1   2   1   1   2   1   2   0   1   2   2   0   2   1   1   1   2   0   0   2   1   0   2   0   0   1   0   2   1   1   1   2   1   0   1   1   0   1   1   0   1   1   0   1   1   0   2   0   2   0   1   1   1   1   0   0   1   1   1   0   2   1   1   0   1   1   1   1   1   1   2   1   0   2   2   1   1   1   1   1   0   0   1   1   2   2   1   1   1   1   1   2   0   2   2   0   2   2   1   1   1   1   0   0   2   2   0   1   1   2   1   1   1   2   0   1   0   1   2   1   2   1   0   1   1   2   1   1   2   2   0   0   0   1   0
 MK-4-15                0   0   1   1   2   1   1   2   0   1   0   2   1   1   1   1   2   1   1   2   2   2   2   2   1   0   0   1   0   2   2   1   0   2   0   2   1   1   1   1   1   0   1   1   0   1   2   1   1   1   2   0   2   1   1   1   2   0   1   1   0   2   0   1   1   1   2   1   1   2   1   2   1   1   1   1   0   2   1   1   1   2   1   0   2   1   0   2   0   0   1   0   2   2   2   1   2   1   0   1   0   0   0   1   0   1   1   0   1   1   0   2   1   2   0   1   1   1   1   1   1   1   1   1   0   2   1   1   0   1   1   1   0   1   1   2   0   0   1   1   1   1   1   1   1   0   0   2   2   2   2   1   0   0   1   1   2   0   2   2   0   2   2   2   0   1   1   0   0   2   2   0   1   1   2   1   1   1   2   0   1   1   1   2   1   2   0   0   1   1   1   1   1   2   2   0   0   1   1   0
 MK-4-16                0   0   1   0   2   1   1   2   0   1   0   2   1   1   1   2   2   1   2   2   1   1   2   2   2   0   0   1   0   2   1   1   0   2   1   2   1   1   1   1   1   0   1   1   0   1   2   1   1   1   2   0   2   1   1   1   2   0   1   0   0   2   0   1   1   1   2   1   0   2   1   2   1   2   1   1   0   2   1   1   1   2   2   0   2   1   1   1   0   0   1   0   2   1   2   1   2   2   1   0   0   0   0   1   0   2   1   0   1   2   0   2   1   2   0   1   1   1   1   1   0   2   1   1   0   2   1   1   0   1   1   1   0   1   1   2   0   0   1   1   1   2   1   0   1   0   1   2   2   2   2   1   0   0   1   1   2   1   2   2   0   1   1   2   0   1   1   0   0   2   2   0   1   1   2   1   0   1   2   0   1   1   1   1   1   2   0   0   0   1   1   1   1   2   2   0   0   1   1   0
 MK-5-1                 0   2   0   2   1   0   1   2   1   0   2   1   1   1   1   2   0   1   1   2   1   0   1   1   1   1   2   1   1   1   2   1   2   1   1   1   1   0   1   1   1   1   1   0   1   1   1   2   1   1   0   2   1   1   2   1   1   0   1   0   1   1   0   2   1   2   1   1   1   1   1   1   0   1   1   0   1   0   2   1   2   2   0   1   1   0   1   1   0   0   2   0   1   2   1   0   1   0   1   2   1   1   0   1   0   2   0   1   1   2   0   1   0   0   2   1   1   2   0   2   2   1   0   1   1   2   2   0   1   0   0   1   2   1   2   1   0   2   2   0   1   2   2   2   1   1   2   1   2   0   1   1   1   1   2   2   0   1   0   0   1   1   0   0   2   1   1   2   2   0   1   1   1   0   0   1   0   2   2   2   2   1   2   1   2   0   1   0   1   2   2   2   1   1   2   0   1   1   2   0
 MK-5-2                 0   2   0   2   0   1   0   2   1   0   1   1   2   1   1   2   0   1   1   2   1   0   1   1   1   1   2   1   1   1   2   0   2   0   1   1   1   0   1   1   1   1   1   0   1   1   2   1   1   1   0   2   1   1   2   2   1   0   2   0   1   1   0   1   1   2   1   1   1   1   2   1   0   0   1   0   2   0   2   1   2   2   0   1   1   0   1   1   0   0   2   0   1   2   1   0   1   0   1   2   1   1   1   2   0   2   0   1   2   2   0   1   0   0   2   1   2   2   0   2   2   1   0   1   1   2   2   0   1   0   0   1   2   1   2   2   0   1   2   0   1   2   2   1   1   1   2   1   2   0   1   2   1   1   2   2   0   1   0   0   2   1   1   0   2   1   1   1   2   0   0   1   1   0   0   0   0   2   2   2   2   1   2   0   2   0   1   0   1   2   2   2   1   1   2   1   1   1   2   0
 MK-5-3                 0   2   0   2   0   2   0   2   1   0   2   1   2   1   1   2   1   1   1   1   1   0   1   1   1   1   2   1   1   1   2   0   2   0   1   1   1   0   1   1   1   1   1   0   1   1   2   1   1   1   0   2   1   0   2   2   1   0   1   0   1   1   0   2   1   2   1   1   1   1   2   1   0   1   1   0   2   0   2   1   2   2   0   1   1   0   1   1   1   0   2   0   0   2   1   0   1   0   1   2   1   1   1   2   1   2   0   1   2   2   1   1   0   0   2   1   2   1   0   2   2   0   0   1   1   2   2   1   1   0   0   2   2   1   2   1   0   1   1   0   1   2   2   1   1   1   2   1   2   0   1   2   1   2   2   2   0   1   0   1   1   1   1   0   2   0   1   2   2   0   0   1   2   0   0   0   0   2   0   2   2   2   2   0   1   1   1   0   1   2   2   2   1   1   2   1   1   1   2   0
 MK-5-4                 0   2   0   2   0   1   0   2   1   0   2   1   2   1   0   2   0   1   1   1   1   0   1   1   1   1   2   1   1   1   2   0   1   0   1   1   1   0   2   1   1   1   1   0   1   1   1   1   0   1   0   2   1   0   2   2   1   0   1   0   1   2   1   2   1   1   1   1   1   0   2   1   0   1   1   0   0   0   2   1   1   1   0   0   1   0   1   2   1   0   2   0   0   1   1   0   1   0   1   2   1   1   1   2   2   2   0   1   1   2   1   1   0   0   1   1   2   2   0   2   2   0   0   1   1   2   2   1   1   0   0   2   1   1   2   1   0   1   1   0   1   2   2   1   1   1   1   1   2   0   1   2   1   1   2   2   1   0   0   1   1   1   1   1   1   0   1   2   2   0   0   1   2   0   0   0   0   2   1   2   2   1   2   0   0   1   1   0   2   2   2   2   1   0   2   1   1   1   2   0
 MK-5-5                 1   1   1   2   0   2   0   2   1   0   2   1   2   1   0   2   0   1   1   1   1   0   1   1   1   1   2   2   0   1   2   0   1   0   1   1   1   0   2   1   1   1   1   0   0   1   1   1   0   1   0   2   1   0   2   1   1   0   1   0   1   2   1   2   2   1   2   1   2   0   2   2   0   1   2   0   1   1   2   1   1   1   0   0   0   0   1   2   1   0   2   0   0   0   0   0   1   1   1   2   1   1   0   2   2   2   0   1   1   2   1   1   0   0   1   1   2   2   0   2   2   0   0   1   1   2   1   1   1   0   1   2   1   1   2   1   1   1   1   0   1   2   2   1   0   1   1   0   2   0   1   2   0   1   2   2   0   0   0   1   1   1   1   1   0   0   1   2   1   0   0   2   1   0   0   0   0   2   1   2   2   1   2   0   1   1   1   1   2   2   2   1   1   0   1   0   1   1   2   0
 MK-5-6                 1   1   1   2   0   2   1   2   1   0   2   1   2   1   0   2   0   1   1   1   1   1   1   2   0   1   2   2   0   0   2   0   1   0   1   1   1   0   2   1   1   1   1   0   0   1   1   1   1   2   1   2   1   0   2   1   1   1   1   1   1   2   1   2   2   1   2   1   2   0   2   2   0   1   2   0   1   1   2   1   0   1   2   0   0   0   1   1   1   0   2   0   0   0   0   0   1   1   1   2   1   1   0   2   2   2   0   1   1   1   1   1   0   0   1   1   1   2   0   1   2   0   1   1   1   2   1   1   1   0   1   2   1   1   1   2   1   1   1   0   1   1   1   1   0   1   1   0   2   0   1   2   0   1   2   2   0   0   0   1   1   1   1   1   1   0   1   2   0   0   0   2   1   0   0   0   0   2   0   1   1   1   2   0   1   1   1   1   1   2   1   1   1   0   1   1   1   2   2   0
 MK-5-7                 2   0   1   2   1   2   1   1   1   0   2   1   2   1   0   1   0   1   1   1   1   1   1   1   0   1   2   2   0   1   2   0   1   0   1   1   2   0   2   1   1   1   1   0   0   1   0   1   1   2   1   1   1   0   2   1   1   1   1   1   1   2   0   1   2   1   2   1   2   1   2   2   0   0   1   0   1   2   2   1   0   2   2   0   1   0   1   1   1   0   1   0   0   0   0   0   1   1   1   2   1   0   0   1   1   2   1   1   2   1   1   2   1   0   1   1   1   2   0   1   2   0   1   1   1   1   1   1   1   0   1   2   1   1   0   2   1   2   2   1   1   2   1   1   0   2   2   0   1   0   1   2   1   1   2   2   0   0   0   1   1   1   1   1   1   0   1   2   0   1   1   1   1   1   0   0   0   2   0   1   1   1   1   0   1   1   2   1   1   2   0   1   1   1   1   0   1   1   2   0
 MK-5-8                 1   1   1   1   1   1   1   1   1   0   2   0   2   1   0   1   0   0   1   0   1   1   1   1   0   0   2   2   0   1   2   0   1   0   1   0   2   0   2   1   1   1   1   0   0   1   1   1   1   1   2   1   1   0   2   1   1   2   1   1   1   2   0   1   2   1   2   1   2   2   2   1   0   0   1   0   1   2   2   1   0   2   2   0   1   1   2   1   1   0   1   1   0   0   0   1   1   0   2   2   0   1   0   1   1   2   2   1   1   1   1   2   1   0   1   1   1   2   0   1   2   0   2   1   1   2   1   1   1   1   1   2   1   1   0   2   0   1   1   0   1   2   1   1   0   2   2   0   1   0   1   2   1   1   1   2   0   0   0   2   1   1   1   1   1   0   1   2   1   1   1   1   1   1   0   0   0   2   0   1   1   1   1   0   1   1   2   1   1   2   0   2   1   2   1   0   1   1   2   0
 MK-5-9                 0   1   1   1   1   1   2   1   1   0   2   0   1   1   0   1   0   0   1   0   1   1   1   1   1   0   2   2   0   1   2   0   1   0   1   0   2   0   2   1   1   1   0   0   0   1   1   1   1   1   2   0   1   0   2   1   1   1   1   1   1   2   0   1   2   0   2   1   2   2   2   1   0   0   1   0   2   2   2   1   1   2   2   1   1   1   2   1   1   1   2   0   0   0   0   1   1   0   2   2   1   1   0   1   1   2   2   1   1   1   1   1   2   2   1   1   1   1   0   1   2   1   2   1   2   2   1   1   1   1   1   2   1   1   0   2   0   0   0   1   0   1   1   1   0   2   1   0   1   0   2   2   1   1   1   2   0   1   0   2   1   1   1   1   1   0   1   2   1   1   1   1   1   1   0   0   0   2   0   1   1   1   1   0   1   1   2   0   0   2   0   2   1   2   1   0   1   1   2   0
 MK-5-10                0   1   1   1   1   1   1   1   1   0   2   0   1   1   1   1   0   0   1   0   2   1   1   1   1   0   2   2   1   1   2   0   1   0   0   0   2   0   2   1   2   1   0   0   0   2   1   1   1   1   2   0   1   0   2   1   1   1   1   1   1   2   0   0   2   0   2   1   2   2   2   1   0   0   1   0   2   2   2   0   1   2   2   1   1   1   2   1   1   1   2   0   1   0   1   1   1   0   1   1   1   1   1   0   1   2   2   0   1   0   1   0   1   2   1   1   0   1   1   1   2   0   2   1   2   2   1   1   2   1   1   1   1   1   1   2   0   0   0   2   0   1   1   1   1   2   1   0   1   0   2   1   1   1   1   2   0   1   0   2   0   1   1   1   1   1   1   2   1   2   1   1   1   2   0   0   0   2   0   1   2   1   1   0   1   1   1   1   0   2   0   2   2   2   1   0   1   1   2   1
 MK-5-11                0   1   0   1   1   1   1   1   1   0   2   0   1   1   2   1   0   0   1   0   2   1   1   1   1   0   2   2   1   1   1   0   1   0   0   0   2   0   2   1   2   0   0   0   0   2   1   1   1   2   2   0   2   0   2   1   0   1   1   1   1   2   1   1   2   0   1   1   1   2   2   1   0   0   2   0   2   2   2   1   1   2   2   1   1   1   2   1   0   1   2   1   2   0   1   1   2   0   1   1   1   0   1   1   2   2   2   0   1   1   1   0   1   2   1   1   0   1   1   1   2   0   2   1   2   2   1   2   2   1   2   0   1   1   2   2   0   1   0   2   0   1   0   1   2   2   2   0   1   0   2   1   1   1   1   2   0   1   0   2   0   1   1   1   1   1   1   2   1   2   1   1   1   2   0   0   0   2   0   1   2   1   1   0   1   1   1   0   0   2   0   2   2   2   1   0   1   1   2   1
 MK-5-12                1   2   1   1   1   1   1   1   1   0   2   0   2   1   2   1   0   0   1   0   2   1   1   1   1   1   2   2   1   1   1   0   2   0   0   0   2   1   2   1   1   0   0   0   0   2   0   1   1   2   2   0   2   0   2   1   0   1   1   0   1   2   1   1   2   0   1   1   1   2   1   1   1   0   2   0   2   2   2   1   1   2   1   1   1   1   2   0   0   1   1   1   2   0   1   1   2   0   1   1   0   1   1   1   1   2   2   0   0   1   2   0   1   2   1   1   0   1   2   1   2   0   2   1   2   2   1   2   2   1   2   0   1   1   1   2   0   1   1   2   0   1   0   1   1   2   2   0   1   0   2   1   1   1   1   2   0   2   0   2   0   1   0   1   1   1   1   2   1   2   1   1   1   2   0   0   0   2   1   1   2   1   1   0   1   1   1   0   0   2   0   2   2   2   1   0   1   1   2   1
 MK-5-13                1   2   1   1   1   1   1   1   1   0   1   0   2   1   2   1   0   0   1   1   2   1   1   1   1   1   2   2   1   1   1   0   2   0   0   0   2   1   2   1   1   0   0   1   0   1   0   1   1   2   1   0   1   0   2   1   0   1   1   0   1   2   1   1   2   0   1   1   1   2   0   2   1   0   2   1   2   2   2   1   1   2   1   1   1   0   2   0   0   1   1   2   2   0   1   1   2   0   2   1   0   1   1   1   1   2   1   0   1   0   2   0   2   2   1   1   1   1   2   1   2   0   2   1   2   1   1   2   2   0   2   0   1   1   1   2   0   1   1   2   0   1   0   1   1   2   2   0   1   0   2   1   1   1   1   2   0   2   0   2   0   1   0   1   1   1   1   1   1   1   1   1   2   1   0   0   0   1   1   1   2   1   1   0   1   1   0   0   0   1   0   2   2   2   1   0   1   1   2   1
 MK-5-14                1   2   1   1   1   1   1   1   1   0   1   0   2   1   2   1   1   0   1   1   2   0   1   2   1   1   2   2   1   1   1   0   2   1   1   1   2   0   2   1   1   0   0   1   0   1   0   1   1   2   1   0   2   0   2   1   0   1   1   0   1   2   0   1   2   0   1   1   1   1   0   2   1   0   2   1   2   2   2   1   1   2   1   1   1   0   2   1   0   1   1   1   2   0   1   1   1   2   2   1   0   1   1   1   2   2   1   0   1   0   1   0   2   2   1   1   1   1   2   1   2   0   1   1   2   2   1   2   2   0   2   0   1   1   2   2   0   1   1   2   0   1   0   1   2   2   1   0   2   0   2   1   1   1   1   2   0   2   0   2   0   1   0   0   1   0   1   1   1   1   1   1   2   1   0   0   0   1   1   2   2   1   1   0   1   1   0   0   0   1   0   2   2   2   1   0   1   1   2   2
 MK-5-15                1   2   1   1   1   2   1   1   1   0   0   0   2   0   2   0   1   0   1   1   2   0   1   2   2   1   2   2   1   0   1   0   2   2   2   1   2   0   2   1   1   1   0   1   0   1   1   2   1   2   1   1   2   1   2   0   0   2   1   0   1   2   1   1   1   1   1   1   1   1   0   2   1   1   2   1   2   2   1   2   2   1   1   1   2   0   2   1   0   1   1   1   2   0   1   2   1   1   1   1   1   1   1   1   2   2   1   1   1   0   0   0   2   2   1   2   1   1   1   1   2   0   1   1   2   2   1   2   2   0   2   0   1   1   2   1   0   1   0   1   0   1   0   0   1   2   1   0   2   0   2   1   0   1   1   2   0   2   1   2   0   0   0   1   1   0   1   1   1   0   1   1   1   1   1   0   0   1   1   2   2   1   1   0   1   1   0   0   0   1   0   2   2   2   1   0   1   1   1   2
 MK-5-16                2   2   1   1   1   1   1   2   1   0   0   0   1   0   1   0   1   0   1   1   2   0   1   2   2   1   2   2   1   0   1   1   1   2   2   1   1   1   2   1   1   1   0   1   0   1   1   2   1   2   1   1   2   1   1   0   1   2   1   1   0   1   1   1   2   1   1   1   1   1   0   1   1   1   2   1   2   2   1   2   2   1   1   1   2   0   2   1   0   0   1   1   2   0   1   1   1   1   0   1   1   1   1   1   1   2   1   1   1   0   0   0   1   2   1   1   1   2   1   1   2   0   1   1   2   2   1   2   2   1   2   0   1   1   2   1   1   0   1   1   2   1   0   0   1   2   1   0   2   0   2   1   0   1   1   2   0   2   1   2   1   0   0   1   1   1   1   1   1   2   1   1   0   1   1   0   1   0   1   2   2   1   1   0   1   2   0   0   0   2   0   2   2   1   1   0   1   1   1   2
 MK-6-1                 2   1   0   0   1   2   1   2   1   0   2   1   1   0   2   0   1   0   1   0   2   1   2   2   2   2   0   2   0   2   2   0   0   0   1   0   1   1   0   2   1   1   1   1   1   1   2   0   1   1   0   1   1   2   1   2   1   1   1   1   1   1   2   1   1   2   1   1   0   2   1   1   1   1   1   1   1   1   1   1   2   1   0   1   1   2   1   0   1   2   1   1   0   2   1   1   1   0   1   0   1   1   0   2   2   1   1   1   0   1   2   2   1   1   2   2   2   0   1   2   1   2   0   1   2   2   1   1   2   1   1   2   0   1   1   1   1   2   1   2   0   0   2   0   2   1   1   2   1   1   0   0   1   2   0   1   1   1   1   1   1   0   1   1   2   1   1   2   1   1   2   1   2   0   0   1   0   2   0   1   1   2   2   0   1   1   0   0   0   2   1   1   0   2   2   2   1   1   1   1
 MK-6-2                 1   1   1   0   1   2   1   2   0   0   2   2   1   1   2   0   1   1   2   0   2   1   1   2   2   2   0   1   0   2   1   0   0   1   1   0   1   2   1   2   1   1   1   1   1   1   2   0   1   1   1   1   0   2   2   2   1   1   1   0   2   1   2   1   1   2   1   0   0   2   1   1   0   1   1   0   1   1   1   1   2   1   0   1   1   2   1   0   1   2   1   1   0   2   1   1   1   0   1   0   1   1   0   2   2   1   1   1   0   1   2   2   1   1   1   2   1   0   1   1   1   1   0   1   2   1   1   1   2   1   1   2   0   1   1   0   1   2   1   2   0   0   2   0   2   2   1   2   1   2   0   1   1   2   0   1   1   1   1   1   1   0   1   1   2   1   1   2   1   1   1   1   1   0   0   1   0   2   1   0   1   1   2   0   1   1   0   0   0   0   2   1   0   1   1   2   1   1   1   1
 MK-6-3                 2   1   1   0   1   2   1   2   0   0   1   1   0   1   2   1   0   1   2   1   2   1   1   2   2   2   0   1   0   2   1   0   0   1   1   1   0   2   1   2   2   1   1   1   1   1   1   1   1   1   1   1   0   2   2   1   1   1   1   0   2   1   2   1   1   2   2   0   0   2   1   1   1   1   2   0   1   1   1   1   2   1   0   1   1   1   1   0   1   1   1   1   1   1   1   1   1   0   1   0   1   2   0   2   0   1   1   1   1   1   2   2   2   1   1   2   1   1   1   2   1   0   0   1   2   1   1   1   2   0   1   2   0   0   1   0   1   2   1   2   0   0   2   0   1   2   1   2   1   2   0   1   1   1   0   1   1   1   1   1   1   1   1   2   2   1   1   2   1   1   1   1   1   1   0   1   0   2   0   0   1   1   2   0   1   1   1   1   1   1   2   1   0   1   2   2   2   1   0   1
 MK-6-4                 2   1   1   0   1   2   1   2   0   0   1   1   0   1   2   1   0   1   2   1   2   1   1   2   1   2   0   1   0   0   1   0   0   1   1   1   0   2   1   2   2   1   1   1   1   1   1   1   1   1   1   1   0   2   2   1   0   1   1   0   1   1   2   2   2   1   2   0   0   1   1   1   1   1   2   0   2   1   1   1   2   1   0   1   1   1   1   0   1   1   1   1   1   1   1   1   1   0   1   0   1   2   0   2   0   1   1   1   1   1   1   2   1   1   1   1   2   1   1   2   1   0   0   1   2   1   1   1   2   0   0   2   0   0   2   1   1   2   1   2   1   1   2   0   1   2   1   2   1   2   0   1   1   1   1   1   1   1   1   0   1   0   1   1   2   1   1   2   2   1   1   1   1   1   1   1   1   2   0   0   2   1   2   0   1   1   1   1   1   1   2   1   0   2   2   2   2   0   0   1
 MK-6-5                 1   1   1   0   1   2   0   2   0   1   1   1   0   0   1   1   0   0   1   1   2   1   1   2   1   2   0   1   0   0   1   0   1   1   0   1   0   1   1   2   2   1   1   1   0   1   1   1   1   1   1   1   1   2   2   0   0   0   1   0   1   1   2   2   2   1   2   0   0   1   1   1   1   1   2   0   2   0   1   1   2   1   0   1   1   2   1   0   1   1   1   1   1   0   1   2   1   0   1   0   1   1   0   2   0   2   1   1   1   1   0   1   1   1   1   1   2   1   1   2   0   0   0   1   2   1   1   2   2   1   0   2   0   1   1   1   1   2   1   2   1   1   2   0   0   2   1   2   1   2   0   0   0   1   1   2   2   1   1   0   1   0   0   0   2   1   0   2   1   1   1   1   1   1   0   2   1   2   0   0   2   1   2   0   1   1   1   1   1   1   2   1   0   2   2   2   2   0   0   1
 MK-6-6                 1   2   1   1   1   2   0   2   0   1   1   1   0   1   1   1   0   0   1   1   2   1   1   2   1   2   0   1   1   0   1   1   1   0   0   1   1   1   1   2   2   1   1   1   1   1   1   0   1   1   1   2   1   2   1   0   0   0   1   1   1   1   2   2   2   1   1   0   1   1   1   1   1   1   1   0   2   1   1   2   2   1   1   1   1   2   1   0   1   1   1   1   1   0   1   2   1   0   1   0   1   1   0   2   0   2   1   1   1   1   0   1   0   1   1   1   2   1   1   2   0   0   0   1   1   1   1   1   1   1   0   2   1   0   1   1   1   2   1   2   1   1   2   1   1   2   1   2   1   2   0   1   0   1   1   2   2   1   2   0   1   1   0   0   2   1   0   0   1   1   1   1   1   1   0   2   1   2   0   0   2   1   2   0   1   1   1   1   1   2   2   1   0   2   2   1   2   0   1   1
 MK-6-7                 1   2   1   1   1   1   1   2   0   1   1   1   0   2   1   1   0   0   1   0   2   1   1   2   1   2   1   1   1   0   2   1   1   0   0   1   2   0   1   2   2   1   1   1   1   1   1   1   1   1   1   2   1   2   1   0   0   0   1   1   1   2   2   2   2   1   1   0   1   0   1   1   2   1   1   0   2   2   1   2   2   1   1   1   1   2   1   0   1   1   2   1   1   0   2   2   1   1   2   1   1   2   0   2   1   2   1   1   1   1   0   1   0   1   1   1   2   1   1   1   0   0   0   1   0   1   1   1   1   1   0   2   0   1   1   1   1   2   1   2   1   1   2   1   0   2   1   1   1   2   0   0   1   1   1   1   1   1   2   0   1   1   0   0   2   1   1   1   2   0   1   1   1   1   0   2   1   2   0   0   2   1   2   0   1   1   1   1   1   2   2   1   0   2   2   1   1   1   1   0
 MK-6-8                 1   2   1   1   1   1   1   2   0   1   1   1   0   2   1   2   0   0   1   0   2   1   1   2   1   2   1   1   1   0   2   1   0   1   0   0   2   0   0   2   2   1   1   2   1   1   1   1   1   1   2   2   1   2   1   0   0   0   1   1   1   2   2   2   2   1   1   0   1   0   1   1   2   1   0   0   2   2   0   1   2   1   1   1   1   2   1   0   1   1   2   2   2   0   2   1   1   1   2   1   2   2   0   2   1   0   1   1   1   1   0   1   1   1   1   1   2   1   1   0   0   1   0   2   0   1   1   1   1   1   0   2   0   1   1   1   1   2   1   2   1   1   2   1   0   2   1   1   1   2   1   0   1   1   1   1   1   1   1   0   1   1   0   0   2   1   1   1   2   1   1   1   1   1   1   2   0   2   0   1   1   1   2   0   1   1   1   1   1   1   2   2   0   2   1   1   0   1   1   0
 MK-6-9                 1   2   1   1   1   1   1   2   1   1   1   1   0   2   1   1   0   0   1   0   2   1   1   2   1   2   1   1   1   0   2   1   0   1   0   0   2   1   0   2   2   1   1   2   1   1   1   1   1   1   2   1   1   2   1   0   0   0   1   1   1   2   2   2   2   1   1   0   1   1   2   1   1   1   0   0   1   2   0   1   2   1   1   0   1   1   2   0   1   1   1   2   2   0   1   1   1   2   2   1   1   2   0   2   1   0   1   2   1   0   1   1   1   1   1   1   2   1   1   0   0   1   1   2   0   1   1   1   1   1   0   2   0   1   2   1   1   2   1   2   0   1   2   1   1   1   1   1   2   2   1   0   1   1   1   1   1   1   1   1   1   1   0   0   2   0   1   2   2   1   1   1   1   1   1   2   0   2   0   2   1   1   2   0   1   1   1   1   1   1   2   2   0   1   1   1   0   1   2   0
 MK-6-10                1   2   2   1   1   1   1   2   1   1   1   1   0   2   2   1   0   1   1   1   2   1   2   1   2   2   1   1   1   0   1   2   0   1   0   0   2   2   0   1   2   1   1   2   2   1   1   1   1   1   2   1   1   2   1   0   0   0   1   1   1   1   2   2   2   1   1   2   1   1   2   1   2   1   0   0   1   1   0   1   2   1   2   0   1   1   2   0   0   2   1   2   2   0   1   1   1   2   1   1   1   2   0   2   1   0   1   2   0   0   1   1   0   1   2   2   1   1   1   0   0   1   1   2   0   2   1   1   1   0   0   2   0   1   2   1   1   2   1   1   0   1   2   1   1   1   1   1   2   1   1   0   0   1   1   1   1   2   1   1   1   0   1   1   1   0   0   2   1   1   1   1   1   1   1   2   0   2   0   2   1   1   2   0   1   1   1   1   1   1   2   2   0   1   1   1   0   1   2   0
 MK-6-11                1   2   2   1   1   1   1   2   1   1   2   1   0   2   2   1   0   0   1   1   1   1   2   1   2   2   1   2   1   0   1   2   1   2   0   1   2   2   0   1   2   0   1   2   2   1   1   1   1   1   2   1   1   2   1   0   0   0   1   1   2   2   1   2   2   1   1   2   1   1   2   1   1   1   0   1   0   1   0   1   2   1   2   0   2   1   2   0   0   2   1   1   2   0   2   1   1   2   1   1   1   1   0   2   1   0   2   2   0   0   1   1   0   1   2   2   1   1   1   0   0   1   2   2   0   2   1   1   1   0   0   2   0   1   1   2   0   2   1   1   0   1   2   1   1   1   1   1   2   1   1   0   0   1   1   1   1   1   1   1   1   0   1   0   1   0   0   2   1   1   1   2   2   1   1   2   1   2   1   1   0   1   2   0   1   2   1   1   0   1   2   2   0   1   1   1   0   1   1   0
 MK-6-12                1   2   2   2   1   1   1   2   1   1   2   1   0   2   2   2   1   0   1   1   1   1   2   1   2   2   1   2   1   1   1   1   1   2   1   1   2   2   0   0   1   0   1   2   2   1   1   0   1   0   2   1   2   2   1   1   0   1   1   2   2   2   1   2   1   1   1   2   1   1   2   1   1   1   0   1   0   1   0   1   1   1   2   0   2   1   2   1   0   1   1   1   2   0   2   0   1   1   0   1   1   1   0   1   1   0   2   2   1   0   1   1   1   1   1   2   1   1   1   1   0   1   1   1   0   2   1   1   1   0   0   2   0   1   1   2   0   2   1   1   0   1   1   1   1   1   1   1   2   1   2   0   0   1   1   1   1   1   1   1   0   0   1   1   1   0   0   2   1   1   2   2   2   1   1   2   1   1   1   1   0   1   2   1   1   2   1   1   0   1   2   1   0   0   1   2   0   1   1   0
 MK-6-13                1   2   2   1   1   1   1   2   1   1   2   0   0   2   2   1   1   0   1   1   1   1   2   1   2   2   1   2   1   1   1   1   2   0   0   0   1   2   0   0   2   1   1   2   2   1   1   0   2   0   2   0   2   2   1   1   0   1   1   2   2   2   1   2   2   1   1   2   1   1   1   1   1   2   0   1   0   1   0   1   1   0   2   0   2   1   2   1   1   1   1   1   2   0   2   0   1   1   0   1   1   1   0   1   1   0   2   2   1   0   0   1   1   0   2   2   2   1   2   1   1   2   1   2   0   2   1   1   1   0   0   2   0   1   1   2   0   2   1   1   1   1   1   1   1   1   1   1   2   1   2   0   0   1   1   1   1   2   1   0   1   0   1   2   2   0   0   2   1   2   2   2   2   1   1   1   1   1   1   1   0   1   2   1   1   2   1   1   0   1   2   2   0   0   1   2   0   2   0   0
 MK-6-14                1   2   2   1   1   1   0   2   1   1   1   0   0   2   2   1   1   0   1   1   1   1   2   2   2   1   1   2   1   1   1   1   2   0   1   0   1   1   0   0   1   1   1   2   2   1   1   0   2   0   2   0   2   2   1   1   0   1   1   2   2   1   1   1   1   2   1   2   1   1   1   0   2   2   0   1   0   1   0   0   1   0   2   0   2   1   2   1   1   1   1   1   2   0   1   0   0   0   0   1   1   1   0   1   1   0   2   2   1   0   0   1   2   0   2   2   2   1   2   0   2   2   1   2   0   2   1   1   1   0   1   2   0   1   1   2   0   2   1   1   1   1   1   1   1   1   1   1   2   2   2   0   0   1   1   1   1   2   1   0   0   0   0   2   2   0   0   1   1   2   2   2   2   1   1   1   1   1   1   1   0   1   2   1   1   2   0   1   0   1   2   2   0   0   1   2   0   2   0   0
 MK-6-15                1   2   2   1   1   1   0   2   1   1   1   0   1   2   2   1   1   0   1   1   1   1   2   2   2   1   1   2   1   1   2   1   2   0   0   0   1   2   0   0   1   1   1   2   2   1   1   0   2   0   2   0   2   2   1   0   0   1   1   1   2   1   1   1   1   2   1   2   1   1   1   0   2   2   0   1   2   1   0   1   1   0   2   1   2   1   2   1   1   1   1   0   2   0   1   0   0   0   0   1   1   1   0   1   1   0   2   2   1   0   0   1   1   0   1   2   1   2   2   0   0   2   1   2   0   2   2   1   1   0   1   2   0   1   1   2   0   1   1   1   1   1   1   1   1   1   1   0   1   2   1   0   1   1   1   1   1   2   1   0   0   1   0   2   2   0   1   1   1   2   2   2   2   2   1   1   1   1   1   2   0   1   2   1   1   2   0   1   0   1   1   2   0   0   1   2   0   2   0   0
 MK-6-16                1   2   2   1   1   0   0   2   0   1   0   0   1   1   2   1   1   0   1   1   1   1   2   2   1   0   1   2   1   1   2   1   2   0   1   0   1   2   0   0   1   0   1   2   2   1   1   0   2   0   2   1   2   2   2   1   0   1   1   1   2   1   2   1   0   2   1   2   1   1   1   0   2   2   1   1   1   1   0   1   0   0   2   1   2   1   2   0   1   2   1   0   1   0   1   0   0   0   1   1   1   1   0   1   1   1   2   2   0   0   0   1   1   0   1   1   1   2   2   1   0   2   1   1   0   2   2   1   1   0   1   2   0   1   1   2   0   2   2   1   1   1   1   1   2   1   1   0   1   2   1   1   1   1   1   1   1   2   1   0   0   1   2   2   1   2   0   1   1   2   1   2   1   1   1   1   2   1   1   2   0   1   2   1   1   1   0   1   0   2   2   2   0   0   1   2   0   2   0   0
 
!****************************************** Phenotypic Data **********************************************************
!-100.0 is resevred for missing phenotype
SimulatedTrait1         8.4218   11.1870    7.9033    8.9647    7.8332   10.2977   10.4713    9.6394    9.1212   11.2530    9.1781    9.2145    8.2604   10.6538    7.2224    8.2753    9.1313   10.2862    8.7179    8.7139   11.5422   10.4780   10.4721    9.5446    8.8634    9.8281    8.5844   10.7904   10.8982   12.8709   11.1416   10.2633   10.9584    8.7331    9.4902    8.0068    8.7476   10.6455    8.6702    9.4905   10.0978    9.7241    9.9128    8.6322    9.6534   10.2416   10.2858    8.7945   10.4509   10.1341   10.3071   10.8998   10.5932    9.4431   10.9522   10.0117    9.8006    9.4732   10.1197   10.1751   10.9512   10.6670   10.3708    9.5231   10.9675    8.5345   10.4438   11.0875   10.7132   10.5513   10.5806    8.9232    9.2295    9.8649   10.3321    9.6314    9.2840   13.0808   11.6261   10.0624    9.8282   10.5906    8.5938   10.5447   11.4012    8.5269   10.6626   10.5285   10.4424    9.2177   10.5879    9.2386   11.5422    9.7277   10.1190    9.7528    9.7137    9.2837    8.8023   11.5653   10.3248    9.8526    9.3501    9.4661    7.9395    9.5325   10.2175    8.6827   11.4386   11.4657   10.5060   10.6633   10.5831    9.1350    8.1042   11.0442   10.6160   11.3219    9.5830   11.5828    9.6332    9.7628    9.5624    9.7650   10.8294    9.5271    8.5085   10.7640   10.7493   12.0419   11.0191    8.8901   11.3702    9.3399    9.6028   11.6057   10.2163    8.3808   11.8600   10.4077   11.4177   10.6179    9.6047   10.2770    9.6402    9.2850   10.7007    9.6861   10.5460    9.8016   10.5290   10.5445   10.7450   12.3070   11.4103    8.3292    8.9619    9.2432    9.1186    9.1506   12.6639    9.9319   10.2451    9.6794    9.4092    8.0094   12.4109    8.4823    9.0313   10.4279   10.4267    8.9537    9.9518   13.0753   10.9584   11.0910    8.8818   11.0384    9.5098   10.1903    9.6021   10.3092    9.8970    7.9008    8.8457   10.6535    9.5026   10.4447    9.3534   10.2250   10.3570    9.5309    9.3626   10.5136   10.3623    8.8447    9.8204    9.2485   11.0869   11.6227
 
