# Supplementary material for: Inclusive Composite Interval Mapping of QTL by Environment Interactions in Biparental Populations
Source: PLoS One. 2015 Jul 10;10(7):e0132414. doi: 10.1371/journal.pone.0132414 (PMC4498613; doi:10.1371/journal.pone.0132414)
Supplement: S2 File — (ZIP) [file pone.0132414.s002.zip › F2 population/e=1/run_00120.met]

!**********************Note: lines staring with "!" are remarks and will be ignored in the program********************
!*********************************General Information**********************************
!Assuming F1 = P1 x P2, populations available in QTL IciMapping are: 
!  1, P1BC1F1 = P1 x F1, the first backcrossing where P1 is used as the recurrent parent;
!  2, P2BC1F1 = P2 x F1, the first backcrossing where P2 is used as the recurrent parent;
!  3, F1DH, F1-derived doubled haploids; 
!  4, RIL or F1RIL, recombination inbred lines through the repeated selfing of F1;
!  5, P1BC1RIL, recombination inbred lines through the repeated selfing of P1BC1F1;
!  6, P2BC1RIL, recombination inbred lines through the repeated selfing of P2BC1F1;
!  7, F2, the selfing generation of F1;
!  8, F3, the selfing generation of F2;
!  9, P1BC2F1, the second backcrossing where P1 is used as the recurrent parent; 
! 10, P2BC2F1, the second backcrossing where P2 is used as the recurrent parent;
! 11, P1BC2RIL, recombination inred lines through the repeated selfing of P1BC2F1; 
! 12, P2BC2RIL, recombination inred lines through the repeated selfing of P2BC2F1; 
! 13, P1BC1F2, the selfing generation of P1BC1F1; 
! 14, P2BC1F2, the selfing generation of P2BC1F1; 
! 15, P1BC2F2, the selfing generation of P1BC2F1; 
! 16, P2BC2F2, the selfing generation of P2BC2F1; 
! 17, P1BC1DH, P1BC1F1-derived doubled haploids; 
! 18, P2BC1DH, P2BC1F1-derived doubled haploids; 
! 19, P1BC2DH, P1BC2F1-derived doubled haploids; 
! 20, P2BC2DH, P2BC2F1-derived doubled haploids; 
   7      !Mapping Population (see remarks above)
   2      !Mapping Function (1 for Kosambi; 2 for Haldane; 3 for Morgan)
   2      !Marker Space Type (1 for intervals; 2 for positions)
   1      !Marker Space Unit(1 for centiMorgans; 2 for Morgan)
   6      !Number of Chromosomes (or Linkage Groups)
 200      !Size of the mapping population
   1      !Number of environments
 
!***************************************** Chromosomes and Linkage Maps **********************************************
!Chromosome                 NumMarkers
-CH1                        16
-CH2                        16
-CH3                        16
-CH4                        16
-CH5                        16
-CH6                        16
!Linkage map (Marker name followed by position or the interval length)
 MK-1-1                1     0.000
 MK-1-2                1    10.000
 MK-1-3                1    20.000
 MK-1-4                1    30.000
 MK-1-5                1    40.000
 MK-1-6                1    50.000
 MK-1-7                1    60.000
 MK-1-8                1    70.000
 MK-1-9                1    80.000
 MK-1-10               1    90.000
 MK-1-11               1   100.000
 MK-1-12               1   110.000
 MK-1-13               1   120.000
 MK-1-14               1   130.000
 MK-1-15               1   140.000
 MK-1-16               1   150.000
 MK-2-1                2     0.000
 MK-2-2                2    10.000
 MK-2-3                2    20.000
 MK-2-4                2    30.000
 MK-2-5                2    40.000
 MK-2-6                2    50.000
 MK-2-7                2    60.000
 MK-2-8                2    70.000
 MK-2-9                2    80.000
 MK-2-10               2    90.000
 MK-2-11               2   100.000
 MK-2-12               2   110.000
 MK-2-13               2   120.000
 MK-2-14               2   130.000
 MK-2-15               2   140.000
 MK-2-16               2   150.000
 MK-3-1                3     0.000
 MK-3-2                3    10.000
 MK-3-3                3    20.000
 MK-3-4                3    30.000
 MK-3-5                3    40.000
 MK-3-6                3    50.000
 MK-3-7                3    60.000
 MK-3-8                3    70.000
 MK-3-9                3    80.000
 MK-3-10               3    90.000
 MK-3-11               3   100.000
 MK-3-12               3   110.000
 MK-3-13               3   120.000
 MK-3-14               3   130.000
 MK-3-15               3   140.000
 MK-3-16               3   150.000
 MK-4-1                4     0.000
 MK-4-2                4    10.000
 MK-4-3                4    20.000
 MK-4-4                4    30.000
 MK-4-5                4    40.000
 MK-4-6                4    50.000
 MK-4-7                4    60.000
 MK-4-8                4    70.000
 MK-4-9                4    80.000
 MK-4-10               4    90.000
 MK-4-11               4   100.000
 MK-4-12               4   110.000
 MK-4-13               4   120.000
 MK-4-14               4   130.000
 MK-4-15               4   140.000
 MK-4-16               4   150.000
 MK-5-1                5     0.000
 MK-5-2                5    10.000
 MK-5-3                5    20.000
 MK-5-4                5    30.000
 MK-5-5                5    40.000
 MK-5-6                5    50.000
 MK-5-7                5    60.000
 MK-5-8                5    70.000
 MK-5-9                5    80.000
 MK-5-10               5    90.000
 MK-5-11               5   100.000
 MK-5-12               5   110.000
 MK-5-13               5   120.000
 MK-5-14               5   130.000
 MK-5-15               5   140.000
 MK-5-16               5   150.000
 MK-6-1                6     0.000
 MK-6-2                6    10.000
 MK-6-3                6    20.000
 MK-6-4                6    30.000
 MK-6-5                6    40.000
 MK-6-6                6    50.000
 MK-6-7                6    60.000
 MK-6-8                6    70.000
 MK-6-9                6    80.000
 MK-6-10               6    90.000
 MK-6-11               6   100.000
 MK-6-12               6   110.000
 MK-6-13               6   120.000
 MK-6-14               6   130.000
 MK-6-15               6   140.000
 MK-6-16               6   150.000
!*********************************** Marker Types ********************************************************************
!Co-dominant marker: When heterozygote F1 is present, P1 is coded as 2, F1 is coded as 1, and P2 is coded as 0; Otherwise, P1 is coded as 2, and P2 is coded as 0. 
!Dominant marker: When heterozygote F1 is present, P1 and F1 are coded as 12, and P2 is coded as 0; Otherwise, P1 is coded as 2, and P2 is coded as 0.  
!Recessive markers: When heterozygote F1 is present, P1 is coded as 2, and F1 and P2 are coded as 10; Otherwise, P1 is coded as 2, and P2 is coded as 0. 
!Missing marker is coded as -1. 
 MK-1-1                 2   1   0   2   1   1   1   0   2   1   2   2   0   1   2   2   2   1   1   0   2   1   2   2   0   1   1   1   1   1   1   1   1   1   1   2   2   2   1   0   2   1   1   0   2   0   2   2   0   1   1   2   1   1   1   0   1   1   1   2   2   1   2   0   1   1   0   1   2   2   1   1   1   0   2   1   1   0   1   1   2   1   2   0   1   1   1   0   1   1   0   1   1   1   1   0   1   1   2   0   1   0   1   1   1   2   0   2   0   1   0   2   1   1   0   1   1   1   1   0   1   1   1   2   1   1   1   1   1   0   1   1   1   1   2   0   1   1   2   1   2   2   0   1   1   0   2   0   0   1   0   0   0   1   0   0   2   2   2   0   0   0   0   0   1   0   0   0   1   1   0   0   1   2   0   2   0   2   2   1   1   1   1   2   1   2   1   0   1   2   0   0   1   1   0   0   1   1   1   2
 MK-1-2                 2   1   0   2   1   1   1   0   2   1   2   2   0   0   2   2   2   1   1   0   2   1   2   2   0   1   1   1   1   1   1   2   1   1   1   2   2   2   1   0   2   1   1   0   1   0   2   2   0   1   0   2   1   1   1   0   1   2   0   2   2   1   2   0   0   1   0   2   2   2   1   1   0   0   2   1   1   0   1   2   2   1   2   0   0   0   1   0   1   1   0   1   1   1   1   0   1   1   2   0   1   0   1   1   1   1   0   1   1   1   0   2   1   1   0   2   1   1   1   0   1   1   1   2   1   1   1   1   1   1   0   1   1   1   2   0   1   1   2   1   2   2   0   1   1   0   2   0   0   1   0   0   1   1   0   0   2   2   1   1   0   0   0   0   1   0   1   0   1   1   0   0   1   2   0   2   1   2   2   1   2   1   1   1   1   2   1   0   1   2   0   0   1   1   0   0   0   1   1   2
 MK-1-3                 2   1   0   2   0   1   0   0   2   1   2   2   0   0   2   1   1   1   1   0   2   1   2   2   1   1   2   1   1   1   1   1   2   1   1   1   2   2   1   0   2   1   1   0   2   0   2   2   0   1   0   2   1   1   1   0   1   2   0   2   2   1   2   0   0   1   0   2   2   2   1   1   1   0   2   1   1   0   1   2   2   1   1   0   1   0   0   0   1   2   1   1   1   1   1   0   1   0   2   0   1   1   1   0   1   1   0   1   1   1   1   1   1   1   0   1   1   1   1   1   1   1   1   2   1   1   1   1   1   1   0   1   2   1   2   1   1   1   2   1   2   2   0   1   0   0   2   1   0   1   1   1   1   1   0   0   2   2   1   1   0   0   0   0   1   0   1   0   1   1   0   0   1   2   0   1   0   2   2   1   2   1   1   1   1   2   1   0   0   2   0   1   1   1   0   0   0   1   2   1
 MK-1-4                 2   2   0   2   0   1   0   0   2   0   2   2   1   0   2   1   0   1   1   0   2   1   2   2   1   1   2   1   1   1   1   1   2   2   1   1   2   2   2   1   2   1   0   0   2   0   2   2   0   1   0   2   1   1   1   0   1   2   0   2   2   2   2   1   0   1   0   2   2   2   1   1   2   0   2   1   1   0   1   2   2   1   1   0   0   1   0   0   1   2   1   1   1   1   0   1   1   0   2   0   0   1   1   0   1   1   0   1   1   1   1   2   1   1   0   1   1   1   2   2   1   1   1   2   0   1   1   2   1   1   0   1   2   1   2   1   1   1   1   1   2   1   0   1   0   0   2   1   0   0   1   1   1   0   0   0   2   2   1   1   0   0   0   0   1   0   1   0   1   1   0   1   1   1   0   1   0   2   2   1   2   2   1   1   2   2   1   0   0   1   0   1   1   0   1   0   0   0   1   1
 MK-1-5                 2   2   1   1   0   1   0   0   1   0   2   2   1   0   2   1   0   1   1   1   1   1   2   2   1   1   2   1   2   1   1   1   2   2   1   1   2   2   2   0   1   1   0   0   2   1   2   2   1   1   0   1   2   1   1   0   1   2   1   2   2   1   2   1   0   1   0   2   2   2   1   1   1   0   2   1   1   0   1   2   2   1   1   0   0   1   0   0   1   2   1   0   2   1   1   2   0   0   2   0   1   1   1   0   1   1   0   1   1   1   1   2   1   0   1   1   1   1   1   2   1   1   1   2   0   1   1   2   1   1   1   1   2   1   2   1   1   1   2   1   2   1   1   1   0   0   2   1   0   0   1   1   1   0   0   0   2   2   1   0   0   0   0   0   1   0   1   0   2   1   0   1   0   1   0   1   0   1   2   1   2   2   1   0   1   2   1   0   0   2   0   1   1   1   1   1   1   0   1   1
 MK-1-6                 2   2   1   1   0   2   0   0   0   0   2   2   1   1   1   2   0   2   1   1   1   1   2   2   1   1   2   1   2   1   1   1   2   2   2   1   2   2   2   0   1   2   0   0   2   1   2   2   0   1   0   1   2   1   1   0   1   2   1   1   2   1   2   1   1   2   0   2   2   2   1   1   1   0   2   1   1   1   1   2   2   1   1   0   0   2   0   1   1   2   1   0   2   1   1   2   0   0   2   1   1   1   1   0   1   1   0   1   1   1   1   2   2   1   1   0   1   1   1   2   1   1   1   2   0   1   1   2   1   1   1   1   2   1   2   2   1   1   2   1   2   2   1   1   1   0   2   1   0   0   1   1   1   0   0   0   1   2   1   0   0   1   0   1   0   0   1   0   2   1   0   1   0   1   0   1   0   1   2   1   2   2   1   1   2   2   1   0   0   2   0   2   1   1   1   1   1   0   1   1
 MK-1-7                 2   2   1   1   0   2   0   0   0   0   1   2   1   1   1   1   0   1   1   1   1   1   2   2   1   1   2   1   2   2   2   1   2   2   2   1   1   2   2   0   1   2   0   0   2   1   2   2   0   1   1   1   2   1   1   0   1   2   1   1   2   1   2   1   1   2   1   2   1   2   1   1   2   0   2   1   1   1   1   2   2   1   0   0   1   1   1   0   1   2   1   0   2   1   1   2   0   0   2   1   1   1   1   0   1   1   0   1   1   1   1   2   2   1   1   1   1   1   1   2   2   1   1   2   0   1   1   2   1   1   1   2   2   1   2   2   1   1   2   1   2   2   1   1   2   0   1   1   0   0   1   1   1   0   0   0   1   2   1   1   0   1   0   1   1   0   1   0   1   1   0   0   1   1   1   1   0   1   2   1   1   2   1   1   2   2   1   0   0   2   0   2   0   1   1   2   1   0   1   1
 MK-1-8                 2   1   1   2   0   2   1   0   0   0   1   2   1   0   1   1   1   1   1   0   1   1   2   2   1   1   1   2   2   2   2   2   2   2   2   0   1   2   2   0   1   2   0   0   1   1   2   2   0   1   1   1   2   1   1   0   1   2   1   1   1   0   2   1   2   1   1   2   2   2   2   1   2   0   1   1   1   1   1   2   2   2   0   0   1   1   1   0   2   2   1   1   2   2   1   2   0   0   2   1   1   1   1   0   1   1   0   1   1   1   1   2   2   0   2   1   1   1   1   2   2   2   1   2   1   1   1   2   2   1   1   2   2   2   2   2   1   1   2   1   2   2   1   1   2   0   1   1   0   0   1   2   1   0   0   0   1   2   1   1   0   1   0   1   1   0   1   0   1   1   0   0   1   0   1   2   1   1   2   1   1   2   1   1   2   2   1   0   0   2   1   2   0   2   1   2   1   0   1   1
 MK-1-9                 2   1   1   2   0   2   1   1   0   0   1   2   1   0   1   0   2   1   1   0   1   1   2   2   1   1   1   2   2   2   2   2   2   2   1   1   1   2   2   0   1   2   0   0   1   1   1   2   0   1   1   1   2   1   1   0   1   2   1   1   1   0   2   2   2   0   1   2   1   2   2   1   2   1   0   1   1   1   1   2   2   2   0   0   1   1   1   1   1   1   1   1   2   2   1   2   0   0   2   1   0   0   1   0   1   1   0   2   1   1   1   2   2   0   2   1   1   1   0   2   2   2   1   2   1   1   1   2   1   1   1   2   2   2   2   1   1   1   2   1   2   2   1   1   2   0   1   1   0   1   1   2   1   0   0   0   0   2   1   1   1   1   0   1   1   0   0   0   1   1   0   0   1   0   1   2   1   2   2   1   1   2   1   1   2   1   2   0   0   2   1   2   0   2   1   2   1   0   1   1
 MK-1-10                2   1   1   2   0   1   1   0   0   0   1   1   1   0   1   0   0   1   1   0   0   1   2   2   1   0   1   2   0   2   2   2   2   2   1   1   1   1   2   0   1   2   0   0   1   0   1   0   0   1   1   1   2   1   1   1   1   2   1   1   1   0   2   2   2   0   1   2   1   2   2   2   2   1   0   1   1   1   1   1   2   0   0   0   1   1   1   2   1   1   1   1   2   2   1   2   0   0   2   1   0   1   1   1   1   1   0   2   1   1   2   2   1   0   2   0   1   1   1   2   1   2   1   2   1   1   1   2   1   1   2   2   2   2   2   1   1   1   2   1   2   2   1   1   2   0   1   1   1   1   0   2   2   0   0   0   0   2   1   1   2   1   0   0   1   0   0   1   2   1   0   0   2   1   1   2   1   2   2   1   2   2   1   1   1   1   2   0   0   2   1   2   0   2   1   2   1   0   1   1
 MK-1-11                1   1   1   2   1   1   1   0   0   0   1   1   2   0   1   0   1   1   1   1   0   1   2   2   1   0   1   1   0   2   2   1   2   2   0   1   1   2   2   0   2   2   0   1   1   1   1   0   0   1   2   1   2   1   1   1   1   1   1   1   1   0   2   2   2   0   1   2   1   2   2   2   1   0   0   1   1   1   1   1   2   0   0   1   1   1   1   2   1   1   1   1   2   2   1   2   1   0   2   1   0   1   1   1   1   1   0   2   1   1   1   1   1   0   2   0   1   1   1   1   1   2   1   2   1   2   1   2   2   1   1   1   2   2   2   1   1   1   1   1   2   2   1   1   2   0   1   0   1   1   0   1   1   0   0   0   1   2   1   1   2   1   0   1   1   0   1   1   2   1   0   1   2   1   1   2   1   2   2   1   2   2   1   1   1   2   2   0   0   2   1   1   0   2   1   2   1   0   1   1
 MK-1-12                1   1   1   2   1   1   1   0   0   0   1   1   2   1   2   1   1   1   1   1   0   2   2   1   1   0   1   1   0   2   2   1   2   2   0   1   1   1   1   0   2   2   0   1   1   1   1   0   1   1   1   1   1   1   1   1   1   0   1   1   1   0   2   2   1   0   1   2   1   2   2   2   1   0   0   1   0   1   1   1   2   1   1   1   1   1   1   2   1   1   1   1   2   1   1   1   0   1   2   1   0   1   1   2   1   0   0   1   1   1   1   1   0   0   2   0   0   1   1   2   1   2   2   2   1   2   1   1   1   1   1   1   2   2   2   1   1   1   1   1   2   2   1   1   1   1   1   0   1   1   0   0   1   1   0   0   0   1   1   1   1   1   1   1   1   0   1   1   2   1   0   1   2   1   1   2   1   2   2   1   2   2   1   1   1   2   2   1   0   2   0   1   0   2   1   2   2   0   2   1
 MK-1-13                1   1   1   1   1   1   1   0   0   1   0   1   2   1   2   1   1   1   1   1   0   2   2   0   1   0   1   2   0   2   2   0   2   2   0   1   1   1   1   0   2   2   0   1   2   1   1   0   1   1   1   2   2   1   0   1   1   0   1   1   2   1   2   2   2   0   1   1   1   2   2   2   1   0   0   0   0   1   1   1   2   1   2   2   1   1   1   2   1   1   1   1   1   1   2   1   0   2   2   2   1   1   1   2   1   0   1   2   0   1   1   1   0   0   1   0   1   1   2   2   1   1   2   2   1   1   1   2   1   1   1   1   2   2   2   1   0   2   1   1   2   1   2   1   0   1   1   0   1   1   0   0   1   2   0   0   1   1   0   1   1   1   1   1   1   0   1   1   1   1   0   0   1   1   1   2   1   2   2   1   2   2   1   1   1   2   2   1   1   2   0   2   0   2   1   2   2   0   2   1
 MK-1-14                0   1   2   2   1   1   1   0   0   0   0   1   2   1   2   1   1   1   1   1   0   2   2   0   1   0   1   2   0   1   2   1   2   2   0   1   1   1   1   0   2   2   0   1   2   1   1   0   1   1   1   2   2   1   1   1   1   0   1   1   2   1   1   2   2   0   1   1   1   2   2   2   1   0   0   0   0   1   1   1   2   1   2   1   1   1   1   2   1   1   1   1   1   1   2   1   0   2   2   2   1   1   1   1   1   0   0   2   0   0   1   1   0   0   2   1   1   1   1   1   1   1   2   2   1   2   1   2   0   2   1   1   1   2   2   1   0   2   2   1   2   1   2   1   0   1   1   0   1   0   0   0   1   2   0   1   1   1   0   1   0   1   1   1   1   0   1   1   0   1   0   0   1   2   1   2   1   2   2   0   2   2   1   1   1   2   2   1   1   2   1   1   0   2   1   2   2   0   2   0
 MK-1-15                0   1   2   1   1   1   1   0   0   1   0   1   2   1   2   1   1   1   1   1   0   2   2   0   1   0   1   2   0   1   2   1   0   2   0   0   1   1   1   0   2   2   0   1   2   1   1   1   1   0   1   1   1   1   0   1   1   0   1   1   2   1   1   2   2   0   1   1   1   2   2   2   1   0   1   0   0   1   1   1   2   1   2   1   1   2   1   2   0   1   1   1   1   1   1   2   0   2   2   1   1   1   1   1   1   1   0   2   0   0   1   1   1   1   2   1   1   1   1   1   2   1   2   0   1   2   1   2   0   2   1   1   1   2   2   1   0   2   2   1   2   1   2   1   0   0   1   0   1   0   0   0   1   2   0   1   1   1   0   1   0   1   2   1   1   0   1   1   0   0   0   0   2   2   2   1   1   2   2   0   1   2   0   1   2   2   2   1   2   2   1   0   0   2   1   2   2   0   2   0
 MK-1-16                2   1   2   1   1   1   1   0   1   1   0   1   1   1   2   1   1   1   0   1   0   2   2   0   1   0   1   1   0   1   2   0   1   1   0   0   1   1   1   0   2   2   0   1   1   1   2   1   1   0   1   2   1   1   0   1   2   0   1   1   2   1   1   2   0   0   1   1   0   1   2   2   2   0   1   0   0   1   1   2   2   1   2   1   1   2   1   2   1   1   1   1   0   0   2   2   0   2   2   1   1   0   1   1   1   1   0   2   0   0   1   1   0   1   2   1   2   1   1   1   1   1   2   0   1   2   1   2   0   2   1   1   0   1   2   1   0   1   2   1   2   1   1   1   0   1   1   0   0   0   0   0   1   2   0   1   1   2   0   1   0   1   1   1   1   1   1   1   0   1   0   0   2   1   2   0   1   2   2   0   1   2   0   1   2   1   2   1   2   2   1   0   0   1   1   1   2   0   2   0
 MK-2-1                 0   2   0   1   2   0   0   0   2   0   1   2   0   2   1   1   1   1   2   2   0   0   1   1   0   1   2   1   1   1   0   0   2   1   0   2   2   2   0   2   1   0   0   2   0   0   1   1   1   2   2   1   1   1   1   1   1   1   1   1   0   2   0   2   1   2   0   2   2   0   0   0   0   1   1   1   0   0   2   1   1   1   0   2   2   1   1   1   0   2   0   1   2   1   1   0   2   1   0   1   1   1   0   1   1   2   0   2   0   0   2   1   0   1   1   2   0   2   1   1   1   1   2   1   1   1   1   1   2   1   1   0   1   0   2   0   0   1   1   2   0   1   1   0   2   1   2   1   2   2   1   1   0   2   1   0   1   0   1   0   1   0   1   1   2   1   1   0   2   2   1   0   2   1   2   2   2   2   1   2   1   1   1   1   2   1   1   2   1   0   2   1   0   1   0   1   0   0   1   0
 MK-2-2                 1   1   1   1   2   0   1   1   2   0   1   2   0   1   1   1   1   1   1   2   0   1   1   2   1   1   2   1   1   0   0   0   2   1   0   1   0   2   0   2   1   0   0   2   0   0   1   1   1   2   2   1   1   1   1   0   1   0   1   1   0   2   0   2   1   1   0   1   1   0   0   0   0   1   1   1   0   0   2   1   1   1   0   2   2   2   1   1   0   2   1   2   1   1   1   0   2   1   0   1   2   2   1   1   1   1   0   2   0   1   2   0   0   1   0   2   0   2   1   1   1   1   2   1   1   1   1   0   2   1   1   0   1   1   2   0   0   0   1   2   0   1   2   0   2   1   2   1   2   2   0   1   0   1   1   0   1   0   1   0   1   0   2   1   1   1   1   0   2   2   1   0   2   1   2   2   2   2   1   2   0   1   1   0   2   1   1   2   1   0   2   1   0   0   0   1   0   0   1   2
 MK-2-3                 1   2   0   2   2   0   1   1   2   0   1   2   0   1   1   1   1   1   0   2   0   1   1   2   1   1   2   1   1   0   0   0   2   1   1   1   0   2   1   2   1   1   0   2   0   0   2   0   1   2   2   1   1   1   2   0   1   1   0   1   0   2   0   1   2   1   0   1   1   0   1   0   0   2   1   0   0   1   2   1   1   0   0   2   2   2   1   0   0   2   1   2   2   0   1   0   2   1   0   1   1   1   1   1   1   1   0   2   0   1   2   0   0   1   1   2   0   2   1   2   1   1   2   1   1   1   1   1   2   1   1   0   2   1   2   0   0   0   1   2   1   1   2   0   2   1   1   0   2   0   0   1   0   1   0   0   1   0   1   0   1   0   1   1   1   1   1   0   2   2   1   0   2   1   2   2   2   2   1   2   0   1   1   0   2   1   1   1   1   1   2   1   0   1   0   1   0   1   1   2
 MK-2-4                 1   2   0   2   2   1   1   1   1   0   1   2   0   1   1   1   1   1   0   2   0   1   1   2   0   0   2   1   2   0   0   0   2   1   1   1   1   2   1   1   2   1   0   2   0   0   1   0   1   2   2   1   1   1   2   1   1   2   0   1   0   2   0   1   2   1   0   1   1   1   1   0   1   2   1   0   1   1   1   1   0   0   0   2   2   2   1   0   1   2   1   2   2   0   1   0   2   1   0   1   1   1   0   1   0   1   0   1   0   1   2   0   0   0   1   2   0   2   1   2   2   1   2   1   1   1   2   1   2   1   1   0   2   1   2   1   0   0   1   2   1   1   2   1   2   2   1   0   2   0   0   1   0   1   0   0   1   2   1   0   1   0   1   1   1   1   1   0   2   2   1   0   2   1   2   2   2   1   2   2   0   1   1   0   1   1   1   1   1   0   2   1   0   0   0   1   0   1   2   2
 MK-2-5                 1   2   0   2   1   1   0   1   2   0   1   1   1   1   1   1   2   1   0   2   0   1   1   2   0   1   1   1   2   0   0   1   2   1   1   1   1   2   1   1   1   1   1   1   0   0   1   0   0   2   2   0   1   1   2   0   1   2   0   1   0   2   0   1   2   1   0   0   1   1   1   1   1   2   1   0   1   1   1   1   0   0   0   2   2   2   1   0   1   2   2   2   2   0   2   0   1   1   1   1   1   1   0   2   0   0   1   1   0   1   2   0   0   0   1   2   0   2   1   2   2   0   1   2   1   1   1   1   2   2   1   0   2   1   1   1   0   0   1   2   1   1   2   1   2   2   1   0   2   1   1   1   0   1   0   0   1   2   2   0   0   0   2   1   1   1   1   1   2   2   1   0   2   1   2   2   2   1   2   2   0   0   1   0   1   1   1   1   2   0   1   1   0   0   0   1   0   2   2   2
 MK-2-6                 1   2   0   2   1   1   0   1   2   0   0   1   1   1   1   1   2   1   1   2   1   1   1   2   0   1   1   1   1   0   0   2   2   1   1   1   1   1   1   1   1   1   1   1   0   1   1   1   0   2   1   0   1   1   2   0   1   2   1   2   0   1   0   1   2   1   1   0   0   1   1   1   1   1   1   0   0   1   1   1   0   0   1   2   2   2   1   0   1   2   2   2   2   1   2   0   0   1   1   1   1   1   0   2   0   0   1   1   0   1   2   0   0   1   1   2   0   1   1   2   2   1   1   2   1   1   1   1   2   2   1   1   1   1   2   1   0   0   1   2   2   1   2   1   2   2   0   0   2   1   2   1   1   0   1   0   1   2   2   0   0   1   2   1   1   1   2   1   2   2   1   0   2   0   2   1   2   1   2   1   2   0   1   0   1   1   1   1   1   1   2   2   0   0   0   1   0   2   1   2
 MK-2-7                 1   2   0   2   1   1   0   1   2   0   0   1   1   0   1   1   0   1   1   2   1   1   2   2   0   1   1   1   1   0   0   2   2   1   0   0   1   1   2   1   1   1   1   1   0   1   1   1   0   1   1   0   0   1   2   0   1   2   1   2   0   1   1   1   2   1   1   0   0   1   2   1   1   1   1   0   0   0   1   1   0   0   1   2   0   2   1   0   1   2   1   2   2   1   2   0   0   1   1   1   1   1   1   1   0   0   1   1   0   0   2   0   0   1   1   2   0   2   1   2   2   1   1   2   1   1   1   1   2   2   1   2   2   1   2   1   0   0   1   1   2   1   2   1   2   1   0   0   2   2   2   1   1   0   1   0   1   2   2   0   0   2   2   1   1   1   2   1   1   2   1   1   1   0   2   0   2   1   2   1   2   0   2   1   1   2   1   1   1   1   2   1   0   0   0   1   0   2   1   2
 MK-2-8                 1   2   1   2   1   1   0   2   2   1   0   1   1   0   1   1   0   1   1   2   0   2   2   2   0   1   0   1   1   0   0   2   1   1   0   0   1   1   1   1   1   1   2   1   0   1   1   1   0   1   1   0   0   2   2   0   1   2   2   2   1   1   1   1   2   1   1   1   0   1   2   1   1   1   2   1   1   0   0   1   0   0   1   2   0   2   1   0   1   1   1   2   2   1   1   0   0   1   1   1   1   1   1   1   1   0   1   1   0   0   1   0   2   1   1   2   0   1   2   2   2   1   1   2   1   2   1   1   2   2   0   2   2   1   2   1   0   0   1   1   2   1   2   1   2   1   0   0   2   1   2   1   1   0   1   1   0   2   2   0   0   2   2   1   1   1   2   1   0   2   0   1   1   1   2   0   2   1   2   1   2   0   2   1   1   2   1   1   1   1   2   1   0   0   0   1   0   2   1   2
 MK-2-9                 0   1   1   2   1   1   0   2   2   1   0   1   1   0   1   1   0   1   1   2   0   2   2   2   0   2   0   2   1   0   0   2   1   1   0   0   1   1   1   1   1   1   1   1   0   1   1   0   0   1   1   0   0   2   2   0   0   2   2   1   1   1   1   2   2   2   1   2   0   1   2   0   0   1   2   1   1   1   2   2   0   0   1   2   1   2   1   1   1   1   0   1   2   1   1   0   0   1   1   0   2   2   1   1   1   1   1   2   0   0   1   0   2   1   1   2   1   1   2   2   2   1   1   2   0   2   1   0   2   2   0   1   1   1   2   1   0   0   1   1   2   1   1   1   2   1   0   0   2   1   2   0   1   1   1   1   0   2   2   0   0   2   2   1   1   1   2   2   0   2   1   1   1   1   2   1   1   1   2   1   2   0   2   1   1   2   1   2   1   1   2   1   0   0   0   1   0   2   1   2
 MK-2-10                0   1   0   2   1   1   0   2   2   0   0   0   2   0   1   1   0   1   1   2   0   2   2   1   0   2   1   2   1   0   0   1   1   1   0   0   1   1   1   1   1   0   1   1   0   2   1   0   0   1   1   0   0   1   1   0   0   2   2   1   1   1   0   2   2   2   1   1   0   1   2   0   0   1   2   2   1   0   2   2   0   0   1   2   1   2   1   1   0   1   0   1   2   0   1   0   0   1   1   0   2   2   0   1   1   1   1   2   0   1   1   0   2   1   1   2   1   0   2   2   2   1   1   2   0   2   1   0   1   2   0   1   1   1   2   1   1   0   1   1   1   1   1   1   1   1   0   0   2   1   2   0   1   1   1   1   0   2   2   1   0   2   2   1   1   1   2   2   0   2   1   1   1   1   2   1   1   1   2   1   2   0   2   1   0   2   1   1   1   1   2   1   0   0   0   1   0   2   1   2
 MK-2-11                0   1   1   2   1   1   0   1   1   1   0   1   1   0   1   1   1   1   1   1   0   2   1   1   0   2   1   2   2   0   0   1   1   1   0   0   1   1   1   1   1   1   1   1   0   2   1   0   0   1   1   0   0   1   1   0   1   1   2   1   0   1   1   2   1   2   1   2   0   0   2   0   0   2   2   2   1   0   2   2   1   0   1   2   1   2   2   1   0   0   0   1   2   1   0   0   1   1   1   0   2   2   1   1   1   1   0   2   0   1   1   1   2   1   1   2   1   0   1   2   2   1   1   2   0   2   1   0   1   1   0   1   2   1   2   1   1   1   1   1   1   1   0   1   1   1   0   0   2   1   2   0   2   0   0   1   0   2   2   2   0   2   2   1   1   1   1   2   0   2   2   1   1   1   2   2   0   1   2   1   2   0   2   1   0   2   1   1   1   1   2   1   1   1   1   1   0   2   0   2
 MK-2-12                0   2   1   2   1   2   0   1   1   1   0   1   1   0   1   1   1   1   2   2   0   2   1   1   0   2   1   2   2   1   0   1   0   1   1   0   1   0   1   1   1   1   1   1   0   2   2   0   0   1   2   0   0   1   0   0   2   1   2   1   0   1   1   2   1   1   1   2   0   0   2   0   0   2   2   2   2   0   2   2   1   0   1   2   0   2   2   1   0   0   0   1   1   1   1   0   1   1   1   0   1   2   1   1   1   1   0   1   0   1   1   0   2   1   1   0   1   0   1   2   1   1   1   2   0   2   1   1   1   1   0   0   1   0   1   1   2   1   1   1   1   1   0   1   1   1   0   0   2   1   1   0   2   0   0   1   0   1   2   2   0   1   2   1   1   1   1   1   0   2   2   1   1   1   2   0   0   1   2   1   2   0   2   1   0   2   1   1   1   1   2   1   1   1   1   1   0   2   0   1
 MK-2-13                1   2   1   2   1   2   0   1   1   1   1   1   1   0   2   1   1   1   2   2   0   1   1   1   0   2   1   2   2   1   0   1   0   1   1   0   1   0   1   1   1   1   1   1   0   2   1   1   0   1   2   1   0   1   0   0   2   1   2   1   0   1   1   2   1   1   1   2   0   1   2   0   1   2   2   1   2   2   2   2   1   0   1   1   0   2   2   0   0   0   0   1   1   2   1   0   1   1   1   0   1   2   1   1   1   1   0   1   0   1   1   0   1   1   1   0   1   0   1   2   1   1   1   2   1   2   1   1   1   1   0   0   1   1   1   1   1   1   1   1   0   1   0   2   1   1   0   0   2   2   2   0   2   1   1   1   0   1   2   2   0   1   2   1   1   1   1   1   0   2   2   1   0   1   2   0   0   1   2   2   2   0   2   1   0   2   1   1   2   1   2   1   0   1   1   1   1   2   0   0
 MK-2-14                1   1   1   2   1   2   0   1   1   1   1   0   1   0   2   1   1   1   2   1   1   1   1   1   0   2   1   2   1   1   0   1   0   1   1   0   1   0   1   2   1   1   1   1   0   2   1   1   0   1   2   1   0   2   0   0   2   1   2   1   0   1   1   2   1   1   2   2   0   1   2   0   0   2   1   1   1   2   1   2   1   0   1   1   0   2   2   0   0   0   0   0   1   1   1   0   1   0   1   0   1   2   1   1   1   1   0   0   0   1   1   0   1   2   1   0   1   1   1   1   1   1   1   1   1   2   1   1   1   1   0   1   1   1   1   1   1   1   1   1   0   1   0   2   1   1   0   0   2   2   2   0   2   1   1   1   0   1   1   2   0   1   2   1   1   1   1   1   0   2   2   1   0   1   2   0   0   1   2   1   2   0   1   1   0   1   1   1   2   1   1   1   0   1   1   1   1   2   0   0
 MK-2-15                1   1   1   1   1   2   0   1   1   1   1   1   1   0   2   2   1   1   2   1   2   1   1   1   0   2   1   2   1   2   0   1   1   1   1   0   1   0   1   2   1   0   1   2   0   2   1   1   0   1   2   1   0   2   0   0   2   1   2   1   0   1   2   1   1   1   2   2   0   1   2   0   0   2   1   1   1   2   1   2   1   1   1   1   0   2   2   0   0   0   1   1   0   1   0   0   1   0   0   0   1   2   1   0   1   1   0   0   0   1   1   0   1   2   0   0   1   1   1   1   2   1   1   1   1   2   1   1   2   2   0   1   1   1   1   0   1   2   1   1   1   1   1   2   1   1   0   1   0   1   2   0   2   1   1   1   0   1   1   1   0   1   2   1   1   1   1   0   0   1   2   1   0   1   2   0   0   1   2   1   2   0   1   0   0   1   1   1   2   1   1   0   0   1   1   1   1   2   0   0
 MK-2-16                1   2   1   1   1   2   1   1   1   1   1   1   1   0   2   2   1   1   2   1   2   1   0   1   0   2   1   2   1   2   0   0   1   1   1   0   1   0   0   2   1   1   1   2   1   2   1   1   0   1   1   2   1   1   1   0   2   1   2   1   0   1   2   2   1   1   1   2   0   1   2   0   0   2   1   2   1   2   1   2   1   1   1   1   0   2   1   1   0   0   2   1   0   2   0   0   1   0   0   0   1   2   1   0   1   1   1   0   0   1   1   0   0   2   0   0   1   2   1   1   1   1   1   1   1   1   1   1   2   2   0   2   1   2   1   0   0   2   1   1   1   1   1   2   1   1   0   1   0   1   1   0   2   1   1   1   0   1   1   1   1   1   2   0   1   1   2   0   0   1   2   1   0   1   2   0   0   1   2   1   2   0   1   0   0   1   1   2   2   0   1   0   0   1   1   1   1   2   0   0
 MK-3-1                 0   0   1   1   1   0   2   1   2   0   1   1   0   1   2   0   2   1   2   1   2   1   1   1   2   2   1   2   0   2   2   1   2   2   2   2   0   0   0   1   0   1   2   1   2   0   0   1   1   2   1   1   1   1   0   0   2   2   1   1   1   2   1   2   0   1   1   0   2   1   1   0   0   1   0   1   1   2   0   2   1   1   2   1   1   1   1   2   1   0   0   1   1   1   0   0   0   0   1   1   1   1   1   0   2   1   1   2   2   1   0   0   1   1   1   0   2   1   0   1   0   1   1   0   1   2   1   1   1   0   2   1   1   1   1   1   0   1   2   1   1   0   2   0   1   1   0   2   2   2   2   1   2   0   1   1   1   2   1   1   2   0   2   1   2   1   1   1   0   1   1   0   0   2   0   2   0   1   1   0   1   2   1   1   2   1   1   2   1   1   0   2   1   0   1   0   2   1   2   1
 MK-3-2                 0   0   0   1   1   0   2   1   2   0   2   1   1   0   2   0   1   2   1   1   2   0   0   1   2   2   1   1   0   2   2   0   2   2   1   1   0   0   0   1   0   1   2   2   2   1   1   0   1   1   1   1   1   1   0   0   2   2   1   0   1   2   1   2   0   1   1   0   1   1   1   0   0   1   0   2   0   2   1   2   1   1   2   1   1   1   2   2   2   1   0   0   1   1   0   0   0   1   1   1   1   1   1   0   2   1   1   0   2   1   1   0   1   1   1   0   2   0   0   1   0   1   2   1   1   2   1   1   1   0   2   1   1   1   1   1   0   1   2   1   1   0   2   1   1   1   0   2   2   2   2   1   1   0   1   1   1   1   1   1   2   0   2   1   2   1   1   1   0   1   1   1   0   2   0   2   0   0   1   0   1   2   1   2   2   1   1   2   1   0   0   2   1   1   1   0   2   1   2   1
 MK-3-3                 0   0   0   1   1   0   2   1   2   0   2   2   1   0   1   0   2   2   1   1   2   0   1   1   2   2   1   0   0   1   2   0   2   2   1   1   1   0   0   1   1   1   2   2   2   1   1   1   1   1   1   1   1   1   0   0   2   2   1   0   1   2   1   2   0   1   1   1   1   1   1   0   0   1   0   1   0   2   1   2   1   1   2   1   1   1   2   2   1   1   0   0   1   1   1   0   1   0   1   1   1   2   1   0   2   1   1   0   2   1   1   0   1   1   1   0   2   0   1   1   0   1   2   1   1   2   2   1   2   1   2   1   2   1   1   2   0   1   2   2   1   0   2   1   1   0   0   2   2   2   2   1   1   1   1   2   1   2   1   1   2   0   2   1   2   1   1   1   0   1   1   1   0   1   0   2   0   0   0   0   0   2   1   2   2   1   1   2   1   0   0   2   1   1   1   0   2   1   2   1
 MK-3-4                 0   0   0   1   1   1   2   0   2   1   2   1   1   0   1   2   2   2   1   1   2   0   0   1   2   2   1   0   0   1   2   0   2   2   2   1   1   0   1   1   1   1   2   2   2   1   1   1   1   2   1   2   1   1   0   0   2   2   2   1   1   2   1   2   0   1   1   1   2   1   1   0   0   1   0   0   0   2   1   2   1   1   1   1   1   1   2   1   1   1   0   0   1   1   1   0   1   0   1   1   2   2   2   0   2   1   1   0   2   1   1   0   1   1   1   0   2   0   1   1   0   1   2   2   1   2   1   1   2   1   2   1   2   2   1   2   0   2   1   0   1   0   2   1   1   0   0   1   2   2   1   1   1   1   1   2   1   2   2   1   1   1   1   1   2   1   1   2   0   2   1   1   0   1   1   2   0   1   0   0   0   1   0   2   2   0   1   2   1   0   0   1   1   1   1   0   2   1   2   1
 MK-3-5                 0   0   0   2   1   1   2   1   1   1   2   2   1   0   1   2   2   1   1   1   2   0   0   1   2   2   1   1   1   1   2   1   2   2   2   1   2   0   2   1   1   1   1   1   2   1   1   1   0   2   0   1   1   1   0   0   1   1   2   1   1   2   0   2   0   0   2   1   2   1   1   0   1   1   0   0   1   1   1   1   1   1   1   1   1   1   2   1   1   1   0   0   1   1   1   1   2   0   0   0   2   2   2   0   2   1   1   0   2   1   2   0   1   1   1   0   2   0   1   1   0   1   2   2   1   2   1   1   2   1   2   1   2   1   1   2   0   2   1   1   1   2   2   0   0   0   0   1   2   2   1   1   1   1   1   2   1   1   2   1   0   2   1   1   1   1   1   2   0   2   1   1   0   1   1   2   0   1   0   0   0   1   1   2   2   1   1   2   1   0   0   0   0   2   2   0   1   1   2   1
 MK-3-6                 0   0   1   2   1   1   2   1   0   1   2   2   1   0   1   2   2   1   1   1   2   0   0   1   2   2   1   1   1   0   2   1   2   2   1   2   2   0   2   1   1   1   1   1   1   1   1   1   0   1   0   1   1   1   0   0   1   1   2   1   1   2   1   2   1   0   2   1   2   0   1   0   2   1   0   0   1   1   0   1   1   1   1   1   1   1   2   1   1   1   0   0   2   2   1   1   1   0   0   0   1   2   2   0   2   1   1   0   0   2   2   0   1   1   1   0   2   0   1   1   0   1   2   1   1   2   2   1   2   1   0   1   2   1   2   2   0   2   1   1   1   2   2   0   0   0   0   1   2   1   1   1   1   1   2   2   1   1   2   1   0   0   1   2   1   1   1   1   0   2   1   1   0   1   1   2   1   1   0   0   0   0   1   1   2   0   1   2   1   0   0   0   1   2   2   0   1   1   2   1
 MK-3-7                 1   0   1   2   1   1   2   1   0   1   2   2   2   0   1   2   1   1   1   0   2   0   0   1   2   2   1   1   1   0   2   1   2   2   1   2   1   0   2   1   1   1   1   1   1   1   0   1   1   1   0   1   2   1   0   0   1   1   2   1   1   2   1   2   1   0   2   1   2   0   1   0   2   1   1   0   2   1   1   1   0   1   1   1   0   1   2   0   1   1   0   0   2   2   1   1   1   0   0   1   1   2   2   1   2   0   2   0   0   2   2   0   1   1   1   0   2   0   1   1   0   2   2   2   2   1   2   1   2   1   0   1   2   1   1   2   0   2   1   1   2   2   2   0   0   2   0   1   2   1   1   1   1   1   1   2   1   1   2   0   0   0   1   2   1   1   1   2   0   2   1   1   1   1   1   1   1   1   0   0   0   0   1   1   2   0   1   2   1   0   0   0   1   2   1   0   0   1   2   1
 MK-3-8                 1   0   1   2   1   1   1   1   0   1   2   1   1   0   1   1   1   1   1   1   2   0   1   1   2   2   1   1   1   0   2   1   2   2   1   2   1   0   2   1   1   2   1   0   1   1   0   1   0   1   0   1   2   1   0   0   1   1   2   1   1   2   1   2   1   0   1   2   1   0   2   0   1   1   1   0   2   1   1   1   0   1   1   1   0   1   2   0   2   2   0   0   2   2   2   1   1   0   0   1   1   2   2   1   2   0   2   0   0   2   2   0   1   1   1   0   2   0   1   1   0   2   2   1   2   1   2   1   2   1   0   1   2   1   0   2   0   2   1   1   2   2   2   0   0   2   0   1   2   1   1   1   1   1   1   2   1   1   1   0   0   0   1   2   1   1   1   2   0   2   1   1   1   2   1   0   1   1   1   0   0   0   1   0   2   0   1   2   0   0   0   0   1   2   1   0   0   2   2   1
 MK-3-9                 1   0   1   2   1   1   0   1   0   1   2   1   1   0   1   1   1   1   1   0   2   1   1   1   2   2   1   1   1   1   2   1   1   2   1   1   0   0   2   1   1   2   1   1   1   1   0   1   0   1   0   1   2   1   0   0   1   1   2   1   1   1   1   2   1   0   0   2   1   0   2   1   1   1   1   1   2   0   0   0   1   1   1   1   0   2   1   2   2   2   1   1   2   2   2   1   1   0   0   1   1   2   2   1   2   0   2   0   0   2   2   1   2   1   1   0   2   0   1   1   0   1   1   2   1   1   2   1   2   1   0   1   1   1   0   2   0   2   1   1   2   2   2   1   1   2   0   1   2   1   1   1   1   1   2   2   1   1   1   0   0   0   1   2   1   1   1   2   1   2   1   1   1   2   1   0   1   2   1   0   0   0   1   0   2   0   1   1   0   0   0   1   0   2   2   0   1   2   2   1
 MK-3-10                0   0   0   2   1   1   0   1   0   1   2   1   1   1   1   2   0   1   1   0   1   1   1   1   2   2   1   1   1   2   1   0   1   2   1   1   0   0   2   1   2   2   1   1   1   2   1   1   0   1   0   1   2   1   0   0   1   1   2   1   1   1   2   2   1   0   1   2   0   0   1   2   2   1   0   1   2   0   0   0   1   1   0   1   0   2   1   1   2   2   1   1   2   2   2   0   1   0   0   1   1   2   2   0   2   0   2   0   0   2   1   1   2   1   1   0   2   0   1   2   1   1   1   2   1   1   2   1   1   1   0   1   1   0   0   1   0   2   1   1   2   2   2   1   1   2   0   1   1   1   1   1   1   1   2   2   1   1   1   0   0   0   1   2   1   1   2   1   1   1   1   1   2   1   1   0   2   2   1   0   0   0   1   0   2   0   1   1   0   0   0   1   1   2   1   0   1   1   1   1
 MK-3-11                0   0   0   2   1   0   1   1   0   1   2   1   1   1   1   1   0   1   1   0   1   2   1   1   2   1   1   1   1   1   1   0   1   2   0   1   0   0   2   0   2   1   1   1   1   2   2   1   1   1   0   1   2   1   0   0   1   1   2   0   0   2   1   2   1   0   1   2   0   0   2   1   1   1   0   2   2   1   1   0   1   1   0   1   0   2   1   1   1   2   1   1   2   2   1   1   1   0   0   1   1   2   1   0   2   1   1   0   0   1   1   1   1   1   1   1   2   0   1   2   1   1   1   2   1   1   2   1   1   1   0   1   2   0   0   1   1   1   1   1   2   1   2   1   1   2   0   1   1   1   1   1   1   1   2   2   1   1   1   0   0   0   1   2   1   1   2   1   1   1   2   1   2   1   1   0   1   2   0   0   0   0   0   0   2   0   1   1   0   0   1   1   1   2   1   0   1   1   1   2
 MK-3-12                0   0   0   1   2   0   1   1   0   1   2   0   1   1   1   1   0   1   1   0   1   2   1   1   2   1   1   1   1   1   2   0   1   2   0   1   0   0   2   1   2   1   1   1   1   2   2   1   1   1   0   1   2   1   0   0   1   1   1   0   0   2   1   2   1   0   1   2   0   0   2   2   1   1   0   2   2   1   1   0   2   1   0   1   0   1   1   0   1   2   1   1   2   2   1   2   1   0   0   1   1   2   1   0   2   1   0   0   0   1   1   1   1   1   1   1   2   0   1   2   1   1   1   1   1   1   2   1   1   1   0   1   2   1   0   2   1   0   0   1   1   0   1   1   1   2   0   1   1   1   0   1   0   1   1   2   1   1   1   0   0   0   1   2   1   1   1   2   1   0   2   2   2   1   1   0   1   2   0   0   0   0   1   0   1   1   1   2   0   0   1   0   2   2   1   0   1   1   1   2
 MK-3-13                0   1   0   1   2   0   1   1   0   1   2   0   1   1   1   1   0   1   1   1   1   2   1   2   2   1   1   0   1   1   2   0   1   2   1   1   1   0   2   1   2   2   1   1   2   2   2   1   1   0   0   1   2   1   0   0   1   1   1   0   0   2   2   1   1   0   2   2   0   0   2   1   1   1   1   2   2   1   1   1   2   0   1   1   1   1   1   1   2   2   1   1   2   2   1   1   1   0   0   1   1   2   1   1   2   1   0   1   0   0   1   1   0   1   1   1   2   0   1   2   0   1   1   1   1   1   2   0   1   1   0   1   2   1   0   1   1   0   0   2   1   0   1   1   1   2   0   1   1   1   0   1   0   2   1   2   1   0   1   0   0   0   0   0   1   1   0   2   1   0   2   2   2   1   1   0   0   1   0   0   0   0   1   0   1   1   1   1   0   0   1   1   2   1   1   0   1   1   1   1
 MK-3-14                0   1   1   1   2   0   1   1   0   1   1   0   1   2   2   0   0   1   1   1   1   2   1   2   2   1   1   0   1   0   2   0   1   2   1   0   1   0   1   1   2   2   1   1   2   2   2   1   1   0   0   1   2   1   1   0   1   1   1   0   0   2   2   1   1   0   1   2   0   0   2   1   1   2   1   2   2   1   1   1   0   0   1   1   1   1   1   1   2   2   0   1   2   2   1   1   1   0   0   1   1   2   2   2   2   1   0   1   0   0   1   1   1   1   1   1   2   0   1   2   0   1   2   1   1   1   2   0   1   1   0   0   2   1   0   1   1   0   1   1   1   0   1   1   1   2   0   0   1   1   0   1   1   2   2   2   1   0   1   0   1   0   0   0   1   1   0   1   1   0   2   2   2   1   0   0   0   2   0   0   0   0   0   0   1   1   1   0   0   0   1   1   1   1   1   0   1   2   1   1
 MK-3-15                0   1   2   1   1   0   1   1   0   1   1   0   1   2   2   1   0   1   1   2   2   2   1   2   2   1   1   0   1   0   2   0   1   2   1   0   1   0   1   1   2   2   1   0   2   2   2   1   1   1   0   1   2   1   1   0   1   1   1   0   0   2   2   1   1   0   1   2   0   0   2   1   1   2   1   2   1   2   1   1   0   0   0   1   2   1   1   1   1   2   2   1   2   2   1   1   1   0   0   1   1   2   2   2   2   1   1   0   1   0   1   1   1   1   1   2   2   0   1   2   1   1   2   1   1   1   1   0   1   2   0   1   2   0   0   1   1   0   1   1   1   0   1   1   1   2   0   0   1   1   0   1   1   2   2   2   1   0   1   0   0   0   0   0   1   1   0   1   1   0   2   2   2   1   0   0   0   1   0   0   0   0   1   0   1   0   1   1   0   1   1   1   1   1   1   0   1   2   2   1
 MK-3-16                0   1   2   1   1   0   1   1   0   1   1   0   1   2   2   1   0   1   1   1   2   2   1   2   2   2   2   0   1   0   1   0   1   2   0   0   1   0   1   1   2   2   1   0   2   1   2   1   1   1   0   1   2   1   1   0   1   1   1   0   0   2   2   1   1   0   1   2   0   0   2   1   1   2   1   2   1   2   1   1   2   0   0   1   1   1   1   2   1   2   2   1   2   1   1   1   1   0   1   1   1   2   2   2   2   1   0   0   0   0   1   1   1   1   1   2   2   0   1   2   1   1   2   1   1   1   1   0   1   2   0   1   2   1   1   1   1   0   1   1   1   1   1   1   1   1   0   0   1   1   0   1   1   2   2   2   1   0   1   0   2   0   1   0   0   1   0   1   0   0   2   1   2   1   0   0   0   1   0   0   0   0   1   0   1   0   1   1   1   1   1   2   0   0   1   0   1   2   2   1
 MK-4-1                 0   1   1   2   1   1   0   2   1   2   2   1   0   1   1   1   1   0   1   2   0   1   1   0   2   1   1   0   2   1   1   0   2   0   2   0   1   2   2   0   2   0   1   1   2   1   0   1   1   1   2   2   2   2   1   2   2   0   2   1   0   1   0   1   2   1   0   1   0   1   1   1   2   1   0   2   1   1   2   1   0   1   2   0   1   1   0   2   1   1   1   2   1   1   1   1   0   1   1   1   0   1   0   0   1   1   2   1   0   0   1   2   0   1   0   0   2   1   0   1   2   2   0   1   1   1   1   1   2   0   0   0   2   1   2   2   1   1   2   0   1   1   1   2   0   1   0   1   2   1   0   1   0   0   2   1   1   2   2   1   1   0   1   1   1   2   1   2   1   1   2   1   2   1   2   1   2   1   2   2   0   0   1   1   0   0   1   0   2   1   0   1   1   2   2   0   1   0   1   2
 MK-4-2                 0   1   1   2   1   1   0   2   1   2   2   1   0   1   1   2   2   0   1   2   0   1   1   0   2   1   1   0   2   1   1   0   2   0   2   0   1   0   2   0   2   0   1   1   2   2   0   1   1   0   2   2   2   2   1   1   2   0   2   1   0   1   0   1   1   1   0   1   0   1   0   2   2   1   0   2   1   1   2   1   1   1   2   0   1   1   0   2   1   2   0   2   2   1   1   1   0   1   1   1   0   1   0   0   2   1   2   1   0   0   1   2   2   0   0   0   2   1   0   1   2   2   0   1   1   1   0   1   1   0   0   0   2   1   2   2   1   1   2   1   1   1   1   2   0   1   0   1   2   1   0   1   0   0   2   1   1   1   2   1   1   0   1   1   1   2   1   2   2   1   2   1   2   1   2   1   2   1   2   2   0   0   2   1   0   1   1   0   2   1   1   1   2   1   1   1   1   0   0   1
 MK-4-3                 0   1   1   2   1   1   0   1   1   2   2   0   0   1   1   2   2   0   2   2   0   1   1   0   2   0   1   0   2   1   1   0   2   0   2   0   1   0   2   0   2   0   1   1   2   2   0   1   1   0   2   2   2   2   1   0   2   0   2   1   0   1   1   1   0   1   0   1   0   1   0   2   2   1   0   2   1   1   2   1   0   1   1   0   1   0   1   1   1   2   0   2   2   1   1   1   0   1   1   1   0   1   1   0   2   0   2   1   0   1   1   2   1   0   0   0   2   1   0   1   1   2   0   1   1   1   0   1   1   0   0   0   1   1   2   2   1   1   1   1   1   1   1   2   0   0   0   0   1   1   0   1   0   0   2   1   0   1   2   2   1   0   1   1   0   2   1   0   1   1   2   1   2   1   2   1   2   1   2   2   0   1   2   2   1   1   1   0   2   1   1   1   2   0   1   1   1   0   1   1
 MK-4-4                 0   1   1   2   0   1   0   0   1   2   2   0   0   1   1   1   2   0   2   2   0   1   0   0   2   0   1   0   2   1   1   0   2   1   2   0   1   0   1   0   2   0   0   1   2   2   0   0   1   0   2   2   2   2   1   0   2   0   1   1   0   1   1   1   0   1   1   1   0   1   0   2   2   0   0   2   1   1   2   1   0   0   1   0   1   0   1   0   1   2   0   2   2   0   1   1   0   1   1   1   0   0   2   0   2   0   2   2   1   1   1   2   1   1   0   1   2   1   0   1   1   2   0   0   1   1   1   2   1   0   1   0   1   2   2   1   1   1   1   1   1   1   1   2   1   0   0   1   0   1   0   1   0   1   2   1   0   1   2   2   1   0   0   1   0   2   1   0   1   1   2   1   2   0   2   1   2   1   2   1   1   1   2   2   1   1   1   1   1   1   1   1   2   0   1   1   1   0   1   2
 MK-4-5                 0   1   1   2   0   1   0   0   1   2   2   0   0   1   1   1   2   0   2   2   1   1   0   0   2   0   1   0   2   1   1   0   2   1   2   0   1   0   1   0   2   0   0   2   2   2   0   0   1   0   2   2   2   2   1   0   2   1   1   1   0   1   1   1   0   1   1   1   0   2   0   1   2   0   0   1   2   1   1   1   0   0   1   0   1   0   1   1   1   2   0   2   2   0   1   1   0   1   0   1   0   0   2   1   2   1   2   2   1   1   1   2   1   1   0   1   2   1   1   1   1   2   0   0   1   2   1   2   2   0   1   0   1   2   2   1   0   1   2   1   0   1   1   2   1   0   0   1   1   2   0   1   0   2   2   1   0   2   1   1   2   0   0   1   1   2   1   1   1   1   1   0   2   0   2   1   2   1   2   2   1   1   2   2   1   1   1   1   1   1   1   1   2   1   1   1   1   0   1   1
 MK-4-6                 1   1   1   2   0   1   0   0   1   2   2   0   0   1   1   1   2   0   2   2   1   1   0   0   2   0   1   0   2   1   2   1   2   1   2   0   1   0   1   1   1   0   0   2   2   2   0   1   1   1   2   2   2   2   0   0   1   1   1   1   0   0   1   1   0   2   1   0   0   2   0   0   2   0   0   1   2   1   1   1   1   1   1   1   1   1   1   1   1   2   1   2   2   0   2   1   1   2   0   0   1   0   2   1   2   0   2   2   1   1   1   2   1   1   0   1   1   1   1   1   1   2   0   0   1   2   1   2   2   0   1   0   1   2   2   1   0   1   2   1   0   2   2   2   2   1   0   1   1   2   0   1   1   2   2   1   0   2   0   0   2   0   0   1   1   2   1   1   1   2   1   0   2   1   2   1   2   1   2   2   1   2   1   2   1   1   0   1   2   1   1   1   2   1   1   1   1   0   1   1
 MK-4-7                 1   1   2   2   0   1   0   0   1   2   2   1   0   1   2   2   2   0   0   2   1   1   0   0   2   0   1   0   2   0   2   2   2   1   2   0   1   0   1   1   1   0   0   2   2   2   0   1   1   1   2   2   2   2   0   0   0   1   2   0   1   0   1   1   0   2   0   0   0   2   0   0   2   1   0   1   2   1   1   1   1   2   1   0   1   1   2   0   1   2   2   2   2   0   1   1   1   0   0   0   1   0   2   0   2   1   2   1   1   1   1   2   1   2   1   1   1   1   2   1   1   2   0   0   1   1   1   1   2   0   1   0   2   2   2   1   1   1   2   1   0   2   1   2   2   1   0   1   1   2   0   1   1   2   2   0   0   1   1   0   2   1   0   2   1   2   0   1   1   2   1   0   2   1   2   1   2   1   2   2   1   2   2   2   1   2   0   1   1   1   1   1   1   1   1   1   1   1   1   2
 MK-4-8                 1   1   2   2   0   1   0   0   1   1   2   2   0   1   2   1   2   0   1   2   1   1   0   0   2   1   1   0   2   0   2   2   1   1   2   0   1   0   1   1   1   0   0   2   1   1   0   1   1   1   2   2   2   2   1   0   0   0   2   0   1   1   2   1   0   2   0   1   0   1   0   0   2   1   1   2   2   0   1   1   1   2   1   0   1   1   2   0   1   2   2   2   1   2   1   2   1   0   0   0   2   0   2   0   2   1   2   1   1   1   1   2   0   2   1   2   1   1   2   1   0   2   1   0   1   1   1   1   2   0   1   0   2   1   2   2   1   1   2   1   0   2   1   2   2   0   0   1   1   2   0   1   1   2   2   0   0   0   0   1   2   1   0   2   1   2   0   1   2   2   1   1   2   1   2   1   2   2   2   2   1   0   2   2   1   2   1   2   0   1   1   1   1   1   2   1   1   0   1   2
 MK-4-9                 1   0   2   2   0   1   0   1   0   1   2   2   0   1   2   1   2   0   1   2   1   0   0   0   2   1   1   0   0   0   2   1   1   1   2   0   1   1   1   1   1   2   0   2   1   0   0   1   1   1   2   2   2   2   2   0   0   0   2   1   1   1   2   1   0   2   0   0   0   1   0   0   1   2   2   2   2   1   1   1   1   2   1   0   1   1   2   0   2   2   2   2   1   2   1   1   1   0   0   0   2   0   1   0   2   0   2   1   1   1   1   2   0   2   1   1   1   1   2   0   0   2   1   0   0   1   1   1   2   0   1   0   2   1   2   2   1   0   2   1   0   2   0   2   2   0   0   1   1   2   1   1   1   2   2   0   0   1   1   1   2   1   0   2   1   2   0   1   1   1   1   0   2   1   2   1   2   2   2   2   1   0   2   1   2   2   2   2   0   0   1   1   0   1   2   1   1   0   1   1
 MK-4-10                1   0   2   2   0   1   0   1   1   2   2   2   1   1   2   1   2   0   1   2   1   0   0   0   2   1   1   0   0   0   2   1   1   1   1   0   1   1   1   1   1   2   0   2   1   0   0   1   1   1   2   1   2   2   2   1   0   0   1   1   1   1   2   1   2   2   0   0   0   1   0   0   0   2   2   2   2   0   1   1   1   2   1   0   2   2   2   0   2   2   2   2   1   2   1   0   0   0   1   0   2   0   1   0   2   0   1   1   1   1   1   2   0   2   1   0   1   0   2   0   0   2   1   1   0   1   1   2   2   1   0   0   2   1   2   2   2   0   2   1   0   2   0   2   2   1   0   1   1   2   1   1   1   1   2   1   1   1   1   2   2   1   0   2   1   2   0   1   1   1   1   0   2   2   2   0   2   2   0   1   2   0   2   1   2   2   2   2   0   0   1   1   0   1   2   1   1   0   1   1
 MK-4-11                1   0   2   2   1   1   0   1   1   2   2   1   2   1   2   0   2   0   1   2   1   0   0   0   2   1   1   0   0   1   2   0   1   2   1   0   1   1   2   1   1   2   0   2   1   0   0   1   1   2   2   1   2   2   2   1   0   0   1   1   1   1   2   1   2   1   1   0   0   1   0   0   0   2   2   2   2   0   1   1   1   2   1   0   2   2   2   0   1   2   2   1   1   2   1   0   0   0   1   0   2   0   1   0   2   0   2   1   1   1   1   2   0   2   1   0   2   0   2   0   0   2   1   1   0   0   1   1   2   1   0   0   2   1   2   1   2   0   2   1   0   2   0   2   2   1   0   1   1   2   1   1   1   2   2   2   1   1   1   2   2   0   0   2   2   2   1   1   1   1   1   0   2   2   2   0   1   2   0   1   1   0   2   1   1   1   2   1   0   0   1   1   0   1   1   1   0   0   1   1
 MK-4-12                1   0   2   2   0   1   0   1   1   2   2   0   1   1   2   0   2   1   1   2   0   0   0   1   2   1   1   0   0   1   1   1   1   0   2   0   1   1   1   1   1   2   0   2   0   1   1   1   1   2   2   1   1   2   1   1   0   0   1   1   1   0   2   1   2   1   1   1   0   1   0   1   0   2   2   2   1   0   1   1   1   2   1   1   2   2   1   0   1   2   2   1   1   2   1   0   0   1   1   0   2   1   1   0   1   0   2   0   1   0   1   2   0   2   1   0   2   0   2   0   0   2   2   1   0   0   1   1   2   1   0   0   2   1   1   1   2   1   2   1   0   2   0   2   2   0   0   1   1   2   1   1   1   2   2   1   0   1   1   2   2   0   0   1   2   2   1   1   1   1   1   0   2   2   2   0   1   2   1   1   1   0   2   1   1   1   2   1   0   0   1   1   0   1   1   1   0   1   0   2
 MK-4-13                1   0   2   2   0   1   0   2   1   2   2   0   1   1   1   0   2   1   1   2   0   0   0   0   1   1   2   0   0   0   1   1   1   0   2   0   1   2   1   1   1   2   0   1   0   1   1   1   2   2   2   1   1   2   1   1   0   0   1   1   1   0   2   1   2   1   1   1   0   1   0   1   0   2   2   2   2   0   1   1   1   2   1   1   2   2   1   0   1   2   1   2   2   2   0   0   0   1   1   0   1   1   1   0   1   0   2   0   1   0   1   2   0   2   2   0   2   0   2   0   0   2   2   1   0   0   1   1   1   1   1   0   2   1   1   1   1   1   2   1   1   2   1   1   2   0   0   1   1   1   1   1   1   2   1   1   2   1   1   2   2   0   0   2   2   1   1   1   1   1   0   0   1   2   2   2   1   2   2   1   1   0   2   1   1   1   2   1   0   0   1   1   0   0   1   1   0   1   0   1
 MK-4-14                2   0   1   2   0   1   0   2   1   2   1   1   1   1   1   0   0   1   1   2   0   0   0   0   1   1   2   0   0   0   1   1   2   0   2   0   1   2   1   1   1   2   0   1   0   1   1   1   2   2   2   1   2   2   1   1   0   1   1   1   1   0   2   0   2   1   1   1   0   1   0   1   0   2   2   2   2   0   1   1   1   2   1   1   2   2   1   0   0   2   1   2   2   2   2   1   0   1   1   0   1   1   0   0   1   0   2   0   1   0   1   2   1   2   2   0   2   0   2   0   0   2   2   1   0   0   1   1   1   1   1   0   2   1   0   2   1   1   0   1   1   1   1   0   2   0   0   2   1   0   1   1   0   2   2   1   2   0   1   2   1   1   0   2   2   1   1   1   1   1   0   0   0   2   1   2   1   2   2   2   1   0   1   1   1   1   2   2   0   0   1   1   2   0   1   1   1   1   0   1
 MK-4-15                2   1   1   2   0   1   0   2   2   2   1   1   1   0   1   0   0   1   1   2   0   0   0   0   1   1   2   0   0   0   0   1   1   0   1   0   1   2   1   1   1   2   0   1   0   1   2   1   2   1   2   2   2   0   1   2   2   1   2   1   1   0   2   2   2   0   1   1   0   1   0   1   0   2   2   1   2   0   2   1   1   2   1   2   2   2   1   0   0   2   1   2   2   2   2   1   0   1   1   0   2   1   0   0   1   0   2   0   1   0   1   2   1   2   2   0   1   0   1   0   1   2   2   2   0   0   1   1   1   0   1   0   2   1   0   2   2   1   0   1   1   1   1   0   2   0   0   2   1   0   1   2   0   1   2   1   2   0   1   2   1   1   0   2   2   1   1   1   1   1   2   0   0   2   1   2   2   2   2   2   1   0   1   1   1   1   2   1   0   0   1   1   2   0   1   2   0   1   0   1
 MK-4-16                2   1   1   2   0   1   0   2   2   2   1   1   1   0   1   1   0   0   1   2   0   1   1   0   0   1   2   0   0   0   0   1   1   0   1   0   1   1   1   1   1   2   0   1   0   1   2   1   2   1   2   2   2   0   1   2   2   1   2   2   1   0   2   2   2   0   1   1   0   1   0   2   0   2   2   1   2   1   2   2   0   2   1   2   2   2   1   0   0   2   1   2   2   2   2   1   0   1   2   1   2   1   0   0   1   0   1   1   1   0   0   2   1   1   2   1   1   0   2   1   1   2   2   2   0   0   1   1   1   0   1   0   1   1   0   2   2   1   0   1   1   2   0   0   2   0   0   2   0   0   1   2   0   1   2   1   0   0   0   2   1   1   0   2   2   1   1   1   1   1   2   1   0   2   0   2   1   2   2   2   1   0   1   0   1   1   1   1   0   0   1   1   2   0   1   1   0   0   0   1
 MK-5-1                 2   1   1   2   1   1   1   0   0   0   1   1   0   1   1   0   1   2   1   2   1   0   0   0   1   1   1   0   1   2   1   1   1   1   1   1   2   0   2   2   1   1   1   1   1   1   1   2   1   2   2   1   2   2   1   2   1   1   1   0   1   1   1   0   1   1   2   0   1   1   0   1   2   0   0   1   1   0   2   0   2   1   1   0   2   2   2   1   1   0   0   1   2   2   2   1   1   1   1   0   1   2   0   0   1   1   2   1   1   1   0   1   0   1   1   2   2   2   1   2   0   0   0   2   1   0   1   0   1   0   2   1   1   1   2   1   1   0   1   2   0   1   2   1   0   1   1   0   1   2   2   2   0   1   0   1   2   2   1   2   0   1   1   0   0   1   1   0   0   0   1   0   2   1   1   2   0   1   1   2   0   0   1   1   1   1   0   1   1   1   0   1   1   1   0   2   1   0   1   1
 MK-5-2                 2   0   1   2   1   1   1   0   0   0   1   1   0   1   1   0   2   2   1   2   1   1   0   0   1   1   1   0   1   2   1   1   1   1   2   1   2   0   2   2   1   1   1   1   0   1   1   2   1   2   2   2   2   2   1   2   1   1   1   0   1   1   1   0   2   1   1   0   1   1   0   1   2   0   0   1   1   0   1   0   1   1   1   0   0   2   2   1   1   0   0   1   1   2   1   1   0   2   1   0   2   2   0   1   1   1   2   1   1   1   0   1   0   1   1   2   2   2   2   1   0   0   0   2   1   0   1   0   1   0   1   1   1   1   2   0   1   0   1   2   0   1   2   2   0   1   2   0   1   2   2   2   0   1   0   1   2   2   1   2   1   1   1   0   0   0   0   0   0   1   1   0   2   1   1   1   0   1   1   2   0   0   1   1   1   1   0   1   1   1   0   1   1   0   0   2   1   0   2   1
 MK-5-3                 2   1   1   2   2   1   1   0   0   0   1   1   0   1   1   1   2   2   1   2   1   1   0   1   1   1   1   1   1   2   1   1   1   0   1   1   2   0   2   2   2   1   1   1   0   1   1   2   1   2   2   2   2   2   1   2   1   0   1   1   1   1   1   0   2   1   2   0   1   0   0   0   1   0   1   1   1   0   1   1   1   1   1   1   0   2   2   1   1   1   1   0   2   2   1   1   0   1   1   0   2   2   0   1   1   1   2   1   1   1   0   1   0   1   1   1   2   2   1   0   1   0   0   2   1   0   0   1   1   1   1   0   1   1   2   0   0   0   0   2   0   1   2   2   0   0   2   0   1   2   2   2   1   1   1   1   2   2   1   2   1   1   1   0   1   1   0   0   0   1   1   0   2   1   1   1   0   1   1   2   0   0   1   1   1   1   0   1   1   1   0   1   1   0   0   2   1   0   2   1
 MK-5-4                 2   1   1   1   2   1   1   1   0   0   1   1   0   1   1   2   2   2   1   2   1   1   0   2   1   1   1   2   0   2   1   1   1   0   1   1   2   0   1   2   2   1   1   2   1   1   1   2   1   2   2   2   2   1   1   2   1   0   1   1   1   1   2   0   2   0   2   0   1   0   1   0   1   0   1   1   1   0   1   1   1   1   1   1   0   2   1   0   1   1   1   1   2   1   1   1   0   2   1   0   1   2   0   0   1   1   2   1   1   1   1   1   0   1   2   1   2   2   1   2   1   0   0   2   1   0   0   1   1   1   0   1   1   1   2   0   0   0   0   2   0   1   1   1   1   0   2   0   2   2   2   2   1   1   1   1   2   2   1   2   1   1   1   0   1   2   0   0   0   1   1   0   2   1   1   1   0   1   1   2   0   0   1   1   1   0   0   1   1   0   0   0   1   0   1   2   1   1   2   1
 MK-5-5                 2   1   1   1   1   1   1   2   0   0   1   1   0   1   0   2   2   2   1   2   1   1   1   2   1   1   1   2   0   2   1   1   1   0   1   1   2   0   1   2   2   1   1   1   1   1   1   1   1   2   2   2   2   1   1   2   1   0   1   1   1   1   2   0   2   0   2   0   1   0   1   1   0   0   1   1   1   0   1   1   1   1   1   1   0   1   1   0   1   1   1   2   1   1   1   1   0   1   2   0   1   2   0   0   1   2   2   1   1   1   1   1   0   1   1   1   2   2   1   1   1   0   1   2   1   1   1   1   0   0   0   2   1   1   2   0   0   0   0   2   0   1   1   1   1   1   2   0   2   2   1   2   1   2   1   1   2   2   1   1   1   1   1   0   1   2   1   0   0   2   1   0   2   1   2   2   1   2   1   2   0   0   1   0   2   0   0   1   1   0   0   0   1   0   1   2   1   0   2   1
 MK-5-6                 1   1   1   1   1   1   1   2   0   1   2   2   0   1   0   2   2   2   1   2   1   1   1   2   1   0   1   2   0   2   1   1   1   0   0   0   2   0   1   2   2   1   0   0   1   1   1   1   1   2   2   2   2   1   1   2   1   0   1   2   1   1   1   0   2   0   2   0   1   0   1   1   0   0   0   1   1   0   1   1   0   1   1   1   1   1   1   0   1   1   1   2   1   2   1   1   1   1   2   0   1   2   0   0   1   1   2   1   1   1   1   1   0   1   1   1   2   2   1   0   1   0   1   2   1   1   2   1   0   0   0   1   1   1   2   0   0   0   0   2   1   0   1   1   1   1   2   1   1   2   1   2   1   2   1   2   2   2   1   1   1   1   1   0   0   1   1   0   0   2   1   0   2   1   2   2   1   2   1   2   0   0   0   1   2   0   1   1   1   1   0   0   1   0   1   2   1   0   2   1
 MK-5-7                 1   1   0   2   1   1   1   2   1   1   2   1   0   1   1   2   2   2   1   2   1   1   1   2   1   1   1   2   0   1   1   1   1   0   0   0   2   0   0   2   1   1   0   0   1   1   1   1   1   2   2   0   1   1   1   2   1   0   1   2   1   1   1   0   1   0   2   1   0   0   1   1   0   0   0   1   1   1   1   1   0   1   2   1   1   1   1   0   1   0   1   1   1   2   1   1   2   1   1   0   1   2   0   0   1   1   2   1   0   1   1   2   1   1   1   1   2   2   1   1   1   0   1   2   1   2   2   1   0   0   1   1   1   1   2   0   0   0   0   1   1   1   1   0   1   1   2   1   0   1   2   2   1   1   1   2   2   2   1   1   2   1   1   0   0   1   1   0   1   2   2   0   1   1   2   2   1   2   1   1   0   0   0   1   2   0   1   1   1   2   0   0   1   0   2   2   1   0   2   1
 MK-5-8                 1   1   0   2   0   1   1   2   2   1   2   1   0   1   2   1   2   2   1   1   1   1   1   2   1   1   1   1   0   1   1   1   1   0   0   1   2   0   0   2   0   1   0   0   1   1   1   1   1   2   2   0   1   1   2   2   1   0   2   1   1   1   1   0   1   0   2   1   0   0   1   1   0   1   0   1   1   1   1   1   0   1   2   1   2   1   1   0   1   0   1   1   1   2   1   1   2   0   1   0   1   2   0   0   2   1   2   1   0   1   0   2   1   0   1   1   2   2   2   0   1   0   0   2   2   2   2   1   0   1   1   1   1   1   2   0   0   0   0   2   1   1   1   0   1   1   2   1   0   1   2   2   1   1   1   2   2   2   1   1   2   1   1   0   0   1   0   0   1   2   2   0   1   1   2   2   1   2   2   1   0   0   0   0   2   0   0   1   1   2   0   0   1   0   2   2   1   0   2   1
 MK-5-9                 1   1   0   2   0   0   1   1   2   1   2   1   0   1   2   1   2   2   1   1   1   1   1   2   1   1   1   1   0   1   1   1   2   0   1   1   2   1   0   2   1   1   0   0   2   1   1   1   1   2   1   0   1   0   2   1   2   1   2   1   1   1   1   0   1   0   2   1   1   0   1   1   0   1   1   1   1   0   1   1   2   1   2   0   2   1   1   0   1   1   1   1   1   2   1   2   2   0   1   0   1   2   0   0   2   1   2   1   0   1   0   1   0   0   0   2   2   2   2   0   1   1   0   2   2   2   2   1   0   1   1   1   1   1   2   1   0   0   0   2   1   1   2   0   0   1   2   1   0   1   2   2   1   0   1   2   2   2   1   1   2   1   1   0   0   1   0   0   1   2   2   0   2   1   1   2   1   2   2   1   0   0   0   0   1   0   0   1   1   2   0   0   1   0   2   2   1   1   2   1
 MK-5-10                1   1   0   2   0   1   1   1   2   1   2   1   0   1   1   1   2   1   1   1   1   1   1   2   1   1   0   0   0   1   1   1   2   1   2   1   2   1   0   1   1   1   0   0   2   1   1   1   2   2   1   0   1   0   1   1   1   1   1   1   1   1   0   0   1   0   1   0   1   1   0   0   1   1   1   1   1   0   1   1   2   1   2   0   2   1   1   0   1   1   2   1   1   2   1   2   2   1   1   1   1   2   0   0   2   1   2   1   0   1   0   1   0   0   0   2   2   1   2   0   1   1   0   2   2   1   2   1   0   1   1   1   1   1   2   1   0   0   0   2   2   1   2   0   0   1   2   1   0   1   0   2   1   0   1   2   1   2   1   1   2   1   1   0   0   1   1   1   1   2   2   0   2   2   1   2   2   2   2   1   0   0   0   0   1   1   0   1   1   2   0   0   1   0   2   1   1   1   2   1
 MK-5-11                1   1   0   2   0   1   1   1   2   1   2   2   0   2   1   1   2   1   2   1   1   1   1   2   1   2   0   0   0   1   1   1   2   1   2   1   2   1   0   1   2   0   0   0   2   1   1   1   1   2   0   0   1   0   2   1   1   1   1   1   1   1   0   0   1   1   1   0   1   1   0   1   1   1   1   1   1   0   1   1   2   1   2   1   2   2   0   0   2   1   2   1   2   2   1   2   2   1   1   1   1   2   0   0   2   0   2   1   0   1   0   1   0   0   0   2   1   1   2   0   0   1   1   2   2   1   2   1   0   1   1   1   1   1   2   1   0   0   0   2   2   1   2   0   1   1   2   2   0   1   0   2   1   0   1   2   2   2   1   0   2   1   2   0   0   1   0   1   1   2   2   0   2   1   1   2   2   2   2   1   0   0   0   0   1   1   1   1   1   2   1   0   2   1   2   1   1   1   2   0
 MK-5-12                1   1   0   2   0   1   1   1   2   1   2   2   0   1   1   1   1   2   2   1   2   1   1   2   1   1   0   0   0   1   1   1   2   1   0   1   2   2   0   1   2   0   0   0   2   1   1   1   1   1   0   0   1   0   2   1   2   1   1   1   1   1   0   0   1   2   2   0   2   1   0   1   1   1   1   1   1   0   1   1   2   1   2   1   2   2   0   1   2   0   2   1   2   2   1   2   2   1   1   1   2   2   0   0   1   0   2   2   0   2   0   2   0   0   1   2   1   2   2   0   0   1   1   2   2   1   1   1   0   1   1   2   1   2   2   1   0   0   0   1   2   1   2   0   1   1   2   2   0   1   0   2   1   0   1   2   1   2   0   0   2   1   2   0   0   0   0   1   1   1   2   0   2   1   1   2   2   2   2   0   0   0   0   0   1   1   1   1   1   2   1   1   2   0   2   1   1   1   1   0
 MK-5-13                2   1   0   2   0   1   1   0   2   0   2   2   0   1   2   1   2   2   2   1   2   1   1   2   1   1   0   0   0   1   1   1   2   0   0   0   2   2   1   0   2   0   1   0   2   1   1   2   1   1   0   0   1   0   1   1   1   1   1   2   1   2   0   0   1   2   2   0   2   1   1   0   1   1   1   1   1   0   1   1   2   1   2   1   2   2   0   1   2   0   1   1   2   2   0   2   2   1   1   1   2   2   0   0   2   0   2   2   1   2   0   2   0   1   1   1   2   2   2   0   0   1   1   2   2   1   1   1   0   1   1   2   1   2   2   1   0   1   0   1   2   1   2   0   1   1   2   2   1   1   0   2   1   0   1   2   1   2   1   0   2   1   2   0   0   0   0   1   0   0   2   1   2   0   1   2   2   2   2   0   0   0   0   0   1   1   1   1   1   2   1   1   2   0   1   1   0   1   2   0
 MK-5-14                1   1   0   2   0   1   1   0   2   1   2   2   0   1   2   1   1   2   2   1   2   1   1   2   1   1   0   0   0   1   1   1   1   0   0   0   2   2   1   0   2   1   1   0   2   1   1   2   2   1   0   0   1   0   1   1   1   2   1   2   0   2   0   1   0   2   2   0   2   1   1   0   0   1   1   1   1   0   1   1   2   2   2   1   2   2   0   1   1   0   1   1   2   2   0   2   1   2   1   1   2   2   0   0   2   0   2   2   1   1   1   2   1   1   1   1   2   2   2   0   0   1   1   2   2   1   1   1   0   1   2   2   1   2   2   1   0   1   0   1   1   1   2   0   1   1   2   1   1   0   0   2   1   0   2   1   1   1   1   0   2   0   1   0   0   1   0   1   0   1   1   1   2   0   1   2   2   2   1   0   0   0   0   0   1   1   1   1   1   2   1   1   0   0   1   1   0   0   2   0
 MK-5-15                1   1   1   1   0   0   1   0   2   2   2   2   0   1   2   1   1   2   1   1   2   1   2   2   1   1   0   1   0   2   1   1   1   0   1   0   2   2   1   1   2   1   2   0   2   0   1   2   0   1   0   0   1   0   1   1   1   2   1   2   0   2   1   0   0   1   2   0   2   1   1   0   0   1   1   1   2   0   0   1   2   2   2   1   2   2   0   1   1   0   1   1   0   2   0   2   1   2   1   1   2   1   0   1   2   0   2   2   1   1   1   2   1   2   1   2   2   2   2   0   0   1   1   1   2   1   1   1   0   1   2   2   1   2   2   1   0   1   1   1   1   1   1   0   1   2   2   1   1   0   0   1   1   0   2   1   1   1   1   0   2   0   2   0   1   1   0   1   0   1   1   1   2   1   1   2   2   1   2   0   0   0   0   0   1   1   1   1   1   1   1   1   0   0   2   1   1   1   2   0
 MK-5-16                1   0   1   1   0   1   1   0   1   2   2   2   0   1   2   1   2   2   1   1   2   1   1   2   1   1   1   1   0   2   2   1   1   0   1   2   2   2   1   1   2   1   2   0   1   0   0   0   0   1   0   0   1   0   1   1   1   2   0   2   1   2   1   0   0   0   2   0   2   1   1   0   0   1   1   1   2   1   0   1   2   2   2   0   2   2   0   1   1   1   2   1   0   2   0   2   1   1   1   1   2   1   0   1   2   0   2   2   1   2   1   2   0   2   1   1   2   2   2   0   0   1   1   1   2   1   1   1   0   1   2   2   2   1   2   1   0   1   1   1   1   1   1   0   1   2   1   1   1   0   0   1   1   0   2   1   1   1   1   1   2   0   2   0   0   0   1   2   0   1   1   1   2   1   1   1   2   1   2   0   0   0   0   0   1   1   2   1   1   1   2   1   0   0   2   1   1   1   2   0
 MK-6-1                 0   1   1   1   2   2   1   1   1   1   1   1   1   0   0   2   1   1   1   2   2   0   2   2   1   0   1   1   2   1   0   0   1   1   0   1   0   0   1   1   2   1   2   1   1   2   1   2   1   0   0   1   1   1   0   1   0   1   1   1   1   2   2   2   0   1   0   1   1   1   0   1   1   1   1   2   1   0   1   0   0   0   1   0   0   1   1   1   1   2   1   2   1   1   1   1   2   0   2   2   0   1   0   0   1   0   1   1   2   2   2   2   0   1   1   1   1   0   1   1   1   1   1   0   1   0   0   1   1   2   1   1   0   0   2   2   1   2   1   2   2   0   1   0   1   1   1   1   1   1   1   0   0   1   1   0   1   1   0   1   1   1   1   1   2   2   1   0   1   0   2   1   1   0   0   2   1   1   1   1   0   0   0   1   1   1   1   1   1   1   1   1   2   1   0   2   1   1   2   2
 MK-6-2                 0   0   0   1   2   1   2   1   1   1   1   2   1   0   0   2   1   1   1   2   2   0   2   2   1   1   1   1   2   1   0   0   1   2   0   1   0   0   1   1   2   1   2   1   1   1   1   2   1   0   0   1   1   1   0   1   0   1   1   1   1   2   2   1   0   1   1   1   1   1   0   1   1   1   1   2   1   0   1   0   0   1   1   1   0   1   1   1   1   2   1   2   0   1   1   1   2   0   2   1   0   1   0   0   1   0   1   1   2   2   2   1   0   1   1   1   1   0   0   2   1   1   1   0   1   0   0   1   1   1   1   1   0   0   2   2   1   2   1   2   2   1   1   0   1   1   1   0   1   1   1   0   0   1   1   1   0   1   0   0   1   1   1   2   2   2   2   0   1   1   2   2   1   0   0   2   1   1   1   1   0   0   0   1   1   1   1   2   1   2   1   0   2   1   0   1   1   1   2   1
 MK-6-3                 0   0   0   1   2   1   2   1   1   1   1   2   1   0   1   2   1   1   1   1   2   0   1   2   1   1   1   1   2   1   0   0   1   2   0   1   0   0   0   1   1   2   2   1   1   1   1   2   2   0   0   1   1   2   0   1   0   1   1   1   1   2   2   1   0   1   1   2   1   1   0   1   1   1   1   2   1   0   1   0   0   1   2   1   0   1   1   0   2   2   1   2   0   2   1   0   2   1   1   1   1   1   0   0   1   0   1   2   2   2   1   1   0   1   1   1   1   0   1   2   0   1   2   0   1   0   1   0   1   1   1   2   0   0   2   2   1   2   0   1   2   1   1   0   1   0   1   0   1   2   1   0   0   1   0   1   0   1   0   0   0   1   1   2   2   2   2   0   1   1   1   2   1   1   0   2   1   1   1   1   0   0   0   1   1   1   2   2   1   2   1   0   1   1   0   1   1   0   2   1
 MK-6-4                 0   0   0   1   2   1   2   1   1   1   1   1   1   1   1   2   1   1   1   1   1   0   1   2   1   1   1   1   2   1   1   0   2   1   1   0   0   0   0   1   1   1   2   1   1   0   2   2   2   1   0   0   1   2   0   1   1   1   1   1   1   0   1   1   1   2   1   1   1   1   1   1   1   1   2   2   1   1   1   0   0   1   2   1   1   1   2   0   2   1   1   2   0   1   1   0   2   2   1   0   1   1   0   1   1   0   1   2   2   2   0   1   0   1   1   1   1   0   1   1   0   1   2   0   1   1   1   0   1   1   0   1   0   0   1   2   1   2   0   2   2   1   1   0   1   0   0   0   1   2   1   0   0   1   0   0   1   1   0   0   0   1   1   2   2   2   2   1   0   0   1   0   1   1   0   2   1   0   1   1   0   0   0   1   1   1   1   2   1   2   1   0   1   1   0   0   1   0   1   1
 MK-6-5                 0   0   0   1   2   1   1   1   1   1   1   0   1   1   1   2   1   1   1   1   1   0   1   1   1   1   1   1   2   1   1   0   1   2   1   0   1   0   0   2   1   1   2   1   1   0   2   2   2   1   0   0   1   2   0   1   1   1   1   1   1   1   1   1   1   2   1   1   1   1   1   1   1   2   2   2   1   1   1   0   0   1   2   1   1   1   2   1   2   1   1   2   1   1   1   0   1   2   1   0   1   0   0   1   1   0   2   2   1   1   0   1   0   2   1   2   2   0   2   1   0   1   2   0   2   1   1   1   1   1   1   1   0   0   1   1   1   2   0   2   2   0   1   0   1   0   0   0   1   2   1   1   0   1   0   0   1   1   0   1   0   1   2   2   1   2   2   1   0   0   1   0   1   1   0   2   1   0   1   1   0   0   0   1   1   1   1   2   1   2   1   0   1   0   0   1   1   0   0   1
 MK-6-6                 0   0   0   1   1   1   1   1   1   1   1   0   1   1   1   2   1   1   1   1   1   0   1   1   1   2   1   1   2   1   1   0   1   0   1   0   1   1   0   1   1   1   2   1   1   0   1   2   1   1   0   1   1   2   0   1   1   1   1   1   1   1   1   2   0   2   0   0   1   1   1   1   1   1   2   2   1   0   2   0   0   1   2   1   1   1   2   2   2   1   1   2   1   1   0   0   1   1   1   0   0   1   0   1   1   0   2   2   0   1   0   1   0   1   1   2   1   0   1   1   1   1   2   0   2   1   0   1   1   1   1   1   0   0   1   1   1   2   0   2   2   0   1   0   1   0   0   1   1   2   1   1   0   2   0   0   1   1   0   1   0   1   2   2   1   2   1   1   0   0   1   0   1   1   0   1   1   0   1   0   0   0   0   1   1   1   1   2   1   2   1   1   1   1   0   0   1   0   0   2
 MK-6-7                 0   1   0   1   1   1   2   1   1   1   1   0   1   1   0   2   0   2   1   1   1   0   1   1   1   2   1   1   2   1   0   0   1   1   1   0   1   0   0   1   1   1   1   1   1   0   1   2   0   1   1   1   1   1   0   1   1   1   1   1   1   1   2   1   0   2   2   0   1   1   1   1   1   2   2   2   2   0   2   0   0   2   1   1   1   1   2   2   2   1   1   2   1   1   0   0   0   1   1   0   0   1   1   1   1   0   2   2   0   1   0   1   0   1   0   2   1   0   1   1   1   1   2   0   2   1   0   1   1   1   1   1   0   0   1   1   0   2   0   2   2   0   2   0   1   0   0   1   2   2   0   2   0   2   2   0   1   0   0   1   0   1   1   2   1   2   1   0   0   0   1   0   0   0   0   1   1   0   1   0   2   0   1   1   1   2   1   2   1   2   1   1   1   1   0   0   2   1   0   2
 MK-6-8                 0   1   0   1   0   1   2   1   1   1   1   0   1   1   0   2   0   1   1   1   2   0   1   1   1   2   1   1   2   1   0   1   1   1   1   0   1   0   0   1   1   1   1   1   1   0   1   2   0   1   2   1   1   1   0   1   1   0   1   1   1   1   1   2   0   2   2   0   0   1   1   1   1   2   2   2   2   1   2   0   0   2   1   1   1   1   2   2   1   1   1   2   1   0   0   0   0   1   1   1   0   2   1   1   1   0   2   2   0   1   1   1   1   1   0   1   1   0   1   0   1   2   2   0   1   2   0   1   1   1   2   1   0   0   1   1   0   2   0   2   1   0   2   1   1   0   0   0   2   1   0   2   0   2   2   0   1   0   0   1   0   1   1   1   1   2   1   1   0   1   1   0   0   0   0   1   1   0   1   0   2   0   1   2   0   2   1   2   1   2   1   1   1   1   1   0   2   0   0   2
 MK-6-9                 0   1   0   1   0   2   0   1   1   1   1   0   1   1   0   2   0   1   1   1   2   0   1   1   1   1   1   0   2   1   0   1   1   1   1   0   2   0   0   2   1   0   1   1   1   0   1   2   0   1   2   1   1   0   0   1   2   0   1   1   1   1   0   2   0   2   2   0   1   1   1   1   1   2   2   2   2   1   2   0   0   1   0   1   0   0   2   2   1   1   1   2   1   0   0   0   0   1   0   1   0   2   1   1   2   0   2   2   0   1   1   1   1   1   0   0   1   1   1   0   1   2   2   0   1   2   0   1   1   1   2   1   0   0   1   1   1   2   0   2   1   1   2   1   1   1   0   0   1   1   1   2   0   2   2   1   1   0   1   1   0   1   2   1   1   1   2   1   0   1   1   0   0   0   0   1   1   0   1   0   2   0   0   2   0   0   1   2   1   1   1   0   1   2   0   2   2   0   0   1
 MK-6-10                1   2   0   2   0   2   0   1   1   1   0   0   1   1   0   2   1   1   1   1   2   0   1   1   1   1   0   0   2   1   0   1   1   1   1   0   2   0   0   2   0   0   1   1   0   0   1   2   0   1   2   1   1   0   0   1   2   0   1   2   1   1   0   2   0   2   1   0   1   1   1   1   1   2   2   2   2   1   2   1   0   1   0   0   0   0   2   2   2   1   1   1   2   0   0   0   0   1   0   1   1   1   1   0   2   0   2   2   0   1   1   1   0   1   0   0   1   1   1   1   1   2   2   0   0   2   0   0   1   1   2   1   0   0   1   1   1   2   0   2   1   1   2   1   1   0   1   1   1   1   1   1   1   2   2   1   1   0   1   1   0   1   2   1   1   1   2   1   0   1   1   0   0   0   0   1   1   0   1   0   1   0   0   2   0   0   1   1   1   1   2   0   0   2   0   1   2   0   0   1
 MK-6-11                1   2   0   2   0   2   0   1   0   1   1   1   1   1   0   2   1   1   1   0   2   0   1   1   2   0   0   1   2   1   0   1   1   1   1   0   2   0   0   1   0   0   0   1   1   0   1   1   0   1   2   1   1   1   1   1   1   0   1   2   1   1   0   2   1   2   1   0   1   1   1   1   1   2   2   1   2   1   2   1   0   1   0   0   0   0   2   1   1   1   1   1   2   0   0   0   0   1   0   1   1   2   0   0   2   0   1   2   1   1   1   1   0   1   1   1   0   1   1   1   1   1   2   0   1   2   1   0   1   1   1   1   0   0   1   1   2   1   0   2   1   1   2   1   1   0   1   1   1   1   1   1   1   2   2   1   1   1   1   1   0   1   2   1   1   1   2   1   0   1   2   1   0   0   0   1   1   0   1   1   1   0   0   2   0   2   1   1   1   2   2   0   0   2   0   0   2   0   0   1
 MK-6-12                1   2   1   2   0   2   1   1   0   1   1   1   1   1   2   2   1   1   1   0   2   0   1   1   2   0   0   1   2   0   0   1   1   1   1   0   2   0   0   1   0   0   1   1   1   0   1   1   1   1   2   1   1   1   1   1   1   0   2   1   1   1   0   2   1   2   1   0   1   0   1   1   1   2   2   1   2   1   2   1   1   1   0   0   0   0   2   1   1   1   1   2   2   0   0   0   0   1   0   1   1   2   0   0   2   0   0   2   1   1   1   1   0   1   1   2   0   1   1   1   1   1   2   0   1   2   2   0   1   1   1   1   0   0   1   1   2   1   0   1   1   1   2   1   1   0   1   1   1   1   1   2   0   2   2   1   1   1   0   1   0   1   2   1   1   1   2   1   0   1   1   1   2   0   0   1   1   1   1   0   1   0   0   2   0   2   1   1   0   2   2   0   0   1   0   0   2   0   0   1
 MK-6-13                0   2   1   2   0   2   1   1   0   1   1   1   1   1   2   2   1   1   1   0   2   0   1   1   2   0   0   1   1   0   0   1   1   1   1   0   2   0   0   1   0   0   0   1   1   0   1   1   2   1   2   1   1   1   0   1   1   1   2   1   1   1   0   2   1   2   1   0   1   0   1   1   1   1   2   1   2   0   2   0   1   0   0   0   0   1   2   1   1   0   1   2   2   0   0   0   1   1   0   1   2   2   1   0   2   0   0   1   1   1   0   1   0   2   1   2   0   1   1   1   1   0   2   1   1   1   2   0   1   1   1   1   0   0   0   1   2   1   1   0   1   1   2   1   1   0   1   1   1   1   1   2   0   2   2   1   1   1   0   1   0   0   2   1   1   2   2   1   0   1   1   1   2   0   2   0   1   1   1   0   1   0   0   2   0   2   1   1   0   1   2   0   1   1   0   1   2   0   0   1
 MK-6-14                0   2   1   2   0   2   1   1   0   1   1   1   1   1   2   2   0   1   1   0   2   0   2   1   2   0   1   1   1   1   1   1   1   1   1   0   2   0   0   1   0   0   1   1   1   1   1   1   2   2   2   0   0   1   0   1   1   2   1   1   1   0   0   2   0   2   2   0   1   2   1   1   1   1   2   1   1   0   2   0   1   0   0   0   0   1   2   1   1   0   2   2   1   0   0   0   1   1   0   1   2   1   1   0   2   0   0   1   1   1   0   1   0   2   1   1   0   2   0   1   1   0   2   1   1   1   2   0   1   1   1   1   0   1   0   0   1   1   1   0   1   1   2   1   1   1   1   1   1   1   1   1   0   2   2   1   1   1   0   1   0   0   2   1   1   1   2   1   0   1   2   1   2   2   2   0   1   0   1   0   2   0   0   2   0   2   2   1   1   1   2   0   1   0   0   0   2   0   0   2
 MK-6-15                0   1   1   2   0   1   1   1   0   1   1   1   1   1   2   2   0   1   2   0   2   0   2   1   2   0   1   1   1   2   1   1   1   1   1   0   1   0   0   1   0   0   1   1   1   2   1   1   2   2   2   0   1   1   1   1   1   2   1   2   1   0   0   1   0   2   2   0   1   1   1   1   0   2   2   2   1   0   1   1   1   0   0   0   0   1   2   2   0   1   2   0   1   0   0   0   1   1   0   0   2   1   1   0   2   0   0   1   1   1   0   1   0   2   1   0   0   2   0   1   1   0   2   1   1   1   2   0   1   1   1   1   0   2   0   0   2   1   1   0   1   1   2   1   0   1   0   1   1   1   1   1   0   2   2   1   1   1   0   1   0   0   2   1   1   1   1   0   0   1   2   2   2   2   2   0   1   1   1   0   2   0   0   2   0   1   2   1   1   1   2   0   1   0   0   0   1   0   0   1
 MK-6-16                0   0   1   2   0   1   1   1   0   2   1   1   1   1   2   2   0   1   0   1   2   0   1   1   2   0   1   1   1   2   1   1   1   0   1   0   1   0   0   2   0   0   1   1   1   2   1   1   2   2   2   0   0   1   1   1   1   1   1   2   1   0   1   2   1   2   1   0   2   1   1   2   0   0   2   2   1   1   1   1   1   0   0   1   0   1   2   2   0   1   1   0   1   0   0   0   1   1   0   0   1   1   2   0   1   0   0   2   0   1   0   2   2   1   2   0   0   2   0   1   1   0   2   1   0   1   2   0   1   1   1   1   0   2   0   0   1   1   1   0   1   1   2   1   0   1   1   1   1   1   2   2   1   2   2   0   1   1   0   1   0   1   2   0   1   1   2   0   0   2   2   2   1   2   2   0   1   1   1   0   2   1   0   2   0   1   2   1   1   2   2   0   1   0   0   0   1   0   0   1
 
!****************************************** Phenotypic Data **********************************************************
!-100.0 is resevred for missing phenotype
SimulatedTrait1        10.2657    8.8335    8.9383   11.0316   11.5974    9.2852   11.3917    9.5866   11.4669   10.4739   10.6201   10.2173    7.2991   10.0130    9.9080    9.4212   10.0345    9.2588   10.0828   10.1047    9.6277   12.0431   11.4305   12.0464   10.2266   10.2576   10.9176    9.7170    9.9981    8.9450    8.1996   12.3552   10.7138   10.6311    7.6932   10.7954   10.8390    9.6416   10.2992    9.7913    9.0677   11.3376    9.4656    9.0078    8.8536   10.4201    9.9872   10.3283    9.7790    9.9473   11.5405    8.7382   10.4788   10.7057   10.1868    8.7368   10.6662   10.6617   10.8663   11.0900    9.1382    9.7632   11.6179    8.3765   10.3748    9.6880    9.1784    8.6184    9.3663    9.0271   10.5151    9.7282    9.9192   10.3413   10.5869   10.9308    8.0051    9.9005   11.0817    8.6124    8.2802    9.3669    8.5849    9.0633    9.8392   10.7878   10.1612   10.3661   11.3474   10.1475   10.2332   10.4638    8.7955    8.5049   10.6432    8.3425   10.4973   11.3662    8.4905   12.5344   10.5896   10.9787   10.7284   11.1614   10.2259   12.8030    7.9186    8.9991    8.3418   10.5819   10.2941    9.9827    9.4649   10.6614   11.2713    9.1117   10.0807   10.7616    9.3943    9.0950    8.9472   10.0937   11.4780   11.0921    9.6503    8.8565   12.0242    9.0375   10.7295    9.1524    9.2749   11.4263    7.7302    8.4594   11.9067    9.2050    9.0345   10.0413   11.0638    9.9078    9.3294    9.5496    8.4925   10.0624   11.0734    8.3997    8.6874   10.2242   11.0057    9.0624    8.0597   10.3217    9.1783   10.7326    9.4546    9.1775    9.6440    8.9066   11.2786    9.1671   10.7607    8.8552    9.8761    9.8494    8.7486    9.5823    9.8314   10.6112   11.7655    9.1486    9.1093   10.1994   10.6952    9.2019   10.6192    8.9576    9.0528   11.4218   11.0660    9.9557   11.4853   11.2120    9.2082    9.0503   11.6623   11.1054   10.7242   10.4249    9.9762   10.0947   10.5691    8.7799    8.4509   10.6063    9.3499    9.7392    9.3343   10.7225    9.3593    8.5976
 
