# Supplementary material for: Inclusive Composite Interval Mapping of QTL by Environment Interactions in Biparental Populations
Source: PLoS One. 2015 Jul 10;10(7):e0132414. doi: 10.1371/journal.pone.0132414 (PMC4498613; doi:10.1371/journal.pone.0132414)
Supplement: S2 File — (ZIP) [file pone.0132414.s002.zip › F2 population/e=1/run_00121.met]

!**********************Note: lines staring with "!" are remarks and will be ignored in the program********************
!*********************************General Information**********************************
!Assuming F1 = P1 x P2, populations available in QTL IciMapping are: 
!  1, P1BC1F1 = P1 x F1, the first backcrossing where P1 is used as the recurrent parent;
!  2, P2BC1F1 = P2 x F1, the first backcrossing where P2 is used as the recurrent parent;
!  3, F1DH, F1-derived doubled haploids; 
!  4, RIL or F1RIL, recombination inbred lines through the repeated selfing of F1;
!  5, P1BC1RIL, recombination inbred lines through the repeated selfing of P1BC1F1;
!  6, P2BC1RIL, recombination inbred lines through the repeated selfing of P2BC1F1;
!  7, F2, the selfing generation of F1;
!  8, F3, the selfing generation of F2;
!  9, P1BC2F1, the second backcrossing where P1 is used as the recurrent parent; 
! 10, P2BC2F1, the second backcrossing where P2 is used as the recurrent parent;
! 11, P1BC2RIL, recombination inred lines through the repeated selfing of P1BC2F1; 
! 12, P2BC2RIL, recombination inred lines through the repeated selfing of P2BC2F1; 
! 13, P1BC1F2, the selfing generation of P1BC1F1; 
! 14, P2BC1F2, the selfing generation of P2BC1F1; 
! 15, P1BC2F2, the selfing generation of P1BC2F1; 
! 16, P2BC2F2, the selfing generation of P2BC2F1; 
! 17, P1BC1DH, P1BC1F1-derived doubled haploids; 
! 18, P2BC1DH, P2BC1F1-derived doubled haploids; 
! 19, P1BC2DH, P1BC2F1-derived doubled haploids; 
! 20, P2BC2DH, P2BC2F1-derived doubled haploids; 
   7      !Mapping Population (see remarks above)
   2      !Mapping Function (1 for Kosambi; 2 for Haldane; 3 for Morgan)
   2      !Marker Space Type (1 for intervals; 2 for positions)
   1      !Marker Space Unit(1 for centiMorgans; 2 for Morgan)
   6      !Number of Chromosomes (or Linkage Groups)
 200      !Size of the mapping population
   1      !Number of environments
 
!***************************************** Chromosomes and Linkage Maps **********************************************
!Chromosome                 NumMarkers
-CH1                        16
-CH2                        16
-CH3                        16
-CH4                        16
-CH5                        16
-CH6                        16
!Linkage map (Marker name followed by position or the interval length)
 MK-1-1                1     0.000
 MK-1-2                1    10.000
 MK-1-3                1    20.000
 MK-1-4                1    30.000
 MK-1-5                1    40.000
 MK-1-6                1    50.000
 MK-1-7                1    60.000
 MK-1-8                1    70.000
 MK-1-9                1    80.000
 MK-1-10               1    90.000
 MK-1-11               1   100.000
 MK-1-12               1   110.000
 MK-1-13               1   120.000
 MK-1-14               1   130.000
 MK-1-15               1   140.000
 MK-1-16               1   150.000
 MK-2-1                2     0.000
 MK-2-2                2    10.000
 MK-2-3                2    20.000
 MK-2-4                2    30.000
 MK-2-5                2    40.000
 MK-2-6                2    50.000
 MK-2-7                2    60.000
 MK-2-8                2    70.000
 MK-2-9                2    80.000
 MK-2-10               2    90.000
 MK-2-11               2   100.000
 MK-2-12               2   110.000
 MK-2-13               2   120.000
 MK-2-14               2   130.000
 MK-2-15               2   140.000
 MK-2-16               2   150.000
 MK-3-1                3     0.000
 MK-3-2                3    10.000
 MK-3-3                3    20.000
 MK-3-4                3    30.000
 MK-3-5                3    40.000
 MK-3-6                3    50.000
 MK-3-7                3    60.000
 MK-3-8                3    70.000
 MK-3-9                3    80.000
 MK-3-10               3    90.000
 MK-3-11               3   100.000
 MK-3-12               3   110.000
 MK-3-13               3   120.000
 MK-3-14               3   130.000
 MK-3-15               3   140.000
 MK-3-16               3   150.000
 MK-4-1                4     0.000
 MK-4-2                4    10.000
 MK-4-3                4    20.000
 MK-4-4                4    30.000
 MK-4-5                4    40.000
 MK-4-6                4    50.000
 MK-4-7                4    60.000
 MK-4-8                4    70.000
 MK-4-9                4    80.000
 MK-4-10               4    90.000
 MK-4-11               4   100.000
 MK-4-12               4   110.000
 MK-4-13               4   120.000
 MK-4-14               4   130.000
 MK-4-15               4   140.000
 MK-4-16               4   150.000
 MK-5-1                5     0.000
 MK-5-2                5    10.000
 MK-5-3                5    20.000
 MK-5-4                5    30.000
 MK-5-5                5    40.000
 MK-5-6                5    50.000
 MK-5-7                5    60.000
 MK-5-8                5    70.000
 MK-5-9                5    80.000
 MK-5-10               5    90.000
 MK-5-11               5   100.000
 MK-5-12               5   110.000
 MK-5-13               5   120.000
 MK-5-14               5   130.000
 MK-5-15               5   140.000
 MK-5-16               5   150.000
 MK-6-1                6     0.000
 MK-6-2                6    10.000
 MK-6-3                6    20.000
 MK-6-4                6    30.000
 MK-6-5                6    40.000
 MK-6-6                6    50.000
 MK-6-7                6    60.000
 MK-6-8                6    70.000
 MK-6-9                6    80.000
 MK-6-10               6    90.000
 MK-6-11               6   100.000
 MK-6-12               6   110.000
 MK-6-13               6   120.000
 MK-6-14               6   130.000
 MK-6-15               6   140.000
 MK-6-16               6   150.000
!*********************************** Marker Types ********************************************************************
!Co-dominant marker: When heterozygote F1 is present, P1 is coded as 2, F1 is coded as 1, and P2 is coded as 0; Otherwise, P1 is coded as 2, and P2 is coded as 0. 
!Dominant marker: When heterozygote F1 is present, P1 and F1 are coded as 12, and P2 is coded as 0; Otherwise, P1 is coded as 2, and P2 is coded as 0.  
!Recessive markers: When heterozygote F1 is present, P1 is coded as 2, and F1 and P2 are coded as 10; Otherwise, P1 is coded as 2, and P2 is coded as 0. 
!Missing marker is coded as -1. 
 MK-1-1                 1   2   2   1   0   2   0   0   2   2   1   1   1   0   0   0   1   2   1   1   1   1   1   1   2   1   1   2   1   1   0   0   0   1   1   2   2   2   1   0   1   2   1   1   0   2   1   2   2   0   1   2   2   1   1   0   0   0   1   2   1   0   0   2   1   0   1   1   1   1   2   0   1   1   2   1   1   1   1   1   2   2   1   1   1   2   1   2   1   1   0   1   2   0   1   2   1   0   1   0   2   0   0   1   1   0   2   2   1   1   1   2   1   1   0   1   1   2   0   1   1   0   2   1   1   1   1   1   1   0   1   2   1   1   2   1   1   1   0   1   0   0   0   1   1   2   1   1   2   0   0   2   1   1   1   1   0   0   1   0   0   1   1   1   2   1   2   2   2   1   1   2   1   1   0   2   1   1   1   1   1   1   0   1   0   1   2   0   1   1   0   2   2   2   1   1   0   2   0   2
 MK-1-2                 1   1   2   1   0   2   0   0   2   2   1   1   1   0   0   0   1   1   1   0   1   1   1   0   2   1   1   1   1   2   0   1   0   0   1   2   2   2   1   0   1   2   1   1   0   2   0   2   2   0   1   1   2   1   1   0   0   0   1   2   2   0   0   2   1   0   1   0   1   1   2   0   1   1   2   1   1   1   0   1   0   2   1   1   1   2   2   2   1   1   0   1   1   1   1   2   1   0   2   0   1   0   0   1   1   0   2   2   1   0   1   1   1   2   0   2   1   1   0   0   1   1   2   2   1   1   1   1   0   0   1   1   1   1   2   1   2   1   0   1   0   0   0   1   2   2   1   1   1   0   0   1   1   1   1   1   0   1   0   0   0   2   1   1   2   2   2   1   1   1   1   2   1   1   0   2   1   1   1   0   1   1   0   1   1   1   2   1   1   1   0   2   0   2   1   0   0   1   0   2
 MK-1-3                 1   1   2   0   0   2   0   2   2   2   1   1   2   0   0   0   0   1   1   0   2   2   1   0   2   1   1   1   2   1   0   1   1   0   1   2   2   2   2   0   1   1   1   1   0   2   0   1   2   0   1   1   2   1   1   0   0   0   1   2   2   0   0   2   1   0   1   0   1   2   2   0   0   1   1   1   1   1   0   1   0   2   1   1   1   2   2   2   1   1   1   1   1   1   2   2   1   0   2   0   1   0   1   1   1   1   2   1   1   0   1   1   1   2   0   2   1   1   0   0   2   1   2   2   1   1   1   1   0   0   1   2   1   1   2   1   2   1   0   1   0   0   0   1   2   2   2   1   0   0   0   1   1   1   1   0   0   2   1   0   1   2   1   2   1   2   2   1   1   1   1   2   1   1   1   2   1   2   1   0   1   1   0   1   2   0   2   1   1   1   0   1   0   2   1   1   0   1   0   2
 MK-1-4                 1   1   1   0   0   1   0   2   2   2   2   0   2   0   0   0   0   1   1   0   2   2   2   1   2   0   1   1   2   1   0   0   1   0   1   1   2   2   2   0   1   0   0   1   0   2   1   1   2   0   1   1   1   1   1   0   0   0   1   2   2   0   0   1   1   0   1   0   1   2   2   1   0   1   1   1   1   0   0   1   0   2   1   1   1   2   2   2   1   1   1   1   1   0   2   1   1   0   1   1   1   0   1   0   1   1   2   1   1   1   1   1   1   2   0   1   1   0   0   1   1   1   2   2   1   1   1   1   1   0   1   2   1   1   2   1   2   1   0   1   1   0   0   1   1   2   1   2   0   0   0   1   2   1   1   0   0   2   1   0   1   2   1   2   2   2   2   1   1   1   2   2   1   1   0   2   1   2   1   0   1   1   0   2   1   0   1   1   1   1   1   1   0   2   1   1   0   1   0   2
 MK-1-5                 1   1   1   0   0   1   0   2   2   2   0   0   2   0   0   0   0   1   1   0   1   2   0   1   2   0   2   1   2   1   0   0   1   0   1   1   2   2   2   0   1   0   0   1   0   2   1   0   1   0   1   1   1   0   1   0   0   1   1   2   2   0   0   1   1   0   1   0   0   2   2   1   0   1   1   1   1   0   0   0   1   2   1   2   1   2   1   2   1   1   0   1   1   0   2   1   1   2   1   0   2   0   1   0   2   1   1   0   0   2   1   1   1   2   0   2   2   0   0   1   1   1   2   2   1   1   1   1   1   0   1   2   1   1   2   1   2   1   1   0   1   0   0   1   2   2   1   2   0   0   0   0   2   1   1   1   2   2   2   0   0   1   1   1   1   2   1   1   1   1   1   2   2   1   0   1   1   1   1   0   1   1   0   1   1   0   1   1   1   1   1   1   0   2   1   1   0   1   0   2
 MK-1-6                 2   1   1   0   0   1   1   2   2   2   1   0   1   0   0   0   0   1   1   0   1   2   0   1   1   0   2   1   2   1   1   0   1   0   1   0   2   2   2   0   1   0   1   1   0   2   2   0   1   1   1   0   1   0   1   0   1   1   0   2   2   1   0   1   1   0   1   1   0   2   1   2   0   1   1   1   1   1   1   0   1   2   1   2   1   2   1   2   1   1   0   1   1   0   2   1   1   2   1   0   2   1   1   0   2   1   1   0   2   2   2   1   1   2   1   2   2   0   0   1   1   1   2   2   1   1   1   1   1   0   1   2   1   1   1   1   2   1   1   0   1   0   0   1   1   2   2   2   0   0   0   0   2   1   1   1   2   1   2   2   1   1   1   1   1   2   1   2   1   1   1   2   1   0   1   1   1   1   1   0   1   1   0   1   1   0   2   1   1   0   1   1   1   2   1   0   0   1   1   2
 MK-1-7                 2   0   1   0   0   0   1   2   2   2   1   0   1   0   0   0   0   1   1   0   1   2   1   1   1   0   2   1   2   1   0   0   1   0   1   0   1   1   2   0   1   1   1   2   0   2   1   0   1   1   1   0   1   1   1   0   1   1   0   2   2   1   0   1   1   0   1   1   1   2   1   1   0   0   1   1   0   1   0   0   1   2   0   1   1   2   0   2   0   1   1   2   1   0   2   1   1   2   1   0   2   2   0   1   2   1   1   0   2   2   2   1   1   1   0   2   2   0   0   1   1   1   1   2   2   1   1   1   1   0   1   1   1   1   0   1   1   1   2   0   1   0   1   1   1   1   2   2   0   1   0   0   2   1   0   1   2   1   2   2   1   1   1   1   1   2   1   2   1   1   1   1   0   0   1   1   1   2   1   1   0   1   0   1   1   0   1   1   1   0   1   1   1   2   1   0   0   1   0   2
 MK-1-8                 2   0   1   0   0   0   1   2   2   1   1   0   0   1   1   0   0   1   2   0   1   1   2   1   1   0   2   1   2   1   0   1   0   0   2   0   1   0   2   0   2   2   1   2   0   2   0   0   1   1   1   0   1   1   1   0   1   1   0   2   2   1   0   1   1   0   2   1   1   2   1   1   0   0   1   1   0   1   1   0   1   2   0   1   1   2   0   2   0   1   1   2   1   0   1   0   1   2   1   0   2   2   0   1   1   1   1   0   1   2   2   0   1   1   0   2   2   0   0   1   1   1   1   2   2   2   1   1   1   1   1   1   2   2   0   1   1   1   2   1   1   0   1   1   1   1   2   2   0   1   0   0   2   1   1   1   2   1   2   2   2   1   1   1   1   2   1   2   1   1   1   1   0   1   1   1   1   2   1   1   0   1   0   0   1   0   1   1   2   1   1   1   1   2   1   0   0   2   0   1
 MK-1-9                 2   0   1   1   0   0   2   2   2   1   1   1   0   1   1   0   0   1   2   0   1   1   1   1   1   0   2   1   1   0   0   1   1   0   0   0   1   0   1   0   2   2   1   1   0   2   0   0   1   1   1   1   1   1   1   1   1   0   0   2   2   1   0   1   1   0   1   1   1   2   1   1   1   0   1   1   0   1   1   0   1   2   0   1   1   2   0   2   1   1   1   2   1   0   1   0   1   2   1   0   2   2   0   1   1   1   0   0   1   2   1   1   2   2   0   2   2   0   0   2   1   1   2   2   2   1   1   1   1   1   1   1   2   2   0   1   1   1   2   1   1   0   1   1   1   1   2   1   0   1   0   1   2   1   1   1   2   1   2   2   2   1   1   1   1   2   2   1   1   1   1   1   0   1   1   0   1   2   1   1   0   1   0   0   1   0   1   2   1   1   1   1   2   2   1   0   0   2   0   1
 MK-1-10                2   0   2   1   0   1   1   2   2   2   1   1   0   1   1   0   1   1   2   0   1   1   1   1   2   1   1   1   2   0   0   1   0   0   0   0   1   0   1   0   2   1   1   1   0   2   0   0   1   1   1   1   1   1   1   1   1   0   0   2   2   1   0   1   1   0   0   1   1   2   1   1   1   0   1   1   0   1   1   0   1   1   0   1   1   2   1   2   1   1   1   1   1   0   1   0   1   2   1   0   1   2   0   2   2   1   0   0   1   1   1   1   2   0   0   2   2   0   1   2   1   1   2   1   2   1   1   1   1   1   2   0   2   2   1   1   1   0   1   1   1   0   1   1   1   1   2   1   0   1   1   1   2   1   1   1   2   1   2   2   2   1   1   1   1   2   2   1   1   1   1   1   1   1   1   0   1   2   1   1   0   1   0   0   1   1   1   1   1   0   1   0   1   2   1   0   1   2   0   1
 MK-1-11                2   0   2   1   0   1   1   2   2   2   1   1   1   1   1   0   1   1   2   0   1   1   2   1   2   1   1   1   1   0   0   1   0   0   0   0   1   0   1   0   1   1   0   1   0   2   0   1   1   2   1   1   1   2   1   1   1   0   0   2   1   1   0   1   1   0   0   1   1   2   1   1   1   0   1   0   0   1   1   0   0   0   0   1   1   1   1   2   1   1   1   1   0   0   2   0   1   1   1   0   2   2   1   2   2   1   0   0   1   1   2   1   2   0   0   1   2   0   1   2   1   1   2   1   2   1   0   1   1   1   2   0   2   2   1   1   1   0   1   1   1   0   1   1   1   1   2   1   0   1   1   2   0   1   0   1   2   1   1   1   2   0   1   1   1   2   2   1   2   1   1   1   1   1   1   0   1   2   1   1   0   1   0   0   1   1   1   1   1   0   1   1   1   2   1   0   1   2   0   2
 MK-1-12                2   0   2   0   0   1   1   1   1   2   1   1   1   0   1   0   1   1   1   0   1   1   2   1   1   1   0   1   1   0   0   2   0   0   0   0   1   1   1   0   1   1   1   1   1   2   0   1   1   2   1   1   1   2   1   2   1   0   1   2   1   2   1   1   0   0   0   1   1   2   1   2   1   0   1   1   0   1   1   1   0   0   0   2   1   1   1   2   1   1   1   1   0   0   1   0   2   2   0   0   2   2   1   2   2   1   0   0   1   1   2   1   1   0   0   1   2   0   1   2   1   0   2   1   2   2   0   1   1   1   1   0   2   2   1   1   1   1   1   1   1   0   1   0   1   1   2   1   0   1   1   2   0   1   0   1   2   1   1   1   2   0   1   1   0   2   2   1   2   1   1   0   1   1   1   0   1   2   1   1   0   2   0   0   1   1   1   1   0   0   1   0   1   2   2   0   1   2   0   1
 MK-1-13                2   1   2   0   0   1   1   1   2   2   1   1   1   0   1   2   1   1   1   0   1   0   2   1   1   1   0   1   1   0   0   2   0   0   0   0   1   1   1   0   0   1   1   1   2   2   0   1   1   2   1   1   1   2   1   2   1   0   1   2   1   2   1   1   0   0   0   1   0   2   2   2   1   0   1   2   1   1   1   1   0   0   0   1   1   2   1   1   1   1   1   1   0   1   1   1   2   2   0   0   2   2   1   2   2   1   0   0   1   1   2   1   1   0   0   1   2   0   0   2   1   0   2   1   2   0   0   0   1   0   1   1   2   2   1   1   0   1   1   1   1   0   1   0   2   1   2   2   1   1   1   1   0   1   0   1   2   1   1   2   2   0   1   1   0   2   2   1   2   1   1   0   1   0   1   0   1   2   1   1   0   2   0   0   1   1   1   1   0   0   1   0   1   2   1   0   1   1   1   1
 MK-1-14                2   1   2   0   0   1   1   1   1   2   1   2   2   0   1   2   1   1   1   0   1   0   2   0   2   1   0   1   1   0   0   1   1   0   0   0   1   0   1   0   1   1   0   2   2   2   1   1   1   2   1   1   1   1   1   2   2   0   1   2   1   2   1   1   0   0   1   1   0   2   2   1   1   0   1   2   1   2   1   0   0   0   0   1   1   2   1   1   1   1   1   1   0   1   2   2   2   0   0   1   1   2   1   2   2   0   0   0   1   1   2   1   1   0   0   1   2   1   0   2   1   0   2   1   2   1   0   0   1   0   2   1   2   2   1   0   0   1   1   2   1   0   1   0   2   1   2   2   2   1   1   0   0   1   0   2   2   1   1   2   2   0   1   1   0   2   2   1   2   1   1   0   0   1   1   0   1   2   1   1   0   1   0   0   1   1   1   1   0   1   1   0   1   2   1   0   2   1   1   1
 MK-1-15                2   2   1   0   0   1   1   1   1   2   0   2   1   0   1   1   1   1   1   0   1   0   2   0   2   1   0   1   1   0   0   1   1   0   0   1   1   0   1   0   1   1   1   2   1   2   0   2   1   1   1   2   1   1   1   2   2   0   1   2   1   2   1   1   0   0   1   1   0   2   1   1   1   0   1   2   2   1   1   0   0   0   0   1   1   1   1   1   1   1   0   1   0   0   2   2   2   0   0   1   1   2   1   1   2   0   0   0   1   1   2   1   1   0   1   0   1   1   0   2   1   0   2   1   0   1   2   0   1   0   1   1   2   2   1   0   0   1   0   1   1   0   1   0   1   1   2   2   2   1   0   1   0   0   0   2   2   1   1   2   1   0   1   1   0   2   1   1   2   1   1   0   0   2   0   0   1   2   1   1   0   1   0   0   1   2   1   1   0   1   1   1   1   2   1   0   2   1   1   1
 MK-1-16                2   2   1   0   1   1   1   1   1   2   0   2   1   0   1   1   0   1   2   0   1   0   2   0   1   0   0   1   1   0   1   1   1   1   0   1   1   0   1   0   0   1   1   2   1   2   0   2   1   1   1   2   1   1   1   2   2   0   0   2   0   1   1   1   0   0   0   1   0   2   1   2   1   0   1   2   2   1   1   0   0   0   0   0   1   1   1   1   1   1   0   1   0   0   2   2   2   0   0   1   1   2   1   1   2   0   0   1   0   1   2   1   1   0   1   0   1   1   0   2   0   0   2   1   1   1   2   0   1   0   1   1   1   2   1   0   0   1   0   1   1   0   1   0   1   1   2   2   2   1   0   1   0   0   1   2   2   1   1   2   1   0   2   1   0   2   2   1   2   1   1   1   1   2   0   0   1   2   1   1   0   2   0   0   1   2   1   1   0   1   1   1   1   2   1   0   1   1   1   0
 MK-2-1                 0   2   1   1   0   1   2   0   2   1   1   1   2   1   0   0   1   2   0   1   0   1   1   2   1   2   0   2   2   1   2   1   0   2   0   0   0   1   1   0   0   1   0   0   1   1   0   1   1   0   1   1   0   0   1   1   1   1   0   1   2   2   0   2   0   0   0   1   1   1   1   1   0   0   1   0   1   0   2   1   2   1   1   2   0   1   0   0   1   1   2   1   1   0   1   2   1   2   1   1   1   1   2   1   2   1   1   0   0   1   1   1   0   2   2   2   0   0   1   0   1   0   1   0   1   0   1   2   1   0   0   2   0   1   2   1   0   0   1   0   1   2   1   0   1   1   1   1   0   2   0   0   1   1   1   1   1   1   2   1   0   1   1   1   1   0   2   0   2   0   1   1   0   1   1   1   0   1   2   0   1   0   1   1   1   1   1   0   2   1   0   1   1   1   0   2   1   0   2   1
 MK-2-2                 0   2   0   1   0   1   1   1   2   1   1   1   2   1   0   0   1   2   0   1   0   1   1   2   1   2   0   2   2   1   2   1   0   2   1   0   0   1   1   0   0   1   0   0   1   1   0   1   1   0   1   1   0   1   2   1   1   1   1   1   2   2   0   2   1   0   0   1   0   2   1   2   0   0   1   0   2   1   2   1   2   1   1   1   0   1   0   0   1   2   1   1   1   0   1   2   0   1   1   1   1   1   2   1   2   2   1   0   0   1   2   1   0   2   0   2   1   0   1   0   1   0   1   0   1   0   2   2   1   0   0   2   0   1   0   1   1   0   0   0   1   2   0   0   1   1   1   1   0   2   0   0   1   1   2   1   2   1   2   1   0   0   1   1   2   0   2   0   2   0   1   1   0   1   1   0   0   1   2   0   1   0   1   1   1   1   1   0   2   1   0   2   1   1   0   2   1   0   2   1
 MK-2-3                 0   2   0   0   1   1   1   1   2   1   1   2   2   1   0   0   1   2   0   0   0   1   1   2   1   1   0   2   2   0   2   1   0   1   1   0   0   1   1   1   0   1   0   0   2   1   0   1   1   1   1   1   0   1   2   1   1   1   1   1   2   2   0   2   1   0   0   2   1   2   1   2   0   0   2   0   2   1   1   1   2   1   1   2   0   1   1   0   1   1   1   2   1   1   1   1   0   1   1   2   1   1   2   1   2   2   1   0   0   0   2   1   0   2   0   2   1   0   1   0   2   0   1   0   1   0   2   2   1   0   1   1   1   1   0   1   1   0   0   0   1   2   0   0   1   1   1   1   0   2   1   0   1   0   1   1   2   1   2   1   0   1   2   1   0   0   2   2   2   0   1   1   1   1   2   1   0   1   2   0   1   0   1   1   1   1   1   0   2   1   1   1   1   1   0   2   2   0   1   0
 MK-2-4                 0   1   0   1   1   1   1   1   2   1   1   2   2   1   0   0   1   2   0   0   1   2   1   2   1   1   0   2   2   0   2   0   0   1   1   0   1   1   1   1   0   1   0   0   2   1   0   1   1   2   1   1   1   1   2   2   1   1   1   1   2   2   0   2   1   0   0   1   1   2   1   2   0   0   1   0   2   1   1   1   2   2   1   0   0   2   1   0   1   2   1   2   1   0   1   2   0   1   0   2   1   1   2   1   2   2   1   0   0   0   2   1   0   2   0   1   1   0   1   0   2   0   1   0   0   0   2   2   1   0   1   1   1   1   2   1   1   0   0   0   1   2   0   0   1   1   0   0   0   2   1   0   1   0   1   2   1   1   2   1   0   1   1   0   0   0   2   2   2   0   1   1   1   1   2   0   1   1   1   0   1   0   1   0   1   1   1   0   1   0   1   1   1   1   0   2   2   0   1   1
 MK-2-5                 1   1   1   1   1   1   1   1   2   1   1   2   1   1   0   1   1   2   1   0   1   2   1   2   2   1   0   1   2   0   2   0   1   1   1   0   1   1   1   1   1   1   0   0   1   1   0   1   2   1   2   2   1   1   2   2   1   1   1   1   2   2   0   2   1   0   0   2   1   2   1   1   0   0   1   1   2   1   1   1   2   2   1   0   1   2   1   0   0   1   1   2   1   0   1   2   0   1   1   2   1   2   2   1   2   2   1   0   0   0   2   1   1   2   0   1   1   0   1   0   2   0   0   0   1   1   2   2   1   0   1   1   1   1   1   1   1   0   0   0   1   1   1   0   1   1   0   1   0   2   1   0   1   0   1   1   1   2   2   1   0   1   0   0   0   0   2   2   2   0   1   1   1   1   2   1   1   1   1   0   1   0   1   0   1   1   2   0   1   0   1   1   1   1   0   2   2   0   1   1
 MK-2-6                 1   2   1   1   1   1   1   1   2   1   1   2   1   1   0   1   1   2   1   0   2   2   1   2   2   1   1   1   2   1   2   0   1   0   1   1   1   1   1   1   1   1   1   0   1   1   1   1   1   1   1   1   1   1   2   2   1   0   1   1   2   2   0   2   1   0   1   2   1   2   1   1   0   0   1   1   2   1   1   1   2   1   1   1   2   2   1   1   0   1   1   2   2   0   1   2   0   1   1   2   1   1   1   1   1   2   1   0   0   0   2   1   1   2   1   1   2   0   1   0   2   0   1   1   1   1   2   2   1   0   2   2   1   1   2   1   0   0   1   0   1   2   1   0   1   1   0   1   0   2   1   0   2   0   1   1   1   2   2   1   0   2   0   0   0   0   2   2   1   1   1   1   1   0   1   1   0   1   1   0   1   0   2   1   1   1   2   0   1   1   1   1   2   1   0   2   2   0   1   2
 MK-2-7                 1   2   1   1   1   1   1   1   2   1   1   2   1   1   0   2   1   1   1   0   2   2   1   2   2   1   0   2   2   2   2   0   2   0   1   1   1   1   1   2   1   1   1   0   1   0   2   1   1   1   1   1   2   1   1   1   1   0   1   1   2   2   0   2   1   0   1   2   2   2   1   2   0   0   1   1   2   1   1   1   2   1   0   1   2   2   1   0   1   1   1   0   2   0   2   2   0   1   1   2   1   1   1   2   1   2   1   0   0   0   1   1   1   2   1   1   2   0   1   0   2   1   1   2   1   1   2   1   1   0   2   1   0   1   2   2   0   0   1   0   0   2   1   0   1   1   0   1   0   2   1   1   2   0   1   1   2   2   2   1   0   2   0   0   0   0   1   2   1   1   1   1   1   0   1   0   0   1   2   0   1   0   2   1   1   1   2   0   1   1   1   1   2   1   0   2   2   1   1   2
 MK-2-8                 1   2   1   1   2   2   2   1   1   1   1   2   1   1   0   2   1   1   1   0   2   2   1   1   2   1   0   1   1   2   2   0   2   0   1   1   1   1   1   0   1   1   0   0   1   0   2   1   2   1   1   1   2   1   1   1   1   0   1   0   2   2   1   2   1   0   1   2   2   2   1   2   1   0   1   1   2   1   1   1   2   1   1   1   1   2   1   0   1   1   1   0   0   1   2   2   0   1   1   2   2   1   1   2   1   2   1   0   0   0   1   2   1   2   1   0   1   1   1   0   2   1   1   2   1   1   2   1   0   0   2   1   2   1   2   1   0   0   1   1   0   2   1   0   2   1   0   1   1   2   1   2   2   1   1   1   2   2   2   1   0   2   1   0   0   0   1   2   1   1   0   1   1   0   2   0   0   2   2   0   2   1   2   1   1   1   2   0   1   1   1   1   2   1   0   2   2   1   1   2
 MK-2-9                 1   2   1   1   1   2   2   1   1   1   1   2   0   2   1   2   1   1   1   0   2   0   1   1   2   1   0   1   1   2   2   0   2   1   0   2   1   1   1   0   1   1   0   0   2   0   2   1   2   1   1   1   1   1   1   1   0   0   1   1   2   2   1   2   0   0   1   2   2   1   0   2   1   2   0   1   2   1   1   1   1   2   1   1   1   2   0   1   1   1   1   0   0   1   2   2   0   1   0   2   2   1   1   2   1   2   1   0   0   0   1   2   1   2   1   0   1   1   1   0   2   1   1   2   1   1   2   1   0   1   2   1   2   1   2   1   0   0   1   1   0   2   1   0   2   2   0   2   1   2   1   2   2   2   1   1   2   2   2   1   0   2   1   0   0   0   1   2   2   1   0   1   1   0   1   0   0   2   2   0   0   1   1   1   1   1   2   0   1   1   0   1   2   1   0   2   2   1   1   1
 MK-2-10                1   2   1   1   1   2   2   2   1   1   1   2   0   2   1   2   1   1   0   0   2   0   1   1   1   1   0   2   1   2   2   0   2   1   0   2   0   2   1   0   1   1   0   0   2   0   2   1   2   1   1   1   1   1   1   1   1   0   1   1   2   2   1   1   0   0   1   1   2   0   1   1   1   2   0   1   1   1   0   1   1   1   1   1   2   2   0   1   1   1   1   0   0   1   2   2   0   1   1   2   2   1   1   2   1   1   1   0   0   0   1   2   1   2   1   0   1   0   2   0   2   1   2   2   1   1   2   1   0   0   2   2   2   1   2   1   0   0   1   1   0   2   1   0   2   1   0   2   1   2   1   2   2   2   1   0   2   2   2   1   0   2   1   1   1   0   1   2   2   2   1   1   1   0   1   0   0   2   2   0   0   0   1   1   1   1   2   0   1   2   0   1   2   1   2   2   1   1   1   1
 MK-2-11                2   2   1   1   1   2   2   2   1   0   1   2   0   2   1   2   1   1   0   0   2   1   1   1   1   1   0   1   1   1   1   1   2   1   0   2   1   2   1   0   0   1   1   2   2   0   2   1   2   2   1   1   1   1   1   0   1   0   1   1   2   2   0   1   1   0   1   1   2   1   1   1   1   2   0   1   1   1   0   1   2   1   1   1   2   2   0   1   2   1   0   0   1   1   2   2   0   1   1   2   1   1   0   2   1   0   0   0   0   0   1   2   1   1   1   0   1   0   2   0   2   1   1   2   1   1   1   1   0   0   2   2   2   1   2   1   0   0   1   1   0   2   1   0   2   1   0   2   1   2   1   1   1   2   1   0   2   2   2   1   0   2   1   1   1   0   1   2   2   2   1   2   1   1   1   0   0   2   2   0   0   1   0   1   1   2   2   0   0   2   0   1   2   1   2   2   1   1   1   1
 MK-2-12                2   2   1   1   1   2   2   2   0   1   1   2   1   1   2   2   1   1   0   0   2   1   1   1   1   1   0   2   1   1   1   0   2   1   0   1   1   2   1   0   0   1   1   2   1   1   1   1   2   2   2   1   1   1   1   0   0   0   1   1   1   2   0   1   1   0   2   1   2   1   1   1   1   2   0   1   0   2   0   1   2   1   1   1   2   2   0   2   2   0   0   1   1   1   2   2   0   1   1   2   1   1   0   2   1   0   0   1   0   0   1   2   1   0   1   0   1   0   1   0   2   1   1   0   1   1   1   1   0   0   2   1   2   1   2   1   0   1   1   1   0   1   1   0   2   1   1   2   0   2   2   1   1   1   1   1   2   2   2   1   0   2   1   1   1   0   1   2   2   2   0   1   1   1   1   0   0   2   2   1   2   1   0   1   1   2   2   0   0   2   1   1   2   1   1   2   1   1   1   1
 MK-2-13                1   1   1   1   1   1   2   2   0   1   1   1   1   1   2   2   1   1   1   0   2   0   1   1   1   1   0   2   1   1   1   0   1   1   1   1   2   2   1   0   0   1   1   2   1   1   1   1   2   1   2   1   1   1   1   0   1   0   1   0   1   2   0   1   0   1   1   1   2   1   1   1   1   2   0   1   0   2   1   1   2   0   1   1   1   1   0   2   2   0   0   0   1   1   1   2   0   1   1   2   1   1   1   2   1   0   0   1   0   0   1   2   2   1   1   0   1   0   1   0   2   1   1   0   1   1   1   1   0   0   2   1   2   0   2   1   0   1   1   1   0   1   1   0   1   1   1   2   0   1   1   1   1   1   1   1   2   2   2   1   0   2   1   1   1   0   2   2   2   2   0   1   1   2   1   1   0   2   2   1   2   0   0   1   1   2   1   1   0   2   1   1   1   1   1   2   1   1   1   1
 MK-2-14                1   1   0   1   1   1   2   2   0   1   1   1   2   1   2   1   2   1   1   1   2   0   0   1   1   1   0   2   1   2   2   0   1   1   2   1   2   1   1   0   0   1   1   2   2   1   1   0   2   1   0   1   1   1   0   1   1   0   1   0   1   2   0   1   0   1   1   1   2   1   1   1   1   2   0   1   0   2   1   1   2   0   1   1   1   2   0   2   2   0   1   0   1   1   1   2   0   1   1   2   1   1   2   2   2   0   0   1   0   0   1   2   1   1   1   0   1   0   1   0   2   1   2   1   1   1   1   1   0   0   2   1   2   0   2   1   0   2   0   1   0   1   2   0   0   0   1   2   0   1   1   2   1   1   1   1   2   1   2   1   0   2   1   1   1   0   1   2   1   2   1   2   1   2   1   1   0   2   2   1   2   0   0   1   1   2   1   1   1   1   1   1   1   2   1   2   1   1   1   1
 MK-2-15                1   1   1   1   1   1   2   2   1   1   1   1   2   1   2   1   1   1   1   1   2   0   0   0   2   1   0   2   1   2   2   0   1   1   2   1   2   1   1   0   0   2   1   2   2   1   1   0   2   1   0   1   2   1   0   1   1   1   1   1   1   2   0   1   0   1   1   1   2   1   2   1   1   2   0   1   0   1   1   1   2   0   1   1   1   2   0   2   2   0   1   0   1   2   1   2   0   1   1   2   1   1   1   1   2   0   0   1   0   0   1   2   1   1   1   0   0   0   1   0   2   1   2   1   1   2   1   1   0   0   2   0   2   0   2   1   0   2   0   1   0   1   1   0   0   1   1   2   0   1   1   1   1   1   1   1   2   1   2   1   1   2   1   2   1   0   1   2   1   2   1   2   1   2   1   1   0   2   2   1   2   0   0   2   1   2   1   1   1   1   1   0   1   1   1   2   0   1   1   0
 MK-2-16                1   1   1   1   2   1   2   1   2   1   1   0   2   1   2   1   1   1   1   1   2   0   0   1   2   1   0   1   0   2   2   0   1   2   2   0   2   1   1   0   1   2   1   2   2   1   1   0   1   1   0   1   2   1   0   1   1   1   1   1   1   2   1   1   0   1   1   1   2   0   2   1   1   1   0   0   1   1   0   1   2   0   1   1   1   2   0   2   1   0   1   0   2   2   1   1   0   2   0   2   1   1   0   1   2   0   0   1   0   0   1   2   1   1   1   0   0   0   1   0   2   1   1   1   1   2   1   1   0   1   2   1   2   0   2   1   0   1   0   1   0   1   1   0   0   1   1   2   0   1   1   1   1   0   1   1   2   1   1   1   1   2   1   2   1   0   1   2   0   2   1   2   1   2   1   1   0   2   2   0   2   0   0   2   1   2   1   1   1   1   0   0   1   1   1   2   0   1   2   0
 MK-3-1                 1   1   1   2   2   1   1   0   0   2   1   1   1   2   0   2   0   1   1   1   1   2   2   0   1   1   2   0   0   1   1   1   1   2   1   2   1   1   0   2   1   1   2   0   1   0   1   0   1   2   1   2   1   0   2   0   2   2   1   0   1   1   1   0   2   1   1   2   0   1   2   2   1   2   0   0   1   1   1   2   1   1   0   0   2   1   2   0   1   1   2   2   2   1   0   0   1   0   1   1   2   1   2   1   1   0   0   1   0   0   2   1   0   2   1   0   1   1   2   1   2   1   0   2   1   1   1   0   1   1   1   2   2   2   1   0   1   0   0   1   1   0   2   1   2   1   0   0   1   1   1   1   1   1   2   0   1   1   2   1   2   0   1   2   1   0   1   2   2   2   1   0   2   1   1   1   1   2   1   0   0   1   1   1   1   2   1   0   1   0   2   2   0   2   0   2   2   0   0   2
 MK-3-2                 1   1   1   1   2   1   1   0   0   2   1   0   1   2   0   2   1   1   1   1   1   2   2   0   1   1   2   0   0   0   1   1   2   2   2   2   1   1   0   2   1   1   2   0   1   0   1   0   2   2   1   2   1   0   2   0   2   2   1   0   1   1   1   1   2   1   1   2   1   1   2   1   1   2   0   0   0   1   1   2   1   1   1   0   2   2   2   0   1   1   2   2   2   0   0   0   1   0   1   1   2   1   2   1   0   0   0   1   0   0   2   1   0   2   1   0   1   1   2   1   2   1   0   2   1   0   1   0   1   1   1   2   1   2   1   0   1   0   1   1   1   1   1   1   2   1   0   0   1   1   1   0   1   1   2   0   1   0   1   0   2   0   1   2   1   0   2   2   2   2   0   0   2   1   1   1   1   2   1   0   0   1   0   1   1   2   1   0   1   0   2   2   1   1   0   2   2   0   0   2
 MK-3-3                 1   2   1   1   2   1   1   0   0   1   1   0   1   2   0   2   1   1   1   1   1   2   2   0   1   1   2   0   0   0   1   0   2   1   1   1   1   1   0   1   1   1   2   0   1   1   1   1   2   2   1   1   1   0   2   0   2   2   1   0   1   1   1   1   2   1   1   2   1   1   2   1   1   2   0   1   0   1   1   2   2   0   2   0   2   2   2   0   1   2   2   2   2   0   0   0   0   0   1   1   2   1   2   1   0   0   0   1   0   0   2   1   0   2   1   0   1   1   2   0   2   1   1   1   0   1   1   0   1   1   1   2   1   2   0   0   1   0   1   1   1   1   1   0   2   1   0   0   1   1   1   0   1   1   2   0   1   0   1   0   2   0   1   2   1   0   2   2   2   2   0   0   2   2   1   1   0   2   1   1   0   1   0   1   1   1   1   0   1   1   2   2   0   1   0   2   1   0   0   2
 MK-3-4                 1   2   1   1   1   1   1   0   0   1   1   0   1   2   0   2   1   2   2   1   1   2   2   0   1   1   2   0   2   0   0   0   2   1   1   1   1   1   0   1   1   1   2   0   1   2   0   1   2   2   1   1   1   0   2   0   2   2   1   0   1   2   1   1   2   0   2   1   1   2   2   1   1   2   0   1   0   1   1   2   2   0   2   1   2   2   2   0   1   2   2   1   2   0   0   0   0   0   1   1   2   1   1   1   0   0   0   1   0   0   2   1   0   2   2   0   1   1   2   0   2   1   1   1   0   1   1   0   1   1   2   2   1   2   0   0   1   0   1   1   1   1   2   0   1   1   0   0   2   1   1   0   2   1   2   0   1   1   1   0   2   0   1   2   1   0   2   1   2   2   0   0   2   1   1   1   0   2   0   1   0   1   1   1   1   0   2   1   1   0   2   2   0   0   0   2   1   0   0   2
 MK-3-5                 1   2   1   1   1   0   1   0   1   1   1   0   1   2   0   2   1   2   2   1   0   1   2   0   1   1   2   0   2   0   0   0   2   1   1   1   2   1   0   2   1   1   2   0   1   2   0   1   2   2   1   1   1   1   2   0   1   2   1   0   1   2   1   1   2   0   1   1   2   2   2   1   1   2   0   1   1   1   1   0   1   0   2   1   1   1   2   0   1   2   2   1   2   0   0   0   0   0   1   1   2   1   2   0   0   0   0   1   0   0   2   0   0   1   2   0   1   1   2   0   2   1   1   1   0   1   1   0   1   0   2   2   1   2   0   0   1   0   1   0   1   1   2   0   1   1   0   1   2   1   1   0   2   1   2   0   1   1   1   0   2   1   1   2   1   0   2   1   1   2   0   0   2   1   1   1   1   2   0   1   0   2   0   1   1   0   2   1   1   0   2   2   0   0   0   2   1   0   0   1
 MK-3-6                 1   1   2   1   2   0   1   0   1   1   1   0   1   2   0   2   1   2   2   1   0   2   2   0   1   1   2   0   2   0   0   0   2   1   0   1   2   1   0   2   2   2   2   0   1   2   0   1   2   2   1   1   1   1   2   0   1   2   1   0   1   1   1   1   1   1   1   1   2   2   2   1   1   1   0   1   1   1   1   0   1   0   2   1   1   0   2   0   1   1   2   2   1   1   0   0   0   2   1   1   2   1   2   0   1   1   1   1   1   0   1   0   0   0   2   1   1   1   2   0   2   1   1   0   0   1   1   0   1   0   2   2   1   2   0   0   1   0   1   1   1   1   0   0   2   1   0   1   2   2   1   0   2   1   2   0   1   1   0   0   2   0   1   2   1   0   1   1   1   2   0   0   2   1   1   0   1   2   0   0   0   2   0   2   1   0   1   1   1   0   2   2   0   0   0   2   1   0   0   1
 MK-3-7                 0   1   2   1   2   0   1   0   0   1   1   0   1   1   0   2   1   2   2   1   0   2   2   0   1   1   2   0   2   0   0   0   2   1   0   1   2   1   0   2   2   1   2   0   0   2   0   1   2   2   0   1   1   1   2   0   1   2   1   0   1   1   1   1   1   1   1   1   2   2   1   1   0   1   1   1   1   1   1   0   1   0   1   1   1   0   2   0   1   1   2   2   1   1   0   0   0   2   1   1   2   1   2   0   1   1   1   1   1   0   1   0   0   0   2   1   1   1   2   0   2   1   1   0   0   1   1   0   1   0   1   2   1   2   0   0   2   1   2   0   1   1   0   0   2   0   0   1   2   1   0   0   2   1   2   1   1   1   0   0   2   0   1   1   1   1   1   1   1   2   0   1   2   1   1   0   1   2   1   0   1   2   0   2   2   0   1   1   1   0   2   2   0   0   0   2   0   0   0   1
 MK-3-8                 0   1   2   1   2   0   1   0   0   1   1   0   1   1   0   1   1   0   2   2   0   2   2   0   1   1   2   0   2   0   0   0   2   1   0   1   2   0   0   2   2   0   2   0   0   2   0   1   2   1   0   1   1   1   1   0   1   2   1   0   1   2   1   1   1   2   1   1   2   2   0   1   0   1   1   2   1   1   1   0   1   0   1   1   1   0   2   0   1   1   2   2   1   1   0   0   0   2   1   1   2   1   2   0   1   1   1   1   2   0   1   1   0   0   2   1   1   1   2   0   2   0   1   0   0   1   1   0   1   0   2   1   1   2   0   0   2   1   2   0   0   1   0   2   2   1   1   1   2   1   0   0   2   1   1   1   1   1   0   0   1   1   1   1   1   1   0   1   1   2   0   1   2   1   2   0   1   2   1   0   0   2   0   2   2   0   1   1   1   0   1   2   1   1   0   2   1   0   0   1
 MK-3-9                 0   1   2   1   1   0   0   1   0   1   0   0   1   1   0   1   1   0   2   2   0   1   2   0   1   0   1   0   2   0   0   0   2   1   0   1   2   0   0   2   2   0   2   0   0   2   0   1   2   1   0   0   1   1   0   0   2   2   1   0   1   2   1   1   1   2   1   1   2   2   0   1   2   1   1   2   1   1   1   0   1   0   1   1   1   0   2   0   1   0   2   2   1   1   0   0   0   2   1   1   1   1   1   0   1   1   1   1   2   0   1   1   0   0   2   1   1   1   2   0   1   0   1   0   1   1   1   0   1   0   2   1   1   2   0   0   2   0   2   0   1   1   0   2   2   2   2   1   2   1   0   0   2   0   1   1   1   1   0   0   2   1   1   1   1   2   0   1   1   2   0   1   2   2   2   0   1   1   1   0   0   1   0   2   1   0   1   1   2   0   1   2   1   2   0   2   1   1   0   0
 MK-3-10                1   1   2   2   1   0   0   1   1   1   1   0   1   1   0   1   1   0   2   2   0   1   2   1   1   0   2   0   2   0   0   0   2   1   0   1   2   0   1   2   2   0   2   0   0   1   0   1   2   1   0   0   0   1   0   0   1   2   1   0   1   2   1   1   1   2   1   2   2   2   1   1   2   1   1   2   1   1   1   0   0   0   1   1   1   0   2   0   1   0   1   2   1   1   1   0   0   1   1   1   1   1   1   0   1   1   0   2   2   0   1   2   0   1   2   0   0   1   2   0   0   0   1   0   1   1   2   0   2   0   2   1   1   1   0   0   2   0   1   1   1   1   0   2   2   2   1   1   1   1   0   0   2   0   1   1   1   1   0   1   2   1   1   1   1   1   1   1   2   2   1   1   2   2   1   0   1   1   1   0   0   1   0   2   1   0   1   0   2   0   1   1   1   2   0   2   1   1   1   0
 MK-3-11                1   1   2   2   0   0   0   1   1   1   1   1   1   1   0   1   2   0   2   2   0   0   2   0   1   0   2   0   2   0   0   0   2   1   0   1   1   0   1   2   1   0   2   1   1   1   0   1   2   1   1   0   0   1   0   0   1   2   0   0   2   2   0   1   1   2   1   2   2   1   1   0   1   1   0   2   1   1   1   0   0   0   0   1   1   0   2   0   1   0   1   2   1   1   1   0   0   1   1   1   1   1   1   0   1   1   1   2   2   0   1   2   0   1   2   0   1   1   2   0   0   0   1   0   1   0   2   0   2   0   2   1   1   1   1   0   2   0   0   1   0   1   0   2   2   2   1   1   1   1   0   0   1   0   1   1   1   1   0   1   2   0   1   1   0   1   1   1   1   2   1   1   2   2   1   0   1   2   1   0   0   1   0   1   1   1   1   0   2   0   1   1   0   2   0   2   1   1   1   0
 MK-3-12                1   1   2   2   0   0   0   1   1   1   1   1   1   1   0   0   1   1   1   2   0   0   1   0   2   0   1   0   2   0   0   0   2   1   0   0   1   0   0   2   1   0   2   1   1   1   0   1   2   1   1   0   0   1   1   0   1   2   0   0   2   2   0   1   1   2   1   2   2   1   0   1   2   1   0   2   1   1   1   0   0   1   0   1   1   0   1   0   1   0   1   2   1   1   1   0   0   1   1   0   2   1   1   0   1   1   1   2   2   0   1   2   0   1   2   0   1   0   2   0   2   0   2   0   0   0   2   0   2   1   2   1   1   1   1   0   2   0   0   1   1   1   0   1   2   2   1   1   1   1   0   0   1   0   1   1   1   2   0   1   2   0   1   1   0   1   2   1   0   2   1   1   2   2   1   0   1   2   1   1   0   2   1   1   1   1   1   0   2   0   1   1   0   2   0   1   1   1   1   0
 MK-3-13                2   1   2   2   1   0   0   0   2   1   2   1   0   1   0   0   1   1   1   2   1   0   1   1   2   0   1   0   2   0   0   1   2   0   1   0   1   0   0   2   1   0   2   1   1   1   0   1   2   1   1   0   0   1   1   0   1   2   0   0   2   2   0   1   1   2   1   2   2   2   0   1   2   1   0   2   1   1   1   0   0   1   0   1   1   0   1   1   1   1   2   2   1   1   1   0   0   1   1   0   2   1   1   0   0   1   1   1   2   0   1   2   1   1   1   1   0   0   2   1   2   0   2   0   0   0   1   0   2   0   1   1   1   1   2   1   1   0   2   1   1   0   0   1   2   2   0   1   1   1   0   0   1   0   1   1   1   1   0   1   2   0   1   1   1   1   2   1   0   1   1   1   2   1   1   0   1   2   1   1   0   1   1   2   1   2   1   0   2   0   1   1   0   2   0   0   1   1   2   1
 MK-3-14                2   1   0   1   1   0   0   0   2   0   2   1   0   1   0   0   1   1   1   2   1   0   1   1   1   0   1   0   1   0   2   1   2   1   1   0   1   0   0   1   1   1   2   1   2   1   0   1   2   1   1   0   0   0   0   0   1   2   0   0   2   2   0   2   1   2   1   2   2   1   0   0   2   1   0   1   1   1   1   0   0   1   0   1   2   1   2   1   1   1   2   2   1   1   0   0   0   1   1   0   2   1   1   0   0   1   1   2   1   0   1   2   1   1   1   1   0   0   2   1   2   1   2   0   0   1   1   0   2   0   2   2   2   1   2   1   0   0   2   2   1   0   0   1   1   2   0   1   1   1   0   0   1   1   1   1   1   1   0   1   2   1   0   0   1   1   2   1   0   1   1   1   2   0   1   1   1   2   2   1   0   1   1   2   0   2   1   0   2   0   1   1   0   2   0   0   1   1   1   1
 MK-3-15                2   1   0   0   1   1   0   0   2   1   2   1   0   1   0   0   1   1   1   2   1   0   0   1   1   2   1   0   2   1   2   1   2   1   1   0   1   0   2   1   1   1   1   1   2   1   0   1   2   1   1   0   0   0   0   0   1   1   1   0   2   2   0   2   0   2   0   2   2   1   1   0   2   1   0   1   2   1   1   0   0   1   0   1   2   1   1   1   1   1   1   2   1   1   0   0   0   1   1   0   2   1   1   0   0   1   1   2   0   0   1   2   1   1   1   1   0   0   1   2   2   1   1   0   0   1   1   0   2   1   1   2   2   1   2   1   0   0   2   1   1   0   1   2   1   2   0   2   2   1   0   1   1   1   1   1   1   1   1   1   2   1   0   0   1   1   2   1   1   1   1   1   2   1   0   1   1   2   2   1   0   1   1   2   0   2   1   0   2   1   1   1   1   2   0   0   1   1   1   1
 MK-3-16                2   1   1   0   0   0   0   0   2   2   2   1   0   1   1   1   1   1   1   1   1   0   0   2   1   2   1   0   2   0   2   1   2   1   0   0   1   0   2   1   2   1   1   1   2   1   0   1   2   1   1   0   0   0   1   0   1   1   1   2   2   2   0   2   0   2   0   2   1   1   1   0   2   1   0   1   2   1   1   0   0   1   0   1   1   1   1   1   1   0   1   1   1   1   0   0   0   1   1   0   2   1   1   0   0   1   2   2   0   0   1   2   1   1   1   1   0   0   1   2   2   0   1   0   0   1   1   0   2   1   1   2   2   1   2   1   0   0   2   1   1   0   0   2   1   2   1   2   1   1   0   1   2   1   1   1   1   1   1   1   2   2   0   0   1   2   2   1   2   2   1   1   2   1   0   0   1   2   2   0   0   1   1   2   0   1   1   0   2   1   1   0   1   2   0   0   1   1   1   1
 MK-4-1                 1   0   2   1   1   2   0   1   2   0   0   1   1   2   1   1   0   0   1   1   2   0   1   1   1   2   1   2   0   2   2   2   0   2   0   1   1   1   0   2   2   1   1   0   2   2   1   2   1   1   1   1   1   0   2   1   2   2   2   1   1   0   1   2   1   1   1   0   1   0   2   2   2   1   0   1   1   0   0   2   2   2   1   1   0   1   1   1   0   0   0   1   0   2   1   0   2   1   1   2   1   1   1   1   1   1   2   1   2   0   2   0   0   2   0   2   1   2   0   2   2   0   1   0   1   0   2   1   1   0   2   1   2   2   2   1   1   2   1   1   2   1   1   2   1   1   1   2   1   1   1   2   0   2   1   2   0   2   2   2   1   0   0   2   2   0   2   2   1   0   1   1   0   0   1   0   1   1   2   2   1   2   1   2   1   1   0   1   0   1   2   2   2   0   1   2   1   0   2   0
 MK-4-2                 1   0   2   1   0   2   0   0   1   0   0   1   1   2   0   1   1   0   1   1   2   0   1   1   1   2   1   2   0   2   2   2   0   2   1   1   0   1   0   2   2   1   1   0   1   2   1   2   1   1   1   1   1   0   2   1   2   0   1   1   1   0   1   2   0   1   2   0   1   1   2   2   1   1   0   0   1   0   1   2   2   2   1   1   0   1   1   0   0   0   0   1   0   2   2   0   2   2   2   2   1   1   1   0   2   1   2   1   1   0   2   0   0   1   1   2   1   2   0   2   2   0   1   0   1   0   2   1   2   1   1   1   2   1   2   1   1   2   1   1   2   0   1   2   1   1   2   2   1   1   0   2   0   2   1   2   0   2   2   2   1   0   0   2   2   0   2   2   1   0   1   1   0   0   1   0   1   1   2   2   1   2   1   2   1   1   0   1   0   1   2   2   2   0   1   2   1   0   2   0
 MK-4-3                 1   0   1   1   0   2   0   0   2   0   2   1   1   2   0   1   0   0   1   1   2   0   1   0   1   2   1   2   0   2   1   1   0   2   1   1   0   1   0   2   1   1   1   0   1   2   1   1   1   1   1   1   2   0   2   1   2   0   1   2   1   0   1   2   1   1   2   1   1   1   2   2   1   1   0   0   1   0   1   2   2   2   2   1   0   1   1   1   0   0   0   1   1   2   2   0   1   2   2   2   1   1   1   0   2   1   2   1   1   0   2   0   1   1   1   1   1   2   0   2   2   0   1   0   1   0   2   0   2   1   1   1   1   1   2   1   2   2   2   1   2   0   1   2   1   2   2   1   1   1   0   1   0   2   1   2   1   2   1   2   2   0   0   2   2   0   2   2   2   0   1   1   0   0   1   1   1   1   2   2   1   2   0   2   1   1   0   1   0   1   2   2   2   0   1   2   1   0   2   0
 MK-4-4                 1   1   1   2   0   2   0   0   2   0   2   0   1   2   0   2   0   0   1   1   2   0   1   1   1   1   1   1   0   2   0   1   1   1   1   1   0   1   2   2   1   1   1   0   1   1   2   1   1   1   1   1   1   0   2   1   2   1   1   2   2   0   1   2   1   1   2   1   1   1   2   2   1   0   0   0   1   0   1   2   2   2   2   1   0   2   1   1   0   1   0   1   1   2   1   1   1   1   2   1   1   1   1   0   1   1   1   1   1   0   2   0   1   1   2   1   1   2   0   1   2   1   1   0   1   0   2   0   2   1   1   1   1   1   1   2   2   2   2   1   2   0   1   2   1   2   2   1   1   1   0   0   0   2   1   2   1   2   2   2   2   0   1   2   2   1   2   2   2   0   1   1   0   0   1   1   1   1   2   2   1   2   0   1   1   0   0   0   0   1   2   2   1   1   1   2   1   0   2   0
 MK-4-5                 1   1   1   2   0   2   0   0   1   0   2   0   1   2   0   2   0   0   1   1   1   0   1   1   1   0   1   1   0   2   0   1   1   1   1   1   1   1   1   2   1   1   1   0   1   1   2   1   1   1   1   0   1   1   1   1   2   1   1   2   2   0   1   2   1   1   2   1   1   1   1   1   1   0   0   1   1   0   1   2   1   2   2   1   0   2   1   1   0   1   0   0   2   2   2   1   1   0   2   1   1   1   1   0   1   1   2   0   1   1   2   0   1   1   2   0   1   2   0   1   2   2   1   0   0   0   2   0   2   1   1   1   1   0   1   2   2   2   1   1   2   0   1   2   1   2   2   2   1   1   0   0   0   2   1   1   0   1   2   1   2   0   1   2   1   1   2   0   2   0   2   1   0   1   1   1   1   1   2   2   1   2   0   1   1   0   0   2   0   1   2   2   2   1   1   2   1   0   2   0
 MK-4-6                 1   1   1   2   0   2   0   0   1   1   2   0   1   2   0   2   0   0   1   1   1   0   1   1   1   0   1   1   0   2   0   1   2   0   1   0   1   1   1   2   2   1   1   0   0   1   2   1   1   1   1   0   1   1   2   1   2   1   1   2   2   0   1   2   1   1   2   1   1   1   0   0   1   0   0   1   1   0   1   2   2   2   1   1   0   2   1   1   0   1   0   1   2   2   2   1   1   1   2   0   1   1   1   0   1   1   2   2   1   1   2   0   1   1   1   0   1   2   1   1   1   2   1   1   0   0   2   0   2   1   1   1   1   0   1   1   2   2   1   2   2   0   1   2   1   1   2   2   1   2   0   0   1   2   1   1   0   1   1   1   2   0   0   2   1   1   1   0   2   0   2   1   0   2   2   2   1   1   2   2   1   2   0   0   1   0   0   2   0   1   2   1   2   1   1   2   2   0   2   0
 MK-4-7                 1   1   1   2   1   2   0   0   1   1   2   0   2   2   0   2   1   0   0   1   1   1   2   0   1   0   1   1   0   1   0   2   1   0   1   1   1   1   1   2   2   1   1   0   1   1   2   1   1   0   1   0   1   2   2   1   2   0   1   2   2   0   1   2   1   1   2   1   1   1   0   0   1   0   0   1   1   1   1   2   2   2   2   1   0   2   0   1   1   1   0   1   2   1   2   1   1   1   2   0   1   1   1   0   1   1   2   2   1   0   2   0   1   1   1   0   1   2   0   0   1   1   1   1   1   0   2   0   2   0   1   1   1   0   1   1   2   2   1   2   2   0   1   2   1   1   2   2   1   2   0   0   2   2   1   0   0   1   1   1   2   1   0   2   1   1   1   0   2   1   2   1   0   2   2   2   1   1   2   2   1   2   0   1   2   0   0   2   0   1   1   1   2   1   1   1   2   0   2   0
 MK-4-8                 1   1   1   2   1   2   0   0   1   1   2   0   2   2   0   2   1   0   0   1   1   1   2   0   1   0   1   1   0   0   0   2   1   0   1   0   0   1   1   2   2   1   1   0   1   1   2   1   0   1   1   0   1   1   2   1   2   0   1   0   2   0   1   1   1   1   2   1   0   0   0   1   1   0   0   1   1   1   1   1   2   2   2   1   0   2   0   1   1   1   0   1   1   0   1   1   1   1   2   1   1   0   0   0   1   1   2   2   1   1   2   0   2   1   1   0   1   2   0   0   1   1   1   1   1   0   1   0   1   0   1   1   0   0   0   1   2   1   1   2   1   0   2   2   0   1   2   2   1   2   1   0   2   2   1   0   0   1   2   1   1   1   0   2   1   1   1   0   1   1   2   1   0   2   2   1   1   1   2   2   1   2   0   1   2   0   0   2   0   1   1   1   2   1   0   1   2   0   1   0
 MK-4-9                 1   1   1   2   1   2   0   0   1   0   2   0   2   2   0   2   1   0   0   1   1   1   2   1   1   0   1   1   0   0   0   2   1   0   1   0   0   1   1   2   2   1   1   0   1   1   2   1   1   1   1   0   2   1   2   1   2   2   1   1   2   0   1   1   1   2   2   0   0   0   0   1   1   1   0   1   1   1   1   1   2   1   1   1   0   2   0   1   1   1   1   1   1   0   0   1   1   1   2   1   1   0   1   0   1   2   1   2   1   1   2   0   2   1   0   0   1   1   0   0   1   1   1   0   1   1   1   0   1   0   0   1   0   0   1   2   2   1   1   2   1   1   2   1   0   1   2   2   1   1   1   0   2   2   1   0   1   1   2   1   1   1   0   2   1   1   1   0   0   1   2   1   1   1   2   1   1   1   2   2   1   2   0   1   2   1   0   0   1   1   1   0   2   1   0   1   2   1   1   0
 MK-4-10                1   1   1   2   1   2   0   0   1   1   2   0   2   2   0   2   0   0   1   1   1   1   2   1   1   0   1   1   0   0   0   1   1   0   1   0   0   1   1   2   2   1   1   0   1   1   2   1   1   1   1   0   2   1   2   1   2   2   2   1   2   0   1   1   1   2   2   1   0   1   0   1   2   2   0   1   1   1   1   1   2   1   1   1   0   1   1   1   1   1   1   1   0   1   1   1   1   1   2   1   1   0   1   0   1   2   1   2   2   1   2   0   2   1   0   0   2   1   1   0   1   1   0   0   0   1   1   0   1   0   0   1   0   0   1   2   2   1   1   2   2   1   2   1   0   1   2   1   1   1   1   0   2   2   1   0   1   1   2   1   1   2   1   2   1   1   1   0   0   1   2   2   1   1   2   1   1   1   2   2   1   2   0   1   2   1   0   0   1   1   1   0   1   1   0   2   2   1   1   1
 MK-4-11                1   1   1   2   1   2   1   0   2   1   2   0   2   2   1   2   0   0   1   1   2   1   1   1   1   0   1   1   0   1   1   1   1   1   1   0   0   1   1   2   2   1   1   1   1   1   2   1   1   1   1   0   2   1   2   2   2   2   2   1   2   0   1   1   1   2   2   2   0   1   0   1   2   1   0   1   1   1   1   1   2   1   1   1   0   2   1   1   2   1   1   1   0   1   1   1   0   1   1   1   1   0   1   1   1   2   1   2   2   2   2   1   2   1   0   0   1   1   1   0   1   1   0   0   0   1   1   1   1   0   0   1   1   0   2   1   2   1   1   2   2   0   1   1   0   1   2   1   1   1   1   0   2   2   1   0   2   1   2   0   1   2   1   2   0   1   1   0   0   1   1   1   1   2   2   1   1   1   2   1   1   2   0   1   2   1   0   0   1   2   2   0   1   1   1   2   2   0   1   1
 MK-4-12                1   1   1   1   1   2   1   0   1   1   2   0   2   2   1   2   0   0   1   1   2   1   1   1   1   0   2   1   0   1   1   1   1   1   1   0   0   2   1   2   2   1   1   1   1   1   2   1   1   1   1   0   2   1   2   2   2   2   2   0   2   0   1   1   1   2   2   2   0   1   0   1   1   1   0   1   1   1   1   2   2   0   1   1   0   2   1   1   2   1   1   1   0   1   1   2   0   1   1   1   1   0   1   1   1   1   2   2   1   2   2   1   1   2   0   0   1   1   1   0   1   1   0   0   1   0   1   1   1   1   0   1   1   1   2   2   2   1   1   2   2   0   1   1   0   1   1   1   1   0   1   0   2   1   1   0   2   0   2   0   2   2   1   2   0   1   2   0   1   1   1   1   0   2   2   2   1   1   2   1   1   2   0   0   1   1   0   0   1   2   1   0   1   1   1   1   2   0   0   1
 MK-4-13                1   1   2   1   1   2   1   0   1   1   2   0   2   2   1   2   1   0   1   0   1   1   2   0   1   0   2   1   0   1   1   1   1   1   1   0   0   2   0   2   2   1   1   1   1   0   2   1   1   1   1   0   2   2   2   2   2   1   2   1   2   0   1   1   2   1   2   2   0   1   0   1   1   1   0   1   1   1   1   2   1   0   1   2   0   1   0   1   2   1   1   1   0   1   1   2   0   1   1   1   1   0   1   2   1   1   1   2   1   2   2   1   1   2   0   0   1   1   1   1   1   1   1   0   1   0   1   2   2   1   0   1   0   1   2   2   2   1   1   1   2   0   1   1   0   1   1   1   1   0   1   0   2   2   1   1   2   0   2   0   1   2   1   1   0   1   2   0   1   0   1   1   0   2   2   2   1   1   2   1   1   2   0   0   0   1   0   1   1   2   1   0   1   1   1   1   2   0   1   1
 MK-4-14                0   1   2   1   1   2   1   1   1   1   1   0   2   2   1   2   1   0   1   0   1   2   2   0   1   0   2   1   0   1   0   1   1   1   1   1   0   2   0   2   2   1   1   1   1   0   2   1   1   1   0   2   2   2   1   2   2   1   1   1   2   0   1   1   0   1   2   2   0   1   0   1   1   2   1   1   2   1   1   2   1   0   1   1   0   1   0   1   2   1   2   0   0   1   1   2   1   1   1   1   1   0   1   2   1   2   1   2   1   2   2   1   2   2   0   0   1   1   0   1   2   1   1   0   1   0   1   2   2   2   0   1   0   1   2   2   1   1   1   1   1   0   1   1   1   1   1   1   1   0   1   0   2   2   1   1   2   1   2   0   1   2   1   1   0   1   2   0   1   0   1   1   0   2   1   2   1   1   2   1   1   2   0   0   0   1   1   1   1   2   1   0   1   1   1   1   2   0   1   2
 MK-4-15                0   1   1   1   1   0   1   1   0   1   1   0   2   2   1   1   1   0   1   0   0   2   1   0   1   0   1   1   0   0   0   1   1   1   1   1   0   2   0   2   2   1   1   1   1   0   2   1   1   1   1   2   2   2   1   2   2   1   1   1   2   0   1   1   0   1   2   2   0   1   0   1   1   1   1   1   2   1   1   2   1   0   2   1   0   1   0   1   1   1   2   0   0   1   1   2   1   1   1   2   1   0   1   2   0   2   1   1   1   1   2   1   1   2   0   1   1   0   2   0   2   1   1   0   1   0   1   2   2   2   0   1   0   1   2   2   0   1   1   0   0   0   1   1   1   1   1   1   1   0   1   0   2   2   1   1   2   1   2   0   1   2   1   1   0   1   1   0   1   0   2   1   0   2   1   2   1   1   2   1   1   2   0   0   0   1   1   1   1   2   1   2   1   1   1   1   1   1   1   1
 MK-4-16                0   1   1   1   1   0   1   2   0   1   1   0   2   1   1   1   1   0   1   0   0   1   1   1   1   1   1   1   0   0   0   1   0   1   1   1   0   1   0   2   2   1   1   1   1   0   2   1   1   1   1   1   2   2   0   2   2   1   0   1   2   1   1   0   0   1   1   1   0   0   1   0   1   1   1   1   2   1   1   2   1   1   2   1   0   1   0   1   1   1   2   0   0   1   1   2   1   1   1   2   1   0   1   2   0   2   1   1   1   1   2   1   1   2   0   1   1   1   2   0   2   1   1   0   1   1   1   2   2   2   0   1   1   1   1   1   0   1   0   0   0   1   1   2   1   1   1   0   1   0   1   0   2   1   1   1   2   1   2   0   1   2   1   1   0   1   1   1   1   1   2   1   0   2   2   2   1   1   2   1   1   2   0   0   0   1   1   1   0   1   1   2   1   1   1   1   1   1   2   1
 MK-5-1                 1   1   1   1   1   1   1   1   2   1   0   0   0   1   2   1   2   0   2   1   1   1   2   2   0   1   1   1   1   1   1   1   1   1   2   1   0   2   2   1   1   0   1   1   1   2   2   0   1   1   2   2   1   0   0   1   0   1   1   2   0   2   0   0   2   2   1   1   2   0   2   2   1   1   1   1   2   1   2   2   0   1   1   0   0   1   1   1   0   0   0   1   0   0   0   1   1   1   1   1   1   0   1   2   0   2   1   2   2   2   0   1   1   2   1   2   0   1   1   1   1   0   1   0   1   1   2   0   0   0   0   1   2   1   1   1   1   0   1   1   1   2   2   0   0   1   1   0   0   1   0   1   1   1   1   1   2   0   1   2   1   1   2   2   1   1   1   1   1   1   0   1   1   1   2   1   2   0   2   1   1   1   0   1   0   1   1   1   0   0   2   2   2   1   1   0   1   2   0   1
 MK-5-2                 2   1   1   1   1   1   1   1   2   1   0   0   0   1   2   1   2   0   2   1   1   1   2   2   0   1   1   1   1   1   1   0   1   1   2   1   0   2   2   1   1   0   1   1   1   2   2   0   0   2   2   2   1   0   0   1   0   1   1   2   0   2   0   0   2   2   1   1   1   0   2   2   1   0   1   1   1   1   2   2   1   2   1   0   1   1   2   1   0   0   0   1   0   0   1   1   1   1   1   1   1   1   1   2   0   2   1   2   2   2   1   1   1   2   1   1   0   1   1   1   1   0   1   0   1   1   2   0   0   0   0   1   2   1   1   1   0   0   1   1   1   1   2   0   0   1   1   1   0   0   0   1   1   1   1   1   2   0   1   1   1   1   1   2   1   1   1   1   1   1   0   1   1   1   1   1   2   0   1   1   1   1   0   1   0   1   0   1   0   2   2   2   2   1   1   0   1   1   0   1
 MK-5-3                 2   1   1   2   1   1   1   1   1   1   0   0   0   1   2   1   1   0   2   1   1   2   2   2   0   1   1   1   1   1   1   0   1   1   1   1   1   2   2   0   2   1   1   0   1   2   2   0   0   2   2   1   2   0   0   1   0   1   1   2   0   2   0   0   2   2   1   1   1   0   1   2   1   1   1   1   1   2   2   2   0   2   1   0   1   1   2   2   0   0   0   1   1   0   1   1   1   1   2   1   0   2   1   2   0   2   1   2   2   2   1   1   1   2   2   1   0   1   1   1   1   0   1   0   1   1   2   0   1   0   0   1   2   1   1   1   0   0   1   1   1   1   2   0   1   1   1   1   0   0   0   1   1   1   1   1   2   0   1   1   1   1   1   2   2   1   2   1   1   1   0   2   1   1   1   1   1   0   1   1   2   1   0   1   1   2   0   1   1   2   2   2   2   1   1   0   1   1   0   1
 MK-5-4                 1   1   1   1   1   1   1   1   1   2   0   0   0   1   2   1   1   0   2   1   1   2   2   2   0   1   1   0   1   1   1   0   1   2   1   1   1   2   2   1   2   0   2   0   1   0   2   0   0   2   1   0   2   0   0   1   0   1   1   2   0   0   0   0   2   2   2   1   0   1   0   2   1   1   1   1   1   2   2   1   0   2   1   0   1   1   2   1   1   0   0   0   2   0   1   2   1   1   2   1   0   2   1   1   0   2   1   2   2   2   0   1   1   2   1   1   0   1   1   1   2   0   1   0   1   0   2   0   2   1   0   1   2   1   1   1   0   0   1   1   1   1   1   2   0   1   1   1   0   0   0   1   1   1   1   2   2   0   1   1   1   1   1   2   2   1   2   0   1   1   0   2   1   1   1   1   1   0   1   1   1   1   0   2   1   2   0   1   1   2   2   1   2   0   1   0   1   1   0   1
 MK-5-5                 1   1   1   1   0   0   1   1   1   1   0   1   0   0   2   1   1   0   2   1   1   2   2   2   0   0   1   0   2   0   1   1   1   2   1   2   1   2   2   1   2   0   2   1   1   0   2   0   1   2   1   0   2   0   0   1   0   1   0   2   0   0   1   0   2   2   2   1   0   1   0   2   1   0   1   1   1   2   1   1   0   2   1   0   2   1   2   1   1   0   0   0   2   0   1   1   1   1   1   1   0   2   1   1   0   2   1   2   2   2   0   1   1   2   1   1   0   0   1   1   2   0   1   0   1   0   2   0   2   1   1   1   2   1   1   2   0   0   1   1   1   1   0   2   0   1   1   1   0   0   0   1   1   1   1   2   2   0   2   1   1   1   1   2   2   1   2   0   0   1   1   2   1   1   1   0   1   0   1   1   1   1   0   2   1   2   0   1   1   2   2   1   1   0   1   1   1   1   1   1
 MK-5-6                 1   1   1   1   0   1   1   1   0   1   1   1   1   0   2   1   0   0   2   1   0   2   2   2   0   0   1   0   2   0   0   1   1   2   2   2   1   1   2   1   2   1   2   1   1   0   2   0   1   2   1   0   2   0   0   1   1   1   0   2   0   0   1   1   1   2   2   1   0   1   1   2   1   0   1   1   1   1   1   1   0   1   1   0   2   1   2   1   1   0   0   0   2   0   1   1   2   1   1   1   0   2   1   1   0   2   1   2   1   2   0   1   1   2   1   1   1   0   1   1   2   0   2   0   1   0   2   0   2   1   1   1   2   2   1   2   0   0   1   2   1   1   1   2   0   1   2   0   0   0   0   1   2   1   1   2   2   0   1   1   0   1   1   2   2   1   2   0   0   1   1   2   1   1   2   0   1   0   0   1   1   1   0   1   1   2   0   1   1   2   2   1   0   0   1   1   1   1   2   0
 MK-5-7                 1   1   1   1   0   1   1   1   0   1   1   1   1   0   2   1   0   0   1   1   0   2   1   2   0   1   1   0   2   0   1   1   1   2   2   2   1   1   1   1   2   1   1   1   1   1   2   0   0   2   1   0   2   0   0   1   1   1   0   2   0   0   1   1   1   1   2   1   0   1   0   2   2   0   1   1   1   2   1   1   0   1   1   0   1   1   2   1   1   0   0   0   2   0   2   1   2   1   1   1   0   2   0   1   0   2   1   2   1   2   0   1   1   2   0   1   2   0   1   1   2   0   2   0   0   0   2   0   1   0   0   0   2   1   1   2   0   0   1   2   1   1   1   2   1   1   2   0   0   0   1   1   2   1   1   2   2   0   1   1   1   1   1   2   2   1   2   2   0   2   2   2   0   1   2   0   1   0   1   2   1   1   0   1   1   2   1   1   1   1   2   1   0   0   1   1   1   1   2   1
 MK-5-8                 1   1   1   1   0   1   1   1   0   1   1   2   1   0   1   1   0   0   1   1   0   2   1   2   0   1   0   0   2   0   1   1   1   2   2   2   1   1   1   1   2   1   1   1   1   2   2   0   0   1   1   0   2   0   0   1   1   1   0   1   0   0   1   1   2   1   2   1   0   1   0   2   2   0   1   0   1   1   2   1   0   1   1   0   1   1   2   2   1   0   0   0   1   0   2   1   2   1   2   2   0   2   0   1   0   2   1   2   1   2   0   1   2   2   0   1   2   0   1   1   2   0   2   1   0   0   2   0   1   0   0   0   2   1   1   2   0   0   1   2   0   1   1   2   1   0   2   0   0   0   1   1   1   1   1   1   1   0   1   1   1   1   1   2   2   1   2   2   0   2   2   2   0   0   2   0   1   0   1   2   1   1   0   1   1   1   1   0   1   1   1   1   0   1   1   1   1   1   2   1
 MK-5-9                 1   1   1   1   1   1   0   1   0   1   2   2   0   0   1   1   0   0   1   1   0   2   1   1   1   1   0   0   2   0   1   1   1   2   1   2   1   1   1   1   1   1   2   1   1   2   2   1   0   1   1   0   2   1   0   1   1   0   0   1   0   0   0   1   2   2   2   2   0   0   1   2   1   1   1   0   1   1   2   2   2   1   1   0   1   1   1   2   1   0   0   0   1   1   2   1   2   1   2   2   0   1   1   1   0   2   2   2   1   2   0   1   2   2   1   0   1   0   1   1   2   0   2   1   0   0   2   0   1   0   0   0   2   0   1   1   1   0   1   2   0   1   1   1   1   0   2   0   0   0   1   0   1   1   1   2   1   1   1   1   1   1   1   2   2   1   2   2   1   0   2   2   0   0   2   0   1   0   0   2   1   1   0   2   1   1   1   0   1   1   1   1   0   1   1   1   1   1   2   1
 MK-5-10                1   2   1   1   1   1   0   2   1   1   2   2   0   0   1   2   2   0   1   0   0   2   1   1   2   1   0   1   2   0   1   1   1   2   1   2   1   1   1   1   2   1   2   1   1   2   1   1   1   1   1   0   2   1   0   1   1   0   0   2   0   0   0   1   2   2   2   1   0   0   1   1   1   0   1   0   1   1   2   1   2   1   1   0   1   0   1   2   1   1   0   1   1   1   2   0   2   1   2   2   0   0   1   1   0   1   2   2   1   1   0   1   1   2   1   1   1   0   1   1   2   0   2   1   0   0   2   0   2   0   0   0   2   0   1   1   1   0   1   1   2   1   0   1   1   0   1   0   1   0   1   1   2   0   1   2   1   1   1   1   2   1   1   2   2   1   2   1   1   1   2   2   0   0   2   0   1   0   0   2   1   1   0   2   1   1   1   1   1   1   1   1   0   1   1   1   1   2   2   1
 MK-5-11                2   1   1   1   2   1   1   2   1   1   2   1   0   0   1   2   1   0   1   1   2   2   2   1   2   1   0   1   1   0   1   2   1   2   1   2   1   1   1   1   2   1   2   1   2   2   1   1   1   1   2   0   2   1   0   1   1   0   1   1   0   0   0   1   2   1   2   1   0   1   1   1   1   0   1   0   1   1   2   1   2   0   1   0   0   0   1   2   1   1   0   1   1   1   2   1   2   1   2   2   0   0   1   1   0   1   2   1   1   1   0   1   1   2   1   1   1   1   1   1   2   0   1   1   0   1   2   0   1   0   0   0   2   0   1   1   1   1   0   1   2   1   1   1   1   0   1   0   1   0   1   1   2   0   1   2   1   1   1   1   2   1   1   2   2   1   2   1   1   1   2   2   0   0   2   0   1   0   0   2   1   1   1   2   1   1   1   1   1   1   1   1   1   1   1   1   1   2   1   1
 MK-5-12                2   1   0   1   2   1   1   1   1   2   2   1   1   1   1   2   1   0   1   1   2   2   2   0   2   1   0   1   1   0   2   2   1   2   1   2   1   1   1   1   2   1   2   1   2   2   1   1   0   2   2   0   2   1   0   1   2   0   1   2   1   0   0   1   1   2   2   1   0   1   1   2   0   0   1   0   1   1   2   1   2   1   2   0   0   0   1   2   1   1   0   1   1   1   2   1   2   1   2   2   1   0   1   1   0   1   2   1   1   1   0   1   1   2   1   2   1   1   1   2   2   1   1   1   0   1   2   0   0   0   0   1   2   0   1   1   1   1   0   1   2   1   1   1   1   0   1   2   1   1   1   1   2   0   1   2   1   1   1   1   1   1   1   1   2   1   2   1   1   1   2   2   0   0   2   0   1   0   0   2   1   1   1   2   0   1   1   1   1   2   1   1   1   1   0   1   1   2   1   1
 MK-5-13                2   1   0   1   1   1   1   1   1   1   2   1   1   1   1   2   1   1   1   1   2   2   2   1   2   1   0   1   1   0   2   2   1   1   1   2   1   1   2   1   2   1   2   1   2   2   1   1   0   2   2   0   2   2   0   1   2   0   1   2   1   0   0   1   1   2   2   1   0   2   1   1   1   0   1   0   1   2   2   0   2   1   2   0   0   0   1   1   1   0   1   0   1   1   1   1   2   2   2   1   1   0   1   1   0   1   2   1   1   1   0   1   1   2   1   2   1   1   1   2   2   1   1   1   0   1   1   0   0   0   1   1   2   0   1   1   1   1   0   1   2   1   1   1   1   0   0   1   1   1   0   0   2   1   1   2   1   2   1   1   1   1   1   1   2   1   2   0   1   1   2   2   0   0   1   0   1   0   0   2   1   1   1   2   0   1   1   0   1   2   1   1   1   1   0   1   1   2   1   2
 MK-5-14                1   1   1   1   1   1   1   0   1   1   2   0   1   1   1   2   1   2   1   1   1   2   2   1   2   0   0   1   1   0   2   2   1   1   1   2   1   1   1   2   1   0   1   1   2   1   1   0   0   2   2   0   2   2   0   1   0   1   1   0   1   0   0   1   1   1   2   1   0   2   1   0   1   0   1   0   1   1   2   0   2   1   2   0   1   0   1   1   1   1   1   0   1   1   1   1   2   2   2   1   1   1   1   1   0   1   2   1   1   1   0   1   1   1   1   2   1   1   1   1   1   0   1   1   0   1   1   0   0   0   0   1   1   1   1   2   1   1   0   1   2   0   1   1   1   1   0   1   0   1   0   0   2   1   1   2   1   2   1   1   0   1   1   1   2   1   2   0   1   1   2   2   0   0   1   0   1   1   0   2   1   1   1   1   0   1   1   1   1   2   1   1   1   1   0   1   1   2   1   2
 MK-5-15                0   2   1   1   1   1   1   0   1   0   2   0   1   2   1   1   1   2   1   1   1   1   2   1   2   0   0   1   0   1   2   2   1   1   1   2   1   2   1   2   1   0   1   1   2   1   2   0   0   1   2   0   2   2   1   1   0   1   2   0   1   0   1   0   1   0   2   1   0   2   2   0   1   0   1   0   1   1   2   0   1   1   2   1   1   1   1   1   0   1   1   1   1   1   1   1   2   2   2   1   1   1   1   2   0   1   1   1   1   1   0   1   1   1   1   2   1   2   1   1   1   0   1   1   1   1   1   0   0   0   0   1   1   1   1   2   1   1   0   1   2   0   1   0   1   1   1   1   2   1   0   1   2   1   1   2   1   2   0   1   0   0   1   1   2   1   2   0   1   1   1   2   0   0   2   1   1   1   0   2   1   1   1   1   0   1   2   1   1   2   1   1   1   0   0   1   0   2   1   2
 MK-5-16                0   2   1   1   1   1   1   0   1   0   1   0   1   2   1   1   1   2   1   0   1   1   2   1   2   0   0   1   0   1   2   2   1   1   1   2   0   2   1   2   2   0   1   1   2   0   2   0   0   1   2   1   2   2   1   1   0   2   2   0   1   0   1   0   1   1   2   1   0   2   2   0   1   0   1   0   1   0   2   0   1   1   2   1   1   1   1   0   1   0   1   2   1   1   0   0   1   2   1   1   1   1   1   1   0   1   1   1   1   1   0   2   2   2   1   1   1   2   1   1   1   0   1   1   2   1   1   0   1   0   0   1   1   1   1   2   0   1   1   1   2   0   1   0   1   0   1   1   2   1   0   2   2   1   1   2   0   2   1   1   0   1   1   1   1   1   2   0   1   1   1   2   0   0   2   1   1   1   0   2   1   1   1   1   0   1   2   1   2   2   1   1   1   0   0   1   1   2   1   2
 MK-6-1                 1   0   1   2   0   0   2   2   1   1   1   2   0   1   2   2   2   2   1   0   2   1   2   1   2   0   0   2   0   2   2   1   1   2   1   1   0   1   1   1   2   0   2   1   1   1   2   2   1   0   1   2   1   1   0   1   1   0   1   1   0   1   1   1   0   1   1   2   1   0   0   1   1   1   1   2   0   1   1   1   2   2   1   0   1   0   1   2   1   1   2   0   1   0   1   1   1   1   2   0   1   0   0   1   0   0   1   1   1   0   2   0   1   2   1   2   1   1   0   0   1   1   0   1   2   1   1   1   1   0   0   1   1   2   2   0   1   0   0   1   1   2   2   1   1   1   1   0   1   2   0   2   1   2   1   1   2   0   2   0   1   2   2   1   0   1   0   0   1   2   1   0   0   2   1   1   0   1   1   0   2   1   2   2   1   2   1   2   2   1   1   1   1   2   0   1   1   1   1   1
 MK-6-2                 1   0   1   2   0   0   2   2   1   1   1   2   1   1   2   1   1   2   1   0   2   1   2   1   2   0   0   2   0   2   2   1   2   2   1   1   0   1   1   1   2   0   2   1   1   1   2   2   1   0   1   2   1   2   0   1   1   1   1   1   1   1   1   0   0   1   2   2   1   0   1   1   1   1   2   2   1   1   1   1   2   2   1   1   1   0   1   1   1   1   1   0   1   0   1   1   1   1   2   0   1   0   0   1   0   0   1   1   1   0   2   0   1   1   1   2   1   1   0   1   1   2   0   1   2   1   1   2   1   0   0   1   1   2   2   0   1   0   0   1   1   2   1   1   1   1   0   0   1   2   0   2   2   1   0   1   2   0   1   1   2   0   2   0   0   0   1   0   1   2   1   1   0   1   1   1   0   1   1   0   1   1   2   2   1   2   1   2   2   1   1   1   1   2   0   1   0   1   1   1
 MK-6-3                 1   0   1   2   0   0   1   1   0   1   1   2   1   1   2   1   1   1   1   0   2   1   2   1   2   0   0   2   0   2   2   1   2   2   1   0   0   1   1   1   2   0   2   1   1   1   2   2   0   1   2   2   1   2   1   1   1   1   1   1   1   1   1   0   0   1   2   2   1   0   1   1   1   1   2   2   1   1   1   1   2   2   1   1   1   0   1   1   1   2   1   0   1   0   1   1   1   1   2   0   1   1   1   2   0   0   1   0   2   0   2   0   1   0   1   2   1   1   0   1   2   2   0   1   2   1   1   1   1   0   0   1   1   2   2   0   1   0   0   1   1   2   1   1   1   0   1   0   1   2   1   2   2   1   0   1   2   0   1   2   2   0   2   0   0   0   1   0   1   2   1   1   0   1   1   1   0   1   1   0   1   2   2   2   1   2   1   2   1   1   1   1   1   2   0   1   0   1   1   1
 MK-6-4                 1   0   1   2   0   0   1   1   0   1   2   1   1   2   2   1   1   1   1   0   2   1   2   1   2   0   0   1   1   2   2   1   2   2   1   0   1   1   1   1   2   0   2   1   1   1   2   0   1   2   2   1   0   2   1   1   0   1   1   1   1   1   1   0   0   1   2   2   1   0   1   1   1   0   2   2   1   1   2   1   2   2   1   1   1   0   1   1   1   2   1   0   2   1   1   1   1   2   2   0   1   1   1   2   0   0   1   0   2   0   2   0   1   1   1   2   1   1   0   1   2   2   1   1   2   1   1   1   1   0   1   1   1   2   2   0   1   0   1   1   1   2   2   0   1   0   1   0   1   1   1   2   2   1   0   1   2   0   1   2   2   0   2   0   0   0   1   0   1   2   1   1   0   1   1   1   1   1   1   0   0   2   2   2   1   1   1   2   1   1   1   1   1   2   1   1   0   1   1   2
 MK-6-5                 1   0   1   2   0   1   1   1   0   1   2   2   1   2   2   1   1   1   1   0   2   1   2   1   2   0   0   1   1   1   2   1   2   2   1   0   1   1   1   1   2   0   2   1   2   1   2   1   2   2   2   1   0   2   1   1   0   1   1   1   2   1   1   0   0   1   2   2   2   0   1   1   1   0   1   2   1   1   1   1   1   2   1   1   0   0   1   1   1   2   1   0   2   2   1   1   1   2   2   0   1   1   1   2   1   0   2   0   2   0   2   0   1   1   0   2   1   1   0   0   2   0   1   1   2   1   1   1   1   0   1   1   1   2   2   1   1   0   1   1   1   2   2   0   1   1   1   0   1   0   1   2   2   1   0   1   2   0   1   2   1   0   2   0   0   0   1   0   1   2   2   1   0   1   1   1   0   1   1   0   0   2   2   2   0   1   1   2   1   1   2   1   1   2   1   1   0   1   1   2
 MK-6-6                 1   0   1   2   0   1   1   1   0   1   2   1   1   1   2   1   1   1   1   0   2   1   2   1   2   0   0   1   1   1   1   1   2   2   1   0   1   1   1   1   2   0   0   1   2   1   1   2   2   2   2   1   0   2   1   1   1   1   0   1   2   1   1   0   0   1   2   1   2   1   1   1   1   1   1   1   1   1   2   1   0   2   1   1   0   0   1   1   1   1   1   0   2   2   1   1   1   1   2   0   0   1   1   2   1   0   1   0   2   0   1   0   1   1   1   2   0   1   0   0   2   0   1   1   2   1   1   2   1   0   1   0   1   2   2   0   0   0   1   1   1   2   1   0   1   1   1   0   1   2   2   2   2   2   0   1   2   0   1   2   1   0   2   0   0   0   1   0   1   2   2   1   0   1   1   1   0   1   1   0   0   2   2   1   0   1   1   2   1   1   2   1   1   2   1   1   0   1   1   2
 MK-6-7                 2   0   1   2   0   1   1   1   1   1   2   0   2   1   2   1   1   1   1   0   2   1   2   1   2   1   0   1   1   1   2   1   2   2   0   0   1   0   2   0   2   0   1   2   2   1   1   2   2   2   2   1   0   1   1   1   0   1   0   0   2   1   0   0   0   1   2   1   2   2   1   1   1   1   1   1   1   1   2   1   0   2   1   0   0   0   1   1   1   1   1   1   1   2   1   1   1   2   1   0   1   1   1   2   2   0   1   0   2   1   1   1   1   1   1   2   0   1   1   0   2   0   2   1   2   1   1   2   0   0   1   1   1   2   2   0   0   1   1   1   1   2   1   0   1   1   1   0   1   2   2   2   2   2   0   1   2   0   1   2   1   0   2   1   0   0   2   0   1   2   2   2   0   1   1   1   0   1   1   0   0   2   2   1   0   1   1   1   1   1   1   1   1   2   1   1   0   1   2   2
 MK-6-8                 2   0   1   2   0   1   0   1   1   1   2   0   2   1   2   1   2   1   1   0   2   1   2   1   2   1   0   0   1   1   1   1   2   2   0   0   1   0   1   0   2   0   1   1   2   1   1   2   2   2   2   2   0   1   1   2   0   1   1   0   2   1   0   0   1   0   2   1   2   2   1   1   1   1   1   1   1   1   2   1   1   2   2   1   0   0   1   1   1   1   2   1   1   2   1   1   1   2   0   1   1   1   1   2   2   0   1   0   2   2   1   1   1   1   1   2   0   1   1   1   1   1   2   1   1   1   1   2   0   0   1   1   1   2   2   1   1   1   1   1   0   2   1   0   1   1   0   0   1   2   2   2   1   2   0   1   1   0   1   2   1   1   2   1   0   0   1   0   2   2   1   2   0   1   2   0   1   1   1   0   0   2   2   1   0   1   0   1   1   1   1   1   1   1   1   1   0   1   2   2
 MK-6-9                 2   1   1   2   0   1   0   1   1   1   2   0   2   1   1   1   2   1   1   0   2   1   2   1   2   1   0   0   1   1   1   1   2   2   0   0   1   0   1   0   2   0   1   1   2   1   2   1   2   2   2   2   0   1   1   2   1   1   1   0   2   1   0   1   2   0   2   1   2   2   0   0   1   1   1   1   1   0   2   1   1   2   2   1   0   0   1   1   1   1   2   1   1   2   1   1   1   1   0   1   1   1   1   2   2   0   1   0   2   2   1   1   1   1   1   2   0   1   2   1   1   1   2   1   0   1   2   2   1   1   2   1   1   2   1   1   1   1   1   1   0   2   1   1   1   1   0   0   1   1   2   2   1   1   0   1   1   0   1   2   1   0   2   1   0   0   1   0   2   2   1   2   1   1   1   1   1   1   2   0   0   2   2   1   0   1   0   1   1   1   1   1   1   1   0   1   1   1   2   1
 MK-6-10                2   1   1   2   1   1   0   1   1   1   2   0   1   1   1   0   2   0   1   0   2   1   2   1   1   1   0   0   1   2   1   1   2   2   0   0   1   0   1   0   2   0   1   1   2   1   1   1   2   2   2   2   0   1   1   2   1   1   1   0   2   1   0   1   2   0   1   1   2   2   0   0   0   2   1   1   1   0   2   0   1   2   2   1   1   1   1   1   1   1   2   1   1   2   1   1   1   1   0   1   1   1   1   2   2   0   1   1   2   1   1   1   1   1   1   2   0   1   1   1   1   1   2   1   0   1   2   1   1   1   2   0   1   2   1   1   1   2   1   1   0   2   1   0   1   1   0   0   1   1   2   2   1   1   1   1   1   0   1   2   1   1   2   1   0   0   1   1   2   1   1   1   1   1   1   1   1   1   2   0   0   2   2   1   0   1   0   1   1   1   1   1   2   1   0   1   1   1   1   1
 MK-6-11                2   1   2   2   1   1   0   1   1   1   2   0   2   1   1   0   2   1   1   0   1   2   2   1   1   1   0   0   2   2   1   1   2   2   1   0   1   0   1   0   2   0   1   1   2   1   1   1   2   2   2   2   0   1   1   2   1   1   1   0   2   0   0   1   2   0   1   0   2   2   0   0   0   2   1   1   1   0   2   0   1   2   2   1   1   1   1   0   1   1   2   1   1   1   1   1   2   1   0   1   1   1   1   2   2   0   1   1   1   1   1   1   1   1   2   2   0   0   1   1   1   1   1   1   0   1   2   1   1   1   2   1   1   2   2   1   1   2   1   1   0   2   2   0   1   1   0   0   0   0   2   2   1   1   0   1   1   0   1   1   1   2   2   1   0   1   1   1   2   1   1   1   1   1   1   1   1   2   2   0   0   2   2   0   0   1   0   1   1   1   2   0   2   1   0   1   1   0   1   0
 MK-6-12                2   2   1   2   1   1   0   1   1   1   2   0   2   0   1   1   2   1   1   0   1   2   2   1   1   1   0   0   2   2   1   1   2   2   1   0   1   0   1   0   2   0   1   1   2   1   0   2   1   2   2   2   0   0   1   1   2   1   0   0   2   0   0   1   1   0   1   0   2   2   0   0   1   2   1   1   1   0   2   0   1   1   2   1   1   1   1   0   1   1   2   1   1   1   1   1   2   1   1   1   1   0   1   2   2   0   1   1   1   2   0   1   1   1   2   2   1   1   1   1   1   1   1   1   0   2   2   2   1   1   2   1   1   1   2   1   1   2   1   1   0   2   2   0   1   1   0   0   1   0   2   2   2   1   0   1   1   0   1   1   1   2   2   1   0   1   2   1   2   1   1   2   2   1   1   1   1   1   1   0   0   2   1   0   0   1   0   1   1   1   2   0   1   1   0   1   1   0   1   0
 MK-6-13                2   2   1   1   1   0   0   0   1   1   1   0   2   1   1   0   2   1   1   1   1   1   2   0   1   1   0   0   2   2   1   0   2   1   1   0   2   0   1   0   1   0   1   1   1   1   0   1   1   2   2   2   0   0   1   2   2   0   0   0   2   0   0   2   1   1   1   0   2   2   0   0   1   2   1   1   1   0   2   0   1   1   2   1   1   1   2   2   1   2   2   1   1   1   1   1   2   1   1   0   2   0   0   2   2   0   1   1   1   1   1   0   0   1   2   2   1   1   1   1   1   1   1   1   0   2   2   2   1   2   2   1   2   1   2   1   1   2   1   1   0   2   1   0   1   1   1   0   2   0   2   2   2   1   1   1   1   0   1   1   1   2   2   1   0   1   2   1   2   1   1   2   2   1   1   0   1   1   2   0   0   2   1   0   0   1   0   2   0   1   0   0   2   1   0   1   1   0   1   0
 MK-6-14                2   2   2   1   2   0   0   0   2   1   1   0   2   1   1   0   2   1   1   1   1   1   2   0   0   1   1   0   2   2   1   0   1   1   1   0   2   0   0   0   1   0   1   1   1   1   0   2   0   2   2   2   0   0   1   2   2   0   1   1   2   0   0   2   1   1   1   0   2   1   0   0   1   2   1   1   1   1   2   0   1   1   2   1   1   0   2   2   2   2   1   1   1   1   1   1   1   1   1   0   1   1   0   2   1   0   1   1   1   1   1   0   0   1   2   2   1   1   1   1   1   1   1   1   0   2   1   2   1   2   2   1   2   1   2   1   1   2   1   1   0   1   1   0   0   1   1   0   2   0   2   2   2   1   1   1   1   0   2   1   1   2   1   1   0   1   2   2   2   0   1   2   0   1   1   0   1   1   2   0   0   2   1   0   0   1   1   2   0   1   0   0   2   1   0   2   1   0   1   1
 MK-6-15                1   2   2   1   2   0   0   0   1   1   2   1   2   1   1   0   2   1   1   1   1   1   2   0   0   1   1   0   2   2   1   1   1   0   1   0   2   0   0   1   1   0   2   1   1   1   0   2   0   2   2   1   1   0   1   2   1   1   0   0   2   0   0   2   1   2   1   0   2   1   1   1   1   2   0   1   1   1   1   0   1   1   2   1   1   1   2   0   2   2   1   1   1   1   1   0   1   1   1   0   1   1   0   1   1   0   0   1   1   1   1   0   0   1   2   2   1   1   0   1   0   1   1   1   0   2   1   2   1   1   2   1   2   1   1   1   1   2   2   1   0   1   1   0   0   1   1   0   2   0   2   2   2   1   1   1   1   0   2   0   2   2   1   1   0   1   2   2   2   0   1   2   0   1   1   0   1   1   2   0   0   2   1   0   0   1   1   2   0   1   0   0   2   1   0   2   1   0   1   1
 MK-6-16                0   2   2   1   1   0   0   0   2   1   2   1   1   1   1   0   2   1   1   1   2   1   1   1   0   1   2   0   2   2   1   2   1   0   1   0   2   0   1   1   1   0   2   1   2   2   1   2   0   2   2   1   1   0   1   2   1   1   0   0   2   0   0   2   2   1   2   0   2   0   1   0   2   2   0   1   1   1   1   0   1   1   2   1   1   1   2   1   2   2   1   1   1   1   1   0   1   1   1   0   1   2   0   1   1   0   0   1   1   1   1   1   0   2   2   2   1   1   0   1   0   1   1   1   0   2   1   2   1   1   2   1   2   1   2   1   0   2   2   1   0   1   1   1   0   1   1   0   2   0   2   2   2   1   1   0   2   0   1   0   2   2   1   1   0   1   2   2   2   0   1   2   0   1   1   1   1   0   2   0   0   1   1   1   0   0   1   2   0   0   0   0   2   1   0   1   1   0   1   1
 
!****************************************** Phenotypic Data **********************************************************
!-100.0 is resevred for missing phenotype
SimulatedTrait1         9.6242   10.1769   10.1812    8.7184    9.8723   10.3532   11.6007   11.8961    9.5475   10.6397   11.0933   11.7206    8.7011    9.8696   10.8172   10.0928   11.5651   10.0776   11.6223    9.3416   10.6514   10.4966   11.0202   10.7791   10.1769    9.1122    9.4102   10.6135   10.0516    9.0597   11.0484   12.6087   10.4963    8.5481    9.8016   10.5307    9.9672    9.3568    9.4064   10.3727    9.4869    7.8986   11.1353    7.4676    9.3034   11.0091    9.6204   10.6341   12.0068   11.3591    9.0830    8.4743    8.8606   11.0651   11.1523   10.6874   10.0628    8.8201    9.6534   10.5643    7.3118   11.1558   10.3959   12.0660   11.4508    9.4262    9.4061   10.5730    7.0106   11.4975    9.5534   10.4711   11.5603    8.8309    9.4331    9.5853   10.1619    9.1870   11.2894    9.7490    9.8438   10.5986   11.0718   10.1447    9.7420    9.5883    9.3664   11.2612   10.0258    9.2460   10.2588    9.4056    9.7055    8.6184   10.5247   12.0113    9.1052    9.6693    9.2531   10.7520   10.2988    9.6583   11.5351   10.2376    8.3196   10.6879   10.1797   10.0806    9.5682    7.9047   10.4162    8.8876   11.1062   10.5000   10.3695   10.7135    8.6837    8.6947   10.2522    9.3329   10.2372    9.5205   11.3625   10.9333   12.5398   10.3178    8.8986   10.9941    9.0122   10.4119   11.1214   10.6794    9.1893    9.4132   10.0261   10.3114   11.3600    8.1524   10.9904    9.4229   10.1884   10.5139   11.3895    9.2860   10.6802    9.1796    9.0520   10.1508    9.7133   10.2562   10.1565    9.7997    9.3618    7.3884    9.2130   12.3147    9.5209    9.7829    8.9683    9.9340   10.6691    9.1550   10.5963    9.3068   10.0961    8.4019   10.1685    8.9178   10.1515    9.8106    9.7105   10.3553    9.7631    9.2892    8.9942   10.5074   10.7437   10.4555   10.2684   10.6790    9.9001    9.2479    9.4474    9.3287   10.4313   10.3946    8.6073    9.2230    9.7728   10.1433   10.4679   10.0303   10.5991    8.1264   10.3735    9.8827    8.6245   10.2949    8.2694   11.1692
 
