# Supplementary material for: Inclusive Composite Interval Mapping of QTL by Environment Interactions in Biparental Populations
Source: PLoS One. 2015 Jul 10;10(7):e0132414. doi: 10.1371/journal.pone.0132414 (PMC4498613; doi:10.1371/journal.pone.0132414)
Supplement: S2 File — (ZIP) [file pone.0132414.s002.zip › F2 population/e=1/run_00122.met]

!**********************Note: lines staring with "!" are remarks and will be ignored in the program********************
!*********************************General Information**********************************
!Assuming F1 = P1 x P2, populations available in QTL IciMapping are: 
!  1, P1BC1F1 = P1 x F1, the first backcrossing where P1 is used as the recurrent parent;
!  2, P2BC1F1 = P2 x F1, the first backcrossing where P2 is used as the recurrent parent;
!  3, F1DH, F1-derived doubled haploids; 
!  4, RIL or F1RIL, recombination inbred lines through the repeated selfing of F1;
!  5, P1BC1RIL, recombination inbred lines through the repeated selfing of P1BC1F1;
!  6, P2BC1RIL, recombination inbred lines through the repeated selfing of P2BC1F1;
!  7, F2, the selfing generation of F1;
!  8, F3, the selfing generation of F2;
!  9, P1BC2F1, the second backcrossing where P1 is used as the recurrent parent; 
! 10, P2BC2F1, the second backcrossing where P2 is used as the recurrent parent;
! 11, P1BC2RIL, recombination inred lines through the repeated selfing of P1BC2F1; 
! 12, P2BC2RIL, recombination inred lines through the repeated selfing of P2BC2F1; 
! 13, P1BC1F2, the selfing generation of P1BC1F1; 
! 14, P2BC1F2, the selfing generation of P2BC1F1; 
! 15, P1BC2F2, the selfing generation of P1BC2F1; 
! 16, P2BC2F2, the selfing generation of P2BC2F1; 
! 17, P1BC1DH, P1BC1F1-derived doubled haploids; 
! 18, P2BC1DH, P2BC1F1-derived doubled haploids; 
! 19, P1BC2DH, P1BC2F1-derived doubled haploids; 
! 20, P2BC2DH, P2BC2F1-derived doubled haploids; 
   7      !Mapping Population (see remarks above)
   2      !Mapping Function (1 for Kosambi; 2 for Haldane; 3 for Morgan)
   2      !Marker Space Type (1 for intervals; 2 for positions)
   1      !Marker Space Unit(1 for centiMorgans; 2 for Morgan)
   6      !Number of Chromosomes (or Linkage Groups)
 200      !Size of the mapping population
   1      !Number of environments
 
!***************************************** Chromosomes and Linkage Maps **********************************************
!Chromosome                 NumMarkers
-CH1                        16
-CH2                        16
-CH3                        16
-CH4                        16
-CH5                        16
-CH6                        16
!Linkage map (Marker name followed by position or the interval length)
 MK-1-1                1     0.000
 MK-1-2                1    10.000
 MK-1-3                1    20.000
 MK-1-4                1    30.000
 MK-1-5                1    40.000
 MK-1-6                1    50.000
 MK-1-7                1    60.000
 MK-1-8                1    70.000
 MK-1-9                1    80.000
 MK-1-10               1    90.000
 MK-1-11               1   100.000
 MK-1-12               1   110.000
 MK-1-13               1   120.000
 MK-1-14               1   130.000
 MK-1-15               1   140.000
 MK-1-16               1   150.000
 MK-2-1                2     0.000
 MK-2-2                2    10.000
 MK-2-3                2    20.000
 MK-2-4                2    30.000
 MK-2-5                2    40.000
 MK-2-6                2    50.000
 MK-2-7                2    60.000
 MK-2-8                2    70.000
 MK-2-9                2    80.000
 MK-2-10               2    90.000
 MK-2-11               2   100.000
 MK-2-12               2   110.000
 MK-2-13               2   120.000
 MK-2-14               2   130.000
 MK-2-15               2   140.000
 MK-2-16               2   150.000
 MK-3-1                3     0.000
 MK-3-2                3    10.000
 MK-3-3                3    20.000
 MK-3-4                3    30.000
 MK-3-5                3    40.000
 MK-3-6                3    50.000
 MK-3-7                3    60.000
 MK-3-8                3    70.000
 MK-3-9                3    80.000
 MK-3-10               3    90.000
 MK-3-11               3   100.000
 MK-3-12               3   110.000
 MK-3-13               3   120.000
 MK-3-14               3   130.000
 MK-3-15               3   140.000
 MK-3-16               3   150.000
 MK-4-1                4     0.000
 MK-4-2                4    10.000
 MK-4-3                4    20.000
 MK-4-4                4    30.000
 MK-4-5                4    40.000
 MK-4-6                4    50.000
 MK-4-7                4    60.000
 MK-4-8                4    70.000
 MK-4-9                4    80.000
 MK-4-10               4    90.000
 MK-4-11               4   100.000
 MK-4-12               4   110.000
 MK-4-13               4   120.000
 MK-4-14               4   130.000
 MK-4-15               4   140.000
 MK-4-16               4   150.000
 MK-5-1                5     0.000
 MK-5-2                5    10.000
 MK-5-3                5    20.000
 MK-5-4                5    30.000
 MK-5-5                5    40.000
 MK-5-6                5    50.000
 MK-5-7                5    60.000
 MK-5-8                5    70.000
 MK-5-9                5    80.000
 MK-5-10               5    90.000
 MK-5-11               5   100.000
 MK-5-12               5   110.000
 MK-5-13               5   120.000
 MK-5-14               5   130.000
 MK-5-15               5   140.000
 MK-5-16               5   150.000
 MK-6-1                6     0.000
 MK-6-2                6    10.000
 MK-6-3                6    20.000
 MK-6-4                6    30.000
 MK-6-5                6    40.000
 MK-6-6                6    50.000
 MK-6-7                6    60.000
 MK-6-8                6    70.000
 MK-6-9                6    80.000
 MK-6-10               6    90.000
 MK-6-11               6   100.000
 MK-6-12               6   110.000
 MK-6-13               6   120.000
 MK-6-14               6   130.000
 MK-6-15               6   140.000
 MK-6-16               6   150.000
!*********************************** Marker Types ********************************************************************
!Co-dominant marker: When heterozygote F1 is present, P1 is coded as 2, F1 is coded as 1, and P2 is coded as 0; Otherwise, P1 is coded as 2, and P2 is coded as 0. 
!Dominant marker: When heterozygote F1 is present, P1 and F1 are coded as 12, and P2 is coded as 0; Otherwise, P1 is coded as 2, and P2 is coded as 0.  
!Recessive markers: When heterozygote F1 is present, P1 is coded as 2, and F1 and P2 are coded as 10; Otherwise, P1 is coded as 2, and P2 is coded as 0. 
!Missing marker is coded as -1. 
 MK-1-1                 0   0   0   1   2   2   1   0   1   1   2   2   1   0   1   1   2   1   2   0   1   1   1   1   1   2   1   0   1   2   2   0   1   1   1   1   1   1   2   1   1   2   1   1   0   1   2   0   1   1   1   2   1   0   0   1   1   0   1   1   1   1   1   2   0   0   0   1   1   1   1   0   0   1   2   1   1   1   2   1   2   1   0   2   0   2   1   1   2   1   1   0   1   0   0   2   2   1   1   0   1   1   0   1   1   0   2   0   0   1   1   1   2   2   1   2   1   0   1   1   1   1   2   1   2   2   2   2   2   0   1   2   1   1   1   1   1   0   2   0   2   2   1   2   1   1   1   0   2   1   1   1   0   1   0   2   1   1   2   2   1   1   0   1   2   1   1   1   0   2   1   1   0   2   2   1   0   1   1   1   2   1   1   1   0   0   1   1   1   0   0   1   2   1   2   1   1   1   1   1
 MK-1-2                 0   0   0   1   2   2   1   0   1   2   2   2   0   0   1   0   2   1   2   0   1   0   1   1   1   2   1   0   1   2   2   0   1   1   1   1   1   1   2   1   1   1   1   1   0   1   2   0   1   1   1   2   1   0   0   1   1   0   1   2   1   0   1   2   0   0   0   1   2   0   1   0   0   1   2   0   1   1   2   1   2   1   0   2   0   2   1   1   1   1   1   1   1   1   1   2   2   1   1   0   1   1   0   1   1   0   2   1   0   2   1   1   1   2   1   2   1   0   1   1   1   1   2   0   2   2   2   2   1   0   1   1   1   1   1   1   1   0   2   0   2   2   1   2   0   0   1   1   1   1   1   1   0   1   0   1   1   1   2   2   1   2   0   1   2   1   1   2   1   2   1   1   0   2   2   1   1   1   2   2   2   1   1   1   0   0   1   0   1   1   0   1   1   1   2   1   1   1   1   1
 MK-1-3                 1   0   1   1   2   2   1   0   1   2   1   1   0   0   0   0   1   1   2   0   1   0   1   0   1   2   1   1   1   2   2   0   1   1   1   1   0   1   2   1   1   1   1   2   0   0   2   0   1   1   1   2   1   0   1   1   1   0   2   2   1   0   0   1   1   0   0   1   2   0   1   1   0   1   1   0   2   1   2   1   2   1   0   2   0   2   1   1   1   1   1   1   1   1   1   2   2   1   1   0   1   1   0   1   1   1   2   1   1   2   1   1   1   1   1   2   1   0   1   1   1   1   1   0   2   2   2   2   1   0   1   1   1   1   1   1   1   0   2   0   2   1   2   2   1   1   1   1   1   2   1   1   0   1   0   0   1   1   2   1   1   2   0   1   2   1   1   2   2   2   1   1   0   2   2   1   1   1   2   2   2   2   2   1   0   0   1   0   1   1   0   1   1   1   2   1   1   1   1   1
 MK-1-4                 1   0   1   1   2   2   1   0   1   2   2   1   0   0   0   0   1   1   2   0   1   0   0   0   1   1   0   1   1   2   1   0   1   1   1   1   0   1   2   1   1   1   0   2   0   0   2   0   1   2   1   1   1   0   1   0   1   0   2   2   1   1   0   1   1   1   0   1   2   0   1   1   0   1   1   0   2   1   2   1   2   1   0   2   0   2   1   2   1   0   2   1   0   1   1   2   2   0   1   0   1   1   0   1   1   1   2   1   2   2   0   2   1   1   1   2   1   0   1   1   1   1   1   0   2   1   2   2   1   0   2   1   1   1   1   0   1   0   1   0   2   1   1   2   1   1   1   1   0   2   1   1   0   1   0   0   2   1   2   1   1   2   0   0   2   1   1   1   2   2   1   1   0   1   1   1   1   1   2   2   2   2   2   1   1   1   2   1   1   1   0   1   1   1   2   1   0   1   1   1
 MK-1-5                 1   1   2   1   0   2   2   1   1   1   2   1   0   0   0   0   1   1   1   0   1   0   0   0   1   1   0   0   2   2   2   2   0   1   1   1   0   1   2   1   1   1   0   2   0   0   2   0   2   2   1   1   1   0   1   0   1   0   1   2   1   1   0   0   1   1   1   1   2   1   1   2   0   0   2   1   1   1   2   1   2   1   0   2   0   2   1   2   1   0   2   0   0   1   1   2   0   0   1   0   1   1   0   1   1   2   1   1   1   1   0   2   2   1   1   2   1   0   1   1   1   1   1   0   2   1   2   2   1   1   2   0   2   0   1   0   1   0   1   0   1   1   1   2   0   1   1   1   1   2   1   1   0   1   0   1   2   1   2   1   1   2   0   1   2   1   1   1   2   2   1   1   0   1   1   1   1   1   2   1   2   1   1   1   1   1   2   1   1   2   0   2   1   1   1   1   0   1   1   1
 MK-1-6                 1   1   2   1   0   2   2   1   1   1   2   1   1   0   0   0   2   1   1   0   1   0   1   0   2   1   0   0   2   2   2   1   0   1   1   1   0   1   2   1   1   1   1   2   0   0   2   0   2   2   1   1   1   1   1   0   1   1   2   2   1   1   0   0   0   1   2   2   2   1   1   2   0   0   2   1   1   1   2   1   0   1   0   2   1   2   1   2   1   1   2   0   0   1   1   2   0   0   1   1   0   0   0   1   1   2   1   1   1   1   1   2   2   1   1   2   1   0   1   1   1   1   1   0   2   1   1   2   1   1   2   0   1   1   1   0   1   0   2   0   1   1   1   1   1   1   2   1   1   2   1   1   0   2   0   1   2   1   2   1   1   2   0   1   2   1   1   1   2   2   1   1   0   1   1   1   1   1   2   1   2   1   1   1   1   1   2   1   1   2   0   1   2   1   1   1   0   0   1   0
 MK-1-7                 0   1   2   1   1   2   1   1   1   1   1   1   1   0   0   0   2   1   2   0   1   0   1   1   1   1   0   0   2   2   2   2   0   1   1   1   0   1   2   1   1   1   1   2   1   0   2   1   2   2   1   1   1   0   1   0   1   1   2   2   1   2   1   0   0   1   2   2   2   1   0   1   0   0   2   1   1   1   2   1   1   1   0   2   1   1   1   2   1   1   2   0   1   2   2   2   0   0   1   1   0   0   0   2   0   2   1   1   1   1   0   2   2   1   1   1   1   0   1   1   2   2   1   0   2   1   1   2   1   1   2   0   1   1   1   0   1   0   2   1   1   1   1   1   1   1   2   1   1   2   1   1   0   2   1   1   2   1   2   1   1   2   0   1   2   1   1   1   2   2   1   1   1   1   1   1   1   0   1   1   2   1   1   2   1   1   2   1   1   2   0   1   2   1   1   1   0   0   2   0
 MK-1-8                 0   1   2   1   1   2   1   1   1   1   1   1   1   0   1   0   2   1   2   1   1   0   1   1   1   1   0   0   2   2   1   2   1   1   0   1   0   1   1   1   1   1   1   1   1   0   2   1   2   2   1   0   1   0   1   0   1   1   2   2   1   1   1   0   0   1   1   2   2   1   1   1   0   0   1   1   1   1   2   1   2   1   0   1   0   1   1   1   1   2   2   0   1   2   2   2   0   0   1   1   1   1   0   2   1   2   1   0   1   1   0   1   2   1   1   2   0   1   1   1   2   2   1   0   2   1   1   2   1   1   2   0   2   1   1   0   1   0   2   1   1   1   1   1   2   0   1   1   2   2   1   1   0   1   1   1   2   1   2   1   0   2   0   1   1   1   1   2   1   1   1   1   1   1   0   1   1   1   1   1   2   1   1   1   1   1   2   1   1   2   0   1   2   1   2   1   0   0   2   0
 MK-1-9                 0   2   0   1   1   2   0   1   2   2   1   0   1   1   0   0   2   1   2   1   1   0   1   1   1   1   0   0   2   2   1   1   1   1   0   1   0   1   1   2   1   1   1   1   1   0   2   1   2   2   1   0   1   0   1   0   1   2   2   2   1   1   1   1   1   2   2   2   2   1   1   1   0   0   1   1   1   0   2   1   2   2   0   0   0   1   0   1   1   2   2   1   1   2   2   2   0   1   0   2   0   1   0   2   1   2   1   0   1   1   0   0   2   1   1   2   0   1   2   1   2   2   1   0   2   1   1   1   1   1   2   1   1   0   1   0   1   0   2   1   0   1   1   1   1   0   1   0   2   2   1   1   0   1   1   0   2   1   2   1   0   2   0   1   2   1   1   2   1   1   1   1   1   1   0   1   1   1   1   0   2   1   2   1   0   1   2   1   1   2   0   2   2   1   2   1   0   0   2   0
 MK-1-10                2   2   0   1   1   2   0   1   1   1   1   0   1   1   0   0   2   1   2   0   0   0   1   1   1   0   0   0   2   2   1   1   1   1   0   1   0   1   1   2   0   1   1   1   1   1   2   1   2   2   1   0   1   2   1   0   1   2   2   2   1   1   1   1   1   2   2   1   2   1   1   1   0   0   1   1   1   0   1   1   2   2   0   0   1   1   0   1   1   2   2   1   1   2   2   2   0   1   0   2   0   1   0   2   1   2   1   1   1   1   0   0   2   2   1   2   1   0   2   1   2   2   1   0   2   1   1   1   1   1   2   0   1   0   1   0   1   0   1   1   0   2   1   1   1   0   1   0   1   2   1   1   0   1   1   0   2   1   2   1   0   2   0   1   2   1   1   2   1   2   1   1   1   2   0   1   1   1   1   0   2   2   2   2   1   1   2   1   1   1   0   2   2   2   2   1   1   0   2   0
 MK-1-11                2   2   0   1   2   2   0   1   1   1   1   1   1   1   0   0   1   0   2   0   0   0   1   1   0   0   0   1   2   1   2   1   1   1   0   1   0   1   1   2   0   1   1   0   1   1   2   1   2   2   0   1   1   2   1   0   1   2   2   0   1   1   1   1   2   1   2   1   2   1   1   0   0   0   1   1   1   0   1   1   2   2   1   0   0   1   0   1   1   2   2   1   1   2   2   1   0   1   0   1   0   0   1   2   1   2   1   1   1   1   0   1   2   2   1   2   1   0   2   0   2   2   0   0   2   2   0   0   1   1   2   0   1   0   1   0   1   0   1   1   0   2   1   1   1   0   1   0   1   2   0   1   1   0   0   0   2   0   2   1   0   2   0   1   1   1   1   2   1   2   1   1   2   2   1   1   2   1   1   0   2   2   2   2   1   1   2   1   1   1   2   2   2   2   2   1   1   0   2   0
 MK-1-12                1   2   0   2   2   2   0   1   1   1   1   0   1   1   0   1   1   0   2   0   0   0   1   1   0   1   1   0   2   1   2   0   1   1   0   1   0   1   0   2   1   1   1   1   1   1   2   1   2   2   0   1   0   2   1   1   0   1   2   0   1   1   1   1   1   1   2   1   2   1   1   0   0   0   1   1   2   0   1   1   2   2   1   0   1   1   0   1   1   2   1   1   1   2   2   0   0   1   1   1   0   1   1   2   1   2   1   1   1   2   0   0   2   1   1   2   1   0   2   0   2   2   0   0   2   1   0   0   1   1   2   0   1   0   1   0   1   0   1   1   0   2   1   0   2   0   1   0   1   2   0   1   1   0   0   1   2   0   2   1   0   2   0   1   0   1   1   2   1   2   1   1   2   2   1   1   2   1   1   0   2   1   2   2   1   1   2   1   1   1   1   2   2   2   2   1   1   0   2   0
 MK-1-13                1   2   0   2   2   2   0   1   2   1   1   0   1   1   0   1   1   0   2   1   0   1   1   1   0   1   1   0   2   0   2   0   0   1   1   1   0   1   0   2   1   1   1   1   1   1   2   1   2   1   0   1   1   2   1   0   0   0   2   0   2   1   1   0   1   1   2   1   2   1   1   2   0   1   1   1   2   1   1   1   2   2   1   0   1   1   0   1   1   2   1   1   1   2   2   0   1   1   1   1   1   1   1   2   1   2   1   1   1   2   1   0   2   0   1   2   1   0   2   0   2   2   0   0   2   1   0   0   1   1   2   0   1   0   1   0   1   0   1   1   0   2   1   0   2   0   0   1   1   2   1   1   1   0   1   1   2   0   2   1   0   2   0   1   0   1   1   2   1   1   1   2   2   2   0   1   2   1   1   1   2   1   2   2   1   1   2   1   1   2   1   2   2   0   2   2   0   0   2   1
 MK-1-14                1   2   1   2   2   2   0   1   2   1   1   0   1   1   0   1   1   0   2   0   0   1   1   1   0   1   1   0   2   1   2   0   0   1   1   1   0   1   0   2   0   1   2   1   1   1   2   1   2   1   0   1   1   2   1   0   0   1   1   2   2   1   1   0   1   1   2   1   2   1   1   2   0   1   1   1   2   1   2   2   1   2   1   0   1   1   0   1   1   1   1   0   1   1   2   1   1   1   0   1   2   1   1   2   1   2   1   1   2   2   1   1   2   0   2   1   1   0   2   0   2   2   0   0   2   1   0   0   1   1   2   0   1   0   1   0   1   0   1   1   0   2   1   0   1   1   0   1   1   2   1   2   1   0   1   1   1   0   1   1   0   1   0   1   0   1   1   1   1   1   1   2   2   2   0   1   1   1   1   1   2   1   2   2   1   1   1   1   1   2   1   2   1   0   1   2   0   0   2   2
 MK-1-15                1   2   2   2   2   2   0   1   1   1   1   1   1   1   0   1   1   0   2   0   0   1   2   1   0   2   1   0   1   1   2   0   0   1   1   1   1   1   0   1   0   1   2   1   1   1   1   1   2   1   0   1   1   2   1   0   1   1   1   2   2   2   0   0   1   2   2   1   2   1   1   2   0   0   1   1   2   1   0   1   1   2   2   0   1   1   0   1   1   1   2   0   1   1   2   1   1   0   1   1   2   0   1   2   1   2   1   1   2   2   2   1   2   1   2   1   1   0   2   0   2   2   0   0   2   1   0   0   1   1   2   0   1   0   1   0   2   1   1   1   1   2   1   0   1   1   0   1   1   2   0   2   1   0   1   1   1   0   1   2   0   1   0   1   0   1   1   1   1   1   0   1   2   2   0   1   1   2   1   1   2   1   2   2   1   1   1   1   1   1   1   2   1   0   2   2   0   0   1   1
 MK-1-16                0   2   2   2   1   2   0   1   1   1   1   1   1   1   0   1   1   0   2   0   0   1   2   1   0   2   1   1   2   1   2   0   0   0   1   1   1   1   0   1   0   1   2   1   1   2   1   1   2   1   0   1   1   2   1   0   1   1   1   2   2   2   0   0   0   1   1   1   2   1   1   2   1   0   1   1   2   1   0   1   1   2   1   1   0   1   0   1   1   1   2   0   1   1   2   1   1   0   1   1   2   0   1   2   1   2   1   1   2   2   2   1   2   1   2   1   1   0   2   0   2   1   0   0   2   1   0   0   1   1   2   0   1   1   1   2   1   1   1   1   1   2   1   0   1   1   0   1   1   1   1   2   1   0   1   0   1   1   0   2   0   1   0   1   1   0   1   1   1   1   0   1   2   1   0   1   1   1   1   0   2   2   2   1   1   0   2   1   1   1   1   2   1   0   2   1   0   0   1   1
 MK-2-1                 0   1   1   1   0   0   1   0   0   1   1   0   1   2   0   1   1   0   1   2   1   2   2   2   1   0   0   0   1   1   1   1   2   1   1   1   1   0   0   1   1   1   0   2   0   1   0   1   1   2   0   2   1   1   0   0   0   0   2   0   1   0   2   1   0   0   1   1   0   1   0   0   0   0   2   0   0   0   1   0   1   1   2   1   0   2   2   0   0   0   1   1   2   2   0   1   0   1   2   1   1   1   1   1   2   1   0   2   1   2   1   0   1   0   1   1   2   1   2   2   0   2   1   1   2   1   2   0   2   1   0   1   1   1   1   1   0   0   1   2   2   1   0   0   1   1   2   1   0   2   1   2   1   2   2   2   1   1   1   1   1   2   0   1   1   0   1   0   0   1   1   1   1   1   0   2   1   1   1   0   0   1   0   0   2   1   0   0   1   2   0   0   0   1   1   1   1   0   2   1
 MK-2-2                 0   1   1   1   0   0   1   0   0   1   1   0   1   2   0   1   2   0   1   2   1   2   2   1   1   0   1   0   1   1   1   1   1   1   1   1   1   0   0   1   1   2   0   2   1   1   0   1   1   2   0   2   2   1   1   0   0   0   2   0   2   0   2   1   0   0   1   1   1   1   0   0   1   0   2   0   0   0   1   0   1   1   2   1   0   2   2   1   1   0   1   1   2   1   0   1   0   1   1   1   1   1   1   1   2   1   0   2   1   2   1   0   1   1   0   1   2   0   1   2   1   1   1   1   2   1   2   0   2   1   0   1   1   0   2   1   0   1   1   2   2   1   0   0   2   1   2   1   0   2   2   2   1   2   2   2   1   1   1   1   1   2   0   1   1   0   1   0   0   1   0   0   1   0   1   1   1   1   0   0   0   1   1   1   2   1   1   0   1   2   0   0   0   1   1   0   0   0   2   1
 MK-2-3                 1   1   1   2   0   0   1   0   1   1   1   0   1   2   0   1   2   0   0   2   1   2   2   1   1   0   2   0   1   1   1   1   2   1   0   1   1   0   1   1   1   2   0   2   1   1   1   1   1   2   2   2   2   1   2   0   0   0   2   0   2   0   2   1   0   0   1   2   1   1   0   0   1   0   2   0   0   0   0   0   1   2   2   1   1   2   2   1   1   0   1   2   1   1   1   1   0   1   1   1   1   0   1   0   2   1   1   2   1   2   1   0   1   1   0   1   2   0   1   2   1   1   1   1   2   1   2   0   2   1   0   1   1   0   2   1   0   1   1   2   2   1   0   0   2   1   2   1   0   2   2   2   1   2   2   2   1   0   0   0   0   2   1   1   1   0   0   0   0   1   1   1   1   1   0   1   1   1   0   0   0   2   1   1   2   0   1   1   1   2   0   0   1   1   0   0   0   0   2   1
 MK-2-4                 1   1   1   1   0   1   1   0   1   1   1   0   1   2   0   1   2   0   0   2   2   2   2   1   2   0   2   0   1   1   1   1   2   2   0   1   1   0   1   1   2   2   0   1   2   2   1   1   1   2   2   2   2   1   1   0   0   0   1   1   2   0   2   1   0   0   1   2   1   1   1   0   1   0   2   0   0   0   0   0   1   2   2   0   1   2   2   1   2   0   1   2   1   1   1   1   0   2   1   1   0   1   1   1   2   1   0   2   0   2   2   0   1   1   0   1   2   0   0   2   1   1   1   1   2   1   2   0   2   1   1   1   1   0   2   1   1   2   1   2   2   0   0   0   2   1   2   1   1   2   2   2   1   2   2   2   1   0   1   0   0   2   1   1   1   0   0   0   0   1   1   1   1   1   0   1   2   0   0   1   1   1   1   1   2   0   1   1   0   2   0   0   1   1   0   0   0   1   2   1
 MK-2-5                 0   0   1   1   0   1   1   1   1   2   1   0   1   2   1   1   2   0   0   2   2   2   2   1   1   0   2   0   1   2   1   1   2   2   1   1   2   0   1   1   2   2   0   1   2   2   1   1   1   2   2   1   2   1   1   0   1   0   2   1   2   0   2   1   0   0   1   1   2   1   1   1   1   0   2   0   0   0   1   0   0   2   2   1   1   2   2   1   1   0   1   2   1   1   2   1   0   2   0   0   0   1   1   1   2   1   0   2   0   1   2   1   1   1   0   1   2   0   0   1   1   2   1   1   1   1   1   0   2   0   1   2   1   0   2   1   1   2   1   2   2   0   0   0   2   1   2   1   0   2   2   2   1   2   2   2   0   0   1   0   0   2   1   1   1   0   0   1   1   1   1   1   1   0   0   1   2   0   0   1   2   2   1   1   2   0   1   1   0   2   0   0   2   1   0   0   0   1   2   1
 MK-2-6                 0   0   1   1   0   1   1   2   1   2   1   1   1   2   1   1   2   0   1   2   2   1   1   1   1   0   2   0   1   2   1   1   2   2   1   1   2   0   0   0   2   2   0   1   2   2   1   1   1   2   2   1   1   1   2   0   1   0   2   1   2   0   2   1   0   0   1   1   2   2   1   1   2   0   2   0   0   0   1   0   0   2   2   1   1   2   2   1   1   1   1   2   1   1   2   1   0   2   0   0   0   1   2   1   2   1   0   2   0   0   2   1   1   0   0   1   2   0   0   1   1   2   1   0   2   1   0   0   2   0   2   2   1   0   2   1   1   2   1   2   2   0   0   1   2   1   2   1   0   2   2   2   1   1   2   2   0   1   1   0   0   2   1   1   0   0   1   1   1   1   1   0   1   0   0   1   2   0   0   1   2   2   1   1   2   0   1   1   0   2   0   0   2   0   0   0   1   1   2   1
 MK-2-7                 0   0   0   1   0   1   0   2   1   2   1   1   1   2   1   1   1   0   1   0   2   1   0   1   1   0   2   0   1   2   1   2   2   2   1   0   2   0   1   0   2   2   1   1   1   2   2   0   1   0   1   1   1   1   2   2   1   0   2   1   2   0   2   1   0   0   1   1   2   1   1   1   2   1   2   1   0   0   1   0   0   2   2   1   1   2   2   1   1   1   0   2   1   1   2   1   0   2   0   0   1   2   1   1   2   1   0   2   1   1   2   1   1   0   1   1   2   0   0   1   2   2   1   0   2   1   1   0   2   0   2   2   1   0   2   1   1   2   1   2   2   0   1   1   2   2   2   1   0   2   2   2   1   0   2   2   0   1   0   0   0   1   1   1   1   0   1   1   1   1   1   0   0   0   0   1   2   0   0   1   2   2   1   1   1   0   1   1   1   2   0   1   2   0   0   0   1   1   2   1
 MK-2-8                 1   0   0   2   0   1   1   2   2   2   2   1   1   2   1   1   1   0   0   0   2   0   1   1   1   0   2   0   2   2   1   2   2   2   0   2   2   0   1   0   2   2   1   1   1   2   2   1   2   0   2   1   1   1   2   2   1   1   2   1   2   0   2   0   0   0   1   1   2   1   1   2   1   2   2   1   0   0   1   0   0   2   2   1   1   2   2   1   2   2   1   2   1   1   2   1   0   2   0   0   1   2   0   1   2   1   0   2   1   1   2   1   1   1   1   1   2   0   0   1   2   1   1   0   1   1   1   0   2   0   2   2   1   0   2   1   1   2   1   1   2   1   1   1   2   2   2   1   0   2   2   2   1   0   2   2   1   1   0   0   0   1   1   1   1   0   1   1   1   1   1   1   0   0   0   1   2   0   0   1   2   2   1   1   1   0   1   1   2   1   0   1   2   0   0   0   1   1   2   1
 MK-2-9                 1   0   0   2   0   1   1   2   2   2   2   2   1   2   1   1   1   0   0   0   1   0   1   1   1   0   2   1   0   2   1   1   1   2   0   2   2   0   1   0   2   2   1   1   1   2   2   1   2   0   2   1   1   1   2   1   0   1   2   1   2   0   2   0   0   0   1   1   2   1   0   2   1   2   2   2   1   1   1   1   0   2   2   1   2   2   2   0   2   1   1   2   1   1   2   1   0   2   1   0   1   2   0   1   2   2   0   1   1   1   2   1   1   0   2   1   2   0   1   1   2   1   1   0   1   1   1   0   2   0   2   2   1   0   2   0   2   1   1   0   1   1   1   1   2   2   2   1   0   1   2   2   1   0   2   2   1   1   0   0   0   1   1   1   1   0   1   1   1   2   1   2   1   0   0   1   2   1   0   1   2   2   1   1   1   0   1   0   2   1   0   0   2   0   0   0   1   0   2   1
 MK-2-10                2   0   0   2   0   2   0   2   2   2   2   2   1   2   1   1   1   0   0   2   1   1   1   1   1   0   2   1   0   2   1   1   1   2   0   1   2   0   1   0   2   2   1   1   1   2   2   1   2   0   2   0   1   2   1   1   0   1   2   1   2   0   2   0   0   0   1   1   2   1   1   2   1   2   2   2   1   1   1   1   0   2   2   1   2   2   2   0   1   1   1   2   1   1   2   1   0   2   1   0   1   2   0   1   2   1   0   1   1   1   2   1   1   0   1   1   2   0   1   1   1   1   0   0   1   1   2   0   2   0   2   2   0   0   2   0   2   1   1   1   1   1   1   1   1   1   1   2   0   1   2   2   1   0   2   1   0   1   0   0   1   0   1   0   1   0   1   1   1   2   1   1   1   1   0   1   2   1   0   1   2   2   1   1   1   0   1   1   1   1   0   0   2   0   0   0   1   0   2   0
 MK-2-11                2   0   0   1   0   2   0   2   2   2   2   1   1   2   1   1   0   0   0   1   1   1   1   1   1   1   2   1   0   2   1   1   1   2   0   0   1   0   1   0   2   2   1   1   1   2   2   0   2   0   2   0   1   2   1   0   0   1   1   1   2   0   2   2   0   0   1   1   2   1   0   2   1   2   2   2   1   1   1   1   0   2   2   1   2   2   2   0   1   1   0   2   1   1   1   1   0   2   1   0   1   2   0   1   2   0   0   1   0   1   2   1   1   0   1   1   2   0   1   1   1   1   0   0   1   1   1   0   2   0   2   2   0   0   2   1   2   1   1   1   1   1   1   1   1   1   2   1   1   2   1   1   1   0   2   1   0   1   0   0   1   0   0   1   1   0   2   1   1   2   1   1   0   1   0   1   2   1   0   1   2   2   1   1   1   1   1   1   2   0   0   2   2   0   1   0   2   0   2   0
 MK-2-12                2   1   0   1   0   2   0   2   2   2   2   1   1   2   1   1   1   1   0   1   1   1   1   1   2   1   2   1   0   2   2   1   1   2   0   0   1   0   2   1   1   2   1   1   2   2   2   0   2   0   2   0   1   2   1   0   0   1   1   0   2   1   2   2   1   0   1   1   2   1   0   2   1   1   2   2   1   1   1   1   0   2   2   1   2   1   2   0   1   1   0   2   1   1   1   1   0   2   1   1   1   2   0   1   2   0   0   0   0   1   2   0   1   0   1   1   0   0   1   1   1   2   0   0   1   0   1   0   2   0   2   2   1   0   2   1   1   1   1   0   0   1   1   1   1   1   2   1   1   2   1   1   1   0   2   1   0   1   0   0   1   0   0   1   1   0   2   1   1   2   1   1   0   0   1   1   2   1   0   1   1   2   0   0   1   0   1   1   2   1   0   2   1   0   2   0   2   0   2   0
 MK-2-13                1   1   0   0   0   2   0   2   2   1   2   0   1   2   1   1   1   1   0   1   1   1   1   1   2   1   2   1   0   2   2   1   1   2   0   1   2   0   2   1   1   2   1   1   2   2   2   0   1   0   2   0   0   1   1   0   0   1   1   0   2   1   2   1   1   1   0   1   2   1   0   2   1   1   2   2   1   1   1   1   0   2   2   1   2   2   2   0   1   1   1   2   1   2   1   1   0   2   1   1   1   2   0   1   2   0   0   0   0   1   2   0   1   0   1   1   0   1   1   1   1   2   0   0   1   0   0   0   2   0   1   1   1   0   2   1   1   1   2   0   0   1   1   1   1   2   2   1   1   2   1   1   1   0   2   0   0   1   1   0   0   0   1   1   1   0   0   1   1   2   1   1   0   0   1   1   2   1   0   0   1   2   0   0   1   0   1   1   2   1   0   2   1   1   2   0   2   0   1   0
 MK-2-14                1   1   0   0   0   2   0   1   2   1   2   0   1   2   1   1   1   1   0   1   2   2   2   1   1   2   2   1   0   2   2   1   1   2   0   1   2   0   2   1   1   2   1   1   2   2   1   0   1   1   2   2   0   1   1   0   0   1   0   1   2   2   2   1   1   1   0   0   2   1   0   2   1   1   2   1   1   1   2   1   1   2   2   1   2   2   2   1   1   1   1   2   1   2   1   1   0   2   1   1   1   2   0   1   1   1   0   0   0   1   2   0   1   0   1   0   0   1   1   1   1   2   0   0   1   0   0   0   2   0   1   2   1   0   2   1   1   2   2   0   0   0   1   1   1   2   2   1   1   2   1   1   1   0   2   0   1   1   0   0   0   0   2   1   1   0   0   1   1   2   1   1   1   0   1   1   0   1   0   0   1   2   0   0   1   0   1   1   1   1   0   2   1   1   2   0   2   0   1   0
 MK-2-15                1   2   0   1   0   2   0   0   2   1   2   1   1   2   0   1   1   1   1   1   2   2   2   1   1   2   2   1   0   2   2   0   1   0   1   1   2   0   2   2   0   2   1   1   1   1   1   0   1   1   2   1   0   1   1   0   0   1   0   1   2   2   2   1   1   1   0   0   2   1   0   2   2   1   2   1   1   1   2   1   1   2   1   1   2   1   1   1   1   1   1   2   1   2   1   2   0   2   1   1   1   2   1   1   1   2   0   0   0   1   2   0   1   0   1   0   0   1   1   1   1   2   0   0   1   0   1   0   2   0   1   2   1   0   2   0   1   1   2   0   0   0   1   1   1   2   1   1   1   2   0   1   1   0   2   0   2   1   0   0   0   0   2   1   1   0   0   1   1   2   1   1   1   0   1   1   1   1   0   0   1   2   0   0   1   0   1   1   1   1   0   2   1   1   2   0   1   0   1   0
 MK-2-16                1   2   0   1   0   2   0   0   2   1   2   1   0   2   0   1   1   1   1   1   2   2   2   1   1   2   1   1   0   2   2   1   1   0   1   1   2   0   2   2   0   2   2   2   1   1   1   1   1   1   1   2   0   1   1   0   0   1   1   2   2   2   1   0   2   1   1   0   2   1   0   2   1   1   1   1   1   1   1   1   1   2   1   0   2   0   1   1   0   1   1   2   1   2   1   2   0   2   1   1   1   2   1   1   1   2   1   0   0   1   2   1   1   0   1   0   0   1   2   1   1   2   0   1   0   0   2   2   2   1   1   2   1   2   2   0   1   1   2   0   0   0   1   1   1   2   1   1   1   2   0   1   1   0   2   0   2   1   0   1   0   0   2   1   1   1   0   0   2   2   0   1   1   0   2   0   1   1   0   0   1   2   0   0   1   0   1   1   1   1   0   1   1   1   2   0   2   0   1   0
 MK-3-1                 0   2   0   0   0   0   1   0   1   2   2   2   1   1   2   2   1   2   2   1   2   1   1   0   2   0   1   0   0   0   1   1   1   0   0   0   1   0   0   2   1   0   1   1   2   2   1   0   1   1   1   0   1   1   1   0   1   2   2   1   2   1   2   0   1   0   0   0   1   1   1   1   2   0   1   1   1   1   1   2   1   1   1   2   1   1   1   1   1   2   1   2   1   1   1   1   1   0   1   2   1   0   0   0   1   1   1   1   2   0   1   0   1   2   1   0   1   2   0   1   0   0   1   2   2   1   1   1   2   1   1   0   1   1   1   2   1   0   2   2   1   2   2   1   1   0   1   0   2   0   0   1   2   2   2   1   0   1   1   0   0   0   0   0   0   1   1   0   2   2   1   1   2   2   2   2   1   1   2   1   1   0   1   1   2   1   1   1   1   2   1   1   1   1   1   2   2   1   1   1
 MK-3-2                 0   2   0   0   0   0   1   0   1   1   2   2   0   1   2   2   1   2   2   1   2   1   1   0   2   0   1   0   1   0   1   1   1   0   0   0   1   0   1   0   1   1   1   2   2   2   1   1   1   2   1   1   1   0   1   0   1   2   2   1   2   1   2   0   1   0   0   1   1   1   1   1   2   1   0   1   1   1   2   1   0   1   1   2   0   2   1   1   1   2   2   1   1   1   1   0   1   0   1   2   1   0   0   0   1   1   1   2   2   0   1   1   0   2   2   0   1   2   1   1   0   1   1   2   1   1   1   1   2   1   1   0   1   1   1   2   1   0   2   2   1   2   2   2   1   0   1   0   2   0   0   1   2   2   2   1   0   1   0   0   0   0   0   0   1   1   1   0   2   2   1   2   1   2   2   2   1   1   2   0   1   0   0   1   1   1   1   1   1   1   1   1   1   1   1   2   2   1   1   1
 MK-3-3                 0   2   0   0   0   0   1   0   2   0   2   2   0   1   2   2   1   2   2   1   2   1   1   0   2   0   1   1   1   0   1   1   1   0   0   0   1   1   1   0   2   1   1   1   2   2   1   1   1   2   1   1   1   0   1   0   1   2   2   2   2   2   2   0   1   0   0   1   1   0   1   1   2   1   0   0   1   1   2   1   0   2   1   2   0   2   1   1   1   2   2   1   1   1   1   0   1   0   1   2   2   0   0   0   1   1   2   2   2   0   1   1   0   2   2   0   1   0   1   1   0   1   1   2   1   1   1   1   2   1   1   1   1   1   1   2   1   0   1   2   1   1   2   1   1   0   1   0   2   0   1   1   2   2   1   1   0   1   0   0   0   0   0   0   1   1   1   0   1   2   0   2   1   2   2   2   1   1   1   0   1   0   0   1   0   1   1   1   1   1   1   1   1   1   1   2   2   1   1   1
 MK-3-4                 0   2   0   1   0   0   1   0   2   1   1   1   0   0   1   2   1   2   2   1   2   2   0   0   2   0   1   1   1   0   1   1   1   0   0   0   1   1   1   0   2   1   1   1   1   2   1   1   0   2   0   2   1   0   1   0   2   2   1   2   2   2   1   0   1   0   0   1   1   0   1   1   1   1   0   1   0   1   2   0   0   1   1   2   0   2   1   2   1   2   0   1   1   1   1   1   1   0   1   2   2   0   0   2   1   1   2   1   2   0   1   1   0   2   2   1   2   0   1   1   0   1   1   2   1   1   1   1   2   1   1   0   1   1   1   2   1   1   1   2   0   1   2   0   1   0   0   0   2   0   1   1   2   2   1   1   1   1   1   0   0   0   0   0   0   0   1   0   1   2   1   2   1   2   1   2   1   1   1   1   1   0   0   1   0   1   1   1   1   0   1   1   1   1   1   2   1   1   2   1
 MK-3-5                 0   2   0   1   0   1   1   0   1   1   1   1   0   0   1   2   1   2   2   1   2   2   1   0   1   1   1   1   1   0   1   1   1   0   0   0   1   1   1   0   2   1   1   2   1   2   0   1   0   2   1   2   2   0   1   0   1   2   1   2   2   2   1   0   1   0   0   1   1   0   2   1   2   2   0   2   0   1   2   0   0   1   1   2   1   2   2   2   1   2   0   1   1   1   1   1   2   0   1   2   2   0   0   2   1   0   2   1   2   1   1   2   0   2   2   1   2   0   1   1   0   1   1   2   1   2   0   1   2   1   1   0   1   1   1   2   2   1   1   2   0   2   2   0   0   0   0   0   2   0   1   1   2   1   2   1   2   1   1   0   0   0   0   0   1   0   1   0   1   2   1   2   0   2   0   2   1   0   1   1   1   0   0   1   0   1   1   1   1   0   1   1   1   1   1   2   1   1   2   1
 MK-3-6                 0   2   0   1   0   1   2   1   2   1   1   1   0   0   1   1   1   2   2   2   2   2   1   0   1   1   0   1   1   0   1   1   1   0   1   0   1   1   0   0   2   0   1   2   1   2   0   1   0   1   1   2   2   0   1   0   1   2   1   2   2   2   0   0   1   0   1   1   1   0   2   1   2   2   0   2   0   1   2   1   1   1   1   2   2   2   2   2   1   2   0   1   1   1   1   1   2   0   1   2   2   0   0   1   0   0   1   0   2   1   1   2   0   2   2   1   2   0   1   1   2   1   1   2   1   1   0   0   1   1   1   0   1   2   2   2   1   1   1   2   0   2   2   0   0   0   0   0   2   0   1   1   1   1   2   1   2   1   1   0   1   0   0   0   1   0   1   0   2   2   1   2   0   2   0   2   1   0   1   1   1   0   0   1   0   1   1   1   1   1   1   1   1   1   0   2   1   1   1   1
 MK-3-7                 0   2   0   1   1   1   1   1   1   1   1   1   0   0   2   1   2   2   2   2   2   2   1   0   1   1   0   1   1   1   1   1   1   1   2   2   1   1   0   0   2   0   1   2   1   2   0   1   0   1   1   1   1   0   2   0   1   2   1   1   1   2   0   0   1   0   1   1   1   1   1   0   2   2   0   1   0   1   2   1   1   1   1   2   2   2   2   2   1   2   0   1   1   1   1   1   2   0   1   2   2   0   0   1   0   0   2   0   2   1   0   2   0   2   2   2   2   0   1   1   1   1   1   2   2   1   0   1   1   1   1   0   1   2   2   2   1   1   1   2   0   2   2   0   0   0   0   0   2   0   1   1   1   0   2   1   2   1   1   0   1   0   1   0   1   0   1   0   1   2   1   2   0   2   0   1   1   0   1   1   0   0   1   1   0   1   2   1   1   1   1   2   1   1   0   2   1   1   1   1
 MK-3-8                 0   2   0   0   1   1   1   1   1   1   1   1   0   0   2   1   2   1   1   1   2   2   1   0   1   1   0   1   1   1   0   1   1   1   2   2   0   1   1   0   1   0   1   2   1   2   0   2   1   1   1   1   1   2   2   0   1   1   1   0   0   2   1   0   1   0   0   1   1   1   0   0   2   1   0   1   0   1   2   1   1   1   1   2   2   2   2   1   1   0   0   0   1   1   1   1   2   0   1   2   2   0   0   1   0   0   2   0   2   1   0   2   0   2   2   2   2   0   1   1   1   1   2   2   2   1   0   0   1   1   1   0   1   2   2   2   1   1   1   2   0   2   2   0   0   0   1   1   2   0   1   1   1   0   2   2   2   1   1   2   1   0   1   0   0   1   1   0   1   2   1   2   0   2   0   1   1   0   1   2   0   0   1   2   0   0   2   1   1   1   1   2   1   1   0   2   1   1   1   1
 MK-3-9                 0   2   0   0   1   1   1   1   1   1   1   1   0   0   2   1   2   1   1   1   2   2   0   0   2   2   0   1   1   1   0   1   1   1   2   2   0   1   0   0   1   0   1   2   1   2   0   2   1   1   2   1   1   2   2   0   1   1   1   0   0   1   1   0   1   0   0   2   2   1   1   0   2   1   0   1   0   1   2   1   1   0   1   2   2   2   2   1   1   1   0   0   1   1   1   1   2   0   1   2   2   0   1   1   0   0   2   0   2   1   0   2   0   2   2   2   2   1   1   1   2   1   2   2   1   1   0   0   1   1   1   0   1   2   2   2   1   1   1   2   0   2   2   1   0   0   1   1   2   1   0   1   1   0   2   0   2   1   1   2   2   0   2   1   0   1   2   0   2   2   1   2   0   2   0   1   1   0   1   2   1   0   1   2   0   0   2   1   2   1   2   1   1   1   0   1   1   1   1   0
 MK-3-10                0   2   0   0   1   1   0   1   1   1   1   1   0   0   2   1   2   0   0   1   2   2   0   0   2   2   0   1   1   1   0   1   2   1   2   2   0   1   1   0   1   1   1   2   1   2   0   2   1   1   2   1   1   2   2   0   1   2   1   0   0   1   1   0   1   1   0   2   2   1   1   0   2   1   1   1   0   1   2   1   1   0   0   2   2   2   2   1   1   1   0   0   1   1   1   1   2   0   1   2   2   1   1   2   0   0   2   0   2   1   0   2   0   2   2   1   2   1   1   1   2   1   1   1   2   1   0   0   1   1   1   0   2   2   2   2   1   1   1   2   0   2   2   1   0   0   1   1   2   1   0   1   1   1   2   0   2   1   2   2   2   0   1   1   0   1   1   0   2   2   1   2   1   2   0   1   1   0   1   2   1   1   1   2   0   0   2   1   2   1   2   1   1   1   1   1   1   2   1   0
 MK-3-11                0   2   1   0   1   2   0   1   1   2   1   2   1   0   2   1   1   0   0   1   2   2   0   0   2   2   0   1   1   1   0   1   1   1   2   2   0   1   1   0   1   1   1   2   1   2   0   2   1   1   2   1   1   1   2   0   1   2   1   0   1   1   1   0   2   1   0   2   1   1   1   1   1   1   1   1   0   2   2   2   1   1   0   2   2   2   2   1   1   0   0   1   0   1   1   1   2   0   1   2   2   1   1   2   0   0   2   0   2   1   1   2   0   2   1   1   1   1   1   1   1   1   1   1   1   1   0   0   1   1   1   0   2   2   2   2   1   1   1   2   1   2   2   1   0   0   1   1   2   0   0   1   1   1   1   0   2   1   2   2   2   0   1   1   0   1   0   0   2   1   1   2   1   2   0   0   1   0   1   2   1   1   1   1   0   0   2   1   2   1   2   1   1   1   1   1   1   2   1   0
 MK-3-12                0   2   1   1   1   2   2   2   1   2   1   2   1   1   2   1   1   0   1   1   2   1   1   0   2   2   0   1   1   1   0   1   1   1   2   2   0   1   1   0   1   1   2   1   1   1   0   2   1   1   2   1   1   1   2   0   1   2   0   0   2   1   0   1   1   1   1   2   1   1   1   1   1   1   1   1   0   2   2   2   1   1   0   1   2   2   2   2   1   0   0   0   0   1   2   2   2   0   1   2   2   1   2   2   0   0   1   0   2   0   1   2   0   1   1   1   1   1   0   1   1   1   1   2   1   1   0   0   1   2   1   0   2   2   2   2   1   1   1   2   1   1   2   1   1   0   0   2   2   1   0   1   1   0   1   0   2   1   2   1   2   0   0   1   0   1   0   0   1   1   1   1   1   2   1   0   1   0   1   1   1   1   1   1   0   0   2   1   1   2   1   1   1   0   1   1   1   2   1   0
 MK-3-13                0   2   1   0   1   1   2   2   1   2   1   2   1   0   2   1   1   0   1   1   2   1   1   0   2   2   0   1   2   1   1   1   1   1   2   2   0   1   1   0   0   1   2   1   1   1   0   2   1   0   2   1   1   1   2   0   1   2   1   0   2   2   1   1   1   1   1   2   1   1   1   1   1   1   1   1   0   2   2   2   1   2   0   1   2   2   2   2   1   0   0   1   0   1   1   2   2   0   1   0   1   2   2   2   0   0   1   0   2   0   1   2   0   1   1   2   1   1   1   1   1   1   1   2   1   0   0   0   1   2   0   0   1   2   2   2   1   1   1   2   1   2   2   1   1   0   0   2   2   1   0   2   1   0   1   0   1   1   2   1   2   0   1   1   1   0   0   0   1   1   1   1   1   2   1   0   1   0   0   0   1   1   1   1   1   0   2   1   1   2   1   1   1   0   1   1   0   2   0   0
 MK-3-14                0   2   1   0   1   1   2   2   0   2   1   2   1   0   2   0   2   0   1   0   1   1   1   0   2   2   0   1   2   1   1   1   2   1   2   2   0   1   1   0   1   1   2   2   1   1   0   2   1   0   2   1   1   1   1   1   1   2   1   0   2   2   1   1   1   1   1   2   1   2   1   1   1   2   1   1   0   2   2   2   1   2   0   2   2   2   2   1   1   0   0   1   0   2   1   2   2   0   1   0   1   1   2   2   0   0   2   0   2   1   1   2   0   1   0   2   1   1   1   1   1   1   2   2   1   0   0   0   0   1   0   0   1   2   2   2   1   1   1   2   1   2   2   0   1   0   0   1   2   1   1   1   1   0   1   0   1   1   2   2   2   0   1   2   1   0   0   0   2   1   1   1   0   2   1   0   1   1   1   1   1   1   1   1   1   2   2   1   1   2   1   2   1   0   2   1   0   2   0   0
 MK-3-15                0   2   1   0   2   1   2   2   0   1   1   2   1   0   2   0   2   0   2   0   1   1   1   0   2   2   0   1   2   1   1   1   1   0   2   2   0   1   0   0   1   1   2   2   1   0   0   1   1   1   2   1   1   1   1   1   0   2   1   0   1   2   1   1   1   1   1   2   0   2   1   1   1   2   1   1   0   1   1   2   1   2   0   2   1   2   2   1   2   0   1   0   1   1   1   2   2   0   1   1   0   1   2   2   1   1   2   0   2   1   1   1   1   0   0   1   1   1   1   1   1   1   2   1   1   0   1   0   0   1   0   0   1   2   2   2   1   1   1   2   1   1   2   1   1   0   0   1   2   1   1   1   1   0   1   0   1   1   2   2   2   0   1   2   1   0   0   0   2   0   0   0   0   2   0   0   1   1   1   1   1   1   2   1   1   1   2   1   2   2   1   2   1   1   2   1   0   2   0   0
 MK-3-16                0   2   1   1   2   1   2   1   0   1   1   2   1   1   2   0   1   0   2   0   1   1   1   0   1   2   0   1   2   1   1   1   1   0   2   2   0   1   0   0   1   1   1   2   0   1   1   1   1   2   2   1   1   1   1   1   1   2   1   0   1   2   1   1   1   0   1   2   0   2   1   1   1   2   1   1   0   1   1   1   1   2   1   2   1   1   2   1   2   0   1   0   1   1   1   2   2   0   1   2   1   1   1   2   0   1   2   0   2   1   1   1   1   0   0   1   1   1   1   1   1   2   1   1   0   0   1   0   0   0   0   0   1   2   2   2   1   1   1   2   1   2   1   1   1   0   0   1   2   1   1   1   1   0   1   0   1   1   2   2   1   1   0   2   1   0   0   0   2   0   0   0   0   2   0   1   1   0   1   1   0   1   2   2   1   1   2   1   1   2   1   2   1   1   2   1   0   2   0   0
 MK-4-1                 1   0   2   0   0   0   1   2   2   1   0   1   2   1   2   1   1   2   1   0   0   1   1   1   0   1   0   2   0   1   1   1   1   0   1   1   2   1   0   1   1   1   1   2   2   1   2   1   1   1   2   2   1   1   1   1   1   0   2   0   0   1   1   1   2   0   2   0   1   1   0   1   1   0   1   1   2   1   1   1   1   0   1   1   0   0   0   1   1   1   0   2   1   2   0   0   2   2   2   1   1   1   2   2   0   0   0   2   1   1   1   1   0   0   0   1   2   1   1   1   2   1   2   2   1   0   0   2   0   2   2   2   1   1   1   1   1   1   1   2   2   0   1   2   2   1   0   1   0   0   1   1   1   1   2   1   2   2   2   0   0   2   1   2   1   2   0   0   1   1   1   2   1   2   1   2   2   1   1   0   1   2   0   2   1   0   1   0   1   1   1   1   1   0   2   1   1   1   1   2
 MK-4-2                 1   0   2   1   0   1   1   2   2   1   1   1   1   1   2   1   1   2   1   1   0   2   1   1   0   2   1   2   0   1   1   1   1   1   1   1   2   1   1   1   1   1   0   2   2   1   2   1   1   1   2   2   1   1   1   0   1   0   2   0   0   1   1   1   2   0   2   0   1   1   0   0   2   0   1   1   2   1   1   1   1   0   1   1   1   0   0   1   1   1   0   1   1   2   0   0   2   2   2   1   1   0   2   2   0   0   0   2   1   1   2   1   0   0   0   1   1   1   0   1   2   1   2   2   1   0   0   2   0   1   2   1   1   1   1   1   1   1   1   2   2   0   1   2   2   2   1   1   0   0   1   1   1   1   2   1   1   2   1   2   0   2   1   1   1   2   0   0   1   1   1   0   1   2   1   2   2   1   1   1   1   2   0   2   1   0   1   0   0   1   1   1   1   1   2   1   1   2   0   2
 MK-4-3                 0   0   1   1   0   1   1   1   2   1   0   1   1   1   2   1   1   1   1   1   0   2   1   1   0   2   1   2   0   1   1   1   1   1   1   1   1   2   1   1   1   1   0   2   1   1   2   1   1   1   2   1   1   1   1   0   1   0   2   0   0   1   1   1   0   1   1   0   1   1   0   0   2   0   1   1   2   1   1   0   1   0   1   2   0   0   0   1   2   1   0   1   1   1   0   0   2   2   2   1   1   1   2   1   0   0   0   2   1   1   2   1   1   0   0   2   0   1   0   1   2   1   1   2   1   0   0   2   1   1   2   1   1   1   1   1   1   1   1   2   2   0   1   1   2   2   1   0   0   0   1   2   1   1   1   1   1   1   1   1   0   2   1   1   1   1   0   1   1   1   1   0   1   1   1   2   2   1   1   1   1   2   0   2   1   0   1   1   0   1   1   1   1   1   1   1   1   2   0   1
 MK-4-4                 0   0   1   1   0   1   1   1   2   1   0   2   1   1   1   1   1   1   2   1   0   2   1   1   0   1   0   2   0   1   1   1   1   1   1   1   1   2   1   1   1   1   0   2   1   1   1   1   0   1   2   1   1   1   2   0   1   0   2   0   0   1   0   1   0   1   0   0   1   1   0   0   2   0   1   0   2   2   1   0   1   0   2   2   0   0   1   1   2   1   0   1   1   0   0   0   2   1   2   1   1   1   2   2   0   0   0   2   2   0   2   0   0   0   0   2   0   0   0   1   2   1   1   2   1   1   0   2   1   1   1   1   1   1   1   1   1   0   1   1   2   0   1   0   2   1   1   0   0   0   0   1   1   1   1   1   1   1   1   1   1   2   1   1   1   1   0   1   0   1   0   0   1   1   1   2   2   1   1   1   1   2   0   2   1   0   1   0   0   1   1   0   1   1   1   1   1   2   0   1
 MK-4-5                 0   0   2   1   0   1   1   1   2   2   1   2   1   0   0   0   1   1   2   1   0   2   1   0   0   1   0   1   0   1   0   1   1   1   1   1   1   2   1   1   1   1   1   2   1   1   1   1   0   1   2   1   0   1   2   1   1   0   2   0   0   2   0   1   0   1   0   0   1   1   1   0   2   0   1   0   2   2   1   0   1   0   2   2   0   1   1   0   2   1   1   1   1   1   1   1   2   1   2   0   1   1   2   2   1   0   0   2   2   0   1   1   0   1   0   2   0   0   0   1   2   1   1   2   1   1   0   2   1   1   1   1   1   1   1   1   1   0   1   1   1   0   1   1   2   1   0   0   0   0   1   1   1   1   1   0   1   1   1   1   1   2   1   1   1   1   0   1   0   1   0   1   0   1   1   2   2   1   1   1   1   1   0   2   1   1   1   0   0   2   1   0   1   1   1   1   1   2   0   2
 MK-4-6                 0   0   2   1   0   1   1   1   2   1   1   2   1   0   0   0   1   1   2   1   0   2   1   0   0   1   0   1   0   2   0   1   1   1   1   0   1   2   1   1   1   1   0   1   1   1   0   1   0   1   2   1   0   1   2   1   1   0   2   0   1   1   0   1   0   1   1   0   1   2   1   1   2   0   1   0   2   2   1   1   1   0   2   2   0   0   1   0   2   1   1   1   2   1   2   1   2   0   2   0   2   1   2   2   1   0   0   2   1   1   1   1   1   2   0   1   0   0   1   1   2   0   1   2   1   2   0   2   1   1   1   1   1   1   0   2   1   0   1   1   1   0   1   1   2   2   0   0   0   0   2   1   1   1   2   0   1   1   1   1   1   2   1   1   2   1   0   1   0   1   0   2   1   1   1   2   2   1   1   1   1   1   0   2   1   1   1   1   0   2   1   0   1   1   1   1   1   2   0   2
 MK-4-7                 0   0   2   1   0   1   1   1   2   1   1   2   1   0   0   0   1   1   2   1   0   2   1   0   0   0   0   1   0   2   0   1   1   1   0   0   1   2   1   1   1   1   0   1   1   1   0   1   0   1   2   1   0   0   2   1   2   0   2   0   2   1   0   1   0   1   1   0   1   2   1   0   2   0   1   0   2   2   1   1   0   0   2   2   0   0   1   0   2   0   1   1   2   1   2   1   2   0   2   0   2   1   2   2   1   1   0   1   1   1   1   1   2   2   1   1   0   0   1   1   2   0   1   2   1   2   0   2   1   1   0   1   1   1   0   2   1   0   1   1   2   0   1   1   2   2   0   0   0   0   2   1   1   1   0   0   1   1   0   1   1   2   1   1   2   2   0   1   0   1   0   2   1   1   1   2   2   1   1   1   1   1   0   1   1   1   1   1   0   2   1   0   1   1   1   1   1   2   0   1
 MK-4-8                 0   1   2   1   0   1   0   2   2   1   1   2   2   1   0   0   2   1   2   1   0   2   1   0   0   0   1   0   0   2   1   0   1   0   0   0   1   2   2   1   1   1   0   1   1   1   1   1   0   1   2   1   0   0   1   2   2   0   2   0   2   1   0   1   1   1   1   1   1   2   2   0   2   1   1   1   2   2   1   1   0   0   2   2   0   0   1   1   2   0   1   1   2   1   2   1   2   0   2   1   2   1   2   1   1   1   0   1   1   1   1   1   2   1   1   1   0   1   1   1   2   1   1   1   1   2   0   2   1   1   0   1   0   1   0   1   1   0   1   1   2   0   1   1   1   2   0   0   0   0   2   1   1   1   0   0   1   1   0   1   2   2   1   1   1   2   0   0   0   1   1   2   1   2   1   2   2   1   1   1   1   1   1   1   1   1   1   1   0   1   1   1   1   1   1   1   1   2   0   1
 MK-4-9                 0   1   2   0   1   1   0   2   2   2   1   2   2   1   0   0   0   1   2   1   0   2   1   0   0   0   1   0   0   2   1   1   1   0   0   0   1   2   2   1   1   0   0   1   1   1   1   1   0   1   1   1   0   1   2   2   2   0   2   0   1   1   0   1   2   1   0   1   1   1   1   0   2   1   1   1   2   2   1   1   1   0   2   2   0   0   1   1   2   1   1   1   2   2   1   1   2   0   2   1   2   1   2   1   1   1   0   0   1   1   1   1   1   1   1   1   0   1   1   1   2   1   1   1   1   2   0   2   1   1   0   1   0   1   1   2   2   0   1   1   1   0   1   1   1   1   0   0   0   0   2   1   1   1   0   0   1   1   0   1   2   2   1   0   1   2   0   1   0   0   1   2   1   1   1   2   2   1   0   1   1   1   1   1   1   1   1   1   0   1   1   1   1   1   1   1   1   2   0   1
 MK-4-10                2   1   2   1   1   1   0   2   1   1   1   2   1   1   0   0   0   1   2   1   0   1   1   1   0   0   1   0   0   2   0   1   1   0   0   0   1   2   2   1   1   0   0   1   2   1   1   1   0   1   0   1   1   0   2   2   2   0   2   0   2   1   0   1   2   1   0   1   1   1   1   1   2   1   2   1   2   2   1   1   1   0   2   2   0   0   1   1   1   0   0   1   2   2   1   0   2   0   2   1   2   1   1   1   0   1   0   0   1   1   1   1   0   1   1   1   0   1   2   1   2   1   1   1   1   2   0   2   1   1   1   0   0   1   1   2   2   0   1   1   1   0   0   1   1   1   0   1   0   0   2   1   1   1   0   0   1   1   0   1   2   2   1   0   1   2   0   1   0   0   1   2   1   1   1   2   2   1   0   1   1   1   1   1   1   1   0   1   1   1   1   1   1   1   1   2   1   2   0   1
 MK-4-11                2   2   2   1   1   1   0   0   0   1   1   2   1   1   0   1   0   1   2   1   0   1   1   1   0   0   1   0   0   2   0   1   1   0   1   0   0   2   2   1   0   0   0   1   2   1   0   2   0   1   0   1   1   0   2   2   2   1   2   1   2   1   0   1   2   1   0   1   1   1   1   1   2   1   2   1   2   2   1   1   1   0   1   2   0   1   1   0   1   0   1   1   2   2   1   1   2   0   2   2   2   0   1   1   1   0   0   0   1   0   1   1   0   1   1   1   1   1   2   1   2   1   2   1   1   2   0   2   2   1   1   0   2   1   2   2   2   1   1   1   1   0   0   1   1   1   0   2   0   0   2   0   1   1   0   0   1   1   0   1   2   1   1   0   1   1   0   1   0   0   1   2   1   1   1   2   2   1   0   2   1   1   1   1   1   1   0   1   1   1   1   1   1   1   1   2   0   2   0   1
 MK-4-12                1   2   1   1   1   1   0   1   0   1   1   1   1   1   0   0   0   1   2   1   0   1   1   0   0   0   1   1   0   2   0   0   2   0   1   0   0   2   2   1   0   1   0   2   2   1   0   2   0   1   0   1   1   0   2   2   2   1   2   1   2   1   0   1   2   1   0   2   1   1   1   1   1   1   2   1   2   2   1   1   1   0   1   2   0   1   1   0   1   0   1   1   2   2   1   1   2   1   2   1   1   1   1   1   1   0   0   1   1   1   1   1   0   1   1   0   1   1   2   1   1   1   1   1   1   2   0   2   2   1   1   1   2   1   2   2   2   1   1   1   1   1   0   1   1   1   0   0   0   1   1   1   2   1   0   0   1   1   0   1   2   1   1   0   1   1   1   0   0   0   1   2   1   1   1   2   2   1   0   2   2   1   1   1   0   1   0   1   1   1   1   1   1   1   1   2   0   2   0   1
 MK-4-13                1   2   1   1   2   1   0   1   1   1   1   1   2   1   0   0   0   1   2   1   1   1   1   0   0   0   1   1   1   1   0   1   2   1   1   0   0   2   2   2   0   1   0   1   2   1   0   2   0   1   0   1   1   0   2   1   2   1   2   1   2   1   1   1   2   2   0   2   1   1   1   2   1   2   2   1   2   1   1   1   1   0   1   1   1   1   1   0   1   2   0   1   2   1   1   0   2   1   2   1   1   1   2   1   1   1   0   1   2   1   1   1   1   1   1   0   1   1   2   1   1   1   1   1   1   2   1   2   2   1   1   1   2   1   2   2   2   0   2   1   1   1   0   0   1   1   0   0   0   1   1   1   2   1   0   1   1   1   0   1   1   0   0   0   1   1   1   0   0   0   1   1   1   0   1   2   2   1   0   2   2   2   1   1   0   0   0   1   1   1   1   1   1   0   0   2   0   2   0   1
 MK-4-14                1   1   1   0   2   1   0   1   1   1   1   1   2   1   0   0   0   1   2   1   0   1   1   1   1   0   1   1   1   1   0   1   1   1   1   0   0   1   2   2   0   1   0   1   2   1   0   2   0   1   1   1   1   0   2   1   2   1   2   1   2   0   1   1   2   2   0   1   1   1   1   1   0   2   1   1   1   1   1   0   1   1   1   1   1   1   1   0   1   2   0   1   1   1   1   0   2   1   2   2   1   0   2   1   1   1   0   1   1   0   1   1   1   2   1   0   1   1   2   1   1   1   1   1   1   2   1   1   2   1   1   1   2   1   2   2   2   0   2   1   1   1   1   0   1   1   1   0   0   1   1   1   2   1   0   1   1   1   1   1   1   0   0   0   1   1   2   0   0   0   0   0   1   0   1   1   2   0   1   2   1   1   1   1   0   0   0   1   1   1   2   1   1   1   0   2   0   2   0   0
 MK-4-15                1   1   1   0   2   1   0   1   1   1   1   1   2   0   1   0   0   1   1   1   0   1   1   1   0   1   1   1   1   1   0   1   1   1   1   0   0   1   2   2   1   1   0   1   2   1   0   2   1   1   1   1   1   0   2   1   2   1   2   1   2   0   1   1   2   2   0   1   1   1   0   1   0   2   1   1   1   1   1   0   1   1   1   1   1   1   1   0   0   2   0   1   1   1   1   1   2   1   2   2   1   0   2   1   1   1   0   1   1   0   1   1   1   2   1   0   1   1   2   1   1   1   0   1   1   2   1   1   2   1   2   1   2   1   2   2   1   0   1   1   0   0   1   0   1   1   1   0   0   1   1   1   2   1   0   1   1   2   1   1   1   0   1   1   1   1   2   0   0   0   0   1   1   0   2   1   2   0   2   2   1   1   1   1   0   0   1   1   2   1   2   1   1   1   0   2   0   2   0   0
 MK-4-16                2   1   1   0   2   1   0   1   1   1   1   1   2   0   1   0   1   0   2   1   1   1   1   1   0   1   1   1   1   1   0   1   1   1   1   0   0   2   1   2   1   1   0   1   2   1   0   2   1   1   1   2   1   0   2   1   2   1   2   1   2   1   1   1   2   2   0   1   1   1   0   1   0   2   1   1   2   1   1   0   2   1   1   1   0   1   1   0   0   2   0   1   1   1   1   1   2   1   1   2   1   0   2   1   1   1   0   1   1   0   1   1   1   2   1   1   1   1   1   1   1   1   2   1   1   2   2   2   2   1   1   1   1   1   2   2   1   0   1   1   0   0   2   0   1   1   1   0   0   2   1   1   2   1   1   1   2   2   1   1   1   0   1   1   1   1   2   0   0   1   0   1   1   1   2   1   2   0   2   1   1   1   1   1   0   0   1   1   1   1   2   1   1   1   0   1   0   2   0   0
 MK-5-1                 0   1   2   1   0   1   1   1   1   0   0   0   0   1   2   1   2   2   2   1   1   0   1   0   2   1   2   1   1   0   1   0   1   2   2   2   1   2   2   1   0   1   2   0   1   1   1   1   0   1   1   1   0   0   1   2   0   1   0   1   1   0   0   0   1   0   1   1   0   1   2   1   0   1   1   1   0   1   1   1   0   1   2   1   1   0   0   0   0   1   2   0   1   2   1   2   0   1   2   1   1   1   0   1   2   2   0   2   0   2   2   0   1   1   0   2   1   0   1   1   0   1   0   1   2   0   1   1   2   2   1   1   2   0   1   0   1   2   2   1   2   2   1   2   1   1   1   2   0   2   1   0   0   1   1   0   1   1   0   1   1   2   0   1   2   1   1   1   0   0   0   0   0   2   1   1   1   1   1   0   0   0   0   2   0   0   1   2   0   2   2   2   1   0   1   0   0   2   2   1
 MK-5-2                 0   1   1   1   0   1   1   1   1   0   0   0   0   1   2   1   2   2   2   1   1   1   1   0   2   1   2   1   1   0   1   0   1   2   2   2   1   2   1   1   0   0   2   0   1   1   2   1   0   1   0   2   0   0   1   1   0   1   0   1   1   1   0   0   1   0   1   2   0   1   2   1   0   1   1   1   0   1   1   1   0   1   2   2   1   0   0   1   0   1   2   0   1   2   1   1   1   1   0   1   1   1   1   1   2   2   0   2   0   2   2   0   1   1   0   2   1   0   1   1   0   1   0   1   2   1   1   1   2   2   1   1   2   1   0   0   1   2   1   1   2   2   1   2   1   1   1   1   1   1   1   0   0   1   2   0   1   1   0   1   1   2   1   0   2   1   1   2   1   0   0   0   0   2   1   1   2   1   1   0   0   0   0   2   0   0   1   2   0   2   2   2   1   0   1   0   0   1   2   1
 MK-5-3                 0   1   1   1   0   0   0   1   1   1   0   0   0   1   2   2   2   1   2   1   2   1   1   0   2   1   2   1   1   0   1   0   1   1   2   1   1   2   1   1   1   0   1   0   1   1   2   1   0   1   0   2   0   1   1   1   0   1   0   2   1   1   0   0   0   0   1   2   1   1   2   1   0   1   1   1   0   1   1   1   1   1   2   2   1   1   0   1   0   1   1   0   1   1   1   1   1   1   1   1   1   2   1   1   2   2   0   2   0   2   2   0   1   1   0   1   1   0   0   1   0   1   0   1   2   1   1   0   2   1   1   0   2   1   0   0   1   2   1   0   2   2   2   2   1   2   1   1   0   1   1   1   0   1   2   0   0   1   1   1   1   2   1   0   2   1   1   2   1   0   0   0   0   2   0   1   2   1   1   1   0   0   0   1   0   0   1   2   1   2   2   2   1   1   0   0   1   1   2   1
 MK-5-4                 0   1   1   1   0   0   0   1   1   1   0   0   0   0   2   2   2   1   2   1   2   1   1   1   2   1   2   1   1   0   1   0   1   1   2   1   1   2   0   1   1   0   1   0   1   1   2   2   0   1   1   2   0   1   1   1   0   1   0   2   1   2   0   0   0   1   1   2   1   1   2   1   0   1   0   1   0   1   1   1   1   1   2   2   0   1   0   1   0   1   1   0   1   1   1   1   1   1   1   1   1   2   1   1   2   2   0   2   0   1   2   0   1   1   0   1   2   0   0   1   0   1   0   1   2   1   1   0   2   2   1   0   1   1   0   0   1   1   1   1   1   2   2   2   1   2   1   1   0   2   1   1   0   2   2   0   0   1   2   1   1   2   1   0   2   2   1   2   1   0   0   0   0   2   0   1   2   1   1   1   0   0   0   1   1   0   1   2   1   2   2   1   0   1   0   0   1   2   2   1
 MK-5-5                 0   2   1   1   0   1   1   1   1   1   0   2   0   1   2   1   2   0   1   1   2   1   1   1   2   1   2   1   1   0   1   0   1   1   1   1   1   2   1   1   2   0   1   0   1   2   2   1   0   1   1   2   0   1   1   0   0   1   0   2   1   2   0   0   0   1   1   1   1   1   2   1   0   1   1   1   0   1   1   1   1   1   2   2   0   1   0   1   0   1   1   0   1   1   1   1   1   2   0   1   1   2   2   1   2   2   0   2   0   1   2   0   1   1   0   2   2   0   0   2   0   1   0   1   2   1   1   0   2   2   1   0   1   1   1   0   0   1   1   1   2   2   2   2   1   2   0   0   0   1   1   1   0   2   2   0   1   1   1   1   1   2   1   0   1   1   1   1   1   0   0   0   0   2   0   1   1   1   1   1   0   0   0   1   1   0   0   0   1   2   2   1   0   1   0   0   1   2   2   1
 MK-5-6                 0   2   2   0   0   1   1   1   1   1   0   2   0   1   2   1   2   0   1   1   2   1   1   1   2   1   2   1   1   0   1   0   0   1   1   1   1   2   1   2   2   1   1   0   1   2   2   1   0   1   1   2   0   1   1   0   1   0   0   1   1   2   1   0   0   1   1   1   1   1   2   1   1   1   1   1   0   1   1   1   1   1   2   1   0   1   1   1   0   1   1   0   2   1   1   1   1   2   0   2   1   2   2   1   2   2   0   2   0   1   2   0   1   1   0   2   2   0   0   2   0   1   0   1   2   1   1   0   2   2   1   0   1   1   1   1   0   1   0   1   2   2   2   2   1   2   0   0   0   1   1   1   1   1   2   0   1   1   2   1   1   2   1   0   0   1   1   1   0   0   0   0   0   2   0   1   1   1   0   1   0   0   0   1   1   0   0   0   1   2   2   1   0   1   0   0   1   2   2   1
 MK-5-7                 0   2   2   0   0   1   1   1   2   1   1   2   0   1   2   1   2   0   1   1   2   0   1   0   1   1   1   1   0   2   1   0   0   1   1   1   1   1   2   2   2   1   1   0   1   2   2   1   0   1   1   2   0   1   0   0   1   0   0   1   1   2   1   0   0   1   1   1   1   1   1   1   1   1   1   1   0   1   1   1   1   1   2   0   0   1   1   1   0   1   1   0   2   1   1   1   1   2   0   1   1   1   2   0   2   2   2   1   0   2   2   1   1   0   0   2   2   0   0   2   0   1   0   1   2   1   1   1   2   0   1   0   1   1   1   1   0   1   0   1   1   2   2   2   1   1   0   1   0   0   1   1   0   1   2   0   1   1   2   1   1   2   1   0   0   2   0   1   0   0   0   0   0   2   0   1   1   1   0   1   0   0   1   1   1   0   0   1   1   2   2   1   0   1   0   0   1   2   1   1
 MK-5-8                 0   2   1   0   0   1   1   1   2   1   1   2   0   1   2   1   2   0   1   2   2   0   1   0   1   1   1   2   1   2   1   0   0   1   1   2   1   1   1   1   2   0   1   0   1   1   2   1   0   1   1   2   1   1   0   0   1   0   0   1   1   1   1   0   0   1   1   1   1   1   1   1   1   1   1   2   1   1   1   1   1   1   2   0   0   1   1   1   0   1   1   0   2   1   1   1   1   1   0   1   1   1   2   0   2   2   0   0   0   1   2   1   1   0   0   2   2   0   0   2   0   1   0   1   2   1   1   1   2   0   1   0   0   1   1   1   0   1   1   1   0   2   2   1   1   1   0   1   0   0   1   1   1   1   1   0   1   1   1   2   1   2   1   0   1   2   0   1   0   0   1   1   0   2   0   1   2   1   0   1   0   1   1   1   1   0   0   1   1   1   2   1   0   1   0   0   0   2   2   1
 MK-5-9                 1   2   1   0   0   1   1   2   1   0   1   2   0   1   2   1   2   0   1   1   2   0   1   0   1   1   1   2   1   1   1   0   0   1   1   2   1   1   0   1   1   0   1   0   1   1   1   1   0   1   0   2   1   0   0   0   1   0   1   1   2   2   1   0   0   1   1   0   1   1   1   1   1   1   2   2   1   1   1   1   1   1   2   1   1   1   1   1   0   0   2   0   2   1   1   1   1   1   0   1   0   1   2   0   2   1   1   0   0   1   2   1   1   1   0   2   2   0   0   2   0   1   0   1   2   1   2   0   1   0   1   1   0   1   0   1   1   1   1   2   0   2   2   1   1   1   1   1   0   0   1   1   1   2   1   1   1   1   1   2   1   2   1   0   1   2   0   2   0   1   2   1   0   2   0   1   2   2   0   1   0   1   1   1   1   0   0   1   2   1   2   1   0   1   0   0   1   2   1   1
 MK-5-10                0   2   1   0   0   1   1   2   2   0   1   2   0   1   1   1   2   0   1   1   1   0   2   0   1   0   1   2   1   1   1   0   0   1   1   1   1   1   1   1   1   0   1   0   0   1   1   0   0   1   0   2   1   0   0   0   1   1   1   1   1   2   1   1   0   1   1   1   1   1   0   1   1   1   2   2   1   1   1   1   1   1   2   2   1   1   2   1   0   2   1   1   2   1   2   0   1   2   0   1   0   1   2   0   2   1   0   0   0   1   2   1   1   1   1   2   1   0   0   2   0   1   0   1   2   1   2   1   1   1   1   0   0   2   0   1   1   1   1   2   0   2   2   1   1   0   1   1   0   0   0   1   1   2   1   1   0   1   1   1   1   2   1   0   1   2   0   2   0   2   2   1   0   2   0   1   2   2   0   1   0   1   1   1   1   0   1   1   2   1   1   1   0   1   0   0   1   2   1   1
 MK-5-11                0   2   1   0   0   1   1   2   2   0   1   1   0   0   1   1   2   0   1   0   1   0   2   1   1   1   0   2   1   1   1   0   0   0   1   1   1   1   1   1   0   0   0   0   1   1   1   1   0   1   0   2   2   1   0   0   1   0   1   1   1   2   1   2   1   1   1   1   1   1   0   1   1   1   2   1   1   1   1   0   1   1   2   1   1   1   2   1   0   1   2   1   2   1   2   0   1   2   0   1   0   1   2   0   2   0   0   0   0   1   2   1   1   1   1   2   1   0   0   2   0   1   0   1   2   1   2   1   2   2   1   0   0   2   0   1   1   1   1   2   0   2   2   1   1   0   1   0   0   1   0   1   1   1   1   1   0   2   1   1   1   1   2   0   1   2   0   2   1   2   2   0   0   2   0   1   2   2   0   1   0   1   0   1   1   0   2   1   2   1   1   1   0   1   0   0   1   2   0   1
 MK-5-12                0   2   1   0   0   0   1   2   2   0   2   1   0   0   1   1   2   0   1   0   0   0   2   1   2   2   1   2   1   2   1   1   0   0   0   1   1   1   1   0   0   0   0   0   1   1   1   1   0   1   0   2   2   1   1   0   1   0   1   1   1   1   1   2   0   1   0   1   1   1   1   1   0   1   2   1   0   0   0   0   0   1   2   1   0   1   2   2   0   1   2   1   2   1   2   0   1   2   0   0   1   1   1   1   2   0   1   0   0   1   2   1   1   1   1   2   2   0   1   1   0   1   1   1   2   1   2   1   2   2   1   0   0   2   0   1   0   1   1   1   0   2   2   2   1   1   1   0   0   1   0   1   1   1   1   1   0   2   1   1   1   1   2   0   1   2   0   2   1   1   2   1   0   2   0   1   2   1   1   1   0   1   0   1   1   0   2   1   2   1   1   1   0   1   0   0   1   2   0   0
 MK-5-13                0   1   2   0   0   0   1   2   1   0   2   1   0   0   1   1   2   0   1   0   1   0   2   1   2   2   1   2   1   2   1   1   0   1   0   1   1   1   1   0   0   0   1   0   1   1   1   1   0   1   0   2   2   1   1   1   1   0   0   1   1   1   1   2   0   1   0   1   1   1   1   1   0   1   2   2   0   0   0   0   0   0   2   1   0   1   2   2   0   0   2   1   1   1   2   0   1   1   0   0   1   1   1   1   2   0   1   0   0   2   2   0   0   1   1   2   2   0   1   2   0   1   1   1   2   1   2   1   2   2   1   0   0   2   0   1   0   2   1   1   0   2   2   2   1   2   1   0   0   1   0   1   0   0   1   1   0   1   1   1   1   0   1   0   1   2   0   2   1   1   1   2   0   2   0   1   2   0   1   1   0   1   0   1   1   1   1   1   1   1   1   1   0   1   0   0   1   2   0   0
 MK-5-14                0   1   2   0   0   0   1   2   1   0   2   1   0   0   1   1   2   0   1   0   2   0   2   1   2   2   1   1   1   2   0   1   0   1   1   1   1   1   1   0   0   0   1   0   1   1   1   1   0   1   0   2   1   2   1   1   1   0   0   1   1   1   1   1   0   1   0   1   2   1   1   0   0   1   2   2   0   0   0   1   0   0   2   1   0   1   1   1   0   0   2   1   1   1   2   0   1   1   0   0   1   1   1   1   2   0   1   0   0   1   2   1   0   1   1   2   2   1   2   2   0   1   1   1   2   1   1   1   2   2   1   0   0   2   0   1   1   2   1   1   0   2   2   2   1   2   0   0   0   2   0   1   0   0   1   2   0   0   1   2   1   0   1   1   1   2   0   2   1   0   1   1   1   2   0   1   2   1   1   1   0   1   0   1   1   2   1   1   2   1   1   1   0   1   1   0   1   2   0   0
 MK-5-15                0   1   1   0   0   0   2   2   1   0   1   1   0   0   1   2   2   0   1   0   2   1   0   1   2   2   1   1   1   2   0   1   0   1   1   1   1   1   1   0   0   0   1   1   1   1   1   1   1   2   0   2   1   1   2   1   1   0   1   1   1   1   0   1   0   0   1   1   2   1   1   0   1   1   1   2   0   1   0   1   0   0   1   1   1   1   1   1   0   0   2   1   1   1   2   0   1   1   0   0   1   1   0   1   2   0   0   0   0   1   1   1   0   1   1   2   2   1   2   2   0   1   1   1   2   1   1   1   2   2   1   0   0   2   0   1   1   2   1   1   0   2   2   1   1   2   1   1   1   2   0   1   0   0   1   2   1   0   1   1   0   0   1   1   1   2   1   2   1   0   1   1   1   2   0   1   2   1   1   1   0   1   1   1   1   2   1   1   2   1   1   1   0   2   2   0   1   2   0   0
 MK-5-16                0   1   0   0   0   0   2   2   1   0   1   1   1   0   1   2   2   0   1   0   1   0   0   1   2   2   1   1   1   2   0   1   0   1   1   1   1   1   2   0   1   0   1   1   1   1   1   0   0   2   0   2   1   1   2   1   1   0   1   1   1   2   0   1   0   0   2   1   2   1   0   0   0   1   1   2   0   1   0   1   1   0   1   1   1   1   1   1   1   0   1   1   2   0   2   0   1   1   0   1   1   1   0   1   1   2   0   0   0   1   0   2   1   1   1   2   2   1   2   2   0   2   1   0   2   1   1   1   2   2   1   0   0   2   1   1   1   2   1   1   0   2   2   1   1   1   1   1   1   2   0   1   0   0   2   2   1   0   1   1   0   0   2   1   1   2   1   2   1   2   1   1   1   2   0   1   2   0   1   1   0   1   1   1   2   2   2   1   2   2   1   1   0   2   2   0   1   2   1   0
 MK-6-1                 1   0   1   1   2   2   1   0   1   2   1   0   2   0   1   2   1   2   2   2   2   1   1   2   2   1   1   1   2   2   1   1   1   0   2   1   1   1   1   1   1   0   0   0   0   0   1   0   2   1   1   1   1   0   1   1   1   0   1   2   0   0   2   0   2   1   0   2   0   0   1   0   1   1   1   1   1   1   1   1   0   0   1   1   1   1   1   2   0   0   0   1   1   1   0   0   2   1   1   0   2   0   1   2   1   1   1   1   1   1   1   1   1   1   2   0   1   1   0   1   2   1   2   1   1   0   1   2   2   1   1   1   1   1   1   1   0   2   2   2   2   2   2   1   1   1   1   2   2   1   2   0   0   2   0   1   2   1   1   0   2   0   0   0   1   1   1   1   1   1   2   1   0   2   1   1   0   2   0   0   2   1   0   2   1   1   1   1   0   2   1   1   1   1   1   1   1   0   2   0
 MK-6-2                 1   1   1   1   1   2   1   0   1   1   1   1   2   0   2   2   1   2   2   2   1   1   1   2   2   1   1   1   2   2   1   1   0   0   2   1   1   1   1   1   1   0   0   1   0   0   1   0   2   1   0   1   1   0   1   2   1   2   0   2   1   1   2   0   2   1   1   2   0   0   1   1   1   1   1   1   1   2   1   1   0   0   1   2   2   1   0   2   0   0   1   1   1   1   0   0   1   1   2   1   2   1   1   2   1   0   1   1   1   1   0   1   1   1   2   0   1   1   0   1   2   1   2   1   1   0   1   2   2   1   0   1   2   1   1   1   0   2   2   1   2   2   1   1   1   1   1   2   2   1   2   0   1   2   0   2   1   1   1   1   2   1   0   0   1   1   1   1   1   1   2   1   0   2   1   1   0   2   0   0   2   1   0   2   1   1   1   1   0   2   1   1   1   0   1   1   0   0   2   0
 MK-6-3                 1   1   1   1   1   2   1   0   1   1   0   1   2   1   2   2   1   2   2   2   2   1   0   2   2   1   1   1   2   1   1   1   0   2   2   1   1   1   1   1   1   0   0   1   0   1   1   0   1   1   0   2   1   0   1   2   1   2   1   2   0   1   2   0   1   1   1   2   0   0   1   1   0   1   1   1   1   2   1   1   0   0   0   2   2   1   0   2   0   0   1   1   1   1   0   0   2   0   1   1   2   1   1   2   1   1   1   1   0   1   0   1   1   2   2   0   1   1   0   1   1   2   2   1   0   0   1   1   2   1   1   1   1   1   1   1   0   1   2   1   2   1   1   1   2   1   1   1   2   1   2   0   0   2   1   2   1   1   1   2   2   1   0   0   2   1   1   1   1   1   2   1   0   2   1   2   0   2   0   0   2   1   1   2   1   1   1   1   0   2   1   1   1   0   1   0   0   0   2   0
 MK-6-4                 1   1   1   1   1   2   1   0   1   1   0   1   2   1   1   2   1   0   2   0   1   0   0   1   2   1   1   0   2   0   1   2   0   2   2   1   1   1   1   1   1   0   0   1   0   1   1   0   1   1   0   2   1   0   1   2   1   1   0   2   0   2   2   0   1   1   2   2   0   1   1   1   0   1   1   1   1   2   1   2   0   0   0   2   2   1   0   2   0   0   1   1   1   1   0   0   2   0   1   1   2   1   1   2   1   1   1   0   0   1   1   1   1   2   2   0   1   1   1   1   1   1   2   1   0   0   1   1   2   0   1   1   0   1   1   1   0   1   2   1   2   1   1   1   1   1   1   1   2   2   2   0   0   2   1   2   1   1   1   2   2   1   0   1   2   1   1   1   1   1   1   1   0   2   1   2   0   2   2   0   2   1   1   2   1   1   1   1   0   2   1   1   1   0   1   0   0   0   2   1
 MK-6-5                 1   1   1   1   1   1   1   0   1   1   0   0   2   1   1   2   1   0   2   0   2   1   1   1   2   1   1   0   1   0   1   2   1   2   1   1   2   2   1   1   1   1   0   0   0   1   1   0   1   2   1   2   0   0   1   2   0   0   0   2   0   1   2   0   1   1   2   1   0   1   1   1   0   1   1   2   1   2   1   2   0   0   0   2   2   1   0   2   0   0   1   1   1   1   0   0   2   0   1   1   2   1   1   2   1   1   1   0   0   1   1   2   1   2   2   2   1   1   1   1   1   1   2   1   0   0   1   1   2   1   1   1   1   1   1   1   0   1   2   1   2   2   1   1   0   1   1   1   2   2   2   1   1   2   1   2   1   1   1   2   2   1   0   1   2   1   1   0   1   1   1   1   0   2   1   2   0   2   2   0   2   1   1   2   2   1   1   1   0   2   1   1   1   0   1   0   1   0   2   0
 MK-6-6                 0   1   0   1   1   1   1   0   2   1   1   1   2   1   2   2   1   0   2   0   2   1   1   1   2   0   1   0   1   1   1   2   1   2   1   1   2   2   2   1   1   1   0   0   0   1   1   0   1   2   1   2   0   0   1   2   0   0   1   2   0   1   2   0   1   1   2   1   0   0   1   1   0   1   2   2   1   2   1   2   0   0   0   1   2   1   0   2   0   0   1   0   1   1   0   1   2   0   1   1   2   1   1   1   1   1   1   0   0   1   1   2   2   2   2   1   1   1   1   1   1   1   1   1   0   0   1   1   2   1   2   1   1   1   1   1   0   2   2   0   2   2   1   1   0   1   1   1   2   2   2   1   1   2   1   2   1   1   2   2   2   1   0   1   2   1   1   1   1   1   2   1   0   2   1   1   1   2   2   0   2   1   1   2   1   1   1   1   0   2   1   1   1   0   1   0   1   0   2   0
 MK-6-7                 1   1   0   1   1   1   1   0   2   1   1   1   2   1   0   1   1   0   2   0   2   1   1   1   2   0   1   0   0   1   1   2   2   2   1   1   2   2   2   1   1   1   0   0   0   0   1   0   1   1   1   2   0   0   1   2   0   0   0   2   0   1   2   0   1   0   1   1   0   0   1   1   0   1   2   2   1   2   1   2   0   0   0   1   2   1   0   2   0   1   1   1   1   0   0   1   2   0   1   1   2   1   1   1   1   1   1   0   0   1   1   2   2   1   1   1   1   1   1   1   1   1   1   1   0   0   0   1   2   1   2   1   1   1   1   1   0   2   2   2   1   2   1   1   1   1   1   1   2   2   2   1   1   2   1   2   1   1   2   2   2   0   0   1   1   1   1   1   1   1   2   1   0   2   1   1   1   2   2   2   2   1   2   2   1   1   1   0   0   2   0   1   2   0   2   0   1   1   2   0
 MK-6-8                 1   1   0   1   1   1   1   1   2   1   0   1   1   1   0   1   1   0   2   0   2   1   1   1   2   0   1   1   0   1   1   2   2   2   1   1   2   2   2   1   1   1   1   0   0   2   2   0   1   1   1   1   0   0   1   2   0   0   0   2   0   2   2   0   1   1   1   1   0   0   1   1   1   1   2   2   1   2   1   2   0   0   0   1   2   1   1   2   0   1   1   1   1   1   0   1   1   0   2   1   1   1   1   1   1   1   1   0   0   0   1   1   2   2   1   1   1   1   1   1   1   2   1   1   0   0   0   2   1   1   2   2   1   1   1   1   0   2   2   2   1   2   2   1   1   1   1   1   2   2   2   1   1   2   1   1   1   0   2   2   2   0   0   1   1   1   2   1   1   1   2   1   0   2   0   1   1   2   1   2   2   1   2   2   1   1   1   0   0   2   0   1   2   0   2   1   0   1   1   0
 MK-6-9                 1   0   0   1   1   0   1   0   2   2   0   1   1   1   0   1   1   1   2   0   2   0   2   1   2   0   1   1   0   1   1   2   2   2   1   2   2   2   2   1   1   1   1   1   0   2   2   0   0   1   1   1   0   1   1   2   0   0   0   1   0   1   1   1   1   1   1   1   0   1   1   1   0   1   1   1   1   2   1   2   0   0   0   1   2   0   1   2   0   1   1   1   2   2   0   2   2   1   2   0   1   1   1   1   1   1   0   1   0   0   2   1   1   2   1   1   1   1   1   0   0   2   1   1   0   0   0   2   2   1   2   2   1   1   1   1   0   2   2   2   0   1   2   1   1   1   1   1   2   2   2   1   1   1   1   1   1   0   2   2   2   0   1   1   1   1   2   1   2   1   2   1   0   2   0   2   1   2   1   2   2   1   1   2   0   1   1   0   0   2   0   1   2   0   2   1   0   1   1   1
 MK-6-10                1   0   0   2   0   0   1   0   2   1   0   1   1   1   0   1   1   1   2   1   2   1   2   1   2   0   1   1   0   1   1   2   2   2   1   2   2   2   1   1   1   1   0   1   0   2   2   0   0   1   1   1   0   1   1   2   1   1   0   1   0   1   1   1   1   1   1   1   0   1   1   1   0   1   1   1   1   1   1   2   0   0   1   1   2   0   1   2   0   1   2   1   2   2   0   2   1   1   1   0   1   1   1   1   1   1   0   1   0   0   2   2   1   2   1   1   1   0   1   0   1   2   1   1   0   1   1   2   2   1   2   1   1   1   1   1   0   1   2   2   0   1   2   1   1   1   2   1   2   2   2   1   2   1   1   1   1   0   2   2   2   0   1   0   1   1   2   1   2   1   2   1   0   2   0   2   1   2   1   2   2   1   0   2   0   1   1   1   0   2   1   0   1   0   1   1   0   1   1   1
 MK-6-11                1   0   0   1   0   0   1   0   2   1   1   1   2   1   0   1   0   0   1   1   2   1   2   1   2   1   1   2   0   1   1   2   2   2   1   2   1   2   1   1   1   1   0   1   0   2   2   0   0   1   1   1   0   1   1   2   0   1   0   1   1   1   1   1   1   0   1   1   0   1   2   1   0   1   0   1   1   1   1   1   0   0   1   1   2   0   1   2   0   2   2   0   0   1   1   2   1   1   1   0   1   1   1   1   1   1   0   1   0   0   1   2   1   2   2   0   1   0   1   0   2   2   1   2   1   1   1   2   2   1   1   1   1   1   1   1   0   1   2   2   0   1   2   1   1   1   2   1   2   2   2   1   2   1   1   1   1   0   2   2   2   0   1   0   1   1   2   1   2   0   1   1   0   1   0   2   0   2   1   2   1   1   0   1   0   1   1   1   0   2   1   1   1   0   0   1   0   1   1   1
 MK-6-12                1   0   1   1   0   0   1   0   2   1   1   1   2   0   0   2   0   0   1   1   1   1   2   0   2   1   1   2   0   1   1   2   2   2   1   2   1   2   2   1   1   1   0   1   1   2   2   0   1   1   1   1   0   1   2   2   0   1   0   1   1   1   2   2   1   0   1   1   0   1   2   1   0   1   1   1   1   1   1   0   0   0   1   1   2   1   1   1   0   2   1   0   0   0   0   2   1   1   1   0   1   1   1   1   2   1   0   1   0   0   1   2   1   2   2   0   1   0   2   0   2   2   1   1   1   1   1   2   2   1   1   1   1   1   1   1   1   1   2   2   0   1   2   1   1   0   2   1   2   2   2   1   2   0   1   1   1   0   1   1   0   0   1   0   1   1   2   1   2   1   1   1   0   0   0   2   0   1   1   2   1   2   1   1   1   1   1   1   0   2   1   1   1   0   0   1   0   1   1   1
 MK-6-13                1   0   1   1   0   0   0   0   2   1   1   1   2   0   0   2   0   1   1   2   1   1   2   0   2   1   1   2   0   1   2   2   2   2   1   2   1   2   2   1   0   1   0   1   1   2   2   0   1   1   1   1   0   1   2   2   0   1   0   2   0   1   2   2   1   0   1   1   0   1   2   1   0   0   1   1   1   1   1   1   0   0   1   2   2   1   1   1   0   2   2   0   0   1   0   2   1   1   1   0   1   1   1   1   2   1   0   1   0   1   1   2   1   1   1   0   1   0   2   0   2   2   2   1   1   1   1   2   2   1   1   1   1   1   1   1   1   1   2   2   0   1   2   1   1   0   2   1   2   1   2   1   2   1   1   1   1   1   1   1   0   0   1   1   1   1   2   1   2   1   0   2   0   1   0   2   0   1   2   2   1   2   2   2   1   1   1   1   0   2   1   1   1   0   1   1   0   1   1   1
 MK-6-14                1   0   1   1   0   0   0   0   2   2   1   1   2   0   0   2   0   1   1   2   1   1   1   0   2   1   1   2   1   1   2   2   2   1   1   1   1   2   2   2   0   1   1   0   1   2   2   0   1   1   1   1   0   1   2   2   1   2   1   2   0   1   2   2   1   0   1   1   0   1   2   1   1   0   1   1   1   2   1   1   0   0   1   2   2   0   1   1   0   2   2   0   0   1   0   2   1   1   1   0   2   1   1   1   2   1   0   1   0   1   1   2   1   1   1   0   1   1   1   1   1   2   2   1   1   2   1   1   2   2   1   1   1   1   1   1   0   1   2   2   0   1   2   2   0   2   2   2   2   1   2   1   2   2   0   1   1   1   1   1   0   0   1   1   1   2   2   1   1   1   0   2   0   1   0   2   0   1   2   1   1   1   1   2   2   1   1   1   0   2   2   0   2   0   1   1   0   1   2   1
 MK-6-15                2   0   0   1   1   1   0   0   2   2   1   1   2   0   0   2   0   1   1   2   1   1   1   1   2   1   1   2   1   1   1   2   2   1   2   1   1   1   2   1   0   1   1   0   1   1   2   0   1   1   1   1   0   1   2   2   1   2   1   2   0   2   1   2   2   0   1   1   0   1   2   1   1   0   1   0   1   2   1   2   0   0   1   2   2   0   1   1   0   1   2   0   1   1   0   2   1   1   1   0   2   0   1   1   2   1   0   1   0   1   1   2   1   1   1   0   1   1   1   1   1   1   2   1   2   2   1   0   2   1   1   1   1   1   1   1   0   0   2   2   0   1   2   2   0   2   2   2   2   1   1   1   2   2   0   0   1   0   2   1   0   0   1   1   1   2   2   1   0   1   0   2   0   1   0   2   0   1   2   1   1   1   2   1   1   1   1   1   0   1   2   0   2   0   1   1   0   2   2   1
 MK-6-16                2   0   1   1   1   1   0   0   2   2   1   1   2   0   0   2   0   1   1   2   1   1   1   1   2   1   1   2   1   1   1   2   2   1   2   1   0   1   2   1   0   1   1   0   2   2   2   0   1   1   1   1   0   1   2   2   1   2   1   2   0   2   1   2   2   0   1   1   0   2   2   1   1   0   1   0   1   2   1   2   1   0   1   2   2   0   2   1   0   2   1   0   1   1   1   2   1   1   1   0   2   0   1   1   2   1   0   1   1   1   1   2   2   1   1   0   1   1   1   1   1   1   2   1   2   2   1   0   2   1   1   1   2   1   2   1   0   0   2   2   1   1   2   2   0   2   2   2   2   1   1   1   2   2   0   0   1   1   2   0   1   0   1   1   1   2   2   1   0   0   0   2   0   1   0   2   0   1   2   1   1   2   2   1   1   0   1   1   1   1   2   0   2   0   1   0   1   2   2   1
 
!****************************************** Phenotypic Data **********************************************************
!-100.0 is resevred for missing phenotype
SimulatedTrait1         8.3991   10.7263    8.8019    8.1322    9.9875   10.7007    9.4570   10.5959   10.5668   11.5124   10.1696   10.4232   11.0100   10.3495   10.8014   10.2501    8.9979   10.6251    7.7943    9.3216   11.4515    9.3410    9.7070   10.0293    9.8105    9.4309    9.5788   11.3486    9.7713    9.8461    8.2158   11.0329   11.3333   10.5386    9.3139   11.2574    9.7002   10.1073   10.6662   10.5913   12.2729   10.1891    8.1766    9.4312    9.5483   10.0336    8.3310   10.6300    9.6354    7.8492   10.4667   10.4975   10.4325    9.9528    9.7412   10.5609   11.5606   10.9207   10.5404    9.0990    7.3170    8.5010    9.9707   10.8163   10.3772    9.8340   10.7640    9.2071    9.0158    9.5700    9.8856   11.4829   10.3231    8.3426    9.1824   11.0076    9.8393    9.3320   11.3894   11.1426   10.5712    9.8918   11.8119    8.6233   11.6760    8.8159    8.9559   10.5929   10.0461   10.1565   10.4775   10.9071    8.6963    9.8833    8.5217    9.1086   10.0967    9.7057   10.4188   11.1026    9.2473    9.2890   12.2344   10.9341    9.8988    8.1927    9.5318    9.7587    9.8780   10.7632   10.2539   10.7255    7.6986    9.9672    9.3363    9.6992   10.2027    9.9458   10.1028   10.9014    9.2927    9.4335   10.2391   11.2843   10.3194    9.5830    8.7378   12.6585   10.2372   10.6123    9.6537   10.5796    8.2710    9.2430   10.4930    8.4990   11.6944    8.7036    9.5717    9.8971    9.8824    8.8886    8.4832   10.5102    9.4410    9.5430   10.2493   10.7847    8.2124   10.5112   10.9404    9.6531    8.2094    9.7227   11.2166    9.3509   11.0577    9.8931   11.2963    9.9697    9.5933   10.7111    9.7789    7.2825    8.9007    9.9302    9.1668   10.3161   10.2449    8.6772   12.1625   10.6438   10.5334    8.7494    9.6829   10.2290    9.5057   11.0109   11.3557    7.1449   10.9232    8.6423    8.5096    8.2518    9.1030   10.9338    9.5595    8.1045    9.9112    8.3456   10.1076    9.6246   10.3665   10.7430   10.0581    9.5891   10.1152    9.7465    9.6169   11.6499
 
