# Supplementary material for: Inclusive Composite Interval Mapping of QTL by Environment Interactions in Biparental Populations
Source: PLoS One. 2015 Jul 10;10(7):e0132414. doi: 10.1371/journal.pone.0132414 (PMC4498613; doi:10.1371/journal.pone.0132414)
Supplement: S2 File — (ZIP) [file pone.0132414.s002.zip › F2 population/e=1/run_00123.met]

!**********************Note: lines staring with "!" are remarks and will be ignored in the program********************
!*********************************General Information**********************************
!Assuming F1 = P1 x P2, populations available in QTL IciMapping are: 
!  1, P1BC1F1 = P1 x F1, the first backcrossing where P1 is used as the recurrent parent;
!  2, P2BC1F1 = P2 x F1, the first backcrossing where P2 is used as the recurrent parent;
!  3, F1DH, F1-derived doubled haploids; 
!  4, RIL or F1RIL, recombination inbred lines through the repeated selfing of F1;
!  5, P1BC1RIL, recombination inbred lines through the repeated selfing of P1BC1F1;
!  6, P2BC1RIL, recombination inbred lines through the repeated selfing of P2BC1F1;
!  7, F2, the selfing generation of F1;
!  8, F3, the selfing generation of F2;
!  9, P1BC2F1, the second backcrossing where P1 is used as the recurrent parent; 
! 10, P2BC2F1, the second backcrossing where P2 is used as the recurrent parent;
! 11, P1BC2RIL, recombination inred lines through the repeated selfing of P1BC2F1; 
! 12, P2BC2RIL, recombination inred lines through the repeated selfing of P2BC2F1; 
! 13, P1BC1F2, the selfing generation of P1BC1F1; 
! 14, P2BC1F2, the selfing generation of P2BC1F1; 
! 15, P1BC2F2, the selfing generation of P1BC2F1; 
! 16, P2BC2F2, the selfing generation of P2BC2F1; 
! 17, P1BC1DH, P1BC1F1-derived doubled haploids; 
! 18, P2BC1DH, P2BC1F1-derived doubled haploids; 
! 19, P1BC2DH, P1BC2F1-derived doubled haploids; 
! 20, P2BC2DH, P2BC2F1-derived doubled haploids; 
   7      !Mapping Population (see remarks above)
   2      !Mapping Function (1 for Kosambi; 2 for Haldane; 3 for Morgan)
   2      !Marker Space Type (1 for intervals; 2 for positions)
   1      !Marker Space Unit(1 for centiMorgans; 2 for Morgan)
   6      !Number of Chromosomes (or Linkage Groups)
 200      !Size of the mapping population
   1      !Number of environments
 
!***************************************** Chromosomes and Linkage Maps **********************************************
!Chromosome                 NumMarkers
-CH1                        16
-CH2                        16
-CH3                        16
-CH4                        16
-CH5                        16
-CH6                        16
!Linkage map (Marker name followed by position or the interval length)
 MK-1-1                1     0.000
 MK-1-2                1    10.000
 MK-1-3                1    20.000
 MK-1-4                1    30.000
 MK-1-5                1    40.000
 MK-1-6                1    50.000
 MK-1-7                1    60.000
 MK-1-8                1    70.000
 MK-1-9                1    80.000
 MK-1-10               1    90.000
 MK-1-11               1   100.000
 MK-1-12               1   110.000
 MK-1-13               1   120.000
 MK-1-14               1   130.000
 MK-1-15               1   140.000
 MK-1-16               1   150.000
 MK-2-1                2     0.000
 MK-2-2                2    10.000
 MK-2-3                2    20.000
 MK-2-4                2    30.000
 MK-2-5                2    40.000
 MK-2-6                2    50.000
 MK-2-7                2    60.000
 MK-2-8                2    70.000
 MK-2-9                2    80.000
 MK-2-10               2    90.000
 MK-2-11               2   100.000
 MK-2-12               2   110.000
 MK-2-13               2   120.000
 MK-2-14               2   130.000
 MK-2-15               2   140.000
 MK-2-16               2   150.000
 MK-3-1                3     0.000
 MK-3-2                3    10.000
 MK-3-3                3    20.000
 MK-3-4                3    30.000
 MK-3-5                3    40.000
 MK-3-6                3    50.000
 MK-3-7                3    60.000
 MK-3-8                3    70.000
 MK-3-9                3    80.000
 MK-3-10               3    90.000
 MK-3-11               3   100.000
 MK-3-12               3   110.000
 MK-3-13               3   120.000
 MK-3-14               3   130.000
 MK-3-15               3   140.000
 MK-3-16               3   150.000
 MK-4-1                4     0.000
 MK-4-2                4    10.000
 MK-4-3                4    20.000
 MK-4-4                4    30.000
 MK-4-5                4    40.000
 MK-4-6                4    50.000
 MK-4-7                4    60.000
 MK-4-8                4    70.000
 MK-4-9                4    80.000
 MK-4-10               4    90.000
 MK-4-11               4   100.000
 MK-4-12               4   110.000
 MK-4-13               4   120.000
 MK-4-14               4   130.000
 MK-4-15               4   140.000
 MK-4-16               4   150.000
 MK-5-1                5     0.000
 MK-5-2                5    10.000
 MK-5-3                5    20.000
 MK-5-4                5    30.000
 MK-5-5                5    40.000
 MK-5-6                5    50.000
 MK-5-7                5    60.000
 MK-5-8                5    70.000
 MK-5-9                5    80.000
 MK-5-10               5    90.000
 MK-5-11               5   100.000
 MK-5-12               5   110.000
 MK-5-13               5   120.000
 MK-5-14               5   130.000
 MK-5-15               5   140.000
 MK-5-16               5   150.000
 MK-6-1                6     0.000
 MK-6-2                6    10.000
 MK-6-3                6    20.000
 MK-6-4                6    30.000
 MK-6-5                6    40.000
 MK-6-6                6    50.000
 MK-6-7                6    60.000
 MK-6-8                6    70.000
 MK-6-9                6    80.000
 MK-6-10               6    90.000
 MK-6-11               6   100.000
 MK-6-12               6   110.000
 MK-6-13               6   120.000
 MK-6-14               6   130.000
 MK-6-15               6   140.000
 MK-6-16               6   150.000
!*********************************** Marker Types ********************************************************************
!Co-dominant marker: When heterozygote F1 is present, P1 is coded as 2, F1 is coded as 1, and P2 is coded as 0; Otherwise, P1 is coded as 2, and P2 is coded as 0. 
!Dominant marker: When heterozygote F1 is present, P1 and F1 are coded as 12, and P2 is coded as 0; Otherwise, P1 is coded as 2, and P2 is coded as 0.  
!Recessive markers: When heterozygote F1 is present, P1 is coded as 2, and F1 and P2 are coded as 10; Otherwise, P1 is coded as 2, and P2 is coded as 0. 
!Missing marker is coded as -1. 
 MK-1-1                 1   2   2   0   2   1   1   2   2   2   0   2   1   1   1   1   0   1   1   1   1   2   1   1   1   1   0   1   1   1   1   1   1   1   1   1   1   2   1   1   1   0   1   0   1   2   1   1   1   1   1   0   1   1   1   0   2   2   2   1   0   1   1   1   2   1   1   2   2   2   0   0   1   2   0   1   1   1   0   2   1   0   1   1   2   0   1   1   1   0   0   2   1   1   1   2   2   1   1   1   1   2   0   1   1   1   2   2   0   2   0   2   2   1   1   1   1   2   1   1   1   1   1   1   1   0   2   1   2   1   1   2   1   1   0   0   1   1   1   0   1   0   1   1   1   2   1   1   0   1   0   2   0   1   1   1   1   0   1   2   1   0   1   1   2   0   0   1   1   0   2   1   0   0   0   1   1   1   1   0   0   2   1   0   2   1   2   1   2   0   0   0   2   1   1   1   0   1   1   2
 MK-1-2                 1   1   1   0   2   1   1   2   2   2   0   2   1   1   1   1   0   0   1   1   1   2   0   1   1   1   0   1   1   0   1   1   1   1   1   1   1   2   1   1   1   0   1   0   1   2   1   1   0   1   1   1   0   1   2   0   2   2   2   1   0   1   0   1   2   1   1   2   2   2   0   0   1   2   0   1   1   1   0   2   1   0   1   1   2   0   1   1   1   0   0   2   0   1   1   2   2   1   1   1   1   2   0   2   2   1   2   2   0   2   1   2   2   1   1   2   1   2   1   1   1   1   1   1   1   0   2   1   2   1   1   1   1   1   0   1   1   1   2   0   1   1   1   1   1   1   1   1   0   1   0   2   0   1   1   1   1   0   1   2   1   0   1   2   2   0   0   0   1   0   2   2   1   0   0   1   1   1   1   0   0   2   1   0   2   2   2   1   2   0   0   0   2   1   1   1   0   1   2   2
 MK-1-3                 1   1   1   0   2   1   0   1   2   2   0   2   1   2   1   1   0   0   1   1   1   2   0   1   1   1   1   1   1   0   0   1   2   1   1   1   1   2   1   1   1   0   1   0   1   2   2   1   0   1   1   1   0   1   1   0   2   2   1   2   0   1   0   2   2   1   1   2   2   2   1   0   1   2   0   1   1   1   0   2   1   0   1   1   2   0   1   1   1   0   0   2   0   1   1   2   2   1   1   1   1   2   0   2   2   2   2   2   0   2   1   2   2   1   1   2   1   2   1   2   1   2   1   1   1   0   2   0   2   1   1   0   1   1   0   1   1   1   1   0   1   2   1   1   1   2   1   1   0   1   0   2   0   1   1   1   1   0   1   2   1   1   1   1   2   0   0   0   1   0   1   2   1   0   0   1   1   1   1   0   0   2   1   1   2   1   2   0   2   0   1   0   2   1   1   1   0   1   2   1
 MK-1-4                 1   1   1   0   2   1   0   1   1   2   0   2   1   2   1   1   0   1   1   1   1   2   0   2   1   1   2   1   1   0   0   1   2   1   1   0   2   2   1   1   1   0   1   0   1   2   2   1   0   0   1   2   0   1   1   0   1   2   0   2   0   1   0   2   1   1   1   2   2   2   1   1   1   2   1   1   1   0   0   2   2   1   1   1   1   0   1   1   0   1   0   2   0   1   1   1   1   1   0   1   1   2   0   1   2   2   2   2   0   2   1   2   2   1   1   2   1   2   1   2   1   2   1   2   1   0   2   0   2   1   1   0   1   1   0   1   1   1   0   0   1   1   1   1   1   2   1   1   0   1   0   2   1   2   1   1   1   0   1   2   0   1   1   2   2   0   0   0   1   0   0   2   1   0   0   1   0   1   1   1   1   2   1   1   2   1   2   0   2   0   1   0   2   1   1   1   1   1   2   1
 MK-1-5                 0   1   1   0   2   1   0   1   1   2   0   2   2   2   1   1   1   1   0   1   2   2   0   2   1   0   2   1   2   0   0   2   2   1   1   0   2   2   1   1   1   1   2   1   1   2   2   1   1   0   2   2   1   1   2   0   0   1   1   2   1   1   0   2   1   1   2   2   2   2   0   1   0   2   1   1   1   0   0   1   2   1   1   2   1   0   1   1   1   1   0   2   0   1   1   1   1   1   0   1   2   1   0   0   1   2   2   2   0   2   0   2   2   1   1   2   1   2   1   2   1   2   1   2   0   2   2   1   2   1   1   0   1   1   0   1   1   1   1   0   1   1   1   1   1   1   1   1   0   1   0   2   1   2   1   1   1   2   1   2   0   1   1   2   2   0   1   0   1   0   0   2   1   0   0   1   0   1   2   1   1   2   1   2   2   1   2   0   2   0   1   0   2   1   1   1   1   1   2   1
 MK-1-6                 0   1   1   0   2   2   0   1   1   2   0   1   2   2   2   1   1   1   0   1   2   2   0   1   1   1   2   1   2   0   0   2   2   1   2   0   2   2   1   1   1   1   2   1   1   2   1   1   2   0   2   2   1   1   2   0   0   1   1   0   1   2   0   2   1   1   2   1   2   1   0   1   0   2   1   1   1   0   1   2   2   0   1   2   1   0   1   1   1   1   1   2   1   1   1   1   1   1   0   1   2   1   1   0   1   2   2   2   0   2   0   2   2   1   1   2   1   1   1   2   1   2   1   2   1   1   2   1   2   2   1   0   0   1   0   1   0   1   1   1   1   1   1   1   1   1   1   1   1   2   1   2   1   2   1   1   1   2   1   2   0   1   1   2   1   0   1   0   1   1   0   2   0   0   0   1   0   1   2   1   1   2   0   2   2   1   2   0   1   1   1   0   2   1   1   1   1   1   2   1
 MK-1-7                 1   1   1   0   2   2   1   0   1   2   0   0   2   2   2   1   1   1   1   0   1   2   0   1   1   1   2   1   2   0   0   2   2   1   2   0   2   2   1   1   1   1   2   0   1   2   0   0   2   0   2   2   1   1   2   0   0   1   1   0   1   2   0   2   1   1   2   1   2   1   0   1   0   2   1   1   0   1   1   2   2   0   1   1   1   0   1   1   1   1   1   2   1   1   1   0   1   1   1   1   2   1   0   0   1   1   1   2   1   1   0   2   2   2   1   2   1   2   0   2   1   2   1   2   1   1   2   1   1   2   1   0   0   1   0   1   0   1   2   1   1   1   1   1   1   1   1   1   2   2   0   2   0   2   2   1   1   2   0   2   0   1   1   2   1   0   1   1   1   1   0   2   0   0   1   1   0   1   1   1   1   2   1   2   2   1   2   0   1   1   1   0   2   1   1   1   1   1   2   1
 MK-1-8                 1   1   2   0   2   1   1   0   1   2   1   0   2   2   2   1   0   1   1   0   1   2   0   1   1   1   1   2   2   1   0   2   2   1   1   1   2   2   1   1   1   1   2   0   1   2   0   0   2   0   2   1   1   1   2   0   0   2   1   0   1   2   0   2   1   1   2   1   2   1   0   1   1   2   2   1   0   1   1   2   2   0   1   1   2   0   0   1   1   0   1   2   1   1   1   0   2   1   1   1   1   1   0   0   1   2   1   1   1   1   0   2   1   1   1   2   1   1   0   2   1   2   1   1   1   1   2   1   2   2   1   0   0   1   0   1   1   1   1   1   1   1   1   1   1   1   1   1   2   2   0   2   1   2   2   1   1   1   1   2   0   1   1   2   1   1   2   1   2   1   0   1   0   1   1   0   0   1   1   1   1   2   2   2   2   1   2   0   1   1   2   0   2   1   1   1   1   1   2   1
 MK-1-9                 1   1   2   0   2   1   1   0   0   2   1   0   2   2   2   1   0   1   1   0   1   2   1   1   1   1   0   2   2   1   1   2   2   0   1   2   2   2   1   1   1   1   2   0   2   2   1   0   2   0   2   1   1   1   2   0   0   2   1   0   1   2   0   2   1   1   2   1   1   1   0   1   2   2   2   1   0   2   0   2   2   0   1   1   2   0   0   1   1   0   1   2   0   1   1   1   2   1   2   1   1   1   0   1   1   2   1   2   1   1   0   1   1   1   1   2   1   2   0   2   1   2   1   1   1   1   2   1   2   2   1   1   0   1   0   1   1   1   1   1   1   1   1   1   1   2   1   1   1   2   0   1   1   2   2   1   1   1   2   2   1   1   1   2   1   2   2   2   2   1   1   1   0   1   1   0   0   1   1   1   2   2   1   2   2   2   1   0   1   1   2   0   2   1   1   2   1   1   2   1
 MK-1-10                1   1   2   0   1   1   1   1   0   1   1   0   2   2   1   1   0   1   2   0   1   2   1   2   1   1   0   1   2   2   1   2   1   0   1   1   2   2   1   1   2   1   2   0   2   2   1   0   2   2   2   1   2   2   2   0   0   2   1   0   1   2   1   2   1   2   2   1   1   2   0   0   2   1   2   1   0   2   0   1   2   1   1   1   2   0   0   1   1   1   1   2   0   1   1   1   1   1   2   0   1   1   1   1   2   2   0   2   1   1   0   0   1   1   0   2   1   2   0   2   1   2   1   0   1   1   2   1   2   2   1   1   0   1   0   0   1   1   1   1   1   1   2   1   1   2   1   1   1   1   0   1   1   2   2   1   1   1   2   2   1   1   1   2   1   2   1   2   2   1   1   1   0   1   0   1   1   1   1   1   2   2   1   2   2   2   1   0   1   2   2   0   2   1   1   2   0   1   2   1
 MK-1-11                1   1   2   0   1   1   1   1   0   1   1   1   2   2   1   1   1   1   1   1   1   2   2   2   1   1   0   1   2   2   1   1   1   0   1   1   2   2   1   1   2   1   2   0   2   1   1   1   2   1   2   1   2   2   2   0   0   1   1   2   1   2   1   2   1   2   1   1   0   2   0   0   1   1   2   1   0   2   0   1   2   1   1   1   2   1   0   1   1   1   0   2   0   0   1   2   1   1   2   1   1   1   1   0   2   2   0   2   1   1   0   0   1   2   0   2   1   2   0   2   1   1   2   1   1   1   2   2   2   1   1   1   0   1   0   0   1   1   2   1   1   1   2   2   1   2   1   1   2   1   0   1   1   2   2   1   2   1   2   2   1   1   0   1   1   1   1   2   2   1   1   1   1   1   0   1   1   1   1   1   2   1   1   2   2   2   1   0   1   2   2   0   1   2   1   2   0   1   1   1
 MK-1-12                0   1   2   0   1   1   1   1   0   1   1   1   2   2   1   1   1   1   0   1   1   2   2   2   1   2   0   0   2   2   1   1   1   0   1   1   2   2   1   1   2   1   2   1   2   1   1   1   2   0   2   1   1   2   1   0   0   1   1   2   1   1   0   2   0   2   1   1   0   2   0   0   1   1   2   1   0   2   1   1   2   1   0   1   2   1   0   1   1   0   2   2   0   0   1   2   1   1   2   1   1   1   1   1   1   2   0   2   1   1   0   0   1   2   0   1   0   2   0   2   1   1   2   1   1   1   2   2   2   1   1   0   0   1   0   0   1   1   2   1   1   1   1   2   1   2   1   1   1   1   0   1   1   2   2   1   1   2   2   2   1   1   0   1   1   0   1   2   2   1   1   1   1   1   0   1   1   2   1   0   2   1   0   2   1   2   1   0   1   2   2   0   1   2   1   1   0   1   2   1
 MK-1-13                0   1   2   0   1   1   1   1   0   2   1   2   2   2   1   1   1   1   0   1   1   1   2   2   1   2   0   0   2   2   1   1   1   0   1   1   2   1   1   1   2   1   2   1   2   1   1   1   2   1   2   1   1   2   1   0   0   1   1   2   1   1   1   2   0   2   1   1   0   2   0   0   1   1   2   0   0   2   1   1   2   1   0   1   2   1   0   1   0   1   2   2   0   0   1   2   2   1   2   1   1   2   0   1   1   2   0   2   1   2   0   0   1   2   0   1   0   2   0   2   1   1   2   0   2   1   2   1   2   2   1   0   0   1   1   0   1   1   2   1   1   1   1   2   0   1   1   1   1   0   0   1   1   2   1   1   1   2   2   2   1   1   0   1   1   0   1   2   2   1   1   0   1   1   0   1   0   2   1   1   2   1   0   2   1   1   1   0   1   2   2   0   1   1   1   1   0   0   2   1
 MK-1-14                0   1   2   1   1   1   1   0   0   2   1   2   2   2   1   1   1   1   1   1   2   1   2   2   1   2   1   0   2   2   1   0   1   0   1   1   2   1   1   1   2   1   2   1   2   0   0   1   1   1   2   1   1   1   1   0   0   1   1   1   1   1   1   1   0   2   0   1   0   2   0   0   1   1   2   1   0   2   1   1   2   1   0   1   2   1   0   1   0   1   2   2   0   0   2   2   2   1   2   1   2   1   0   1   1   2   0   2   1   2   0   0   1   1   0   1   0   2   0   1   1   0   2   0   2   1   2   0   2   1   1   0   0   1   1   0   1   1   2   1   1   1   1   2   0   2   1   1   2   0   1   2   1   2   1   1   1   2   2   2   1   1   1   1   1   0   1   2   1   1   1   0   1   1   0   1   0   2   1   1   2   1   0   1   1   2   2   0   1   2   2   0   1   1   1   1   0   0   2   1
 MK-1-15                2   1   2   1   1   1   1   0   0   2   1   1   2   0   1   1   1   1   1   1   2   1   2   1   1   1   1   0   2   2   1   0   1   0   1   1   2   1   1   2   2   1   2   2   2   0   0   1   1   1   2   1   1   1   1   1   0   1   1   1   1   0   1   1   0   1   0   1   0   2   0   0   1   1   1   1   0   2   1   0   2   1   0   2   2   1   0   1   0   1   2   1   0   0   2   1   2   1   2   1   2   1   0   1   1   2   1   2   1   2   0   0   1   1   0   1   0   2   0   1   1   0   2   0   2   1   2   0   2   1   2   0   0   1   0   0   0   1   2   1   1   1   1   2   0   1   2   1   2   0   2   2   1   2   1   1   2   0   2   2   1   1   1   1   1   0   1   2   1   1   1   1   1   1   0   0   0   2   0   1   2   1   0   1   1   2   2   0   1   2   2   0   1   0   1   1   0   0   1   1
 MK-1-16                2   1   2   1   0   1   1   0   0   1   1   0   2   0   1   1   1   1   0   0   2   2   2   1   1   1   1   0   1   2   1   0   1   0   2   1   2   1   1   2   2   1   1   2   1   0   0   0   1   0   2   1   1   1   1   1   1   1   2   1   1   0   1   0   0   1   0   1   0   2   1   0   1   1   0   1   0   2   1   0   2   1   0   2   2   1   0   1   0   1   2   1   0   1   2   0   2   1   2   1   2   1   0   1   2   2   1   2   1   1   0   0   1   0   0   1   1   2   0   0   1   0   2   0   2   1   2   0   1   1   2   0   0   1   0   1   0   0   2   1   1   1   0   2   0   1   2   1   2   0   2   2   1   2   1   1   2   0   2   2   1   2   1   2   1   0   1   1   1   1   2   1   1   1   0   2   0   2   0   1   2   1   1   1   1   2   2   0   0   2   2   0   1   0   1   0   0   1   1   1
 MK-2-1                 2   1   1   1   1   2   1   1   1   1   0   2   2   0   1   1   1   0   2   0   0   0   1   1   1   1   1   1   1   2   2   1   1   1   0   1   2   1   1   1   1   2   1   1   2   1   1   2   1   2   0   0   1   1   1   0   1   1   1   2   1   2   1   1   1   0   2   1   1   1   1   0   1   1   1   1   1   1   1   1   1   1   1   1   0   1   0   1   1   1   0   2   2   2   2   2   1   1   1   1   1   0   2   1   1   1   0   1   1   1   1   1   1   2   1   2   1   1   2   2   1   1   1   0   1   1   2   1   1   1   1   1   1   1   2   0   1   2   1   1   0   2   2   2   1   0   1   1   1   0   1   0   2   1   2   1   2   1   1   1   0   1   0   2   1   1   1   1   1   1   2   1   2   0   0   2   1   0   1   1   1   2   0   0   0   1   1   2   1   1   1   1   1   1   1   1   1   2   0   1
 MK-2-2                 2   1   1   1   1   2   1   2   2   0   0   2   0   0   1   1   0   0   1   0   1   1   1   1   1   1   2   1   1   2   2   1   1   1   0   1   2   1   1   1   1   2   1   1   2   1   1   2   1   1   0   0   1   1   1   0   1   1   0   1   1   2   1   1   1   0   2   1   1   1   1   0   0   1   0   1   1   1   1   1   2   1   1   1   1   1   0   0   1   1   1   2   2   2   2   2   1   1   1   1   1   0   2   1   1   1   0   1   1   1   1   0   1   2   1   1   1   1   1   2   1   1   1   0   1   1   2   0   1   1   1   2   0   1   2   0   1   2   1   1   1   2   2   2   1   0   1   1   1   0   2   1   2   1   2   1   2   1   0   1   0   1   0   1   1   1   1   1   1   1   1   1   2   0   1   2   1   0   1   2   1   2   0   0   0   1   1   2   1   2   1   1   1   1   1   1   1   2   0   1
 MK-2-3                 2   1   1   1   1   2   0   1   2   0   0   2   0   0   1   1   0   1   1   0   0   1   2   1   1   1   2   2   1   2   2   1   1   1   0   1   2   1   1   1   1   2   1   1   2   1   1   2   1   1   0   0   1   1   1   0   1   2   0   1   0   2   1   1   1   0   1   0   1   1   1   0   0   1   0   1   1   1   1   1   2   1   1   1   1   1   1   0   1   1   1   2   2   2   1   2   1   1   1   1   1   0   2   1   1   0   0   1   1   1   1   1   1   2   1   1   1   2   1   2   1   1   1   1   1   2   2   1   1   1   1   2   0   1   2   0   2   2   1   1   1   2   1   2   1   0   1   1   1   0   2   1   2   1   1   1   1   1   0   1   0   1   0   2   1   1   1   1   1   1   1   1   2   0   1   2   1   0   0   2   1   2   0   0   0   1   1   2   0   2   1   1   2   1   1   1   1   2   0   1
 MK-2-4                 2   1   1   1   1   2   0   1   1   0   1   2   0   0   2   1   0   0   1   0   0   1   2   0   1   1   2   2   1   2   2   2   1   1   1   1   2   1   1   1   1   2   2   2   2   1   1   2   2   1   0   1   1   1   1   0   1   2   0   1   0   1   1   1   2   0   0   0   1   1   1   0   0   0   0   0   1   1   2   1   2   1   1   1   1   1   1   0   1   1   2   1   2   2   2   2   1   1   2   1   2   0   2   1   1   0   1   1   1   1   1   1   0   2   0   1   1   2   1   2   1   1   2   1   2   2   2   1   1   1   1   2   0   1   1   0   1   2   1   1   1   2   1   2   1   0   1   1   1   0   2   1   2   1   1   1   1   1   0   2   0   1   1   2   1   0   1   1   1   1   1   1   1   0   1   1   2   0   0   2   1   2   0   0   0   1   2   2   1   2   1   1   2   1   1   1   1   2   0   1
 MK-2-5                 2   1   1   1   2   2   0   0   1   0   1   1   0   0   1   1   1   0   1   0   0   1   2   0   1   1   2   2   2   2   2   2   1   1   1   1   2   1   0   1   1   1   2   2   2   1   1   2   2   1   0   0   1   1   1   0   1   2   0   0   0   1   0   1   2   0   0   0   1   1   1   1   0   0   0   0   1   1   2   0   2   1   1   1   1   1   2   0   1   1   2   1   2   2   2   2   1   1   1   1   2   0   2   1   1   0   1   0   1   1   1   1   1   2   1   1   1   2   1   1   1   1   2   1   2   2   2   1   1   1   1   2   0   1   1   1   1   2   1   1   1   0   1   1   1   1   1   2   1   0   1   1   2   1   0   1   1   1   0   2   0   1   0   1   2   0   1   1   1   1   2   1   1   0   1   1   2   0   0   1   0   2   0   0   0   1   1   2   1   2   0   1   2   1   0   2   1   2   0   1
 MK-2-6                 2   0   1   1   2   2   0   0   1   1   1   1   0   0   1   0   1   0   1   0   0   0   1   0   1   1   1   2   2   2   2   1   1   1   1   1   2   1   0   1   1   1   0   2   2   1   1   2   2   1   0   0   1   2   1   0   0   2   1   0   0   1   0   1   2   0   0   0   1   1   1   0   0   0   0   1   1   1   2   0   2   1   1   0   1   0   2   0   1   1   2   1   2   2   2   2   0   1   1   1   2   0   2   1   0   0   1   0   1   0   1   1   1   2   1   1   1   2   1   1   1   1   2   1   1   1   2   1   0   1   1   2   0   1   1   1   1   2   1   1   1   0   1   0   1   1   1   2   1   1   1   0   1   2   0   0   1   1   1   2   1   1   0   1   2   0   1   1   2   1   2   0   1   0   1   1   2   0   1   1   0   2   0   0   0   1   1   2   1   2   0   1   1   1   1   2   1   1   1   1
 MK-2-7                 2   0   1   1   1   2   0   0   1   1   0   1   0   0   1   0   1   0   1   0   0   0   2   0   1   1   1   2   2   2   2   1   2   2   1   1   1   1   0   1   1   1   0   2   2   1   1   1   2   1   0   0   1   2   1   0   0   2   2   0   1   1   0   2   1   0   0   0   1   1   1   0   0   0   0   1   1   1   2   0   2   0   1   0   1   0   2   0   1   0   1   0   1   1   2   2   0   2   1   1   2   0   2   1   0   0   1   0   1   0   1   1   1   1   2   1   1   2   1   1   1   0   2   1   1   1   2   1   0   1   1   2   2   1   1   1   1   1   1   1   1   1   1   0   1   1   1   2   1   1   1   0   1   2   0   0   1   1   1   2   0   1   0   1   2   0   1   1   2   1   1   0   1   0   1   1   2   0   1   1   0   2   0   0   0   1   1   2   1   2   0   1   1   1   0   2   1   1   2   1
 MK-2-8                 2   1   1   1   1   2   0   0   1   1   0   0   0   0   1   0   1   0   1   0   1   0   2   0   1   1   0   2   2   1   1   1   2   2   1   1   1   1   0   1   1   1   0   2   2   1   1   1   2   1   0   0   0   2   1   0   0   2   2   1   1   1   0   2   1   0   0   1   0   0   1   1   0   0   0   1   1   1   2   0   2   0   1   0   0   1   2   0   1   0   1   0   1   1   1   1   0   2   1   1   2   1   1   1   0   0   0   1   1   0   0   1   1   1   1   1   1   1   2   1   2   0   2   1   1   1   1   1   0   1   1   2   2   1   1   1   1   2   1   2   2   1   1   0   1   1   1   2   1   1   1   0   1   1   0   0   1   1   2   2   0   1   0   1   2   0   1   1   2   2   1   0   1   0   1   1   2   1   0   2   1   1   0   0   0   1   0   2   0   2   0   1   1   1   0   1   1   1   2   1
 MK-2-9                 2   1   1   1   1   0   0   1   1   1   0   0   0   0   1   0   1   0   1   0   0   1   2   1   1   1   1   2   2   1   1   1   2   1   0   1   1   1   0   0   1   2   0   2   2   1   1   1   2   2   0   0   0   2   1   1   0   2   2   1   1   1   0   2   1   0   0   2   0   0   1   1   0   0   0   2   1   2   2   0   2   1   1   0   0   0   2   0   1   0   1   1   1   1   1   1   0   2   1   1   2   1   1   1   0   1   0   1   1   0   0   1   1   1   1   1   1   1   2   1   2   0   1   1   1   1   1   1   0   1   1   2   2   1   0   1   2   1   2   2   2   1   1   1   2   1   1   2   1   1   1   0   1   1   0   0   1   1   2   2   0   1   1   1   2   0   0   1   2   2   1   0   1   0   1   0   2   1   0   1   1   1   0   1   0   1   0   2   0   2   0   1   1   1   0   1   0   1   2   1
 MK-2-10                2   1   0   2   1   0   0   1   1   1   0   0   0   0   1   0   1   0   1   0   1   1   2   1   1   1   1   2   1   1   1   1   2   2   0   2   1   1   1   0   1   2   0   2   1   1   1   1   2   2   1   0   0   2   1   1   1   1   2   1   1   1   0   2   0   0   0   2   0   0   2   1   1   0   0   2   1   2   2   0   2   1   1   0   1   0   2   0   1   0   1   0   1   1   1   1   0   2   2   1   2   1   1   1   0   0   0   1   1   0   0   0   0   1   1   1   1   1   1   1   2   0   1   1   1   0   1   1   0   2   1   1   2   1   1   1   2   1   2   1   2   2   0   1   2   0   1   2   1   1   1   0   1   1   0   0   1   1   2   1   0   1   1   1   1   0   0   2   1   2   1   1   1   0   1   2   2   1   1   1   2   1   0   1   0   1   0   2   0   2   0   1   1   1   0   1   1   1   2   1
 MK-2-11                1   1   0   1   1   1   0   1   0   2   0   1   0   0   1   0   1   0   1   1   1   1   1   0   1   1   1   2   1   0   1   1   2   2   1   1   1   1   2   0   0   2   0   2   1   1   1   1   2   2   1   1   1   2   1   1   1   1   2   1   1   1   0   2   1   0   0   2   0   0   2   2   1   1   0   2   1   1   2   0   2   1   1   0   1   0   2   0   1   1   1   0   1   2   1   1   1   2   1   0   2   1   1   2   0   0   1   1   1   0   1   0   1   1   1   1   1   0   1   2   2   0   1   1   1   0   1   1   0   2   1   1   1   1   1   1   2   1   2   1   2   2   0   1   2   0   1   2   2   1   1   0   1   2   0   0   1   1   2   1   0   1   1   0   1   0   1   2   1   2   1   1   1   0   2   2   2   1   1   1   1   1   0   1   0   1   1   2   0   2   0   1   1   1   1   0   1   1   2   1
 MK-2-12                0   1   0   1   1   1   0   1   0   2   0   1   0   0   2   1   1   0   1   1   0   1   1   0   0   1   1   2   1   0   1   1   2   2   2   1   1   1   2   0   1   2   0   2   1   1   2   1   2   1   1   1   1   2   1   1   1   1   1   1   1   1   0   1   1   1   0   2   0   1   2   2   1   1   0   2   1   0   2   0   2   0   1   0   1   0   2   0   1   1   1   0   1   2   1   1   1   2   1   0   2   0   1   2   0   0   0   1   1   0   1   2   1   1   1   1   1   2   0   1   2   0   1   1   1   0   1   1   0   2   1   1   1   2   1   0   2   1   2   1   1   2   0   1   2   0   1   2   2   1   1   0   1   2   1   0   1   2   2   1   0   1   1   1   1   0   1   2   1   2   1   1   1   0   2   2   2   1   1   0   1   1   1   1   0   1   1   2   0   1   0   1   1   1   1   0   1   1   2   1
 MK-2-13                0   1   1   2   1   0   0   1   0   2   0   1   0   0   2   1   1   0   1   1   0   1   1   0   0   2   1   2   1   1   1   0   2   0   2   1   2   1   1   0   1   2   0   2   1   1   2   0   2   1   0   2   1   2   1   1   1   1   1   1   1   1   0   1   1   1   0   2   0   1   2   2   1   1   0   2   0   0   1   0   2   0   1   0   1   0   2   1   1   1   1   0   1   2   1   1   1   2   1   0   2   1   1   2   0   0   0   1   1   0   1   2   1   1   1   1   2   2   0   0   1   1   2   1   1   0   1   0   0   2   1   1   1   1   1   0   1   1   2   1   1   2   1   1   2   1   1   2   2   1   1   0   1   2   1   0   0   2   2   1   0   1   1   1   1   0   1   2   1   2   1   1   1   0   1   2   1   2   0   0   1   1   1   1   0   1   1   1   0   1   0   1   1   1   1   0   1   1   1   1
 MK-2-14                1   1   1   2   1   0   0   1   0   2   1   1   0   0   2   1   1   0   0   1   0   1   1   1   1   2   1   2   0   1   1   0   2   0   2   1   2   1   1   0   1   2   0   2   1   1   2   0   2   1   0   2   1   2   1   1   0   0   1   1   1   1   0   1   1   1   0   2   0   1   2   2   1   1   0   2   0   0   1   0   2   1   2   0   1   1   2   1   1   1   1   0   1   2   2   1   1   2   1   1   1   1   1   2   0   0   1   1   1   0   1   2   1   1   1   1   1   2   0   0   1   2   2   2   2   0   1   0   0   2   1   1   1   1   1   1   1   1   2   2   1   2   1   1   2   1   1   1   1   2   1   0   1   2   1   1   0   2   2   2   1   1   1   1   1   0   1   2   1   2   1   1   1   1   1   2   1   2   0   1   1   1   1   1   0   1   1   1   0   2   0   0   1   1   1   0   1   1   1   0
 MK-2-15                1   1   1   2   1   0   0   1   0   2   1   2   0   0   2   1   1   0   0   1   0   1   0   2   1   2   0   2   0   1   0   0   2   0   2   1   1   1   1   1   1   1   0   1   2   1   2   0   2   1   0   2   1   2   1   1   0   0   1   1   1   1   0   1   1   0   0   2   0   1   2   2   1   2   0   2   0   0   1   0   1   1   2   1   1   1   2   1   1   1   1   0   1   2   2   1   0   2   1   2   1   1   0   1   0   0   1   1   1   0   1   1   1   1   1   1   1   2   0   0   0   2   2   2   2   0   2   0   0   2   1   1   1   1   1   1   1   1   2   2   1   2   1   2   2   1   1   1   1   2   1   0   1   2   1   1   0   2   2   2   1   1   0   1   1   1   1   2   1   2   2   1   1   1   1   2   1   2   0   1   1   1   1   1   0   1   1   2   0   2   0   0   1   1   1   0   1   0   1   0
 MK-2-16                1   1   1   2   1   0   0   0   0   2   1   2   0   0   2   1   1   0   1   1   0   2   1   1   1   2   0   2   0   1   0   0   2   0   2   2   1   1   1   1   1   1   1   1   2   1   2   0   2   1   0   2   1   2   1   1   0   0   1   1   1   1   0   1   1   0   1   2   0   1   2   2   1   2   0   2   0   0   0   1   1   1   2   1   1   1   1   1   1   2   1   0   1   2   2   1   1   2   1   2   1   1   0   0   0   0   1   1   2   1   1   1   1   1   1   1   1   1   1   0   1   1   2   2   2   0   1   0   0   2   1   1   1   1   2   1   2   1   1   2   1   2   0   1   2   1   1   0   1   2   0   0   2   2   2   1   0   2   2   2   1   1   0   1   1   1   1   2   1   1   2   2   0   0   1   1   2   1   0   2   1   1   2   1   0   0   1   2   0   2   0   0   1   1   1   0   1   0   0   0
 MK-3-1                 1   1   1   1   1   0   2   1   1   1   2   0   2   1   1   1   1   1   1   1   1   1   1   1   2   1   2   1   2   0   1   1   0   1   1   0   0   1   0   2   1   1   1   1   2   1   1   1   2   1   2   0   2   2   0   1   1   1   1   1   1   1   1   1   1   2   2   1   2   0   0   1   1   1   2   1   1   1   2   1   0   0   2   2   1   2   1   0   2   2   1   2   1   2   1   0   1   2   2   1   1   1   0   2   1   1   1   2   1   2   1   2   1   0   2   2   0   1   1   0   0   0   1   0   1   1   2   1   1   0   0   1   0   0   0   1   2   0   1   1   0   2   1   2   2   0   0   2   1   1   1   2   1   1   0   1   2   2   1   1   0   1   1   1   0   1   2   1   0   2   2   1   1   1   2   2   2   1   1   0   0   1   1   0   1   2   1   2   0   1   0   2   2   0   1   0   1   1   1   2
 MK-3-2                 1   1   1   1   1   0   2   1   1   0   2   0   2   1   1   1   1   0   1   1   1   1   1   1   2   1   2   1   2   0   1   1   0   1   1   0   0   1   0   2   1   1   1   1   2   1   0   1   2   1   2   0   2   2   0   1   1   1   1   1   1   2   1   1   1   1   2   1   2   0   0   1   2   1   2   2   1   1   1   1   0   1   2   2   1   2   1   0   2   2   1   2   1   2   1   0   1   2   2   2   1   2   0   2   1   0   0   2   1   2   0   2   1   0   2   2   1   0   1   0   0   0   2   0   1   1   2   1   1   0   0   1   0   0   0   0   2   0   2   1   0   1   0   2   1   0   0   2   2   1   1   2   1   1   1   1   2   2   2   2   0   1   1   2   0   1   2   2   0   2   1   1   1   1   2   2   1   1   1   1   0   1   1   1   1   2   2   2   0   1   0   1   2   0   1   0   1   1   1   2
 MK-3-3                 1   1   1   1   1   1   2   1   1   0   2   0   2   1   1   1   1   0   1   2   1   1   2   1   2   1   2   0   2   1   1   0   1   1   1   0   0   1   0   2   0   2   1   1   1   1   0   1   2   1   2   0   2   2   0   1   1   1   2   2   1   2   1   1   1   2   2   1   2   0   0   1   2   1   2   1   1   1   1   1   0   1   2   2   1   2   1   0   2   2   1   2   1   2   1   0   1   2   2   2   0   2   0   1   2   0   0   2   0   2   0   2   1   0   1   2   1   0   1   0   0   0   2   0   2   2   2   1   0   1   0   1   0   0   0   0   2   0   2   1   0   1   0   1   1   0   0   1   1   1   1   2   1   1   1   1   2   2   1   1   0   1   1   2   0   1   1   2   0   2   1   1   1   1   1   2   1   1   1   1   0   1   1   1   1   2   2   2   1   2   0   1   2   2   0   0   1   2   1   2
 MK-3-4                 1   0   1   1   1   1   2   0   1   0   2   1   2   0   1   1   1   0   1   2   1   1   2   1   2   1   1   0   2   1   1   1   1   1   1   0   0   2   0   2   0   2   1   1   2   1   0   0   2   1   1   0   2   2   0   0   1   1   2   2   1   2   1   1   1   2   2   1   2   0   0   1   2   1   1   1   1   1   1   1   1   1   2   2   1   1   1   0   2   2   1   2   1   2   1   0   1   2   2   2   0   2   0   1   2   0   0   2   0   2   0   2   1   0   0   1   1   0   0   0   0   0   2   0   2   2   2   0   0   1   0   1   0   0   0   1   2   0   2   0   0   1   0   1   1   0   0   1   1   1   1   2   1   1   1   1   2   2   2   1   0   1   0   2   0   1   1   2   0   2   1   1   0   1   1   1   1   1   1   1   0   1   1   1   1   2   2   1   1   2   0   1   1   2   0   0   1   2   1   2
 MK-3-5                 1   0   1   1   1   2   1   0   2   0   1   2   1   0   1   1   1   0   2   2   1   2   2   1   2   1   0   1   1   1   1   1   1   1   2   1   0   2   0   2   0   2   1   1   2   2   0   0   2   1   1   0   1   2   1   0   1   2   2   1   1   2   2   1   1   2   2   1   2   0   0   0   2   1   1   0   1   1   1   1   0   1   1   2   0   1   0   0   0   2   1   2   1   2   1   0   1   2   2   2   0   2   0   1   2   0   1   2   1   2   0   2   2   1   0   1   0   1   0   0   0   1   2   0   2   2   2   0   0   1   0   1   0   0   0   1   1   0   2   0   1   1   0   1   1   0   0   1   1   1   0   2   0   1   1   1   1   1   2   1   0   1   0   2   0   1   1   2   0   1   1   1   0   1   1   1   1   1   1   1   0   1   1   1   1   2   2   1   1   2   0   1   1   2   0   0   0   2   1   2
 MK-3-6                 0   0   1   1   1   0   1   0   2   0   0   2   1   1   1   1   1   0   2   2   1   1   2   0   2   1   0   1   1   1   1   1   1   1   2   0   0   2   0   2   1   1   1   1   2   2   0   0   2   1   1   0   1   2   1   0   1   2   2   1   1   1   2   1   1   2   2   1   2   1   0   0   2   1   1   0   1   2   1   1   0   2   1   2   1   1   0   0   0   2   2   1   1   2   1   1   1   1   2   2   0   2   0   1   2   0   0   2   2   2   0   2   1   1   0   1   0   1   0   0   0   1   2   0   1   2   1   1   0   1   0   1   0   0   0   1   1   0   2   0   1   1   1   1   1   1   0   0   0   1   0   2   0   1   0   1   1   1   2   1   0   1   0   2   1   2   1   2   0   1   1   1   0   0   1   1   1   1   1   1   0   1   1   1   2   2   2   1   1   2   0   1   1   2   0   1   0   1   0   2
 MK-3-7                 0   0   1   1   1   0   2   1   2   0   0   1   0   1   0   2   1   0   2   2   1   2   0   0   2   1   0   1   1   1   1   1   1   1   1   0   0   2   0   2   1   1   1   2   1   2   0   0   2   1   1   0   1   1   1   1   1   2   2   2   1   1   2   1   0   2   2   2   2   1   0   0   1   1   1   0   1   2   1   1   0   1   1   2   1   1   2   0   0   2   2   1   1   2   1   1   1   1   2   2   0   2   1   1   2   0   0   2   2   2   0   2   1   0   0   2   1   1   0   1   0   2   2   0   2   2   1   1   1   1   0   1   0   0   0   1   1   0   0   0   1   1   1   2   1   1   0   0   0   0   0   2   0   1   1   1   1   1   2   1   0   1   0   1   1   2   1   2   0   1   1   2   1   0   1   1   2   1   1   1   0   0   1   1   2   2   2   1   1   2   0   1   1   1   0   1   1   1   1   2
 MK-3-8                 0   0   1   1   1   0   2   1   2   0   0   1   0   2   0   2   0   0   2   2   1   2   0   1   2   1   0   1   1   1   1   1   1   1   2   0   1   2   1   2   1   1   1   2   1   1   0   0   1   1   1   1   0   1   1   1   1   2   2   2   1   1   2   1   1   2   2   2   2   1   0   0   1   1   1   0   1   2   1   1   0   1   2   2   1   0   1   0   0   2   2   1   1   2   1   1   1   1   2   2   0   1   1   2   1   1   0   2   2   2   0   2   1   0   0   2   1   1   0   1   0   2   2   0   2   1   1   1   1   1   0   1   0   1   0   0   1   0   0   0   2   1   1   2   2   1   0   0   0   1   0   2   0   1   1   1   1   1   2   1   0   1   0   0   1   1   1   2   0   1   1   2   1   0   1   1   2   1   1   1   0   0   1   2   2   2   2   1   1   1   0   1   1   1   0   1   1   1   2   2
 MK-3-9                 0   0   1   1   1   0   1   1   2   0   0   0   0   2   0   2   0   0   1   2   1   2   0   1   1   1   0   1   2   1   2   1   1   2   2   0   2   2   1   1   1   1   1   2   1   1   1   0   1   1   1   1   0   2   1   1   1   1   2   2   1   1   2   1   1   2   2   2   2   1   0   0   1   1   2   0   1   2   1   1   0   1   1   1   1   0   1   0   0   2   1   2   1   2   1   1   1   0   2   2   0   0   1   2   2   1   0   2   2   2   0   2   0   0   0   2   1   1   1   1   0   2   2   0   2   2   1   1   1   1   0   1   0   1   0   0   1   0   0   0   2   1   1   2   0   1   0   0   0   0   0   2   1   1   1   1   1   1   2   1   0   1   0   0   1   1   1   2   0   1   1   2   1   0   1   1   2   0   1   0   0   0   2   2   2   2   2   1   0   1   0   1   1   1   0   1   1   1   2   2
 MK-3-10                0   0   2   1   0   0   1   1   2   1   0   0   1   2   0   2   0   0   1   2   1   2   0   1   1   1   0   1   1   1   2   1   1   2   1   0   2   2   1   1   1   1   1   2   1   1   1   0   1   0   2   2   0   2   1   0   1   1   2   2   1   1   2   1   1   2   2   2   2   1   0   0   1   1   2   0   1   2   1   1   0   1   1   1   2   0   1   0   1   2   1   2   1   2   1   1   1   0   2   2   0   0   1   2   1   1   0   2   2   2   0   2   0   0   0   2   1   1   1   1   0   2   2   2   2   2   1   1   1   0   0   1   0   1   1   0   1   0   0   0   2   1   1   2   1   1   0   0   0   1   0   2   1   1   2   1   1   1   2   1   1   1   1   0   1   0   1   2   0   1   1   2   1   0   1   1   2   1   1   0   0   0   2   2   2   2   2   1   0   2   1   1   1   1   0   1   1   1   2   2
 MK-3-11                0   0   2   1   0   0   1   1   2   1   0   0   1   1   0   2   1   0   1   2   2   2   0   1   1   1   0   1   1   1   2   1   1   2   1   0   2   2   0   1   1   1   1   2   1   0   1   0   1   0   2   2   0   1   1   0   2   1   1   2   1   1   1   1   1   2   2   2   2   1   0   0   1   1   1   0   1   2   1   2   0   1   1   1   2   0   1   0   1   2   1   2   1   2   1   1   1   0   1   2   1   0   1   2   1   1   1   2   1   2   0   1   0   0   0   2   1   1   2   1   0   2   2   2   2   2   1   1   1   0   1   2   1   1   1   0   1   0   0   0   2   1   2   1   1   1   1   1   0   1   0   2   2   1   2   1   2   1   2   1   1   1   1   0   1   0   1   2   0   1   1   2   1   0   1   1   2   1   2   1   0   2   2   2   2   2   2   1   0   2   1   2   2   1   0   1   1   1   2   2
 MK-3-12                0   0   2   2   0   1   1   1   2   2   0   0   1   1   1   2   0   0   1   2   2   2   0   1   2   1   0   0   1   0   2   1   1   2   1   0   2   2   0   1   1   1   1   2   1   1   1   1   1   0   1   2   1   1   1   0   2   1   2   2   1   2   1   1   1   2   2   1   2   1   0   0   1   0   1   0   1   2   1   2   1   1   1   1   1   1   1   1   1   2   1   2   1   1   1   1   1   0   1   2   1   0   1   2   1   1   1   2   1   2   0   1   0   0   0   1   1   1   2   2   0   2   1   2   2   1   1   1   1   0   1   2   1   1   1   0   1   0   0   0   2   1   2   1   1   1   1   1   1   1   0   2   2   2   2   1   2   1   2   2   0   0   1   0   1   0   1   2   0   1   1   2   1   0   1   2   2   1   2   1   0   1   2   2   2   2   1   0   0   2   1   2   2   1   1   1   1   1   2   2
 MK-3-13                0   2   1   1   0   1   1   1   2   2   1   1   1   1   1   2   0   0   1   2   1   2   0   2   2   1   1   0   2   0   1   1   1   2   0   0   2   2   1   1   1   0   1   2   1   1   1   1   1   0   1   2   1   1   1   1   2   1   2   1   1   2   1   2   1   2   2   1   2   1   1   1   1   0   1   0   1   2   0   2   1   0   1   1   1   1   1   1   1   2   1   1   1   1   1   1   1   0   1   2   1   0   1   1   1   1   1   2   1   2   1   1   0   1   0   0   1   1   2   2   0   2   1   1   2   1   1   1   0   0   1   1   1   2   1   0   1   0   0   0   2   1   1   1   1   0   1   1   1   1   0   2   2   2   2   0   2   1   2   2   0   1   1   0   1   0   1   1   0   1   1   2   1   1   1   2   1   1   2   2   2   1   1   2   1   2   1   0   0   2   1   2   2   1   1   1   1   1   2   2
 MK-3-14                0   1   1   0   1   1   1   1   2   1   1   1   1   1   1   2   2   0   2   1   1   2   0   2   1   1   1   0   1   1   1   1   1   2   0   0   2   2   1   1   1   0   1   2   1   1   0   1   1   0   1   2   1   1   2   1   2   1   2   1   1   2   1   1   1   2   1   1   2   1   2   1   1   0   1   0   2   2   0   2   1   0   1   0   1   1   1   1   1   2   1   1   1   1   1   1   1   1   2   1   1   0   1   1   1   1   1   2   1   2   1   1   0   1   0   0   1   0   2   1   0   2   1   1   1   1   1   1   0   0   1   1   1   2   1   0   1   1   2   0   1   1   1   1   1   1   1   1   1   0   0   2   2   2   2   1   2   1   2   2   0   1   1   1   1   0   1   1   1   0   2   2   1   1   0   1   1   1   2   2   1   1   1   2   1   2   1   0   0   2   1   2   1   1   2   0   1   1   2   2
 MK-3-15                0   1   1   0   2   1   1   1   2   1   1   1   1   1   1   2   0   0   2   1   1   1   1   2   0   1   1   0   1   1   0   1   1   2   0   1   1   2   2   1   1   1   1   1   1   1   0   0   1   1   1   2   0   1   2   1   2   1   2   0   1   2   1   1   1   2   1   1   2   1   2   1   1   0   1   1   1   2   0   2   1   1   0   0   1   1   1   0   1   2   1   1   1   1   1   1   1   1   2   1   1   0   1   1   1   1   2   2   0   1   1   1   0   1   0   0   1   0   1   1   0   2   1   1   1   1   1   1   1   0   1   2   1   2   1   0   1   2   2   0   1   1   1   1   1   1   1   2   1   1   0   1   2   2   2   1   2   1   2   2   0   1   1   1   1   0   1   1   1   0   1   2   1   2   0   1   1   1   2   2   1   0   1   2   1   2   0   0   0   2   1   1   2   0   2   0   1   0   2   2
 MK-3-16                0   1   1   0   2   1   1   2   2   0   1   1   1   1   1   2   0   0   2   1   1   1   1   2   0   1   1   0   1   1   0   1   1   2   0   1   1   2   2   1   0   1   1   2   1   1   0   0   1   1   1   2   0   1   1   1   2   1   2   0   1   2   1   1   1   2   1   1   2   1   2   1   1   0   1   1   1   2   0   1   0   1   1   0   1   1   0   0   0   2   1   2   1   1   1   1   1   1   2   1   1   0   1   1   1   1   1   2   0   1   1   1   0   1   0   0   0   0   1   1   0   2   1   1   1   1   1   0   1   0   1   2   1   2   1   0   1   2   2   0   2   1   0   1   1   1   1   2   1   1   0   1   2   2   2   1   1   1   2   1   0   1   1   1   1   0   1   1   1   0   1   1   1   2   0   1   1   1   2   2   1   0   1   2   1   2   0   0   1   2   0   1   2   1   2   0   1   0   2   2
 MK-4-1                 1   1   1   2   1   0   1   2   2   1   0   1   2   1   1   1   1   0   1   1   1   1   0   1   1   1   2   1   0   0   1   1   2   0   1   1   0   1   1   1   1   0   1   0   0   0   1   1   1   0   1   2   1   2   2   2   1   2   1   0   1   1   0   2   1   1   2   1   1   1   0   1   1   2   0   1   1   1   1   1   0   0   1   1   1   1   2   0   0   2   1   2   0   1   1   1   0   1   2   1   1   0   1   1   1   1   2   1   2   1   1   1   0   2   1   1   1   1   0   0   1   2   0   0   1   2   0   0   2   2   1   1   1   1   1   1   2   1   0   1   1   2   0   2   2   1   0   1   2   1   1   2   2   1   2   0   1   0   0   1   0   1   1   2   1   0   1   1   1   1   1   2   0   1   2   1   1   1   0   0   0   0   0   0   1   1   0   0   2   0   0   0   2   1   1   1   0   1   2   0
 MK-4-2                 1   1   0   2   1   0   1   2   2   1   0   2   1   1   1   1   0   1   1   1   1   1   0   0   1   1   1   1   0   0   2   1   2   0   1   1   1   0   1   1   1   0   1   0   0   0   1   1   1   0   1   2   1   2   2   2   1   2   1   0   1   1   1   2   0   1   2   1   0   1   0   1   1   2   0   1   1   1   1   1   0   0   1   1   1   1   2   0   0   1   2   2   0   1   1   1   0   1   2   1   1   0   1   1   1   1   2   1   2   1   0   1   1   1   1   1   2   1   0   0   1   2   0   0   1   1   0   0   2   2   1   1   1   1   1   1   2   1   1   1   1   1   1   1   2   0   1   1   1   1   0   2   2   1   1   0   1   0   0   1   0   1   1   2   1   0   1   2   1   1   1   2   0   1   2   1   1   1   0   0   1   0   1   0   1   0   0   1   2   1   0   0   2   1   1   1   0   1   2   1
 MK-4-3                 1   1   0   2   1   0   1   2   2   1   0   2   1   0   1   1   0   1   2   1   1   2   1   0   0   1   1   1   0   0   2   1   2   0   1   1   1   0   1   1   1   0   1   0   0   0   1   1   1   1   1   2   2   2   2   2   1   2   1   0   1   1   1   2   0   1   1   1   0   2   0   1   1   2   0   1   1   1   1   1   0   0   0   1   1   1   2   0   0   1   2   2   0   1   1   1   0   1   2   1   1   0   1   1   1   1   2   1   2   2   0   1   1   0   1   1   2   1   0   0   1   0   0   0   1   1   0   0   1   2   1   1   1   1   2   0   1   1   1   1   1   1   1   1   2   0   1   1   1   1   0   2   2   1   1   0   1   0   0   1   0   1   1   2   1   0   0   2   1   0   1   2   0   0   2   1   1   1   0   1   1   0   1   1   2   0   0   1   2   1   0   0   2   0   1   1   0   1   2   1
 MK-4-4                 1   1   0   1   0   0   1   1   2   2   0   2   1   0   1   1   0   1   2   1   1   1   1   0   0   1   1   0   0   0   2   1   2   0   1   1   1   0   1   1   1   0   1   0   1   0   0   1   0   1   1   2   2   2   2   2   1   2   1   0   0   1   1   2   0   1   1   1   0   2   0   1   1   2   0   1   0   1   1   1   1   0   1   1   1   1   2   0   0   1   2   2   0   1   1   1   0   1   2   1   1   0   1   2   1   1   2   1   2   0   0   1   1   1   1   1   2   1   0   0   0   0   0   1   1   1   0   0   1   2   1   2   1   1   2   0   1   0   1   1   1   1   1   1   1   0   1   0   0   1   0   2   1   1   2   0   1   1   1   1   0   1   1   2   1   0   0   2   1   0   1   2   0   0   2   1   1   1   0   1   2   0   1   1   2   0   0   1   2   1   0   0   2   0   1   1   1   2   2   1
 MK-4-5                 1   1   0   1   0   0   1   0   2   1   0   2   1   0   1   1   1   1   2   1   1   1   1   0   0   1   1   1   0   1   2   1   2   0   2   1   1   0   1   1   2   0   1   0   1   0   1   1   0   1   2   2   1   2   1   2   1   2   1   2   0   2   1   1   0   1   2   1   0   2   0   1   1   2   0   1   0   1   1   1   1   0   1   1   1   1   1   0   0   1   2   2   0   1   1   0   0   1   2   1   1   0   1   2   1   0   2   1   2   1   0   1   1   0   1   1   1   1   0   0   0   0   0   1   1   1   0   0   1   2   1   2   1   1   2   0   1   0   1   1   1   1   1   1   1   0   1   0   0   1   0   2   1   1   2   0   1   1   1   1   0   2   1   2   1   0   0   2   1   0   2   2   0   1   2   1   1   1   0   1   2   1   1   1   1   0   0   0   2   1   0   0   2   1   1   1   1   2   2   1
 MK-4-6                 1   0   0   1   0   0   2   0   2   1   1   2   1   0   1   1   1   1   2   1   1   0   2   0   0   1   1   1   0   2   2   1   2   0   2   2   2   0   2   1   2   0   1   0   1   0   1   1   0   1   2   1   1   2   1   1   1   2   1   2   0   2   1   1   1   1   2   0   1   2   0   0   1   2   0   1   0   1   1   2   1   1   1   0   1   2   0   1   0   2   2   2   0   2   2   0   0   1   2   1   1   0   1   2   2   0   2   1   2   1   0   1   2   0   1   1   1   1   0   0   0   0   0   1   2   1   0   0   1   2   1   2   1   1   2   0   1   0   2   1   1   1   1   2   1   1   1   0   1   1   1   2   1   1   2   0   1   1   1   1   0   1   1   2   0   0   0   2   1   0   2   2   0   1   2   1   1   1   0   1   2   1   1   1   1   0   0   0   0   1   0   1   1   1   2   1   1   2   2   1
 MK-4-7                 0   0   0   1   0   0   1   0   2   1   1   2   0   0   1   1   1   1   2   1   1   0   2   0   0   1   1   1   0   2   2   1   2   0   2   2   1   0   2   0   1   0   1   0   1   0   1   1   0   1   2   1   1   2   1   1   1   2   1   2   1   2   1   1   1   1   2   0   1   2   0   1   1   2   0   1   0   1   1   2   1   1   1   1   1   2   0   1   1   2   2   0   0   2   2   0   0   0   2   1   2   0   2   2   2   0   2   0   2   1   0   1   2   1   1   1   1   0   2   0   1   0   1   1   2   1   0   0   1   2   1   1   0   1   2   1   1   1   1   1   2   2   1   1   1   1   1   0   0   1   1   2   1   1   2   1   1   1   1   1   0   0   1   2   1   0   0   2   1   0   2   2   0   1   2   1   1   1   1   2   2   2   1   1   0   0   1   0   0   0   0   1   1   1   2   1   1   2   2   1
 MK-4-8                 0   0   0   1   0   0   1   0   2   2   0   1   0   0   1   1   1   1   2   1   1   0   2   0   0   1   2   0   0   1   2   1   2   0   2   2   1   0   2   0   1   1   2   0   2   0   1   1   0   0   2   1   1   2   1   1   1   2   1   2   1   1   1   1   1   1   2   0   1   2   0   1   1   2   0   2   0   1   1   2   1   0   1   1   1   2   0   0   1   2   2   0   0   2   2   0   0   0   2   1   1   2   2   2   2   0   2   0   2   1   0   1   2   1   1   2   1   0   2   1   0   1   1   1   2   1   0   0   1   2   1   1   1   1   1   1   1   2   1   1   1   2   0   1   1   1   1   0   1   1   1   2   1   2   2   1   1   1   2   1   0   0   2   2   0   0   0   2   1   0   2   2   0   1   2   1   1   1   1   2   2   2   1   1   0   0   1   0   0   1   0   1   1   1   2   1   2   1   2   1
 MK-4-9                 0   0   0   1   0   0   1   0   2   2   0   1   1   0   0   1   1   1   2   1   1   0   2   0   1   1   2   0   0   1   2   1   2   0   2   2   2   0   2   0   1   1   2   0   1   0   1   1   0   0   2   1   1   2   0   1   1   2   1   2   1   1   1   1   1   1   2   0   1   2   0   1   0   2   0   2   0   1   1   1   1   0   1   1   1   2   0   0   1   2   2   1   0   2   1   0   0   0   2   1   0   2   2   1   2   0   2   0   2   1   1   1   2   1   1   2   2   0   2   1   0   1   1   0   2   1   0   0   1   2   1   2   1   1   1   1   1   2   1   1   1   1   1   1   1   0   1   0   1   1   1   2   1   2   2   1   0   1   1   1   0   0   2   2   0   0   0   2   1   0   2   2   0   1   2   1   1   1   1   2   1   2   1   1   0   0   1   0   0   1   0   1   1   1   1   1   1   1   1   1
 MK-4-10                0   1   0   2   0   0   1   0   2   2   0   1   1   0   0   1   2   1   2   1   1   0   2   0   1   2   2   1   0   1   1   1   2   0   2   2   2   1   2   0   2   1   2   0   1   0   0   1   0   0   2   1   1   2   0   1   1   2   1   2   1   1   0   1   1   1   2   0   1   2   0   1   0   2   0   1   0   1   1   1   0   0   1   2   2   2   0   0   1   2   2   1   0   1   0   0   0   0   2   1   0   2   2   1   1   0   2   0   2   1   1   1   2   1   1   2   2   0   2   1   0   1   1   0   2   1   0   0   1   2   1   2   1   1   1   0   1   2   1   1   1   1   2   0   1   0   2   0   1   1   1   1   1   2   2   1   0   1   1   1   0   0   2   2   0   0   0   1   1   0   2   2   1   2   2   1   1   1   1   2   1   2   2   1   0   0   1   0   1   1   0   1   1   2   1   2   1   1   1   1
 MK-4-11                0   2   0   2   0   0   1   0   2   1   0   1   1   1   0   1   2   1   2   1   1   0   2   0   0   2   2   1   0   1   1   2   2   0   2   2   1   1   2   0   2   1   1   0   1   0   0   1   0   0   0   1   1   2   0   1   1   2   1   2   1   2   1   1   1   0   2   0   0   2   0   1   0   2   0   1   0   1   1   1   0   0   1   2   2   1   0   0   1   2   2   1   0   1   0   0   0   0   2   1   0   2   2   1   2   0   2   0   1   1   0   1   2   0   1   2   2   1   1   1   0   1   2   0   2   1   0   1   1   1   2   2   1   1   1   0   1   2   1   1   1   1   2   0   1   0   2   0   2   1   1   0   2   2   1   1   0   1   1   1   0   0   1   2   0   0   1   1   1   0   2   2   1   1   2   1   1   1   1   2   1   2   1   1   0   0   1   0   1   1   1   2   1   1   1   2   1   1   0   1
 MK-4-12                0   2   0   2   0   0   1   0   2   1   0   1   1   1   0   1   2   1   2   1   1   1   1   0   1   2   1   1   0   1   1   2   2   0   2   2   0   1   1   0   1   1   1   1   0   0   0   1   0   0   0   1   1   2   0   1   1   2   1   2   1   2   1   1   1   0   2   1   0   2   0   1   0   2   0   1   0   1   1   1   0   0   1   2   1   1   0   0   1   2   2   0   0   1   0   0   1   1   2   1   0   2   2   1   2   0   2   0   2   0   0   1   2   0   1   2   2   1   1   1   0   1   2   0   1   1   0   1   1   2   1   1   1   1   2   1   1   2   2   0   0   1   2   0   1   0   2   0   1   1   1   1   2   2   1   0   0   0   1   1   0   1   1   1   1   1   1   1   0   0   2   2   1   2   2   1   1   1   1   2   1   2   1   1   0   1   1   0   1   1   0   2   1   1   2   2   2   1   0   1
 MK-4-13                0   2   1   2   1   0   1   0   2   1   0   1   1   1   1   1   2   1   2   1   1   1   1   0   1   2   1   1   0   1   1   2   2   0   2   2   0   1   1   0   1   1   1   1   0   0   0   1   0   1   0   1   1   2   0   1   1   2   1   2   1   2   1   1   1   0   2   1   0   2   0   1   1   2   1   1   0   1   1   1   1   0   1   2   1   1   0   1   1   2   2   0   0   0   0   0   1   1   1   1   0   2   2   2   2   0   2   0   2   1   0   2   1   0   1   2   2   1   1   0   0   1   2   1   1   0   0   1   1   2   1   1   1   1   2   1   1   2   2   0   0   1   2   0   1   0   2   0   1   1   1   1   2   2   2   0   0   0   0   2   0   1   1   1   1   1   1   1   1   0   2   2   1   2   2   1   1   1   1   2   1   1   1   0   1   1   1   0   2   1   0   2   1   1   2   2   2   1   0   1
 MK-4-14                0   2   1   2   1   0   1   0   2   1   0   1   2   0   1   1   1   0   2   1   1   1   2   0   1   2   1   1   0   1   1   1   2   0   1   2   1   1   0   0   2   1   1   1   1   0   1   1   0   1   0   1   1   2   0   0   1   1   1   2   1   1   1   1   1   0   2   1   0   2   0   1   1   2   1   1   0   2   1   1   1   0   1   2   1   1   0   1   1   2   2   0   0   1   0   0   1   1   0   2   0   2   2   2   2   0   1   0   1   1   0   2   1   0   1   1   1   1   2   0   0   1   2   1   1   1   0   1   1   2   1   1   0   1   2   1   1   2   2   0   0   1   2   0   1   1   2   0   1   1   1   1   1   2   2   0   0   1   0   2   1   1   1   1   1   0   1   1   2   0   0   2   1   2   2   1   2   1   1   2   1   0   1   0   1   1   1   0   2   1   0   2   1   0   2   1   1   2   0   1
 MK-4-15                0   2   1   2   1   0   0   0   2   1   1   1   1   0   1   1   1   0   2   1   1   2   1   0   1   1   1   1   0   0   0   1   2   1   0   2   2   1   0   0   2   1   1   1   1   0   1   1   0   1   0   1   1   2   0   1   1   1   1   2   1   1   1   1   1   0   2   1   0   2   0   1   2   2   1   1   0   2   1   2   1   0   1   2   1   1   0   2   1   2   2   0   0   1   1   0   0   1   0   2   1   1   2   2   2   1   1   0   1   0   0   2   1   0   1   1   1   1   1   0   1   1   1   2   1   1   1   1   1   1   2   1   0   1   1   1   0   1   2   0   0   0   2   0   1   0   2   1   1   1   1   1   1   2   2   0   0   1   0   1   1   1   1   1   1   1   1   1   2   0   0   2   1   2   2   1   2   1   1   2   1   0   1   0   1   0   1   1   1   1   0   2   1   1   2   1   1   2   0   1
 MK-4-16                0   1   1   2   1   0   0   0   2   1   1   2   1   0   1   0   1   0   1   1   1   2   1   1   1   0   1   1   0   0   0   1   2   0   0   2   2   1   1   0   2   1   1   1   2   0   1   2   1   1   0   1   1   2   0   1   0   1   1   2   1   2   1   1   1   0   1   1   0   2   0   1   2   2   1   1   0   1   1   1   1   0   1   2   1   1   0   2   1   2   2   0   0   1   1   1   0   1   0   2   0   0   2   2   2   1   1   1   1   0   1   2   1   0   1   1   1   1   1   1   1   1   1   1   1   1   2   2   1   1   2   1   0   1   1   0   0   1   2   1   0   0   2   0   1   1   2   2   2   1   1   1   1   2   2   0   0   1   1   0   0   1   1   1   1   1   1   2   2   0   0   2   1   2   2   1   2   1   1   0   1   0   1   0   1   0   1   1   1   1   0   1   1   1   2   1   1   2   0   0
 MK-5-1                 0   1   2   2   1   2   1   0   1   1   0   1   2   0   1   1   2   1   1   1   1   2   1   2   2   1   2   2   1   1   1   1   1   0   0   2   1   0   1   2   1   1   2   1   1   1   0   1   2   1   0   0   1   0   1   0   1   1   2   0   0   0   1   1   0   2   1   2   1   1   0   1   1   1   2   1   0   1   1   1   2   1   1   1   1   1   1   0   1   2   2   0   1   1   0   0   1   0   0   1   1   1   2   1   0   2   2   1   0   0   1   1   1   1   0   0   1   0   2   0   0   1   2   1   0   1   1   0   1   1   0   1   2   1   0   2   0   2   0   1   2   0   2   1   1   1   2   1   1   0   1   1   1   1   1   2   0   1   1   2   1   2   1   2   2   1   1   0   2   0   1   1   1   2   1   2   0   0   1   1   2   1   1   0   1   0   1   1   1   1   0   2   1   0   1   0   2   0   0   2
 MK-5-2                 0   1   2   2   2   2   1   0   1   1   0   1   2   1   1   1   1   0   1   1   1   1   1   2   2   1   2   2   2   1   1   1   1   0   0   2   2   0   1   2   0   1   2   0   1   1   0   1   1   1   0   0   1   0   1   0   1   1   2   1   0   0   1   1   0   1   1   2   0   0   1   2   1   1   2   1   1   1   1   1   2   2   1   1   1   1   2   0   1   1   2   0   1   1   0   0   1   0   0   1   1   1   2   1   0   2   2   1   1   0   1   1   1   1   0   0   1   0   2   0   0   1   1   1   0   0   1   0   1   0   0   1   2   1   0   2   0   2   0   0   2   0   2   1   0   1   2   2   0   1   1   2   1   1   1   2   0   2   1   2   1   2   1   2   2   0   1   1   2   0   1   1   1   1   1   1   0   1   1   1   2   1   1   0   0   1   1   1   1   1   0   2   1   1   1   2   1   0   0   1
 MK-5-3                 0   1   1   2   2   2   2   0   1   1   1   0   2   1   2   1   0   0   1   1   1   1   1   1   2   2   2   2   2   1   1   1   1   0   0   2   1   0   1   1   0   1   2   1   1   1   0   0   1   1   0   0   1   0   2   0   1   1   2   1   0   0   1   1   0   1   0   2   0   0   1   2   1   1   2   1   0   1   1   1   2   2   1   1   1   1   2   1   2   1   2   0   1   1   0   0   0   0   0   1   1   1   2   1   0   2   2   0   0   1   1   1   1   1   1   0   1   0   2   0   0   1   0   1   0   0   1   0   1   0   0   1   2   0   0   2   0   2   1   0   2   0   2   1   0   1   2   2   0   1   1   2   1   1   0   2   0   2   2   2   1   2   1   2   2   1   1   1   0   1   0   1   1   1   1   1   1   1   1   1   2   1   1   1   0   1   1   1   0   1   0   1   2   1   1   2   1   0   0   1
 MK-5-4                 0   1   1   1   2   2   0   0   1   1   1   1   1   1   2   1   0   0   1   0   1   1   1   1   2   2   1   2   2   0   2   1   1   2   1   2   1   0   1   1   0   1   1   1   1   1   0   0   1   0   0   0   1   0   2   0   1   1   2   1   0   0   1   1   0   1   1   2   0   0   1   1   1   1   1   1   0   0   1   1   2   1   1   0   1   1   2   1   2   1   2   0   1   1   1   0   1   1   0   1   0   1   2   2   0   2   2   1   0   0   1   2   1   1   1   0   1   0   2   1   0   1   0   1   0   0   1   1   1   0   0   1   2   0   0   2   0   1   1   0   2   0   2   1   0   1   2   2   0   1   1   2   1   1   0   2   0   2   2   1   1   2   1   2   2   1   1   2   0   1   0   1   1   1   1   1   1   1   1   1   1   1   1   1   2   1   1   1   0   1   1   1   2   1   2   2   1   0   1   1
 MK-5-5                 1   1   2   0   2   2   1   1   1   1   1   0   1   1   2   1   0   0   0   0   2   2   1   1   2   2   2   2   2   0   1   1   1   2   1   2   1   0   1   1   0   1   1   1   1   1   0   0   1   0   0   0   1   0   2   1   1   1   2   2   0   1   1   1   0   2   1   2   0   0   1   1   2   1   1   2   0   0   1   1   2   1   0   0   1   1   2   1   2   0   2   0   1   1   1   0   1   1   0   1   0   1   1   2   0   2   1   1   0   1   1   2   0   1   1   0   1   1   2   1   0   1   0   1   0   1   2   1   1   0   0   1   1   0   0   2   0   1   1   0   1   0   1   1   0   1   2   2   0   1   1   2   1   1   0   2   0   1   2   2   1   2   0   2   2   1   1   1   0   1   0   1   1   1   1   2   1   1   2   0   1   1   1   2   1   2   1   1   0   1   1   1   2   1   1   1   1   1   1   1
 MK-5-6                 1   1   2   0   2   2   2   1   1   1   2   0   1   1   2   1   0   1   0   1   2   2   1   1   2   2   2   2   1   0   0   1   1   1   1   1   1   0   1   1   0   1   1   1   1   0   0   0   1   0   1   0   1   0   2   1   1   1   1   1   0   1   1   1   0   2   1   2   1   0   1   1   2   1   1   2   0   1   1   0   1   1   0   0   1   1   2   1   2   0   2   1   1   0   2   0   1   1   0   1   1   1   1   2   0   2   1   1   1   1   1   1   0   1   1   1   1   1   2   2   1   1   0   1   0   1   1   2   1   0   0   0   1   0   0   2   0   1   0   1   1   0   1   1   0   1   2   2   0   1   1   2   1   0   0   2   0   1   2   1   1   2   0   2   2   1   0   1   0   1   0   1   1   1   0   2   1   1   2   0   1   0   1   2   1   2   1   1   0   1   1   1   2   2   1   1   1   1   2   1
 MK-5-7                 1   2   2   0   2   2   2   1   1   1   2   0   1   1   2   1   1   1   0   1   2   2   1   2   1   2   1   2   2   1   0   1   0   1   1   1   1   0   1   1   1   1   1   1   1   0   0   1   1   0   1   0   1   0   2   1   1   0   1   1   1   0   1   1   0   2   1   2   2   0   1   1   2   1   1   2   0   1   1   0   1   1   0   1   2   1   2   1   2   1   1   1   2   2   2   1   1   1   0   1   1   0   2   2   0   2   1   1   1   1   2   1   0   1   1   1   1   1   2   2   1   1   0   1   1   1   1   2   1   0   0   0   1   0   0   2   0   1   0   2   1   0   0   2   0   1   1   2   1   2   1   2   1   0   0   2   0   1   2   1   1   2   0   2   1   1   0   1   0   1   0   1   1   1   0   2   1   1   2   0   1   0   1   2   1   2   0   1   0   1   1   1   2   1   1   1   1   1   2   1
 MK-5-8                 1   2   2   0   2   2   2   1   1   1   2   0   2   1   2   1   1   1   0   1   2   2   1   2   1   1   1   2   2   1   0   1   0   1   1   1   1   0   1   0   2   1   0   0   1   0   0   1   1   0   1   0   1   0   2   1   1   0   1   1   1   1   1   1   0   2   1   2   2   0   2   1   2   1   1   2   0   1   1   0   1   1   1   1   2   1   2   1   2   1   1   1   2   1   2   1   1   1   0   1   1   0   2   2   0   1   1   1   1   2   2   1   1   1   0   1   1   2   1   2   1   1   0   1   1   1   1   1   1   0   0   0   1   0   0   2   0   1   0   1   1   0   0   2   0   2   2   2   1   2   1   2   2   0   0   2   0   1   1   1   1   2   0   2   1   1   2   2   0   1   0   1   1   1   0   1   1   1   1   0   1   0   1   2   1   2   0   1   0   1   1   1   2   1   1   1   1   1   2   1
 MK-5-9                 1   2   2   0   2   2   2   1   1   1   2   0   2   1   2   1   2   1   0   1   2   1   1   2   1   1   1   2   2   1   0   1   0   1   1   1   1   0   1   0   2   1   0   0   1   0   0   1   1   0   1   1   1   0   2   1   1   0   1   2   1   1   1   1   0   2   1   2   2   0   1   1   2   1   0   2   0   1   1   0   1   0   1   1   2   1   2   1   2   1   1   1   1   1   1   1   0   1   0   1   1   1   2   2   0   1   1   1   1   1   2   0   1   2   0   1   1   2   0   1   2   1   0   1   1   1   1   1   1   0   1   0   1   0   0   2   0   2   0   1   1   1   0   2   0   2   2   2   1   2   1   2   2   0   0   2   0   1   1   1   0   1   0   2   0   1   1   2   1   2   0   1   0   2   1   1   1   1   1   0   2   0   1   1   2   2   0   1   0   1   1   1   2   1   0   1   1   2   1   1
 MK-5-10                1   2   2   0   2   2   2   1   1   1   2   1   2   2   2   1   2   1   1   1   2   1   1   2   0   1   2   0   2   1   1   0   0   1   1   1   1   0   0   0   1   1   0   0   1   0   0   1   1   0   1   1   0   1   2   1   1   0   1   2   0   1   2   0   0   2   1   2   2   0   1   0   2   1   1   1   0   1   1   1   0   0   1   1   1   0   2   1   2   1   1   1   0   1   1   1   0   1   0   1   1   1   2   2   0   1   1   2   1   1   2   0   0   2   1   1   1   2   0   2   2   2   1   1   1   1   1   1   2   0   1   0   1   0   1   2   0   2   0   1   1   1   0   2   0   2   2   2   1   2   1   2   2   0   0   2   0   1   1   1   1   1   0   2   0   1   1   2   1   1   0   1   0   2   1   1   1   1   1   0   2   0   1   1   2   2   0   1   0   1   1   1   1   1   0   1   2   2   0   1
 MK-5-11                1   2   2   0   2   1   1   1   1   1   2   1   2   2   2   1   2   1   1   1   2   1   2   2   1   1   2   0   2   1   1   0   0   2   1   1   0   1   1   1   1   1   0   0   1   0   0   1   0   0   1   1   0   1   1   0   1   0   1   2   0   1   2   0   0   2   1   1   2   0   1   0   2   0   1   1   0   1   1   0   0   1   1   1   1   0   1   1   2   1   1   1   0   0   1   1   0   1   0   1   2   1   2   2   1   1   1   2   1   1   2   0   0   1   2   1   0   2   0   2   2   2   1   2   1   1   1   1   2   0   1   1   1   0   1   2   0   1   0   1   1   2   0   2   0   2   1   2   2   2   1   1   1   0   0   2   1   0   1   1   1   2   0   1   1   1   1   2   1   2   0   1   0   2   2   1   1   2   1   0   2   1   1   1   1   2   0   1   0   1   1   1   1   1   0   1   2   2   0   1
 MK-5-12                2   1   2   0   2   2   1   1   1   1   2   1   2   2   2   1   2   1   1   1   2   1   2   2   1   2   2   0   2   1   0   1   1   2   1   1   0   1   1   1   1   1   0   1   1   0   0   1   0   0   1   1   0   1   1   0   1   0   1   2   0   1   1   0   0   2   0   1   1   0   1   0   2   0   1   2   0   1   1   0   1   1   2   1   2   1   1   1   2   1   1   1   1   0   1   2   0   1   0   1   2   1   2   2   1   1   1   2   0   1   2   0   0   1   2   1   0   2   0   2   2   2   1   2   1   1   1   1   2   0   0   1   1   1   2   2   0   1   0   1   0   2   0   2   0   2   1   2   2   2   1   1   0   0   1   2   1   0   1   1   1   1   0   1   2   1   1   2   1   2   0   1   1   2   2   1   0   2   1   0   2   1   1   1   0   2   0   1   0   1   0   1   1   1   0   1   1   2   0   2
 MK-5-13                2   1   2   0   2   2   1   1   1   1   2   1   2   1   2   1   2   1   1   1   2   1   2   2   1   1   2   1   2   1   0   1   1   2   2   0   0   2   1   2   0   2   1   1   2   0   0   1   0   0   1   1   0   1   2   0   1   0   1   1   0   1   1   0   0   0   0   1   1   0   1   0   1   0   1   2   0   1   1   0   1   1   2   0   2   1   1   1   2   1   1   1   1   0   1   2   0   1   0   1   2   2   2   2   2   0   1   2   0   0   2   1   0   1   2   2   0   2   0   2   2   2   0   2   1   1   1   1   2   0   0   2   1   1   2   2   0   1   0   1   0   2   0   2   1   2   1   2   1   2   1   1   0   0   1   2   1   0   1   1   1   1   0   1   2   1   1   2   1   2   0   1   1   2   2   1   0   2   1   1   2   1   0   1   0   2   0   1   1   1   0   2   1   2   0   1   1   2   0   2
 MK-5-14                2   1   1   0   2   1   1   1   1   1   2   1   2   1   2   1   2   1   1   1   2   2   2   2   1   1   1   1   2   2   0   1   1   2   2   0   0   2   1   1   0   2   1   1   1   0   0   2   0   1   1   1   1   2   2   0   2   0   1   1   0   1   1   0   0   0   0   1   1   0   1   0   0   0   1   2   0   1   1   0   1   2   2   0   2   1   2   1   2   1   1   1   1   1   1   2   0   1   0   1   2   2   1   2   2   1   1   2   0   0   1   1   0   1   2   2   0   2   1   2   2   2   0   2   1   1   1   1   2   0   0   2   1   1   2   2   0   1   0   2   0   2   1   2   1   2   1   2   1   2   0   1   0   0   1   2   1   0   1   1   1   1   0   0   2   2   0   2   2   2   0   1   1   2   1   1   0   1   1   1   2   1   0   1   0   2   0   1   1   1   0   1   1   2   0   1   1   2   0   2
 MK-5-15                2   0   1   0   2   1   1   1   1   0   2   1   2   1   2   1   2   2   0   1   1   2   2   2   1   1   1   1   2   2   0   1   1   2   2   1   1   1   1   0   0   2   1   1   1   0   0   1   0   2   1   1   1   2   2   0   1   0   1   1   0   1   1   0   0   1   0   2   1   0   2   0   1   0   1   1   0   1   1   0   1   2   1   0   1   1   2   1   2   0   1   1   1   1   1   2   0   1   0   1   2   2   1   2   2   0   2   2   1   0   0   1   0   1   2   2   1   2   1   2   2   2   0   2   1   1   1   1   2   0   0   1   2   1   2   2   0   1   0   2   0   2   1   2   1   2   1   2   2   2   0   1   0   0   1   2   1   0   1   2   1   1   0   0   2   2   0   2   2   2   0   1   1   1   1   1   0   1   1   1   2   0   0   1   0   2   0   1   0   1   0   0   1   1   0   1   2   2   0   2
 MK-5-16                2   0   1   0   2   2   0   1   1   0   2   1   2   1   2   2   2   2   0   1   1   2   2   1   0   1   1   0   2   1   0   1   1   2   2   1   2   1   1   0   1   2   1   1   0   1   0   1   0   2   1   2   1   2   1   0   1   0   1   0   0   1   1   0   0   1   0   2   1   0   2   1   1   0   0   1   1   1   1   0   1   2   1   0   2   1   2   1   2   0   1   1   1   0   1   2   0   1   0   1   2   2   1   2   2   0   2   2   2   0   1   1   1   1   2   2   1   2   1   2   2   2   0   2   1   1   1   1   2   0   0   1   2   1   2   2   0   1   0   2   0   2   1   2   1   2   1   2   2   1   0   1   0   0   2   1   1   0   1   1   1   1   0   0   2   2   0   2   1   2   2   2   1   1   0   1   0   1   1   1   2   0   0   1   0   2   0   1   0   1   0   0   1   1   0   1   1   1   1   0
 MK-6-1                 1   1   1   0   1   1   0   1   0   2   1   0   1   1   2   0   0   1   1   2   1   1   1   1   0   2   1   1   1   1   1   2   0   1   1   1   0   1   1   0   2   1   1   1   1   2   2   2   1   1   1   2   0   0   1   1   2   0   1   1   1   0   1   0   0   2   1   1   1   1   2   2   2   1   1   1   1   1   1   1   1   0   0   1   1   1   2   1   1   1   1   1   1   2   1   1   2   2   0   1   1   0   1   2   2   1   1   2   1   2   0   2   0   1   1   0   1   1   0   1   0   1   0   0   2   0   0   0   0   1   1   1   2   1   1   1   1   2   0   2   2   1   1   1   0   0   1   0   0   2   1   0   1   2   2   1   1   0   1   1   1   1   1   1   1   0   2   0   1   1   1   0   1   1   1   1   2   2   0   1   1   1   2   1   1   0   1   0   2   0   1   1   1   2   1   0   1   1   1   2
 MK-6-2                 1   1   1   0   1   2   0   1   0   2   1   0   2   1   1   0   0   1   1   2   1   0   1   0   0   2   1   0   1   1   0   2   1   1   1   1   0   0   1   0   2   2   1   1   1   2   2   2   1   1   1   2   0   0   1   1   2   0   1   1   1   0   1   0   0   2   1   1   1   1   2   2   1   1   1   1   1   1   1   1   1   0   0   2   1   2   2   1   1   1   1   1   1   2   1   0   2   2   1   1   1   0   1   2   2   1   1   2   1   1   0   2   0   0   1   0   1   1   1   1   0   1   0   0   1   2   0   0   0   1   0   1   2   1   1   1   0   2   0   2   2   1   0   1   0   1   0   0   0   2   1   0   2   2   1   1   1   0   2   1   1   1   1   1   1   1   1   0   1   1   1   0   1   1   1   1   2   2   0   1   1   1   2   1   1   0   1   0   2   0   1   1   1   2   1   0   1   0   1   2
 MK-6-3                 2   1   1   0   2   2   0   0   1   2   1   0   2   2   1   0   0   1   1   2   1   0   2   0   1   2   1   0   1   1   1   2   1   1   1   1   0   0   1   0   2   2   1   1   1   2   2   2   1   0   1   2   0   0   1   1   2   0   1   1   1   0   1   0   0   2   1   1   1   1   2   2   2   1   1   1   1   1   0   2   1   0   1   2   1   2   2   1   1   1   1   1   1   2   1   0   2   1   1   1   0   1   0   2   2   1   1   2   1   1   0   2   2   0   1   0   0   1   1   1   0   1   2   0   1   2   2   0   0   2   0   1   2   1   1   1   0   1   0   2   2   1   1   0   0   2   0   0   0   2   1   1   2   2   1   1   1   0   2   1   1   1   1   0   2   1   1   0   1   1   1   1   1   1   1   1   1   1   0   1   1   1   2   1   1   0   2   0   2   0   1   1   1   2   1   0   1   1   1   2
 MK-6-4                 2   1   1   0   2   2   0   0   1   2   1   1   2   2   1   1   0   1   1   2   1   0   2   0   1   2   0   0   1   1   1   2   1   1   1   1   1   0   1   0   2   2   1   1   1   2   1   2   1   0   1   2   0   0   1   1   1   0   1   1   1   0   0   0   0   2   0   1   1   1   2   2   2   1   1   1   1   1   0   2   1   1   1   2   1   2   2   1   1   1   1   0   1   2   1   0   2   1   0   1   1   1   0   2   2   2   2   2   1   1   0   2   2   0   2   0   0   1   1   1   1   1   1   0   2   0   1   0   2   1   0   1   2   1   1   0   0   1   0   1   2   1   1   0   0   2   0   1   0   2   1   1   2   2   1   1   1   0   2   1   1   1   1   0   2   1   1   1   1   1   1   1   1   1   1   2   1   1   0   1   0   1   1   1   1   1   2   0   2   0   1   1   1   2   1   0   1   1   1   2
 MK-6-5                 2   1   1   1   2   2   0   1   1   2   2   1   1   2   1   1   0   1   1   2   1   0   2   0   0   2   0   0   1   1   1   2   1   1   1   1   1   1   1   1   1   2   0   1   1   2   1   1   1   0   1   2   0   0   1   2   1   0   1   1   1   0   0   0   0   2   0   2   0   1   1   2   2   0   1   1   1   1   0   2   1   1   1   1   1   2   2   1   1   1   1   0   1   2   1   0   2   1   0   1   0   1   0   2   1   1   2   2   0   0   1   1   2   0   2   1   0   1   1   1   1   0   1   0   2   0   1   0   2   1   0   1   2   0   1   0   0   1   0   1   2   1   1   0   1   2   0   1   0   2   1   1   2   1   1   1   1   0   2   1   0   1   1   1   1   1   1   1   1   1   0   1   1   1   1   2   1   1   0   1   0   1   1   1   1   1   2   0   2   0   0   1   0   2   0   1   1   1   0   1
 MK-6-6                 2   1   1   1   2   2   0   1   2   2   2   1   1   1   1   1   1   1   2   2   0   0   2   0   0   2   0   0   1   1   1   2   1   1   1   1   1   1   1   1   1   2   1   1   1   2   1   1   1   0   1   2   0   0   1   2   1   0   1   1   1   0   1   0   0   2   0   1   0   1   0   2   1   0   1   1   1   1   0   2   0   1   1   0   2   2   2   1   1   1   1   0   1   2   1   0   2   1   0   1   0   2   0   2   1   1   2   2   1   0   1   2   2   0   2   1   0   1   1   1   1   0   1   1   2   0   1   0   2   2   0   1   1   0   1   0   0   0   0   1   1   1   1   0   1   1   0   1   0   2   1   2   1   1   1   2   1   0   2   1   0   0   1   1   1   1   0   1   1   1   0   1   1   1   2   2   1   1   0   1   0   1   1   1   1   1   2   0   2   0   0   1   0   0   0   1   1   1   0   1
 MK-6-7                 2   2   1   1   2   2   0   1   2   2   2   1   1   1   1   1   1   0   1   2   0   0   2   0   0   2   0   0   1   2   1   1   1   0   1   1   2   1   1   1   1   2   2   1   1   2   1   1   1   0   1   2   0   0   1   2   1   0   1   1   2   0   1   0   0   2   0   2   0   1   1   2   1   1   1   1   1   1   0   1   0   1   1   0   2   2   2   0   1   1   0   0   1   1   1   1   2   2   0   1   0   2   0   2   1   1   2   2   1   1   1   1   2   1   1   1   0   1   1   1   1   0   1   1   2   0   1   0   2   2   0   1   1   1   1   0   0   0   0   1   0   1   1   0   0   1   0   2   0   2   2   2   1   1   1   1   1   0   2   1   0   0   1   1   2   0   1   1   1   1   0   1   1   1   2   2   1   1   1   1   0   1   1   2   1   1   2   1   1   0   0   1   1   0   0   1   1   1   0   0
 MK-6-8                 2   2   1   2   2   2   0   1   1   2   2   1   1   1   1   1   1   0   0   2   0   0   1   0   0   1   1   0   1   2   1   1   1   0   1   1   2   1   1   1   1   2   1   1   1   2   1   0   1   0   1   2   0   0   1   2   1   0   1   1   2   0   1   0   0   2   0   2   1   1   1   2   1   1   1   1   1   1   0   1   0   1   1   0   2   2   2   0   1   2   1   0   1   2   1   1   2   2   0   1   0   2   0   1   1   1   2   2   1   1   1   1   2   1   0   2   0   1   0   1   1   0   1   1   2   1   1   0   1   2   0   1   1   1   1   0   1   0   1   2   1   2   1   1   0   1   0   2   0   1   2   2   0   1   1   0   0   0   2   1   1   0   1   1   2   1   1   0   1   1   0   1   1   1   2   2   2   1   1   1   0   1   2   2   1   0   2   1   1   0   0   1   1   0   0   1   2   1   0   0
 MK-6-9                 2   2   1   2   2   2   0   1   1   2   2   1   1   1   1   0   2   0   0   2   0   0   1   0   1   1   1   0   1   1   1   1   1   0   1   1   2   1   2   1   1   1   0   1   1   2   0   1   1   0   1   2   0   0   1   1   1   0   1   1   2   1   1   0   0   2   0   1   1   1   1   2   2   2   1   1   1   1   0   2   0   1   1   0   2   2   2   0   1   1   1   0   1   2   1   1   2   2   0   2   0   1   0   1   1   2   2   2   1   1   0   1   1   1   0   2   0   1   0   1   1   0   1   1   2   1   1   0   2   2   1   1   1   1   1   0   1   0   2   2   1   2   2   1   0   1   0   2   0   1   2   2   0   1   0   0   1   0   2   1   1   0   1   1   2   1   2   1   0   1   0   1   1   1   2   2   2   1   2   1   0   1   2   2   2   0   2   1   1   0   0   1   1   0   0   1   1   1   0   0
 MK-6-10                2   2   0   2   2   2   0   1   1   1   2   1   1   1   1   0   2   0   0   1   1   1   1   0   1   1   1   0   0   2   1   1   1   0   1   1   1   0   1   1   1   1   0   1   1   2   0   1   1   0   1   2   0   0   1   1   1   0   1   1   2   1   1   0   0   2   0   1   0   1   1   2   2   2   1   2   1   1   0   2   1   1   2   0   1   2   2   0   1   1   1   0   1   1   1   1   2   2   0   2   0   1   1   1   1   2   2   2   1   1   1   1   1   1   0   2   0   2   0   2   2   0   1   1   2   1   0   0   1   2   1   1   1   0   1   0   1   0   2   2   1   2   2   1   0   0   0   2   0   1   2   2   0   1   0   0   1   1   2   1   1   0   0   1   2   1   2   1   1   1   0   2   1   1   2   2   2   1   2   1   0   2   2   2   2   1   1   1   1   0   0   1   1   0   0   1   2   1   0   2
 MK-6-11                2   2   0   2   2   2   0   1   1   1   2   1   1   1   1   0   2   0   0   1   1   1   1   0   1   0   1   0   0   2   1   1   1   0   2   1   1   0   1   1   1   0   0   2   1   2   0   1   1   0   1   1   0   0   1   1   1   0   1   1   2   1   0   0   0   2   0   1   0   0   2   1   2   1   1   2   1   1   0   2   1   1   1   0   1   2   2   0   1   1   1   0   1   2   0   1   2   2   0   1   0   1   1   2   1   2   1   1   1   1   1   1   1   1   0   2   0   2   0   2   2   0   1   1   1   1   0   0   1   1   1   1   1   0   1   0   1   0   2   2   2   2   1   1   0   0   0   2   0   0   1   2   1   1   0   1   1   1   2   1   0   1   0   1   2   1   2   1   1   1   0   2   2   1   2   2   2   1   2   1   0   2   2   2   2   1   1   0   1   0   0   1   1   0   0   1   1   1   1   2
 MK-6-12                2   2   0   2   2   2   0   1   1   1   2   1   1   1   0   0   2   0   0   1   1   1   1   0   0   0   1   0   0   2   1   1   1   0   2   2   1   0   1   1   0   0   0   2   1   2   0   0   1   0   0   1   0   1   1   1   1   0   1   1   2   1   0   0   0   1   1   1   1   0   2   1   1   1   1   2   1   2   0   2   1   1   1   0   2   2   2   0   1   1   1   1   1   2   0   1   2   1   0   1   0   1   1   1   1   2   1   1   1   1   1   1   1   1   0   2   0   2   0   1   2   0   2   1   1   2   0   1   1   1   1   1   1   0   1   0   1   0   2   2   2   2   1   1   0   1   0   1   0   0   1   2   2   1   0   1   1   1   2   1   1   1   0   1   2   1   2   1   1   1   1   1   2   2   2   1   2   1   2   1   1   2   2   2   2   1   1   1   1   0   0   1   1   0   0   1   2   1   1   2
 MK-6-13                2   2   1   2   2   2   0   1   1   1   2   2   1   1   1   1   2   0   0   0   1   1   1   0   0   0   1   0   0   2   1   1   1   0   2   2   1   0   2   0   1   0   0   2   0   2   0   0   1   0   0   1   0   1   0   2   1   0   1   0   2   1   0   0   0   0   1   1   1   1   2   1   1   1   1   2   1   2   0   2   1   1   1   0   1   2   2   1   1   1   1   1   1   2   0   1   2   1   0   1   0   1   1   1   0   2   1   1   1   0   2   1   1   0   0   2   0   2   0   1   2   0   2   1   1   2   0   1   1   1   1   1   1   0   0   1   1   1   2   2   2   2   1   1   1   1   0   1   1   0   0   2   2   1   1   2   1   1   2   1   1   1   0   1   2   1   2   1   1   1   1   1   2   2   2   1   2   1   2   1   0   2   2   2   1   1   2   2   1   0   0   0   1   0   1   1   2   1   0   1
 MK-6-14                1   1   1   1   2   2   1   1   1   1   1   2   1   1   1   2   2   0   0   0   1   1   0   0   1   0   1   1   0   2   1   1   1   0   2   1   0   0   2   0   1   0   0   2   0   2   2   1   1   0   0   0   0   1   0   1   1   0   1   0   2   2   1   0   0   0   1   1   1   1   2   1   1   1   1   2   2   2   0   1   1   1   1   0   1   2   2   0   0   1   1   2   1   2   1   1   2   0   1   1   0   1   2   1   0   0   1   1   1   0   0   1   1   0   0   2   0   2   0   1   2   0   2   1   1   2   0   1   1   1   1   1   1   0   0   1   1   1   2   2   0   2   1   1   1   1   0   1   1   0   0   2   1   1   1   1   1   1   1   1   1   1   0   1   2   2   2   1   1   1   1   1   2   2   2   1   2   1   2   0   0   2   2   2   1   1   2   2   1   1   0   1   1   1   0   1   2   1   0   1
 MK-6-15                1   1   1   1   2   2   1   1   1   1   1   2   1   1   1   2   2   0   0   0   0   1   0   0   1   0   1   1   0   1   1   1   1   0   2   1   0   0   1   0   1   0   0   2   1   2   1   1   1   1   0   0   0   1   0   1   1   1   1   0   2   2   1   0   1   2   1   1   1   0   2   1   1   1   1   2   1   2   0   1   1   1   1   0   2   2   1   0   0   1   1   2   1   2   1   1   2   0   1   1   1   1   2   1   0   1   1   1   2   1   0   1   1   0   0   2   0   2   0   1   2   0   2   1   1   2   0   2   1   1   1   1   1   0   0   1   2   1   2   1   0   2   1   1   1   1   0   1   1   0   1   2   1   2   1   1   1   1   1   2   2   1   0   1   1   2   2   0   1   1   2   1   2   2   2   1   1   1   2   0   0   2   2   2   1   1   2   2   1   1   0   1   1   1   0   1   2   0   0   1
 MK-6-16                1   1   2   2   2   2   1   1   1   2   1   2   1   1   1   2   2   0   0   0   2   1   1   0   1   0   1   1   0   0   1   1   1   0   2   1   1   0   1   0   0   0   0   2   1   2   1   1   1   1   1   0   1   0   0   2   1   0   1   0   2   2   1   1   0   2   1   1   1   0   2   1   1   1   1   2   1   2   0   1   1   2   1   0   1   2   1   1   0   1   1   2   1   2   1   2   2   1   1   1   1   1   2   1   0   1   1   1   2   1   0   1   1   0   1   2   0   1   0   1   2   0   2   0   1   2   0   2   1   1   2   1   1   0   0   2   1   1   2   1   0   2   1   2   1   1   0   1   1   1   1   2   1   2   1   1   1   1   2   1   2   1   0   1   1   1   1   0   1   1   2   2   2   2   2   1   1   1   0   0   0   2   1   1   1   0   2   2   1   0   0   1   2   1   0   1   2   0   0   1
 
!****************************************** Phenotypic Data **********************************************************
!-100.0 is resevred for missing phenotype
SimulatedTrait1        10.6815    8.9857    8.8104    9.8046    9.8117    9.6605    9.7001   11.5548   10.1980   10.0119    8.3997   10.4895   10.7782    9.5934    9.4107   10.7599    8.5354    8.2423    9.0716    9.8611    8.9619    9.3890    9.4213   10.0051    8.3481    9.1253   11.7007    9.3612    9.8005    9.5693    9.2572   10.5340   10.2663    9.9198    9.9838    8.4322    9.9939    9.5316    8.1228    9.9321   10.5306   11.3674   12.1897    8.9863   11.4168    8.7448   11.5320   11.0488    9.1233   11.0767    9.8945   10.2681   10.3545   10.0969   10.4545    7.9399    8.7825   10.5489    9.7592    8.2678    9.1351    8.0685    8.7604   10.6238    9.5660    8.8854   10.9533   10.9284    9.1807    9.5035   10.8054   10.2398   10.8594    9.8506    8.0114   10.9929   11.9821   10.3727   11.1062   11.2166   10.4514    7.9314    9.3471    9.8040    9.8576    9.3316   10.4949    9.0696   10.7151    9.3599    7.7555    9.4275    9.9874   12.2349    9.6599   10.4770   10.5076    9.4837    9.8029    9.5333    9.2867   10.3222    9.6902    9.8169   10.0993   11.4674   10.1191    9.8203   11.0653   12.1892    9.5067   11.2100   12.6514    8.8695    9.8032   12.0066    9.5519   10.6752    8.9906   11.8533    8.9419    7.2034    9.2445   10.0951    8.6683   11.9143   10.0593   11.2272   10.5855   10.1260   10.9021   10.1455    9.6174    9.3261   10.2140    9.4671   11.0338   10.1971   10.5096    8.2231   10.1973   10.8667    9.2575   10.4825    9.6002    9.8891    7.7007    9.0501   10.9781    9.3271   10.2095    9.9591    9.5551   10.3776    9.1195    8.9622    9.3165    8.8947    9.9611   12.1982   11.7170    8.8306    9.4130   10.3978    9.2651   10.6788   10.7943   10.7008    9.2559    7.8836    8.6161    8.9772   10.5544    9.5287    9.9150   10.6080    9.1133    9.8904    8.4353   10.5103    9.1559   11.0338    9.7648   10.5407   10.4320    8.4986    9.8266    8.9157   10.7414    8.8200    9.7725    8.8107   10.3036   11.3026    9.4439    9.5256    7.8891   10.3791   11.6278   11.1680
 
