# Supplementary material for: Inclusive Composite Interval Mapping of QTL by Environment Interactions in Biparental Populations
Source: PLoS One. 2015 Jul 10;10(7):e0132414. doi: 10.1371/journal.pone.0132414 (PMC4498613; doi:10.1371/journal.pone.0132414)
Supplement: S2 File — (ZIP) [file pone.0132414.s002.zip › F2 population/e=1/run_00124.met]

!**********************Note: lines staring with "!" are remarks and will be ignored in the program********************
!*********************************General Information**********************************
!Assuming F1 = P1 x P2, populations available in QTL IciMapping are: 
!  1, P1BC1F1 = P1 x F1, the first backcrossing where P1 is used as the recurrent parent;
!  2, P2BC1F1 = P2 x F1, the first backcrossing where P2 is used as the recurrent parent;
!  3, F1DH, F1-derived doubled haploids; 
!  4, RIL or F1RIL, recombination inbred lines through the repeated selfing of F1;
!  5, P1BC1RIL, recombination inbred lines through the repeated selfing of P1BC1F1;
!  6, P2BC1RIL, recombination inbred lines through the repeated selfing of P2BC1F1;
!  7, F2, the selfing generation of F1;
!  8, F3, the selfing generation of F2;
!  9, P1BC2F1, the second backcrossing where P1 is used as the recurrent parent; 
! 10, P2BC2F1, the second backcrossing where P2 is used as the recurrent parent;
! 11, P1BC2RIL, recombination inred lines through the repeated selfing of P1BC2F1; 
! 12, P2BC2RIL, recombination inred lines through the repeated selfing of P2BC2F1; 
! 13, P1BC1F2, the selfing generation of P1BC1F1; 
! 14, P2BC1F2, the selfing generation of P2BC1F1; 
! 15, P1BC2F2, the selfing generation of P1BC2F1; 
! 16, P2BC2F2, the selfing generation of P2BC2F1; 
! 17, P1BC1DH, P1BC1F1-derived doubled haploids; 
! 18, P2BC1DH, P2BC1F1-derived doubled haploids; 
! 19, P1BC2DH, P1BC2F1-derived doubled haploids; 
! 20, P2BC2DH, P2BC2F1-derived doubled haploids; 
   7      !Mapping Population (see remarks above)
   2      !Mapping Function (1 for Kosambi; 2 for Haldane; 3 for Morgan)
   2      !Marker Space Type (1 for intervals; 2 for positions)
   1      !Marker Space Unit(1 for centiMorgans; 2 for Morgan)
   6      !Number of Chromosomes (or Linkage Groups)
 200      !Size of the mapping population
   1      !Number of environments
 
!***************************************** Chromosomes and Linkage Maps **********************************************
!Chromosome                 NumMarkers
-CH1                        16
-CH2                        16
-CH3                        16
-CH4                        16
-CH5                        16
-CH6                        16
!Linkage map (Marker name followed by position or the interval length)
 MK-1-1                1     0.000
 MK-1-2                1    10.000
 MK-1-3                1    20.000
 MK-1-4                1    30.000
 MK-1-5                1    40.000
 MK-1-6                1    50.000
 MK-1-7                1    60.000
 MK-1-8                1    70.000
 MK-1-9                1    80.000
 MK-1-10               1    90.000
 MK-1-11               1   100.000
 MK-1-12               1   110.000
 MK-1-13               1   120.000
 MK-1-14               1   130.000
 MK-1-15               1   140.000
 MK-1-16               1   150.000
 MK-2-1                2     0.000
 MK-2-2                2    10.000
 MK-2-3                2    20.000
 MK-2-4                2    30.000
 MK-2-5                2    40.000
 MK-2-6                2    50.000
 MK-2-7                2    60.000
 MK-2-8                2    70.000
 MK-2-9                2    80.000
 MK-2-10               2    90.000
 MK-2-11               2   100.000
 MK-2-12               2   110.000
 MK-2-13               2   120.000
 MK-2-14               2   130.000
 MK-2-15               2   140.000
 MK-2-16               2   150.000
 MK-3-1                3     0.000
 MK-3-2                3    10.000
 MK-3-3                3    20.000
 MK-3-4                3    30.000
 MK-3-5                3    40.000
 MK-3-6                3    50.000
 MK-3-7                3    60.000
 MK-3-8                3    70.000
 MK-3-9                3    80.000
 MK-3-10               3    90.000
 MK-3-11               3   100.000
 MK-3-12               3   110.000
 MK-3-13               3   120.000
 MK-3-14               3   130.000
 MK-3-15               3   140.000
 MK-3-16               3   150.000
 MK-4-1                4     0.000
 MK-4-2                4    10.000
 MK-4-3                4    20.000
 MK-4-4                4    30.000
 MK-4-5                4    40.000
 MK-4-6                4    50.000
 MK-4-7                4    60.000
 MK-4-8                4    70.000
 MK-4-9                4    80.000
 MK-4-10               4    90.000
 MK-4-11               4   100.000
 MK-4-12               4   110.000
 MK-4-13               4   120.000
 MK-4-14               4   130.000
 MK-4-15               4   140.000
 MK-4-16               4   150.000
 MK-5-1                5     0.000
 MK-5-2                5    10.000
 MK-5-3                5    20.000
 MK-5-4                5    30.000
 MK-5-5                5    40.000
 MK-5-6                5    50.000
 MK-5-7                5    60.000
 MK-5-8                5    70.000
 MK-5-9                5    80.000
 MK-5-10               5    90.000
 MK-5-11               5   100.000
 MK-5-12               5   110.000
 MK-5-13               5   120.000
 MK-5-14               5   130.000
 MK-5-15               5   140.000
 MK-5-16               5   150.000
 MK-6-1                6     0.000
 MK-6-2                6    10.000
 MK-6-3                6    20.000
 MK-6-4                6    30.000
 MK-6-5                6    40.000
 MK-6-6                6    50.000
 MK-6-7                6    60.000
 MK-6-8                6    70.000
 MK-6-9                6    80.000
 MK-6-10               6    90.000
 MK-6-11               6   100.000
 MK-6-12               6   110.000
 MK-6-13               6   120.000
 MK-6-14               6   130.000
 MK-6-15               6   140.000
 MK-6-16               6   150.000
!*********************************** Marker Types ********************************************************************
!Co-dominant marker: When heterozygote F1 is present, P1 is coded as 2, F1 is coded as 1, and P2 is coded as 0; Otherwise, P1 is coded as 2, and P2 is coded as 0. 
!Dominant marker: When heterozygote F1 is present, P1 and F1 are coded as 12, and P2 is coded as 0; Otherwise, P1 is coded as 2, and P2 is coded as 0.  
!Recessive markers: When heterozygote F1 is present, P1 is coded as 2, and F1 and P2 are coded as 10; Otherwise, P1 is coded as 2, and P2 is coded as 0. 
!Missing marker is coded as -1. 
 MK-1-1                 1   1   0   0   1   2   0   1   1   0   0   1   0   0   1   1   1   1   0   2   1   0   1   0   1   2   0   1   1   1   1   1   0   1   0   1   1   2   2   1   1   2   1   1   1   1   1   1   1   1   1   0   1   1   0   0   2   1   1   1   2   1   1   0   1   1   0   2   1   1   1   0   0   2   1   0   1   0   0   1   1   2   0   2   1   1   0   0   0   1   0   0   1   0   2   0   0   1   0   0   2   2   0   0   1   2   0   1   2   2   2   2   0   2   1   1   0   2   2   0   2   2   1   1   0   2   1   2   1   1   0   0   2   1   2   2   0   1   2   2   0   1   2   0   1   1   2   0   0   1   0   0   0   0   0   0   2   1   2   0   1   1   1   2   1   0   1   1   2   1   2   1   2   0   1   1   1   0   1   1   1   1   1   2   2   0   1   1   1   2   0   1   2   0   2   0   2   2   1   2
 MK-1-2                 1   1   1   0   1   2   0   1   1   0   0   1   1   0   1   1   1   1   0   2   1   1   2   0   0   2   0   1   1   1   1   1   0   0   0   1   1   1   2   1   1   1   0   1   1   1   1   1   1   1   1   0   2   2   0   0   2   1   0   2   2   1   1   0   2   1   0   2   1   1   1   0   0   2   1   0   1   0   0   1   1   2   0   2   1   1   0   1   1   1   0   0   1   0   2   1   1   1   0   0   2   2   0   0   1   2   0   1   2   2   2   2   0   2   1   1   0   2   2   0   1   2   1   1   1   2   1   2   1   0   0   0   2   1   2   2   0   2   2   2   1   1   2   0   1   0   2   0   0   1   0   1   0   0   0   0   2   1   1   0   1   1   1   2   1   0   1   1   2   1   2   1   2   0   1   2   1   1   0   1   1   1   1   2   2   1   1   1   1   2   0   1   1   0   2   0   1   2   1   2
 MK-1-3                 1   1   2   0   1   2   0   1   1   0   0   2   1   0   1   0   1   0   0   1   1   2   2   0   0   2   1   1   0   2   1   1   0   0   0   1   1   1   1   1   1   1   1   1   1   1   1   1   1   1   1   1   2   2   0   0   2   1   1   2   2   1   1   0   2   1   0   2   1   1   0   0   0   2   1   0   1   0   0   1   1   2   0   2   1   1   0   1   1   1   0   0   1   1   2   1   1   1   0   0   2   2   1   0   1   2   0   2   2   2   2   2   0   2   1   1   0   2   1   0   1   2   1   1   2   2   1   2   1   0   0   0   2   1   2   1   0   1   2   1   1   1   2   1   1   1   2   0   0   1   0   1   0   0   0   1   2   1   0   0   1   1   1   2   1   0   2   1   1   1   2   1   2   0   1   1   1   1   0   1   1   0   1   2   2   1   1   0   0   2   0   1   0   0   2   0   1   2   1   2
 MK-1-4                 1   1   2   0   1   2   0   0   1   0   0   2   1   1   1   0   1   0   0   1   1   2   2   1   0   2   1   0   0   2   1   1   0   0   0   1   1   1   1   0   2   2   1   2   1   0   1   1   1   1   1   1   2   2   0   1   2   1   1   2   1   1   1   0   2   1   0   1   1   0   0   0   1   2   1   0   0   0   0   1   1   2   1   2   1   1   0   1   1   1   0   0   2   1   2   1   1   1   0   0   2   1   1   1   1   2   0   2   2   1   2   2   0   2   1   0   1   2   0   0   1   2   2   1   2   2   2   2   1   0   0   0   2   0   2   1   0   1   2   1   1   1   1   1   1   1   2   0   1   1   1   1   0   0   1   1   1   2   1   0   1   0   1   2   0   0   1   2   0   1   2   2   2   0   1   1   1   1   0   1   2   0   1   2   1   1   1   0   1   2   0   2   0   0   2   0   1   2   1   2
 MK-1-5                 1   1   2   0   2   1   0   1   1   0   0   2   1   1   1   0   1   0   0   1   1   2   2   1   0   2   1   1   0   2   1   1   0   0   0   1   1   1   1   0   2   2   1   2   1   0   2   1   2   2   1   2   2   2   0   1   2   1   1   2   1   1   1   0   1   1   0   1   1   0   0   0   1   2   1   0   0   0   0   1   1   1   1   2   1   1   0   1   1   1   0   0   2   1   2   0   1   1   0   1   2   1   1   2   1   2   0   1   0   1   2   2   1   2   1   2   1   2   0   0   1   2   2   1   1   1   2   1   0   0   1   0   2   0   2   0   1   1   2   2   1   1   1   1   1   1   2   1   1   1   0   1   0   0   1   1   0   2   1   0   1   0   1   1   0   0   1   2   0   2   2   2   2   0   1   1   2   1   0   1   2   0   1   1   1   1   0   0   1   2   1   2   0   0   2   0   1   2   1   2
 MK-1-6                 1   1   2   0   2   1   0   1   1   0   0   2   1   1   0   0   1   0   0   1   1   2   2   2   1   2   2   1   0   2   1   2   0   0   0   1   1   1   1   0   1   2   1   2   1   0   2   1   2   2   1   2   2   1   1   1   2   1   1   2   1   1   1   0   0   1   0   1   0   1   0   1   0   2   1   1   0   0   0   1   1   1   2   2   1   1   0   1   1   1   1   1   2   2   2   0   2   1   0   1   1   2   1   2   1   2   0   1   0   0   1   1   1   2   2   2   1   2   1   0   1   2   1   2   0   1   2   1   1   0   1   1   2   0   2   1   1   1   2   2   0   1   2   1   1   1   2   1   2   1   1   1   0   1   1   1   0   2   1   0   1   0   2   1   0   0   1   1   0   2   2   2   2   0   1   1   2   1   0   1   2   0   1   1   1   1   0   0   1   1   0   2   1   1   2   1   1   2   1   2
 MK-1-7                 1   1   2   0   2   1   0   1   1   1   0   2   1   1   0   0   1   0   1   0   1   2   2   2   1   2   2   1   0   2   0   2   0   0   0   1   1   1   1   0   1   2   1   2   1   0   1   2   1   2   1   2   2   1   1   2   2   0   1   2   0   1   1   0   0   1   1   1   2   1   0   0   0   1   2   1   0   1   0   1   1   1   2   2   1   1   0   1   1   1   1   1   2   2   2   0   2   1   0   1   1   2   1   1   1   2   0   1   0   0   1   1   1   2   2   2   1   2   1   0   1   1   1   2   1   1   2   2   1   0   1   1   2   0   2   1   1   0   1   2   0   1   2   1   2   1   2   1   0   2   1   1   0   1   1   1   0   2   1   0   1   0   2   1   0   0   1   1   1   1   2   2   1   0   1   1   1   1   0   2   2   0   0   1   1   1   0   0   1   1   0   2   1   1   2   1   1   2   0   2
 MK-1-8                 1   1   2   0   2   1   0   1   1   1   1   2   1   1   1   1   1   0   1   1   0   1   2   1   1   2   2   1   0   1   0   2   0   2   0   1   1   1   1   0   1   1   1   2   1   0   1   2   1   2   1   2   2   1   1   1   2   0   1   2   0   1   1   0   0   1   1   1   2   1   0   0   0   1   2   0   0   1   0   2   1   1   2   2   1   1   0   1   0   1   2   1   2   1   2   0   2   1   0   1   1   2   1   1   2   2   0   1   0   1   1   1   1   2   2   2   1   2   1   0   1   1   1   2   1   1   2   2   1   0   2   1   2   1   2   1   1   0   2   2   0   1   2   1   1   0   2   1   0   2   1   1   0   1   1   1   0   2   1   0   1   0   2   1   0   0   1   1   1   1   1   2   1   0   1   1   2   1   0   2   1   0   0   2   1   1   0   1   1   0   1   2   1   2   2   1   1   2   0   2
 MK-1-9                 1   1   2   0   2   1   0   1   1   1   2   2   1   1   1   1   2   0   1   1   0   2   1   1   0   2   2   2   2   1   0   2   0   2   0   1   1   1   1   0   1   1   1   2   1   0   1   2   1   2   1   2   2   1   2   0   1   0   2   2   0   1   1   0   0   0   1   1   2   1   0   0   1   1   2   1   0   1   0   2   1   1   2   2   1   1   0   1   1   1   2   2   1   1   1   0   2   1   0   1   1   2   1   1   2   2   0   1   0   1   1   1   1   2   2   1   1   2   1   0   1   1   1   2   1   1   2   2   1   0   1   1   2   1   2   1   2   1   2   2   1   1   2   1   1   0   2   2   1   2   1   1   1   1   1   1   0   2   1   0   1   0   1   0   0   1   2   1   1   1   1   1   1   1   1   0   2   1   0   2   2   1   0   2   1   1   0   1   1   0   1   2   1   2   2   1   2   2   1   2
 MK-1-10                0   1   2   0   1   1   1   1   0   1   2   2   1   2   1   0   2   0   1   1   0   2   2   1   0   2   2   2   2   2   0   2   0   2   0   1   1   1   2   0   1   1   1   2   1   0   1   2   1   1   1   2   2   1   2   1   1   0   1   2   0   1   1   0   0   0   1   1   2   2   0   0   1   2   2   1   0   1   0   1   2   1   2   2   1   1   0   2   1   1   2   2   1   1   1   0   1   1   0   1   0   2   0   1   2   2   0   2   0   2   1   2   1   2   2   1   1   2   1   0   1   1   1   1   1   1   1   1   1   0   1   0   2   1   2   0   2   1   2   0   1   1   2   1   1   0   2   2   1   2   1   1   1   1   1   0   0   2   2   1   2   0   1   1   0   1   2   2   1   1   2   1   0   1   1   0   1   1   0   1   2   1   0   2   1   0   0   1   1   0   1   2   2   2   1   1   2   2   1   2
 MK-1-11                0   1   2   0   1   1   1   1   0   1   2   2   0   2   1   0   2   0   1   1   0   1   2   1   0   2   2   2   1   2   0   2   0   2   0   1   2   1   2   0   1   1   1   2   0   0   1   2   1   1   1   2   1   1   2   1   1   0   0   2   0   2   1   0   0   1   1   1   2   2   0   0   1   2   2   1   0   1   0   1   1   1   2   2   1   1   0   2   1   1   2   2   1   1   1   0   1   1   0   1   0   0   1   1   2   2   0   2   1   2   2   1   1   2   2   1   2   2   1   1   0   1   1   2   0   1   1   1   1   0   1   0   2   1   1   0   1   0   2   0   1   2   2   2   1   1   2   2   1   2   1   1   1   1   1   0   0   2   1   1   2   0   1   1   1   1   2   2   1   1   2   1   0   1   1   1   1   2   0   1   2   1   0   1   1   0   0   1   1   0   2   2   2   2   1   1   2   1   1   2
 MK-1-12                1   2   2   0   1   1   1   2   0   1   2   2   0   2   2   0   2   1   1   0   0   1   2   1   0   2   1   2   1   0   0   1   0   2   0   1   2   1   2   0   1   0   1   0   0   0   0   2   1   1   1   2   0   1   2   1   1   0   0   1   0   1   1   0   2   1   1   1   2   2   0   0   1   2   1   0   0   1   0   1   1   1   2   2   2   1   1   2   1   2   2   2   0   1   1   0   1   1   0   1   0   1   1   1   2   2   1   2   1   0   2   1   1   2   2   1   0   2   1   1   0   2   1   2   0   1   1   1   1   0   1   0   2   1   0   0   1   0   2   1   1   2   2   2   1   1   2   2   1   2   1   1   1   1   0   0   0   2   1   1   1   0   1   1   1   1   2   2   1   1   2   1   0   2   1   1   1   2   1   1   2   1   0   1   1   0   0   1   1   1   1   2   2   1   1   1   2   1   1   2
 MK-1-13                1   1   2   0   1   2   1   1   0   1   2   2   0   2   2   0   2   1   1   0   0   2   2   1   0   2   1   2   1   0   0   0   0   2   0   1   1   1   0   0   0   0   1   0   1   0   0   2   1   1   1   2   0   1   2   1   1   1   0   1   0   1   1   0   1   1   1   1   1   2   0   0   1   2   1   0   2   1   0   1   0   0   2   2   2   1   1   2   1   2   2   2   1   2   1   0   1   1   0   1   0   2   1   1   2   2   1   2   1   0   2   1   1   2   2   1   0   1   1   1   0   2   1   2   0   1   1   1   1   0   2   0   2   1   0   0   1   0   1   1   1   2   2   1   1   0   2   2   1   2   1   1   0   1   1   0   0   2   1   1   1   0   1   1   1   1   2   2   1   1   1   1   0   2   1   1   1   2   1   0   2   1   0   0   2   0   0   1   1   1   1   2   1   2   2   2   1   1   1   2
 MK-1-14                1   1   2   0   1   2   1   1   0   1   2   2   1   2   2   1   2   1   1   0   0   2   1   1   1   2   1   2   1   0   0   0   0   2   0   1   0   0   0   0   0   0   1   0   1   1   1   1   1   1   1   2   1   1   2   1   1   1   0   1   0   1   1   0   1   1   1   1   1   1   0   0   1   2   1   0   2   1   0   1   0   0   2   2   2   2   1   2   1   2   1   2   0   1   1   0   1   1   0   1   0   2   1   1   2   2   1   2   1   0   2   1   1   1   1   1   0   1   1   1   0   2   1   2   0   1   1   1   1   0   2   0   1   1   0   0   1   0   1   1   1   2   2   1   1   0   2   1   0   2   1   1   0   1   1   0   0   1   1   1   1   0   1   1   1   1   2   2   0   1   1   2   0   1   1   0   1   2   1   0   2   1   0   1   2   0   0   1   1   1   1   2   1   2   2   2   1   1   1   1
 MK-1-15                1   1   2   0   1   2   1   1   1   1   2   2   1   1   2   1   2   1   1   0   0   2   1   1   1   2   1   2   1   0   0   0   0   2   1   2   0   0   0   0   0   0   1   1   0   1   1   1   1   1   1   2   1   1   2   2   1   1   0   1   0   1   1   0   1   2   1   0   1   1   0   0   1   2   1   1   2   2   0   1   0   0   2   2   2   1   1   2   1   1   2   1   0   1   1   0   1   2   0   2   0   2   1   1   2   1   1   2   1   0   2   1   1   0   0   1   0   1   1   1   0   1   0   2   0   1   1   1   1   0   2   0   0   1   0   1   1   0   1   1   1   2   2   1   0   0   2   1   0   2   1   2   0   1   1   0   0   1   1   1   1   0   1   1   0   1   2   1   0   1   1   1   0   1   1   0   1   2   1   0   2   1   0   1   2   0   0   2   1   1   1   2   1   2   1   2   1   1   0   1
 MK-1-16                1   1   2   0   1   2   1   1   1   1   1   2   1   1   1   1   2   1   1   0   0   2   1   1   1   1   1   2   1   0   0   0   0   2   1   1   2   0   0   0   1   0   2   1   0   1   1   1   1   1   1   2   1   1   2   1   1   1   0   0   1   1   1   0   1   2   1   0   1   1   1   0   1   2   1   1   2   2   0   2   0   0   1   2   2   0   1   2   1   1   2   1   0   1   1   1   1   2   1   2   0   2   2   1   2   1   1   2   0   0   2   1   1   0   0   1   0   2   1   1   0   1   0   2   1   2   1   2   1   0   1   0   0   1   0   1   1   1   1   1   0   2   1   1   0   1   2   1   0   1   1   2   1   1   1   0   0   0   1   1   0   0   1   1   0   0   2   1   0   0   1   1   0   1   1   0   1   1   2   0   2   1   1   0   2   0   1   2   1   1   1   2   1   2   0   2   1   1   0   1
 MK-2-1                 0   1   1   2   0   1   1   0   0   0   0   1   0   0   1   1   2   1   0   2   1   2   2   2   1   1   0   1   2   2   0   1   2   1   2   1   1   1   2   1   1   0   2   1   0   1   1   1   1   1   1   0   1   0   2   0   1   2   1   0   1   2   1   2   1   0   0   1   1   0   1   1   2   1   1   1   0   0   2   1   1   0   1   2   2   2   1   2   2   1   1   1   2   1   0   1   0   1   1   2   0   2   2   1   2   0   1   1   1   1   1   0   1   1   2   1   2   2   1   0   2   2   2   2   1   2   0   1   0   1   1   1   0   1   2   0   1   1   1   1   1   2   1   1   2   1   2   1   2   0   1   2   0   1   1   1   1   2   1   1   0   1   1   2   0   2   2   2   1   1   2   0   1   1   0   0   1   1   1   0   1   1   2   0   2   0   0   1   1   0   2   1   1   1   1   1   2   2   0   1
 MK-2-2                 0   2   1   2   0   1   1   0   0   1   0   1   1   0   1   1   2   1   0   2   1   2   2   2   1   1   0   1   2   2   0   0   2   2   2   1   1   1   2   1   1   0   2   1   0   2   1   1   1   1   1   0   1   0   2   0   1   2   1   0   1   2   0   2   1   0   0   1   1   0   2   1   2   1   1   1   0   0   2   1   1   1   1   2   1   2   1   2   2   1   1   1   2   1   0   1   0   1   1   1   0   1   2   1   2   0   1   1   1   1   1   1   0   1   2   1   2   1   1   0   1   2   2   2   1   1   0   1   1   1   1   1   0   0   2   0   1   1   2   1   2   2   1   1   2   1   2   1   1   0   1   2   0   1   1   1   1   1   2   0   1   2   1   2   0   1   2   1   2   1   1   0   0   1   0   0   1   1   1   1   1   2   1   2   2   0   0   1   1   0   1   1   1   1   1   1   2   2   0   0
 MK-2-3                 1   2   1   2   0   1   1   0   0   1   0   1   1   0   1   1   2   1   0   2   1   2   2   2   0   0   1   2   2   2   0   0   2   2   2   1   1   1   1   0   1   0   2   1   0   2   1   1   1   1   0   0   1   1   2   1   1   2   1   0   1   2   0   2   1   0   0   1   1   0   2   1   2   1   1   1   0   0   2   1   1   1   1   1   1   2   0   2   2   1   1   1   2   1   0   1   0   1   1   1   1   1   1   1   2   0   0   1   1   1   1   1   1   1   2   1   2   1   1   0   1   2   2   2   1   1   0   1   1   1   1   1   0   0   2   0   2   1   2   1   2   2   1   2   2   1   1   1   1   0   1   2   0   1   1   1   0   1   2   0   2   1   1   2   1   2   2   1   2   1   1   1   0   1   0   0   1   1   1   1   1   2   1   2   2   0   0   1   1   0   1   1   1   0   1   1   2   2   0   0
 MK-2-4                 2   2   1   2   0   1   0   0   0   1   0   1   1   0   0   2   2   1   0   2   1   2   1   1   1   0   1   2   1   2   0   1   2   2   1   1   1   1   1   1   1   1   1   0   0   2   0   1   0   1   0   1   1   0   2   1   1   2   1   1   2   2   1   2   1   0   0   1   2   0   2   1   2   1   1   0   0   0   2   2   1   1   1   1   2   2   0   2   2   1   1   1   1   1   0   1   0   1   0   1   1   1   1   0   2   0   0   0   1   1   1   1   1   1   2   1   2   1   1   0   1   2   2   2   1   1   0   1   1   1   2   2   0   1   2   0   2   1   2   1   1   2   1   1   2   1   1   1   1   0   2   2   0   1   1   0   0   1   1   1   1   1   1   2   2   2   1   1   2   1   1   1   0   1   0   0   2   1   1   1   1   2   1   2   2   0   1   0   1   0   1   1   0   0   0   1   1   2   0   0
 MK-2-5                 2   2   1   2   0   1   0   0   0   0   0   1   1   0   0   2   2   1   0   2   1   2   0   1   2   1   1   2   1   1   0   1   2   2   1   1   1   1   1   1   1   1   1   0   0   0   0   0   0   1   1   1   1   1   2   1   2   2   1   1   2   2   1   2   0   0   0   1   1   0   2   0   2   1   1   0   0   0   1   2   1   1   0   1   1   2   0   2   2   0   1   1   1   1   0   1   0   1   0   1   2   1   1   0   2   0   0   1   1   1   1   1   0   2   2   1   2   1   1   0   1   2   2   2   1   1   1   2   1   1   2   2   0   1   1   0   2   1   2   1   1   2   1   1   2   1   1   1   1   0   2   2   0   1   1   0   0   1   0   1   1   1   0   2   2   2   1   1   2   1   1   1   0   1   0   0   1   1   1   1   0   2   1   2   2   0   1   0   1   1   0   1   0   0   0   1   1   2   0   1
 MK-2-6                 1   2   1   2   0   1   0   0   1   0   0   1   1   0   0   2   1   1   0   2   0   2   0   1   1   1   1   2   1   1   0   1   2   2   1   1   1   1   1   1   1   1   1   0   0   0   0   0   0   1   1   1   1   1   1   1   2   2   1   1   2   2   2   2   0   0   0   0   1   0   2   0   2   2   1   0   0   0   1   2   1   1   0   1   1   1   0   2   2   1   1   1   1   1   0   1   0   1   0   1   2   1   1   0   2   0   1   1   1   1   1   2   1   2   2   0   2   2   1   1   1   1   2   2   1   0   1   1   1   1   1   2   0   1   1   1   2   1   2   1   1   2   1   1   1   1   1   1   1   0   2   2   0   1   1   0   0   1   0   2   1   1   0   2   1   1   1   2   2   1   1   1   0   1   0   0   1   1   1   1   0   1   1   2   2   0   1   0   1   1   0   2   0   0   0   1   1   2   1   1
 MK-2-7                 1   2   1   2   0   1   0   0   1   0   0   1   1   1   1   2   1   1   0   2   0   1   0   1   1   1   1   2   1   1   0   1   2   2   1   1   0   0   1   1   1   0   1   1   0   0   0   0   0   2   1   1   1   1   1   1   0   1   1   1   2   1   1   2   1   0   0   0   1   0   2   0   2   2   1   0   1   0   1   1   1   2   0   1   1   2   0   2   1   0   1   1   1   1   0   1   1   1   0   1   1   2   1   0   1   0   1   1   1   2   1   2   1   2   2   0   2   2   1   1   1   1   1   2   1   0   1   1   1   1   1   2   1   0   1   0   2   1   1   1   1   2   1   2   2   1   2   1   1   0   2   2   0   1   1   0   2   1   0   2   1   1   0   2   1   1   0   2   2   1   1   2   0   0   1   0   1   1   1   1   1   0   1   2   0   0   1   0   1   0   0   2   1   1   0   1   1   1   1   1
 MK-2-8                 1   2   1   2   0   1   0   0   0   0   0   1   1   0   1   2   1   1   0   1   0   1   0   1   1   1   1   2   1   1   0   1   1   2   1   1   1   0   1   1   1   1   1   1   0   0   1   1   0   2   1   1   1   1   1   1   0   1   1   1   2   0   1   2   1   0   0   1   1   1   2   0   2   2   0   0   1   0   1   1   0   2   0   1   1   2   0   1   1   0   1   1   1   1   0   1   1   1   0   1   1   1   1   1   1   0   2   1   1   1   1   2   0   2   2   0   2   2   1   1   1   1   0   1   1   0   1   1   1   1   1   2   1   0   1   0   2   1   1   1   1   1   1   2   2   1   2   1   1   0   2   2   0   1   1   0   2   1   1   2   1   1   0   1   1   1   1   2   2   1   1   2   0   0   1   0   1   2   1   1   2   0   1   2   0   0   1   0   1   1   0   2   1   1   0   1   1   1   1   1
 MK-2-9                 0   2   1   2   0   1   1   0   0   0   1   1   2   0   1   2   1   1   0   2   0   1   0   1   1   1   1   2   1   1   0   1   1   1   2   1   1   0   1   0   1   1   1   1   0   0   1   0   0   2   0   1   1   2   1   2   0   1   0   1   2   0   2   2   1   0   0   1   1   1   2   0   1   2   0   0   1   0   1   1   0   2   0   1   1   2   0   1   2   0   1   1   2   1   0   0   1   1   1   1   1   2   1   1   0   0   2   1   1   1   1   2   1   2   2   0   2   2   0   1   1   1   0   1   1   1   1   1   1   1   1   2   1   0   1   1   2   1   1   2   1   1   1   2   2   1   2   1   1   0   2   2   0   2   1   0   0   1   1   2   1   0   0   1   1   1   1   1   2   1   1   2   1   0   1   0   1   1   1   1   2   0   1   1   0   0   1   0   1   1   0   1   1   1   0   1   1   0   1   2
 MK-2-10                0   1   1   2   0   1   1   0   0   0   1   1   1   0   1   1   1   1   0   2   0   2   0   1   2   1   1   2   1   1   0   2   1   1   2   1   1   2   1   0   1   1   1   1   0   0   1   0   0   2   0   2   1   2   1   2   0   0   0   0   1   0   1   2   1   1   0   1   2   1   2   1   1   2   0   0   1   0   1   1   1   2   0   1   0   2   0   1   1   0   1   1   1   1   0   0   1   1   0   1   1   2   1   0   0   0   2   1   2   1   1   2   0   1   1   1   2   2   0   1   2   1   0   1   1   1   1   0   1   1   1   1   1   0   0   1   2   1   1   2   1   1   1   2   2   1   2   1   1   0   1   2   0   2   1   1   0   1   1   2   1   0   0   1   1   1   1   1   2   1   1   2   1   0   1   0   1   1   0   1   2   0   1   1   0   0   1   0   1   1   1   1   1   1   0   1   1   0   1   2
 MK-2-11                1   0   2   2   1   1   1   0   0   0   2   1   1   1   1   1   0   1   0   2   1   2   0   1   2   1   2   2   0   1   1   2   0   1   1   1   0   2   1   0   2   1   1   1   0   0   1   0   0   2   0   2   1   2   1   2   0   1   0   0   1   0   1   2   1   0   0   2   2   1   2   2   0   2   0   0   1   0   2   1   1   2   0   1   0   2   0   1   1   0   0   1   1   0   0   0   1   1   0   1   1   1   0   0   0   0   2   1   2   1   1   1   0   1   1   1   2   2   0   1   2   0   1   1   2   1   1   0   1   1   1   2   2   1   0   1   2   0   1   2   1   1   1   1   2   1   2   1   1   0   1   2   0   2   1   1   0   1   1   2   1   0   0   1   1   1   1   1   2   1   1   2   1   0   1   0   1   2   1   2   2   0   1   1   0   0   1   0   1   1   1   1   1   1   1   1   0   0   1   2
 MK-2-12                1   0   2   2   1   1   1   0   1   0   2   1   1   1   1   1   0   1   0   2   2   2   0   1   1   1   2   1   0   1   1   2   0   2   1   1   1   2   1   0   2   0   1   1   0   0   2   0   1   2   0   2   1   1   1   2   0   2   0   0   1   0   1   2   1   0   0   2   2   1   2   2   0   2   0   2   1   0   2   1   0   1   1   1   0   1   1   1   1   0   0   2   1   0   0   0   1   1   0   1   1   1   0   0   0   0   2   1   2   2   1   1   0   1   1   1   1   2   0   1   2   1   1   1   2   0   1   0   1   1   1   2   2   2   1   1   2   0   2   2   1   1   1   1   2   1   2   1   1   0   1   1   0   2   1   1   0   0   1   1   1   0   0   0   1   1   2   1   2   1   1   2   1   0   1   0   1   2   1   2   2   0   1   1   0   0   1   0   1   2   1   1   2   1   1   1   1   0   1   1
 MK-2-13                0   0   2   2   1   2   2   0   1   0   2   1   1   1   0   1   1   1   0   2   2   2   1   1   1   1   2   1   0   1   1   2   0   2   1   1   1   2   1   0   2   0   1   1   0   0   2   0   1   2   0   2   1   1   1   2   0   2   0   0   1   0   1   2   1   0   0   2   2   2   2   1   0   2   1   1   1   1   2   1   0   1   1   1   0   1   1   0   1   0   0   2   1   1   1   0   1   1   0   1   1   1   0   1   0   1   2   1   2   0   1   1   0   1   1   1   1   2   0   1   2   1   1   1   2   2   1   0   2   1   1   2   2   2   1   1   2   0   2   1   1   1   1   2   2   1   2   1   1   0   2   1   1   2   1   1   0   0   1   1   1   1   0   0   1   1   2   1   2   1   1   2   1   1   1   1   1   2   1   2   2   0   1   1   0   0   1   0   1   1   1   1   2   2   1   1   2   0   0   1
 MK-2-14                1   0   2   2   1   1   2   1   1   0   2   0   1   1   0   1   1   0   1   2   2   2   1   1   1   0   2   1   0   1   1   2   0   2   1   1   1   2   1   0   2   0   1   1   1   0   2   0   0   2   0   2   1   1   2   2   0   2   0   0   1   0   1   2   1   0   0   2   2   2   2   1   0   2   1   2   1   2   1   1   0   1   1   2   0   1   2   0   1   0   0   2   1   1   1   1   1   1   0   1   2   1   0   1   0   2   2   1   1   0   1   0   1   1   1   1   1   2   0   1   2   1   1   1   1   2   1   0   2   0   1   2   2   2   1   1   2   0   2   1   1   1   1   2   1   1   2   1   1   0   2   1   1   2   1   1   0   0   1   1   1   1   0   1   0   1   2   1   2   1   1   1   1   1   1   1   1   1   1   2   2   0   1   1   1   0   1   0   1   1   2   1   1   2   1   2   2   0   0   2
 MK-2-15                1   0   2   2   1   1   2   1   1   0   2   0   1   1   0   1   1   0   1   2   2   2   1   1   1   0   2   1   0   1   1   2   0   2   1   1   1   2   1   0   2   0   1   1   2   1   2   1   0   1   1   2   1   1   1   2   0   1   0   0   1   0   1   2   1   0   0   2   2   2   2   1   0   2   1   1   1   2   1   1   0   1   1   1   0   2   2   0   1   0   0   2   1   1   1   0   2   2   0   1   2   0   1   1   0   2   2   0   1   0   1   1   1   1   1   1   1   2   0   1   2   1   1   1   1   2   0   0   2   1   1   1   1   2   1   1   2   0   2   1   1   1   1   2   1   1   2   1   1   1   2   1   1   1   1   1   0   0   1   1   1   1   0   1   0   1   1   1   2   1   1   1   1   2   1   1   1   1   1   2   2   0   1   1   2   0   1   0   1   1   2   1   0   2   1   2   2   0   0   1
 MK-2-16                1   0   2   2   1   1   1   1   1   0   2   0   1   2   0   0   1   1   1   2   2   2   1   1   1   0   2   2   0   1   1   1   0   1   1   1   1   2   1   0   2   0   1   1   1   1   2   1   0   1   1   1   1   0   1   2   0   1   1   0   1   0   1   1   1   0   0   2   2   2   2   1   1   2   1   2   1   2   1   2   1   1   1   1   0   2   2   0   1   1   0   2   1   1   1   0   2   2   0   1   2   1   1   1   0   1   2   1   1   0   1   2   1   1   1   1   1   2   0   1   1   1   0   1   2   1   0   1   2   0   1   1   1   2   1   1   2   0   2   1   2   1   1   2   2   1   1   1   1   1   2   1   1   2   0   1   0   0   1   1   0   1   0   1   0   2   2   1   2   1   1   1   1   2   0   1   0   1   1   2   2   0   1   1   2   0   1   1   0   1   1   1   0   2   2   2   2   0   0   1
 MK-3-1                 2   1   2   1   2   2   1   1   1   1   0   2   1   0   1   1   2   1   1   0   2   0   2   1   0   1   1   0   1   0   0   1   1   1   1   2   0   1   0   1   1   1   1   1   1   0   1   1   1   1   1   0   2   1   0   2   1   1   2   0   2   1   2   2   2   0   2   2   1   1   1   0   1   0   2   0   0   0   1   0   1   0   1   1   1   1   1   1   0   1   1   1   0   1   1   2   1   1   2   0   1   1   1   2   0   1   1   0   2   0   1   1   0   1   1   2   1   2   1   1   0   2   1   2   0   1   2   0   1   1   1   0   2   2   2   0   1   1   2   0   1   1   1   2   1   2   1   1   2   2   0   1   0   1   1   2   2   0   1   1   2   2   0   1   1   0   0   1   1   1   0   1   1   1   2   0   0   2   1   2   1   1   0   0   1   1   0   0   2   1   2   2   1   0   1   0   1   0   0   0
 MK-3-2                 2   1   1   1   2   2   1   2   1   1   0   2   1   0   1   0   2   1   1   0   2   0   1   1   0   1   0   0   1   0   0   1   1   1   1   2   0   1   0   1   1   1   1   1   1   1   1   1   1   1   2   0   2   1   0   2   1   1   2   0   2   1   2   2   2   1   2   1   0   1   1   0   1   0   1   0   0   0   1   0   1   0   1   1   1   1   1   1   0   1   1   1   0   1   2   2   1   1   1   0   1   1   2   2   0   1   1   0   2   0   1   1   0   1   1   2   1   1   1   1   0   2   1   2   0   1   2   0   1   1   1   0   2   2   2   0   1   1   1   0   0   1   1   2   0   2   1   1   2   2   0   1   0   1   1   2   2   0   1   1   2   2   0   1   1   0   0   0   1   2   0   1   1   1   2   0   0   1   1   2   2   1   1   1   1   2   0   1   2   1   2   2   0   0   1   0   1   0   0   0
 MK-3-3                 2   0   1   1   2   2   1   2   1   1   0   2   1   1   1   0   2   1   2   0   2   1   1   1   0   1   0   0   1   0   0   1   1   1   1   2   0   1   0   1   1   1   1   1   1   1   1   1   1   1   1   0   2   1   0   2   2   1   1   0   2   1   1   2   2   1   1   1   0   1   1   0   2   0   1   0   0   0   1   0   1   0   1   2   1   1   1   2   0   1   2   1   0   2   2   2   1   1   0   0   1   1   2   2   0   1   1   0   2   0   1   1   0   1   1   2   1   1   1   1   0   2   1   2   0   1   1   0   1   1   0   1   2   2   1   1   1   1   1   0   0   2   1   2   0   2   1   1   1   2   1   1   0   1   1   2   2   0   1   2   2   2   0   1   1   0   1   0   0   2   0   1   2   0   2   1   1   1   1   2   2   1   1   1   1   2   0   1   2   1   2   2   0   0   1   0   1   0   0   0
 MK-3-4                 1   0   1   1   1   2   1   2   1   1   0   2   1   1   1   0   1   1   2   0   2   1   1   1   1   2   0   0   0   0   0   1   0   0   1   1   1   2   0   2   1   0   0   1   1   1   1   1   2   1   1   0   1   1   0   2   2   1   1   0   2   1   1   2   2   1   1   1   1   1   1   0   2   0   1   1   1   1   1   2   1   0   1   2   1   1   0   2   0   2   2   1   0   1   1   2   1   1   0   0   1   2   2   2   0   1   1   0   1   0   1   2   1   1   1   2   1   1   1   0   0   2   1   1   0   1   1   1   1   1   0   0   2   1   1   1   1   1   1   0   0   2   1   2   0   2   2   1   1   2   1   1   1   1   1   2   2   1   1   2   2   2   0   2   1   0   1   0   0   2   0   1   2   0   1   1   1   1   1   2   2   1   1   1   1   2   0   1   2   1   2   2   1   0   1   1   1   0   0   0
 MK-3-5                 1   0   2   1   1   2   1   2   1   1   0   2   1   1   1   0   1   1   2   0   1   1   0   1   1   2   0   1   0   1   0   1   0   0   1   1   1   2   1   2   1   0   0   0   1   1   1   2   1   0   1   0   1   1   0   2   2   2   1   0   2   1   1   2   2   1   1   1   1   2   1   0   2   0   1   1   2   1   1   2   1   0   1   0   1   1   1   2   0   2   1   1   0   1   1   2   1   1   0   0   0   2   2   2   0   1   0   0   1   0   1   2   1   1   1   2   1   1   1   0   0   2   1   1   0   1   1   1   1   1   0   0   2   1   1   2   1   1   1   1   0   2   1   2   0   2   1   1   1   2   1   1   1   1   1   2   2   1   1   2   2   2   0   2   1   0   1   0   0   2   0   0   2   0   1   2   1   1   2   2   2   1   1   1   1   1   1   2   2   1   2   2   2   0   1   1   1   0   0   1
 MK-3-6                 1   0   2   1   1   2   1   2   1   1   1   2   1   1   1   1   1   1   1   1   2   1   0   1   1   2   1   1   0   1   0   1   0   0   1   2   1   2   1   2   1   1   0   0   1   1   1   2   1   0   1   0   1   1   0   2   2   1   0   0   2   1   1   2   2   2   1   2   1   2   1   0   2   0   1   1   2   1   1   1   1   0   1   0   1   1   0   1   0   2   1   1   0   2   1   2   1   1   0   0   0   2   2   1   0   1   0   0   1   0   1   2   1   0   1   2   0   0   1   0   0   2   2   1   0   2   1   1   1   1   0   0   2   2   1   2   1   1   1   1   1   2   1   2   1   2   1   2   1   2   1   1   1   1   1   2   2   2   2   2   2   2   0   2   2   0   1   0   0   2   0   1   1   0   1   2   1   1   1   2   1   1   0   1   1   1   1   2   1   1   1   2   1   1   1   1   1   0   0   1
 MK-3-7                 1   0   2   1   1   1   0   1   1   1   1   2   1   1   1   1   0   1   1   1   2   2   0   2   1   2   1   1   0   1   0   1   0   0   1   2   1   2   1   2   1   1   1   0   1   1   1   2   1   0   1   0   1   1   0   2   2   1   0   0   2   1   1   2   2   2   1   2   1   2   1   0   2   0   1   1   2   1   1   1   0   0   1   0   1   2   1   1   0   2   1   1   0   2   1   2   1   1   0   0   0   2   2   1   0   1   0   0   1   0   0   2   1   0   1   2   0   0   1   0   1   2   2   0   1   1   1   1   1   1   0   0   2   2   1   1   1   1   1   1   1   1   1   2   1   2   1   2   2   2   1   1   1   1   1   2   1   2   2   2   1   2   0   2   2   1   1   1   0   2   0   2   1   0   1   2   1   2   1   2   1   1   0   1   1   0   1   2   1   1   0   2   2   1   1   0   1   0   0   1
 MK-3-8                 2   0   2   1   0   1   0   1   1   1   1   2   1   1   2   1   0   0   1   1   2   2   0   2   1   2   1   1   0   1   0   0   0   0   1   2   1   2   1   2   1   1   1   0   1   1   1   2   1   0   1   1   1   1   0   2   2   0   1   0   2   2   1   1   1   2   1   2   1   2   1   0   2   0   1   1   2   1   0   1   0   0   2   0   2   2   1   0   1   2   2   1   0   2   1   2   0   1   0   0   1   2   2   1   2   1   0   0   1   0   1   2   1   0   1   2   0   0   1   0   1   2   2   0   2   1   2   1   0   1   0   0   2   2   0   1   1   1   1   1   1   1   1   1   1   2   1   2   2   1   1   1   1   2   1   2   1   2   1   2   2   2   0   2   2   1   1   1   0   2   0   2   1   0   1   2   0   2   1   2   1   1   0   1   2   0   1   2   1   2   0   2   2   1   1   0   0   0   0   1
 MK-3-9                 2   0   2   1   0   1   0   0   2   1   2   2   1   1   2   1   0   0   0   1   2   1   0   2   1   2   1   1   1   1   0   0   0   0   1   1   1   2   1   2   1   1   1   0   1   1   1   2   1   1   1   1   1   1   1   1   2   0   1   0   2   2   1   1   1   2   1   1   1   2   1   1   2   0   1   2   2   1   0   2   0   0   2   0   2   2   1   0   1   0   2   1   0   2   2   2   0   1   0   0   1   2   2   1   2   1   0   0   1   0   1   2   1   1   1   2   0   1   2   0   1   2   1   0   2   1   2   1   1   1   0   0   2   2   1   1   1   1   0   1   1   1   1   1   1   1   1   1   2   0   1   1   1   2   1   2   1   2   1   1   1   2   0   1   2   1   1   2   0   2   0   2   1   1   1   1   0   2   1   2   2   1   0   1   2   0   1   2   1   1   0   2   1   1   1   0   0   0   1   1
 MK-3-10                2   0   1   0   0   1   1   1   2   1   2   1   1   1   2   0   0   0   0   1   2   0   0   1   1   2   1   1   1   1   0   1   1   0   1   1   1   2   1   2   1   1   2   0   1   1   1   2   1   1   1   1   1   1   1   1   2   0   1   1   2   2   1   1   1   2   1   0   2   2   1   1   2   0   1   2   2   1   0   2   0   0   2   0   1   1   1   0   1   0   2   2   0   2   2   2   1   1   0   0   1   1   2   1   1   1   0   0   1   1   1   2   1   1   2   1   0   1   2   0   1   2   0   0   1   0   2   2   1   1   1   0   2   2   1   1   1   1   0   1   1   0   1   1   1   0   2   1   2   0   1   1   1   2   1   2   1   1   1   1   2   2   0   1   2   1   1   2   1   1   0   2   1   1   1   1   0   2   1   1   2   1   0   1   2   0   1   2   1   1   1   1   2   1   1   1   0   0   1   1
 MK-3-11                1   0   1   1   0   1   1   1   2   1   2   1   1   1   2   1   0   0   1   1   2   0   0   1   1   2   1   0   0   2   0   1   1   0   1   1   2   2   1   2   2   1   2   0   2   1   1   2   1   1   1   1   1   1   1   1   1   0   1   0   2   1   0   1   1   2   1   0   2   1   2   1   2   0   1   1   1   1   0   2   0   0   2   0   1   1   0   1   1   0   2   2   0   2   2   2   2   1   1   0   1   1   2   1   1   1   0   0   1   1   1   2   1   1   2   2   0   1   2   0   1   2   0   0   2   0   2   2   1   1   1   0   1   2   0   1   1   1   0   1   1   0   1   2   1   0   2   2   2   0   1   1   2   2   1   1   1   1   1   2   2   2   0   1   2   0   1   2   1   1   0   2   1   1   1   1   0   2   0   1   2   2   0   1   2   0   1   2   2   1   1   0   2   1   1   1   0   0   1   0
 MK-3-12                1   0   1   1   1   1   1   1   2   1   2   1   1   1   2   1   0   0   1   1   2   1   0   1   2   2   1   0   0   2   0   1   2   0   1   1   2   2   1   1   2   1   2   0   2   1   0   2   1   1   1   1   1   1   1   1   1   0   1   0   1   1   0   1   1   2   1   0   1   1   2   1   2   0   1   1   1   1   0   2   0   0   2   0   2   1   0   1   1   1   2   2   0   2   2   2   2   1   1   0   1   0   2   1   1   0   0   0   1   1   0   2   1   1   2   1   0   1   2   2   0   1   0   0   2   0   2   2   1   1   0   0   0   1   0   1   0   1   1   1   2   0   1   1   1   0   2   2   1   0   1   1   1   2   1   1   1   1   1   2   2   2   0   1   2   0   1   2   1   1   1   2   1   1   1   2   0   2   0   1   1   2   1   2   2   0   0   1   2   0   1   1   2   0   1   1   0   0   1   0
 MK-3-13                1   0   1   1   1   0   1   1   2   2   2   0   1   1   2   1   0   1   1   1   1   1   0   1   1   1   0   0   0   2   0   1   1   1   1   1   1   2   1   1   1   1   2   0   2   1   0   2   1   0   1   1   1   1   0   1   1   0   1   0   1   1   1   0   1   1   1   0   1   0   2   1   2   0   1   2   1   2   0   2   0   0   2   0   2   1   0   1   0   1   2   2   1   2   2   2   1   1   1   0   0   0   1   1   1   0   0   0   1   1   0   2   1   1   2   1   0   1   2   2   0   1   0   0   2   1   2   2   1   1   0   0   0   1   1   1   0   1   1   0   2   1   1   1   0   1   2   2   1   0   0   1   1   2   1   1   1   1   1   2   2   2   0   1   2   0   0   2   1   1   1   2   1   1   1   2   0   1   0   1   1   2   1   2   2   0   1   1   2   0   1   1   1   0   1   2   1   0   1   0
 MK-3-14                1   0   0   1   1   0   1   1   2   2   1   0   1   2   1   1   1   1   1   1   1   2   0   1   1   1   0   1   0   2   0   1   1   1   2   1   1   2   2   1   1   1   2   1   2   1   1   2   1   0   1   1   1   1   0   1   2   0   1   0   1   1   2   0   1   1   1   1   2   0   2   1   2   0   2   2   1   2   0   1   0   0   2   0   2   1   0   1   0   1   2   2   1   2   2   2   0   1   1   0   0   0   1   1   1   0   0   0   1   0   0   1   1   1   2   1   1   1   2   2   0   1   0   0   2   1   2   2   1   1   0   1   0   1   1   2   0   2   1   0   2   1   1   1   0   1   2   2   0   0   0   0   2   2   1   1   1   2   2   2   2   0   0   1   2   1   0   2   1   1   1   2   1   1   0   2   0   1   1   1   2   2   1   1   2   1   1   1   2   0   1   1   1   0   1   2   1   0   1   0
 MK-3-15                1   0   0   0   0   1   0   0   2   2   0   0   1   2   1   1   2   1   1   1   1   2   0   1   1   1   0   0   0   1   0   1   1   1   2   1   1   2   2   1   1   2   2   1   1   1   2   2   2   0   1   0   1   1   0   1   2   1   1   0   1   1   2   0   1   1   1   1   2   0   2   1   2   0   2   2   1   2   1   1   0   0   2   1   2   1   0   1   0   1   2   2   1   2   1   2   0   1   1   0   1   0   2   1   1   0   0   0   1   0   1   1   1   1   2   2   1   1   1   2   0   1   1   0   2   1   2   2   1   1   0   1   0   1   1   2   1   2   1   0   2   1   1   1   0   1   2   2   0   0   0   0   2   2   1   1   1   2   2   1   2   0   0   1   2   1   0   2   0   1   2   2   1   2   1   2   0   1   1   1   1   2   1   1   2   1   1   2   2   0   1   0   1   0   1   2   1   0   1   1
 MK-3-16                1   1   0   0   0   1   0   0   1   2   0   0   1   2   1   1   2   1   1   1   1   2   0   1   1   1   0   0   0   1   0   2   1   0   2   1   1   2   2   1   0   2   2   2   1   1   2   2   2   0   2   1   1   2   1   1   2   2   1   0   0   1   2   0   1   1   2   1   2   0   2   1   2   0   2   2   1   1   1   1   1   0   2   1   1   0   1   1   0   1   2   1   1   2   1   2   0   1   1   0   1   0   2   2   0   0   0   0   1   1   1   2   2   1   2   2   0   0   1   2   1   1   1   0   2   1   2   1   1   1   0   1   0   1   1   2   1   2   1   0   2   1   1   1   0   1   2   2   0   0   1   0   2   2   1   1   1   2   2   1   1   0   0   0   2   1   0   2   0   1   2   2   1   1   0   2   0   1   1   2   1   1   1   1   2   1   1   2   2   0   1   0   1   0   1   2   1   0   1   2
 MK-4-1                 1   1   0   1   1   2   2   1   1   2   0   1   0   2   1   1   1   1   0   1   0   1   2   1   2   0   2   1   1   0   0   0   2   0   1   1   1   1   1   1   2   1   1   1   2   0   1   2   0   0   2   2   1   1   0   1   1   2   0   1   0   1   1   0   2   1   2   2   1   1   0   1   1   0   2   1   1   2   0   1   1   1   0   0   0   1   0   2   0   1   1   0   1   1   2   0   2   1   0   1   1   2   1   1   1   1   1   0   2   1   2   0   2   1   2   0   0   1   1   1   2   0   1   1   0   1   2   1   0   1   1   1   2   0   1   2   2   1   1   1   1   0   2   1   1   0   0   1   1   1   1   0   0   1   2   1   1   0   2   1   0   1   0   1   1   1   1   1   1   1   1   0   1   1   1   1   1   1   1   0   1   1   1   0   2   2   1   1   1   1   1   1   1   1   2   0   0   2   2   0
 MK-4-2                 1   0   0   2   1   2   2   1   1   2   0   1   0   1   1   1   1   1   0   1   0   1   2   1   2   0   2   1   1   1   0   0   2   0   1   1   1   2   1   1   1   1   1   1   1   0   1   2   1   0   2   2   1   1   1   1   1   2   0   1   0   1   1   0   2   1   2   2   2   1   0   1   1   0   1   0   1   2   1   1   1   1   1   0   0   1   0   1   0   1   1   0   1   0   2   1   1   1   0   1   0   2   1   1   1   1   1   2   2   1   2   0   2   1   1   0   0   1   1   1   2   1   1   1   0   1   2   0   0   1   1   1   2   0   1   2   1   1   0   0   1   0   2   1   1   0   0   1   1   1   0   1   0   1   2   1   1   0   1   1   1   1   0   1   1   1   1   1   1   1   1   0   1   0   1   1   1   1   1   0   1   1   1   0   1   2   1   1   1   1   1   1   1   1   2   1   1   1   2   0
 MK-4-3                 0   0   0   2   1   1   2   1   1   2   0   1   0   1   1   1   1   1   1   1   0   1   2   1   2   0   2   1   1   1   0   0   2   1   1   1   1   2   2   1   0   1   1   1   1   1   1   2   1   0   2   2   1   1   1   2   1   2   0   1   0   1   1   1   2   1   2   2   2   0   0   1   1   0   1   0   1   2   1   1   1   1   1   0   1   1   0   1   0   1   1   0   1   0   2   1   1   1   0   0   0   2   0   0   1   1   1   2   2   1   2   1   2   1   1   1   0   1   1   1   2   1   2   1   0   1   2   0   2   1   1   1   2   0   0   2   1   1   0   0   1   0   2   1   1   0   0   1   1   1   0   1   1   1   2   0   1   0   1   2   1   1   0   1   1   1   1   1   1   2   1   1   2   1   1   2   1   1   1   0   1   1   2   0   1   2   1   1   0   0   1   1   1   1   2   1   0   2   2   0
 MK-4-4                 0   0   0   2   0   1   2   1   1   2   0   1   0   1   1   1   0   0   1   1   0   1   2   1   2   0   2   1   1   1   0   0   2   1   1   1   1   2   2   0   1   2   1   1   1   1   2   2   1   0   2   2   1   1   1   2   1   2   0   1   0   1   2   1   2   1   2   2   2   0   0   1   0   1   1   0   0   2   1   1   2   1   0   0   1   1   1   1   0   1   1   0   1   0   2   1   1   1   0   0   0   2   0   0   1   1   1   2   2   1   2   1   2   1   1   1   0   1   1   1   1   2   2   1   0   1   2   0   2   1   1   1   2   1   0   2   1   1   0   0   1   0   1   1   1   1   0   1   0   1   0   1   1   2   2   0   1   0   2   1   1   1   1   0   0   1   1   1   1   1   1   1   1   2   1   2   1   1   1   0   1   1   2   0   1   2   1   1   0   0   1   1   1   1   2   0   0   2   2   1
 MK-4-5                 0   0   1   2   1   1   2   2   1   2   0   1   1   1   1   1   0   0   1   2   1   0   1   1   2   0   2   0   1   1   0   1   2   1   1   1   0   1   2   0   2   2   1   0   1   1   2   1   1   1   2   2   1   1   1   2   1   2   0   1   0   2   2   1   2   1   2   2   2   1   1   0   0   1   1   0   0   2   1   1   2   1   0   1   1   1   1   1   0   2   1   0   1   0   1   1   1   1   0   0   1   2   0   2   0   1   1   2   2   1   1   1   1   1   1   1   0   1   1   0   1   2   2   1   0   1   2   0   1   0   1   1   2   1   1   2   1   1   0   0   1   0   1   0   0   1   0   1   0   1   1   1   1   2   2   0   1   0   2   1   1   1   1   0   1   1   1   1   1   0   1   1   2   2   1   2   2   1   1   0   1   1   2   0   1   1   1   1   0   0   1   0   1   1   2   0   1   2   1   1
 MK-4-6                 1   0   1   2   1   1   2   2   1   2   0   1   1   1   1   2   0   0   1   1   1   0   1   1   2   0   2   0   1   1   0   0   2   1   1   1   0   1   2   0   1   1   1   0   1   1   2   0   1   1   2   2   2   1   1   2   1   1   0   1   1   2   1   1   2   1   2   2   1   1   2   0   0   1   1   1   0   2   1   1   2   1   1   1   1   1   1   0   0   2   1   0   2   1   1   1   1   1   0   2   1   2   0   2   0   0   2   2   2   1   1   1   1   2   1   1   1   1   1   1   1   0   2   0   2   0   2   0   1   1   1   1   2   1   1   2   2   1   0   0   1   0   1   0   0   1   0   1   1   1   1   1   1   2   2   0   2   0   1   1   1   1   1   1   1   1   1   1   1   1   2   1   2   2   0   2   2   1   1   0   1   2   2   0   1   1   0   1   1   0   1   1   1   1   2   0   1   2   1   1
 MK-4-7                 1   0   1   2   0   1   2   2   1   2   0   1   1   1   1   2   1   0   1   1   1   0   1   1   2   1   2   1   1   1   0   0   2   2   1   1   0   1   2   0   1   1   1   1   1   0   2   0   1   1   2   2   2   1   1   2   0   1   0   1   1   1   1   1   2   1   2   2   1   1   2   0   0   0   1   1   1   2   1   1   2   1   1   1   2   1   1   0   0   2   0   0   2   1   2   1   1   1   1   2   2   2   0   1   0   0   1   1   2   1   1   1   1   2   1   1   1   1   1   0   1   1   2   0   2   0   2   0   0   2   2   1   2   1   1   2   2   1   1   0   1   1   1   0   0   1   0   1   1   1   1   1   1   2   1   1   1   1   1   0   1   1   1   1   2   0   1   1   1   1   1   1   1   2   1   2   2   0   1   0   1   2   2   0   1   1   0   0   1   0   1   1   1   1   2   0   1   2   2   2
 MK-4-8                 1   0   1   2   0   1   2   2   0   0   0   1   1   1   0   2   1   0   1   1   1   0   1   1   2   1   2   1   2   1   0   0   2   2   1   1   1   2   0   0   1   1   1   1   1   0   2   0   1   1   2   2   2   1   1   2   1   1   0   1   1   1   1   1   2   2   2   2   1   1   2   0   0   0   1   1   2   2   1   1   2   1   1   1   2   1   1   0   1   2   0   0   2   1   2   1   1   1   1   2   0   2   0   0   0   0   1   0   2   1   1   1   0   2   1   1   1   1   1   1   1   1   2   0   2   1   2   0   0   1   2   1   2   1   1   2   2   1   0   0   1   1   1   0   1   1   0   1   1   1   1   1   2   2   1   0   1   1   1   1   1   0   0   1   2   0   1   1   2   1   1   1   1   1   1   2   1   0   1   0   1   2   2   0   1   1   0   0   1   0   0   1   0   1   1   0   1   2   2   1
 MK-4-9                 1   0   0   1   0   1   1   2   1   0   1   1   1   1   0   2   1   0   1   1   1   0   1   1   2   0   2   0   2   1   0   0   2   1   2   1   1   2   0   0   1   0   2   1   1   0   2   0   1   1   2   2   2   1   1   2   1   0   0   1   1   0   0   0   2   2   2   2   1   1   2   0   0   0   1   1   2   1   1   1   2   2   0   0   0   1   1   0   1   2   0   0   0   0   2   1   1   1   1   2   0   2   0   1   0   2   1   0   2   1   1   0   0   1   1   2   1   1   2   2   1   1   2   0   2   1   2   1   0   1   2   1   2   1   1   2   2   1   0   0   1   2   0   0   1   1   0   2   1   1   1   1   2   2   1   0   1   1   1   1   1   0   0   1   2   0   1   1   2   2   1   2   0   1   2   2   1   0   0   0   1   2   2   0   1   1   0   0   1   1   1   2   1   1   2   0   1   2   2   2
 MK-4-10                1   0   0   1   0   1   1   2   2   0   1   1   1   2   0   2   1   0   0   1   1   0   1   1   2   0   2   0   2   1   1   0   2   1   2   1   1   2   0   0   1   0   1   2   1   0   1   0   1   1   2   2   2   2   1   2   1   0   1   1   1   1   0   0   2   0   2   2   1   1   2   0   1   0   1   1   1   1   1   1   2   1   0   0   0   1   1   0   1   2   0   0   0   0   2   1   1   1   0   2   1   2   0   0   0   2   1   0   2   1   1   0   0   1   1   2   1   1   2   2   2   1   2   0   1   1   2   1   0   1   1   1   2   1   2   2   1   1   0   0   1   2   1   0   1   1   0   2   1   1   1   1   1   2   1   0   1   1   1   1   1   0   0   0   1   0   1   2   1   2   1   2   0   0   2   1   1   0   1   0   1   2   2   0   2   1   2   0   1   1   1   2   1   2   1   0   1   2   2   2
 MK-4-11                1   0   0   1   0   1   1   2   2   1   1   2   1   2   1   2   1   0   0   1   1   0   1   1   2   0   2   0   2   1   1   0   2   1   2   0   0   2   0   0   1   0   1   1   1   0   1   0   1   0   2   2   1   2   1   2   1   0   2   1   1   1   0   0   1   1   2   2   1   0   2   0   1   0   1   1   1   1   1   1   1   1   0   0   0   1   1   0   1   2   0   0   0   0   2   1   2   1   0   2   1   2   0   0   1   2   1   0   2   1   1   0   0   1   1   2   1   1   1   2   2   1   2   0   1   1   1   1   0   2   1   1   2   1   2   2   1   1   0   1   2   2   1   0   2   1   0   2   1   1   2   1   2   2   2   0   1   1   1   0   1   1   0   0   1   1   1   2   1   2   0   2   0   0   2   1   1   0   1   0   1   1   2   0   1   1   2   0   1   1   1   1   1   2   1   0   1   1   2   2
 MK-4-12                1   0   0   2   0   1   0   2   2   1   1   2   1   2   1   2   1   0   0   1   2   0   1   1   1   0   2   1   2   1   1   0   2   1   2   1   0   1   1   0   1   0   1   1   1   0   1   0   1   0   2   2   1   2   2   2   1   0   2   1   1   1   0   1   1   1   1   2   1   0   2   0   1   0   1   1   1   1   1   0   0   1   0   0   0   1   1   0   1   2   0   0   0   0   1   1   2   1   0   2   1   2   0   0   1   2   1   0   2   1   1   0   0   1   2   2   1   1   2   2   2   1   2   0   2   1   0   1   0   2   1   2   2   2   1   2   2   1   0   1   2   2   1   0   2   1   0   2   2   1   2   1   2   2   2   0   1   0   1   0   1   1   0   0   1   1   0   1   2   2   0   2   1   0   2   1   1   0   1   0   1   0   2   0   1   1   2   0   1   1   1   2   1   1   2   1   1   1   2   2
 MK-4-13                1   0   0   2   0   1   0   2   2   1   1   2   1   2   2   2   1   0   0   1   1   0   0   0   2   1   2   1   2   1   1   0   1   1   2   1   0   1   1   0   1   0   2   1   1   0   1   0   1   0   2   1   1   2   2   2   1   1   2   1   1   0   0   1   0   1   1   2   1   0   1   0   1   0   0   1   2   1   2   0   1   1   0   0   0   1   1   1   1   2   1   0   0   0   1   1   2   1   0   1   1   2   0   0   1   2   1   0   2   1   1   0   1   2   2   1   1   1   2   2   2   1   2   0   2   1   1   1   0   2   1   2   1   1   1   2   2   1   0   1   2   1   1   0   2   1   0   2   1   1   2   0   2   2   2   0   1   0   1   0   1   1   0   0   1   1   0   0   2   2   1   2   1   0   2   1   1   0   0   0   1   1   2   0   1   1   2   0   1   2   1   2   2   1   2   1   1   1   2   1
 MK-4-14                1   0   0   2   0   1   0   2   2   1   1   2   1   0   2   2   1   0   1   1   1   2   0   1   2   1   2   1   2   1   1   1   0   1   2   1   0   1   0   1   2   1   2   0   1   0   1   0   1   1   2   1   0   2   2   2   1   1   2   1   1   0   0   1   0   1   1   1   1   1   1   0   1   0   0   1   1   1   2   0   1   1   1   0   0   1   0   1   0   2   1   0   0   1   1   1   2   2   0   1   1   1   0   0   1   2   1   0   2   1   1   0   1   2   1   1   1   1   2   2   1   1   2   0   2   1   1   1   0   2   1   2   1   1   1   2   1   1   0   1   2   1   1   0   2   1   1   1   1   1   2   1   2   1   2   1   2   0   1   0   1   1   1   1   1   1   0   0   2   2   1   2   2   0   2   1   1   0   0   1   1   2   2   0   1   1   2   0   0   2   1   2   2   0   2   1   1   1   2   1
 MK-4-15                2   0   0   2   0   0   0   2   1   2   1   1   1   1   2   2   1   1   1   1   1   2   0   1   2   1   2   1   2   1   1   1   0   2   2   1   1   2   0   1   2   1   1   1   2   0   1   0   2   1   2   1   1   1   2   2   1   1   2   1   1   2   1   1   0   1   1   1   1   1   1   0   1   0   0   1   0   1   2   0   1   1   1   0   0   0   0   1   0   2   1   0   0   1   1   1   2   2   0   1   1   1   0   0   1   2   1   0   2   1   1   0   1   2   2   1   1   0   1   2   0   1   2   1   2   1   1   1   0   2   1   2   0   1   2   2   1   1   0   1   2   1   2   1   2   1   1   1   1   0   2   0   2   1   2   1   2   1   1   0   1   0   2   1   1   1   0   1   2   2   1   1   2   0   2   1   1   0   1   1   1   2   2   0   1   1   2   0   0   2   1   0   2   0   2   1   1   1   1   1
 MK-4-16                2   0   0   2   0   0   0   2   1   2   1   1   1   1   1   2   1   0   2   1   1   2   0   1   1   0   2   1   2   1   1   1   0   2   2   1   1   2   1   1   2   1   1   1   2   0   2   0   2   1   2   1   1   1   2   2   2   1   2   0   1   2   1   2   1   1   1   1   1   1   0   0   1   0   1   1   0   1   2   0   1   1   1   1   0   0   1   1   0   1   1   1   0   1   2   1   2   2   0   1   1   0   0   0   1   2   1   1   1   1   2   0   1   1   2   1   2   0   1   2   0   0   2   2   2   1   1   1   0   2   1   2   0   1   2   2   1   1   0   1   2   1   2   1   2   1   1   1   1   0   2   1   2   1   2   1   1   1   1   0   1   0   2   1   1   0   0   2   2   2   1   1   2   1   2   1   1   0   1   1   0   2   2   0   1   1   2   0   0   1   1   0   1   0   1   2   1   1   0   1
 MK-5-1                 1   0   1   1   2   0   0   1   0   2   2   1   0   0   0   0   2   2   2   1   1   0   1   0   1   1   1   0   2   1   1   0   1   2   1   2   0   0   1   0   0   2   1   1   1   1   1   2   2   0   1   0   0   0   2   2   0   1   1   2   1   1   0   1   1   1   2   1   2   2   1   1   1   0   2   2   1   2   2   1   1   1   0   0   1   0   1   2   1   1   2   1   0   0   2   0   2   0   1   0   1   1   1   0   1   1   1   1   1   2   0   1   0   2   1   2   1   0   1   1   0   2   0   1   1   0   1   1   1   1   2   1   1   0   1   1   1   1   1   0   0   0   1   2   1   2   0   1   1   1   1   1   1   1   0   1   1   2   1   1   2   0   0   1   1   1   2   2   0   2   1   1   1   1   1   1   0   1   1   1   0   0   1   0   1   2   1   1   2   1   2   1   0   1   2   2   2   0   0   0
 MK-5-2                 1   0   1   1   2   1   0   1   0   2   1   1   0   0   0   1   2   2   2   2   1   0   1   1   1   1   1   0   2   1   1   0   2   2   1   2   0   0   1   0   0   2   2   1   1   1   1   2   2   0   1   0   0   0   2   2   0   2   1   2   2   1   0   1   1   1   2   1   2   1   1   1   1   0   2   2   1   2   1   1   1   1   0   0   1   0   0   2   1   1   2   2   0   0   2   0   2   0   1   1   1   1   1   0   1   1   1   1   1   2   2   1   0   2   1   2   1   0   1   1   1   2   0   1   1   0   1   1   1   1   2   1   0   0   1   0   1   1   1   0   1   0   1   2   1   1   0   1   1   1   1   1   1   1   0   1   2   2   1   1   2   0   0   1   1   1   1   2   0   2   1   1   1   1   1   1   1   1   1   1   0   0   1   0   1   2   1   1   2   1   2   1   0   1   2   2   2   0   0   0
 MK-5-3                 1   1   1   1   1   2   0   1   1   1   0   1   0   0   0   1   2   2   2   1   1   0   1   0   1   2   1   1   2   1   1   0   2   2   1   1   0   0   0   1   0   2   1   1   1   1   1   1   0   0   1   1   1   0   2   2   0   2   1   2   2   1   0   1   1   0   2   1   1   1   1   1   2   0   1   2   1   2   1   1   1   1   0   0   1   0   0   2   1   2   2   2   0   0   2   0   2   0   1   1   1   1   1   0   1   2   1   1   1   1   2   1   0   2   1   2   1   0   1   1   1   2   0   1   1   0   1   1   1   1   2   1   0   1   0   1   1   1   1   1   1   0   2   2   1   1   0   1   1   2   1   1   1   1   0   0   2   2   1   1   1   0   0   1   1   0   1   2   0   2   1   1   1   1   1   1   1   1   1   1   0   0   1   0   1   2   1   2   2   0   2   1   0   1   1   2   1   0   0   0
 MK-5-4                 0   1   1   1   1   2   1   0   1   1   0   1   0   0   0   1   2   1   2   1   1   1   1   0   2   2   1   1   2   1   1   0   1   2   1   1   0   0   0   2   1   2   1   1   1   1   1   1   0   0   1   2   1   0   2   1   0   1   0   2   2   1   1   1   1   0   2   1   1   1   1   1   2   0   1   2   1   2   1   1   1   1   0   0   1   0   0   2   0   2   2   1   1   0   2   0   2   0   1   1   1   1   1   0   0   1   2   1   1   1   2   2   1   2   1   1   1   1   1   2   1   2   0   1   1   0   1   1   1   1   2   2   0   1   1   1   0   1   1   1   1   0   1   2   1   1   0   1   1   2   1   2   1   1   0   0   2   2   1   1   2   0   0   1   1   0   1   2   0   2   1   1   1   1   1   1   1   1   1   1   0   0   1   1   1   2   1   2   2   0   2   1   0   1   1   2   1   0   0   0
 MK-5-5                 0   1   1   1   1   2   2   0   1   1   0   1   0   0   1   1   2   1   2   1   1   1   2   0   1   2   1   1   2   1   2   0   1   2   1   1   1   0   0   1   1   2   0   1   1   1   1   1   0   0   1   2   2   0   1   1   0   1   0   2   2   1   1   1   1   0   2   0   1   1   1   1   2   0   1   0   1   2   1   1   1   0   0   0   1   0   1   2   0   2   1   1   0   0   2   0   2   0   0   2   1   1   1   0   0   1   2   0   1   0   1   1   1   2   0   1   1   0   0   2   1   2   1   1   1   0   2   1   2   1   2   2   0   1   1   1   0   1   2   1   1   0   1   2   1   1   0   1   1   2   1   1   1   1   0   0   2   2   1   1   2   0   1   1   1   0   1   2   0   2   1   1   1   1   1   1   1   2   1   1   0   0   1   1   1   2   1   2   2   0   2   2   0   1   1   2   1   0   1   1
 MK-5-6                 0   1   1   1   0   2   2   0   1   1   1   1   0   0   1   1   2   1   2   1   1   1   2   0   1   2   1   1   2   1   2   0   1   2   1   1   1   0   0   1   1   1   1   1   1   1   1   1   1   0   1   2   2   0   1   0   1   0   0   1   2   1   1   1   1   0   2   1   2   1   1   1   2   0   2   0   1   2   1   1   2   0   1   0   0   0   2   2   0   1   1   2   0   0   1   1   1   0   0   2   0   1   1   1   0   1   1   0   1   0   1   1   1   2   1   1   1   0   0   2   1   1   1   1   1   0   2   1   2   1   1   2   0   1   0   1   0   1   2   1   1   0   1   2   1   1   1   1   1   2   1   1   1   2   0   0   2   2   1   1   2   0   1   1   1   0   1   2   0   2   2   1   2   1   1   1   1   2   1   1   0   0   1   0   1   2   1   1   2   0   2   2   0   1   2   2   1   0   1   1
 MK-5-7                 0   1   0   1   0   1   2   1   1   1   2   1   0   0   1   1   2   1   2   1   1   1   2   1   2   2   0   1   2   1   2   1   1   2   1   1   1   1   0   1   1   1   1   1   1   2   1   1   1   0   1   2   2   0   1   0   1   0   0   1   2   1   0   1   1   1   2   2   2   1   1   2   2   0   1   1   1   2   1   1   2   0   1   0   0   0   1   2   1   2   2   2   0   1   1   0   2   0   0   2   0   2   1   1   0   1   1   1   1   0   2   1   1   2   2   1   1   0   0   1   1   1   1   1   1   0   1   0   2   1   1   2   0   1   0   0   0   1   1   1   1   2   1   1   1   1   1   1   1   1   0   1   1   1   0   0   2   2   1   0   2   0   0   1   1   0   1   1   0   2   2   1   2   1   1   1   1   2   1   1   0   0   1   0   1   2   1   1   1   0   2   1   1   1   1   2   1   0   1   2
 MK-5-8                 0   1   1   1   0   1   2   1   1   1   1   1   1   0   1   0   2   1   1   1   1   1   2   1   2   2   0   1   2   1   1   2   1   2   1   1   1   1   0   1   1   1   1   1   1   1   1   1   0   0   1   2   0   0   1   0   1   0   0   0   2   1   0   1   1   1   1   2   2   1   1   1   2   0   2   1   0   2   1   1   2   0   1   2   0   0   1   2   1   2   2   2   0   2   1   0   2   0   0   2   0   1   1   1   0   0   1   1   1   0   2   1   1   1   2   1   1   0   1   0   1   1   1   1   1   0   0   1   2   1   1   2   0   1   1   1   1   1   1   1   1   2   1   1   1   1   1   1   1   1   0   1   1   1   0   0   2   2   1   1   2   0   0   1   2   0   1   1   0   2   2   1   2   1   1   1   1   2   2   1   0   0   1   0   1   2   1   1   1   1   2   0   1   1   1   2   1   0   1   2
 MK-5-9                 0   1   1   1   0   1   1   0   1   1   1   1   0   0   1   0   1   1   1   1   1   1   1   1   2   2   0   0   2   1   1   2   2   2   1   1   1   1   0   1   1   1   1   1   1   1   1   1   0   0   1   2   0   0   1   0   1   1   0   0   2   1   0   2   1   1   1   2   2   1   1   1   1   0   2   2   0   2   1   2   2   0   2   2   0   0   1   2   1   2   1   2   1   2   1   0   2   0   0   2   0   1   1   1   1   1   0   1   1   0   2   1   1   1   2   1   1   0   1   1   1   1   1   1   0   0   1   1   2   1   1   2   0   1   2   1   1   1   1   1   1   2   1   1   1   0   1   1   2   1   0   1   1   1   1   0   2   2   1   1   1   0   0   1   2   0   1   1   0   2   1   2   2   1   1   1   2   2   2   1   0   0   1   0   1   2   1   1   1   1   2   0   1   2   1   1   1   0   1   2
 MK-5-10                0   1   1   1   0   1   1   1   1   1   1   1   0   0   1   0   1   1   1   1   1   0   1   1   2   2   1   0   1   1   1   2   2   2   1   1   1   1   0   1   1   1   1   1   1   1   1   1   0   0   1   2   0   0   1   0   1   1   0   0   2   1   0   1   1   1   1   1   2   1   0   1   1   1   2   2   0   2   1   2   2   0   2   1   0   0   1   2   0   2   1   2   1   2   1   0   2   0   0   2   0   1   1   1   1   1   0   1   1   0   2   1   1   1   2   1   1   0   1   1   1   0   1   1   0   0   1   1   2   2   1   2   0   1   2   1   1   1   1   1   0   1   2   1   0   0   1   1   2   1   0   1   1   0   1   0   2   2   1   1   1   0   0   1   1   1   1   1   0   2   1   1   1   1   1   1   2   2   1   1   0   0   1   1   0   2   1   1   1   1   1   0   1   2   1   1   1   0   1   2
 MK-5-11                2   1   1   1   0   1   2   2   1   1   0   1   0   0   2   0   1   1   1   2   1   0   1   1   2   1   1   0   1   1   0   2   2   2   1   1   1   1   0   1   1   1   0   0   1   1   2   0   1   0   1   2   0   0   1   0   1   1   0   0   2   1   0   2   1   1   1   1   2   1   0   1   1   1   1   2   1   2   1   2   2   0   2   1   0   1   1   2   0   2   1   2   1   2   1   0   2   0   1   2   0   1   1   1   1   1   0   1   1   0   2   1   1   0   2   1   1   0   1   1   1   0   1   0   1   0   0   1   2   2   1   1   0   1   2   2   1   1   1   1   0   0   2   1   0   0   1   1   2   1   0   0   1   0   1   0   2   2   1   1   1   0   1   1   0   1   1   0   0   2   1   1   1   1   0   2   2   2   1   1   0   0   1   1   0   2   1   1   1   2   1   0   1   1   1   1   1   0   1   2
 MK-5-12                2   1   1   1   0   1   1   2   1   1   0   1   0   0   2   0   1   2   1   1   1   0   1   1   2   1   1   1   1   2   0   2   1   2   1   1   1   1   0   0   1   0   0   0   1   1   2   1   1   0   1   2   0   0   1   0   2   1   0   0   2   1   2   2   1   1   1   0   2   1   0   1   1   0   1   2   1   2   2   2   1   1   2   1   0   1   1   2   1   1   1   1   1   2   1   1   2   0   1   1   1   0   1   2   1   1   0   1   1   0   2   1   1   0   2   1   1   1   1   1   1   0   2   0   0   0   0   1   2   2   0   1   0   1   2   2   1   1   1   2   0   0   2   1   1   0   1   1   2   1   0   0   1   0   1   0   2   2   1   1   1   0   1   1   0   1   1   0   0   2   1   1   1   1   1   2   2   2   2   1   0   0   1   1   0   2   1   1   1   2   1   0   1   1   1   0   1   0   1   2
 MK-5-13                2   0   1   1   0   1   1   2   1   0   0   1   0   1   2   0   1   2   1   1   2   0   1   1   1   1   1   0   1   2   0   2   1   2   1   1   0   1   0   0   1   0   0   0   0   0   1   1   1   0   1   2   1   0   1   0   2   1   0   0   2   1   1   1   1   2   1   0   2   1   0   1   1   0   1   2   1   2   2   2   0   1   2   1   0   1   1   2   2   0   1   0   1   2   1   2   2   0   1   1   1   0   1   2   1   1   2   1   1   0   2   1   1   1   0   1   1   1   1   1   2   0   2   0   2   1   0   1   1   2   0   1   0   0   2   2   1   1   1   2   0   0   2   1   1   0   1   1   2   1   1   1   1   1   1   0   2   2   2   1   1   0   1   1   0   0   1   0   0   2   1   1   2   1   1   2   1   2   2   1   0   0   1   2   1   2   1   1   1   2   0   0   0   2   1   1   1   0   1   1
 MK-5-14                2   0   1   2   0   1   0   2   1   0   0   1   1   1   2   0   1   2   1   1   1   0   1   2   1   1   1   1   0   2   0   1   1   2   1   1   0   1   0   0   1   0   0   0   0   0   1   1   1   0   1   2   1   0   1   0   1   1   0   0   2   0   1   1   2   2   1   1   2   1   1   1   1   0   0   1   1   2   2   2   1   1   2   1   1   1   1   2   2   0   1   0   2   2   1   2   2   0   1   1   1   0   1   2   2   1   1   1   0   2   2   1   1   1   0   1   1   1   1   1   2   0   2   0   2   1   0   1   1   2   1   1   0   0   2   1   0   0   2   2   1   0   2   1   1   0   1   1   2   1   2   1   1   1   1   0   2   2   0   1   1   0   1   1   0   0   1   0   0   2   1   1   2   1   1   1   1   2   2   1   0   0   1   2   1   2   1   1   1   1   0   0   0   2   1   1   0   0   2   1
 MK-5-15                2   0   1   2   0   1   0   2   1   0   0   1   1   1   2   0   1   1   1   1   1   0   1   2   1   2   1   1   0   2   0   1   1   2   2   0   0   0   0   1   1   0   0   0   0   0   1   1   1   0   0   2   1   0   1   0   1   1   0   0   2   1   1   1   2   1   1   1   2   2   1   1   2   0   1   1   1   2   2   1   1   1   2   0   1   1   2   2   2   1   1   1   2   2   1   1   2   0   1   1   1   0   1   2   2   1   0   2   0   2   2   1   1   1   0   1   2   2   1   1   2   0   2   0   2   1   1   1   1   2   1   1   0   1   2   1   0   0   2   2   0   0   2   1   0   1   1   2   2   1   2   2   1   1   1   0   2   2   0   1   0   0   1   1   0   0   1   0   0   2   1   1   2   1   1   1   1   2   2   1   0   0   1   2   1   2   2   1   1   0   1   0   0   2   1   1   0   0   1   1
 MK-5-16                2   0   1   0   0   1   0   2   1   0   0   2   1   1   2   0   1   1   1   1   1   0   1   2   1   2   1   2   1   2   1   1   1   1   2   0   0   0   0   1   1   1   1   0   1   0   1   1   1   0   0   2   1   0   1   0   1   1   0   0   2   0   1   1   1   1   1   1   2   2   0   1   2   0   2   1   1   2   2   1   1   1   2   0   1   1   2   2   2   1   1   1   2   2   1   1   2   0   1   1   1   0   1   2   2   1   1   1   0   2   2   1   1   1   1   1   2   2   1   1   2   0   2   0   2   1   1   1   0   2   1   0   0   1   1   1   0   0   2   2   0   1   0   1   0   1   1   2   2   1   2   2   2   1   1   0   2   2   1   1   1   0   0   1   0   0   1   1   0   1   1   1   2   2   1   0   1   2   2   1   1   1   2   2   1   2   2   1   1   0   1   0   1   2   1   1   0   0   1   1
 MK-6-1                 0   2   2   2   1   1   0   0   1   2   2   2   0   2   1   1   1   1   1   1   1   1   1   1   1   1   2   0   1   1   1   2   2   0   1   2   1   1   2   1   0   2   1   0   0   0   2   1   0   0   1   1   1   2   1   0   0   0   0   1   1   1   1   0   2   1   2   1   2   0   0   1   1   0   1   1   2   1   1   2   2   2   2   1   1   1   1   2   0   1   0   1   1   2   1   1   0   0   1   0   2   2   2   1   2   1   0   0   1   1   0   0   0   2   2   2   0   0   2   0   0   1   1   0   1   1   1   1   2   2   2   0   1   0   0   2   0   1   1   1   0   0   0   1   2   1   0   0   0   0   1   0   1   1   0   1   0   1   2   2   1   1   1   0   2   0   0   1   0   2   1   0   0   1   1   1   1   0   2   1   2   1   0   1   0   0   1   1   0   2   2   1   1   2   2   1   0   0   0   0
 MK-6-2                 0   2   2   2   1   1   0   0   1   1   2   2   1   2   1   1   1   1   1   1   1   1   1   1   1   1   2   0   1   2   1   2   2   1   1   2   0   1   2   1   1   2   1   0   0   0   1   1   0   0   1   1   1   2   1   0   1   0   0   1   2   1   1   0   2   0   1   0   2   0   0   2   1   0   1   1   2   1   1   2   2   2   2   1   1   1   1   2   0   2   0   1   1   2   1   1   0   0   1   0   1   1   2   1   2   1   0   0   1   1   0   1   0   2   2   1   1   0   1   0   0   1   1   1   1   1   2   1   2   2   2   0   1   0   0   2   0   2   1   1   0   1   0   0   2   0   0   0   0   0   1   1   0   0   0   1   1   0   2   2   1   1   1   0   2   0   0   1   0   2   0   0   0   1   1   0   1   0   2   1   2   1   0   0   1   0   1   1   0   2   1   1   1   1   2   1   0   0   0   0
 MK-6-3                 0   2   2   2   2   2   0   0   2   1   2   2   1   2   1   1   2   0   1   0   1   1   1   1   1   1   2   0   1   2   1   2   2   1   0   2   0   1   2   1   1   2   1   0   0   0   1   1   0   1   1   1   1   2   1   0   1   0   0   1   2   1   1   0   2   1   1   0   2   0   0   2   1   0   1   1   2   1   1   2   2   2   2   0   1   0   1   2   0   2   0   2   1   2   1   1   0   1   2   0   1   0   2   1   2   1   0   0   1   1   1   1   0   0   1   1   2   0   0   1   0   1   1   1   2   1   2   1   2   2   2   0   1   0   0   2   0   2   1   1   0   1   0   0   2   0   0   0   0   0   1   1   0   0   1   1   2   0   2   2   1   1   0   0   2   0   0   1   0   2   0   0   0   1   2   1   1   0   2   0   2   2   0   0   2   0   1   1   0   2   1   1   1   1   2   2   1   0   0   2
 MK-6-4                 0   2   1   2   2   2   0   1   2   1   2   2   1   2   1   1   2   1   1   0   1   1   1   0   1   0   1   0   1   2   0   1   1   1   0   2   0   1   2   1   1   2   1   1   0   0   1   1   0   1   2   1   1   2   1   0   1   0   0   1   2   1   1   0   0   1   2   0   2   0   0   2   1   0   0   1   2   1   1   2   2   2   2   0   1   0   1   1   0   2   0   2   1   2   1   1   0   1   1   0   1   0   2   2   2   2   0   0   1   1   1   1   0   0   1   1   2   0   0   1   0   1   1   1   1   2   2   1   2   2   2   0   2   0   0   2   0   2   0   1   1   1   0   1   2   0   0   1   0   0   1   0   0   0   1   1   2   0   2   2   1   1   0   1   2   0   0   1   0   2   0   0   0   1   2   1   2   1   2   1   1   2   1   0   2   0   1   1   0   2   1   1   1   1   2   2   1   0   0   2
 MK-6-5                 1   2   1   2   2   2   0   1   1   1   2   2   1   2   1   1   2   2   1   0   2   1   1   0   1   1   0   0   2   2   0   1   1   1   0   1   0   1   2   1   1   2   1   1   0   0   1   1   0   1   2   1   0   2   0   0   1   0   1   0   2   1   0   1   0   1   2   0   2   0   0   2   1   1   0   1   2   1   2   2   2   2   2   0   0   0   1   1   0   1   0   2   1   2   1   1   0   1   2   0   0   0   2   2   1   2   0   0   1   1   1   1   0   0   1   1   2   1   0   1   0   1   0   0   1   2   2   0   2   2   2   0   2   0   0   2   0   1   0   1   1   1   0   0   1   0   0   1   1   0   1   1   0   0   1   1   1   0   2   2   1   2   1   1   2   0   0   1   0   2   1   0   0   0   1   1   2   1   2   1   1   2   1   0   2   1   1   1   0   2   1   0   1   1   2   2   1   0   1   1
 MK-6-6                 0   2   1   2   2   2   0   1   0   2   2   2   2   2   0   1   2   2   1   1   2   0   1   0   1   2   0   1   2   2   0   1   1   1   0   2   1   1   2   1   1   2   1   1   0   0   0   1   0   1   2   1   0   2   0   0   1   0   1   0   2   1   0   1   1   1   2   0   1   0   0   2   0   1   1   1   1   1   1   2   2   2   2   0   1   0   1   1   0   1   0   2   1   2   1   1   0   1   2   0   1   0   2   2   1   2   0   0   1   1   1   1   0   0   1   1   1   1   0   2   0   1   1   0   1   2   1   0   2   2   2   0   1   0   0   1   1   1   0   1   0   1   1   0   1   0   0   1   0   0   1   1   0   0   1   0   1   0   2   2   1   1   1   1   2   0   0   1   0   2   2   0   0   0   1   1   1   1   2   1   1   2   1   1   2   1   1   1   0   2   1   0   0   1   1   1   2   0   1   1
 MK-6-7                 0   2   1   2   2   2   0   1   0   2   2   2   2   1   0   1   2   2   1   1   2   0   1   0   1   2   0   1   2   2   0   2   1   1   0   2   2   1   2   1   1   0   0   1   1   0   0   0   0   2   1   1   0   1   0   0   2   0   1   1   2   2   0   1   1   1   2   0   1   0   0   2   0   1   1   1   0   1   1   1   2   2   1   0   1   0   1   1   1   1   0   2   1   2   0   1   0   2   2   0   1   0   2   2   1   0   0   0   1   1   1   1   0   0   1   1   0   1   0   2   0   1   2   0   1   2   1   1   1   2   2   1   1   0   0   1   2   1   0   2   0   1   1   0   1   0   0   1   0   1   1   1   0   0   1   1   1   0   2   2   1   1   2   1   2   1   0   1   0   2   2   0   0   0   1   1   1   1   1   1   1   2   1   1   2   1   1   1   0   2   1   0   0   1   1   1   2   0   0   1
 MK-6-8                 1   2   1   0   2   2   0   1   0   2   2   2   2   1   1   1   2   2   1   1   2   0   1   1   1   2   0   1   2   2   0   2   1   2   0   1   2   1   2   1   1   0   0   1   1   0   1   0   1   1   1   2   0   1   0   0   2   0   1   1   2   2   0   1   1   1   2   0   0   0   0   2   0   1   1   1   0   1   1   1   2   2   1   1   0   0   1   1   1   0   0   2   1   2   0   1   1   2   2   0   1   0   1   2   1   0   1   0   2   1   1   1   0   0   1   1   0   1   0   2   0   1   2   0   1   2   1   1   1   2   2   0   0   0   1   1   2   0   0   1   0   1   1   0   1   0   0   1   0   1   1   1   0   1   1   1   1   0   2   1   1   1   2   1   1   0   0   2   1   1   2   0   1   0   1   1   1   1   1   1   1   2   1   1   2   1   1   1   0   2   1   1   0   1   0   1   2   0   1   1
 MK-6-9                 1   2   1   0   2   2   1   1   0   2   1   2   2   1   2   1   2   2   1   1   2   0   1   1   1   2   0   1   1   1   0   2   1   2   0   2   2   1   2   1   1   0   0   1   1   1   1   0   1   1   0   1   0   1   1   0   1   0   1   1   2   2   0   1   1   1   2   0   0   0   1   1   0   1   2   1   0   1   1   1   1   2   1   0   0   1   1   0   1   0   0   2   1   2   0   0   1   1   2   0   1   0   1   1   1   0   1   0   2   1   0   1   0   0   1   1   0   1   0   2   0   1   2   0   1   2   1   1   1   1   1   0   0   0   1   1   2   0   1   1   0   1   1   0   1   0   0   1   0   1   1   1   0   1   1   1   1   0   0   1   1   1   2   0   1   0   0   2   1   1   1   0   1   0   1   1   1   1   1   1   1   2   1   1   2   1   1   1   0   2   1   1   0   1   0   1   2   0   1   1
 MK-6-10                1   2   1   0   2   2   1   1   0   2   1   2   1   1   2   1   2   1   1   1   1   0   1   2   0   2   0   1   1   1   0   2   1   2   0   2   2   1   2   1   1   0   0   1   1   0   1   0   0   1   0   1   0   1   2   0   1   0   1   1   2   2   0   1   1   1   2   0   0   1   1   0   1   1   2   1   0   1   1   1   1   1   1   0   0   1   1   1   0   0   0   1   1   2   0   1   1   1   2   1   1   1   1   1   1   0   1   0   1   1   0   1   0   0   2   1   0   0   0   2   1   1   2   0   1   2   2   1   1   1   1   0   1   0   1   1   2   0   1   1   0   1   1   0   2   0   1   1   0   1   1   1   0   1   1   1   1   2   0   1   1   1   2   1   1   1   0   2   0   0   1   0   1   0   1   2   1   2   1   0   1   2   2   1   2   1   2   1   0   2   1   1   0   1   0   1   2   0   1   1
 MK-6-11                1   2   1   0   1   1   0   1   0   2   1   2   1   1   2   1   2   1   1   0   1   0   1   2   0   2   0   2   2   1   0   2   1   2   0   1   2   1   2   1   2   0   0   1   0   0   1   0   0   2   0   1   1   1   1   0   1   0   1   1   1   2   0   1   1   0   1   0   0   1   1   0   1   1   2   1   0   2   1   1   1   1   1   0   0   1   1   1   1   0   0   1   1   2   0   1   0   1   0   1   0   1   1   0   1   0   2   0   1   1   0   1   0   0   1   1   1   0   0   2   0   2   2   0   1   1   2   1   2   1   1   0   1   0   0   1   2   0   1   0   1   0   1   0   2   1   1   1   0   1   1   1   1   1   2   1   1   2   1   1   1   1   2   1   2   1   0   2   1   0   1   1   1   0   1   1   1   1   1   0   2   2   2   1   1   1   2   1   0   2   1   2   0   1   0   1   2   0   1   1
 MK-6-12                1   2   1   0   1   1   0   1   0   2   1   2   1   1   1   1   2   2   2   0   0   0   0   2   0   2   0   1   1   1   0   2   1   2   0   0   2   1   2   1   2   0   0   0   0   0   1   0   0   2   1   1   1   1   1   0   2   0   1   0   1   2   0   0   1   1   1   1   1   1   1   0   1   1   2   1   0   1   1   1   1   1   1   0   0   1   1   1   1   0   0   1   1   2   0   1   0   1   0   1   1   2   1   0   1   0   2   0   1   1   0   1   1   0   1   1   1   0   0   2   0   2   2   0   1   1   2   1   2   1   1   0   1   0   0   1   2   0   1   0   1   0   2   0   2   1   1   1   0   1   1   1   1   1   2   1   0   1   0   1   1   1   2   1   2   1   0   2   1   0   1   0   1   1   1   1   0   2   1   0   2   2   2   1   1   1   2   1   0   2   1   2   0   1   1   0   2   0   1   1
 MK-6-13                1   2   1   0   1   1   0   1   0   2   2   2   1   2   1   1   2   2   2   0   0   0   1   2   1   2   0   1   1   1   0   2   1   2   1   0   2   0   2   1   2   0   0   0   0   0   1   0   0   2   0   1   2   1   1   1   2   1   1   0   1   2   0   0   1   1   1   0   1   1   1   0   1   1   2   0   0   1   1   1   1   2   1   0   2   2   1   1   1   0   0   1   1   2   0   1   1   1   1   1   1   1   1   0   1   0   2   0   1   1   0   1   1   0   1   1   1   1   0   1   1   2   2   0   1   2   2   1   2   2   1   0   1   0   0   1   2   1   1   0   1   0   2   1   2   1   0   1   0   0   1   1   1   1   2   1   0   1   0   2   1   1   2   0   2   2   0   2   2   0   1   0   1   1   1   1   0   2   1   1   1   2   2   2   1   1   2   1   0   2   1   2   0   1   1   0   2   0   1   1
 MK-6-14                1   2   1   0   1   1   0   1   0   2   2   2   1   2   1   1   2   1   2   0   1   0   0   2   2   1   2   1   0   1   0   2   1   2   1   0   2   0   2   1   2   0   1   0   0   0   1   0   0   2   0   1   2   0   1   1   2   1   1   0   1   2   0   0   1   1   1   0   1   1   1   0   1   1   2   0   0   1   2   1   0   2   1   1   2   0   1   1   1   0   1   1   1   2   0   1   0   2   2   2   1   1   1   0   2   0   2   0   1   1   0   0   1   0   1   1   1   1   0   1   1   2   1   0   1   2   2   1   2   2   1   0   2   0   0   1   0   1   0   0   1   0   1   1   2   2   0   1   0   0   1   1   1   1   1   1   1   1   0   2   1   1   2   0   2   2   0   1   1   1   0   0   1   1   1   1   0   2   1   1   2   2   2   0   1   1   2   1   0   2   0   2   0   1   2   0   2   0   2   0
 MK-6-15                1   2   2   0   2   1   0   1   0   1   2   2   1   2   1   1   2   1   2   0   2   0   0   2   2   1   2   1   0   1   0   2   1   2   2   0   2   0   2   2   1   0   1   0   0   0   1   0   0   2   0   1   1   0   0   1   2   1   1   1   1   2   1   0   2   2   1   0   1   1   1   0   1   2   2   0   1   1   2   1   0   1   0   1   2   0   1   1   1   1   1   1   1   2   0   1   0   2   2   1   1   1   0   0   1   1   1   0   1   1   0   0   1   0   1   1   1   1   1   2   1   2   1   0   1   2   2   1   1   2   1   0   2   0   0   1   0   1   0   0   0   0   0   2   1   1   0   2   0   0   0   1   1   1   1   1   1   0   1   2   1   1   2   1   2   2   0   1   1   1   1   0   2   2   1   1   0   2   1   1   2   2   2   1   1   0   2   1   1   2   0   2   0   1   1   0   2   0   2   1
 MK-6-16                1   2   2   0   2   1   0   1   0   1   2   2   0   2   1   1   2   1   2   1   2   0   0   2   2   1   2   1   0   1   0   1   1   2   2   0   2   0   2   2   1   0   1   0   0   0   1   0   0   2   0   1   1   0   0   1   2   1   1   2   1   2   1   0   2   2   0   0   1   1   1   0   1   2   1   1   1   1   2   1   0   1   0   1   1   0   0   1   1   1   1   1   1   2   1   1   0   2   1   1   1   1   0   0   1   1   2   0   1   1   0   0   1   0   0   1   1   1   1   2   2   2   0   0   1   2   2   1   1   2   0   0   2   0   0   0   0   1   0   0   1   0   1   2   1   1   0   1   1   0   1   2   1   1   1   1   1   0   1   2   1   1   2   0   2   2   0   1   0   1   1   0   2   2   1   1   0   2   1   2   1   1   2   1   1   0   2   1   2   2   1   2   0   2   1   0   2   0   2   2
 
!****************************************** Phenotypic Data **********************************************************
!-100.0 is resevred for missing phenotype
SimulatedTrait1         9.4437   10.6927    9.5399    7.5860   10.4389    9.2132   10.1762    8.5911    9.5693    8.8667    9.0263    8.5881    9.3621    8.9725   11.5521   11.2998   10.5044   10.1340   10.7484   10.3482   11.7087    9.4173    9.6487    8.6749   11.4314    9.1747   10.3696   10.5918   10.8599   10.0467    9.5167    9.8434   10.3050    9.7341    9.7749    9.4032    7.8760   11.4970    8.7444    9.8778   10.3181   10.9981    8.8365   11.2010   10.2675    9.3598    9.1896    8.7066    9.3813    9.8818    9.8537   11.6722   11.7141   10.5106    8.5742    8.6997   10.2652    9.9936   10.3605   11.0018    9.7776   10.6724    9.1081    9.3544   11.1310   10.3176    9.9070    9.1940    9.8539    8.6554    9.1209   11.1530   11.5572    9.1439    9.5202   11.6600   10.6209   11.2876   10.3117   10.1953    9.7350   10.6052   10.2716    9.4867    9.7712   10.2947   11.3279    9.4744   11.5635    8.9003    9.0104   10.9437   10.8579   10.0698   10.7052    9.5725   10.6869    9.0449   11.1274   11.0367   10.8333    8.8730   10.4177    7.1686    9.0459   10.5414    9.4139   10.2378   11.7970   10.2570   10.0161    9.5738    9.0221    9.5571   10.5178   10.9580   10.5071    8.4923   11.0228    7.1578   10.4203   12.2284    8.4962   13.2842    9.9091    8.5100    9.7072   10.0507    6.3041   11.6679   10.9725   10.1912   10.9865    9.4731   10.6562   10.0704    9.6876    9.2943   10.2723    9.5093    9.0959   11.1645    9.1354   10.3161    9.6930   10.7315    9.4528    9.4761   10.4875    9.1308    9.5141    9.2252   10.8580    9.8956    9.2057   10.3982   10.0399    9.1143    9.6346   10.2350    8.5364    9.5817    8.9417   10.1108    9.1020    8.4020   10.0169   10.9146    9.9036    8.2322    7.4902    9.3936   11.7511   10.0789    9.6988    9.8089    9.4325    8.9097    7.4922   10.8921   10.7830   10.5127   11.5123   10.9387    9.1128    9.3700    9.2665   11.5612    9.5808    9.8918    9.9347   10.1217    8.8376    8.5779    8.5019   10.2207   11.1219    9.0271   10.2570    8.6590
 
