# Supplementary material for: Inclusive Composite Interval Mapping of QTL by Environment Interactions in Biparental Populations
Source: PLoS One. 2015 Jul 10;10(7):e0132414. doi: 10.1371/journal.pone.0132414 (PMC4498613; doi:10.1371/journal.pone.0132414)
Supplement: S2 File — (ZIP) [file pone.0132414.s002.zip › F2 population/e=1/run_00125.met]

!**********************Note: lines staring with "!" are remarks and will be ignored in the program********************
!*********************************General Information**********************************
!Assuming F1 = P1 x P2, populations available in QTL IciMapping are: 
!  1, P1BC1F1 = P1 x F1, the first backcrossing where P1 is used as the recurrent parent;
!  2, P2BC1F1 = P2 x F1, the first backcrossing where P2 is used as the recurrent parent;
!  3, F1DH, F1-derived doubled haploids; 
!  4, RIL or F1RIL, recombination inbred lines through the repeated selfing of F1;
!  5, P1BC1RIL, recombination inbred lines through the repeated selfing of P1BC1F1;
!  6, P2BC1RIL, recombination inbred lines through the repeated selfing of P2BC1F1;
!  7, F2, the selfing generation of F1;
!  8, F3, the selfing generation of F2;
!  9, P1BC2F1, the second backcrossing where P1 is used as the recurrent parent; 
! 10, P2BC2F1, the second backcrossing where P2 is used as the recurrent parent;
! 11, P1BC2RIL, recombination inred lines through the repeated selfing of P1BC2F1; 
! 12, P2BC2RIL, recombination inred lines through the repeated selfing of P2BC2F1; 
! 13, P1BC1F2, the selfing generation of P1BC1F1; 
! 14, P2BC1F2, the selfing generation of P2BC1F1; 
! 15, P1BC2F2, the selfing generation of P1BC2F1; 
! 16, P2BC2F2, the selfing generation of P2BC2F1; 
! 17, P1BC1DH, P1BC1F1-derived doubled haploids; 
! 18, P2BC1DH, P2BC1F1-derived doubled haploids; 
! 19, P1BC2DH, P1BC2F1-derived doubled haploids; 
! 20, P2BC2DH, P2BC2F1-derived doubled haploids; 
   7      !Mapping Population (see remarks above)
   2      !Mapping Function (1 for Kosambi; 2 for Haldane; 3 for Morgan)
   2      !Marker Space Type (1 for intervals; 2 for positions)
   1      !Marker Space Unit(1 for centiMorgans; 2 for Morgan)
   6      !Number of Chromosomes (or Linkage Groups)
 200      !Size of the mapping population
   1      !Number of environments
 
!***************************************** Chromosomes and Linkage Maps **********************************************
!Chromosome                 NumMarkers
-CH1                        16
-CH2                        16
-CH3                        16
-CH4                        16
-CH5                        16
-CH6                        16
!Linkage map (Marker name followed by position or the interval length)
 MK-1-1                1     0.000
 MK-1-2                1    10.000
 MK-1-3                1    20.000
 MK-1-4                1    30.000
 MK-1-5                1    40.000
 MK-1-6                1    50.000
 MK-1-7                1    60.000
 MK-1-8                1    70.000
 MK-1-9                1    80.000
 MK-1-10               1    90.000
 MK-1-11               1   100.000
 MK-1-12               1   110.000
 MK-1-13               1   120.000
 MK-1-14               1   130.000
 MK-1-15               1   140.000
 MK-1-16               1   150.000
 MK-2-1                2     0.000
 MK-2-2                2    10.000
 MK-2-3                2    20.000
 MK-2-4                2    30.000
 MK-2-5                2    40.000
 MK-2-6                2    50.000
 MK-2-7                2    60.000
 MK-2-8                2    70.000
 MK-2-9                2    80.000
 MK-2-10               2    90.000
 MK-2-11               2   100.000
 MK-2-12               2   110.000
 MK-2-13               2   120.000
 MK-2-14               2   130.000
 MK-2-15               2   140.000
 MK-2-16               2   150.000
 MK-3-1                3     0.000
 MK-3-2                3    10.000
 MK-3-3                3    20.000
 MK-3-4                3    30.000
 MK-3-5                3    40.000
 MK-3-6                3    50.000
 MK-3-7                3    60.000
 MK-3-8                3    70.000
 MK-3-9                3    80.000
 MK-3-10               3    90.000
 MK-3-11               3   100.000
 MK-3-12               3   110.000
 MK-3-13               3   120.000
 MK-3-14               3   130.000
 MK-3-15               3   140.000
 MK-3-16               3   150.000
 MK-4-1                4     0.000
 MK-4-2                4    10.000
 MK-4-3                4    20.000
 MK-4-4                4    30.000
 MK-4-5                4    40.000
 MK-4-6                4    50.000
 MK-4-7                4    60.000
 MK-4-8                4    70.000
 MK-4-9                4    80.000
 MK-4-10               4    90.000
 MK-4-11               4   100.000
 MK-4-12               4   110.000
 MK-4-13               4   120.000
 MK-4-14               4   130.000
 MK-4-15               4   140.000
 MK-4-16               4   150.000
 MK-5-1                5     0.000
 MK-5-2                5    10.000
 MK-5-3                5    20.000
 MK-5-4                5    30.000
 MK-5-5                5    40.000
 MK-5-6                5    50.000
 MK-5-7                5    60.000
 MK-5-8                5    70.000
 MK-5-9                5    80.000
 MK-5-10               5    90.000
 MK-5-11               5   100.000
 MK-5-12               5   110.000
 MK-5-13               5   120.000
 MK-5-14               5   130.000
 MK-5-15               5   140.000
 MK-5-16               5   150.000
 MK-6-1                6     0.000
 MK-6-2                6    10.000
 MK-6-3                6    20.000
 MK-6-4                6    30.000
 MK-6-5                6    40.000
 MK-6-6                6    50.000
 MK-6-7                6    60.000
 MK-6-8                6    70.000
 MK-6-9                6    80.000
 MK-6-10               6    90.000
 MK-6-11               6   100.000
 MK-6-12               6   110.000
 MK-6-13               6   120.000
 MK-6-14               6   130.000
 MK-6-15               6   140.000
 MK-6-16               6   150.000
!*********************************** Marker Types ********************************************************************
!Co-dominant marker: When heterozygote F1 is present, P1 is coded as 2, F1 is coded as 1, and P2 is coded as 0; Otherwise, P1 is coded as 2, and P2 is coded as 0. 
!Dominant marker: When heterozygote F1 is present, P1 and F1 are coded as 12, and P2 is coded as 0; Otherwise, P1 is coded as 2, and P2 is coded as 0.  
!Recessive markers: When heterozygote F1 is present, P1 is coded as 2, and F1 and P2 are coded as 10; Otherwise, P1 is coded as 2, and P2 is coded as 0. 
!Missing marker is coded as -1. 
 MK-1-1                 2   1   0   1   1   0   0   0   1   1   2   0   2   1   0   0   1   2   1   2   2   0   2   1   1   2   0   2   2   2   1   2   2   1   0   0   1   0   0   0   1   0   1   1   0   1   0   1   1   1   1   0   1   1   1   2   1   1   2   2   2   2   1   0   1   1   1   1   1   2   2   0   1   2   0   2   1   0   2   1   0   0   1   2   2   1   0   2   2   2   2   1   1   2   0   1   1   1   0   1   1   1   1   0   1   1   1   1   2   2   1   1   2   1   1   1   0   1   0   1   0   1   2   0   1   1   1   0   2   1   0   0   1   2   1   1   1   1   1   0   0   1   2   0   2   0   2   1   1   1   2   2   1   0   2   1   0   1   2   2   0   1   1   1   1   2   2   2   2   1   1   1   1   2   1   0   2   1   0   1   2   0   0   2   2   1   0   2   1   2   1   1   0   1   1   2   1   1   1   0
 MK-1-2                 2   1   0   1   1   0   0   0   1   1   2   0   2   1   0   0   1   2   1   2   2   0   2   1   1   1   0   2   1   2   1   2   2   1   0   0   1   0   0   1   1   1   1   0   0   1   0   1   1   1   1   0   1   2   1   2   1   1   1   2   2   1   1   0   1   1   1   1   1   2   2   0   1   1   0   1   1   0   2   1   0   0   0   2   2   1   0   2   2   2   2   1   1   2   0   1   2   1   0   0   1   1   1   0   1   1   2   0   2   2   2   1   2   1   1   1   1   0   0   1   0   1   2   1   1   1   1   0   2   1   0   0   2   2   1   1   1   1   1   0   0   1   2   0   2   0   2   1   1   1   2   1   1   0   2   1   0   1   2   2   0   1   1   1   1   2   2   2   1   1   1   1   1   2   1   0   2   1   0   1   1   0   0   2   2   1   0   2   1   2   1   1   1   1   1   2   0   2   1   0
 MK-1-3                 2   1   0   2   1   0   0   0   1   1   2   0   2   0   0   0   1   1   1   2   2   1   2   1   1   1   0   2   1   2   1   2   2   2   0   0   1   0   0   1   1   1   1   0   0   1   1   1   1   1   1   0   1   2   1   1   1   1   1   2   2   1   1   0   1   0   1   1   1   2   2   0   1   1   0   1   1   0   2   1   0   0   0   2   2   1   1   2   2   2   2   1   1   2   0   0   2   1   0   0   1   0   1   0   1   2   2   0   2   2   2   0   2   1   1   2   1   0   0   1   0   0   1   1   1   1   1   0   2   1   0   0   2   1   1   1   1   1   1   0   0   1   2   0   2   0   2   1   2   1   2   1   1   0   2   1   0   1   1   2   0   1   0   2   1   2   2   2   1   1   1   1   1   2   1   0   2   1   0   1   1   1   0   2   2   1   0   2   0   1   1   1   1   1   2   2   0   2   1   0
 MK-1-4                 2   1   0   2   1   0   0   0   1   1   2   0   2   0   1   0   0   1   1   2   1   1   2   1   1   1   0   2   1   1   2   2   2   2   0   0   1   1   0   1   1   1   1   0   0   2   1   1   2   1   1   0   1   2   1   1   1   1   2   2   2   1   1   1   2   0   1   1   1   2   2   0   1   1   0   1   1   0   2   1   0   0   0   2   2   1   1   2   2   2   1   0   1   2   0   0   2   1   0   1   1   1   1   0   2   2   2   0   2   2   2   0   1   1   1   2   1   0   0   1   0   0   1   1   1   1   1   0   2   2   0   1   2   1   1   1   2   1   1   0   0   2   2   0   2   0   2   1   2   0   2   1   1   1   2   1   0   1   1   2   0   1   0   2   1   2   2   2   1   1   1   2   1   2   1   0   2   1   0   1   1   1   0   2   2   2   0   2   0   1   1   1   1   0   2   1   0   2   0   0
 MK-1-5                 2   1   0   2   1   0   1   0   1   1   2   0   2   0   1   0   0   1   1   2   1   1   2   0   0   1   0   2   1   0   2   2   1   2   0   1   1   1   0   2   1   2   1   0   1   2   1   2   2   1   0   0   0   2   1   1   0   1   1   2   2   1   2   2   2   0   1   1   1   2   2   0   1   1   1   1   1   0   2   1   0   0   0   2   2   1   1   2   2   2   1   0   1   2   0   0   1   1   0   1   1   2   2   0   1   2   2   0   2   2   2   0   1   1   1   2   1   1   0   1   0   0   1   2   2   1   1   0   2   2   0   1   2   1   1   0   2   1   1   0   0   2   2   1   2   0   2   1   2   0   2   1   1   1   2   1   0   2   2   2   0   1   0   2   1   2   1   2   1   1   0   2   1   2   1   0   2   2   0   0   2   2   0   2   0   2   0   2   0   1   1   1   1   0   2   1   1   2   0   0
 MK-1-6                 2   0   1   2   1   0   1   0   2   1   2   0   2   0   1   0   0   1   1   2   1   2   2   1   0   0   0   2   0   0   2   1   1   2   0   1   1   1   0   2   1   2   1   0   1   1   1   2   2   1   0   0   0   2   1   1   0   1   1   2   2   1   2   0   2   0   1   1   1   2   2   1   0   1   1   1   1   0   1   1   0   0   0   2   2   1   1   2   2   1   1   0   0   2   0   1   1   1   0   1   2   1   2   0   1   2   2   0   1   2   2   0   1   0   1   2   1   2   0   1   0   0   1   2   1   1   0   0   2   1   1   1   2   1   1   0   1   1   2   0   0   1   2   1   1   1   2   1   2   0   2   1   1   1   1   1   0   2   2   1   0   1   0   2   1   2   1   2   1   1   0   2   1   2   1   0   2   2   0   0   2   2   0   2   0   2   1   2   0   1   1   1   1   0   2   1   1   2   0   0
 MK-1-7                 2   0   1   2   1   0   1   1   2   0   2   0   2   0   1   0   0   1   1   1   1   2   2   1   0   0   0   2   1   0   2   1   1   2   0   1   1   1   0   2   1   2   1   1   1   1   0   2   2   1   0   0   1   2   2   1   1   1   1   2   2   1   2   1   1   0   1   1   1   2   2   1   0   1   1   1   1   0   1   1   0   1   0   2   0   0   1   2   2   1   1   1   0   2   0   1   1   1   0   1   2   1   2   0   1   2   2   0   1   2   1   0   1   1   1   2   1   2   1   0   0   0   2   2   1   2   0   0   2   1   1   1   1   1   1   2   1   1   1   0   1   1   2   1   1   1   2   1   1   0   2   1   1   1   1   0   0   2   1   1   0   1   0   2   0   2   1   1   1   1   1   2   1   2   1   1   2   2   0   0   2   2   0   2   0   2   1   2   1   1   1   2   2   0   2   1   1   1   0   1
 MK-1-8                 2   0   2   1   1   0   1   1   2   0   2   0   2   0   1   0   1   1   1   1   1   1   2   1   0   0   1   2   1   0   2   1   2   2   0   2   1   1   0   1   1   2   1   1   1   1   0   2   2   0   0   0   1   2   2   0   1   1   1   2   2   1   2   1   1   1   1   1   1   2   2   1   1   1   1   1   1   0   1   1   0   1   0   2   0   0   1   2   1   1   1   1   0   2   0   1   2   1   0   1   2   0   2   0   1   2   2   0   2   2   1   0   1   1   1   2   1   2   1   0   1   0   2   2   1   2   0   1   2   1   1   1   1   1   0   1   1   1   1   0   1   1   1   1   1   1   2   1   2   0   2   1   1   2   0   1   0   2   1   1   0   2   0   2   0   2   1   0   1   1   1   2   0   2   1   1   2   2   0   0   1   1   0   2   0   2   1   2   1   1   1   2   1   0   2   0   1   1   1   1
 MK-1-9                 2   0   2   1   1   0   1   1   2   1   1   0   2   0   1   0   1   1   1   1   1   2   2   1   0   0   1   2   1   0   2   2   2   2   0   2   1   1   0   1   1   2   1   0   1   0   0   1   2   0   0   0   1   2   1   0   1   1   1   2   2   1   2   1   0   1   1   0   1   2   2   1   1   2   1   1   1   0   1   1   0   1   0   2   0   0   1   2   2   1   1   1   0   2   0   1   2   1   0   1   2   1   2   0   1   2   2   0   2   0   1   0   1   1   1   2   1   2   0   0   1   0   2   2   0   2   0   1   2   1   1   1   0   1   0   2   1   1   1   0   1   1   0   1   1   1   2   1   2   0   2   1   1   2   0   1   0   2   1   1   0   2   0   2   1   2   1   0   1   1   1   2   0   2   1   1   2   1   0   0   1   0   0   2   1   2   1   2   1   1   1   1   1   0   2   0   1   1   1   1
 MK-1-10                1   0   1   1   1   0   1   1   2   1   1   0   2   1   1   0   1   1   1   1   1   2   2   1   0   1   1   2   1   0   2   2   2   2   0   1   1   1   0   1   1   1   1   0   1   0   0   1   2   0   0   0   1   2   1   0   1   1   1   2   2   1   2   2   1   1   1   0   1   2   1   1   1   2   1   1   1   1   2   1   0   1   0   1   0   1   1   1   2   1   1   1   0   2   0   1   2   1   0   1   2   1   2   0   0   2   2   0   2   0   1   0   1   1   1   2   1   0   0   1   1   0   2   2   0   2   0   1   2   1   1   1   1   1   0   2   1   0   1   0   2   1   1   1   1   1   2   0   2   0   2   1   1   2   0   1   0   2   1   2   0   2   1   2   1   2   1   0   1   2   1   2   0   2   1   1   2   1   0   0   1   0   1   1   2   1   1   2   1   1   2   2   1   1   2   0   1   1   0   1
 MK-1-11                1   0   1   1   1   0   1   1   2   1   1   0   2   1   1   0   1   1   1   2   2   2   2   1   0   1   1   2   1   0   2   2   2   1   0   2   1   1   0   2   1   1   0   0   1   0   1   1   2   0   0   0   1   2   1   0   1   1   1   2   2   1   2   2   1   2   2   0   1   2   1   1   1   2   1   1   1   1   2   1   0   1   0   1   0   1   1   1   2   2   1   1   0   1   1   1   2   0   0   1   2   1   2   0   0   2   2   0   2   0   1   0   0   1   1   2   1   0   1   1   1   0   2   1   1   1   0   1   1   0   1   2   2   1   1   2   1   0   0   0   1   1   1   1   1   1   1   0   2   0   2   1   1   2   0   1   0   2   1   1   0   1   1   2   1   2   1   0   1   2   1   2   0   2   1   1   2   1   1   1   1   0   1   0   2   0   1   2   1   1   2   2   2   1   1   1   1   2   0   1
 MK-1-12                1   0   1   1   0   0   1   1   2   1   1   0   2   1   1   0   1   0   1   2   2   2   2   1   0   2   1   2   1   2   2   2   1   1   0   2   1   1   0   2   1   1   0   0   1   0   1   1   2   1   0   0   1   2   1   0   1   0   1   2   2   1   2   2   2   2   2   0   1   2   1   1   1   2   1   1   1   0   2   1   0   1   0   1   0   1   1   1   2   2   1   1   0   1   1   2   1   0   0   0   2   0   2   1   1   2   2   0   2   1   1   0   0   1   1   2   1   0   1   1   2   1   2   1   1   1   0   1   1   0   1   2   2   2   1   2   1   0   0   0   1   1   1   1   1   1   1   0   2   0   2   1   1   2   0   1   0   1   1   1   1   1   0   1   1   2   0   0   0   2   1   2   0   2   1   1   2   1   1   1   0   1   1   0   2   0   1   2   1   1   2   2   2   1   1   2   1   2   0   1
 MK-1-13                1   0   1   1   0   0   1   1   2   2   1   0   2   1   1   0   1   0   0   1   2   2   2   1   0   2   0   2   1   2   2   2   1   1   1   1   1   1   0   2   1   1   0   0   1   0   0   0   2   1   0   0   1   2   0   0   2   0   1   2   1   0   1   2   2   2   2   0   1   2   1   1   1   2   0   1   1   0   2   1   0   1   0   2   0   1   1   1   2   2   1   1   0   1   1   1   1   0   0   0   2   0   2   1   2   2   1   0   2   0   1   0   0   1   1   1   2   1   2   1   2   1   2   1   1   1   0   2   0   0   1   2   2   2   1   2   1   0   1   0   1   1   1   1   1   1   1   0   1   0   2   1   0   2   0   1   0   1   1   1   1   1   0   1   1   2   0   0   0   1   1   2   0   2   2   1   2   1   1   1   0   1   1   0   2   0   1   2   1   1   2   1   2   1   1   2   1   2   0   1
 MK-1-14                1   0   1   1   0   0   1   1   2   2   1   0   2   1   2   1   1   0   0   2   2   2   2   1   0   2   0   2   1   2   2   2   1   0   0   1   1   1   1   1   1   1   0   0   1   0   0   0   2   1   1   0   1   1   0   0   2   0   1   1   1   1   1   2   2   2   2   0   1   2   2   1   1   2   0   1   1   0   2   1   0   1   0   2   0   1   1   1   2   2   1   1   0   1   2   1   1   0   0   0   2   0   1   1   1   2   1   0   2   0   1   0   0   1   1   1   2   1   2   1   1   1   2   0   0   1   0   2   0   0   1   2   1   2   1   2   1   0   1   0   1   1   1   1   1   1   0   1   1   0   1   1   0   1   1   2   0   1   1   1   1   1   0   1   2   2   0   0   0   2   1   2   0   2   2   1   2   1   1   1   0   0   1   1   2   0   1   2   1   1   2   1   2   1   1   2   1   1   0   1
 MK-1-15                1   0   1   1   0   0   1   1   2   2   1   0   1   1   2   1   1   0   0   2   2   2   2   1   0   2   0   2   1   2   2   2   1   0   0   1   2   1   1   2   1   1   1   0   1   0   0   1   2   1   1   1   1   1   0   0   2   0   2   1   1   1   1   2   1   2   2   0   1   2   1   1   1   2   0   1   1   0   2   1   1   1   0   2   2   0   1   1   2   2   1   1   0   1   1   1   1   0   0   0   0   0   0   1   1   2   1   0   1   0   1   0   1   1   1   1   2   0   2   1   1   1   2   0   0   1   0   2   0   1   1   2   1   1   1   2   1   0   1   0   1   1   1   1   1   1   0   1   2   0   2   1   0   2   1   2   0   2   1   0   1   1   0   1   2   2   1   0   0   2   1   2   0   2   2   1   2   1   1   1   0   0   1   1   2   0   1   2   1   1   2   1   2   1   1   2   1   1   0   1
 MK-1-16                1   1   1   1   0   0   1   1   2   2   1   1   1   1   1   1   1   0   0   2   2   2   1   1   0   1   0   2   1   2   2   2   1   0   0   0   2   1   1   2   0   1   2   0   1   0   0   1   2   2   1   1   1   1   0   0   2   0   1   0   1   1   1   2   1   2   2   0   1   2   1   1   1   2   0   2   1   0   2   1   1   1   0   2   2   1   1   1   2   2   2   1   0   1   1   2   2   0   0   0   0   0   0   1   2   2   1   0   1   1   1   0   1   1   2   1   2   0   2   2   1   1   2   0   0   1   0   2   1   1   1   2   1   1   1   2   1   0   1   0   1   1   1   0   1   1   0   0   2   0   2   1   0   2   1   2   0   2   1   0   1   2   0   1   1   1   1   0   1   2   1   2   0   1   2   1   2   1   1   1   0   0   1   1   1   0   1   2   1   1   2   0   2   1   1   2   1   1   0   1
 MK-2-1                 0   2   2   1   1   1   2   1   1   1   1   1   0   1   0   1   1   0   0   1   1   0   0   0   2   1   0   1   0   2   2   1   0   0   0   1   0   0   0   2   1   1   0   1   0   2   0   1   1   0   1   0   0   2   1   2   1   0   2   2   0   1   1   1   1   0   0   0   1   2   2   0   1   0   1   2   1   2   0   1   1   1   1   0   1   1   1   0   1   2   2   0   0   1   1   1   1   2   1   1   1   1   2   0   1   1   1   2   1   2   1   0   2   2   0   0   1   1   2   2   1   1   1   0   1   1   2   1   2   1   2   0   1   2   1   1   1   1   1   1   0   2   1   1   1   2   2   2   2   2   1   2   2   0   0   1   1   0   2   1   0   1   2   1   1   0   1   1   1   2   2   1   1   0   0   2   1   0   1   1   2   1   0   2   1   0   1   1   0   1   0   2   1   1   2   0   0   1   2   1
 MK-2-2                 0   2   2   1   1   0   1   2   1   1   1   1   0   1   0   1   1   0   0   1   2   0   0   0   2   1   0   1   0   2   2   1   0   1   1   1   0   0   0   2   1   1   0   2   0   2   1   1   2   0   1   0   0   2   1   2   1   0   2   1   0   1   1   1   1   0   0   0   2   2   2   2   2   0   1   2   1   2   0   1   0   1   1   0   1   0   1   0   1   1   2   0   1   1   1   1   1   2   2   1   1   1   2   1   1   1   1   2   1   2   1   0   2   2   0   0   1   1   2   2   1   1   1   0   1   1   1   0   2   1   2   0   1   2   0   1   1   1   1   1   1   2   1   1   1   2   2   2   2   2   1   2   2   0   1   1   1   0   2   1   0   1   2   1   1   0   1   1   1   1   2   1   1   0   0   2   1   0   1   1   2   1   1   2   1   0   1   1   0   1   0   2   1   1   2   0   1   1   2   0
 MK-2-3                 0   2   1   1   1   1   1   2   1   1   2   2   0   1   0   1   1   0   0   1   2   0   0   0   2   1   0   0   0   2   2   1   0   0   2   1   0   0   0   2   1   1   0   2   1   2   1   1   1   0   1   0   0   2   1   2   1   0   2   1   0   0   1   0   1   0   0   0   2   1   1   1   2   0   1   2   1   2   0   1   0   1   2   0   1   0   1   0   1   1   2   0   1   1   1   1   2   2   2   1   1   1   1   1   1   1   1   2   0   2   1   0   2   2   0   0   0   1   1   2   0   1   1   0   1   1   1   0   2   2   2   0   1   2   0   1   1   1   1   1   1   2   1   1   1   2   2   2   2   2   0   2   2   0   1   1   1   0   2   1   1   1   2   1   1   0   1   1   0   1   2   1   1   0   2   2   1   0   1   1   2   1   1   2   1   0   1   1   0   1   1   2   1   1   2   1   0   2   2   0
 MK-2-4                 0   2   1   1   1   1   1   2   0   1   2   2   1   1   0   1   2   0   0   1   2   0   0   0   2   1   0   0   0   2   2   1   0   1   2   1   0   0   0   2   2   1   0   2   1   2   2   1   1   1   2   0   0   1   1   2   1   0   2   1   1   0   1   0   1   0   0   0   2   1   1   2   1   1   1   1   1   2   0   0   0   1   1   0   1   0   0   0   1   1   2   1   1   2   1   0   2   2   2   1   1   1   1   1   1   1   1   2   0   2   1   0   2   2   0   0   2   1   1   2   0   1   1   1   0   1   0   0   2   2   1   0   1   2   0   1   1   1   1   2   1   2   1   1   1   1   2   2   2   2   1   2   2   0   1   1   1   0   2   1   1   1   1   1   1   0   1   1   0   1   2   1   1   0   1   2   1   0   1   1   2   1   1   2   1   0   0   1   0   1   1   1   1   1   2   0   0   2   2   0
 MK-2-5                 0   2   1   1   0   1   1   2   1   1   2   2   1   1   0   1   1   0   0   1   2   0   0   0   1   1   0   0   0   2   1   1   1   1   2   1   0   0   0   2   2   1   0   1   2   2   2   0   1   1   2   0   0   0   1   1   1   0   2   1   1   0   0   0   1   1   0   0   2   1   1   1   1   1   1   0   1   2   0   0   0   1   1   0   1   0   0   0   1   1   2   1   1   2   1   0   2   0   2   1   1   1   1   1   1   1   1   2   1   2   1   0   1   2   0   0   2   1   1   2   0   2   1   1   0   1   0   0   2   2   1   0   1   1   0   1   1   1   1   2   1   2   2   1   1   1   2   2   2   2   2   2   2   0   1   1   1   1   2   1   1   1   1   1   0   1   1   1   1   0   2   1   2   0   1   2   1   0   1   1   2   1   1   2   1   0   1   1   1   1   0   0   1   1   2   0   0   1   2   1
 MK-2-6                 2   2   1   1   0   1   0   2   1   1   1   2   1   1   0   1   1   0   1   1   2   0   0   0   1   2   0   0   0   2   1   1   0   2   2   1   0   0   0   2   2   1   0   1   2   2   1   0   1   0   2   0   0   0   1   1   1   1   1   1   0   0   0   0   0   1   0   0   2   1   1   1   1   1   1   0   1   2   0   1   0   1   0   0   1   0   0   0   0   1   1   1   0   2   1   0   2   0   2   1   1   1   2   1   1   1   1   2   1   2   1   2   1   2   0   2   1   1   1   0   0   2   1   1   0   1   0   1   1   2   0   0   1   1   0   1   1   1   1   2   1   2   1   1   2   1   2   2   2   2   2   0   2   0   1   1   2   1   2   2   1   1   1   1   1   1   1   1   1   0   2   1   1   0   1   1   1   0   1   1   2   1   1   2   1   0   1   1   1   1   0   0   1   1   1   0   0   2   2   1
 MK-2-7                 2   2   2   1   0   1   0   1   1   1   1   2   1   1   0   1   1   1   1   1   2   0   0   1   1   2   0   0   1   2   2   1   0   2   2   1   0   0   0   2   1   1   0   1   2   1   1   0   1   0   2   1   0   1   2   1   1   1   1   1   0   0   0   0   0   1   0   0   2   1   1   1   1   1   1   0   1   2   0   1   0   1   0   0   1   0   1   0   0   1   1   1   0   1   1   2   2   0   2   1   1   1   2   1   1   1   1   2   1   1   2   2   1   2   0   2   1   2   1   0   0   2   0   1   0   1   0   1   1   2   1   1   1   1   0   1   0   2   1   1   1   2   0   1   2   1   2   2   2   2   2   1   2   1   1   1   2   1   2   1   1   1   1   1   1   1   1   1   1   0   1   1   2   0   0   1   1   0   2   1   2   1   1   2   1   0   1   1   1   2   0   0   1   0   1   0   0   2   2   1
 MK-2-8                 2   2   2   1   1   1   0   1   1   1   1   2   1   1   0   2   1   1   1   1   2   0   1   1   1   2   0   0   1   2   2   1   0   2   2   1   0   0   1   2   1   0   0   1   2   1   1   1   0   0   2   1   0   1   2   2   1   1   1   1   0   0   0   0   0   1   0   0   1   1   1   1   1   1   1   0   1   2   0   1   0   1   0   1   2   0   2   0   0   1   1   1   0   1   0   2   2   0   2   1   1   1   1   1   1   1   1   2   1   1   1   2   1   2   1   2   1   2   1   0   0   2   1   0   0   1   0   1   1   2   1   2   0   1   0   1   0   2   1   1   1   2   1   1   2   1   2   2   2   1   2   1   1   1   1   1   1   1   2   1   1   1   1   1   1   1   0   1   1   0   1   2   2   1   0   1   1   0   2   1   2   1   2   2   1   0   0   1   0   1   0   0   1   0   1   0   0   2   1   1
 MK-2-9                 2   2   2   0   1   1   0   1   1   1   2   1   1   1   0   1   2   1   1   1   2   0   1   2   1   2   0   1   1   2   2   1   0   1   2   1   0   1   1   2   1   0   0   1   1   0   1   1   0   0   1   1   0   1   2   2   1   1   1   1   1   0   0   0   0   1   1   0   0   1   1   1   1   2   1   0   1   2   0   2   0   1   0   1   2   0   2   0   0   0   1   1   0   1   0   2   1   0   2   1   1   1   1   0   1   1   1   2   1   1   1   1   1   2   1   2   1   2   1   1   0   2   1   0   0   1   1   1   1   2   1   2   0   1   0   1   0   2   1   0   1   2   2   1   2   1   2   2   2   1   2   1   1   1   1   1   1   1   2   1   0   1   1   1   1   1   0   1   1   0   1   2   2   1   0   1   2   0   2   0   2   1   2   1   1   0   0   1   0   1   1   1   1   0   2   0   1   2   1   2
 MK-2-10                1   2   2   0   1   0   1   1   1   1   2   1   1   1   0   1   2   1   1   1   2   0   0   2   2   2   0   1   1   2   2   1   1   1   2   1   0   1   1   2   1   0   0   1   1   0   1   1   0   1   1   2   0   1   2   2   1   1   1   1   1   0   1   0   0   1   1   1   0   1   1   1   1   2   1   0   1   1   0   2   1   1   0   1   2   0   2   0   1   0   1   1   0   0   0   1   2   0   2   1   0   1   1   1   1   2   0   2   1   1   1   1   1   2   2   2   1   2   1   2   0   1   1   0   0   1   1   1   1   2   2   2   0   1   1   1   0   2   1   0   1   2   2   2   2   1   2   2   0   0   2   1   0   1   1   1   1   1   2   1   0   1   1   0   2   2   0   1   1   0   1   2   2   2   0   0   2   1   2   0   2   1   1   1   1   1   0   1   1   1   2   1   1   1   2   0   1   2   0   2
 MK-2-11                1   2   2   0   1   0   1   1   1   1   1   0   1   1   0   1   2   1   1   1   2   0   0   2   1   2   0   1   1   2   2   1   1   0   1   1   0   1   1   2   1   0   1   1   1   1   1   1   1   1   1   2   1   1   2   2   1   1   2   1   2   0   1   0   0   2   1   1   0   1   1   1   1   1   2   0   1   1   0   2   1   1   0   1   2   0   2   0   1   1   0   1   1   0   0   2   2   0   2   1   0   1   1   2   1   2   0   2   1   1   2   1   1   2   2   2   1   1   1   2   0   1   1   0   0   1   1   2   1   2   2   2   0   1   1   2   1   2   1   0   1   2   2   2   2   1   2   2   1   0   1   1   0   1   1   1   0   1   2   2   0   1   2   0   2   2   0   1   1   1   1   2   2   2   0   0   2   1   2   1   2   2   1   1   1   1   0   1   1   1   2   1   2   1   2   0   1   2   0   2
 MK-2-12                1   1   1   0   0   1   1   1   1   1   1   0   1   1   0   1   2   1   1   1   2   0   0   2   1   2   0   1   1   2   2   0   1   0   1   1   1   1   1   2   0   0   1   1   1   1   2   1   0   1   1   1   1   1   2   2   1   1   2   1   1   0   1   0   0   1   0   1   0   1   2   0   1   0   2   0   1   1   0   2   1   1   0   1   2   0   2   0   1   1   0   1   0   0   0   2   2   0   1   2   0   1   1   2   1   2   0   2   1   1   2   0   1   2   2   2   1   1   1   2   1   1   2   0   0   1   1   2   1   2   1   2   0   0   1   2   1   2   0   0   1   2   1   2   1   1   2   2   1   0   2   1   0   1   1   2   0   1   2   2   0   1   2   0   2   2   0   0   1   1   1   2   2   2   0   0   1   2   2   2   2   2   1   1   1   1   0   0   1   1   1   1   2   1   2   0   1   2   0   2
 MK-2-13                1   1   1   0   0   1   1   1   1   1   1   0   1   1   0   1   2   1   1   0   2   0   0   2   1   2   1   1   1   2   2   0   1   0   1   1   1   1   2   2   0   0   1   1   1   1   1   1   0   1   1   1   1   1   2   2   1   0   2   1   1   0   2   1   1   0   1   1   0   1   2   0   1   0   2   0   1   1   0   2   1   2   0   1   2   0   2   0   1   2   0   1   0   0   0   2   1   0   1   2   0   1   0   1   1   2   0   2   1   1   2   0   1   1   1   2   1   0   2   2   1   1   2   0   1   1   1   1   1   1   1   2   0   1   0   2   1   2   0   0   1   2   1   2   1   1   2   1   1   0   2   1   0   1   1   2   0   0   1   2   0   1   2   0   1   2   0   0   1   1   1   2   2   2   0   1   1   1   2   2   2   1   1   1   1   1   0   0   0   1   0   1   2   1   2   1   1   2   1   2
 MK-2-14                1   1   2   0   0   1   1   0   1   1   1   0   1   1   0   1   2   1   1   0   2   0   0   1   1   1   2   1   1   2   2   0   1   0   1   1   1   1   1   2   0   2   1   1   1   1   1   1   0   1   1   1   1   0   2   2   1   0   2   1   1   0   2   1   1   0   1   2   1   1   2   1   1   0   1   1   1   1   1   2   1   2   0   1   2   0   2   0   1   2   0   1   0   0   1   2   1   0   1   2   0   1   0   1   1   2   0   2   1   1   2   0   1   1   1   2   1   0   2   1   1   2   2   0   1   1   1   1   1   1   1   2   0   1   0   2   1   2   0   0   1   2   1   2   1   1   2   1   1   0   2   1   0   0   1   2   0   0   1   1   0   1   2   0   1   2   1   0   0   1   0   2   1   1   0   1   0   1   2   2   2   1   1   1   1   1   0   0   0   1   0   1   2   1   2   2   1   1   1   2
 MK-2-15                1   1   2   0   0   1   1   0   1   1   0   0   1   1   0   1   2   1   0   0   2   0   0   1   1   1   2   1   1   2   2   1   0   0   0   2   1   1   2   2   0   2   1   1   0   1   1   1   1   1   2   0   1   0   2   1   0   0   2   1   1   1   2   1   1   0   1   2   1   1   2   0   1   1   1   2   1   1   1   2   1   1   0   1   2   0   1   0   1   2   0   1   0   0   0   2   2   0   1   2   0   1   0   1   1   1   0   2   1   1   1   0   1   1   1   2   0   0   2   1   1   2   2   0   1   1   1   1   1   1   1   2   0   1   0   2   1   2   0   0   1   2   1   2   1   1   2   1   1   2   2   1   0   0   1   2   0   1   2   0   0   1   2   0   1   1   1   0   1   1   0   2   2   1   0   1   1   1   2   2   2   1   1   2   1   1   0   2   0   1   0   2   2   1   1   2   2   1   1   2
 MK-2-16                0   1   1   0   0   1   2   0   1   1   0   0   2   1   0   1   2   1   0   0   2   0   0   1   1   1   2   2   1   2   2   1   0   0   1   2   1   1   2   2   0   2   1   1   0   2   1   1   2   1   1   0   1   0   2   1   0   0   1   1   1   1   2   1   1   0   1   2   1   0   1   0   1   1   0   1   1   1   1   2   1   1   0   2   2   0   2   0   1   1   0   1   0   0   0   2   2   0   1   2   0   0   0   2   1   1   1   2   1   1   1   1   1   1   0   2   0   0   2   1   0   1   2   0   1   1   2   1   0   0   1   1   0   1   0   2   1   2   0   1   1   2   1   2   0   1   2   1   1   2   2   0   0   1   1   2   1   1   1   0   0   1   2   0   1   0   1   0   1   1   1   2   2   1   0   1   1   1   2   2   2   1   1   1   1   1   0   2   0   1   0   2   2   1   1   1   1   1   1   2
 MK-3-1                 0   0   2   1   1   1   1   0   1   0   1   2   1   0   2   1   0   1   1   1   1   1   0   1   1   1   1   1   1   0   1   2   2   1   1   0   2   1   1   2   2   1   2   2   0   1   2   1   2   0   1   1   2   2   2   1   0   1   0   1   2   1   0   0   2   1   2   1   2   1   0   1   1   0   0   1   2   1   1   1   1   0   2   2   1   1   1   1   1   0   1   0   1   0   1   2   1   1   2   1   2   2   1   1   1   0   0   1   2   2   2   2   1   2   1   2   1   2   1   1   2   0   1   1   1   1   1   0   2   0   1   0   1   2   2   1   0   2   0   0   0   0   2   2   1   1   0   1   2   0   1   1   0   2   0   0   0   1   0   1   1   2   1   1   1   1   2   2   2   0   0   0   1   1   1   2   0   0   2   0   1   1   1   0   1   0   1   1   0   0   1   2   0   1   0   1   2   1   1   0
 MK-3-2                 0   0   1   1   1   1   1   0   1   1   1   2   1   0   1   1   0   1   1   1   1   1   0   0   2   2   1   2   1   0   1   2   2   1   1   1   1   1   1   1   2   1   2   2   0   1   2   1   1   0   1   0   2   2   2   1   0   1   0   1   2   1   0   0   2   1   2   1   2   1   0   1   1   0   0   2   2   1   2   1   1   0   2   1   0   0   0   1   1   0   1   0   1   0   0   2   1   1   2   1   1   1   1   1   2   1   0   0   2   2   1   1   1   2   1   2   1   2   1   1   2   0   2   1   1   1   1   1   2   0   1   0   1   2   2   2   0   2   0   0   1   0   2   2   1   1   1   1   2   0   1   1   1   2   0   0   0   0   0   0   1   1   1   1   0   1   2   2   2   0   0   0   0   0   1   1   0   0   2   0   2   1   1   0   1   0   1   2   0   0   1   2   0   1   0   1   2   1   1   0
 MK-3-3                 0   0   1   1   1   1   1   0   1   1   1   2   2   0   1   0   2   1   1   1   1   1   0   0   2   2   0   2   2   0   1   2   2   1   1   1   1   1   1   1   2   1   2   1   0   1   2   1   1   0   1   1   2   2   2   1   0   1   0   1   2   1   0   0   2   1   1   1   2   1   0   1   1   0   0   2   2   1   2   1   1   0   2   1   0   0   0   1   1   1   1   0   1   1   0   2   1   1   2   1   1   1   2   0   2   1   1   0   2   2   1   1   1   2   1   1   1   2   1   1   2   0   2   1   1   1   1   1   1   0   1   0   1   2   2   2   1   2   0   0   0   0   2   2   1   1   0   1   2   0   1   0   0   2   0   1   0   0   0   1   1   1   1   1   0   1   1   1   2   0   0   0   0   0   1   1   0   0   2   0   2   1   0   0   0   0   1   2   1   0   1   2   0   1   0   1   2   1   1   0
 MK-3-4                 0   0   1   1   1   1   0   0   0   0   1   2   2   0   0   0   2   1   1   1   1   1   0   1   2   2   0   2   1   0   1   2   2   1   1   1   1   1   1   1   2   1   2   1   0   1   2   1   1   1   1   1   2   2   2   1   0   1   0   1   2   1   0   0   2   1   1   1   2   1   0   1   1   1   1   2   2   1   2   0   1   0   1   1   0   0   0   2   1   1   1   0   1   1   1   1   1   1   2   1   2   0   2   0   2   1   1   0   2   2   1   1   1   2   1   1   1   2   1   1   2   0   1   0   1   1   2   1   1   0   1   0   1   2   2   2   1   1   1   1   0   0   2   2   1   1   0   1   2   0   1   0   1   1   0   1   0   0   0   1   1   1   1   1   0   1   1   1   1   1   1   0   0   0   1   1   0   0   2   0   2   1   0   0   1   0   1   2   1   1   1   2   1   1   0   1   2   1   2   1
 MK-3-5                 0   0   1   1   2   1   0   0   0   0   1   2   1   0   0   0   2   1   1   1   1   0   0   1   2   2   1   2   2   0   1   2   2   0   1   1   1   1   1   2   2   1   1   1   1   1   2   1   1   1   1   1   2   2   2   0   0   1   0   1   1   1   0   0   2   0   1   1   2   1   0   0   1   1   1   1   1   1   2   1   1   0   0   1   0   0   0   2   1   1   2   0   1   1   1   1   1   1   1   1   2   0   2   0   2   1   1   0   2   2   1   2   1   2   1   1   1   2   1   1   1   0   1   1   1   1   2   1   1   0   1   0   1   2   2   2   1   2   1   1   0   0   2   2   1   1   0   1   1   0   1   0   1   1   0   2   0   1   1   1   1   0   1   0   0   1   1   1   1   1   2   0   0   0   1   1   0   0   1   0   2   0   0   0   2   0   1   1   1   1   2   2   1   1   0   1   2   1   1   1
 MK-3-6                 0   0   1   1   2   2   1   0   0   0   1   2   1   0   0   0   2   1   1   1   1   0   0   1   1   2   1   2   2   0   1   2   2   1   1   1   1   1   1   2   2   2   1   1   1   2   2   1   1   2   1   1   2   1   2   1   0   1   0   1   1   1   1   0   2   0   1   2   2   1   0   0   1   1   1   0   1   2   1   1   1   0   0   1   0   0   0   2   1   1   2   0   1   1   1   1   1   1   1   1   2   1   2   0   1   1   1   0   2   1   1   2   1   1   1   1   1   1   1   1   1   0   1   1   1   1   2   0   1   0   1   1   1   2   2   2   1   2   1   1   0   0   2   2   1   1   0   1   1   0   1   0   2   0   0   2   1   1   0   1   1   0   1   0   0   1   1   1   1   0   1   0   0   0   2   2   0   1   1   0   2   0   0   0   1   1   1   1   1   1   2   2   1   1   0   1   2   1   1   1
 MK-3-7                 0   1   0   1   2   2   0   0   0   1   1   2   1   0   0   0   2   1   1   1   1   0   1   1   1   2   1   1   2   0   1   2   2   1   1   1   1   1   1   2   2   2   1   1   0   2   2   1   1   2   1   1   2   1   2   1   0   1   0   1   0   1   0   0   2   1   1   1   2   1   0   1   1   1   1   0   1   2   1   1   0   1   0   1   0   0   0   2   1   1   2   0   1   0   1   1   1   1   1   2   2   1   2   1   0   2   1   1   2   1   1   2   1   1   1   1   1   0   1   1   1   1   1   1   1   1   2   0   1   0   1   1   1   2   1   1   1   2   1   1   0   0   2   2   2   1   0   1   1   0   1   0   2   0   0   2   1   1   0   1   1   0   1   0   0   1   1   1   1   0   1   1   0   0   2   2   0   1   1   0   2   0   0   0   1   0   1   1   2   1   2   1   2   1   0   1   2   1   1   1
 MK-3-8                 0   1   0   1   2   2   0   0   0   1   1   2   1   0   0   0   2   1   1   0   1   1   1   1   1   2   1   1   2   0   0   1   1   1   1   1   1   2   1   2   2   1   1   1   0   2   2   0   1   2   1   1   2   1   2   2   1   1   0   1   0   1   1   0   1   1   1   1   2   1   0   1   1   1   1   1   2   1   1   1   1   1   1   0   0   0   0   1   0   1   2   0   0   0   1   1   1   1   1   2   2   1   2   1   0   2   1   0   2   0   1   2   1   1   0   1   0   0   2   1   1   1   1   1   1   1   1   0   1   0   1   1   2   2   2   1   1   0   1   2   0   1   2   2   1   0   0   1   2   0   2   1   2   1   0   2   1   1   0   1   1   0   1   0   0   1   1   1   1   1   1   1   0   1   2   2   0   1   1   0   2   0   0   0   1   0   0   1   1   1   2   1   2   1   0   0   2   1   1   1
 MK-3-9                 1   1   0   1   2   1   0   0   1   2   1   2   1   0   0   0   2   1   2   0   1   1   1   1   1   2   1   1   2   1   0   1   1   1   1   1   1   2   1   2   2   1   1   1   0   2   1   0   1   2   1   1   2   1   2   2   1   1   0   1   0   1   1   0   2   0   1   1   2   1   0   1   1   1   1   1   2   1   1   0   1   1   1   0   0   1   1   1   0   1   2   1   0   0   1   0   1   1   1   2   2   1   2   1   1   2   1   0   1   0   2   2   2   1   0   1   1   0   2   1   1   1   1   1   1   1   0   0   1   1   1   1   2   2   2   1   1   0   1   2   1   1   2   2   1   0   0   1   2   0   2   1   2   1   0   2   1   0   0   2   1   0   1   0   1   1   1   1   1   1   1   2   0   1   2   1   0   0   1   0   2   1   0   0   1   1   1   1   1   1   2   1   2   1   0   0   1   1   1   1
 MK-3-10                1   1   0   1   2   1   0   1   1   2   1   2   1   1   0   1   2   1   2   0   1   1   0   1   1   2   1   1   2   0   0   1   1   2   1   1   1   2   1   2   1   1   1   1   0   1   1   0   1   2   1   1   1   1   2   2   1   1   0   1   0   1   0   0   1   1   1   0   2   1   0   1   1   1   1   1   2   1   2   0   1   1   1   0   0   1   2   1   0   1   2   2   1   0   1   0   2   1   1   2   2   1   1   1   1   1   0   1   0   1   2   2   2   1   0   0   2   0   1   1   1   1   1   1   1   1   0   0   1   1   1   1   2   2   2   0   1   0   1   2   1   1   2   2   1   0   0   1   1   0   2   1   2   1   0   2   1   0   0   2   1   0   1   0   1   1   1   1   1   1   1   2   0   1   2   1   0   2   1   0   2   0   0   0   1   1   1   1   1   1   2   1   2   1   0   0   1   1   1   1
 MK-3-11                0   1   0   1   2   0   0   1   0   2   1   0   1   0   0   1   2   1   2   0   1   1   0   1   1   1   0   1   1   0   0   1   1   2   1   1   1   2   1   2   1   2   0   1   1   1   2   1   1   2   1   1   1   1   2   2   1   1   0   1   0   1   0   0   1   1   1   0   1   1   0   1   1   1   1   0   1   1   1   0   1   1   1   0   1   1   2   2   0   1   2   2   1   0   1   0   2   0   0   2   2   1   1   1   1   1   0   1   0   1   2   2   1   2   0   0   1   0   2   1   1   1   1   1   1   0   0   0   1   1   1   1   2   2   1   0   1   0   1   1   1   1   2   2   1   0   0   1   1   0   2   1   2   2   0   2   0   0   0   2   1   0   1   0   1   1   2   1   1   1   1   2   0   0   1   1   0   1   1   0   2   0   0   0   1   1   1   1   1   0   2   1   2   1   0   1   1   1   1   1
 MK-3-12                0   1   0   1   2   0   0   0   0   2   1   0   1   1   1   1   2   1   2   0   1   1   0   1   1   2   0   1   1   0   1   1   2   1   1   1   2   2   1   2   1   2   0   1   1   1   2   1   1   2   1   1   1   0   2   2   1   2   0   1   0   1   1   0   1   1   1   0   1   1   0   1   0   1   1   0   0   1   0   0   2   2   1   1   1   1   2   2   1   2   2   2   1   0   1   1   2   1   1   2   2   0   1   1   0   1   0   1   0   1   2   2   1   1   0   0   1   1   2   1   1   1   1   1   1   0   0   0   1   1   1   1   2   2   2   0   0   0   1   1   1   2   2   2   0   0   0   0   1   0   2   1   2   2   0   2   0   0   0   2   2   0   1   0   1   1   2   1   1   1   1   2   0   0   0   1   0   1   1   0   1   0   0   0   1   1   1   1   1   0   2   1   2   1   0   1   0   1   1   1
 MK-3-13                0   0   0   1   1   0   0   0   0   2   1   0   1   1   0   1   2   1   2   0   1   1   1   1   1   1   0   1   1   1   1   1   1   1   0   2   2   2   1   2   1   2   0   1   1   1   2   2   1   2   1   1   1   1   2   1   1   2   0   1   0   0   1   0   1   1   1   0   1   1   0   1   0   2   1   0   0   0   0   0   2   2   1   1   1   1   2   2   1   2   2   1   1   0   1   1   1   1   1   2   2   0   0   1   0   1   0   1   0   1   1   2   0   1   0   0   1   1   2   2   1   1   2   1   0   0   0   0   1   1   1   1   2   2   2   0   0   0   2   1   1   2   1   2   0   0   1   0   1   0   2   2   2   2   0   2   0   1   0   2   2   0   2   0   1   1   2   1   2   1   0   2   0   0   0   1   0   1   1   0   2   0   0   0   1   1   1   1   1   0   2   1   2   1   0   1   0   2   1   1
 MK-3-14                0   0   0   1   0   0   0   0   0   2   1   1   1   0   0   1   2   1   2   0   1   1   1   1   1   1   0   1   0   1   1   1   1   0   0   1   2   1   1   2   1   2   0   1   1   1   2   1   1   2   1   1   0   0   2   1   1   2   0   0   0   0   1   0   1   1   1   1   1   1   0   1   0   2   1   0   0   1   0   1   2   2   1   1   1   2   2   2   1   2   2   1   1   0   1   1   1   1   1   2   2   0   0   1   0   0   0   1   1   1   1   2   0   1   0   0   1   1   2   2   1   1   1   2   0   1   0   0   1   1   1   1   2   1   2   0   0   0   2   1   1   2   1   1   0   0   2   0   2   0   2   2   2   1   0   2   0   1   0   1   2   0   2   0   1   1   2   1   2   1   0   2   0   0   1   1   0   1   0   0   2   1   0   0   2   1   1   1   1   0   2   1   2   2   0   1   0   2   1   1
 MK-3-15                0   0   0   1   0   0   1   0   1   2   1   1   0   1   0   1   2   2   2   0   1   1   1   1   1   1   0   1   0   1   1   1   0   0   0   1   2   1   1   1   1   2   0   1   1   1   2   2   1   2   1   1   0   1   2   1   1   1   0   1   0   0   1   0   1   1   1   0   1   1   0   0   0   2   1   1   0   2   0   1   2   2   1   1   1   2   2   2   1   2   2   1   1   0   0   2   1   1   1   2   2   0   1   1   0   0   0   1   1   1   1   2   0   1   0   0   1   1   2   2   2   1   1   2   0   1   0   0   1   1   1   1   1   1   2   0   0   0   2   1   1   2   1   1   1   0   1   0   2   0   2   2   2   1   0   2   0   1   0   1   2   1   2   0   1   1   1   1   1   1   1   1   0   0   1   1   0   1   0   1   2   1   0   0   2   2   1   1   0   0   2   1   2   2   0   1   0   2   1   1
 MK-3-16                0   0   0   1   0   0   1   0   2   2   1   1   0   1   0   1   2   2   2   0   1   0   1   1   1   1   0   1   0   1   1   1   0   1   0   1   2   1   1   1   1   2   0   2   1   1   2   1   1   2   1   1   0   1   2   1   1   1   0   1   2   0   1   0   1   1   1   0   0   1   0   0   0   2   1   1   0   2   0   1   2   2   1   2   1   1   2   2   1   2   2   1   1   0   0   2   1   1   2   2   2   0   2   1   1   0   0   1   1   1   1   2   2   1   0   0   0   1   2   1   2   1   1   2   0   1   0   1   1   1   1   1   0   0   2   0   1   0   2   2   0   2   1   0   1   0   1   0   2   0   2   2   2   2   1   2   0   1   0   1   2   0   2   0   1   2   1   1   1   0   1   1   1   0   1   1   1   1   2   1   2   1   0   0   2   1   1   1   0   0   2   1   1   2   0   0   0   2   1   1
 MK-4-1                 0   1   0   0   1   1   1   0   1   1   2   0   1   0   2   0   1   1   2   1   2   1   1   2   2   1   1   1   0   1   2   1   0   0   1   1   0   1   1   0   0   1   1   1   1   1   1   0   1   0   1   1   1   2   2   0   1   0   0   1   0   2   0   1   2   2   0   2   1   0   1   1   0   1   1   0   1   0   1   0   1   0   1   1   2   1   2   2   1   0   1   1   2   2   1   1   0   1   2   2   2   0   0   2   2   0   2   0   1   1   2   2   1   1   1   1   0   0   1   1   0   0   0   0   0   1   0   0   0   1   0   0   0   1   2   2   1   0   1   1   0   1   0   2   1   1   0   1   2   2   0   0   1   1   1   1   2   2   1   1   1   0   0   2   1   2   2   1   1   2   0   1   2   2   1   2   1   1   0   1   1   2   1   0   1   1   2   1   0   1   1   1   1   1   2   0   1   0   0   0
 MK-4-2                 0   1   0   0   1   1   1   0   1   1   2   0   1   0   2   1   1   1   2   0   2   1   1   2   2   1   1   1   0   1   1   1   0   1   1   1   0   1   1   0   1   2   1   1   1   1   1   0   1   0   1   1   1   2   2   0   1   0   0   1   0   1   0   1   2   2   0   2   1   0   1   1   0   1   1   0   1   0   1   1   1   0   1   2   2   1   1   2   1   0   2   1   2   1   1   1   0   1   2   2   2   1   0   2   2   0   2   0   1   1   2   2   0   1   1   1   1   0   1   0   0   1   0   0   0   1   0   0   0   1   0   0   0   1   2   1   1   0   0   1   0   1   0   1   1   1   0   1   1   2   0   0   1   1   1   1   2   2   1   1   0   0   0   2   1   2   2   1   1   2   0   0   2   2   1   2   1   2   0   0   1   2   1   0   1   1   2   2   1   1   1   1   1   1   2   0   1   0   0   0
 MK-4-3                 0   1   1   0   1   1   1   0   1   1   2   0   1   0   2   1   1   1   2   0   2   1   1   2   1   2   1   2   0   1   1   1   0   1   1   1   0   1   1   0   1   2   1   1   1   1   1   0   1   0   1   2   1   2   2   1   1   1   0   1   0   1   0   1   2   2   0   1   1   0   1   1   0   0   1   1   1   0   2   1   0   1   1   2   2   1   1   2   1   0   2   1   2   1   1   1   0   1   2   2   1   2   0   2   2   0   2   0   1   1   2   2   1   1   1   1   1   0   1   0   1   1   1   0   1   1   0   0   0   0   0   0   0   1   1   1   1   0   0   1   0   1   0   0   0   1   0   1   1   2   0   0   1   1   1   2   2   2   1   1   0   0   0   2   1   2   2   1   0   2   0   0   2   2   1   2   1   1   1   1   1   2   1   0   1   1   2   2   0   1   1   1   1   1   2   0   1   0   1   0
 MK-4-4                 1   1   1   0   1   1   1   0   1   0   1   0   1   0   2   1   1   2   1   1   2   1   1   2   1   2   1   2   1   2   0   1   0   1   1   2   1   1   1   0   1   2   0   1   1   1   2   0   1   0   1   2   1   2   2   1   1   1   0   1   0   1   0   1   2   2   0   2   1   1   1   0   0   0   1   1   1   0   2   1   0   1   1   2   2   1   1   2   0   0   2   0   2   1   1   1   0   1   2   2   1   2   0   2   1   0   2   0   1   1   2   2   1   1   0   1   0   0   1   0   1   1   1   0   2   1   0   0   0   0   1   0   1   1   1   1   2   0   0   0   0   1   1   0   0   1   0   1   1   2   0   0   0   0   1   2   1   2   1   1   0   0   0   2   0   2   2   0   0   2   0   0   2   2   1   1   1   1   1   0   1   2   1   0   1   1   1   2   0   1   1   1   1   1   2   0   2   0   1   0
 MK-4-5                 1   1   0   0   1   1   1   0   0   0   1   1   1   1   2   2   1   1   0   1   2   1   1   2   2   2   1   2   1   1   0   1   0   1   2   2   1   1   1   0   1   2   0   1   1   1   2   0   1   0   1   2   1   2   2   1   1   1   1   1   0   1   0   0   2   2   0   2   1   1   1   1   0   0   1   1   1   0   2   1   0   1   1   2   2   1   0   2   1   0   2   0   2   1   1   2   0   2   2   2   1   2   0   1   2   0   2   0   1   2   2   2   2   0   1   1   1   1   1   0   1   1   1   0   2   1   0   0   0   0   2   0   1   1   2   1   2   0   0   1   0   1   1   1   1   1   1   1   1   2   0   0   0   1   1   2   1   2   1   1   0   0   1   2   0   2   2   0   0   2   0   0   2   2   1   1   1   1   1   0   1   2   1   1   1   1   1   2   1   1   2   1   1   1   1   1   2   0   1   1
 MK-4-6                 1   1   0   0   1   1   2   0   0   0   0   1   1   1   2   2   1   1   0   1   2   1   1   2   1   2   1   2   1   1   0   1   1   1   1   2   1   1   1   0   1   2   0   1   1   1   1   0   1   0   1   2   1   2   1   0   1   2   1   1   0   0   1   0   2   2   0   1   2   1   1   1   0   0   1   1   1   0   1   1   1   1   1   2   2   1   0   1   1   0   2   0   1   1   1   2   1   2   2   2   1   1   0   1   2   0   2   0   0   2   2   2   1   0   1   1   1   1   2   0   0   1   1   0   2   0   0   0   0   0   2   0   1   1   1   1   1   0   0   1   0   1   1   1   1   1   2   1   1   2   0   0   0   1   1   1   0   2   1   1   0   0   1   2   0   2   2   0   0   2   0   0   2   1   1   1   1   1   2   1   1   2   1   1   1   1   1   2   1   1   1   1   1   1   1   1   2   0   1   1
 MK-4-7                 1   1   0   0   1   1   2   0   0   0   0   1   1   1   2   2   1   1   0   1   2   2   1   1   0   2   2   2   1   1   1   1   1   1   2   2   1   1   1   0   1   2   1   1   1   1   1   1   2   0   1   2   1   2   1   0   1   2   1   1   0   0   0   0   2   2   1   1   2   1   1   1   0   0   1   1   1   0   1   1   1   1   1   2   2   1   0   1   1   0   1   1   1   1   1   1   1   2   1   1   1   1   0   1   2   0   2   0   0   0   2   2   1   0   1   1   2   1   2   0   0   1   1   0   2   0   0   0   0   0   2   1   2   1   0   1   1   1   0   1   1   1   1   1   1   1   1   1   1   2   0   0   0   0   1   1   0   2   1   1   0   0   1   2   0   2   2   1   0   2   0   0   2   1   1   1   1   1   1   1   0   2   2   1   1   1   1   2   1   1   1   1   2   1   1   0   2   0   1   1
 MK-4-8                 2   1   0   0   1   1   2   1   0   0   0   1   1   1   2   2   1   1   0   1   2   2   1   1   0   2   2   2   0   1   1   1   1   1   2   2   0   0   1   0   1   2   1   1   1   1   1   2   2   0   1   1   1   2   0   2   1   2   1   1   1   0   0   0   2   1   1   1   1   1   1   2   0   0   1   1   1   0   1   1   1   1   1   1   2   1   0   1   1   0   1   1   1   1   1   1   1   2   1   1   2   1   1   1   1   0   2   0   0   0   2   2   1   1   1   1   2   1   2   0   0   1   1   0   1   0   0   0   0   0   2   1   1   1   0   0   1   1   0   1   1   0   1   1   1   1   1   1   1   2   0   0   0   0   2   1   1   2   0   1   0   0   2   1   0   1   2   1   0   2   0   0   2   1   1   1   1   1   1   1   0   2   2   1   1   1   1   2   1   1   1   1   2   0   1   1   2   0   1   1
 MK-4-9                 2   1   0   0   1   1   2   1   0   0   0   1   1   1   2   2   1   1   0   0   2   2   1   1   0   1   2   2   0   1   2   1   1   1   2   1   1   0   1   0   1   1   1   1   1   1   1   2   2   0   1   0   1   2   0   2   2   1   1   1   1   0   0   1   2   1   1   1   1   1   1   1   0   0   0   1   1   0   1   1   0   1   1   2   2   1   0   1   1   0   1   1   0   1   1   1   1   2   0   1   2   1   0   1   1   2   2   0   0   0   2   2   0   1   1   1   2   1   2   0   1   1   1   1   0   0   0   0   0   0   1   1   1   1   0   0   2   1   0   0   1   0   1   1   1   1   1   1   1   2   0   0   0   0   2   1   1   1   0   1   0   0   2   1   1   1   2   1   1   2   0   0   2   1   1   1   1   2   1   1   0   2   2   1   1   1   1   2   2   1   1   1   1   0   1   1   2   0   1   0
 MK-4-10                1   1   0   0   1   1   2   0   0   0   0   1   1   1   2   2   0   1   0   0   2   1   1   1   0   1   2   1   1   1   1   1   1   2   2   1   1   0   2   0   1   1   1   1   2   1   1   2   2   0   1   0   1   1   0   2   2   1   1   1   1   0   0   1   2   1   1   1   1   1   1   1   0   0   0   0   1   0   1   1   0   1   0   2   2   2   0   1   0   0   1   2   0   1   0   0   2   1   0   1   2   1   0   1   1   2   2   0   0   0   2   2   0   1   1   1   2   1   2   0   1   1   0   1   2   1   0   0   0   0   1   1   1   1   0   0   1   1   0   1   1   0   1   1   1   1   1   1   1   2   0   0   0   0   2   1   1   1   1   1   0   0   1   1   1   1   1   1   1   2   0   0   2   2   1   1   1   2   1   1   0   2   2   0   1   2   1   2   0   1   2   1   1   0   2   1   1   1   1   1
 MK-4-11                1   1   0   0   1   1   2   0   1   0   0   1   1   2   1   2   0   1   0   0   2   0   1   1   1   1   2   1   1   0   1   1   1   2   2   1   0   0   2   0   1   1   1   1   2   1   1   2   2   0   1   0   1   1   0   2   2   1   1   2   1   1   0   1   2   2   1   1   1   2   1   1   1   0   0   2   1   0   1   2   1   1   0   1   2   2   0   1   0   0   1   2   0   1   0   0   2   1   0   1   2   1   0   1   1   2   2   0   0   0   2   1   0   1   1   1   2   1   2   1   1   0   0   1   1   2   0   1   0   1   1   2   1   1   0   1   1   1   0   1   1   0   0   1   1   1   1   1   0   2   1   0   0   0   2   0   2   1   1   1   0   0   1   1   1   0   1   1   1   2   0   0   1   2   1   1   1   2   1   1   0   2   1   0   0   1   1   2   0   1   2   1   1   0   1   1   1   2   1   1
 MK-4-12                1   0   1   0   1   1   1   0   1   0   0   1   1   2   1   1   0   0   0   0   2   0   1   0   1   1   2   1   1   0   1   1   0   2   2   1   1   0   2   1   1   1   1   1   2   2   1   2   1   0   1   0   1   1   0   1   2   1   1   2   1   1   0   1   2   1   1   1   1   1   1   1   1   1   0   2   1   0   1   2   1   0   0   1   1   2   0   2   2   0   1   2   0   1   0   1   2   1   0   2   1   0   1   2   1   1   0   0   0   1   2   1   0   1   1   1   2   1   2   1   2   1   0   0   1   2   0   2   0   1   0   2   0   1   0   1   1   1   1   0   1   0   0   1   1   0   1   1   0   2   1   0   0   0   2   0   2   1   1   1   1   0   1   1   1   0   1   2   1   2   1   0   0   2   0   1   1   2   1   1   0   1   1   1   0   1   0   2   0   1   2   2   1   1   1   1   1   2   1   0
 MK-4-13                0   1   1   0   1   1   1   0   1   0   1   1   1   2   1   1   0   0   0   0   2   0   1   0   1   1   2   2   2   0   1   2   0   2   2   1   1   0   2   1   1   1   1   1   1   2   1   2   1   0   1   0   2   1   0   1   2   0   1   2   1   1   0   1   2   1   1   1   1   1   1   1   1   0   1   1   1   0   1   1   2   0   0   1   1   2   0   2   2   1   1   2   0   1   0   1   2   1   1   2   1   0   1   2   1   1   0   0   0   1   2   1   0   0   1   1   2   1   2   1   2   1   0   0   1   2   1   2   0   1   1   2   1   1   0   1   1   1   1   0   1   0   0   1   1   0   2   1   0   2   1   0   0   0   2   0   1   1   1   0   1   0   1   1   1   0   1   2   1   2   1   0   1   2   1   1   1   2   1   1   0   1   1   1   0   1   0   2   0   1   2   1   1   1   1   2   1   2   1   0
 MK-4-14                0   1   1   1   1   1   1   0   1   1   1   1   2   2   1   1   0   0   0   0   1   1   1   0   1   1   2   1   2   0   1   2   0   2   2   1   1   0   2   1   0   0   1   1   1   1   1   2   1   0   1   1   2   1   1   1   2   0   1   1   1   1   0   0   2   1   1   1   1   1   1   1   1   0   1   1   1   0   1   1   2   0   1   2   1   2   0   1   2   1   2   2   0   1   0   1   2   1   2   2   1   0   1   2   1   1   0   0   0   1   2   1   2   0   2   1   2   1   2   1   2   1   1   0   0   2   2   2   0   1   1   2   1   1   1   1   1   1   1   0   0   1   0   1   1   0   2   1   1   2   1   0   0   0   1   0   1   1   0   1   1   0   2   1   1   0   1   2   1   2   1   0   1   2   1   1   1   2   1   1   0   1   1   1   0   1   0   2   0   1   2   1   1   2   1   2   1   2   1   0
 MK-4-15                0   1   1   1   1   1   1   0   1   1   1   2   2   1   1   1   0   0   0   0   1   1   1   0   1   1   2   1   1   0   1   2   0   2   2   2   1   0   2   1   0   0   2   0   2   2   1   2   1   0   1   1   2   1   1   1   2   1   1   1   1   1   0   0   2   1   1   2   1   1   1   1   1   0   1   2   1   0   1   1   2   0   1   2   1   2   0   1   2   0   1   1   0   1   0   1   2   0   2   2   1   0   1   2   1   1   2   1   0   1   2   1   2   0   2   1   2   1   1   1   2   1   1   1   0   2   2   2   0   1   1   2   1   1   1   1   1   1   1   0   0   1   1   0   1   0   2   1   1   1   1   0   0   0   1   0   1   1   0   1   1   0   2   1   1   0   1   2   1   2   1   0   1   2   1   1   2   2   1   2   0   1   2   0   0   1   0   2   1   1   2   0   1   2   1   2   1   2   1   0
 MK-4-16                0   1   1   1   1   1   1   0   2   1   1   2   2   1   1   1   0   0   0   1   0   1   1   0   1   0   2   1   1   0   1   2   0   1   1   1   1   0   2   1   0   0   2   0   1   2   1   2   1   0   1   2   1   1   2   0   1   1   1   1   1   1   0   0   2   1   1   2   1   0   1   1   0   0   1   2   1   0   1   1   1   0   1   2   1   1   0   0   2   1   1   1   0   1   0   1   2   0   2   2   1   0   1   2   0   1   2   1   2   1   2   1   2   0   2   1   2   1   1   1   2   1   1   1   0   2   2   2   0   1   0   2   1   2   2   1   1   1   1   0   0   1   2   0   1   0   2   1   1   1   1   0   0   0   1   1   1   1   2   1   1   0   2   1   1   0   2   2   1   2   1   0   1   1   1   0   1   2   2   2   0   0   2   0   0   1   0   2   1   1   2   1   1   2   1   2   1   2   1   0
 MK-5-1                 1   0   0   1   0   1   0   0   2   1   2   1   1   1   1   2   1   1   0   0   0   0   1   0   2   1   0   2   2   0   1   2   2   1   1   2   0   1   1   1   2   0   1   0   1   0   1   0   1   1   1   1   1   1   1   1   1   1   1   2   2   1   2   2   1   0   0   2   1   0   1   2   2   1   2   1   1   1   1   1   2   1   2   1   1   2   0   0   2   0   2   0   2   1   1   1   0   2   1   1   1   0   1   1   0   1   1   1   2   1   1   1   1   0   1   0   0   0   1   2   1   2   1   0   2   0   0   1   1   2   0   1   2   1   1   0   0   1   1   2   1   1   1   1   1   2   1   1   1   1   1   1   2   2   1   0   2   1   1   0   1   1   1   1   1   1   1   0   0   1   1   1   2   1   0   1   1   1   1   2   0   2   1   1   0   2   1   1   1   0   1   2   1   1   1   1   1   1   0   1
 MK-5-2                 1   0   2   2   0   1   0   0   2   1   2   1   1   1   0   2   1   1   0   0   0   0   2   1   2   1   0   2   2   1   1   2   1   2   1   2   0   1   1   1   1   0   1   0   1   1   1   1   0   1   1   1   1   1   1   1   1   1   1   2   2   1   2   2   1   0   0   2   1   0   1   2   1   2   2   1   1   2   1   1   1   2   2   1   1   2   0   0   2   0   1   0   2   1   1   1   0   2   1   1   1   0   1   0   0   0   1   1   1   0   1   1   1   1   1   0   0   0   1   2   1   2   1   0   1   1   0   1   1   2   0   1   2   0   1   1   0   1   1   2   0   1   1   1   1   2   1   1   0   1   0   1   1   2   1   0   2   1   2   1   1   2   1   1   1   1   1   0   1   1   1   1   2   1   0   1   1   1   1   2   1   2   1   1   0   2   1   1   1   0   1   2   1   0   1   1   1   0   1   1
 MK-5-3                 1   0   2   2   0   1   0   1   2   1   2   1   1   1   1   2   1   1   0   0   0   0   2   1   1   2   0   2   2   1   1   2   1   2   1   2   0   1   1   1   1   0   1   0   0   1   1   1   0   1   1   1   1   1   1   1   2   2   1   2   1   1   2   2   1   0   1   2   1   0   1   2   1   2   2   0   1   2   1   0   1   2   2   1   1   2   0   0   2   0   2   0   2   1   1   1   1   2   1   1   1   0   1   1   0   0   1   1   1   0   0   2   1   1   1   0   0   0   0   2   1   2   1   0   1   1   1   1   1   2   0   1   2   0   1   1   0   1   1   1   0   1   1   1   1   2   1   0   0   1   0   1   1   1   2   0   2   2   2   1   1   2   1   1   1   1   1   0   1   1   1   1   1   0   1   1   1   1   1   2   1   1   1   1   0   2   1   1   1   0   1   1   1   0   1   1   1   0   1   1
 MK-5-4                 1   0   2   2   0   1   0   1   2   0   1   1   1   1   1   2   1   1   0   0   0   0   2   1   1   2   0   2   2   1   1   1   1   2   1   2   0   1   1   1   1   0   1   0   0   1   1   1   0   1   1   1   1   1   1   1   2   2   1   2   1   1   2   2   1   0   1   2   1   1   1   2   2   2   2   2   1   2   0   1   1   2   2   1   1   2   0   0   2   0   2   1   2   1   1   1   1   2   0   1   1   0   1   1   0   0   1   1   2   0   0   2   1   0   1   2   0   1   0   1   2   2   2   0   1   1   1   1   1   2   0   1   2   2   1   1   0   1   1   1   1   1   1   1   2   2   1   0   1   1   0   1   1   1   2   0   2   2   2   1   1   1   1   1   0   1   1   0   1   2   1   1   1   0   0   1   0   1   1   1   1   1   1   0   0   2   1   1   1   1   1   1   1   0   1   1   0   0   1   1
 MK-5-5                 1   0   2   2   0   1   0   1   1   0   1   1   1   1   1   2   1   1   1   0   0   0   2   1   1   2   0   1   2   1   1   1   1   2   1   2   1   1   1   1   2   0   1   0   0   1   1   1   1   1   1   1   1   1   1   1   2   2   1   2   1   1   2   2   1   0   1   2   1   1   1   2   2   1   2   2   1   2   1   1   1   2   2   1   1   2   0   0   2   0   2   2   2   1   1   1   1   0   0   1   1   0   1   1   0   0   1   0   2   0   0   2   1   0   1   2   0   1   0   1   1   2   2   0   1   1   1   1   1   2   0   1   2   2   1   1   0   1   2   2   1   1   1   1   2   2   1   0   0   0   0   1   1   1   2   0   2   2   2   1   1   1   1   1   0   1   1   0   1   2   1   1   1   0   0   1   0   0   1   2   1   1   1   0   0   1   1   1   1   2   1   1   1   0   1   1   0   0   1   1
 MK-5-6                 1   1   1   2   0   1   0   2   1   0   1   1   1   1   2   2   1   2   1   0   1   0   2   1   1   2   0   1   2   1   2   1   0   2   1   2   1   1   1   1   2   0   1   1   0   1   1   1   1   1   1   1   2   1   1   1   2   1   0   2   2   1   2   2   1   0   1   2   1   1   2   2   2   2   2   1   1   2   1   1   1   2   2   1   2   2   0   0   2   1   2   2   2   1   1   1   1   1   0   1   1   0   1   1   0   0   1   0   1   0   0   1   1   1   1   2   0   1   0   1   0   1   2   0   1   1   1   1   1   2   0   1   2   1   0   1   0   2   2   1   2   1   1   1   1   2   1   1   0   0   0   1   0   2   1   0   2   2   2   1   0   2   1   1   1   1   1   0   1   2   1   1   1   0   0   1   0   1   1   2   1   1   1   0   0   1   1   1   1   2   1   1   2   0   1   1   1   0   1   1
 MK-5-7                 1   1   1   1   0   1   0   2   2   1   1   1   1   1   2   2   1   2   1   0   1   1   2   1   1   1   0   1   2   1   2   1   1   2   1   2   0   1   1   1   2   0   1   0   0   1   1   2   1   1   1   1   2   1   1   2   2   1   0   1   2   1   2   2   1   0   1   2   1   0   1   2   2   2   2   1   1   1   0   1   1   2   2   1   2   2   0   0   2   1   2   2   2   1   1   1   1   1   1   1   1   0   1   1   0   0   1   0   2   0   0   1   1   1   0   1   0   1   0   1   1   1   2   0   2   1   1   1   1   2   0   1   2   1   0   1   0   2   2   1   2   1   1   1   1   2   1   0   0   0   0   1   0   2   1   0   2   2   2   1   0   2   2   1   1   1   1   0   1   2   1   1   1   0   0   1   0   1   2   2   1   1   1   0   0   0   1   1   1   2   1   1   2   0   2   1   0   0   0   1
 MK-5-8                 1   1   2   0   0   1   0   2   2   1   2   1   1   1   2   1   1   2   0   0   1   0   2   2   1   1   0   1   2   2   1   1   1   2   1   2   0   1   1   2   2   0   1   0   0   1   1   2   1   1   1   1   2   1   0   1   1   1   0   1   2   2   2   2   1   0   1   2   1   0   1   2   2   2   1   1   1   1   0   1   1   2   2   1   2   2   0   0   1   1   2   2   2   1   1   1   1   1   2   1   1   0   1   1   0   0   1   0   2   0   0   1   2   1   0   1   1   1   0   1   1   1   2   0   2   1   2   1   1   1   0   0   1   1   1   1   1   2   2   1   2   0   1   1   1   2   1   1   0   0   0   1   0   2   1   0   2   2   2   1   0   2   2   1   1   1   1   0   1   2   1   1   1   0   0   1   1   1   2   2   1   1   1   0   0   0   1   1   1   2   1   1   2   0   2   1   0   0   0   1
 MK-5-9                 1   1   1   0   0   1   0   2   1   1   2   1   1   1   2   1   1   2   0   0   1   0   2   2   1   1   0   1   2   2   1   2   1   2   1   1   0   1   1   2   2   0   1   0   0   1   1   2   2   0   1   1   2   1   0   2   0   1   0   1   2   2   2   2   1   0   1   2   2   0   0   2   2   2   1   1   1   1   0   1   1   2   2   1   2   2   0   0   1   1   2   2   0   1   1   1   1   1   2   1   1   0   1   1   0   0   1   0   2   0   0   1   2   1   0   2   1   1   0   1   1   1   2   0   2   1   2   1   1   1   0   0   2   1   1   0   1   2   2   1   2   1   1   1   2   2   1   1   0   0   0   1   0   2   1   0   1   2   2   1   0   2   2   1   1   1   1   0   1   2   1   1   1   0   0   1   1   0   1   2   1   1   1   1   0   0   0   2   2   2   1   1   2   1   2   0   0   0   0   1
 MK-5-10                1   0   1   0   0   1   0   2   2   0   1   1   1   1   1   1   1   2   0   0   1   0   1   2   1   1   0   1   2   2   2   2   1   2   0   1   0   1   1   2   1   0   1   0   0   1   1   1   1   0   1   1   2   1   0   2   0   1   0   1   2   2   2   2   1   0   1   1   1   0   0   2   1   2   1   1   1   1   0   1   1   2   2   1   1   1   0   0   1   1   2   2   0   1   1   1   1   2   2   1   1   0   1   1   0   0   1   0   2   0   1   1   2   1   1   2   1   1   0   1   1   0   1   2   1   1   2   1   1   1   1   0   2   1   1   0   1   2   2   1   2   1   1   1   2   2   0   1   0   0   0   2   1   2   1   0   1   1   2   1   0   2   1   1   1   2   1   0   1   2   1   1   1   0   0   1   1   0   1   2   1   1   1   1   1   0   1   1   2   1   1   1   2   1   2   0   0   0   0   1
 MK-5-11                1   0   1   0   0   1   0   2   2   0   1   0   1   1   2   1   1   2   0   0   1   0   1   2   1   1   1   1   2   2   2   2   1   2   0   1   0   1   2   1   1   0   1   0   0   1   1   1   1   0   1   1   2   2   0   2   0   1   0   0   2   2   2   1   1   0   1   0   1   0   0   2   1   2   1   1   1   1   0   1   1   2   2   1   0   1   0   1   1   1   2   2   0   1   1   1   1   1   2   0   1   1   1   1   0   0   1   0   2   0   0   1   2   1   1   1   1   1   0   1   1   0   1   2   1   1   2   1   1   1   1   1   2   1   1   0   1   2   1   1   2   1   1   1   2   2   0   1   1   0   0   2   1   2   2   0   1   1   2   1   0   2   1   1   1   1   1   0   1   1   1   1   1   0   1   1   1   0   0   2   1   1   1   1   1   0   1   1   2   1   1   1   2   1   1   0   0   0   0   1
 MK-5-12                1   0   0   0   0   1   0   2   2   1   1   0   2   1   2   1   1   2   1   0   0   0   1   2   1   1   1   1   2   2   2   2   1   2   0   1   0   1   2   1   1   1   1   0   0   1   0   1   2   1   1   1   2   2   0   2   1   1   0   0   1   2   2   1   1   0   0   0   1   0   0   2   1   1   1   1   1   1   0   1   1   2   2   1   1   1   0   1   2   1   2   2   0   1   0   1   1   1   2   1   1   2   1   1   1   0   1   0   2   0   0   2   2   1   1   1   1   1   0   1   1   0   1   2   0   1   2   1   1   1   1   1   2   1   1   0   1   2   1   1   2   0   1   1   0   2   0   1   1   0   0   2   1   1   1   0   1   1   2   1   1   2   2   2   2   1   2   1   1   1   1   1   1   2   1   1   1   0   0   2   1   1   1   2   0   0   1   1   2   1   1   1   1   1   1   1   0   0   0   1
 MK-5-13                1   0   0   0   0   1   0   2   2   1   1   1   2   1   2   1   1   2   0   0   0   1   1   2   1   1   1   1   2   1   2   2   1   0   0   1   0   1   2   1   2   2   1   0   0   1   0   2   1   1   1   1   1   2   0   2   1   1   0   0   1   1   1   2   1   0   0   0   1   0   0   2   1   0   1   1   1   1   0   1   1   1   2   1   1   1   0   0   2   1   2   2   0   1   0   1   1   1   2   1   1   1   1   1   0   0   1   0   2   0   0   2   2   1   1   1   1   0   0   1   1   0   0   1   1   2   0   1   1   1   1   2   2   0   1   0   1   2   1   1   2   0   1   1   0   2   1   1   1   1   0   2   0   1   2   0   1   1   2   2   1   2   2   2   2   1   2   2   1   1   1   1   2   1   1   1   1   0   0   2   1   1   1   2   1   0   1   1   2   1   1   1   1   1   1   1   0   0   0   1
 MK-5-14                1   1   0   0   0   1   1   1   2   1   1   1   2   0   2   1   1   1   0   0   1   1   0   2   1   2   1   1   2   1   2   2   1   0   0   2   0   1   2   1   2   2   0   0   0   1   0   2   0   1   1   1   1   2   0   1   1   1   0   0   0   1   1   1   1   1   1   0   1   1   0   1   1   0   0   1   1   1   0   1   1   1   2   1   1   1   1   0   1   1   1   2   0   1   1   1   1   1   2   1   1   1   1   1   0   0   1   1   2   0   1   2   2   1   1   1   1   0   0   1   1   1   0   1   1   2   0   1   1   1   1   2   2   0   1   0   1   2   1   1   2   0   1   1   0   2   1   1   0   1   0   2   0   1   2   0   1   1   1   2   0   1   2   2   2   1   2   2   0   1   1   1   2   1   1   1   1   0   0   2   1   1   1   2   0   0   0   1   2   1   1   1   1   1   1   1   1   0   1   1
 MK-5-15                2   1   1   1   1   1   1   1   2   1   1   1   2   0   2   1   1   0   0   0   1   1   0   1   1   2   1   1   2   1   2   2   1   0   0   1   0   0   2   1   2   2   0   1   0   1   0   2   0   1   1   1   2   1   1   1   1   1   0   1   0   1   1   1   1   2   0   0   1   1   0   1   1   1   0   2   1   1   0   2   1   0   2   1   1   1   1   0   1   1   1   2   0   1   1   0   2   1   2   1   1   1   1   1   0   0   1   0   2   1   1   1   2   1   1   1   1   0   0   1   1   1   0   1   1   2   0   1   1   1   1   2   2   0   1   0   1   1   0   1   2   0   1   1   0   2   1   1   0   1   0   2   0   1   2   1   1   1   1   2   0   1   2   2   2   1   2   1   0   1   2   1   1   2   1   2   1   0   0   2   1   1   1   2   0   0   0   1   2   1   0   1   1   1   1   1   1   1   1   1
 MK-5-16                2   1   1   1   1   1   0   0   2   1   1   1   2   0   2   1   1   0   1   0   1   1   0   1   1   2   1   1   2   1   2   2   0   0   0   1   0   0   2   1   1   1   0   1   0   1   0   2   0   1   0   0   2   1   2   2   1   1   0   1   0   1   1   1   1   2   0   0   1   1   0   1   1   1   0   2   1   1   1   2   1   0   2   1   1   1   2   0   1   2   1   2   0   1   1   1   1   1   2   2   1   1   0   1   0   1   1   0   2   2   1   1   2   1   1   1   1   1   0   1   2   1   0   1   1   2   0   1   2   1   1   2   1   0   0   0   1   1   0   1   2   0   1   1   0   2   2   1   0   1   0   2   0   1   1   1   1   1   1   1   0   1   2   2   2   1   2   1   1   1   2   1   1   2   1   2   1   0   0   1   1   2   1   2   0   1   0   1   2   1   0   1   2   0   1   1   1   1   2   1
 MK-6-1                 0   1   1   1   2   2   1   1   0   1   2   0   2   2   2   0   1   1   0   0   1   0   0   2   1   2   1   1   2   1   2   2   1   1   0   1   1   1   1   1   1   2   1   0   0   1   0   2   2   0   1   0   2   0   0   0   1   1   1   0   0   1   1   1   0   0   1   1   1   1   1   1   0   2   0   0   2   1   1   0   1   1   0   1   0   2   0   1   1   1   0   2   1   2   1   2   1   1   1   1   0   1   0   2   0   1   2   1   0   0   1   2   0   0   0   0   1   0   0   0   1   1   0   1   0   0   1   2   1   2   1   0   2   1   0   0   1   0   1   0   2   1   0   1   1   1   1   1   2   1   1   1   1   0   1   1   0   2   1   2   1   0   1   2   2   1   0   2   0   2   1   1   1   1   1   0   0   2   1   2   1   1   1   1   0   1   1   1   1   0   1   1   1   0   2   1   1   0   0   1
 MK-6-2                 0   1   1   1   2   2   1   1   0   1   2   0   2   2   2   0   1   1   0   1   1   0   0   2   1   2   1   1   2   0   1   2   1   1   0   1   1   1   1   1   0   2   1   0   0   1   0   2   2   0   1   0   2   0   1   0   0   1   0   0   0   2   2   2   0   0   1   1   0   1   1   1   0   2   0   0   2   1   1   0   1   1   0   2   0   2   0   1   1   1   0   2   1   1   1   1   1   1   1   1   0   0   0   0   1   2   2   1   0   0   1   1   0   1   0   0   1   0   1   0   1   1   0   1   0   0   1   2   0   2   1   0   2   1   1   0   1   0   1   0   2   2   0   1   1   1   1   1   2   1   0   1   1   0   1   1   0   2   1   2   1   0   1   2   2   1   0   2   0   1   1   1   1   1   1   0   1   2   1   2   2   1   1   1   0   1   1   1   2   0   1   1   1   0   2   1   1   2   1   1
 MK-6-3                 0   1   1   1   1   2   1   1   0   1   2   0   2   2   2   0   1   1   0   1   1   0   0   2   1   2   1   1   2   0   1   2   1   1   1   1   1   1   1   1   1   1   1   0   0   1   0   2   2   0   2   0   1   0   2   0   0   1   0   1   0   2   2   1   0   0   1   2   0   1   1   0   1   2   1   0   2   1   1   0   1   1   1   2   0   2   0   0   1   1   0   2   1   1   1   1   1   1   2   1   0   0   0   0   1   2   2   1   0   1   1   1   1   1   0   1   1   0   1   0   1   1   0   1   0   0   2   2   1   2   2   0   2   1   1   0   1   0   1   0   2   2   0   1   2   1   0   1   2   0   0   1   1   0   1   1   0   2   1   2   1   0   1   2   2   1   0   2   0   2   1   1   1   1   2   0   1   2   1   2   2   1   1   0   0   1   1   1   1   0   1   1   0   1   2   0   1   2   1   0
 MK-6-4                 1   2   1   1   1   2   1   1   0   2   2   0   2   2   2   1   1   1   1   1   1   0   0   1   1   1   1   0   2   1   1   2   1   1   1   1   1   1   1   1   0   1   2   1   0   1   1   2   2   1   1   1   1   0   2   0   1   1   0   1   0   1   2   1   0   0   1   2   0   1   1   0   1   2   1   0   2   0   1   0   1   1   1   2   0   2   0   0   1   1   0   2   1   1   1   1   1   1   2   0   0   1   0   0   1   1   1   1   0   1   1   1   1   1   0   1   1   0   1   0   1   1   0   1   0   0   1   2   1   2   2   0   2   1   1   0   0   0   1   0   2   2   0   1   2   1   1   1   2   0   0   1   1   0   2   1   0   1   1   1   1   1   1   2   2   1   0   2   1   2   1   2   1   1   1   1   1   2   1   2   2   1   1   0   0   1   1   1   1   0   1   1   0   1   2   0   1   2   1   1
 MK-6-5                 1   2   1   1   1   2   1   2   0   2   2   0   2   2   2   1   1   2   2   1   1   0   0   1   1   1   1   0   2   1   1   2   1   1   1   1   0   2   1   1   0   1   2   1   0   1   1   2   2   1   0   1   1   1   2   0   1   1   0   1   1   0   2   1   0   0   1   2   0   1   1   0   1   2   1   0   2   2   1   0   1   1   1   2   0   2   0   0   2   1   0   1   0   1   1   1   1   1   2   1   0   1   0   0   1   1   1   0   0   1   1   1   1   1   0   1   1   1   1   0   1   1   0   1   0   0   1   2   1   2   2   1   1   2   1   0   0   1   1   0   2   2   0   1   1   2   1   0   2   0   0   1   1   0   2   1   0   1   1   1   1   1   2   1   1   0   1   2   1   2   1   2   2   0   1   1   1   2   1   2   2   2   1   0   0   1   1   1   1   1   1   1   0   0   1   0   1   2   1   1
 MK-6-6                 1   2   1   1   1   2   1   2   0   2   2   1   2   2   2   1   2   2   1   1   1   0   0   2   1   1   1   0   2   1   1   2   1   1   1   2   0   2   2   1   0   1   2   1   0   1   1   2   2   1   0   1   1   1   2   0   1   1   0   0   1   0   2   1   0   0   1   2   0   1   1   0   1   2   1   0   2   2   1   0   0   1   1   2   0   2   1   0   2   1   1   1   0   1   1   1   1   2   1   1   0   1   1   0   1   1   1   0   1   1   1   1   1   1   0   1   1   1   2   0   1   0   0   1   1   0   1   2   1   0   2   1   1   2   1   0   1   1   1   0   2   2   2   1   1   2   1   0   1   0   0   1   1   1   1   1   0   1   1   1   1   2   1   1   1   0   1   2   1   2   1   2   1   1   2   1   1   2   1   2   2   2   1   0   0   1   1   1   1   0   1   1   0   1   1   0   1   2   1   1
 MK-6-7                 1   2   1   1   1   2   1   2   0   2   2   1   2   1   2   1   2   2   1   0   1   0   0   2   1   1   1   0   2   1   1   0   0   1   1   2   0   2   2   1   0   1   1   1   1   1   1   2   2   1   0   1   2   2   2   0   1   1   1   0   1   0   1   1   0   0   1   2   0   1   1   1   1   1   1   0   1   2   1   0   1   1   1   2   0   1   2   0   2   1   1   1   0   1   1   1   1   2   1   1   0   1   1   0   1   1   1   0   1   1   1   1   1   1   0   1   1   1   1   0   1   0   1   1   1   0   1   2   1   0   2   2   1   1   1   0   1   0   1   0   2   2   2   1   2   2   1   0   1   0   0   1   1   1   2   1   0   0   1   1   1   2   1   1   1   0   1   2   1   2   2   1   0   2   2   1   0   2   1   2   2   2   1   0   0   1   1   1   2   0   1   1   0   1   1   0   1   2   1   1
 MK-6-8                 2   2   1   2   1   2   1   2   0   2   2   1   2   1   2   1   2   2   0   0   1   1   0   2   1   1   1   0   1   1   1   0   0   1   1   2   0   2   1   1   0   1   1   1   1   1   1   2   2   1   0   1   2   2   1   0   1   1   1   0   1   1   1   2   0   0   1   2   0   1   1   1   1   1   1   0   1   2   1   2   1   1   1   2   0   2   2   0   2   0   1   1   0   1   1   1   1   1   1   1   0   1   1   0   1   1   1   0   1   1   1   1   0   1   1   1   1   1   1   1   1   0   1   1   1   0   2   2   1   0   2   2   1   1   2   0   1   0   1   0   1   2   1   0   2   2   1   0   1   0   0   1   1   0   2   0   0   0   1   1   1   2   0   1   0   0   1   1   1   2   2   1   0   2   2   0   0   2   1   2   2   2   1   0   0   1   1   1   2   0   1   2   0   1   1   0   1   2   1   1
 MK-6-9                 2   2   1   2   1   2   0   2   0   2   2   1   1   1   2   2   2   2   0   1   1   1   1   1   1   1   1   1   2   1   1   0   0   1   2   2   0   2   1   1   0   1   1   1   1   1   1   2   2   2   0   1   1   2   1   0   1   1   0   0   2   1   1   2   0   1   1   2   0   1   0   1   1   1   1   0   1   2   1   2   1   0   1   2   0   2   2   0   2   0   1   1   0   1   0   1   0   1   2   1   0   1   1   0   0   1   1   1   1   1   1   1   1   1   1   1   1   1   1   1   1   0   1   2   1   0   2   2   1   0   2   2   1   1   2   1   1   1   1   1   1   2   0   0   2   2   1   0   2   0   0   0   1   1   2   0   0   1   1   1   0   2   1   0   0   0   1   1   1   2   2   1   0   2   2   0   0   2   1   2   2   2   1   0   0   2   1   1   2   2   1   1   2   1   1   0   1   2   1   1
 MK-6-10                2   2   1   2   1   2   0   2   0   2   2   1   1   1   2   1   2   1   0   1   1   1   1   1   1   1   0   1   2   1   1   1   0   1   2   2   0   2   1   1   0   2   1   1   1   1   1   2   2   2   0   1   1   2   1   0   1   1   0   1   2   1   1   1   0   1   1   2   0   1   0   1   1   0   1   0   1   2   1   2   1   1   0   1   0   1   2   0   2   0   1   1   1   1   1   2   0   1   1   1   0   1   1   0   0   1   1   0   0   1   1   1   1   0   1   1   1   1   1   1   1   0   1   2   1   0   2   2   1   0   2   1   1   1   2   1   1   1   1   1   1   2   1   0   1   1   1   1   2   0   0   1   1   1   1   0   0   0   2   1   0   2   1   0   0   1   1   1   1   2   2   0   0   2   2   0   0   2   2   2   2   1   1   0   0   2   1   1   2   2   1   1   2   1   1   0   1   2   1   1
 MK-6-11                2   2   2   2   1   2   0   2   1   2   2   1   1   1   2   1   1   1   0   1   1   2   1   1   1   1   0   1   2   1   1   1   1   1   2   2   2   2   1   1   1   2   1   1   1   1   0   2   1   2   0   1   1   1   1   1   1   1   0   1   2   1   1   1   1   0   1   2   0   1   1   1   1   0   1   0   1   2   1   2   1   1   0   1   0   1   2   0   2   0   1   1   2   0   1   2   0   1   1   1   1   1   1   0   0   1   1   1   0   1   1   1   1   0   2   2   1   1   1   1   1   0   1   1   1   0   2   2   1   0   2   1   1   1   1   1   1   1   1   1   1   2   1   0   1   1   0   1   2   0   0   1   1   1   1   1   1   0   2   1   0   2   1   0   0   1   1   1   1   2   2   0   0   2   2   0   0   2   2   2   2   1   1   1   0   1   1   1   1   2   1   1   2   1   1   0   1   2   1   1
 MK-6-12                2   2   2   1   1   2   0   2   1   2   2   1   1   2   1   1   1   1   0   1   1   2   2   1   1   1   1   1   2   1   1   0   1   1   2   1   2   2   0   1   1   1   1   1   1   1   0   2   1   2   0   1   0   2   1   1   1   1   0   1   1   1   2   1   1   0   1   1   0   1   1   1   1   0   1   0   1   2   1   2   1   0   1   1   0   0   2   0   2   0   1   1   2   0   1   2   0   1   1   1   1   1   1   0   0   1   1   1   0   1   1   2   1   0   2   2   1   2   1   1   1   0   1   1   2   0   2   2   1   0   2   1   1   1   1   2   1   1   1   1   1   2   1   0   2   1   0   1   2   0   0   1   1   1   1   1   1   0   2   0   0   1   1   0   0   1   1   1   1   2   2   0   0   2   2   0   0   2   2   1   2   1   1   2   0   0   1   2   1   2   0   1   2   1   1   0   1   2   1   1
 MK-6-13                2   2   2   1   1   1   0   2   1   2   2   0   1   1   1   1   2   1   0   1   1   2   2   1   1   1   1   2   2   0   1   0   1   1   2   1   2   2   0   1   1   1   1   1   1   1   0   2   0   2   0   1   0   2   1   2   1   2   0   2   1   0   2   1   1   1   1   1   0   1   1   1   0   1   2   0   1   2   0   2   1   1   1   1   0   0   2   0   2   0   1   2   1   0   0   1   0   2   1   2   1   1   1   0   1   1   1   2   0   1   1   2   1   0   1   2   1   2   1   1   1   0   1   0   2   0   2   2   1   0   0   2   1   1   1   2   1   0   0   1   1   2   1   0   2   1   0   1   2   0   1   1   1   1   1   0   0   0   2   2   0   1   1   0   0   1   1   1   1   2   2   0   0   2   1   0   0   2   2   0   2   1   1   1   0   1   1   1   1   2   1   0   2   0   1   0   1   2   2   1
 MK-6-14                2   2   2   1   1   1   0   2   1   2   2   0   1   1   1   1   2   1   0   1   1   2   2   1   1   1   1   2   2   1   1   0   0   1   2   1   2   2   0   1   2   2   1   1   1   1   1   1   1   2   1   1   0   2   1   2   1   2   0   2   1   0   2   2   2   1   1   1   0   1   1   1   1   1   1   0   1   1   1   2   2   1   1   1   0   0   2   0   2   0   2   2   1   0   0   1   0   2   1   2   1   0   2   0   1   1   1   1   0   1   1   2   1   0   1   2   1   2   1   1   1   0   1   0   2   0   2   2   1   0   0   2   1   1   1   2   1   0   1   0   1   2   1   0   2   1   0   1   2   0   2   1   0   1   1   0   0   2   2   2   0   1   1   0   0   1   1   1   1   2   2   0   1   2   1   0   0   2   2   0   2   1   1   1   0   0   1   1   1   2   1   0   2   0   1   0   1   1   1   1
 MK-6-15                0   2   2   1   1   0   0   2   1   2   1   0   1   1   1   1   2   1   0   1   1   2   2   1   1   1   1   2   2   1   1   0   0   1   2   1   2   2   0   2   2   2   1   1   1   1   1   1   1   2   1   0   0   2   1   2   1   2   0   1   2   0   2   2   2   1   1   2   0   1   1   1   1   2   1   0   1   1   2   2   2   1   1   1   0   1   2   0   2   0   1   2   1   0   0   0   0   2   1   2   1   0   2   0   2   1   2   1   2   1   1   2   1   0   1   2   1   2   1   1   1   1   1   0   2   0   2   2   1   0   0   2   1   1   1   1   1   1   1   1   2   2   1   0   2   1   0   1   2   0   2   1   0   1   0   0   1   2   2   2   0   1   1   1   0   1   1   1   1   2   2   0   1   2   1   0   1   2   2   1   2   1   1   1   0   0   0   1   0   1   2   0   2   0   1   0   1   1   1   1
 MK-6-16                0   2   2   0   1   0   0   2   1   2   1   0   1   1   2   1   2   1   0   1   0   1   1   1   0   2   1   2   1   1   1   0   1   1   2   1   1   2   1   2   2   1   1   1   2   1   1   1   0   2   0   0   0   2   1   2   1   2   0   1   2   0   2   2   2   2   1   2   0   1   1   1   1   2   1   0   1   1   2   2   1   1   2   1   0   0   2   1   2   0   1   1   2   0   0   0   0   2   1   1   1   0   2   0   2   1   2   1   2   1   0   2   1   0   1   2   1   2   1   1   1   1   0   0   2   0   2   1   2   1   1   1   1   1   1   2   1   1   1   1   1   2   1   0   2   1   0   1   2   1   1   1   0   1   0   0   1   2   2   2   1   1   1   1   0   0   0   2   1   2   1   1   1   2   1   0   2   2   2   1   2   1   1   1   0   0   0   1   1   1   2   0   2   1   1   0   2   1   1   0
 
!****************************************** Phenotypic Data **********************************************************
!-100.0 is resevred for missing phenotype
SimulatedTrait1        10.5238    9.6115    9.1460    9.4187    8.6516    9.2373   10.4083    9.3719   10.2900    9.2650    7.2512   10.3041    9.2272   10.6417   10.9989   10.8048   11.8896    9.1436   11.2012   10.4048   11.7749    8.5289    7.8900    8.9545    9.4176   12.4039   10.2319    9.6571   10.2316   10.4349   10.0294    9.8102   10.7484   10.8540    9.2308   10.5317   10.3897    8.5999    8.5154   10.8123   11.3782    9.6190   10.7038    9.5250    9.2352   10.4565   10.0826    8.4473    9.1525    7.9103   10.3068    8.9913    7.8830    9.8881   10.1018    9.9289   10.1298    9.9696    9.4102    9.9071    8.7046   11.4172    9.2522    8.4893   10.3966   11.6610    8.8752   10.2786    9.1841   10.0108   11.7493   10.6440   11.7144    9.5523    8.4832    9.6270   11.1637   10.6661   11.0331   10.7210   10.2670   10.4373   11.0811    9.6712   11.4824    9.5251   10.7772    8.5339    8.9997    9.0511    9.4517   12.5767    8.7597    8.5440    8.4810    8.7762    9.9975   10.7381    8.9164    9.5038    9.5336    9.6589    8.9140    8.4680    9.9270   10.1122    9.9671    9.6122    9.3921   11.7895    9.3621   10.1439   11.6009    9.9338   10.2050   10.0217   10.1080   11.0881    8.8546    9.1704    7.9456    9.5896    9.4226   11.5438   10.2592   10.6631    9.6343    9.5967    9.5304    9.4743    8.7539   10.0833   11.1293   11.7914    9.8863    8.9412    8.7831    8.9303   11.0413    9.1807   10.2504   11.9734    7.4917   11.6825    9.7865    9.7128    9.9331    8.4373   10.7857    9.8081   10.1847   10.7560   11.0266   10.9402   11.3517    9.2457    8.3909   10.5059    9.5965    8.5897   12.3635    7.8136   10.1431    9.6172   10.8341   10.0672    9.1551    8.3677    8.8297    8.6223    9.4163   10.8939   10.9945   10.4174   10.8052   10.0625    9.4437   11.1468    9.1923    9.3062   10.9900    8.7032   10.6584    9.3013   10.0326   10.3901    8.1915    8.0647    9.3840    9.4040    8.4926   11.5604   11.1081   10.3706    9.7625   10.0186    9.5160    8.8554   12.6211   10.4879
 
