# Supplementary material for: Inclusive Composite Interval Mapping of QTL by Environment Interactions in Biparental Populations
Source: PLoS One. 2015 Jul 10;10(7):e0132414. doi: 10.1371/journal.pone.0132414 (PMC4498613; doi:10.1371/journal.pone.0132414)
Supplement: S2 File — (ZIP) [file pone.0132414.s002.zip › F2 population/e=1/run_00126.met]

!**********************Note: lines staring with "!" are remarks and will be ignored in the program********************
!*********************************General Information**********************************
!Assuming F1 = P1 x P2, populations available in QTL IciMapping are: 
!  1, P1BC1F1 = P1 x F1, the first backcrossing where P1 is used as the recurrent parent;
!  2, P2BC1F1 = P2 x F1, the first backcrossing where P2 is used as the recurrent parent;
!  3, F1DH, F1-derived doubled haploids; 
!  4, RIL or F1RIL, recombination inbred lines through the repeated selfing of F1;
!  5, P1BC1RIL, recombination inbred lines through the repeated selfing of P1BC1F1;
!  6, P2BC1RIL, recombination inbred lines through the repeated selfing of P2BC1F1;
!  7, F2, the selfing generation of F1;
!  8, F3, the selfing generation of F2;
!  9, P1BC2F1, the second backcrossing where P1 is used as the recurrent parent; 
! 10, P2BC2F1, the second backcrossing where P2 is used as the recurrent parent;
! 11, P1BC2RIL, recombination inred lines through the repeated selfing of P1BC2F1; 
! 12, P2BC2RIL, recombination inred lines through the repeated selfing of P2BC2F1; 
! 13, P1BC1F2, the selfing generation of P1BC1F1; 
! 14, P2BC1F2, the selfing generation of P2BC1F1; 
! 15, P1BC2F2, the selfing generation of P1BC2F1; 
! 16, P2BC2F2, the selfing generation of P2BC2F1; 
! 17, P1BC1DH, P1BC1F1-derived doubled haploids; 
! 18, P2BC1DH, P2BC1F1-derived doubled haploids; 
! 19, P1BC2DH, P1BC2F1-derived doubled haploids; 
! 20, P2BC2DH, P2BC2F1-derived doubled haploids; 
   7      !Mapping Population (see remarks above)
   2      !Mapping Function (1 for Kosambi; 2 for Haldane; 3 for Morgan)
   2      !Marker Space Type (1 for intervals; 2 for positions)
   1      !Marker Space Unit(1 for centiMorgans; 2 for Morgan)
   6      !Number of Chromosomes (or Linkage Groups)
 200      !Size of the mapping population
   1      !Number of environments
 
!***************************************** Chromosomes and Linkage Maps **********************************************
!Chromosome                 NumMarkers
-CH1                        16
-CH2                        16
-CH3                        16
-CH4                        16
-CH5                        16
-CH6                        16
!Linkage map (Marker name followed by position or the interval length)
 MK-1-1                1     0.000
 MK-1-2                1    10.000
 MK-1-3                1    20.000
 MK-1-4                1    30.000
 MK-1-5                1    40.000
 MK-1-6                1    50.000
 MK-1-7                1    60.000
 MK-1-8                1    70.000
 MK-1-9                1    80.000
 MK-1-10               1    90.000
 MK-1-11               1   100.000
 MK-1-12               1   110.000
 MK-1-13               1   120.000
 MK-1-14               1   130.000
 MK-1-15               1   140.000
 MK-1-16               1   150.000
 MK-2-1                2     0.000
 MK-2-2                2    10.000
 MK-2-3                2    20.000
 MK-2-4                2    30.000
 MK-2-5                2    40.000
 MK-2-6                2    50.000
 MK-2-7                2    60.000
 MK-2-8                2    70.000
 MK-2-9                2    80.000
 MK-2-10               2    90.000
 MK-2-11               2   100.000
 MK-2-12               2   110.000
 MK-2-13               2   120.000
 MK-2-14               2   130.000
 MK-2-15               2   140.000
 MK-2-16               2   150.000
 MK-3-1                3     0.000
 MK-3-2                3    10.000
 MK-3-3                3    20.000
 MK-3-4                3    30.000
 MK-3-5                3    40.000
 MK-3-6                3    50.000
 MK-3-7                3    60.000
 MK-3-8                3    70.000
 MK-3-9                3    80.000
 MK-3-10               3    90.000
 MK-3-11               3   100.000
 MK-3-12               3   110.000
 MK-3-13               3   120.000
 MK-3-14               3   130.000
 MK-3-15               3   140.000
 MK-3-16               3   150.000
 MK-4-1                4     0.000
 MK-4-2                4    10.000
 MK-4-3                4    20.000
 MK-4-4                4    30.000
 MK-4-5                4    40.000
 MK-4-6                4    50.000
 MK-4-7                4    60.000
 MK-4-8                4    70.000
 MK-4-9                4    80.000
 MK-4-10               4    90.000
 MK-4-11               4   100.000
 MK-4-12               4   110.000
 MK-4-13               4   120.000
 MK-4-14               4   130.000
 MK-4-15               4   140.000
 MK-4-16               4   150.000
 MK-5-1                5     0.000
 MK-5-2                5    10.000
 MK-5-3                5    20.000
 MK-5-4                5    30.000
 MK-5-5                5    40.000
 MK-5-6                5    50.000
 MK-5-7                5    60.000
 MK-5-8                5    70.000
 MK-5-9                5    80.000
 MK-5-10               5    90.000
 MK-5-11               5   100.000
 MK-5-12               5   110.000
 MK-5-13               5   120.000
 MK-5-14               5   130.000
 MK-5-15               5   140.000
 MK-5-16               5   150.000
 MK-6-1                6     0.000
 MK-6-2                6    10.000
 MK-6-3                6    20.000
 MK-6-4                6    30.000
 MK-6-5                6    40.000
 MK-6-6                6    50.000
 MK-6-7                6    60.000
 MK-6-8                6    70.000
 MK-6-9                6    80.000
 MK-6-10               6    90.000
 MK-6-11               6   100.000
 MK-6-12               6   110.000
 MK-6-13               6   120.000
 MK-6-14               6   130.000
 MK-6-15               6   140.000
 MK-6-16               6   150.000
!*********************************** Marker Types ********************************************************************
!Co-dominant marker: When heterozygote F1 is present, P1 is coded as 2, F1 is coded as 1, and P2 is coded as 0; Otherwise, P1 is coded as 2, and P2 is coded as 0. 
!Dominant marker: When heterozygote F1 is present, P1 and F1 are coded as 12, and P2 is coded as 0; Otherwise, P1 is coded as 2, and P2 is coded as 0.  
!Recessive markers: When heterozygote F1 is present, P1 is coded as 2, and F1 and P2 are coded as 10; Otherwise, P1 is coded as 2, and P2 is coded as 0. 
!Missing marker is coded as -1. 
 MK-1-1                 1   1   0   2   2   0   1   1   1   0   2   1   1   1   0   0   2   1   1   1   1   1   0   0   2   1   0   2   1   1   1   1   1   0   0   1   2   2   2   1   1   1   0   1   0   1   2   0   1   0   1   0   0   1   2   1   0   1   2   1   1   1   0   1   2   2   1   1   0   1   2   0   1   1   1   1   1   1   2   1   0   1   1   1   2   2   0   0   1   1   2   2   1   2   1   1   0   1   2   1   1   0   1   0   1   1   1   2   0   0   0   1   1   2   1   1   1   0   2   1   0   0   1   2   1   0   1   2   1   0   1   0   2   0   2   1   0   2   1   2   0   2   2   2   0   1   1   1   1   1   1   1   2   1   0   1   1   2   1   1   0   1   0   0   2   1   0   1   0   2   0   1   1   1   1   2   2   0   2   0   0   1   1   0   1   0   2   2   1   1   0   0   1   1   0   0   0   1   1   2
 MK-1-2                 0   1   0   2   2   0   1   1   2   0   2   2   1   1   0   0   2   1   1   1   1   1   1   0   2   1   0   2   1   0   1   1   1   0   1   1   1   2   2   0   1   1   0   2   0   0   2   0   1   0   1   0   1   1   2   1   0   1   1   1   2   1   1   0   2   1   1   1   0   1   2   0   1   2   1   1   1   1   2   1   0   1   1   1   1   2   0   0   1   1   2   2   2   2   2   1   0   1   2   1   1   0   1   0   0   1   1   2   0   0   0   1   1   2   1   0   1   0   2   2   1   0   1   2   1   0   1   2   1   0   1   0   2   0   1   1   0   2   1   2   0   2   2   2   1   1   0   1   2   1   1   1   2   1   1   1   1   2   1   1   0   1   0   0   2   1   0   1   0   1   1   1   1   1   1   2   2   0   2   0   0   1   1   0   1   0   2   2   1   1   0   0   1   1   1   1   0   1   1   2
 MK-1-3                 0   1   0   2   2   0   2   1   1   0   2   2   1   1   0   0   2   1   1   1   1   1   2   0   1   1   0   2   1   1   1   1   0   0   1   1   1   2   2   0   1   1   0   2   0   0   2   0   1   1   1   0   2   1   2   1   2   1   2   1   2   2   2   0   2   1   1   1   0   1   2   0   1   2   1   1   1   1   2   1   0   1   1   1   1   2   0   0   1   1   2   1   2   2   2   1   0   1   2   1   1   0   1   0   0   1   1   2   0   0   0   1   1   2   1   0   1   0   1   2   1   0   2   1   1   0   0   2   1   0   0   0   2   1   1   1   0   2   1   2   0   2   2   2   2   2   0   1   2   1   2   1   1   0   1   1   1   2   2   1   0   1   0   0   2   0   0   1   0   2   0   1   1   1   2   2   2   0   2   1   0   1   1   0   1   0   2   1   1   2   0   0   1   1   1   1   1   1   0   1
 MK-1-4                 0   1   0   1   2   0   2   1   1   0   1   1   1   1   0   0   2   2   1   1   1   1   1   0   1   1   0   1   1   1   2   1   0   0   1   1   1   2   2   0   1   1   0   2   0   1   2   0   1   1   1   0   1   1   2   1   2   1   2   1   2   1   2   0   2   1   1   1   0   1   2   0   1   2   2   2   0   1   2   1   0   1   1   0   1   2   1   0   1   1   2   0   2   1   2   1   0   2   2   0   1   0   1   1   0   1   0   1   0   0   1   0   1   2   1   1   1   0   2   2   1   0   2   2   1   0   0   2   1   0   0   0   2   1   1   2   0   2   2   2   0   1   2   2   2   1   0   1   2   1   2   1   1   1   1   1   1   2   2   1   0   1   1   0   1   0   1   1   1   1   0   1   1   0   2   2   2   0   1   1   0   1   1   0   1   0   1   1   1   2   1   1   1   1   1   1   1   1   0   1
 MK-1-5                 0   1   0   1   1   0   1   1   2   0   1   1   1   1   0   1   2   2   1   2   1   1   1   0   1   0   0   1   1   1   2   1   0   0   1   1   1   2   2   0   1   1   1   2   2   1   2   0   2   1   2   0   1   1   2   1   2   1   2   1   2   1   2   0   2   1   1   1   0   1   2   0   1   2   2   2   0   1   2   1   0   1   1   0   1   1   1   1   1   1   2   0   2   1   2   1   0   2   2   1   1   0   2   1   0   1   0   1   0   1   1   0   2   2   1   1   2   0   1   2   0   1   2   2   2   0   0   2   1   0   0   0   2   1   1   2   0   1   2   2   1   1   2   2   1   1   0   1   2   1   2   1   0   1   1   1   1   2   2   1   0   1   1   0   1   0   2   1   1   1   1   1   1   0   2   1   2   1   1   0   1   1   1   2   1   1   1   1   1   2   1   1   1   2   1   1   1   1   0   1
 MK-1-6                 0   1   0   1   1   1   1   2   2   0   2   1   1   1   0   1   2   2   1   2   1   2   1   0   1   0   0   1   1   0   2   1   0   0   1   0   1   2   2   0   1   1   1   2   2   1   2   1   1   1   2   0   1   1   2   1   2   1   1   1   1   1   2   1   1   1   1   1   0   2   2   0   1   1   1   2   0   1   2   1   0   1   1   0   1   1   1   1   1   1   2   0   2   1   2   1   0   2   2   1   1   0   2   1   0   2   0   1   1   0   1   0   2   1   1   1   2   1   0   2   0   1   2   2   2   1   0   1   2   1   0   0   2   0   1   2   0   1   2   2   1   1   2   2   1   1   0   1   2   0   2   1   0   1   1   1   0   1   1   1   0   1   1   0   0   0   2   1   1   1   1   1   1   0   2   2   2   1   1   0   1   1   2   2   1   1   1   1   1   2   1   0   1   2   1   0   1   1   0   1
 MK-1-7                 0   1   1   1   1   1   1   2   1   0   1   1   1   1   0   1   2   2   1   2   1   1   1   0   1   1   0   1   2   0   2   1   0   1   1   0   1   2   2   0   1   1   2   1   2   0   2   1   1   1   2   0   1   1   2   1   2   1   1   1   2   1   2   1   1   1   1   0   1   2   1   0   1   1   1   2   0   1   2   1   0   1   1   0   1   0   1   2   1   1   2   1   1   1   2   1   0   2   1   1   1   1   2   1   0   2   0   1   1   0   1   0   2   1   1   1   2   1   0   2   1   1   2   2   1   1   1   1   2   2   0   0   2   0   1   2   0   1   2   2   1   1   2   1   1   1   0   2   1   0   2   1   0   0   0   1   0   1   1   1   0   1   0   0   2   0   2   2   1   1   1   1   1   0   2   2   2   2   2   0   1   1   2   2   1   1   1   1   1   2   1   0   1   2   1   0   1   1   1   1
 MK-1-8                 0   1   1   1   1   1   1   2   1   0   2   1   1   1   1   1   2   2   1   1   1   1   1   1   1   0   0   1   2   1   1   1   0   0   1   0   1   1   1   0   1   1   2   1   2   0   2   1   1   1   2   0   1   2   2   1   2   1   1   1   1   1   2   1   1   1   2   0   1   2   1   0   1   1   1   2   0   1   2   1   1   2   1   0   1   0   0   1   1   1   1   1   0   1   2   1   0   2   1   1   1   1   1   1   0   2   0   1   2   0   1   0   2   1   1   1   2   1   0   2   1   1   2   2   1   1   1   1   1   2   0   0   2   1   1   2   0   1   2   2   1   1   1   1   1   1   0   2   1   0   2   1   0   0   0   1   0   1   1   1   0   0   1   0   1   0   2   2   1   1   1   2   1   0   2   1   2   2   2   0   1   2   2   2   1   1   1   1   1   1   1   0   1   2   1   0   1   1   2   1
 MK-1-9                 1   1   1   1   1   1   0   2   1   1   2   1   1   2   1   1   2   2   1   1   1   1   1   1   1   0   1   1   2   1   1   0   0   0   1   1   1   0   1   0   1   1   1   1   2   0   2   1   1   1   2   1   0   1   1   0   2   1   1   1   2   1   2   1   1   1   1   0   0   2   1   1   1   1   1   2   0   1   2   1   1   2   1   0   1   0   0   0   1   1   1   1   0   1   2   0   0   2   1   1   1   1   1   1   0   2   0   1   2   0   1   1   2   1   2   1   2   1   0   1   1   1   2   2   1   1   1   1   1   2   0   0   1   1   0   2   0   1   0   2   1   1   1   1   1   0   0   2   1   0   1   1   0   0   1   1   1   1   1   1   0   0   0   1   1   1   2   2   1   1   1   2   1   0   2   1   2   2   2   1   1   2   2   1   0   0   1   1   2   1   1   0   1   2   1   0   1   1   2   1
 MK-1-10                1   1   1   1   1   1   0   1   1   1   2   1   1   1   1   1   2   2   1   1   2   1   1   2   0   0   0   2   2   0   1   0   0   0   1   1   1   0   1   0   1   1   1   1   2   0   1   2   1   1   2   1   0   1   1   0   1   1   1   1   2   1   2   1   1   1   1   0   1   2   1   1   1   1   2   2   0   1   1   1   1   2   1   0   1   0   0   0   1   1   1   1   0   1   2   0   0   1   1   1   1   1   1   0   0   2   1   0   2   0   1   1   1   1   2   1   2   1   0   1   1   1   1   2   1   1   1   1   2   2   0   1   1   1   0   2   0   1   0   2   1   1   0   1   1   0   0   2   1   0   1   1   1   0   1   1   1   1   1   1   1   0   0   1   1   1   2   2   1   1   1   2   1   0   2   1   2   2   2   1   1   2   2   1   0   1   1   0   2   1   1   0   1   2   1   0   1   1   2   1
 MK-1-11                1   1   1   1   1   1   0   1   1   1   2   1   1   1   1   1   2   2   1   0   2   2   1   2   0   1   0   2   2   0   1   0   1   0   1   1   0   0   2   0   1   2   2   1   2   0   1   2   0   0   2   1   0   1   1   0   2   1   1   1   2   0   2   1   1   1   2   0   1   1   1   2   1   1   2   2   0   2   1   1   1   2   1   0   1   0   0   0   1   1   0   0   1   1   1   0   0   1   1   1   1   1   1   0   1   2   1   2   1   0   0   1   1   1   2   1   2   1   0   1   1   1   1   2   1   2   0   1   0   2   0   1   1   1   0   2   0   2   0   2   1   1   0   1   1   0   0   2   1   0   1   2   1   1   0   1   1   1   1   1   1   0   0   1   1   1   2   2   1   1   2   2   1   1   2   0   2   2   2   1   1   1   2   1   0   1   1   0   1   2   1   0   1   1   1   0   1   1   2   2
 MK-1-12                1   1   1   1   1   0   0   1   1   1   2   1   1   1   1   1   1   1   0   0   2   2   1   2   0   1   0   2   2   0   1   0   2   1   1   1   1   0   2   1   1   2   2   1   2   2   1   1   0   0   1   1   0   1   1   1   2   1   1   1   2   1   2   1   1   1   2   1   1   1   2   2   1   1   1   2   1   1   1   1   1   2   1   0   1   0   0   0   1   1   0   0   0   1   1   0   0   1   0   1   1   1   1   0   1   2   1   1   1   0   0   1   1   1   2   1   2   1   0   1   1   1   1   1   1   2   0   1   0   2   0   0   1   1   0   1   0   1   0   2   1   1   0   1   0   0   0   2   1   0   1   2   1   0   1   1   2   1   1   1   1   0   0   1   1   1   2   2   1   0   2   2   1   1   2   0   1   2   2   1   1   1   2   1   1   1   1   0   1   2   0   0   1   1   0   0   1   0   2   1
 MK-1-13                1   1   1   0   2   0   0   1   2   0   2   1   1   1   2   1   1   1   0   0   2   1   1   1   0   1   0   2   2   0   1   0   2   0   1   1   1   1   2   2   0   2   2   1   2   2   1   0   0   0   1   1   0   1   2   2   2   2   1   1   2   1   2   1   1   1   2   2   1   1   2   2   1   1   0   2   1   1   1   1   1   2   1   0   1   0   0   0   0   1   0   0   0   1   1   0   0   1   0   1   1   1   1   0   1   2   1   1   0   0   0   1   1   1   2   1   2   1   0   1   0   2   1   0   1   1   0   1   0   2   0   0   1   0   0   1   0   1   0   1   1   0   0   1   0   0   0   2   1   0   1   2   1   1   1   1   2   1   1   1   1   0   0   1   1   0   2   2   0   0   1   2   1   2   2   0   1   2   2   1   1   1   1   2   1   1   1   0   1   1   1   0   1   1   0   0   1   0   2   1
 MK-1-14                1   1   1   0   2   1   0   2   2   1   1   1   1   1   2   1   1   1   0   0   2   1   1   1   0   1   1   2   1   0   1   0   2   0   1   1   1   1   2   2   0   2   2   1   2   2   1   0   0   0   1   1   0   1   2   2   2   2   1   1   2   1   2   1   1   2   2   2   1   1   2   2   1   1   0   2   1   0   1   1   2   1   1   1   0   0   0   0   0   1   0   0   0   1   1   1   0   1   0   1   1   1   1   0   1   2   1   1   0   0   1   1   1   1   1   1   2   1   0   1   0   2   1   1   2   1   1   1   0   2   0   0   1   0   0   0   0   1   0   1   1   1   0   1   0   0   0   2   1   0   1   1   1   1   0   0   2   1   1   1   1   0   1   1   1   0   2   2   0   1   1   2   2   2   2   0   1   2   2   1   1   1   2   2   1   1   1   0   1   1   1   1   1   2   0   0   1   0   2   1
 MK-1-15                1   1   0   0   2   1   0   2   2   1   1   1   1   1   1   0   1   1   0   0   2   2   1   0   0   0   1   2   1   1   1   0   2   1   1   0   1   1   2   2   0   2   2   1   2   2   1   0   1   0   0   1   0   1   2   1   2   2   1   1   2   1   2   1   1   1   2   2   1   1   2   1   1   1   1   2   1   0   1   1   2   1   1   1   1   0   1   0   0   1   1   1   0   1   1   1   0   1   0   1   2   1   1   0   1   2   1   1   1   1   1   1   1   1   2   0   2   0   0   1   0   2   1   2   2   1   1   1   0   2   0   0   1   0   0   0   0   1   0   1   1   1   0   1   1   0   0   2   1   0   1   1   1   2   0   0   1   1   1   1   1   0   1   1   2   0   2   2   0   1   1   1   2   2   2   0   1   1   2   1   1   1   1   2   1   1   1   0   1   1   1   1   1   1   0   0   1   0   1   1
 MK-1-16                2   1   0   1   2   0   0   2   2   1   1   1   1   2   1   0   1   1   0   0   1   2   1   0   1   0   1   1   1   1   1   0   2   1   2   0   1   0   2   2   0   2   2   1   2   2   1   0   0   0   1   1   0   1   2   1   1   2   1   1   2   1   1   1   1   1   2   1   1   1   2   1   1   2   1   2   1   0   2   1   2   1   1   1   1   0   1   0   0   1   1   0   0   1   0   1   0   1   0   1   2   1   1   0   1   2   2   1   1   0   1   1   1   1   2   0   2   0   0   1   0   2   1   2   2   2   1   1   0   2   0   0   1   0   0   0   0   1   0   1   1   0   0   1   1   0   0   2   1   1   1   1   1   2   0   0   1   1   1   0   1   0   1   1   2   1   1   2   1   1   1   1   2   2   2   1   1   2   2   1   1   1   1   2   1   1   1   0   1   0   1   1   1   1   0   0   1   0   1   1
 MK-2-1                 1   1   0   1   1   1   1   1   2   1   2   0   1   2   1   0   2   1   0   2   0   0   0   2   2   1   1   1   1   1   1   0   0   1   1   1   0   1   0   0   1   1   1   2   2   1   2   0   1   1   1   0   1   1   0   0   0   1   1   0   1   0   2   1   1   2   2   0   1   1   2   0   0   1   1   1   1   1   0   0   0   0   2   1   1   2   2   2   1   1   1   1   2   1   2   0   2   0   1   1   0   2   0   2   1   0   0   2   1   2   1   0   1   0   2   1   1   0   1   1   1   0   1   1   1   0   2   0   1   0   1   2   1   1   1   0   1   2   0   1   2   2   2   1   1   0   0   1   1   1   1   0   1   1   1   1   0   1   1   1   2   2   0   2   2   2   1   1   1   1   1   0   0   1   2   1   0   1   1   1   1   2   0   2   0   1   2   0   0   1   0   1   0   1   2   1   0   2   0   1
 MK-2-2                 1   2   0   1   1   2   1   1   2   1   2   0   1   2   1   0   2   1   0   2   0   0   0   1   2   2   2   1   2   1   1   1   0   1   1   1   1   1   1   0   1   1   1   2   2   2   2   0   1   0   1   0   1   0   1   0   0   1   0   1   1   0   2   1   1   2   2   0   1   0   2   1   1   1   1   1   1   1   0   0   0   0   2   1   1   2   2   2   1   1   1   1   2   1   2   1   2   1   1   1   1   2   0   2   1   0   0   2   1   1   1   0   1   0   2   1   2   1   1   1   2   0   1   1   1   0   2   0   1   1   1   2   1   1   0   0   1   2   0   1   2   2   2   1   1   0   0   1   1   2   0   0   0   1   2   1   1   1   1   2   1   2   0   2   1   2   1   1   2   1   1   0   0   1   2   0   0   1   1   0   1   1   0   2   0   1   2   0   0   1   0   1   0   1   2   1   0   2   1   1
 MK-2-3                 1   1   0   1   1   2   1   1   2   1   2   0   1   2   1   0   2   1   0   2   0   0   0   1   1   2   2   1   2   1   1   1   0   1   1   1   1   1   1   0   1   1   1   2   2   2   1   0   1   0   0   1   1   0   1   0   0   2   0   1   1   1   2   0   1   2   2   0   1   1   1   1   1   1   1   1   1   1   0   0   0   0   2   1   1   2   2   2   1   1   1   2   2   1   2   1   2   1   1   1   1   1   0   2   1   0   1   2   1   1   1   1   1   0   2   1   2   1   2   1   2   0   1   1   1   0   1   0   1   0   1   2   1   1   1   0   1   2   0   0   2   2   2   1   1   0   1   1   1   1   0   1   0   1   2   0   1   1   1   2   1   2   0   2   0   2   1   1   1   1   1   0   0   1   2   0   1   0   1   0   1   1   1   2   0   1   2   0   0   1   1   1   0   1   1   1   0   2   1   1
 MK-2-4                 1   1   0   1   1   2   1   1   2   1   2   0   1   2   1   0   2   1   0   2   0   0   0   1   1   2   2   1   2   1   1   1   1   1   2   1   1   1   1   0   1   2   1   2   2   2   1   0   1   0   0   1   1   0   2   0   1   2   0   1   1   1   1   0   2   2   2   0   1   0   0   1   2   1   1   1   1   1   0   0   1   0   2   1   1   2   1   2   2   1   1   0   2   1   2   0   2   1   1   1   2   1   0   2   1   0   2   2   1   1   1   1   1   0   1   1   2   0   2   1   1   0   1   1   1   0   1   0   1   0   1   2   1   0   1   0   1   2   0   0   2   2   1   2   1   0   1   1   0   1   0   1   0   1   2   1   1   1   1   1   2   2   0   1   0   2   0   1   1   1   1   0   0   1   2   0   1   0   1   1   0   1   1   1   0   1   2   0   0   1   1   1   1   2   2   1   0   2   0   1
 MK-2-5                 1   1   0   1   1   2   1   1   2   0   2   0   1   2   1   0   2   1   0   2   0   1   0   1   1   2   2   1   2   1   1   1   1   0   2   1   0   1   1   0   1   1   1   2   2   2   1   0   2   0   0   2   2   1   2   0   1   2   0   1   1   1   1   0   2   2   2   0   1   0   1   1   2   1   1   0   1   1   0   0   1   0   2   1   1   2   1   2   2   1   1   0   2   1   2   0   1   1   1   1   2   1   0   2   1   0   2   2   1   1   1   2   1   0   1   1   2   0   1   1   2   0   1   1   1   1   1   1   1   0   1   2   1   0   1   1   1   2   0   1   2   2   1   2   1   0   0   1   0   1   0   1   0   1   1   1   1   2   1   1   1   2   0   1   0   2   0   1   0   1   0   0   1   2   2   0   1   0   1   1   0   0   1   1   1   1   2   0   0   0   0   0   1   1   2   1   0   1   0   0
 MK-2-6                 1   1   2   1   1   2   1   1   2   0   2   0   1   2   1   0   2   2   0   2   0   1   0   2   2   2   2   0   2   1   1   1   1   0   2   1   0   2   1   0   1   1   1   2   1   2   1   1   2   0   0   2   1   0   2   1   1   2   0   1   0   1   1   0   1   2   2   0   1   0   1   1   2   0   2   0   1   1   0   0   1   0   2   1   1   2   2   2   2   0   1   1   2   1   2   0   0   1   1   1   1   1   0   2   0   0   2   2   1   1   1   2   1   0   1   1   2   1   1   1   2   0   0   1   1   1   2   1   1   0   2   2   1   0   0   1   1   1   0   1   2   1   1   2   1   0   0   1   0   1   0   1   0   1   1   1   1   2   1   1   1   2   0   1   0   2   0   1   0   1   0   0   1   2   2   0   1   0   1   1   0   0   0   0   1   1   2   0   0   0   0   0   1   1   2   1   0   2   0   1
 MK-2-7                 1   1   2   1   1   2   1   1   1   1   2   1   1   2   1   0   2   2   0   2   0   1   0   2   2   2   2   0   2   1   1   1   1   0   2   1   0   2   1   1   1   1   1   2   0   2   1   2   1   0   0   2   1   0   2   1   1   1   0   1   0   1   1   1   1   2   2   0   1   0   1   1   2   0   1   0   1   1   0   0   1   0   1   1   1   2   2   2   2   0   1   2   2   1   2   1   0   1   1   1   1   0   0   2   0   0   1   2   1   1   1   2   1   0   1   1   2   1   1   1   2   0   0   2   1   1   2   0   1   1   2   1   2   0   0   1   1   1   0   1   2   1   1   2   0   1   0   1   1   1   0   1   0   1   1   1   1   2   1   1   0   2   0   1   0   1   0   1   0   1   0   0   0   2   2   1   1   0   1   1   0   0   0   0   1   1   2   1   0   0   0   1   1   1   2   1   1   2   0   1
 MK-2-8                 1   1   2   1   1   2   1   1   1   1   1   1   1   2   1   1   2   2   0   2   1   1   0   2   1   2   2   0   2   2   1   1   1   0   2   1   0   1   2   1   1   1   1   2   0   2   1   2   1   0   0   2   1   0   2   1   1   2   0   1   1   0   0   1   1   1   2   1   1   0   1   2   2   0   1   0   1   1   0   0   1   0   0   1   1   2   2   2   2   0   1   1   2   1   2   1   0   1   1   2   1   0   1   1   0   1   1   2   1   1   1   2   2   1   1   1   2   1   1   1   1   0   1   2   1   1   2   0   2   1   0   1   2   1   1   1   2   1   0   1   1   1   1   2   0   0   0   1   1   1   0   1   1   2   1   1   1   1   2   0   0   2   0   1   0   1   0   1   0   1   0   0   0   2   1   1   0   0   1   1   0   0   0   0   1   2   2   0   0   2   0   2   1   1   2   1   0   2   0   1
 MK-2-9                 1   1   2   0   1   2   2   1   1   1   1   1   2   2   1   1   2   2   0   2   1   1   1   2   2   2   2   0   2   2   1   1   1   0   1   1   0   2   2   2   1   1   1   2   0   2   1   2   1   0   0   2   1   0   1   1   1   2   0   0   1   0   0   1   1   1   2   1   1   0   0   2   2   0   1   0   1   2   0   0   1   2   0   1   1   2   2   2   2   0   1   1   1   1   2   1   0   1   2   2   1   0   1   1   0   1   1   2   2   1   2   2   2   1   2   1   2   1   1   0   0   1   1   2   1   1   2   0   2   0   0   1   2   1   1   1   2   2   0   1   0   1   1   2   0   0   0   1   1   1   1   1   1   2   0   1   1   1   2   0   0   2   0   1   0   1   0   1   0   1   0   0   0   1   1   2   0   0   1   2   1   0   0   0   1   0   2   0   0   2   0   2   1   2   2   1   1   2   0   1
 MK-2-10                0   1   1   1   0   2   2   1   1   0   1   1   2   2   1   0   2   2   0   2   1   1   1   2   2   2   2   0   2   1   1   1   1   0   1   1   0   2   2   2   1   2   1   1   0   2   1   2   1   0   1   2   1   0   1   2   1   2   0   0   1   0   0   1   1   1   2   1   1   0   0   1   2   0   1   0   1   2   0   0   1   2   0   1   1   2   2   2   2   0   0   0   1   1   2   1   0   1   2   2   1   0   1   1   1   2   1   2   2   1   2   1   1   0   2   1   2   1   1   0   0   1   1   2   1   1   2   1   1   1   0   1   2   1   0   0   2   1   0   1   0   1   1   2   0   0   0   1   1   2   1   1   1   2   0   1   1   1   2   0   0   2   0   1   0   1   0   0   0   1   0   1   0   1   1   1   0   0   0   2   1   1   0   0   1   1   2   1   0   2   0   1   1   1   2   1   1   2   0   0
 MK-2-11                0   2   1   1   0   2   2   1   1   0   1   1   2   2   1   1   2   2   0   2   0   1   1   2   2   2   1   0   2   1   1   1   1   0   1   0   0   1   1   2   1   2   1   1   1   1   1   2   1   0   1   2   2   0   1   1   1   2   0   0   1   0   0   1   0   1   2   1   1   0   0   1   2   0   2   0   0   2   0   0   1   2   0   1   1   2   1   2   2   0   0   0   0   0   2   1   1   1   2   2   2   0   1   1   1   2   1   2   2   1   2   1   1   0   2   1   2   1   1   1   0   0   1   1   1   0   2   1   1   1   0   1   2   1   0   0   2   1   1   1   0   1   1   2   0   0   1   1   2   2   1   1   1   2   0   1   1   1   1   0   0   2   0   0   0   1   0   0   1   1   0   1   1   1   1   1   0   1   0   1   1   1   0   0   1   1   2   1   1   2   0   1   0   1   1   1   2   2   0   0
 MK-2-12                1   2   1   1   0   1   1   1   1   1   1   1   2   2   1   1   1   0   0   2   0   1   1   2   2   2   0   0   2   2   1   1   1   0   1   0   0   1   1   1   1   2   1   1   2   2   1   1   1   0   1   2   2   2   1   1   1   2   0   1   1   0   0   1   0   0   1   1   1   0   0   1   0   0   2   1   0   2   0   1   1   1   0   1   1   2   1   2   2   0   0   0   0   0   2   0   1   1   2   2   2   0   1   1   1   1   1   1   2   1   2   1   1   1   2   1   2   1   1   1   0   0   1   1   1   0   2   1   1   1   0   2   1   0   0   0   2   1   0   1   0   1   1   2   0   0   1   1   1   2   1   1   2   2   0   1   1   0   1   0   0   2   1   0   0   1   0   0   1   1   0   1   1   0   0   1   0   1   0   1   1   1   0   0   1   1   2   1   2   2   0   2   0   1   1   1   2   2   0   0
 MK-2-13                2   2   1   1   0   1   1   1   1   1   1   1   2   2   1   1   2   0   0   2   1   1   1   2   2   2   0   0   1   2   1   1   1   0   1   0   0   1   1   1   1   2   0   1   2   2   1   1   1   0   2   2   2   2   1   1   1   2   0   1   1   0   0   1   0   0   1   1   0   0   0   1   0   1   1   1   2   2   0   1   1   0   0   1   1   2   1   2   2   0   0   0   0   0   2   1   0   1   2   2   2   0   1   1   1   1   2   0   2   1   2   2   1   1   2   1   2   1   0   1   0   0   1   1   1   0   2   1   1   1   0   2   1   0   1   1   2   1   0   1   0   0   1   2   0   0   1   0   1   2   1   1   2   2   0   1   0   0   1   0   0   1   1   1   1   0   1   0   1   1   0   1   1   0   0   1   0   1   1   1   1   1   0   0   1   2   2   1   2   2   0   1   0   1   1   1   2   2   0   0
 MK-2-14                2   2   1   1   1   1   1   1   1   1   1   1   2   1   1   1   2   0   0   2   1   1   1   2   2   2   0   0   1   2   1   2   1   1   2   0   0   1   1   1   1   2   0   1   2   2   2   1   1   1   2   2   1   2   1   2   2   2   0   0   1   0   0   1   0   0   2   1   0   0   0   1   0   0   1   1   2   2   0   1   0   0   0   1   1   1   1   2   2   0   0   0   0   0   2   1   0   1   2   1   2   0   1   1   1   1   2   0   1   1   1   2   1   1   2   1   2   1   0   1   2   0   1   0   1   1   2   1   1   1   1   2   1   0   1   1   2   1   1   1   0   0   1   1   0   0   1   0   1   2   1   0   2   2   0   1   1   0   1   0   0   0   1   1   1   0   0   1   1   1   0   1   1   0   0   1   0   1   1   1   1   1   1   0   2   2   2   1   1   2   0   1   0   1   0   1   2   1   0   0
 MK-2-15                2   2   1   1   1   1   2   1   1   1   1   0   2   1   2   1   2   1   0   2   1   0   1   2   2   1   0   0   1   2   0   2   1   1   2   0   1   1   1   2   2   2   0   1   2   2   2   1   1   1   2   2   1   2   1   2   1   2   0   0   0   0   0   0   0   0   2   1   0   0   0   1   0   0   1   1   2   2   1   1   0   0   0   1   2   1   1   2   2   0   0   1   0   0   2   1   0   1   1   1   2   0   1   1   1   1   2   0   0   1   1   2   1   1   2   1   2   1   1   1   2   0   1   0   1   0   2   1   1   2   1   2   1   1   1   1   2   1   1   1   0   0   1   1   0   0   1   0   1   2   1   0   1   2   0   1   1   0   1   0   0   0   2   1   1   0   0   1   2   1   0   1   1   0   0   2   1   1   2   1   1   1   1   0   2   2   2   1   1   2   0   1   0   1   0   1   2   1   0   0
 MK-2-16                2   2   1   1   1   1   1   1   1   1   1   0   2   1   2   1   2   1   1   2   1   0   1   2   2   1   0   0   2   2   0   1   2   1   1   0   1   1   1   2   2   2   1   1   2   2   2   1   1   1   2   2   1   1   2   2   0   2   0   0   1   0   0   0   0   0   2   1   0   0   0   1   0   0   1   1   1   2   1   0   0   0   1   1   2   1   1   2   2   0   1   1   0   0   2   1   0   1   2   1   2   0   1   1   1   1   2   0   0   1   1   2   1   1   2   1   2   1   1   1   2   0   0   0   1   0   1   1   1   2   1   2   1   1   1   1   2   1   1   0   0   1   0   2   0   0   0   0   1   1   1   0   1   2   0   1   1   0   2   1   0   0   2   0   1   1   1   1   2   2   0   0   0   0   0   1   1   1   2   2   1   1   1   1   2   2   2   2   1   2   0   1   0   1   0   0   2   1   0   0
 MK-3-1                 2   0   1   0   1   1   1   1   1   0   0   2   1   1   0   2   0   0   2   1   1   1   1   1   1   0   1   1   2   1   2   1   2   1   0   0   1   1   1   1   1   1   0   0   2   2   1   1   1   0   1   0   1   1   1   0   2   1   1   1   0   1   0   0   0   1   1   2   1   0   2   1   0   1   0   1   1   2   1   0   1   1   2   1   1   0   2   1   0   0   1   1   1   1   0   0   2   2   2   2   1   1   1   1   1   2   1   0   1   1   0   1   2   2   1   2   1   2   1   1   1   1   1   1   0   0   1   2   0   2   2   1   1   2   1   0   1   2   1   1   2   2   1   1   0   0   1   1   0   1   0   0   1   1   0   2   1   1   0   1   1   1   0   2   0   0   0   2   2   1   1   1   1   2   1   1   2   0   0   1   2   2   1   2   2   0   0   1   2   1   1   2   2   1   1   1   2   1   2   1
 MK-3-2                 2   0   1   0   1   1   2   1   1   0   0   2   1   2   1   2   0   0   2   1   1   1   1   1   1   0   1   1   2   1   2   1   2   1   0   0   1   1   1   1   2   1   0   0   2   2   1   1   1   0   1   0   1   1   1   0   2   1   1   1   0   1   0   0   0   1   1   2   1   0   2   1   0   1   0   1   1   2   2   0   1   1   2   1   0   0   2   1   0   1   1   1   1   1   1   0   2   2   2   2   1   0   1   1   1   2   1   0   1   1   0   1   2   2   1   2   1   2   1   1   1   1   1   1   0   1   2   2   0   2   1   1   1   0   1   0   0   2   0   1   1   2   1   1   1   1   1   1   0   1   0   0   1   1   0   2   1   1   0   1   1   1   0   2   1   0   0   2   2   1   2   1   1   1   1   2   2   0   1   0   2   2   1   2   2   1   0   1   1   1   1   2   2   1   0   1   2   1   2   1
 MK-3-3                 2   0   1   1   1   2   2   1   1   0   0   2   0   2   1   2   0   0   1   1   1   1   2   0   1   0   0   1   1   1   2   1   2   0   0   0   1   0   0   1   2   1   0   0   2   1   1   1   1   0   1   0   1   1   1   0   2   1   1   2   1   1   0   0   0   1   2   1   1   1   1   1   0   1   0   1   1   2   2   2   1   1   2   1   0   0   2   1   0   1   1   0   1   1   1   0   2   2   2   2   1   0   0   1   1   1   1   0   1   1   0   0   1   1   1   1   1   2   2   1   1   1   2   1   1   1   2   2   0   2   1   1   1   1   1   0   0   2   0   1   1   2   1   1   1   1   1   1   0   1   1   0   1   1   0   1   1   1   0   2   1   1   0   2   1   0   0   2   2   1   2   2   1   1   1   2   2   1   1   0   2   2   1   2   2   1   0   1   0   1   1   2   2   1   1   1   2   1   2   1
 MK-3-4                 2   0   2   1   1   2   2   0   1   1   0   2   0   2   1   2   0   0   0   0   1   1   2   0   1   0   0   1   1   1   2   1   2   0   1   0   1   0   0   1   2   1   0   1   2   1   1   1   1   1   1   0   1   1   1   0   2   1   1   2   1   1   0   0   0   1   2   1   1   1   1   1   0   1   0   1   1   2   2   2   1   1   2   0   0   0   2   1   0   1   1   0   1   1   1   0   2   1   2   2   1   0   0   1   1   1   1   0   1   1   0   0   1   1   1   1   1   1   2   1   1   1   2   1   1   1   2   2   0   2   2   1   1   0   1   0   0   2   0   1   1   2   0   1   1   1   2   1   0   2   0   0   1   1   0   1   1   1   0   2   1   1   0   2   1   1   0   2   2   1   2   2   1   1   1   2   2   1   1   0   1   2   2   2   2   1   0   1   0   1   0   2   2   1   2   1   2   0   2   1
 MK-3-5                 1   0   2   1   1   2   1   0   1   2   0   2   1   1   0   2   0   0   0   0   1   1   2   1   1   1   0   1   0   0   1   1   1   0   1   0   1   2   1   1   2   1   2   1   2   1   1   1   1   1   1   1   0   2   0   0   2   0   1   2   1   1   1   0   0   1   1   1   1   1   1   1   0   1   0   0   1   1   2   2   1   1   2   1   0   0   2   1   0   1   1   0   1   0   1   1   2   1   2   1   1   0   0   1   1   1   1   0   1   1   0   0   2   1   1   2   1   1   2   1   1   1   2   1   1   0   2   2   0   1   2   1   1   0   1   0   0   2   1   1   1   2   0   1   2   2   2   1   0   2   0   2   1   1   0   1   1   1   0   2   1   1   0   2   1   1   0   1   2   1   2   1   2   1   1   2   2   1   1   0   0   2   2   2   2   1   0   1   0   1   0   2   2   1   2   1   1   0   2   1
 MK-3-6                 1   0   2   1   1   2   1   0   1   2   0   2   1   1   0   2   0   0   0   1   1   1   2   0   1   1   0   1   0   1   1   1   1   1   1   0   1   2   1   1   2   1   2   1   2   1   1   1   1   1   1   1   0   2   0   0   2   0   1   2   1   1   1   0   0   1   1   1   1   1   1   1   0   0   0   1   1   1   2   2   1   1   2   1   0   0   2   1   0   1   1   0   1   0   1   1   2   1   2   1   1   0   1   1   1   0   1   0   1   1   0   0   2   1   2   2   1   1   1   1   1   2   1   1   1   0   2   2   0   1   2   1   0   0   1   0   0   2   1   1   1   2   1   0   2   2   2   1   0   2   1   2   1   1   0   1   1   1   0   2   0   1   0   2   1   1   0   1   2   2   1   2   1   1   1   2   2   1   1   0   0   1   2   2   2   1   0   1   0   1   0   2   1   1   2   1   1   0   2   1
 MK-3-7                 1   0   2   1   1   2   1   1   1   2   0   2   1   1   0   1   0   0   0   2   1   1   2   0   1   0   0   1   0   1   1   1   1   1   0   0   1   2   0   1   1   2   2   1   2   1   1   1   1   1   1   1   0   2   0   0   2   0   1   2   1   1   1   0   0   1   1   0   1   1   1   1   0   0   0   1   1   1   2   2   1   1   2   0   0   0   2   1   0   1   0   0   0   0   1   1   2   1   2   1   1   1   2   2   1   0   1   0   1   1   0   0   2   1   2   1   1   2   1   1   1   2   1   1   1   0   2   2   0   1   2   0   0   1   1   0   0   2   1   1   1   2   1   0   2   2   2   1   0   2   0   2   1   2   0   0   1   1   0   1   0   1   1   2   1   1   0   1   2   2   1   2   1   1   1   2   2   1   1   0   0   1   2   2   2   1   0   1   0   1   0   2   1   1   2   1   1   0   2   1
 MK-3-8                 1   0   2   2   1   1   1   1   1   2   0   2   2   0   0   1   0   0   1   2   0   1   2   1   1   0   0   2   0   1   1   1   1   1   0   0   1   2   0   2   1   1   2   1   2   1   1   1   0   0   1   1   0   2   0   0   2   0   1   1   1   1   1   0   0   1   2   0   1   1   1   1   0   0   0   1   1   1   2   2   1   1   1   0   0   1   2   1   0   1   0   0   0   0   1   1   1   1   1   0   1   0   1   2   1   1   1   0   1   1   0   1   1   2   2   1   1   2   1   1   2   2   1   1   0   0   2   2   0   1   1   0   0   1   2   0   0   2   1   1   1   2   1   0   2   2   2   1   0   1   0   1   1   0   0   0   1   0   0   1   0   1   1   2   2   1   0   1   2   2   1   2   1   1   1   1   2   1   2   0   0   1   2   2   2   1   0   1   0   1   0   2   2   1   1   1   1   0   2   1
 MK-3-9                 1   0   0   2   1   1   1   1   1   2   0   2   0   0   0   1   0   0   1   2   0   1   2   1   1   0   0   2   0   1   1   1   1   2   0   0   1   2   0   1   2   1   1   2   2   1   1   1   1   0   1   1   0   2   0   0   2   0   1   1   1   0   0   0   0   1   2   0   1   1   0   1   0   0   0   2   1   1   2   2   2   1   1   1   1   1   0   1   0   1   0   0   0   0   1   1   2   1   1   0   1   0   1   2   0   1   0   0   1   1   0   1   1   2   2   1   1   2   1   1   2   2   0   0   0   0   2   2   0   1   1   0   0   1   1   0   0   2   1   0   1   2   1   0   2   1   1   1   1   1   0   1   0   0   0   0   1   0   0   1   1   1   1   2   2   1   0   1   1   1   1   1   1   1   2   0   1   1   1   0   0   2   2   2   2   2   1   1   0   2   0   1   2   1   1   1   1   0   2   1
 MK-3-10                1   0   0   2   1   1   2   0   1   2   1   2   0   0   1   1   0   0   0   1   0   1   2   1   1   0   0   2   1   1   1   0   1   2   0   0   1   2   0   0   2   1   0   2   2   1   1   1   1   0   1   2   0   2   0   0   2   0   1   1   1   0   0   1   0   2   2   0   2   1   0   1   0   0   0   2   1   0   1   2   2   2   1   1   1   2   0   1   0   1   0   0   0   1   1   1   2   0   1   0   1   0   1   2   0   0   0   2   1   0   0   1   1   1   2   1   1   2   0   1   2   2   0   0   0   1   2   2   1   1   1   0   0   1   1   1   0   2   2   0   1   2   1   0   2   1   1   1   1   1   1   1   0   0   1   0   1   0   0   1   1   1   1   2   2   1   1   1   1   1   1   0   1   2   2   1   1   1   1   0   0   2   2   2   2   2   1   1   0   1   1   1   2   1   1   1   0   0   2   1
 MK-3-11                0   0   0   2   2   1   2   0   1   2   1   2   0   0   1   1   0   0   0   1   1   1   1   1   1   0   1   2   1   1   1   1   1   2   0   0   1   2   0   0   2   1   0   2   2   1   1   2   1   0   1   2   1   2   1   0   2   0   1   1   1   0   0   1   0   1   2   0   1   1   0   1   0   1   0   2   1   0   1   2   2   2   1   1   1   2   0   1   1   0   0   0   0   1   1   2   2   1   1   1   1   0   1   2   0   0   0   1   1   0   0   1   1   1   2   1   1   2   1   1   2   2   0   0   0   2   2   2   0   1   1   0   0   1   1   2   1   2   2   0   1   1   1   0   2   1   1   1   0   1   1   1   1   0   1   0   1   1   0   1   1   1   1   2   2   1   2   1   2   1   1   0   1   2   2   1   1   1   1   0   0   2   2   2   2   2   1   1   0   1   1   1   2   1   1   1   0   0   2   1
 MK-3-12                1   0   0   2   2   1   2   0   2   2   1   2   0   0   1   1   0   0   0   1   2   1   2   2   1   1   1   2   1   0   1   1   2   1   0   0   0   2   0   0   2   1   0   2   2   1   1   2   1   1   1   2   1   2   1   2   2   0   1   1   1   1   0   1   1   1   1   0   1   1   0   1   0   1   0   1   1   0   1   2   2   0   1   1   1   2   0   1   0   0   0   1   0   1   1   2   2   2   1   1   1   0   1   2   0   1   0   1   1   1   0   1   1   1   2   1   1   2   1   1   1   2   0   1   0   2   2   1   0   1   1   1   0   1   1   2   1   1   0   1   2   1   1   1   2   1   1   1   0   1   1   1   1   1   1   0   1   1   0   1   1   1   0   2   1   1   2   2   2   1   2   0   1   2   2   1   2   1   1   0   0   2   2   2   2   2   1   2   0   1   1   1   2   1   1   1   0   0   2   1
 MK-3-13                2   0   0   2   2   1   2   0   2   2   0   2   0   1   2   1   0   0   0   1   1   2   2   2   1   1   2   2   1   0   1   1   2   0   1   0   0   2   0   0   2   1   1   2   2   1   1   2   1   1   1   2   1   1   1   2   2   0   1   1   1   1   1   1   1   1   1   0   1   2   0   0   0   1   0   1   0   0   1   1   2   0   1   1   1   2   0   1   1   0   0   1   0   0   1   1   2   2   1   1   1   0   1   2   0   1   0   1   0   1   0   1   1   1   2   1   1   2   1   0   1   2   0   0   0   1   1   1   0   2   1   1   0   1   0   1   1   2   1   1   2   1   1   1   2   1   0   1   0   1   1   1   2   2   1   1   1   0   1   1   1   1   0   2   1   1   2   2   2   1   2   0   1   2   2   2   2   1   1   0   0   1   2   2   2   2   1   2   0   1   1   1   2   1   0   1   0   0   2   1
 MK-3-14                2   0   0   1   2   2   2   0   2   2   1   1   0   1   2   2   0   0   0   1   1   2   2   1   1   0   1   2   1   0   1   1   2   0   1   0   0   1   0   0   2   1   1   2   2   1   1   2   1   1   1   2   1   2   1   1   2   0   1   2   1   1   1   2   1   1   1   0   1   2   0   0   1   2   0   1   0   1   0   1   2   0   1   1   1   2   1   0   1   0   0   1   1   0   0   1   2   2   0   1   1   0   1   2   0   1   0   1   0   1   1   1   1   1   2   1   1   2   1   0   2   2   0   0   0   1   1   1   0   2   1   0   1   1   0   1   1   2   1   0   2   1   1   1   2   1   0   1   0   1   1   1   2   2   0   1   1   1   1   1   0   1   1   2   1   1   2   2   2   1   2   0   1   2   1   1   1   2   1   0   1   1   2   2   2   2   1   2   0   1   1   1   2   1   0   1   0   1   2   1
 MK-3-15                2   0   0   1   2   2   1   0   2   2   1   1   1   1   2   2   0   0   0   1   1   2   2   2   1   0   1   2   1   1   1   0   2   0   2   0   0   1   0   1   2   1   0   2   1   1   1   2   1   1   1   2   2   2   1   1   2   0   1   2   1   1   0   2   1   2   2   0   1   2   0   0   1   2   0   1   0   2   0   1   2   2   0   1   1   2   1   0   0   0   0   1   1   0   1   1   2   1   0   1   1   0   2   2   0   1   0   1   0   1   2   1   1   1   2   2   1   2   1   0   2   2   0   0   1   1   2   1   0   2   1   0   1   1   0   1   1   2   1   0   1   2   1   1   2   1   0   1   0   2   1   0   1   2   0   1   1   1   1   1   0   1   1   2   1   1   2   2   2   1   2   0   1   2   1   1   1   2   1   0   1   1   2   1   2   1   1   2   1   1   0   1   2   0   0   0   0   0   2   1
 MK-3-16                2   0   0   1   2   2   1   0   2   1   1   1   1   1   1   2   1   0   0   1   1   2   2   2   1   0   1   2   1   1   1   0   2   0   2   0   0   1   1   1   1   1   0   2   1   0   1   2   1   1   1   2   1   2   1   1   1   0   1   2   1   1   2   2   1   1   2   0   1   2   0   0   1   2   0   1   0   2   0   1   2   1   0   1   1   2   1   0   0   0   0   1   1   0   1   1   2   1   0   1   1   0   1   2   0   1   0   2   0   1   2   1   1   1   2   2   1   1   1   1   2   1   1   0   1   1   2   1   0   2   1   1   1   1   0   1   1   2   2   1   1   2   1   1   2   2   0   1   0   2   1   0   0   2   0   1   1   1   1   1   0   1   1   2   1   1   2   1   2   1   2   0   1   2   1   1   1   2   1   0   1   1   2   1   2   2   1   2   1   1   0   1   2   0   0   0   0   0   2   1
 MK-4-1                 2   0   1   2   1   0   2   1   1   1   1   1   0   2   1   2   0   1   0   1   1   0   1   1   1   1   0   1   1   1   1   1   1   1   0   1   2   1   2   2   0   0   0   0   2   0   1   0   0   1   0   0   0   0   0   2   1   2   0   1   1   0   0   2   1   1   0   1   1   2   0   2   0   1   2   0   1   1   0   1   1   1   2   2   0   2   1   1   0   1   1   0   1   0   2   1   1   1   1   1   0   2   1   2   1   1   1   0   0   1   0   2   2   1   0   0   2   1   1   1   1   0   1   1   1   1   2   1   1   1   1   0   2   0   1   1   1   0   2   0   1   1   1   1   0   0   0   0   1   0   2   2   2   0   1   1   1   2   2   2   1   1   2   2   0   2   1   2   1   1   0   0   1   1   2   1   1   1   2   0   1   1   2   0   1   1   0   1   2   1   1   1   1   1   1   0   2   0   1   0
 MK-4-2                 2   0   1   1   1   0   2   1   1   1   1   1   0   2   1   2   0   1   1   1   1   0   1   0   2   1   0   0   1   1   1   2   1   1   1   1   1   0   2   2   0   1   0   0   2   0   1   1   0   1   0   1   0   0   0   2   1   2   0   1   1   0   0   2   2   2   0   2   1   2   0   1   1   1   2   0   2   1   0   1   1   1   1   2   0   2   1   1   0   0   1   1   1   0   2   1   2   1   1   1   0   2   1   2   1   1   1   0   0   1   0   1   2   1   1   1   2   1   1   1   1   0   1   1   1   1   2   1   1   1   1   0   2   0   1   1   1   0   2   0   1   1   1   0   0   0   0   0   1   0   2   1   2   0   1   1   0   2   2   2   0   0   2   2   0   2   1   1   1   1   0   0   1   1   2   1   0   1   1   0   1   1   2   0   1   1   0   1   2   1   1   2   1   1   1   0   2   0   1   0
 MK-4-3                 2   0   1   1   1   0   2   1   1   1   1   1   0   1   1   2   0   1   1   1   1   0   1   0   1   1   0   0   1   2   1   2   1   1   1   1   1   0   1   2   0   1   0   0   0   0   2   1   0   1   0   1   0   0   0   2   1   1   0   1   1   0   1   2   2   2   0   2   1   2   0   1   1   1   2   0   1   1   0   1   1   1   1   2   0   2   1   1   0   0   0   1   1   0   2   1   2   0   1   0   0   2   1   2   2   1   1   0   0   1   0   1   2   1   1   1   2   1   1   1   2   0   1   2   1   1   2   1   1   1   1   0   1   0   1   1   1   0   2   0   1   1   1   0   1   0   0   0   1   0   2   1   2   1   1   1   0   2   2   0   0   0   1   2   0   2   2   1   0   1   0   0   1   1   2   0   1   1   1   0   0   1   2   0   0   1   0   1   2   1   1   2   1   1   1   0   2   0   1   0
 MK-4-4                 2   0   0   1   1   0   2   1   0   1   0   1   0   1   1   2   2   1   1   1   0   0   0   0   1   1   0   0   2   2   1   2   2   2   1   1   1   0   2   2   0   1   0   1   0   0   2   1   0   1   0   1   0   0   0   2   2   1   0   1   1   0   1   2   2   2   0   2   1   2   0   1   1   0   2   0   2   2   0   1   1   1   2   2   1   2   2   1   0   0   0   1   1   0   2   1   2   0   1   0   0   2   1   1   2   1   1   1   0   1   0   1   2   1   1   1   2   1   1   0   2   0   1   2   1   1   2   1   1   1   1   0   1   0   0   1   1   0   2   0   1   1   0   0   0   0   1   0   1   0   2   1   2   1   1   1   0   2   2   0   0   0   1   1   1   2   2   2   0   1   2   0   1   1   2   0   1   1   1   0   0   1   2   0   0   1   0   1   2   1   1   1   2   1   1   0   2   1   2   0
 MK-4-5                 2   0   0   1   1   0   2   1   0   1   1   0   0   1   1   2   2   2   1   1   0   0   0   0   1   1   0   0   2   2   1   2   2   2   1   1   1   1   2   2   1   1   1   1   1   1   2   1   1   1   0   2   0   0   0   2   2   1   0   1   2   0   1   2   2   2   0   2   1   2   0   1   1   0   2   0   2   2   0   1   0   0   1   2   0   2   2   1   0   1   0   1   1   1   2   1   2   0   1   0   0   2   1   1   2   1   1   1   0   1   0   1   2   1   1   1   2   1   0   0   1   0   1   2   1   1   2   0   1   1   1   1   1   0   0   1   1   0   2   0   1   1   0   1   0   0   1   0   1   0   2   1   2   1   0   1   0   2   2   0   1   0   1   1   1   2   1   2   0   1   1   0   1   1   2   0   1   2   1   0   1   1   2   1   0   1   0   1   2   1   1   1   2   1   1   0   2   1   1   0
 MK-4-6                 2   0   0   1   1   0   2   1   0   2   1   0   0   1   1   2   0   2   1   1   1   0   0   1   2   0   0   1   2   2   1   2   2   2   1   1   1   1   1   2   1   1   1   1   1   1   2   1   1   1   0   2   0   0   0   2   2   1   0   1   2   0   1   2   2   1   0   2   1   2   0   1   1   0   2   0   2   2   1   1   0   0   1   2   0   2   1   2   0   1   0   1   1   1   1   1   2   0   1   1   0   2   1   1   2   1   1   1   0   1   0   1   1   1   1   0   2   1   1   1   1   0   1   2   1   1   1   1   2   1   1   1   1   0   0   2   1   0   2   0   1   1   0   1   0   0   1   0   1   0   2   1   2   1   0   1   0   2   2   0   1   0   1   1   1   2   1   2   0   1   1   0   1   2   2   0   0   2   1   0   1   1   1   1   0   1   0   1   2   1   1   1   2   1   1   1   2   1   1   0
 MK-4-7                 2   0   0   0   1   0   2   1   0   2   1   0   0   1   1   1   0   2   1   1   1   0   0   0   2   1   0   1   2   2   1   2   1   1   1   1   0   1   1   2   1   1   1   1   1   1   2   1   1   1   0   1   0   0   0   2   1   1   0   1   2   0   1   2   2   1   0   2   1   1   0   1   1   0   2   1   2   2   1   1   0   0   1   2   1   2   2   1   0   1   0   2   1   1   1   1   2   0   1   1   1   2   1   1   2   1   1   1   0   1   0   1   1   1   1   0   2   1   1   1   0   0   1   1   1   2   1   1   2   1   1   1   1   1   0   2   1   0   2   0   1   1   0   0   0   1   1   0   1   0   2   1   2   1   0   1   0   2   2   0   1   0   1   1   0   2   1   2   0   1   1   0   2   1   2   0   0   2   1   0   1   1   1   1   0   1   0   1   2   1   1   1   2   1   1   1   2   1   0   0
 MK-4-8                 2   0   0   1   1   0   2   1   0   2   2   0   0   1   2   1   0   2   1   1   1   0   0   0   1   1   0   2   1   2   0   2   1   1   2   1   0   1   1   2   1   1   1   0   1   2   2   1   1   1   0   1   0   0   0   2   0   1   0   0   2   0   1   2   2   1   0   2   1   1   0   1   1   0   2   1   2   2   1   2   0   0   1   1   1   2   2   1   1   1   0   1   1   1   1   1   1   0   1   0   1   2   2   1   2   1   1   1   0   1   0   1   0   1   1   0   2   1   1   1   0   0   1   1   1   2   1   1   1   1   1   1   2   1   0   2   1   0   2   1   1   1   1   1   0   1   1   0   1   1   2   1   1   1   0   1   0   1   1   1   1   0   1   0   0   2   2   2   0   1   1   1   2   1   2   0   0   2   1   0   1   0   1   1   0   1   0   0   2   1   1   1   2   1   1   2   2   1   0   0
 MK-4-9                 2   0   1   1   1   0   1   2   0   2   2   0   0   1   0   1   0   1   1   1   1   1   0   0   1   1   0   2   1   2   0   2   1   1   2   1   0   1   1   2   1   1   1   0   1   2   2   1   1   1   0   1   0   0   1   2   0   1   0   0   2   0   1   2   2   1   1   2   1   1   1   1   1   0   2   1   2   1   1   2   0   0   1   0   1   2   2   1   0   1   1   1   1   0   1   1   1   0   1   0   1   2   2   1   2   2   0   1   0   1   0   1   0   1   1   0   2   1   1   1   0   0   1   1   0   2   1   1   1   1   1   1   2   1   0   2   1   1   2   1   1   1   1   1   0   1   1   0   1   1   2   1   0   1   1   1   0   0   2   1   1   0   1   0   0   2   1   2   0   0   1   1   2   1   2   0   0   2   1   0   0   0   1   1   0   1   1   1   1   1   1   1   2   1   1   2   2   1   1   0
 MK-4-10                2   0   1   1   1   1   1   2   0   2   2   0   1   1   0   1   1   1   1   1   1   1   0   0   1   0   0   2   0   2   0   2   1   0   2   0   0   1   1   1   1   1   2   1   0   2   2   1   1   0   0   0   0   0   1   2   0   1   1   0   2   0   1   1   2   2   1   2   1   1   1   0   1   0   2   1   2   1   1   2   0   0   1   0   1   2   2   2   0   0   1   1   1   0   1   1   1   0   1   0   1   1   2   0   1   2   0   2   0   1   1   1   0   1   1   1   1   1   1   1   0   1   1   0   0   2   1   1   1   1   1   1   2   2   0   2   1   1   2   1   1   1   1   1   0   1   1   0   1   1   2   0   0   1   1   1   0   0   2   0   0   0   1   0   0   2   1   2   0   0   1   1   2   1   2   0   0   2   1   0   0   0   2   1   0   1   1   0   1   1   2   1   1   1   0   2   1   1   1   0
 MK-4-11                2   0   1   1   0   1   1   2   1   2   2   0   1   1   0   1   1   1   2   1   1   2   0   0   1   0   0   1   0   0   0   2   1   0   2   0   0   1   1   1   1   1   1   1   0   2   2   1   1   0   0   0   0   1   1   1   0   1   1   0   2   0   1   1   2   2   1   2   0   1   1   1   0   0   2   1   2   1   1   2   0   0   1   0   1   2   2   2   1   0   1   1   1   0   1   1   1   0   1   0   1   1   2   0   0   2   0   2   0   1   0   2   0   1   1   1   1   1   1   1   0   2   1   0   0   2   1   1   0   1   1   1   2   1   0   2   1   1   2   1   1   1   1   1   0   2   1   0   1   1   2   0   1   0   1   1   1   0   2   0   0   0   0   0   0   2   1   2   0   0   1   1   2   1   2   1   0   2   1   0   0   0   2   1   0   1   1   0   0   1   2   1   1   2   0   2   1   1   1   0
 MK-4-12                2   0   1   1   0   1   1   2   1   2   2   0   1   2   0   1   1   1   2   1   1   2   0   0   1   0   1   1   0   0   0   2   1   0   2   0   0   2   1   1   1   1   1   1   0   2   2   0   1   0   0   0   0   1   1   1   0   1   1   0   1   1   1   1   2   1   1   2   1   2   1   1   2   1   1   1   2   1   1   1   0   1   1   0   1   2   2   2   1   0   1   1   1   0   1   1   1   0   1   0   2   1   2   1   0   2   0   2   0   1   0   2   0   1   0   2   1   1   2   1   0   2   1   0   1   2   1   2   0   2   1   1   2   1   0   2   1   1   2   0   1   1   1   1   0   1   1   1   1   1   2   1   1   0   1   1   1   0   1   1   0   0   0   0   0   2   1   2   1   0   2   1   2   1   2   1   0   2   1   0   0   0   1   1   0   1   1   0   0   2   2   1   1   1   0   2   1   1   2   0
 MK-4-13                1   1   1   2   0   1   1   2   1   2   2   0   1   2   0   0   1   1   1   1   2   2   0   0   1   0   1   1   0   0   0   1   1   0   2   0   0   1   1   1   1   1   1   2   0   1   1   0   1   0   0   0   0   1   1   0   0   1   1   1   1   1   2   1   2   1   1   2   1   1   1   1   2   1   1   1   2   1   1   1   1   0   2   0   1   2   2   1   1   0   1   0   1   0   1   1   1   0   1   0   2   0   2   1   0   2   0   2   0   2   0   2   0   0   1   2   1   1   1   1   0   1   1   1   1   1   1   2   0   2   1   1   1   1   0   1   1   1   2   0   1   1   1   1   0   1   1   1   1   1   2   1   0   1   1   1   1   0   1   1   0   0   0   0   0   2   1   2   0   1   2   1   2   1   2   1   0   2   1   0   0   0   1   1   0   1   1   0   0   1   2   1   1   1   0   2   0   1   2   0
 MK-4-14                1   1   1   2   0   1   1   2   1   2   2   0   1   2   0   0   2   1   1   1   2   2   0   0   2   1   1   1   0   0   0   1   1   0   2   0   0   0   1   1   1   1   1   2   1   1   1   0   1   0   1   0   0   1   1   0   0   1   1   1   1   1   2   1   2   1   1   2   1   1   1   0   2   1   1   1   2   1   0   0   1   0   2   0   1   2   2   1   0   0   0   0   1   0   1   1   1   1   1   0   2   1   1   1   0   2   0   2   1   2   0   2   0   0   1   2   1   1   1   1   0   1   1   1   1   1   2   2   0   2   2   0   1   1   1   1   1   1   2   0   2   1   1   1   1   1   1   1   1   1   2   1   0   1   1   1   1   0   1   1   1   0   0   0   0   1   1   2   0   0   2   1   2   1   2   1   0   1   2   0   0   0   1   1   0   1   1   0   1   1   1   2   0   1   0   2   0   1   1   0
 MK-4-15                1   1   1   2   1   2   1   2   1   2   2   0   1   2   0   0   2   1   1   0   1   2   1   0   2   1   1   1   0   1   0   1   1   0   2   0   0   0   1   1   1   1   1   2   1   2   1   0   1   2   1   0   0   1   1   0   0   1   1   1   1   0   2   2   2   1   1   2   1   1   1   0   2   2   2   1   2   1   0   0   1   0   0   0   0   2   2   1   0   1   0   0   1   0   1   1   1   2   2   0   2   1   1   0   0   2   0   2   1   2   0   2   0   0   1   2   1   1   1   1   1   1   1   1   1   1   2   2   0   2   2   1   1   1   1   1   1   1   2   0   1   1   1   1   1   1   1   1   1   2   2   1   1   1   1   0   1   0   1   1   1   0   0   0   0   1   1   2   0   0   2   1   2   0   2   1   0   1   2   0   0   0   1   1   0   0   2   0   2   1   1   2   0   1   0   2   0   2   1   0
 MK-4-16                1   1   1   2   1   1   1   1   1   1   2   0   1   1   1   0   2   1   1   0   1   1   1   0   2   1   1   1   1   0   0   1   1   0   2   1   0   0   1   1   1   2   1   2   1   2   1   0   1   2   1   1   0   1   1   0   0   1   0   1   1   0   2   2   2   2   1   2   1   1   1   0   1   2   2   1   2   1   0   0   1   0   0   0   1   2   2   1   1   1   0   0   1   1   1   1   1   2   2   0   2   1   1   0   1   2   1   2   1   2   0   1   1   0   1   2   1   1   1   2   0   1   1   1   1   1   2   1   0   2   2   1   1   1   1   1   1   2   2   0   2   1   2   1   1   1   1   1   2   2   2   1   1   0   1   0   1   0   1   1   1   0   0   0   0   1   1   2   0   0   1   1   1   0   2   1   0   1   1   0   0   0   1   1   0   0   2   0   2   1   0   2   0   1   0   1   0   2   2   0
 MK-5-1                 0   2   2   0   1   2   1   1   1   0   2   1   0   1   1   1   1   1   1   0   1   1   1   2   1   1   1   1   0   2   1   0   1   1   2   0   2   1   0   1   1   2   0   2   1   1   0   0   0   1   1   2   1   0   1   0   1   2   1   0   1   0   1   1   0   0   0   0   1   1   2   0   1   1   1   0   1   1   1   2   2   2   1   0   0   2   2   1   1   0   1   0   1   1   1   1   1   0   1   0   2   1   1   1   2   1   1   1   0   0   1   2   1   1   1   2   0   2   0   1   0   1   1   1   0   1   1   0   1   1   1   1   2   2   0   1   1   1   1   1   1   1   1   0   1   2   1   1   2   1   0   0   1   1   2   1   1   0   0   2   2   2   2   2   0   0   2   1   0   0   1   0   1   0   1   2   1   2   2   0   2   1   0   1   0   0   1   1   2   2   1   1   2   0   1   1   1   2   0   0
 MK-5-2                 0   2   2   0   1   2   1   1   1   0   2   0   1   1   1   1   0   1   2   0   1   1   1   2   1   1   1   1   0   2   1   0   1   1   2   0   2   1   0   1   1   2   0   2   1   1   0   0   0   1   1   2   0   0   1   1   1   2   1   0   1   1   1   1   0   0   0   0   1   1   2   0   1   1   1   0   2   1   1   2   2   1   1   0   0   2   2   1   1   0   0   0   1   1   1   1   1   1   1   0   2   1   0   1   2   1   1   1   1   0   0   2   1   1   2   2   0   2   0   1   0   1   1   1   0   1   1   0   1   1   1   1   1   2   0   1   1   1   0   1   1   1   1   0   1   2   1   1   2   1   0   1   1   1   2   1   0   0   0   2   1   2   2   2   0   0   2   1   0   0   1   0   1   0   2   2   1   2   2   0   2   1   0   1   0   0   1   1   2   2   1   1   2   0   1   1   1   1   0   1
 MK-5-3                 0   2   2   0   1   2   1   1   1   0   1   1   1   1   1   2   1   1   2   0   1   1   1   2   1   1   1   1   0   2   1   0   1   2   2   0   1   1   0   1   1   2   0   2   0   0   0   0   0   1   1   1   1   0   1   2   1   2   1   0   1   1   1   1   1   0   0   0   1   1   2   1   1   1   1   0   2   0   1   2   2   1   1   0   0   2   1   1   1   0   0   0   1   1   1   1   1   1   1   0   2   1   0   1   2   1   1   0   1   0   0   2   1   1   2   2   0   2   0   1   0   1   2   1   1   1   1   0   1   0   1   1   1   2   0   0   1   1   0   1   1   1   1   0   1   2   1   1   2   1   0   1   1   0   1   1   1   1   1   1   2   2   2   2   0   0   2   1   0   0   1   0   1   0   2   2   2   2   1   0   1   1   0   1   1   0   1   1   2   2   1   1   2   1   1   0   1   1   0   1
 MK-5-4                 1   2   2   0   1   2   1   1   1   0   1   1   1   1   1   1   1   1   2   0   1   1   1   2   1   2   2   2   0   2   2   0   0   2   1   0   1   1   0   1   1   2   0   2   0   0   1   0   0   2   0   1   1   0   1   1   1   2   1   1   1   1   0   1   1   0   0   0   1   1   2   1   1   2   1   0   2   0   1   2   1   1   1   0   1   2   2   1   1   0   0   0   1   2   1   1   1   1   1   0   1   1   0   1   2   0   1   1   1   0   0   1   1   1   1   2   0   2   0   1   0   1   2   0   1   1   1   0   1   0   1   1   1   1   0   0   1   1   1   1   1   1   1   0   1   2   1   1   1   1   0   1   1   0   1   1   1   2   1   1   2   2   2   2   0   1   2   1   0   0   1   0   1   1   2   2   2   2   1   0   1   1   0   1   1   0   1   1   2   2   1   1   2   1   1   0   1   1   0   1
 MK-5-5                 1   2   2   0   1   2   1   1   1   0   0   1   1   1   1   0   1   1   2   0   1   1   1   1   1   2   1   2   1   1   2   0   0   2   1   1   1   2   0   1   1   2   0   1   0   1   1   0   0   2   0   1   1   0   1   1   1   2   2   1   1   1   1   0   1   0   0   0   1   2   1   1   2   2   1   0   2   0   1   2   1   1   1   1   1   2   2   1   2   0   0   0   1   1   1   1   1   1   1   1   1   1   0   1   2   0   1   1   1   0   0   0   1   1   1   2   0   2   0   1   0   1   2   0   1   1   1   0   1   1   1   1   1   1   1   0   1   0   1   1   1   1   1   0   1   2   1   1   0   1   0   1   1   0   1   1   1   2   1   1   1   1   1   2   0   2   2   1   0   0   1   1   2   1   2   1   2   1   1   0   1   1   0   1   1   0   1   0   2   2   2   1   2   1   1   0   0   1   1   1
 MK-5-6                 1   2   1   0   1   2   1   1   1   0   2   1   1   1   1   0   1   1   2   1   1   1   1   1   0   2   1   2   1   1   2   0   1   2   1   1   1   2   1   0   1   2   0   0   0   1   1   1   1   2   1   1   1   0   1   1   2   1   2   1   1   1   1   0   1   0   0   1   2   2   2   1   2   2   1   0   2   0   1   2   1   1   1   2   1   2   2   0   2   0   0   1   2   1   1   1   1   1   2   1   1   1   0   1   2   0   1   2   1   0   0   1   1   1   1   2   0   2   0   1   0   0   2   0   1   1   1   1   1   1   1   1   1   1   1   0   2   0   1   0   2   1   0   0   0   2   1   1   0   1   1   0   1   0   2   1   1   2   1   1   1   1   1   2   1   2   2   1   0   0   1   1   2   1   2   1   1   1   1   0   1   1   0   2   1   1   2   0   1   2   2   2   2   0   1   0   1   1   1   1
 MK-5-7                 1   2   1   0   1   2   1   0   1   0   2   1   1   1   1   0   1   1   2   2   1   1   1   2   0   2   2   2   1   1   1   0   1   1   1   1   1   2   1   0   1   2   0   0   1   1   1   1   1   2   1   1   1   0   1   0   1   1   2   1   1   1   1   1   1   0   1   1   2   2   2   1   2   2   1   0   1   0   1   1   1   1   1   2   1   2   2   0   2   1   0   0   1   1   1   1   1   1   2   1   1   1   0   1   2   0   1   2   2   1   0   2   1   0   1   2   0   2   0   1   0   0   2   1   1   1   1   1   1   1   1   1   1   1   1   0   2   2   1   0   2   2   0   0   0   2   1   1   0   1   1   0   1   0   2   1   1   2   1   0   1   1   1   2   1   2   2   1   0   0   0   1   1   2   1   0   1   1   1   0   1   1   0   2   1   1   2   0   1   0   2   1   2   0   1   1   1   1   1   1
 MK-5-8                 1   2   1   0   1   2   1   0   1   0   1   1   0   0   1   0   1   2   2   2   1   1   1   2   0   2   2   1   1   1   1   0   0   1   1   0   1   2   1   1   1   2   0   0   1   1   1   1   1   2   1   0   1   0   1   0   1   1   2   1   1   2   1   1   1   0   0   1   2   2   1   1   2   1   2   0   1   0   1   1   1   1   1   2   1   2   2   0   2   1   0   0   1   1   1   2   1   1   2   2   1   1   0   1   1   0   1   2   1   1   0   2   1   0   1   2   0   2   0   1   0   0   2   1   2   1   1   1   1   0   1   1   1   2   1   0   2   2   1   1   2   2   0   0   0   1   1   1   0   1   1   2   1   0   2   1   1   2   1   0   1   1   1   1   1   1   2   1   0   0   0   2   1   2   1   0   1   1   1   0   1   1   0   2   1   1   2   0   2   0   2   0   2   0   0   1   1   1   1   1
 MK-5-9                 0   2   1   0   1   2   1   0   1   0   1   1   0   1   1   1   1   2   2   2   1   1   2   2   0   2   2   2   1   1   1   0   0   1   2   1   1   1   1   1   1   2   1   0   1   1   1   1   1   2   1   0   1   0   1   0   1   2   2   2   1   2   1   1   1   1   0   0   2   2   1   1   2   1   2   0   1   0   1   1   0   1   1   2   1   2   2   1   2   0   0   0   1   1   1   2   1   2   2   2   1   1   0   1   1   0   0   2   1   1   0   1   1   0   1   2   1   2   0   1   0   0   2   1   2   1   1   1   1   0   1   0   1   2   1   1   1   2   1   1   1   2   0   0   1   1   1   0   0   1   1   2   1   0   2   1   1   1   1   0   1   1   1   1   1   1   2   1   1   0   0   1   2   2   0   0   1   1   1   0   1   1   0   2   1   1   2   0   2   0   2   0   1   0   0   1   1   1   1   1
 MK-5-10                0   2   1   0   1   2   2   0   1   0   1   1   1   1   1   1   1   2   2   2   1   1   2   2   0   2   2   2   1   1   1   0   0   1   2   2   1   1   1   1   0   2   1   0   0   1   1   1   1   2   2   1   1   0   2   0   0   2   2   2   2   2   1   1   1   1   0   0   2   2   1   0   2   1   2   0   1   0   1   1   0   1   1   2   1   2   2   1   2   0   0   0   1   1   1   2   1   2   2   2   1   1   0   1   1   1   1   2   2   2   0   1   1   0   1   2   1   2   0   1   0   0   2   1   2   1   1   1   1   0   1   0   1   1   0   1   1   1   1   1   1   2   0   0   1   1   1   1   1   1   1   2   0   1   2   1   1   1   1   0   1   1   1   2   1   2   2   1   1   1   0   2   2   2   0   0   1   1   0   0   1   1   0   1   0   1   2   0   1   0   1   0   0   0   0   1   1   1   1   0
 MK-5-11                0   1   1   1   0   2   2   1   1   0   1   2   1   1   1   1   0   1   2   2   1   1   1   2   1   2   2   2   1   2   1   0   0   1   2   2   1   0   2   1   0   2   1   0   0   1   1   1   2   2   1   1   1   0   2   0   0   2   1   1   2   2   1   1   1   1   0   0   2   1   1   0   1   1   1   0   1   1   1   0   0   1   1   1   1   2   2   1   2   0   0   0   1   1   1   2   1   2   2   2   1   0   0   1   1   1   1   2   2   2   0   1   1   1   1   2   1   2   0   1   0   0   1   1   1   0   1   1   1   0   1   0   1   1   0   1   1   0   1   1   1   2   1   0   1   1   1   1   1   1   1   2   0   1   2   1   2   1   1   0   1   1   1   1   1   2   2   2   1   1   0   1   2   1   0   1   2   1   0   1   1   1   0   0   0   1   1   0   1   1   0   0   0   0   1   1   1   1   1   0
 MK-5-12                0   0   1   1   0   2   2   1   1   0   1   2   1   1   1   1   0   0   2   2   1   1   1   2   1   2   1   2   2   2   1   0   0   0   2   2   0   0   1   1   0   2   1   0   1   1   1   1   2   2   1   1   1   1   2   0   0   1   2   0   2   2   1   2   1   1   1   0   2   1   1   0   1   2   1   0   1   1   1   0   0   1   1   1   1   2   2   1   2   0   0   0   1   2   1   2   2   2   2   2   0   0   0   1   2   0   0   2   2   2   0   1   1   1   1   2   0   2   0   1   1   0   0   1   1   0   1   1   1   0   1   0   1   1   0   1   2   0   1   1   1   2   1   0   1   1   1   1   1   1   1   1   0   1   2   1   2   1   1   0   1   1   1   1   0   1   2   2   1   1   0   1   2   1   1   1   1   1   0   1   1   1   0   1   1   1   1   0   1   2   0   1   0   0   2   1   1   1   1   0
 MK-5-13                0   1   1   1   1   2   2   1   1   0   1   1   1   1   2   1   0   0   2   2   1   0   1   2   1   2   0   2   1   2   1   0   0   0   2   2   0   0   1   0   2   2   1   0   1   1   1   1   2   2   1   1   0   1   2   0   1   0   1   0   1   2   1   2   1   1   0   0   2   1   1   0   1   1   1   1   1   1   1   0   0   1   2   1   0   1   2   1   2   0   0   0   1   2   1   1   1   2   2   1   1   1   0   1   2   0   0   2   2   2   0   1   1   1   1   2   0   2   0   1   2   0   0   2   2   1   1   2   1   1   1   0   1   1   0   1   2   0   1   1   1   2   1   0   1   1   1   1   1   1   1   1   0   1   2   2   2   1   0   1   1   1   1   1   0   1   1   1   1   1   0   1   2   1   1   1   2   1   0   1   1   1   0   1   1   0   1   0   1   2   1   1   0   0   2   1   1   1   2   1
 MK-5-14                0   1   2   1   1   1   2   0   1   1   1   1   2   1   1   1   1   0   2   1   2   0   0   2   1   2   1   2   1   2   1   0   0   0   2   2   0   0   0   0   2   2   1   0   1   1   1   1   2   2   0   1   0   1   2   0   1   0   1   1   1   2   1   2   1   1   0   0   2   1   1   0   1   1   1   1   1   1   1   0   0   1   2   2   0   1   2   1   1   1   0   1   1   2   1   1   1   2   2   0   1   0   0   1   2   0   0   1   1   2   0   0   1   1   2   2   0   2   0   0   2   0   0   2   2   1   1   2   1   0   2   0   1   0   0   0   2   0   1   1   1   2   1   0   1   1   1   1   1   1   1   1   0   1   2   2   2   1   0   1   2   1   1   1   0   1   0   1   1   1   0   1   2   1   1   1   2   1   0   0   1   1   0   1   1   0   2   0   1   1   1   1   0   0   2   1   0   1   1   1
 MK-5-15                0   1   2   1   1   1   2   0   1   1   1   0   2   1   1   0   1   0   2   1   2   0   0   2   2   2   2   2   1   2   2   1   0   0   2   2   0   0   0   0   2   2   1   0   0   1   1   1   2   2   0   1   0   1   2   0   1   0   1   2   1   2   0   2   1   1   0   0   2   1   1   0   1   2   1   1   1   1   1   0   0   2   2   1   0   2   1   1   1   1   0   0   1   2   2   0   1   2   2   1   1   0   0   1   2   1   1   1   1   2   0   0   2   1   2   2   0   2   0   0   2   0   1   2   2   1   1   2   1   1   2   0   1   0   1   0   2   0   1   1   1   1   1   0   1   1   0   1   1   1   0   2   0   1   1   2   2   1   0   1   2   1   1   1   0   1   0   1   1   1   0   1   1   1   0   1   2   1   0   0   1   1   1   1   1   0   2   0   1   1   1   1   1   0   2   1   1   1   1   1
 MK-5-16                1   1   2   1   1   1   2   0   1   2   1   0   2   1   1   0   1   0   2   1   2   1   0   2   2   2   1   2   1   1   2   1   0   1   1   2   0   0   0   0   2   2   1   1   0   1   1   0   2   2   0   1   0   1   2   0   1   0   1   2   0   2   0   2   1   1   0   0   1   2   2   0   1   2   1   1   1   1   2   0   0   2   2   1   0   2   1   1   1   1   0   0   1   2   2   1   1   2   2   1   1   0   1   0   2   1   1   1   1   2   0   0   2   1   2   2   1   0   0   0   2   0   1   2   2   1   1   2   1   1   2   0   1   1   1   0   2   0   1   1   0   1   1   0   1   1   0   1   1   1   0   2   0   1   1   2   2   1   0   0   2   2   0   1   0   1   0   1   1   2   0   1   1   1   0   1   2   1   0   0   1   1   1   1   1   1   1   0   1   1   1   1   1   1   2   1   1   1   1   1
 MK-6-1                 1   1   1   1   1   1   1   2   1   0   0   1   1   1   1   2   0   1   0   0   1   2   1   1   1   2   1   1   0   1   0   1   0   0   1   1   1   1   1   2   1   0   0   0   1   2   1   0   2   1   1   2   1   0   1   1   0   2   1   1   1   1   0   2   0   1   0   0   1   1   2   0   0   1   1   1   1   1   2   0   1   1   1   1   0   2   2   0   1   1   1   1   1   1   0   0   1   0   2   1   0   1   2   0   0   1   0   0   0   1   0   1   1   1   1   0   1   0   0   1   2   0   0   0   2   2   1   2   0   0   0   1   1   1   2   1   1   1   1   1   2   0   2   1   1   0   0   2   1   1   0   1   0   1   0   1   1   2   1   1   1   1   1   0   0   1   0   0   2   0   1   2   0   0   0   1   1   1   1   1   1   0   1   1   1   1   1   1   0   1   1   1   0   1   1   1   2   1   1   1
 MK-6-2                 1   1   1   1   0   2   1   2   1   0   0   1   1   1   2   1   0   0   0   0   2   2   1   1   1   2   1   1   0   1   0   1   0   0   1   2   1   1   1   2   1   0   0   0   1   2   2   0   2   1   1   2   1   0   1   1   0   2   1   1   1   1   0   2   0   1   1   0   1   1   2   1   0   1   1   1   0   1   2   0   1   1   1   1   0   2   1   0   1   1   1   1   1   1   0   1   1   0   2   1   0   1   2   0   0   1   0   0   2   1   0   0   1   0   1   2   1   0   0   1   2   0   0   1   1   2   1   2   0   0   1   1   1   1   2   1   1   1   1   1   1   0   2   2   1   0   0   2   1   1   0   1   0   1   1   1   1   2   1   1   1   1   1   0   0   1   0   0   2   0   1   2   0   0   0   1   1   1   1   1   1   0   0   1   1   1   1   0   0   1   1   1   0   1   1   1   2   1   1   1
 MK-6-3                 1   1   1   1   2   2   1   1   1   0   1   1   1   1   2   1   1   0   0   0   2   2   2   1   2   2   1   1   0   1   0   1   0   0   1   2   1   2   2   2   1   0   0   0   1   1   1   0   2   1   1   1   1   0   1   1   1   1   1   1   1   1   0   2   0   1   0   0   1   0   2   1   1   1   1   1   0   1   2   0   1   1   1   1   0   2   1   0   1   1   2   1   1   2   0   1   1   0   2   1   0   1   2   0   0   1   0   0   1   2   0   0   1   0   1   2   1   0   1   1   1   0   0   1   1   2   1   2   0   1   1   1   1   1   2   2   1   0   1   2   2   0   1   1   1   0   0   2   2   1   1   1   1   1   1   1   1   2   1   1   1   1   1   0   1   1   0   0   2   0   1   2   0   0   0   1   1   1   1   1   1   0   0   1   1   1   1   0   0   1   0   1   0   1   1   1   2   0   1   1
 MK-6-4                 1   1   1   0   2   2   1   1   1   0   1   1   1   1   2   1   2   1   0   1   2   2   2   1   2   1   1   0   0   1   0   1   0   0   2   2   1   2   2   2   1   0   0   1   1   1   2   0   1   1   1   1   0   0   1   1   1   1   1   1   1   0   0   2   0   1   0   0   1   0   1   1   1   1   1   1   1   1   2   0   1   1   1   1   0   2   1   0   1   2   2   1   0   2   0   1   1   1   2   1   1   1   2   0   0   1   0   0   1   1   0   0   1   0   2   2   1   0   1   1   2   1   0   1   1   2   1   2   1   1   1   1   1   1   2   2   1   0   1   2   2   0   0   1   1   1   0   2   2   1   2   1   1   1   1   1   1   2   1   1   1   1   1   0   1   1   0   0   2   0   2   2   0   0   1   1   1   1   1   1   1   0   1   1   1   1   0   0   1   1   0   0   0   0   2   1   2   0   1   1
 MK-6-5                 1   1   1   0   1   2   1   1   1   1   1   1   1   1   2   1   2   1   0   1   2   0   2   1   1   0   1   0   0   1   0   1   0   1   2   2   1   2   2   1   1   0   0   1   1   1   2   1   1   1   1   1   0   0   1   1   1   2   1   1   1   0   0   2   0   1   0   0   1   0   1   1   1   1   1   1   1   1   2   0   2   1   1   1   0   1   1   0   0   1   2   1   0   2   0   1   2   2   1   1   1   1   2   1   0   1   0   0   1   1   0   0   1   0   2   2   0   0   1   1   2   1   0   1   1   2   1   2   1   1   1   1   1   1   2   2   2   0   1   2   2   0   0   0   1   1   0   2   0   1   2   1   1   1   0   1   1   1   1   1   1   1   0   0   1   1   0   0   2   0   1   2   0   0   1   1   1   1   1   1   1   0   1   0   1   1   1   0   1   1   0   0   0   0   2   0   2   2   1   1
 MK-6-6                 2   1   1   0   1   2   1   1   1   1   1   1   1   1   2   1   1   1   1   1   2   0   2   1   1   0   1   1   0   1   0   1   0   1   2   1   0   1   1   1   1   0   0   1   0   1   2   1   1   1   1   1   0   0   1   1   1   2   2   0   1   0   1   2   0   1   0   0   1   0   1   1   1   1   1   1   0   0   2   0   2   1   1   1   0   1   1   0   0   1   2   1   0   2   1   1   1   1   1   1   1   1   2   0   0   1   1   1   1   2   1   0   1   0   2   1   0   1   1   0   2   1   0   1   1   2   1   2   1   1   1   1   1   1   2   2   1   0   1   1   2   0   0   0   1   1   0   1   0   1   2   1   0   1   0   1   0   1   1   1   1   0   0   0   1   1   0   0   2   0   1   2   0   0   1   1   1   1   1   2   1   0   1   1   1   1   0   0   1   1   0   0   0   1   1   0   2   2   0   1
 MK-6-7                 1   1   1   0   2   2   1   1   1   1   0   1   1   1   0   1   1   1   1   1   1   0   2   1   1   0   0   0   0   1   0   1   0   1   2   2   0   1   1   1   1   1   0   2   0   1   2   1   1   2   2   1   0   0   1   1   1   1   1   0   1   0   1   2   0   1   0   0   1   0   1   2   1   1   0   1   0   0   2   0   2   1   0   1   0   1   1   0   0   1   2   0   0   2   1   1   1   1   1   1   1   1   2   0   0   1   1   1   1   2   1   1   1   0   1   1   0   1   1   0   2   0   0   1   1   2   1   2   1   1   0   1   2   2   2   2   1   1   1   1   1   0   0   0   1   1   0   1   0   1   2   1   0   1   0   1   0   1   1   1   1   0   0   0   1   1   0   0   2   0   1   2   0   0   1   2   1   0   1   2   1   0   1   1   1   1   0   0   1   1   0   0   0   1   0   0   2   2   0   1
 MK-6-8                 1   1   2   0   2   1   1   1   2   2   1   2   1   1   0   1   1   1   1   0   1   1   1   1   1   0   0   0   0   1   1   2   1   1   2   2   0   1   1   1   2   0   0   2   0   1   1   0   1   2   2   1   0   0   1   1   1   1   1   0   1   0   1   1   0   1   0   0   1   0   1   2   1   1   0   1   0   1   2   0   1   1   0   1   0   1   2   0   0   1   2   1   0   1   1   1   1   1   2   1   1   2   2   1   0   0   1   1   1   2   1   1   1   0   1   1   0   2   1   0   2   0   0   1   0   2   1   2   1   1   0   0   2   2   1   2   1   1   1   1   1   0   0   0   1   1   0   1   1   1   2   1   0   1   0   0   0   1   1   1   1   0   0   0   1   1   0   0   2   0   1   2   0   0   2   2   1   1   1   1   1   0   1   1   1   1   0   0   0   1   1   0   0   1   0   0   2   2   0   1
 MK-6-9                 1   1   2   0   2   1   1   1   2   1   1   2   1   1   0   1   1   1   1   0   1   1   1   1   0   0   0   0   0   1   1   2   0   1   1   1   0   1   1   1   2   0   1   2   1   1   1   0   1   2   2   1   0   0   1   1   0   2   1   0   1   0   1   1   0   0   0   0   2   0   1   2   1   1   1   1   0   1   2   0   1   0   0   1   1   1   1   0   0   1   2   1   0   1   1   1   1   1   1   1   1   2   2   1   1   0   1   1   1   2   2   1   1   0   2   1   1   2   1   0   1   0   0   1   1   2   1   2   1   0   0   0   2   1   1   2   1   1   1   0   1   0   0   0   1   1   1   1   1   1   2   1   0   1   0   0   0   1   1   1   1   0   0   0   2   1   0   1   2   1   1   2   0   0   2   2   2   1   1   1   1   0   1   1   1   1   0   1   0   1   2   0   1   1   0   0   2   2   0   1
 MK-6-10                1   1   2   0   1   2   1   1   1   1   2   2   1   1   0   1   1   1   1   0   1   1   1   2   0   0   1   0   0   1   1   2   0   1   1   2   1   1   1   1   2   0   1   2   1   1   1   0   1   2   2   0   1   1   0   0   1   2   1   0   1   0   1   1   0   0   0   0   2   0   1   2   1   1   2   1   0   1   2   0   2   1   0   1   1   1   2   0   0   1   2   2   0   1   1   1   1   1   1   2   1   2   2   0   1   0   1   1   2   2   2   0   1   0   2   1   1   2   1   0   1   0   0   1   1   2   2   2   1   0   1   0   2   1   1   2   1   1   2   0   1   0   0   0   1   1   2   1   1   1   2   1   0   1   1   0   0   1   1   1   1   0   0   0   2   1   1   1   2   2   1   2   0   0   2   2   2   1   0   1   1   0   1   1   1   1   1   1   0   1   1   0   1   1   0   0   2   2   1   1
 MK-6-11                2   1   1   0   1   2   1   1   1   1   0   2   1   1   0   1   1   1   1   0   1   1   1   2   0   0   2   0   0   2   1   2   0   1   1   2   1   1   0   1   2   0   1   2   1   1   1   0   1   2   2   0   1   1   0   1   1   2   2   0   1   1   1   1   0   0   0   0   1   0   2   2   0   1   2   1   0   1   2   1   2   1   1   1   1   1   1   0   0   1   0   2   0   1   1   1   1   1   1   2   1   2   2   0   1   0   1   1   2   1   2   0   0   0   2   1   0   2   2   0   1   0   0   1   1   2   2   2   1   0   1   0   1   1   1   2   1   1   2   0   2   1   0   0   1   1   1   1   0   1   2   1   0   1   1   1   0   1   1   1   2   0   0   0   2   1   1   1   2   2   1   2   0   0   1   1   2   1   0   1   1   0   1   1   1   1   1   1   0   1   0   0   2   2   2   0   2   2   1   1
 MK-6-12                1   1   1   0   1   2   1   1   0   1   0   1   1   0   2   1   2   1   1   0   1   1   1   2   0   0   2   0   0   1   1   2   0   1   1   2   1   1   0   1   2   0   1   2   2   1   1   0   1   2   2   0   1   1   0   1   1   2   2   0   1   1   2   1   0   0   1   0   1   0   2   2   0   0   2   2   0   1   2   1   2   1   1   0   1   1   1   0   0   1   0   2   1   1   1   1   1   1   1   2   1   2   2   0   1   0   1   2   2   1   2   1   0   1   2   1   0   2   2   0   1   0   0   2   1   2   2   2   1   0   1   0   1   2   1   2   1   0   2   0   2   2   1   0   1   2   1   1   0   1   2   1   0   1   1   1   0   2   1   1   2   1   0   0   1   2   1   1   2   2   1   1   0   0   1   0   1   1   0   1   1   0   1   1   0   1   2   1   0   1   1   0   2   1   2   0   2   2   0   1
 MK-6-13                1   1   1   0   1   2   1   1   0   1   0   1   1   1   1   1   2   0   1   0   1   1   1   2   0   1   1   0   0   1   1   2   0   1   1   2   1   1   1   1   2   0   0   2   2   2   1   0   1   1   1   1   1   1   0   1   1   2   2   0   1   1   2   1   0   0   1   0   1   0   2   2   0   0   2   1   0   1   1   1   2   1   1   0   1   1   1   0   0   1   0   2   1   2   1   1   1   1   1   2   1   2   2   0   1   0   1   2   2   1   2   1   0   1   2   1   1   2   2   0   1   0   0   2   1   2   2   2   1   0   1   0   1   2   1   2   1   0   2   0   2   1   1   0   1   2   1   2   0   1   2   1   0   1   1   1   1   2   2   1   2   1   0   0   1   1   1   0   2   2   1   1   0   1   1   0   1   1   1   1   1   0   1   1   1   1   2   1   0   1   1   0   2   1   2   0   2   2   0   1
 MK-6-14                2   1   2   0   1   2   1   1   1   1   0   0   2   1   1   1   2   0   1   0   1   1   1   2   0   1   1   0   0   1   1   2   0   1   1   1   1   1   1   1   2   0   0   2   1   2   1   0   1   1   1   1   1   1   1   1   1   2   2   0   1   1   2   1   0   0   1   1   1   0   2   2   0   0   2   1   1   2   1   1   2   2   1   0   1   1   1   1   0   2   0   2   1   2   0   2   1   1   1   2   2   2   2   0   1   0   1   2   2   1   2   1   0   1   2   0   1   1   2   1   2   1   0   2   1   1   2   2   1   0   2   0   1   1   1   2   1   1   2   0   2   1   0   0   1   2   1   2   0   1   2   1   0   1   1   1   1   1   2   1   2   1   0   0   1   1   1   2   2   2   1   1   0   0   1   1   0   1   1   1   1   0   0   1   2   1   2   1   0   1   1   0   2   2   2   0   2   1   0   1
 MK-6-15                2   1   2   0   1   2   0   1   1   1   0   1   2   0   1   1   2   0   1   0   1   1   1   2   0   2   1   0   0   1   1   2   1   1   1   1   1   0   1   1   1   1   0   2   1   2   1   0   1   1   1   1   1   1   2   1   1   2   2   0   1   1   2   1   1   0   1   1   1   0   2   1   1   0   2   1   1   2   0   0   2   2   1   0   1   1   1   1   0   1   0   1   1   2   1   1   1   1   1   2   2   2   1   1   2   0   1   2   2   2   2   1   0   1   1   0   1   1   2   1   2   1   0   2   1   1   2   2   1   0   2   0   1   1   1   2   1   1   2   0   2   1   0   0   1   2   1   2   0   1   2   1   0   1   1   1   1   1   2   1   2   1   0   0   0   1   1   2   2   2   1   2   0   0   1   1   0   0   2   1   0   0   0   1   2   1   2   1   0   1   1   0   1   2   2   0   2   1   0   1
 MK-6-16                2   0   2   0   2   2   0   1   1   2   0   0   2   1   1   1   2   0   1   0   1   1   1   2   0   2   1   0   0   1   1   1   1   1   0   1   1   0   1   1   1   1   0   2   1   2   1   0   1   1   1   2   1   1   2   1   1   2   2   0   1   1   2   1   2   0   1   1   1   0   1   1   1   0   2   1   1   2   0   0   1   2   0   0   1   2   1   1   0   1   1   1   1   2   1   1   1   1   1   2   2   2   1   1   1   0   1   1   2   2   2   1   0   1   1   0   0   1   2   2   2   2   0   1   1   1   1   2   1   0   2   0   2   1   1   2   2   1   2   0   2   1   0   1   1   2   1   2   0   1   2   1   0   1   1   1   1   0   2   1   2   0   1   0   0   1   1   2   1   2   1   2   0   0   1   1   0   0   2   1   2   0   0   1   2   1   2   1   1   2   1   0   1   2   2   1   1   1   0   1
 
!****************************************** Phenotypic Data **********************************************************
!-100.0 is resevred for missing phenotype
SimulatedTrait1         8.3830    9.2957    9.7863   11.3174    9.6773    8.5247    9.6165    9.0106    8.5100    8.3781   10.1979   10.1405   10.1559    9.7542    9.4152   10.7401    9.3724    9.5536   11.1597    8.7057   10.3094    9.5091    9.4669    9.6012   10.0959    9.7758    9.1534    9.9080    8.9673   10.7003    9.4511   11.3615    8.8631   10.3961   10.6262   10.3335    9.9502   10.1298    9.8102   11.3200   11.2319    8.8372    9.3423   10.0783   10.9682   10.7775    8.5067    9.6778   10.8580    9.4341    9.5207   10.5343   10.9382   11.4496    9.8025    9.5420   11.5008    8.1124    9.2786    9.4514   10.9272   10.2575   10.8681    9.5387   10.8297    8.7391    9.7339   12.3366   10.8307   10.3190   10.4083   11.8025   10.1178    7.4956   11.0448   12.2150    9.8846    9.6289   10.1827   10.1693    9.5010    8.7443   10.6447    7.7658    8.5882    9.4466   11.0800   10.5325    8.3689    9.5942    9.9933    8.6769   11.0445   10.3678    9.1341   10.7773    8.7150    9.8900    8.3948   11.2918   10.6404   11.0058   10.3943   11.1923   10.7810    9.4143    9.4758   10.8350    9.3010   11.3205    9.4927   10.6959    8.6666   10.5541    8.4739    9.6501   10.0025    9.8506    9.7918    9.3841    8.8483   11.6198    9.4563   11.2078    9.3962    8.8543    9.1376   10.0438    9.9969    9.0485    9.7265   10.2049    7.3936   10.5381    9.6381    9.6214    9.4625    9.9485    8.9092   10.0024    9.5326    9.8291    9.9130   10.5758   10.2269   10.5589    9.0819   11.0925   11.1838    8.7621    9.7200   11.3692   10.3800   10.8381   10.9694   10.4927    8.9751    7.8305   10.5845   11.3837   10.2384   10.2981    8.8490    9.0788    8.6164    8.5866   10.9190    9.2187    8.6098    8.8824   11.1516   10.9583    8.1384    9.6984    8.9548   10.2019    9.4109    9.3541   10.3616    7.6890   10.3181    9.3172    9.7133    8.4875   10.2520    9.1999   10.7706   10.3776   11.9406    9.6278    9.8979    9.9674   10.0368    9.4753    9.2269   11.0071   10.3631    9.6639    9.0250    9.2879
 
