# Supplementary material for: Inclusive Composite Interval Mapping of QTL by Environment Interactions in Biparental Populations
Source: PLoS One. 2015 Jul 10;10(7):e0132414. doi: 10.1371/journal.pone.0132414 (PMC4498613; doi:10.1371/journal.pone.0132414)
Supplement: S2 File — (ZIP) [file pone.0132414.s002.zip › F2 population/e=1/run_00127.met]

!**********************Note: lines staring with "!" are remarks and will be ignored in the program********************
!*********************************General Information**********************************
!Assuming F1 = P1 x P2, populations available in QTL IciMapping are: 
!  1, P1BC1F1 = P1 x F1, the first backcrossing where P1 is used as the recurrent parent;
!  2, P2BC1F1 = P2 x F1, the first backcrossing where P2 is used as the recurrent parent;
!  3, F1DH, F1-derived doubled haploids; 
!  4, RIL or F1RIL, recombination inbred lines through the repeated selfing of F1;
!  5, P1BC1RIL, recombination inbred lines through the repeated selfing of P1BC1F1;
!  6, P2BC1RIL, recombination inbred lines through the repeated selfing of P2BC1F1;
!  7, F2, the selfing generation of F1;
!  8, F3, the selfing generation of F2;
!  9, P1BC2F1, the second backcrossing where P1 is used as the recurrent parent; 
! 10, P2BC2F1, the second backcrossing where P2 is used as the recurrent parent;
! 11, P1BC2RIL, recombination inred lines through the repeated selfing of P1BC2F1; 
! 12, P2BC2RIL, recombination inred lines through the repeated selfing of P2BC2F1; 
! 13, P1BC1F2, the selfing generation of P1BC1F1; 
! 14, P2BC1F2, the selfing generation of P2BC1F1; 
! 15, P1BC2F2, the selfing generation of P1BC2F1; 
! 16, P2BC2F2, the selfing generation of P2BC2F1; 
! 17, P1BC1DH, P1BC1F1-derived doubled haploids; 
! 18, P2BC1DH, P2BC1F1-derived doubled haploids; 
! 19, P1BC2DH, P1BC2F1-derived doubled haploids; 
! 20, P2BC2DH, P2BC2F1-derived doubled haploids; 
   7      !Mapping Population (see remarks above)
   2      !Mapping Function (1 for Kosambi; 2 for Haldane; 3 for Morgan)
   2      !Marker Space Type (1 for intervals; 2 for positions)
   1      !Marker Space Unit(1 for centiMorgans; 2 for Morgan)
   6      !Number of Chromosomes (or Linkage Groups)
 200      !Size of the mapping population
   1      !Number of environments
 
!***************************************** Chromosomes and Linkage Maps **********************************************
!Chromosome                 NumMarkers
-CH1                        16
-CH2                        16
-CH3                        16
-CH4                        16
-CH5                        16
-CH6                        16
!Linkage map (Marker name followed by position or the interval length)
 MK-1-1                1     0.000
 MK-1-2                1    10.000
 MK-1-3                1    20.000
 MK-1-4                1    30.000
 MK-1-5                1    40.000
 MK-1-6                1    50.000
 MK-1-7                1    60.000
 MK-1-8                1    70.000
 MK-1-9                1    80.000
 MK-1-10               1    90.000
 MK-1-11               1   100.000
 MK-1-12               1   110.000
 MK-1-13               1   120.000
 MK-1-14               1   130.000
 MK-1-15               1   140.000
 MK-1-16               1   150.000
 MK-2-1                2     0.000
 MK-2-2                2    10.000
 MK-2-3                2    20.000
 MK-2-4                2    30.000
 MK-2-5                2    40.000
 MK-2-6                2    50.000
 MK-2-7                2    60.000
 MK-2-8                2    70.000
 MK-2-9                2    80.000
 MK-2-10               2    90.000
 MK-2-11               2   100.000
 MK-2-12               2   110.000
 MK-2-13               2   120.000
 MK-2-14               2   130.000
 MK-2-15               2   140.000
 MK-2-16               2   150.000
 MK-3-1                3     0.000
 MK-3-2                3    10.000
 MK-3-3                3    20.000
 MK-3-4                3    30.000
 MK-3-5                3    40.000
 MK-3-6                3    50.000
 MK-3-7                3    60.000
 MK-3-8                3    70.000
 MK-3-9                3    80.000
 MK-3-10               3    90.000
 MK-3-11               3   100.000
 MK-3-12               3   110.000
 MK-3-13               3   120.000
 MK-3-14               3   130.000
 MK-3-15               3   140.000
 MK-3-16               3   150.000
 MK-4-1                4     0.000
 MK-4-2                4    10.000
 MK-4-3                4    20.000
 MK-4-4                4    30.000
 MK-4-5                4    40.000
 MK-4-6                4    50.000
 MK-4-7                4    60.000
 MK-4-8                4    70.000
 MK-4-9                4    80.000
 MK-4-10               4    90.000
 MK-4-11               4   100.000
 MK-4-12               4   110.000
 MK-4-13               4   120.000
 MK-4-14               4   130.000
 MK-4-15               4   140.000
 MK-4-16               4   150.000
 MK-5-1                5     0.000
 MK-5-2                5    10.000
 MK-5-3                5    20.000
 MK-5-4                5    30.000
 MK-5-5                5    40.000
 MK-5-6                5    50.000
 MK-5-7                5    60.000
 MK-5-8                5    70.000
 MK-5-9                5    80.000
 MK-5-10               5    90.000
 MK-5-11               5   100.000
 MK-5-12               5   110.000
 MK-5-13               5   120.000
 MK-5-14               5   130.000
 MK-5-15               5   140.000
 MK-5-16               5   150.000
 MK-6-1                6     0.000
 MK-6-2                6    10.000
 MK-6-3                6    20.000
 MK-6-4                6    30.000
 MK-6-5                6    40.000
 MK-6-6                6    50.000
 MK-6-7                6    60.000
 MK-6-8                6    70.000
 MK-6-9                6    80.000
 MK-6-10               6    90.000
 MK-6-11               6   100.000
 MK-6-12               6   110.000
 MK-6-13               6   120.000
 MK-6-14               6   130.000
 MK-6-15               6   140.000
 MK-6-16               6   150.000
!*********************************** Marker Types ********************************************************************
!Co-dominant marker: When heterozygote F1 is present, P1 is coded as 2, F1 is coded as 1, and P2 is coded as 0; Otherwise, P1 is coded as 2, and P2 is coded as 0. 
!Dominant marker: When heterozygote F1 is present, P1 and F1 are coded as 12, and P2 is coded as 0; Otherwise, P1 is coded as 2, and P2 is coded as 0.  
!Recessive markers: When heterozygote F1 is present, P1 is coded as 2, and F1 and P2 are coded as 10; Otherwise, P1 is coded as 2, and P2 is coded as 0. 
!Missing marker is coded as -1. 
 MK-1-1                 2   2   1   1   2   2   2   1   1   1   2   2   1   1   0   1   1   2   1   2   2   1   2   2   1   1   1   2   1   1   1   1   0   1   1   2   0   1   0   1   1   1   0   1   2   0   0   0   0   2   1   1   2   1   2   0   1   1   1   1   1   2   2   0   2   1   2   0   2   0   1   2   0   1   1   1   1   0   0   1   1   1   1   0   2   0   2   1   0   0   1   1   2   1   1   0   0   2   2   1   0   1   1   1   0   0   2   2   1   1   1   1   0   1   1   1   1   2   1   2   1   1   1   1   2   0   0   1   1   1   1   0   1   0   1   1   1   2   1   2   2   2   1   0   1   0   1   2   1   1   2   1   0   1   0   0   1   1   0   1   0   2   1   0   2   1   1   0   2   1   1   1   2   1   1   0   1   2   2   2   1   1   1   0   1   2   1   2   1   2   0   2   1   2   1   0   1   0   2   1
 MK-1-2                 2   2   1   1   2   2   2   1   1   1   1   1   1   0   1   1   1   2   1   2   2   1   1   1   1   1   2   2   1   1   1   1   0   1   1   2   0   1   0   1   1   1   0   1   2   0   0   0   0   2   1   1   2   1   1   0   0   1   2   1   1   2   1   0   2   1   2   1   2   0   0   2   0   1   1   1   1   0   0   1   1   1   1   0   2   1   2   1   0   0   1   1   2   0   1   0   0   2   2   1   0   1   1   0   1   1   2   2   1   2   1   1   0   1   1   0   1   2   1   2   1   1   1   1   2   0   0   1   1   1   1   0   1   0   1   1   1   2   1   2   2   2   1   0   2   0   1   2   1   1   2   1   1   1   0   0   0   1   0   1   0   2   1   0   2   0   2   1   2   0   1   1   1   1   0   0   1   1   2   2   1   2   1   0   0   2   1   2   1   1   0   2   1   2   1   0   1   0   1   0
 MK-1-3                 2   2   1   1   1   1   1   1   1   1   2   1   2   0   1   2   1   1   2   2   2   1   0   1   1   1   2   2   1   1   1   1   0   0   1   2   0   1   1   1   1   1   0   1   2   0   0   0   0   2   1   1   1   1   1   0   1   1   2   1   1   2   1   0   2   1   1   1   1   0   0   1   1   1   1   2   2   0   1   1   1   1   1   0   1   1   2   1   0   0   1   2   2   1   1   0   0   1   1   1   0   1   1   0   1   2   2   2   1   2   1   0   1   1   1   0   1   2   1   2   2   1   1   1   2   0   0   1   0   1   1   1   0   0   1   1   1   2   0   2   2   2   1   0   2   0   1   2   1   1   2   1   1   1   0   0   0   1   0   1   0   2   0   0   2   0   2   1   2   0   1   1   1   1   0   0   1   0   2   2   1   2   1   0   1   2   1   2   1   1   0   2   1   2   1   0   1   0   2   0
 MK-1-4                 2   2   1   1   0   1   1   1   1   1   2   1   2   0   1   2   1   1   1   2   1   1   0   1   1   1   1   2   1   1   1   1   0   0   1   2   0   1   1   1   1   0   0   1   2   0   0   0   1   2   2   1   1   1   1   0   1   1   1   1   1   2   1   1   2   1   1   1   1   0   1   1   1   2   1   2   2   0   1   1   1   1   1   1   1   1   1   1   0   0   1   2   2   2   2   0   0   1   1   1   0   1   1   0   2   2   1   2   1   2   1   0   1   1   1   0   1   2   2   2   2   1   1   1   2   0   0   1   0   1   1   1   0   0   1   1   1   2   1   2   2   2   1   0   2   1   1   2   1   1   1   0   1   1   0   1   0   1   0   1   0   2   0   0   2   0   2   1   2   0   1   1   1   1   0   0   1   0   2   2   1   2   1   0   2   2   1   2   1   2   0   2   1   2   1   0   1   0   2   0
 MK-1-5                 2   1   1   1   0   1   1   1   2   1   1   1   2   0   1   1   0   1   2   2   1   1   0   1   0   1   1   2   1   1   1   2   0   0   1   2   0   1   1   0   1   0   1   1   2   0   0   0   1   1   2   1   1   1   1   0   1   1   1   0   1   2   1   1   2   0   1   1   1   0   1   1   1   2   1   2   2   0   1   1   1   2   1   1   2   2   1   1   0   0   1   2   2   1   2   0   0   1   1   1   1   2   1   0   2   1   1   2   0   1   2   0   2   0   1   0   1   2   1   1   2   1   1   1   0   0   1   1   1   1   1   1   0   0   1   1   1   2   1   2   2   2   1   0   2   1   1   2   1   1   1   0   0   2   0   1   0   1   0   1   0   2   0   0   2   1   2   1   1   0   1   1   1   1   1   1   1   0   2   2   1   2   1   0   2   2   1   2   1   2   0   2   1   2   1   1   1   0   2   0
 MK-1-6                 2   1   1   0   0   1   1   1   2   1   1   1   2   1   1   2   0   1   2   1   1   1   0   1   0   1   1   2   1   1   0   2   0   0   1   2   1   1   1   0   2   0   1   1   2   1   0   0   0   0   2   1   1   1   1   0   1   1   1   0   1   2   0   1   2   0   1   1   1   0   1   1   1   2   1   2   2   1   1   1   1   2   2   1   2   2   1   2   0   0   1   2   1   1   2   0   0   0   1   1   1   1   1   0   2   1   2   1   0   1   2   0   2   0   0   0   1   1   1   1   2   2   1   1   1   0   1   1   1   1   0   0   0   0   1   1   1   1   2   2   2   1   1   0   2   1   1   2   1   0   1   0   0   2   0   1   1   1   0   1   0   2   0   0   1   1   2   1   1   0   1   1   1   2   1   1   2   0   2   2   1   2   1   0   2   1   1   2   1   0   0   2   1   2   1   1   1   0   2   1
 MK-1-7                 2   1   0   0   1   1   2   1   2   1   1   1   2   1   1   2   0   1   2   1   1   2   0   1   0   1   1   2   1   1   1   2   1   0   1   2   1   1   2   1   2   0   2   1   2   1   0   0   0   0   2   1   1   1   1   1   1   1   1   0   1   2   1   1   2   0   1   1   1   0   1   1   2   2   1   2   2   1   1   1   1   2   1   1   2   1   1   2   1   0   1   1   1   1   2   0   0   0   1   1   2   1   1   0   2   1   2   1   0   1   2   0   2   0   0   0   1   1   1   0   2   2   2   1   1   0   1   1   1   1   0   0   0   1   1   1   1   1   2   2   1   1   1   0   2   1   0   2   1   1   1   1   0   2   0   1   1   1   0   1   1   2   0   0   1   1   2   1   1   0   1   1   1   2   1   1   2   0   2   2   1   2   1   0   2   1   1   2   0   1   1   2   1   1   1   2   1   1   2   0
 MK-1-8                 2   1   1   0   0   1   2   1   2   1   1   1   2   1   2   1   0   1   1   0   1   2   1   1   0   1   1   2   1   1   1   2   1   0   1   1   1   1   2   0   2   0   2   1   2   1   0   0   0   1   2   2   1   1   1   1   1   1   1   0   1   2   1   1   2   0   1   1   0   0   1   2   2   2   1   2   1   1   0   1   1   2   1   1   2   2   1   2   1   0   1   1   1   1   1   0   0   1   1   1   2   1   2   0   2   1   2   1   0   2   2   0   2   0   0   0   1   1   1   0   2   2   2   1   1   0   1   1   1   1   0   0   0   1   2   1   1   1   2   1   1   1   1   0   1   1   0   2   1   1   1   1   0   2   0   1   1   1   0   1   0   1   1   0   1   1   1   1   1   0   1   1   1   2   1   1   1   0   2   2   1   0   1   0   2   1   1   2   1   1   1   2   1   1   1   2   1   1   2   0
 MK-1-9                 2   1   1   1   0   1   2   1   2   1   1   1   2   1   2   1   1   0   1   0   1   2   0   1   1   1   2   2   1   1   1   2   1   0   1   1   1   1   2   0   2   0   2   1   2   1   0   0   0   1   2   2   1   0   1   2   1   1   2   0   1   2   0   1   2   0   1   0   0   1   0   2   2   2   1   2   1   1   0   1   1   2   1   1   2   2   0   2   1   0   1   0   1   2   1   0   1   1   1   0   2   0   2   0   2   2   2   1   0   1   1   0   1   0   0   0   1   1   2   0   1   2   2   1   1   0   1   1   1   2   1   0   0   2   2   1   2   1   2   1   1   1   1   0   1   1   1   2   1   1   1   1   0   2   0   1   1   1   0   1   0   1   1   1   1   1   1   1   1   1   1   1   1   1   2   1   1   0   2   1   1   0   2   0   2   1   1   1   2   1   1   2   1   1   1   2   1   2   2   0
 MK-1-10                2   2   1   0   0   1   2   1   2   1   1   1   2   1   2   2   1   1   1   0   0   2   0   2   1   1   2   2   1   1   1   2   1   0   1   1   1   1   2   0   2   0   2   1   2   1   0   0   0   1   2   2   1   0   1   2   1   2   2   0   1   1   0   1   2   1   1   0   0   1   0   2   2   2   2   2   1   1   1   1   1   1   1   0   2   2   1   1   1   0   1   1   1   1   1   0   1   1   1   0   2   0   2   0   2   2   1   1   0   1   1   0   1   0   0   0   1   1   2   1   1   2   2   1   1   0   1   0   1   2   1   0   0   2   2   1   2   1   2   1   1   1   1   0   1   1   1   2   1   0   1   1   0   2   1   1   1   1   0   1   0   1   1   1   1   1   0   1   1   2   1   1   1   1   2   2   0   1   1   1   1   0   2   0   2   1   1   1   2   1   1   2   1   1   2   2   0   2   2   0
 MK-1-11                1   2   1   0   0   1   2   1   2   1   1   0   1   0   2   2   0   1   1   0   0   1   0   2   1   1   2   2   2   2   1   2   1   1   1   0   1   1   2   0   2   0   2   1   2   1   0   0   0   1   2   2   2   0   2   2   1   2   2   0   1   1   0   2   2   2   1   0   0   0   0   2   2   1   2   2   1   1   1   1   1   1   2   0   2   2   1   1   2   0   1   1   1   1   1   0   1   1   1   1   2   0   2   0   2   2   1   1   0   1   2   0   1   0   0   0   1   1   2   0   2   2   2   1   1   0   1   0   1   2   1   0   0   2   2   2   2   1   2   1   1   1   1   0   1   1   1   2   1   1   1   2   0   2   1   1   1   1   0   1   0   1   1   1   1   1   0   0   1   2   1   1   1   1   1   2   0   1   1   2   1   0   1   0   2   1   1   1   2   1   1   2   1   1   2   2   0   1   2   0
 MK-1-12                2   2   1   0   0   1   2   0   2   1   0   0   1   0   1   2   0   1   1   1   0   1   0   2   1   1   2   2   2   2   1   2   2   1   1   0   1   1   1   0   2   0   2   1   1   1   0   1   0   1   2   2   2   0   2   2   1   2   1   0   1   1   0   2   2   2   1   1   0   0   0   2   2   1   2   2   1   2   2   1   0   1   2   0   2   2   1   1   2   0   1   1   1   1   1   0   2   1   1   0   2   0   1   0   2   2   0   1   0   2   1   0   1   0   0   1   2   1   2   0   2   1   2   1   1   0   1   0   1   2   1   0   0   2   2   2   2   1   2   1   1   1   1   1   1   1   1   2   1   1   1   2   0   2   1   1   1   1   0   2   2   1   1   1   1   1   0   0   1   2   0   1   1   1   1   2   0   1   1   2   1   0   1   0   2   1   2   1   2   1   1   2   1   1   2   1   0   1   2   0
 MK-1-13                2   2   1   1   0   1   2   1   1   1   0   1   1   0   1   2   1   1   1   1   0   1   0   2   1   1   2   2   2   2   2   2   2   1   1   1   1   2   1   0   2   1   2   1   1   1   1   1   0   1   2   2   2   0   2   2   1   2   1   1   1   1   1   2   2   2   1   1   0   1   0   2   2   1   2   2   1   2   2   1   0   0   2   0   2   2   1   1   2   0   1   1   1   1   0   0   1   1   0   1   1   0   1   1   1   2   0   1   0   2   1   0   1   0   0   1   2   1   2   0   2   1   2   1   0   0   1   0   1   2   1   0   0   2   2   2   1   1   2   0   2   1   1   1   1   0   1   1   1   1   1   2   0   1   0   1   0   1   0   2   2   2   1   1   1   0   0   0   2   1   0   1   1   1   1   2   1   1   1   2   1   0   0   0   2   1   2   1   1   1   1   2   0   2   2   1   0   1   2   0
 MK-1-14                2   2   1   1   0   1   2   1   1   1   1   1   1   0   2   2   1   1   1   1   0   1   1   1   1   1   2   2   2   2   2   2   2   1   1   1   1   2   1   0   2   1   2   1   1   1   1   1   0   1   2   1   2   0   2   2   1   2   1   1   1   1   1   2   2   2   1   1   0   1   0   1   1   1   2   2   1   2   1   1   0   0   2   0   1   2   1   1   2   0   0   1   1   1   1   0   1   0   0   1   1   1   1   1   1   2   0   1   1   2   1   0   1   1   0   1   2   1   2   0   1   1   2   2   0   0   1   0   1   2   2   0   0   2   2   2   1   1   1   1   2   1   1   1   2   0   1   1   1   1   1   2   0   1   0   1   0   1   0   2   2   2   1   1   0   0   0   0   2   2   0   1   1   1   1   2   1   1   1   1   1   0   0   0   2   1   2   1   1   1   1   2   0   1   2   1   0   1   2   0
 MK-1-15                2   2   2   2   0   1   2   1   1   1   2   1   1   0   2   2   1   1   1   1   0   1   1   1   1   1   2   2   2   2   2   2   2   1   1   1   1   2   1   0   2   1   2   1   1   1   1   1   0   1   2   1   2   0   1   2   1   2   0   1   1   1   0   2   2   2   1   1   1   1   0   1   1   1   2   2   1   2   0   0   0   1   2   0   0   2   1   1   2   0   0   1   1   1   1   0   2   0   1   1   1   1   2   1   1   2   0   1   1   2   2   0   1   1   0   1   2   1   2   0   1   1   2   2   0   0   1   0   1   1   2   0   1   1   2   2   1   1   0   1   2   1   1   1   2   0   1   0   1   1   2   2   0   1   0   1   0   1   0   2   2   2   1   1   0   0   0   1   1   2   0   1   2   1   1   2   1   2   1   1   1   0   0   0   2   1   2   1   1   1   1   2   0   1   2   1   1   1   2   0
 MK-1-16                2   2   2   2   0   1   1   1   1   1   1   1   1   0   2   1   1   1   1   1   0   1   1   1   1   1   1   2   2   2   2   2   2   0   1   1   1   2   1   0   2   1   2   1   1   1   1   1   0   0   2   1   2   0   1   2   1   2   0   1   1   1   0   2   1   2   1   1   1   1   0   1   1   1   2   2   1   2   1   0   0   1   2   0   0   1   1   1   1   0   0   1   1   1   1   0   2   1   0   1   1   1   1   1   1   2   0   1   1   2   2   0   2   1   1   1   1   1   2   0   1   1   2   2   0   0   1   0   1   1   2   0   1   1   2   2   0   1   0   1   2   1   0   0   2   0   1   0   0   1   2   2   0   1   2   1   1   1   0   2   2   2   1   0   0   0   0   1   1   1   0   1   2   1   1   2   1   2   1   1   1   0   0   0   2   1   1   1   1   1   2   2   0   1   2   1   1   1   2   0
 MK-2-1                 1   1   1   1   1   0   1   1   0   1   2   1   2   1   1   2   1   1   1   1   1   0   1   1   1   0   2   1   1   1   1   0   1   0   1   1   2   0   1   1   1   1   0   1   1   1   0   1   1   2   2   1   2   0   2   1   0   0   1   1   1   2   2   0   2   0   2   0   2   1   2   0   1   2   1   2   0   0   0   1   1   1   1   1   1   1   2   1   0   0   1   0   0   1   2   1   2   1   1   1   0   1   1   1   1   2   1   1   0   1   1   0   0   0   1   1   1   0   1   1   1   2   1   1   1   2   0   1   1   2   1   2   1   0   2   1   2   1   2   0   1   1   1   2   0   1   1   0   0   1   1   0   1   1   1   1   1   2   0   1   2   1   1   0   1   1   1   2   0   0   2   0   1   2   0   2   0   0   1   0   0   1   1   1   0   1   2   1   1   0   0   2   1   1   2   0   2   2   1   0
 MK-2-2                 1   1   1   1   2   0   0   1   2   1   2   1   2   1   1   2   0   1   1   1   1   0   1   1   1   0   2   1   1   1   1   0   0   0   1   1   2   0   1   1   2   2   0   1   1   0   0   1   1   2   2   1   1   1   2   1   0   0   1   1   1   1   2   0   2   0   2   0   2   1   2   0   1   2   1   1   0   0   0   1   1   1   1   1   1   1   2   2   0   0   1   1   0   1   2   1   2   1   0   0   0   1   1   1   1   2   1   1   0   1   1   0   0   0   1   1   1   0   1   1   2   2   1   1   1   2   0   1   1   2   1   2   1   0   2   1   2   2   2   0   1   1   1   2   0   0   1   0   0   1   1   0   1   1   0   1   2   2   0   2   2   1   1   0   2   1   1   2   0   0   1   0   1   2   0   2   1   0   1   0   0   1   1   1   0   1   2   1   1   0   0   2   1   1   1   0   2   2   1   0
 MK-2-3                 1   1   1   1   2   0   0   0   2   1   1   2   2   0   1   2   0   1   1   2   1   0   2   1   1   0   2   1   1   2   1   0   0   0   0   1   2   0   1   1   2   2   0   1   1   1   0   1   0   2   2   1   0   2   2   1   0   0   1   1   1   1   2   0   2   1   2   1   2   1   1   0   1   2   1   1   0   0   0   0   0   1   1   0   1   1   2   1   1   0   1   1   0   1   2   1   2   1   0   0   0   1   1   1   1   1   1   1   0   0   1   0   0   0   1   1   1   0   1   0   1   2   1   1   1   2   0   1   1   2   1   2   1   0   2   1   2   1   2   1   1   1   1   1   0   0   0   0   0   2   1   0   1   1   0   1   2   2   0   2   2   1   1   0   2   1   1   1   0   0   1   2   1   2   0   2   1   0   1   0   0   2   2   1   0   0   2   1   0   0   0   2   1   1   1   0   1   1   1   1
 MK-2-4                 2   1   1   1   2   0   0   0   2   1   1   2   2   0   1   2   0   1   1   2   1   0   2   1   1   1   2   1   1   2   1   0   1   0   0   1   2   0   1   1   1   2   0   2   1   1   0   1   0   2   2   1   0   2   2   1   1   1   2   1   1   1   2   0   2   0   2   1   2   1   1   0   1   2   1   1   1   0   0   0   0   1   1   0   1   1   2   1   0   0   1   0   0   1   1   1   2   0   0   0   0   2   1   1   1   1   1   1   0   0   0   0   0   1   1   1   1   0   1   0   1   1   1   1   0   2   0   2   1   2   1   1   1   0   2   2   2   1   2   1   1   1   1   1   0   0   0   1   0   2   1   0   1   0   0   1   1   2   0   2   2   1   1   0   2   1   1   1   1   0   1   2   1   1   0   2   1   1   1   0   1   2   2   1   0   0   2   1   0   0   0   2   1   1   1   0   1   1   2   1
 MK-2-5                 2   1   1   1   2   1   1   1   2   1   1   2   2   0   2   2   0   1   0   2   1   0   2   1   1   1   2   1   1   2   1   1   1   0   0   1   2   1   1   1   1   2   0   2   1   1   0   2   0   2   2   1   0   2   2   1   1   2   0   1   1   1   2   0   1   0   2   1   2   1   2   1   1   2   1   2   1   1   1   1   0   2   1   1   1   1   1   1   1   0   2   1   0   1   1   1   1   0   0   0   0   2   1   1   1   1   2   1   0   0   0   0   0   2   1   1   1   0   0   0   1   1   1   1   0   2   0   1   1   1   1   1   1   0   2   2   2   1   1   1   1   1   2   1   0   0   0   2   0   2   1   0   1   0   0   1   2   2   0   2   2   1   1   1   2   1   1   1   1   0   1   2   1   1   0   2   1   1   1   0   0   2   2   1   0   0   2   1   0   0   1   2   1   1   1   0   1   1   2   1
 MK-2-6                 2   1   1   1   2   1   1   1   2   2   1   2   2   0   2   2   0   1   0   1   1   0   2   0   0   1   2   1   1   2   1   1   1   0   0   1   2   1   1   0   1   2   0   2   1   1   0   2   0   2   2   1   0   2   2   1   1   2   2   1   1   1   2   1   1   0   2   1   2   1   2   1   1   2   1   2   1   1   1   1   0   2   2   1   1   1   1   1   1   0   2   1   0   1   1   1   1   1   0   0   0   2   1   1   1   1   2   1   0   0   0   0   0   2   1   1   1   0   0   0   1   1   1   1   0   2   0   2   1   2   1   1   1   0   2   1   2   0   1   1   1   1   2   1   0   1   0   2   0   1   1   0   1   0   0   1   2   1   0   2   2   2   1   1   2   1   1   1   1   0   1   2   1   1   0   2   1   2   1   0   0   2   2   1   0   0   2   1   0   0   1   2   0   2   1   0   1   1   1   1
 MK-2-7                 2   1   1   1   2   1   1   1   2   2   1   2   2   0   2   2   0   1   0   1   1   0   1   0   0   1   2   1   1   1   1   1   1   0   0   1   2   1   1   0   1   2   0   2   1   1   1   2   0   2   2   2   0   2   2   2   1   2   2   1   1   1   1   2   1   2   2   1   1   1   2   0   1   2   1   2   1   1   1   1   0   1   2   1   1   1   0   1   1   0   2   1   0   1   1   1   2   1   0   1   0   2   1   1   1   1   2   1   0   0   0   0   0   2   1   1   1   0   0   0   1   1   1   1   0   2   0   2   1   1   1   1   1   0   2   1   1   1   1   2   1   1   2   1   0   1   0   2   0   0   1   0   1   0   0   2   2   1   0   2   1   2   1   1   2   1   1   1   1   0   2   2   2   1   0   2   0   2   1   0   0   2   2   1   0   0   2   1   0   0   1   2   0   2   1   0   2   1   1   2
 MK-2-8                 2   1   2   1   2   1   1   1   2   2   1   2   2   0   2   2   1   1   0   1   0   0   0   0   1   1   2   1   1   1   1   1   1   0   0   1   2   1   1   0   1   2   0   2   0   1   1   2   1   2   2   1   0   1   2   2   1   2   2   1   1   1   1   2   0   2   2   1   1   1   2   1   0   2   1   1   1   1   1   1   0   1   2   1   1   1   1   2   2   1   1   1   1   1   1   1   2   0   0   1   0   2   1   1   1   1   2   1   0   0   0   0   0   2   1   1   1   0   0   0   1   0   1   1   0   2   0   1   1   1   1   1   1   0   2   1   1   1   1   2   1   1   2   0   0   1   1   2   0   0   2   0   0   0   0   2   2   1   0   2   1   2   1   1   2   1   1   1   1   0   2   2   2   1   0   2   0   2   1   0   0   2   2   0   0   0   2   1   0   0   1   2   0   2   1   1   2   1   1   1
 MK-2-9                 2   2   2   1   2   1   1   1   2   2   1   2   2   0   2   2   1   1   0   1   0   0   0   0   1   1   2   1   1   1   1   1   1   0   1   1   1   1   1   0   1   2   0   2   0   1   1   2   1   2   2   1   0   1   2   2   1   2   2   2   1   2   1   1   1   1   2   1   1   0   2   1   1   2   1   1   1   1   1   1   1   1   1   1   1   1   1   2   1   1   1   0   1   1   1   1   2   0   0   1   0   2   1   2   1   1   1   1   0   0   0   0   0   2   1   1   1   0   0   0   1   0   1   1   1   2   0   1   0   1   1   1   0   0   2   2   1   1   1   2   1   1   1   0   0   1   0   2   0   0   2   2   0   0   1   2   2   1   0   2   1   2   2   1   2   1   1   1   1   1   2   2   2   1   0   1   0   2   1   0   1   2   1   0   1   0   2   0   0   0   1   1   0   2   1   1   2   1   1   1
 MK-2-10                2   2   2   1   2   1   1   1   2   1   1   2   2   0   2   2   1   1   0   1   0   0   0   0   0   1   2   1   1   1   1   1   1   0   1   1   1   1   1   0   1   1   1   1   0   1   2   2   1   1   2   1   0   1   2   2   1   2   1   2   1   2   1   1   1   1   2   1   1   0   2   1   1   2   1   1   2   1   1   2   1   1   1   2   1   1   1   2   1   0   1   0   1   1   1   1   1   0   0   1   1   2   1   2   1   1   0   1   0   0   0   0   0   2   1   1   1   0   1   0   1   0   1   1   1   2   0   1   0   1   1   1   0   0   2   1   1   1   1   2   1   1   1   0   0   1   0   2   1   0   2   2   0   1   1   2   2   1   0   2   2   2   2   1   2   1   1   1   1   1   2   2   2   1   1   1   0   2   1   0   0   2   1   0   1   0   2   0   0   0   1   1   0   2   1   1   2   1   1   1
 MK-2-11                2   2   2   1   2   1   1   1   2   0   2   2   1   0   1   2   0   0   0   1   0   0   1   0   0   1   2   1   1   1   2   1   1   0   1   1   1   1   1   0   1   1   1   1   0   1   2   2   1   1   2   1   0   1   2   2   1   2   1   1   0   2   1   1   1   1   2   1   1   0   2   1   1   2   1   1   1   1   1   2   1   1   1   2   1   1   1   2   1   0   1   0   1   1   1   1   1   0   1   1   1   2   1   2   1   1   0   1   1   0   0   0   0   2   2   1   1   0   1   0   1   0   1   1   1   2   0   1   0   1   2   1   0   0   2   1   1   1   1   2   1   1   2   1   0   1   0   1   1   0   2   2   1   1   1   2   1   1   0   2   2   2   2   1   1   1   1   1   1   1   2   1   1   1   1   1   0   2   1   0   0   1   1   0   1   0   2   0   1   0   1   1   1   1   1   1   0   1   1   1
 MK-2-12                2   1   1   1   2   1   1   0   2   0   2   2   1   0   1   2   0   1   0   1   0   0   1   0   0   1   2   1   2   1   2   1   1   0   1   0   1   2   1   0   1   1   1   1   0   2   2   0   1   1   2   1   1   1   2   2   1   2   2   1   1   2   1   2   1   1   2   1   1   0   1   2   1   2   0   1   1   1   1   2   1   1   2   2   1   1   2   2   2   0   1   0   0   1   1   1   2   0   1   2   1   1   1   2   1   1   1   2   1   0   0   0   0   2   2   1   1   1   1   1   1   1   1   1   1   2   0   1   0   1   2   1   0   1   2   1   1   0   1   2   1   2   2   1   0   1   0   0   1   0   1   1   1   1   1   2   1   1   0   2   2   2   2   1   1   0   1   1   1   1   2   1   1   1   2   1   1   2   1   1   1   1   1   0   2   0   2   0   1   0   1   2   1   1   1   1   0   1   1   2
 MK-2-13                2   1   1   2   2   2   1   1   2   0   2   2   1   0   0   2   0   1   0   1   1   0   1   0   0   1   2   1   2   1   2   1   2   0   1   0   1   1   2   1   1   1   1   1   0   1   2   0   1   1   2   1   1   1   2   1   2   2   0   1   1   2   1   2   1   1   2   1   1   0   1   2   1   2   0   1   0   1   1   2   1   0   2   2   1   0   2   1   2   0   1   0   0   1   1   1   2   0   1   2   1   1   1   2   1   1   1   2   2   0   0   0   0   2   1   0   1   1   1   1   1   1   1   1   1   2   0   0   0   1   2   1   0   1   2   1   1   1   1   2   1   2   2   1   0   1   0   0   1   0   2   1   0   1   2   2   2   1   0   2   2   2   2   1   2   0   1   1   1   1   2   1   1   1   2   1   1   1   1   1   1   1   1   0   2   0   2   0   1   0   1   2   1   1   1   1   0   2   1   2
 MK-2-14                2   1   1   2   2   1   1   1   2   0   2   2   2   0   0   2   0   1   0   1   1   1   1   0   0   1   1   1   2   1   2   2   2   0   1   0   1   1   2   1   1   1   1   1   0   1   2   0   1   1   2   1   1   1   2   2   2   2   0   1   1   2   2   2   1   1   1   1   1   0   1   2   1   1   0   1   0   1   1   2   1   0   2   2   1   0   2   0   2   0   1   0   0   1   1   1   2   0   1   2   1   1   1   2   1   1   2   2   2   0   0   0   0   2   1   0   1   1   1   2   1   0   0   1   1   2   0   1   1   1   2   1   0   2   2   1   1   1   1   2   1   2   2   1   0   1   0   0   1   0   2   1   1   1   2   2   2   1   0   2   2   2   1   1   1   0   1   1   1   1   2   1   1   1   2   1   1   0   1   1   1   2   1   0   2   0   2   0   1   0   1   2   1   1   2   1   0   2   1   2
 MK-2-15                2   1   1   2   2   1   1   1   1   0   2   2   2   0   0   2   0   0   0   1   1   1   2   0   1   1   1   2   2   1   2   2   1   0   1   1   2   1   2   1   1   1   1   2   0   0   2   0   1   1   2   0   2   2   2   2   2   2   0   1   1   2   1   2   1   1   1   1   1   0   1   2   1   1   0   0   1   1   1   2   1   1   2   2   1   1   2   0   2   0   1   0   1   1   1   2   2   0   1   2   1   1   1   2   1   1   2   2   2   0   0   0   0   2   1   0   2   1   1   1   2   0   0   0   1   1   2   1   1   2   2   1   0   2   2   2   1   1   1   2   1   2   2   1   0   1   0   0   1   0   1   1   1   1   2   2   2   1   0   2   1   2   2   0   1   2   1   1   1   2   2   1   1   1   2   1   1   2   1   1   1   2   1   0   2   0   2   1   1   0   1   2   1   1   2   1   0   2   1   2
 MK-2-16                2   1   1   2   2   0   2   1   1   0   2   2   2   0   0   2   1   0   0   1   2   1   2   1   1   1   2   2   2   1   2   2   1   0   1   1   2   1   2   1   1   1   0   2   0   0   2   0   1   1   2   0   2   2   2   2   1   1   1   1   0   2   1   2   1   1   0   1   0   1   1   2   1   0   0   0   1   1   1   1   1   1   2   2   1   1   2   0   2   0   1   0   1   1   1   2   2   0   1   1   1   1   1   2   1   1   2   2   2   0   0   0   0   2   1   0   2   1   2   1   2   1   0   0   1   1   2   2   1   2   2   1   1   2   2   2   1   1   2   2   1   2   2   1   0   1   0   0   1   1   2   0   1   1   2   2   1   1   0   2   1   2   2   0   1   2   1   0   0   2   2   1   1   2   2   1   1   0   1   1   1   2   1   0   1   1   1   1   0   0   1   1   1   1   2   1   0   2   1   2
 MK-3-1                 1   0   0   2   1   2   0   1   0   2   2   2   1   0   0   1   1   1   2   1   1   1   1   1   1   0   1   2   1   1   1   2   0   1   1   0   2   2   2   1   1   0   1   1   2   0   0   0   1   1   0   0   1   0   1   1   2   0   1   0   0   1   1   1   2   1   0   0   2   2   2   1   1   1   1   2   1   1   1   0   0   2   1   0   1   2   1   1   2   1   0   1   1   1   1   1   0   0   2   1   2   1   2   0   1   1   0   1   1   1   1   1   0   1   2   1   0   1   1   2   2   1   2   1   1   2   1   2   2   2   0   0   0   1   1   2   1   1   1   1   2   1   1   0   0   0   0   0   2   0   0   0   1   2   1   0   1   2   2   2   0   0   2   2   2   1   0   2   0   1   1   1   2   0   1   2   1   1   2   1   0   2   1   1   0   1   1   1   1   0   1   1   0   1   0   1   0   2   1   2
 MK-3-2                 1   0   0   0   1   1   0   1   0   2   2   1   0   0   0   1   1   1   2   1   1   1   1   0   2   0   1   1   1   1   1   2   0   0   1   1   0   1   2   1   2   0   0   1   2   0   0   0   2   1   0   0   1   1   1   1   2   0   1   0   0   1   1   1   2   1   0   0   2   2   2   1   1   1   1   2   1   1   1   0   0   2   2   0   1   2   1   1   1   1   0   1   1   1   1   1   1   0   2   1   2   1   2   0   1   1   0   0   1   0   1   1   0   1   2   1   0   1   1   2   2   2   2   1   1   2   0   2   2   2   0   0   0   1   1   2   1   1   1   0   2   1   1   1   1   0   0   0   1   0   0   0   1   2   1   0   1   2   2   2   0   0   2   2   2   1   0   2   0   1   1   1   2   0   2   2   1   1   2   1   0   2   1   1   0   1   1   1   1   0   2   2   0   1   0   0   0   2   1   2
 MK-3-3                 1   0   1   0   1   1   0   0   0   2   2   1   0   0   0   1   2   1   1   1   1   1   2   0   2   1   0   1   1   1   1   1   0   0   1   1   0   1   2   1   2   1   1   1   2   0   1   0   2   1   1   0   1   1   1   1   1   0   1   0   0   1   1   2   2   1   0   0   2   1   2   1   1   1   1   2   1   1   1   0   0   2   2   0   1   2   1   1   1   1   0   1   1   1   1   1   1   0   2   0   2   1   2   1   1   1   0   0   1   1   1   1   0   1   2   1   0   1   1   2   2   2   1   0   1   1   0   1   2   2   0   0   1   0   1   2   1   0   1   0   1   0   1   1   1   0   0   0   1   0   0   0   1   2   1   0   0   1   2   2   0   1   2   2   2   1   1   2   1   1   1   0   2   0   2   2   2   1   1   1   0   1   1   1   0   2   1   0   1   0   1   2   0   0   0   0   1   2   0   2
 MK-3-4                 1   0   1   0   1   2   0   0   1   2   1   1   0   0   0   1   2   1   2   1   1   1   2   0   2   1   0   2   1   1   0   1   0   0   1   1   0   1   2   1   2   2   1   1   2   0   1   1   2   1   1   0   1   1   1   2   1   0   1   0   0   1   1   2   2   1   0   0   2   1   2   1   1   1   1   2   0   1   1   0   0   2   2   0   1   2   1   1   1   1   0   1   1   1   2   1   1   0   2   0   2   1   2   1   1   2   0   0   1   1   0   1   0   1   2   1   0   0   1   2   2   2   1   0   1   1   0   1   2   2   0   0   1   0   1   1   1   0   1   0   1   1   2   1   1   1   0   0   1   1   0   0   1   2   1   0   0   0   2   2   1   1   2   2   2   1   1   2   1   1   1   0   2   0   2   2   2   1   2   1   0   2   1   1   1   2   1   0   1   0   1   0   1   0   0   1   1   1   0   2
 MK-3-5                 1   0   2   0   0   2   1   0   1   2   1   1   0   0   0   0   1   1   2   1   1   1   2   0   2   1   1   2   1   1   0   1   0   0   1   0   0   1   2   0   1   2   1   1   2   0   2   2   2   1   1   0   0   1   1   2   1   0   1   2   0   1   1   2   2   1   0   2   2   0   2   1   2   1   0   1   0   1   1   0   1   2   2   0   1   2   1   1   1   1   0   1   1   1   2   1   1   0   2   0   2   1   2   1   1   2   0   0   2   1   0   1   0   1   1   1   0   1   1   1   2   1   1   1   1   0   0   1   2   2   0   0   1   0   1   1   1   0   1   1   1   1   2   1   1   0   0   0   1   1   0   0   1   2   2   0   0   0   1   2   1   1   2   1   2   1   1   2   1   1   1   0   2   0   2   2   2   1   2   1   0   2   1   0   2   2   1   0   1   0   1   0   1   0   0   1   0   1   0   2
 MK-3-6                 0   1   1   0   0   2   1   0   0   0   1   0   0   0   0   0   1   1   2   1   1   2   2   1   2   1   1   2   1   1   0   0   0   0   1   0   0   1   2   0   2   2   1   1   2   0   2   2   2   1   1   0   0   0   1   2   1   0   1   2   0   1   1   2   0   1   0   2   2   1   2   1   2   1   1   1   0   1   1   0   1   2   1   0   1   2   1   1   1   0   0   1   1   1   2   1   1   0   2   0   2   1   1   1   1   2   0   0   2   1   0   1   0   1   1   1   0   1   1   1   1   1   1   0   1   0   0   1   2   2   0   0   0   0   1   1   1   1   1   0   1   1   2   1   0   0   0   1   1   0   0   0   1   2   2   0   0   0   1   2   1   1   2   1   2   1   2   2   1   1   2   0   1   0   1   2   2   0   2   2   0   1   1   0   2   2   1   0   1   1   1   0   0   1   0   2   0   1   1   2
 MK-3-7                 0   1   1   0   0   2   1   0   0   1   1   0   0   0   1   0   0   1   2   1   1   2   2   1   1   1   1   2   1   2   0   0   0   0   1   0   0   2   2   0   2   2   1   1   2   0   2   2   0   1   1   1   0   1   0   2   1   0   1   1   0   1   2   2   0   1   1   1   1   2   2   1   2   2   0   1   1   1   1   0   1   2   1   0   1   2   1   1   1   2   0   1   1   1   2   0   2   0   2   0   2   1   1   1   1   2   1   1   2   1   0   0   1   1   0   2   1   1   1   1   1   1   1   0   1   0   0   1   2   1   0   2   0   0   1   1   1   1   0   0   1   1   2   2   0   0   0   2   2   0   0   0   1   2   2   0   0   0   0   2   2   1   2   1   2   1   2   0   1   1   2   0   1   0   1   2   2   0   2   2   0   1   1   0   2   2   1   0   1   2   1   0   0   1   0   2   1   0   1   2
 MK-3-8                 0   1   1   0   0   2   1   0   0   1   1   0   1   1   1   0   0   1   2   1   1   1   2   1   1   1   1   2   1   2   0   0   1   0   1   0   1   2   1   0   2   2   1   1   2   0   2   2   0   1   1   1   0   1   0   2   1   0   1   1   0   1   2   2   0   1   1   2   1   2   1   1   2   1   0   1   1   1   1   1   1   2   1   0   1   2   1   1   1   2   0   1   1   1   1   0   2   0   2   1   2   1   1   1   0   2   1   1   2   0   0   0   1   1   0   2   1   1   1   1   1   2   1   0   1   0   0   1   1   1   0   2   0   0   1   1   1   1   1   0   1   1   2   2   0   0   0   2   2   1   1   0   1   2   2   0   1   0   0   2   2   2   2   1   2   1   2   0   1   1   1   0   1   0   1   2   2   0   2   1   0   1   1   0   2   2   2   1   1   2   1   0   0   1   0   2   1   0   1   2
 MK-3-9                 1   1   2   0   2   2   1   0   1   1   1   0   1   1   1   0   1   1   2   1   1   1   2   1   1   2   1   2   1   2   0   0   1   0   0   1   1   2   1   0   2   2   1   1   1   0   2   2   0   1   1   1   1   1   1   2   1   0   1   1   0   1   2   2   0   1   1   2   1   2   1   1   2   0   0   1   1   1   1   1   1   2   1   0   1   2   1   1   1   2   0   1   1   1   2   1   2   0   1   1   2   1   1   1   0   1   1   1   2   1   0   1   1   0   0   1   2   1   0   1   1   2   1   0   1   0   0   1   1   1   0   2   1   2   2   1   1   1   1   0   0   1   1   2   1   0   0   2   2   1   1   0   1   2   2   1   1   1   0   1   2   1   2   1   2   1   2   1   1   1   1   0   1   0   1   2   2   0   2   1   0   2   1   0   1   2   1   1   1   2   1   0   1   1   0   1   1   0   1   2
 MK-3-10                1   1   2   0   2   2   1   0   1   1   1   0   1   1   1   0   1   1   2   0   1   1   2   1   1   2   1   2   1   2   0   0   1   1   0   1   1   2   1   0   2   1   0   1   1   0   2   2   0   1   0   2   1   1   1   1   1   0   2   1   0   1   2   2   0   1   0   2   1   1   1   1   1   0   0   1   1   1   0   1   1   2   1   0   1   2   1   0   1   2   0   0   0   1   2   1   2   1   1   0   2   1   1   1   0   1   1   1   2   1   0   1   1   0   0   0   1   1   0   1   1   2   1   0   1   0   0   1   1   1   1   2   1   2   2   1   1   1   1   0   1   1   1   2   1   0   0   2   2   1   1   0   1   2   2   1   1   1   0   1   2   1   1   1   1   0   2   1   1   1   0   0   1   0   1   2   2   1   2   1   0   2   0   0   1   2   1   1   1   2   1   0   2   1   1   1   1   0   1   2
 MK-3-11                1   1   1   0   2   2   2   0   1   1   1   0   1   2   1   0   1   1   2   0   1   1   2   1   1   2   0   1   1   2   0   0   1   1   0   1   1   2   1   0   2   1   1   1   1   1   2   2   0   1   0   2   1   1   1   1   1   0   2   1   0   1   2   2   0   1   0   2   1   2   1   1   0   1   0   1   1   2   0   1   1   2   1   0   1   2   1   0   1   2   0   0   0   1   2   0   2   1   1   0   2   1   1   2   0   1   1   1   2   1   0   2   1   0   1   0   0   1   0   1   1   2   1   0   1   0   1   1   1   1   1   2   1   1   2   0   1   0   1   0   1   1   1   1   2   1   0   2   2   1   1   0   1   2   2   1   1   2   1   1   2   1   2   1   1   0   2   0   1   1   0   0   1   0   1   2   2   1   2   0   0   2   1   0   1   2   1   2   1   2   1   0   2   1   1   1   1   0   1   1
 MK-3-12                1   1   1   0   2   1   1   0   1   0   1   0   1   2   1   0   1   1   2   0   1   1   1   1   1   2   1   1   1   2   1   0   2   1   1   1   1   2   1   1   2   1   1   1   1   1   2   2   0   1   0   1   1   1   1   2   1   0   2   1   0   2   2   2   0   2   0   2   1   2   1   1   0   1   0   1   1   2   0   1   1   1   1   0   1   2   0   1   1   1   0   0   1   1   1   1   2   1   1   1   2   2   1   2   0   1   1   1   1   1   0   2   1   1   1   0   0   1   0   1   0   2   1   1   1   0   1   1   1   1   1   2   1   2   2   0   1   0   1   0   1   1   1   1   2   1   0   1   2   1   1   0   1   1   2   1   1   2   1   2   2   1   2   1   1   0   2   1   2   2   0   0   1   0   2   2   2   0   1   0   0   2   1   1   1   1   1   2   2   1   1   0   2   1   1   1   1   0   1   1
 MK-3-13                1   1   0   0   2   1   1   0   1   0   1   0   1   2   1   0   1   1   2   0   1   1   1   1   1   1   1   1   1   2   1   0   2   1   1   1   2   2   1   1   2   1   1   1   2   1   2   2   0   1   0   1   1   1   1   1   1   0   1   1   1   2   2   2   0   2   0   2   1   1   1   1   0   1   0   0   1   2   0   1   1   1   1   0   1   2   0   2   1   1   0   0   1   1   1   1   1   1   1   1   1   2   1   2   0   2   1   1   1   1   1   2   1   1   1   1   1   1   0   1   0   2   1   1   2   0   1   1   1   1   1   2   1   2   1   0   1   0   1   0   1   1   1   1   2   1   0   1   2   1   0   0   1   1   2   2   1   2   1   2   2   1   2   1   1   0   2   1   1   2   0   0   1   0   1   2   2   0   1   0   0   2   1   1   0   1   1   2   2   0   1   1   2   1   2   1   1   0   1   2
 MK-3-14                1   1   0   0   2   1   1   0   1   0   1   0   1   2   2   0   1   1   1   0   1   1   0   1   2   1   0   1   1   2   1   0   2   0   1   1   2   2   1   1   2   1   1   1   2   1   2   2   1   2   0   2   1   1   1   1   1   0   1   1   1   2   2   2   0   1   0   1   2   1   1   2   0   1   0   0   1   2   0   1   1   1   1   0   1   2   0   2   2   1   0   0   1   1   1   1   1   1   1   1   1   1   1   1   0   2   1   1   1   1   1   2   1   1   1   1   1   1   0   1   1   2   1   1   2   0   1   1   1   1   1   1   1   2   1   0   1   0   1   0   1   2   1   1   2   1   0   1   2   1   1   0   0   1   2   2   1   2   2   2   2   1   2   1   1   0   2   1   1   2   0   1   1   0   1   2   2   1   1   0   0   2   1   1   0   1   1   2   2   1   1   1   2   1   2   1   0   0   2   2
 MK-3-15                1   0   1   0   2   1   0   0   1   0   1   0   1   1   2   0   1   1   1   1   1   1   0   1   2   1   0   1   1   1   1   1   2   0   1   1   2   1   1   1   2   1   1   1   2   0   2   1   2   2   0   2   1   2   1   0   1   0   1   0   1   2   2   2   1   1   0   1   2   1   1   2   0   1   0   0   1   2   1   1   1   2   1   0   1   2   0   2   1   1   0   1   2   1   1   1   1   1   1   0   2   1   1   1   1   2   1   1   2   1   1   2   1   1   2   1   1   1   0   1   1   2   1   1   2   0   1   1   2   1   1   1   1   2   1   0   1   0   1   0   1   2   0   1   2   1   0   1   2   1   1   0   0   0   2   2   1   1   2   1   2   1   2   0   1   0   2   1   1   2   0   1   1   0   1   2   2   1   1   0   0   2   1   1   0   1   1   2   2   2   1   1   2   1   2   1   0   1   2   1
 MK-3-16                1   0   1   0   2   1   0   0   1   0   1   1   0   1   2   0   1   1   2   1   1   0   0   1   2   1   0   1   2   1   2   2   2   0   2   1   2   1   0   1   2   1   1   1   2   0   2   1   2   1   1   2   1   2   1   1   1   0   1   1   0   2   2   2   1   1   0   0   2   1   2   2   0   2   0   0   1   2   1   1   1   1   1   0   1   1   0   2   1   1   1   1   0   1   1   1   1   2   0   0   2   1   1   1   1   2   2   2   2   1   1   2   1   1   2   1   1   0   0   1   1   1   1   1   2   0   1   1   2   1   1   1   1   2   0   0   1   0   1   0   1   2   1   1   2   1   0   1   2   1   1   0   0   0   2   2   1   0   2   1   2   1   1   1   1   1   2   1   1   2   1   1   1   0   1   2   2   1   0   0   1   2   1   1   0   1   2   2   1   2   1   1   2   2   2   1   0   1   2   1
 MK-4-1                 1   0   0   1   1   1   0   0   1   0   1   1   1   1   1   2   0   1   1   2   1   0   0   2   2   1   2   1   2   2   1   0   2   1   2   1   2   0   1   1   1   0   2   2   1   1   1   2   0   0   0   2   2   1   0   1   1   0   1   2   2   2   1   1   2   0   1   0   0   0   1   0   1   2   1   2   1   1   1   0   0   1   1   1   1   2   1   1   0   0   2   1   1   0   1   2   0   1   0   1   0   2   1   2   1   1   0   0   2   1   2   1   1   1   0   1   1   0   1   1   1   1   1   2   0   2   0   1   2   1   1   1   1   1   1   1   2   0   0   1   1   0   1   1   1   0   1   2   1   2   0   0   1   0   0   1   1   1   0   2   1   1   2   1   0   1   2   1   1   1   1   2   2   1   1   0   2   1   0   0   1   1   1   0   2   2   1   1   2   2   2   2   1   1   1   0   0   2   2   2
 MK-4-2                 1   1   0   2   1   1   1   0   1   0   1   1   1   1   1   2   0   1   1   2   1   0   0   2   2   1   2   1   2   2   1   0   2   1   2   1   2   1   1   1   1   1   2   2   2   1   1   2   1   1   0   2   2   1   0   1   0   0   1   2   1   2   1   0   2   1   2   1   0   0   1   1   1   2   1   2   1   2   1   0   0   1   1   1   1   2   1   1   1   0   2   1   1   0   1   1   0   1   1   1   0   1   1   2   1   1   0   0   2   1   1   1   1   1   0   1   1   0   1   1   1   2   1   2   0   2   0   1   2   1   1   1   1   1   1   1   2   0   0   1   1   0   1   1   1   0   0   2   2   2   1   0   0   0   0   1   1   1   0   2   1   1   1   1   0   1   2   0   2   2   1   2   2   1   0   0   2   1   0   0   1   1   1   1   2   2   1   1   2   2   2   2   1   1   1   0   0   1   1   1
 MK-4-3                 1   1   0   2   0   1   1   0   1   2   1   1   1   1   1   2   0   1   1   2   1   1   0   2   2   2   2   0   2   2   1   0   2   0   2   0   2   1   1   2   1   1   2   2   2   1   1   2   1   1   0   2   2   1   0   2   0   1   1   2   1   2   0   0   2   1   1   1   0   0   1   1   2   2   1   2   1   2   1   0   0   1   1   2   1   2   1   0   1   0   2   2   1   0   1   1   0   1   1   1   0   1   1   2   1   2   0   0   2   1   1   1   1   2   1   1   1   0   1   1   1   1   0   2   0   2   1   2   1   1   1   1   2   1   1   1   2   0   0   0   0   0   1   1   1   1   0   2   2   1   0   0   0   0   0   1   1   2   0   2   1   1   1   1   1   1   2   0   1   2   1   1   2   1   0   0   2   0   0   0   1   1   1   1   2   2   1   1   2   1   2   2   1   1   1   1   0   1   1   1
 MK-4-4                 1   1   0   1   1   1   1   0   2   2   2   1   1   1   1   2   0   1   1   1   0   0   0   2   2   2   2   0   2   2   1   0   2   0   2   0   2   1   0   2   1   1   2   2   2   1   0   2   1   0   1   2   2   1   0   1   1   0   1   2   1   2   0   0   2   2   0   0   0   1   1   0   2   2   1   1   1   2   1   0   0   1   0   1   1   2   1   0   1   0   2   2   1   0   1   1   0   1   1   1   0   1   1   2   1   2   0   0   1   1   1   1   1   2   1   1   1   0   1   1   1   1   0   2   0   2   1   2   1   1   0   1   1   1   1   1   2   0   1   1   0   0   1   1   1   1   0   1   2   1   0   0   1   0   0   1   2   2   0   2   1   1   1   0   1   1   2   1   1   2   1   1   2   2   1   0   2   0   0   0   1   1   1   1   1   2   1   1   2   1   2   2   1   1   1   0   0   1   1   1
 MK-4-5                 1   1   0   2   2   1   2   0   2   1   2   1   1   1   0   2   0   2   1   1   0   0   0   2   1   2   2   1   2   2   1   0   2   1   2   0   2   1   0   2   1   1   2   2   2   1   0   2   1   0   2   2   2   1   0   0   1   0   1   2   1   2   0   0   2   2   0   0   0   1   1   0   2   2   1   1   1   2   1   0   0   1   0   2   0   2   1   0   1   0   1   2   0   0   1   1   1   1   1   0   0   1   1   2   0   2   1   0   1   0   2   0   1   2   1   1   0   0   1   1   1   1   0   2   1   2   1   2   0   1   0   2   0   0   1   1   2   0   0   1   0   0   1   1   1   1   0   1   2   1   0   0   1   0   0   1   2   2   1   2   1   1   1   0   1   1   2   1   1   2   1   1   2   2   1   0   1   0   0   0   1   1   1   1   2   1   1   1   2   2   2   2   1   1   1   0   0   1   1   1
 MK-4-6                 1   1   0   2   2   1   2   0   2   1   2   1   1   1   0   2   0   2   1   1   0   0   1   2   1   2   2   1   2   2   1   1   2   1   2   0   2   0   0   2   1   1   2   2   2   1   0   2   1   0   2   2   2   1   0   0   1   0   1   2   0   2   1   0   2   2   0   0   0   1   1   0   2   2   1   1   1   2   1   1   0   1   0   2   1   2   1   0   1   0   1   2   0   1   1   1   1   1   0   0   1   1   1   2   0   2   2   0   1   0   2   1   1   2   1   1   0   0   1   1   1   1   0   1   1   2   1   2   1   1   0   2   0   0   1   1   2   0   0   1   0   0   2   1   1   0   0   1   2   1   0   0   1   0   1   1   2   2   1   2   1   1   2   0   1   1   2   1   1   2   1   1   1   2   1   0   1   1   0   1   1   1   1   1   2   1   1   1   2   2   2   1   1   1   1   0   0   1   1   2
 MK-4-7                 1   1   0   2   2   1   2   0   2   1   2   1   1   1   0   2   0   2   1   1   1   0   1   2   1   2   2   1   2   2   1   1   2   1   2   0   2   1   2   2   1   1   1   2   1   1   0   2   0   0   2   2   2   1   0   0   1   0   1   2   1   1   1   0   2   2   0   0   0   1   2   0   1   2   1   1   1   2   1   1   0   1   0   2   1   2   1   0   1   0   1   2   1   1   1   1   1   2   1   0   1   1   1   2   0   2   2   0   1   0   2   1   1   2   1   1   1   1   2   1   0   1   0   1   1   2   1   2   1   1   1   1   0   0   1   0   2   0   0   1   0   0   2   1   1   0   0   1   2   1   0   0   1   0   1   1   2   1   1   2   1   1   2   0   1   1   1   0   1   2   1   1   1   2   0   1   0   1   0   1   1   1   1   1   2   1   1   0   2   2   2   1   2   1   1   1   0   1   1   2
 MK-4-8                 1   1   0   2   2   1   1   0   2   1   2   2   1   1   1   1   0   1   1   1   1   0   1   2   1   2   2   1   2   2   1   1   2   1   2   0   2   1   2   2   0   1   1   2   1   1   0   2   0   0   2   2   2   2   0   0   1   0   1   2   1   1   1   0   2   2   0   1   0   1   2   0   1   1   1   1   1   2   2   2   0   1   0   2   1   2   1   0   1   0   1   2   1   1   1   1   1   2   1   0   1   1   1   2   0   2   2   0   1   0   2   1   1   2   1   1   1   1   2   1   1   1   0   1   1   2   1   2   0   1   1   1   0   0   1   0   2   0   0   1   0   0   2   1   1   0   0   1   2   1   0   0   1   0   2   1   2   1   1   2   1   1   2   0   0   1   2   1   1   1   1   1   1   1   0   1   0   1   0   1   1   1   2   1   1   1   1   1   2   2   2   1   1   1   1   1   1   1   0   2
 MK-4-9                 1   1   0   2   1   1   1   0   2   2   2   2   1   1   1   1   0   2   1   1   1   0   0   2   1   2   2   1   2   2   1   0   2   1   1   0   2   1   2   1   1   1   1   1   1   1   0   2   0   0   1   2   2   2   0   1   1   0   1   1   1   1   1   0   2   2   1   1   0   1   2   1   1   1   1   2   1   2   2   1   2   1   0   2   1   2   1   0   1   0   1   2   1   1   1   1   1   2   1   0   1   0   1   2   1   2   2   0   1   0   1   1   1   2   1   1   1   1   2   1   1   1   0   1   0   2   1   2   0   1   1   1   0   0   1   1   2   0   1   1   1   0   2   1   1   0   1   1   2   1   0   0   1   0   2   1   2   1   2   2   1   1   2   0   0   2   2   1   1   0   2   0   1   1   0   1   0   1   0   1   1   1   2   1   0   0   1   2   2   2   2   1   1   1   1   1   1   1   0   2
 MK-4-10                1   1   2   2   2   1   1   0   2   2   2   2   2   1   1   1   0   2   1   1   1   0   0   2   1   2   1   1   2   2   1   0   2   1   1   0   2   1   2   1   1   1   1   1   1   1   0   2   1   0   1   2   2   2   0   1   1   0   1   1   1   0   0   0   1   1   1   1   0   1   1   1   1   1   1   2   0   2   2   1   1   1   0   2   1   2   1   0   1   0   1   2   1   1   1   1   1   2   0   0   1   0   1   2   1   2   2   1   1   0   1   1   1   2   1   1   1   2   2   1   2   1   0   1   0   2   1   2   0   1   1   1   0   1   1   1   2   0   1   2   1   0   2   1   1   0   1   1   2   1   0   0   1   0   2   1   2   1   1   2   0   1   2   0   0   2   2   1   0   0   2   0   1   1   0   0   0   1   0   1   1   1   1   1   0   0   1   1   2   2   2   1   0   1   1   1   1   1   0   2
 MK-4-11                1   1   2   2   2   1   1   0   2   2   2   2   2   1   1   1   0   2   1   0   1   0   0   2   0   2   1   1   2   2   2   0   2   1   1   0   1   1   2   1   1   1   1   1   1   1   0   1   1   0   1   2   2   2   0   1   1   0   1   2   1   0   1   0   1   1   1   1   0   1   0   1   2   1   1   2   1   2   2   1   1   1   1   2   1   2   2   0   1   1   1   2   1   2   1   1   1   2   0   0   1   0   1   2   1   1   2   0   1   0   1   1   1   2   1   1   1   2   2   1   2   1   0   1   0   2   1   2   0   1   1   1   0   1   1   2   1   1   1   2   1   0   2   1   1   0   1   1   2   1   0   0   1   0   2   1   1   1   1   2   0   1   2   0   1   2   2   1   0   1   2   1   1   1   0   0   0   1   0   1   1   0   1   1   0   0   1   1   2   2   1   0   0   1   2   1   2   1   0   2
 MK-4-12                1   2   2   2   2   1   1   2   2   2   1   2   2   0   1   1   0   2   1   0   1   0   0   2   0   2   1   1   2   1   2   1   2   0   1   1   1   1   1   1   1   1   1   1   1   1   1   1   1   0   2   2   2   2   0   1   1   0   1   2   0   0   1   0   1   1   1   1   0   1   1   1   2   1   1   2   1   2   2   1   1   1   1   2   1   2   2   0   1   2   1   2   1   2   1   2   1   2   0   0   0   1   1   2   1   1   2   0   1   0   1   1   1   2   1   1   1   2   1   1   2   1   0   1   2   1   0   2   1   1   1   1   0   1   1   2   1   1   1   2   1   0   2   1   1   1   1   1   2   1   0   0   1   0   2   1   1   1   1   2   0   1   2   0   1   2   2   1   0   0   2   1   1   1   0   0   0   1   0   1   2   0   1   1   0   0   1   1   2   2   1   0   0   1   2   1   2   1   0   2
 MK-4-13                1   2   2   2   2   1   1   2   2   2   1   2   2   0   1   1   0   2   1   0   1   0   0   2   1   2   2   1   2   0   2   1   2   0   0   1   1   1   1   2   1   1   1   1   1   1   1   1   1   0   2   2   2   2   1   1   1   0   1   2   0   0   1   0   1   1   1   2   0   1   1   1   2   1   1   2   1   2   2   1   1   1   1   1   1   2   2   0   0   2   1   2   1   2   1   2   1   2   0   0   0   1   1   2   1   1   2   0   1   1   1   1   1   1   1   1   1   2   1   1   2   1   0   1   1   1   0   2   1   1   1   1   0   1   1   1   1   1   1   2   1   1   2   1   1   1   1   1   2   1   0   0   1   0   1   1   0   1   1   2   1   1   2   0   1   2   1   1   1   0   2   1   1   1   1   0   1   1   0   1   1   0   2   1   0   0   1   1   2   2   1   0   0   1   1   0   2   1   1   2
 MK-4-14                2   2   1   2   2   1   1   2   2   2   1   1   1   0   2   0   0   2   1   0   1   0   0   2   1   2   2   2   2   0   2   1   1   0   0   1   1   2   1   2   0   1   0   1   1   1   1   2   1   2   2   0   2   1   0   0   1   0   1   2   0   0   1   1   1   1   1   2   0   1   1   1   2   1   1   2   1   1   1   1   1   1   1   1   1   2   2   1   0   2   1   2   1   1   1   2   1   2   0   0   1   1   0   2   0   1   2   0   1   1   1   1   1   0   1   1   1   2   1   0   1   1   1   0   1   1   0   2   1   1   1   1   0   1   1   1   1   1   1   2   1   1   2   1   1   1   1   1   2   1   0   0   1   0   0   1   0   1   1   2   2   0   2   0   1   2   1   1   1   0   2   1   1   1   1   0   1   1   1   1   1   0   2   1   0   0   1   1   2   2   1   0   0   2   0   0   2   1   1   2
 MK-4-15                2   2   0   2   2   0   1   2   0   2   1   1   1   0   2   0   0   1   1   0   2   0   0   1   1   1   2   2   2   0   2   1   1   0   1   2   1   2   1   2   0   1   0   2   2   1   1   2   2   2   2   1   2   1   0   0   1   1   1   1   0   1   2   1   1   1   1   2   0   1   2   1   2   2   1   2   1   1   1   1   1   1   1   0   1   2   2   1   0   2   1   2   1   1   2   2   1   2   1   0   0   1   0   2   0   1   2   0   1   1   0   1   1   1   1   1   2   2   1   1   1   2   1   1   1   1   0   2   1   1   1   1   0   1   1   1   1   1   1   2   1   1   2   1   1   1   1   1   1   1   1   0   1   0   1   2   0   1   2   2   2   0   2   0   2   2   1   1   1   0   2   1   0   1   1   0   1   2   2   1   1   0   2   1   0   0   1   1   2   2   2   1   0   1   0   0   1   1   1   2
 MK-4-16                2   2   0   2   2   0   1   2   1   2   1   1   1   0   2   0   0   0   1   0   2   1   0   1   1   1   1   2   2   1   2   1   1   0   1   2   1   2   1   2   0   1   0   2   2   1   1   2   2   1   2   1   2   1   0   1   1   1   1   1   0   1   2   1   1   2   1   2   0   1   2   1   2   2   1   2   1   1   1   1   2   0   0   0   1   1   2   1   1   2   1   1   1   1   2   2   1   1   1   0   0   1   0   1   0   1   1   0   1   1   0   1   1   1   1   1   2   2   1   1   1   2   1   1   1   0   0   1   1   1   1   1   1   1   0   1   1   1   1   2   1   1   2   1   1   1   2   0   1   1   2   0   1   0   1   2   1   1   2   2   2   0   1   0   2   2   1   1   1   0   2   1   0   1   1   0   0   2   2   1   1   1   2   1   0   0   0   1   1   2   2   1   0   1   0   0   0   1   1   2
 MK-5-1                 1   2   0   1   2   1   0   1   0   1   0   0   2   1   2   0   1   2   1   2   1   2   1   2   2   2   2   0   1   1   0   2   1   2   1   1   2   1   0   1   1   1   0   0   1   0   0   1   2   1   0   1   1   0   1   0   1   2   1   2   1   1   2   1   2   1   1   1   1   1   2   1   1   1   1   1   1   1   1   0   1   0   1   0   0   1   0   1   2   1   2   2   1   2   2   1   1   1   2   2   1   0   1   2   1   1   1   1   1   1   1   1   1   1   1   0   2   1   2   0   1   0   1   0   2   2   2   1   1   0   0   1   2   1   2   2   0   2   0   1   2   1   2   1   1   1   2   2   1   1   2   1   0   0   0   2   1   1   0   1   1   1   2   1   2   1   0   0   2   1   0   0   1   1   2   2   0   1   0   1   1   1   1   0   1   0   1   2   0   0   1   2   0   0   1   0   2   1   1   1
 MK-5-2                 1   2   0   1   2   1   0   1   1   1   0   0   1   1   2   1   1   2   0   2   1   2   1   2   1   2   2   0   1   1   0   2   1   2   1   1   2   1   0   1   0   1   0   0   2   0   0   1   2   2   0   1   1   0   1   0   1   2   1   2   1   1   2   1   1   1   1   0   0   1   1   1   1   1   2   1   1   1   1   0   1   0   1   0   0   1   0   1   2   1   2   2   1   2   2   1   1   1   2   2   1   2   1   2   1   1   1   1   1   1   1   1   1   1   1   0   2   1   2   0   1   0   1   1   2   1   2   1   1   0   0   2   1   1   2   2   0   2   0   1   2   1   2   1   1   1   2   2   1   1   2   1   0   0   1   2   1   1   0   1   1   1   2   1   2   1   0   0   2   0   0   0   1   1   2   2   0   1   0   1   1   2   1   0   1   0   1   2   1   0   1   2   0   1   1   0   2   2   1   0
 MK-5-3                 1   2   0   1   2   1   0   2   1   1   1   0   0   1   1   1   2   2   0   2   1   2   1   2   2   2   2   0   1   1   1   2   1   2   0   1   2   1   0   1   0   1   0   0   2   0   0   1   2   2   1   1   1   0   1   0   2   1   1   2   1   2   2   1   1   1   1   1   0   0   1   1   1   1   2   1   1   1   1   0   1   0   1   1   0   1   0   1   1   1   2   2   1   1   2   1   1   1   2   2   1   2   1   2   1   1   1   0   1   1   1   2   1   2   1   0   2   1   2   0   1   2   1   1   2   1   2   1   1   0   0   2   1   1   2   2   0   2   0   1   2   1   2   2   1   1   2   2   1   1   2   0   0   0   1   2   1   1   1   1   1   1   2   1   2   1   0   0   2   0   1   0   1   1   2   2   1   0   0   2   1   1   1   0   1   0   1   1   1   0   1   2   0   1   1   0   2   2   2   0
 MK-5-4                 1   2   0   1   2   0   0   1   1   1   1   0   0   1   1   0   2   2   0   2   2   2   1   1   2   2   2   0   1   1   1   0   2   2   0   1   2   1   0   1   0   1   1   0   1   0   0   1   2   1   1   1   1   0   1   1   1   2   1   1   1   2   1   1   0   1   1   1   1   0   1   1   1   1   2   1   1   2   0   0   1   0   1   1   0   1   0   1   1   1   2   2   1   1   2   1   1   1   2   2   1   2   1   2   1   1   1   0   1   1   2   2   1   2   1   0   1   0   2   0   1   2   1   1   2   2   2   1   2   0   0   1   1   1   1   1   1   2   0   1   1   1   2   2   1   1   1   2   1   1   1   0   0   1   1   2   1   1   1   1   1   1   2   1   2   1   0   1   2   0   1   0   1   1   2   1   1   0   1   1   1   1   1   0   1   0   1   1   1   1   2   2   0   1   1   1   2   2   2   0
 MK-5-5                 1   1   0   1   2   0   1   1   1   1   1   0   0   1   1   1   2   2   0   2   2   2   1   1   2   2   2   0   1   1   1   0   2   2   0   1   2   1   0   1   0   1   1   0   1   0   0   1   2   1   1   1   0   0   1   2   1   2   1   1   0   2   1   2   0   1   1   1   1   0   1   0   1   1   2   0   1   2   0   0   1   0   1   1   0   2   0   1   1   2   2   2   1   1   2   1   1   1   2   2   1   2   1   1   1   1   0   0   1   1   2   2   1   2   2   0   1   0   2   0   1   1   1   1   2   2   2   0   2   0   0   1   1   1   1   1   1   2   1   1   1   1   1   2   1   2   1   2   1   2   1   0   0   1   1   2   1   1   1   1   1   1   2   1   2   1   0   1   2   0   1   0   1   1   2   1   1   0   1   1   1   1   1   0   0   0   1   1   1   0   2   2   0   1   0   1   2   2   2   0
 MK-5-6                 1   1   1   1   2   0   1   1   2   1   1   0   1   1   1   0   2   2   0   2   2   2   1   1   2   2   2   1   1   1   1   0   2   2   0   1   2   1   0   0   0   1   1   0   1   0   0   1   1   0   1   1   0   0   1   1   1   2   1   1   0   2   1   2   0   1   1   1   2   0   1   0   2   1   2   0   1   2   0   0   1   0   1   0   0   2   0   1   1   2   2   2   1   1   2   1   1   1   2   2   0   2   1   1   1   1   0   0   1   1   1   2   1   1   2   0   1   0   2   0   1   0   1   1   2   2   2   0   2   0   0   1   1   1   1   1   1   1   1   1   1   0   1   2   1   2   1   2   1   1   1   1   0   1   1   2   1   1   1   2   2   1   2   1   2   1   0   1   2   1   1   1   0   1   2   1   2   0   1   1   1   1   1   0   1   0   2   1   1   0   2   2   0   1   1   1   2   2   2   0
 MK-5-7                 1   1   1   1   2   0   1   1   2   1   1   2   1   2   1   0   2   1   1   2   2   2   1   1   2   1   1   1   1   1   1   0   2   2   0   1   1   1   0   0   0   0   1   0   1   0   0   0   1   0   1   1   0   1   1   1   1   2   2   2   0   1   1   2   0   1   1   1   2   0   1   0   2   1   2   0   1   2   1   0   1   0   1   0   0   2   0   1   1   1   2   2   1   1   1   1   1   1   2   2   0   1   1   1   1   1   0   0   0   0   1   2   1   0   2   0   1   0   2   0   1   1   1   1   2   2   2   0   2   0   1   1   1   1   1   1   0   2   1   1   1   0   1   2   2   2   1   2   1   1   1   0   2   0   0   2   1   1   0   1   1   1   2   1   1   1   0   1   2   1   1   1   0   1   2   1   2   0   1   1   1   1   1   0   2   0   2   1   1   0   2   2   1   1   1   2   1   2   1   0
 MK-5-8                 1   1   1   1   1   0   1   1   2   0   1   2   1   2   1   1   2   0   1   2   1   2   1   0   2   1   1   1   1   1   1   1   1   2   1   1   1   1   0   0   1   0   1   0   1   0   0   0   1   0   1   1   0   1   1   1   1   2   2   1   0   1   1   2   0   1   0   1   1   0   1   0   2   1   2   0   1   2   1   0   1   1   2   0   0   2   0   1   1   1   2   1   1   1   1   1   1   1   1   2   0   1   1   1   1   1   0   1   0   0   1   2   0   1   2   0   0   0   2   0   1   1   1   1   2   2   2   0   2   1   1   1   1   1   1   1   1   2   1   1   1   0   0   2   2   2   1   1   2   1   1   0   2   1   0   1   1   1   0   1   1   1   2   1   1   1   1   1   2   1   1   1   0   1   1   1   2   0   1   1   1   1   1   0   2   1   2   0   1   0   2   2   1   0   2   1   0   2   1   0
 MK-5-9                 1   1   1   2   1   0   1   1   2   0   1   2   1   2   2   1   1   1   1   2   1   2   1   0   2   1   1   2   1   1   1   1   1   2   1   2   1   1   0   0   1   0   1   0   0   0   0   0   0   0   1   1   1   1   1   1   2   2   1   1   0   1   1   2   0   2   0   1   1   0   1   0   2   1   2   0   1   2   1   0   1   1   2   0   0   2   0   1   1   1   2   0   1   1   0   2   1   1   1   2   0   0   1   1   1   1   1   1   0   0   1   2   0   1   2   0   0   0   1   1   1   1   1   1   2   2   1   0   2   1   1   1   1   1   1   1   1   1   1   0   1   0   0   2   2   2   1   2   2   1   1   0   2   1   0   1   1   1   0   1   1   1   2   0   1   1   1   1   2   1   1   0   0   1   1   2   2   0   1   1   2   1   1   0   2   1   2   0   1   0   2   2   2   0   1   1   0   1   1   0
 MK-5-10                1   1   1   2   1   0   1   2   2   0   1   2   1   2   2   1   1   1   1   1   1   2   1   0   2   1   1   2   1   1   1   2   1   2   1   1   1   1   0   1   0   1   1   0   0   0   0   0   0   1   1   1   1   1   0   0   2   2   1   1   1   2   1   1   0   2   0   1   1   0   1   0   2   1   2   1   1   2   1   0   1   2   2   1   1   2   0   1   1   0   2   0   1   1   0   1   1   1   1   2   0   0   1   0   0   1   1   1   0   0   1   2   0   2   1   0   0   0   1   1   1   1   1   2   2   2   0   0   2   1   1   1   1   1   1   1   1   1   1   0   1   1   1   2   2   2   1   2   2   1   1   1   2   1   1   1   1   1   1   1   1   1   1   0   1   1   1   1   2   1   1   0   0   1   1   2   2   1   1   1   2   1   0   0   2   1   1   0   1   0   2   2   1   0   1   1   0   1   1   0
 MK-5-11                0   1   1   2   2   0   1   2   1   0   2   2   1   2   0   1   1   1   1   0   2   2   0   0   2   1   0   2   2   1   0   1   1   1   1   0   0   1   0   1   1   1   1   0   0   0   0   0   0   1   1   1   0   1   0   0   2   2   1   1   0   2   1   0   0   2   0   2   0   0   0   1   2   1   2   1   1   2   1   0   1   2   2   1   1   1   0   1   1   0   2   0   1   1   0   1   0   1   1   2   0   0   1   0   0   1   1   1   0   0   1   2   0   2   0   0   0   1   1   1   1   1   1   2   2   2   0   0   1   1   1   1   1   1   1   2   1   1   1   0   1   1   1   2   2   2   1   2   2   1   1   1   2   0   1   0   2   1   0   0   1   1   1   0   1   2   1   1   2   1   1   0   0   1   1   2   2   2   1   0   2   2   0   0   1   1   1   1   1   0   2   2   1   0   0   1   0   2   1   1
 MK-5-12                0   1   1   1   2   1   1   2   1   0   2   2   1   2   1   0   0   1   1   0   2   2   0   0   1   1   0   2   2   1   0   1   1   1   0   0   0   2   0   0   1   1   1   0   0   0   0   1   1   1   2   1   1   1   0   0   2   2   1   1   0   2   1   0   0   1   0   2   0   0   1   2   2   1   2   1   1   2   1   0   1   1   2   1   2   1   0   1   1   0   2   0   1   0   0   1   0   1   0   2   0   1   1   0   0   1   1   1   0   0   1   2   0   2   0   0   0   2   1   1   1   1   2   2   1   2   0   0   1   0   1   1   1   1   1   2   1   1   1   0   1   1   1   2   2   2   1   2   2   1   1   1   2   0   1   0   2   1   0   0   1   2   1   0   0   2   1   1   1   1   1   1   0   1   1   2   2   2   1   0   2   2   0   0   1   1   1   1   1   0   2   2   1   1   0   1   1   2   1   1
 MK-5-13                1   1   0   1   2   1   1   2   1   1   2   2   1   2   1   0   0   1   1   0   2   2   0   0   1   1   1   2   2   1   0   1   1   1   1   0   1   2   0   2   1   0   1   0   0   0   0   1   1   1   2   1   1   1   0   1   2   2   1   1   0   2   1   0   0   1   0   2   1   0   2   1   2   1   2   1   1   2   1   0   1   1   2   1   1   0   1   1   1   0   2   1   1   0   0   1   0   1   0   1   0   1   1   0   0   1   1   1   0   0   1   2   0   2   0   1   0   2   1   2   0   1   2   2   1   2   0   0   1   0   0   1   1   1   1   2   1   1   2   1   1   1   2   2   2   1   1   1   2   1   1   1   2   1   1   0   2   1   0   0   2   2   1   0   0   2   0   1   1   1   1   1   0   2   2   2   2   1   1   0   2   2   0   0   1   1   2   1   1   1   2   2   1   1   0   1   1   2   0   1
 MK-5-14                1   0   0   1   2   1   1   2   1   1   2   2   1   2   1   0   0   1   1   0   2   2   0   1   1   1   0   2   2   1   0   2   1   1   1   0   1   1   0   2   1   0   1   2   1   0   0   1   1   1   2   1   2   1   0   1   2   2   1   1   0   1   1   0   0   1   0   2   1   0   1   1   2   1   1   1   1   2   1   1   1   1   2   1   1   0   1   1   1   0   2   1   1   0   0   0   0   1   1   1   0   0   1   0   0   2   1   1   0   0   1   0   1   2   0   1   0   1   1   2   0   1   1   2   0   1   0   0   1   0   0   1   1   1   1   2   1   1   2   1   2   1   2   2   2   1   1   1   1   0   1   1   2   1   1   0   2   0   0   0   2   1   1   0   0   1   1   1   1   2   1   1   0   2   1   2   1   1   1   1   2   2   0   0   1   1   1   2   2   1   1   1   1   1   0   0   1   2   0   0
 MK-5-15                0   0   0   1   2   1   1   2   1   1   2   1   1   2   2   0   0   1   1   0   2   2   0   1   1   1   0   2   2   1   0   1   2   1   1   1   2   1   0   2   1   0   2   1   1   1   0   2   1   1   2   0   2   1   0   1   2   2   1   1   0   1   1   1   0   1   0   2   1   0   1   1   2   1   2   1   1   2   1   1   1   1   2   1   1   0   1   1   1   0   2   1   1   0   0   0   0   1   1   1   0   0   1   1   0   2   1   1   0   0   1   1   1   2   0   1   0   1   1   2   0   1   1   0   0   1   0   0   1   0   0   1   1   0   1   2   1   1   2   1   1   1   1   2   2   1   1   1   1   0   0   2   2   1   1   0   2   0   0   0   2   1   1   1   0   1   1   1   1   2   1   1   0   2   1   2   1   1   1   1   2   1   0   0   1   0   1   2   2   1   1   1   1   1   0   0   1   2   0   0
 MK-5-16                1   1   0   1   2   1   1   2   1   1   2   1   1   1   2   0   1   1   1   1   2   2   1   1   1   2   1   1   2   1   0   2   2   1   1   1   2   1   0   1   1   0   2   2   1   1   0   2   1   1   2   0   2   2   0   1   2   2   0   1   0   1   0   1   0   1   1   2   1   1   1   1   2   1   2   0   0   2   1   0   1   2   2   1   1   0   1   1   1   0   2   1   1   0   0   0   0   1   1   1   0   1   1   0   0   2   2   1   1   0   1   1   1   2   0   1   0   1   1   2   0   1   1   1   1   1   0   0   1   0   1   1   1   0   1   2   1   1   1   1   1   1   1   2   2   1   1   1   1   0   0   1   2   1   1   1   2   0   0   0   2   1   1   1   0   1   2   1   1   2   1   1   0   2   1   2   1   1   1   1   2   0   0   0   1   0   2   2   2   2   1   1   1   1   0   0   1   2   0   0
 MK-6-1                 0   1   0   1   1   2   1   0   1   2   1   0   1   0   1   0   2   0   0   1   2   1   1   1   2   0   0   0   2   1   1   1   0   1   0   1   1   2   0   2   1   1   1   2   1   1   0   0   0   1   1   2   1   2   2   1   1   1   1   0   0   2   1   1   0   1   2   1   0   1   0   2   2   0   0   1   1   0   2   0   1   1   1   1   0   0   0   1   0   0   1   2   1   1   1   0   0   0   0   0   0   2   1   1   0   0   1   0   1   0   0   2   1   2   2   0   1   1   1   0   1   1   2   2   1   1   2   1   1   1   2   0   0   1   1   1   0   2   1   0   1   1   0   0   1   2   2   0   1   1   1   0   1   1   1   1   0   2   2   1   2   1   1   1   0   0   0   1   2   0   1   1   1   0   2   1   0   1   0   1   1   1   0   1   2   1   2   1   1   0   1   1   2   1   1   2   0   2   1   1
 MK-6-2                 0   1   1   2   1   2   2   0   0   2   1   1   2   0   1   0   2   0   0   2   2   1   1   2   2   0   0   1   2   0   1   1   0   1   0   1   1   2   0   0   2   1   1   2   1   1   0   0   0   1   1   2   1   2   2   1   2   1   1   0   0   2   1   1   0   1   2   1   0   1   1   2   2   0   1   1   1   0   2   0   1   1   0   1   1   0   0   1   0   1   1   2   1   0   1   0   0   0   0   0   0   1   1   1   0   0   1   1   1   0   0   2   1   2   1   0   1   1   0   0   1   0   2   2   1   1   2   1   1   1   2   0   1   1   1   1   1   2   1   0   1   1   0   0   1   1   1   0   1   1   1   0   1   1   1   1   1   2   1   1   2   1   1   1   0   0   0   0   2   0   1   1   1   0   2   1   0   1   0   1   1   1   0   1   2   1   2   1   0   0   1   1   1   0   1   2   1   2   1   1
 MK-6-3                 0   1   1   2   1   2   2   0   0   2   1   1   0   0   1   0   2   1   0   2   2   2   1   1   1   0   0   1   2   0   0   0   0   1   0   1   1   2   0   0   2   1   1   2   1   1   1   0   0   1   2   2   1   2   2   1   1   1   1   0   0   2   1   1   0   1   2   0   0   1   1   2   2   1   0   1   1   0   2   0   0   1   0   0   1   0   0   1   0   1   0   2   1   0   1   0   0   1   1   0   0   1   1   0   0   0   1   1   1   1   0   2   2   1   1   1   0   1   0   0   1   0   2   2   2   1   1   1   1   1   2   0   1   1   1   1   0   2   2   0   1   1   1   0   1   1   1   1   1   1   2   0   1   1   1   1   1   1   1   1   2   1   1   1   1   0   0   0   1   0   1   1   0   0   2   1   0   1   1   1   2   1   1   1   2   1   2   1   0   0   1   2   1   0   0   1   1   2   1   1
 MK-6-4                 0   1   0   0   1   2   2   0   0   2   1   1   0   0   1   0   2   1   0   2   2   2   1   1   1   0   1   1   2   0   1   0   0   1   0   1   0   2   0   0   2   1   1   2   1   1   1   0   0   1   2   2   2   2   2   1   1   1   1   0   0   2   1   1   0   1   2   0   0   1   1   2   2   2   0   2   1   0   2   1   0   1   0   0   1   0   0   1   0   1   0   2   1   0   2   0   0   1   1   0   0   1   2   0   0   0   1   1   1   1   1   2   1   2   2   1   0   2   0   0   1   1   1   2   2   1   1   1   1   1   1   0   1   1   1   1   0   2   2   0   1   1   1   0   1   1   1   1   1   1   2   0   1   1   1   1   1   1   1   2   2   1   0   1   1   0   0   0   1   0   1   0   0   1   2   1   1   1   1   1   2   1   1   1   2   2   2   1   1   0   0   2   2   0   0   1   2   2   1   1
 MK-6-5                 0   2   0   1   1   2   2   0   0   2   1   1   0   0   1   0   2   1   1   2   1   1   2   1   1   0   1   1   2   0   1   0   0   1   1   1   0   2   0   0   2   1   1   2   1   1   1   1   0   0   2   2   2   1   1   2   0   1   1   1   0   2   1   1   0   1   1   0   0   1   1   2   2   1   0   2   1   0   2   1   0   1   0   0   2   0   0   1   0   1   0   2   0   0   2   0   0   1   1   0   0   1   2   0   0   0   1   1   1   1   1   2   1   2   2   1   0   2   2   1   1   1   1   2   2   1   1   1   1   1   1   0   1   1   1   1   0   2   2   0   1   1   2   1   1   1   2   1   1   1   1   0   1   1   1   1   2   1   1   2   2   2   1   1   1   0   0   1   1   0   1   0   1   1   2   1   1   1   1   1   1   1   1   1   2   2   2   0   1   1   0   2   2   0   0   1   2   1   2   1
 MK-6-6                 0   2   0   1   1   2   2   1   0   2   1   1   0   0   0   0   1   1   1   1   1   1   2   0   1   0   1   1   2   0   1   0   0   1   0   1   0   2   0   0   2   1   0   2   2   1   1   1   0   1   2   2   2   1   1   2   0   2   1   1   0   2   1   1   0   1   1   0   0   1   1   2   2   1   0   2   1   0   2   1   0   1   0   1   2   1   0   1   0   0   0   2   0   1   0   0   0   1   1   0   1   1   2   1   0   0   1   1   1   1   1   1   1   2   2   1   0   2   2   1   1   1   1   2   1   1   1   1   1   1   1   1   1   0   1   1   1   2   2   1   1   1   2   1   0   1   2   2   1   1   0   1   2   1   1   1   2   1   1   2   1   2   1   1   1   0   0   1   1   0   1   0   0   1   2   1   1   1   1   1   1   1   1   1   2   0   1   0   1   2   0   2   2   0   0   1   1   0   2   1
 MK-6-7                 0   2   0   1   1   2   2   0   0   2   1   1   0   0   0   1   1   1   1   1   2   1   2   0   1   0   2   1   2   0   1   1   0   1   1   1   0   2   0   0   2   1   0   1   1   1   1   1   0   1   2   2   2   1   1   2   1   1   1   1   0   1   1   1   0   1   1   0   0   1   1   2   2   0   0   2   1   0   2   1   0   1   1   1   2   1   0   1   0   0   1   2   0   1   0   0   0   1   1   0   1   1   1   2   0   0   1   2   1   2   1   1   1   2   2   0   1   1   1   2   1   1   2   2   1   1   1   1   1   1   1   0   1   0   1   1   2   2   2   2   1   2   2   1   0   1   1   2   1   1   0   0   2   1   1   2   2   2   1   2   2   2   1   1   2   1   1   1   1   0   0   0   0   1   2   1   1   1   1   1   0   1   1   1   2   0   1   0   1   2   0   2   2   1   0   1   1   0   2   0
 MK-6-8                 0   2   0   1   1   2   2   0   0   2   1   1   0   0   0   2   1   1   1   1   2   1   2   0   1   1   2   1   1   0   0   1   0   1   1   2   1   2   0   0   2   1   0   1   1   1   1   1   0   1   2   2   2   1   1   2   1   1   1   0   0   1   2   1   0   1   1   0   0   1   0   1   1   0   0   2   1   0   2   1   0   1   2   2   2   1   0   1   0   0   1   1   0   1   1   0   0   1   1   0   1   1   1   2   0   0   1   2   2   2   1   1   1   2   2   0   1   1   1   1   1   1   2   2   2   1   1   1   1   1   2   0   1   0   1   1   2   1   2   2   1   2   1   1   0   2   2   2   1   1   0   0   2   1   1   2   2   2   1   1   2   2   0   0   2   0   0   1   1   0   0   0   0   2   2   1   1   1   2   0   0   1   0   1   2   0   1   0   1   2   0   2   1   1   1   1   1   0   2   0
 MK-6-9                 0   2   0   1   1   2   2   1   0   2   1   1   0   1   0   2   1   1   1   1   2   1   2   0   1   2   1   1   1   0   1   2   1   1   1   2   1   2   0   0   2   1   0   1   2   0   1   1   0   1   2   2   2   1   1   2   1   1   1   0   0   2   1   1   2   1   1   0   0   1   0   2   1   1   0   2   1   0   2   1   0   1   2   2   2   1   1   1   0   0   1   2   0   1   1   0   0   1   1   0   1   1   1   2   0   1   1   1   2   2   1   1   0   2   2   0   1   1   1   2   1   1   2   2   1   1   1   1   1   1   1   0   1   0   1   1   2   1   2   2   1   2   0   0   0   1   1   2   1   1   0   0   2   1   1   2   2   2   1   1   2   2   0   0   2   0   0   1   0   0   0   1   2   1   2   1   0   1   2   0   0   1   2   2   2   0   2   0   1   2   0   2   1   1   1   1   1   1   2   1
 MK-6-10                1   1   0   1   1   2   2   1   0   2   1   1   1   1   0   2   1   1   1   1   2   1   0   1   1   2   1   1   1   1   1   1   2   1   1   2   1   2   0   0   2   1   0   1   2   0   1   1   0   1   2   2   1   1   0   2   1   1   1   0   0   2   1   1   2   1   1   1   1   1   0   2   1   1   0   2   1   0   2   1   1   1   2   2   2   2   2   1   0   0   1   2   0   1   1   0   1   1   1   0   1   1   1   2   0   1   1   1   2   2   1   1   1   2   2   1   1   1   1   2   1   1   2   2   1   1   1   1   1   1   1   0   1   1   1   1   2   1   2   2   1   2   0   0   0   1   1   2   1   2   0   0   2   1   1   2   2   2   1   1   2   2   0   0   2   1   1   1   0   0   0   1   2   1   2   1   0   2   2   0   1   2   1   2   1   0   2   0   1   1   1   2   1   1   1   1   1   0   2   1
 MK-6-11                1   1   0   1   1   1   2   2   0   2   1   1   1   2   0   2   1   1   1   1   2   1   0   1   2   2   1   1   1   1   1   1   2   0   1   2   1   2   0   0   2   1   0   1   2   0   1   1   0   2   2   1   2   1   0   1   1   1   2   1   0   1   2   1   2   1   2   1   1   1   1   2   1   1   0   2   1   1   1   1   1   1   2   2   2   2   2   1   0   2   1   2   0   1   2   0   1   1   0   0   0   1   1   2   1   1   1   1   2   1   1   1   1   2   2   0   1   1   1   2   1   1   2   2   1   2   1   1   1   1   1   0   1   1   1   0   2   1   2   1   1   2   0   0   0   1   1   2   2   2   0   0   2   1   1   2   2   2   1   1   2   1   0   0   2   1   1   1   0   0   0   1   2   0   2   1   1   2   1   0   2   2   1   1   1   0   2   0   0   1   1   2   1   1   1   1   1   1   2   1
 MK-6-12                0   1   0   1   1   1   2   2   0   1   1   0   2   1   0   2   1   1   1   1   2   1   0   1   2   2   1   1   1   1   1   1   2   0   1   2   1   2   1   0   2   0   1   1   2   0   1   0   0   2   2   1   0   0   1   1   1   1   2   1   0   1   2   1   2   1   2   1   0   1   1   2   1   0   0   1   1   1   1   1   1   1   2   2   2   2   2   2   0   2   0   2   1   1   2   0   1   1   0   0   0   1   1   2   1   1   1   1   2   1   1   1   1   2   2   0   1   1   1   2   1   1   1   2   1   2   1   1   1   1   1   0   1   1   1   0   0   1   2   1   1   2   0   2   0   2   2   2   2   2   0   0   2   1   1   2   2   2   1   1   1   1   0   0   1   1   1   1   0   0   0   1   2   0   1   1   1   2   0   0   2   2   1   1   1   0   2   0   0   1   1   2   1   1   1   1   1   1   1   1
 MK-6-13                0   1   0   1   1   1   2   2   0   1   1   0   2   1   1   2   1   1   1   1   2   1   0   2   1   2   1   1   1   1   1   1   2   0   2   2   0   2   1   0   2   0   1   1   2   0   0   0   1   2   2   1   0   0   1   1   1   1   2   1   0   1   2   0   1   1   2   0   0   1   1   2   1   0   0   1   1   1   1   1   0   1   2   2   2   2   2   2   0   2   1   2   1   1   2   0   2   1   0   0   0   1   1   2   1   2   2   1   2   1   1   1   0   2   1   0   1   1   1   2   1   1   1   2   1   2   1   1   1   1   1   0   1   1   1   0   0   1   2   1   0   2   1   2   0   2   2   2   1   2   0   2   2   1   1   2   2   2   1   2   1   1   0   0   0   1   1   1   0   0   0   1   2   0   1   1   1   1   0   0   2   2   1   1   1   0   2   1   0   1   1   2   1   2   1   1   1   1   1   1
 MK-6-14                1   1   0   0   1   1   2   2   0   1   1   0   1   1   1   2   2   1   1   2   2   1   0   2   1   2   1   1   1   1   1   1   1   0   1   2   1   2   2   1   2   0   0   1   1   1   0   0   1   2   2   1   0   0   1   0   1   1   2   1   0   1   2   0   1   1   2   0   0   1   1   2   1   1   0   1   1   0   1   1   0   1   2   1   2   2   2   2   1   2   1   2   1   1   2   0   2   1   1   0   0   1   1   2   1   2   2   2   2   1   1   1   0   2   0   1   0   0   1   2   1   1   1   2   0   2   1   1   1   2   1   0   0   1   1   0   1   1   2   1   0   2   1   2   1   2   2   2   1   2   0   2   2   1   1   2   2   2   0   2   1   1   0   1   0   0   0   1   0   0   0   1   2   1   1   1   1   1   0   1   2   2   1   1   1   0   1   1   0   1   1   2   1   2   1   2   2   1   1   1
 MK-6-15                1   1   0   0   1   1   2   2   0   0   1   0   1   1   0   2   2   1   1   2   2   0   0   2   0   2   1   1   1   1   1   1   1   0   1   2   1   2   2   1   2   0   1   1   1   1   1   0   1   2   2   1   0   1   2   0   0   1   1   1   0   1   2   0   1   1   2   1   0   1   1   2   1   1   0   1   2   0   1   1   0   1   1   1   2   2   2   2   1   2   1   2   2   1   2   0   2   0   1   0   0   1   0   2   1   2   2   2   2   2   2   1   0   2   0   1   0   0   1   1   1   1   1   2   0   2   1   0   1   2   2   1   0   1   1   0   1   1   1   1   0   2   1   2   1   1   2   2   1   2   0   2   2   1   1   2   2   2   1   2   2   1   0   1   0   1   0   1   0   0   0   1   2   1   1   1   1   1   0   1   2   0   0   0   0   0   1   1   0   1   1   2   1   1   1   1   2   1   1   1
 MK-6-16                1   1   0   1   1   1   2   2   0   0   1   0   2   1   0   2   1   1   0   2   2   0   1   2   0   2   0   2   1   1   1   1   1   1   1   2   0   1   2   2   1   0   1   1   1   1   1   0   1   2   2   0   0   1   2   0   1   2   1   1   0   1   2   0   1   0   2   1   0   1   1   1   1   1   0   1   2   1   1   1   1   1   1   1   2   2   2   1   0   1   1   2   2   1   2   1   2   0   1   0   0   2   0   2   0   1   2   2   2   2   2   2   0   2   1   1   0   0   1   1   1   1   2   2   0   2   1   0   1   2   2   1   0   1   2   0   1   1   1   1   0   2   1   1   1   1   2   1   1   2   0   1   2   1   0   2   2   1   1   2   2   0   1   1   0   1   0   1   0   0   0   1   2   1   1   1   1   1   0   0   2   0   0   0   0   0   1   0   0   1   1   2   1   1   0   1   2   1   1   2
 
!****************************************** Phenotypic Data **********************************************************
!-100.0 is resevred for missing phenotype
SimulatedTrait1        10.6103    9.6313    9.5707    9.4996   10.0686   10.7748    9.3879    8.4184    9.2021    8.4097    9.1899    9.4201    9.4361   10.1329   10.4243   10.0614   10.3683    8.7502   11.0988    8.9041   11.1298    9.3817   10.6093    9.2250    8.6828    9.6133   10.6538    9.8487   10.6585   11.0825   10.6812   11.6345    9.0263   10.6867    9.4837    9.1247   10.7933    9.5368    9.1623   11.2013    8.4248    9.8773   10.7416    9.6162    8.6552    8.9914    9.7225   10.2799    9.6424   10.6768   10.6065    9.1204    9.7162   11.3948    9.7584    9.4344   11.7760   10.0911    9.3894    8.6057   10.0918   10.2831   10.3987    8.3844   10.4375    9.6548    9.4297    8.9766   10.2946    9.8881    8.9962    8.6631    9.6791   11.0254   11.2424   11.5338   10.3190    9.3678   11.7123    8.9378   10.7092    9.5676    9.5115   11.1265   11.4319   10.7852   10.8527    8.5796   11.2636   10.4127   11.4790    9.4834   11.7606   10.1840   10.6564   11.5119    7.8383   10.5587    8.5495   10.5989   11.2666    9.4758    9.2386    7.6106   10.3410   10.9584    7.9950    9.5448    9.5060   10.1450   11.3566   10.9457    8.3665    9.8228    9.5906   10.2090    9.2607    8.8296   11.1437   10.7193    9.0761   10.5032   10.5212    9.4407    7.6450    9.6535    8.9463    8.8971   10.1642    9.9591    9.1116    9.8691    9.9158    8.0891    9.5314   11.3334    9.1352    9.3206   10.2100    8.3132   10.5294    9.2092   11.3990    8.3899    9.7811   10.7944    8.9003   10.7364   10.0830    9.3506    9.8462   10.7094    7.9449   10.2360   11.2067    9.5228    8.8632   10.6118    9.4408    9.3070   10.3658    9.1211    9.7707    9.6490   10.8137    9.4233   10.7180    9.6379    9.5877   10.3756   10.6505    8.5384    9.0994    9.5357   10.7820   11.1245    8.7827    8.5175    9.6008   11.7369    9.3275   11.2701    8.7035    9.4733    9.5706   10.3898   10.7224    9.2806   10.8202   10.8859   10.6006    9.9327    9.8622   13.5444    9.4162    9.6910    8.5013   11.0198    8.7998    9.3787
 
