# Supplementary material for: Inclusive Composite Interval Mapping of QTL by Environment Interactions in Biparental Populations
Source: PLoS One. 2015 Jul 10;10(7):e0132414. doi: 10.1371/journal.pone.0132414 (PMC4498613; doi:10.1371/journal.pone.0132414)
Supplement: S2 File — (ZIP) [file pone.0132414.s002.zip › F2 population/e=1/run_00128.met]

!**********************Note: lines staring with "!" are remarks and will be ignored in the program********************
!*********************************General Information**********************************
!Assuming F1 = P1 x P2, populations available in QTL IciMapping are: 
!  1, P1BC1F1 = P1 x F1, the first backcrossing where P1 is used as the recurrent parent;
!  2, P2BC1F1 = P2 x F1, the first backcrossing where P2 is used as the recurrent parent;
!  3, F1DH, F1-derived doubled haploids; 
!  4, RIL or F1RIL, recombination inbred lines through the repeated selfing of F1;
!  5, P1BC1RIL, recombination inbred lines through the repeated selfing of P1BC1F1;
!  6, P2BC1RIL, recombination inbred lines through the repeated selfing of P2BC1F1;
!  7, F2, the selfing generation of F1;
!  8, F3, the selfing generation of F2;
!  9, P1BC2F1, the second backcrossing where P1 is used as the recurrent parent; 
! 10, P2BC2F1, the second backcrossing where P2 is used as the recurrent parent;
! 11, P1BC2RIL, recombination inred lines through the repeated selfing of P1BC2F1; 
! 12, P2BC2RIL, recombination inred lines through the repeated selfing of P2BC2F1; 
! 13, P1BC1F2, the selfing generation of P1BC1F1; 
! 14, P2BC1F2, the selfing generation of P2BC1F1; 
! 15, P1BC2F2, the selfing generation of P1BC2F1; 
! 16, P2BC2F2, the selfing generation of P2BC2F1; 
! 17, P1BC1DH, P1BC1F1-derived doubled haploids; 
! 18, P2BC1DH, P2BC1F1-derived doubled haploids; 
! 19, P1BC2DH, P1BC2F1-derived doubled haploids; 
! 20, P2BC2DH, P2BC2F1-derived doubled haploids; 
   7      !Mapping Population (see remarks above)
   2      !Mapping Function (1 for Kosambi; 2 for Haldane; 3 for Morgan)
   2      !Marker Space Type (1 for intervals; 2 for positions)
   1      !Marker Space Unit(1 for centiMorgans; 2 for Morgan)
   6      !Number of Chromosomes (or Linkage Groups)
 200      !Size of the mapping population
   1      !Number of environments
 
!***************************************** Chromosomes and Linkage Maps **********************************************
!Chromosome                 NumMarkers
-CH1                        16
-CH2                        16
-CH3                        16
-CH4                        16
-CH5                        16
-CH6                        16
!Linkage map (Marker name followed by position or the interval length)
 MK-1-1                1     0.000
 MK-1-2                1    10.000
 MK-1-3                1    20.000
 MK-1-4                1    30.000
 MK-1-5                1    40.000
 MK-1-6                1    50.000
 MK-1-7                1    60.000
 MK-1-8                1    70.000
 MK-1-9                1    80.000
 MK-1-10               1    90.000
 MK-1-11               1   100.000
 MK-1-12               1   110.000
 MK-1-13               1   120.000
 MK-1-14               1   130.000
 MK-1-15               1   140.000
 MK-1-16               1   150.000
 MK-2-1                2     0.000
 MK-2-2                2    10.000
 MK-2-3                2    20.000
 MK-2-4                2    30.000
 MK-2-5                2    40.000
 MK-2-6                2    50.000
 MK-2-7                2    60.000
 MK-2-8                2    70.000
 MK-2-9                2    80.000
 MK-2-10               2    90.000
 MK-2-11               2   100.000
 MK-2-12               2   110.000
 MK-2-13               2   120.000
 MK-2-14               2   130.000
 MK-2-15               2   140.000
 MK-2-16               2   150.000
 MK-3-1                3     0.000
 MK-3-2                3    10.000
 MK-3-3                3    20.000
 MK-3-4                3    30.000
 MK-3-5                3    40.000
 MK-3-6                3    50.000
 MK-3-7                3    60.000
 MK-3-8                3    70.000
 MK-3-9                3    80.000
 MK-3-10               3    90.000
 MK-3-11               3   100.000
 MK-3-12               3   110.000
 MK-3-13               3   120.000
 MK-3-14               3   130.000
 MK-3-15               3   140.000
 MK-3-16               3   150.000
 MK-4-1                4     0.000
 MK-4-2                4    10.000
 MK-4-3                4    20.000
 MK-4-4                4    30.000
 MK-4-5                4    40.000
 MK-4-6                4    50.000
 MK-4-7                4    60.000
 MK-4-8                4    70.000
 MK-4-9                4    80.000
 MK-4-10               4    90.000
 MK-4-11               4   100.000
 MK-4-12               4   110.000
 MK-4-13               4   120.000
 MK-4-14               4   130.000
 MK-4-15               4   140.000
 MK-4-16               4   150.000
 MK-5-1                5     0.000
 MK-5-2                5    10.000
 MK-5-3                5    20.000
 MK-5-4                5    30.000
 MK-5-5                5    40.000
 MK-5-6                5    50.000
 MK-5-7                5    60.000
 MK-5-8                5    70.000
 MK-5-9                5    80.000
 MK-5-10               5    90.000
 MK-5-11               5   100.000
 MK-5-12               5   110.000
 MK-5-13               5   120.000
 MK-5-14               5   130.000
 MK-5-15               5   140.000
 MK-5-16               5   150.000
 MK-6-1                6     0.000
 MK-6-2                6    10.000
 MK-6-3                6    20.000
 MK-6-4                6    30.000
 MK-6-5                6    40.000
 MK-6-6                6    50.000
 MK-6-7                6    60.000
 MK-6-8                6    70.000
 MK-6-9                6    80.000
 MK-6-10               6    90.000
 MK-6-11               6   100.000
 MK-6-12               6   110.000
 MK-6-13               6   120.000
 MK-6-14               6   130.000
 MK-6-15               6   140.000
 MK-6-16               6   150.000
!*********************************** Marker Types ********************************************************************
!Co-dominant marker: When heterozygote F1 is present, P1 is coded as 2, F1 is coded as 1, and P2 is coded as 0; Otherwise, P1 is coded as 2, and P2 is coded as 0. 
!Dominant marker: When heterozygote F1 is present, P1 and F1 are coded as 12, and P2 is coded as 0; Otherwise, P1 is coded as 2, and P2 is coded as 0.  
!Recessive markers: When heterozygote F1 is present, P1 is coded as 2, and F1 and P2 are coded as 10; Otherwise, P1 is coded as 2, and P2 is coded as 0. 
!Missing marker is coded as -1. 
 MK-1-1                 1   1   1   0   1   1   0   0   1   1   1   1   2   1   1   2   0   0   0   0   2   1   1   0   2   0   1   2   1   1   2   1   2   0   0   1   1   1   2   1   2   2   0   1   0   2   1   2   1   0   1   2   1   1   1   1   1   1   1   0   1   0   1   1   1   1   0   1   2   0   1   1   2   2   1   1   1   0   0   2   1   1   2   2   0   1   1   0   1   1   1   1   2   2   1   0   1   2   2   1   1   1   1   1   2   1   1   1   1   0   2   2   2   2   2   0   1   1   1   1   2   2   1   0   2   1   1   0   2   1   0   1   1   1   2   1   0   1   0   1   1   2   1   0   0   0   1   1   0   1   2   2   1   2   1   2   2   1   1   0   0   2   1   2   0   1   1   1   1   0   1   1   0   0   1   0   0   0   1   2   1   2   1   1   1   1   0   2   0   0   1   1   1   0   1   1   1   1   1   0
 MK-1-2                 1   1   1   0   1   1   0   1   1   1   1   1   1   1   1   2   0   0   1   0   2   1   1   0   2   0   1   2   1   1   1   1   2   1   1   1   2   1   1   1   2   1   0   1   1   2   1   2   1   0   1   2   1   1   1   1   1   1   1   0   1   0   0   1   1   1   1   1   2   0   1   2   1   2   1   1   1   1   0   2   2   1   1   2   0   1   1   1   1   1   0   1   1   2   1   0   1   1   2   1   1   1   1   1   2   1   1   0   1   0   2   2   2   2   1   1   1   1   1   1   2   2   1   0   2   1   0   0   2   1   0   1   1   1   2   1   0   1   1   0   1   2   0   0   0   0   0   1   0   1   2   2   1   2   1   2   2   1   1   0   0   2   1   2   1   1   1   1   1   0   1   1   0   0   1   1   0   1   2   2   2   2   1   2   1   1   0   2   0   0   1   2   1   0   1   1   1   1   1   0
 MK-1-3                 1   2   1   0   0   1   0   0   1   1   1   1   1   1   1   2   0   0   1   0   2   1   1   0   2   1   1   2   1   0   1   1   2   1   1   1   2   1   1   1   1   1   0   1   1   2   0   2   1   0   1   2   1   1   1   0   1   1   1   0   2   0   1   1   1   1   1   1   2   0   1   2   1   2   1   1   1   0   0   2   2   1   1   2   0   1   1   0   1   2   0   1   1   2   0   0   2   1   2   1   1   1   1   2   1   1   1   0   1   0   2   2   2   1   1   0   1   0   1   1   2   1   1   0   2   1   0   0   2   2   0   1   0   0   2   1   0   1   0   0   1   2   1   0   0   1   0   2   0   1   2   2   1   2   1   1   2   1   1   0   0   2   1   2   1   1   1   1   1   0   1   1   0   0   1   0   1   1   2   2   2   2   1   1   1   1   1   1   0   0   1   2   1   0   1   0   2   1   1   0
 MK-1-4                 1   2   1   0   1   1   0   0   1   1   1   1   1   1   0   2   0   1   1   0   1   1   1   1   1   2   1   2   1   0   0   1   2   1   1   1   2   1   0   1   1   1   0   1   1   2   0   2   1   0   1   2   1   1   1   1   1   1   1   0   2   0   1   1   1   2   1   1   2   0   2   2   1   2   2   1   1   1   0   2   2   1   1   2   1   1   2   0   1   1   2   1   1   1   0   0   2   1   2   1   0   2   2   1   0   1   1   0   1   0   2   2   2   1   1   1   1   0   2   1   2   1   1   1   1   1   1   0   2   2   1   1   0   0   2   1   0   0   0   0   1   2   1   0   0   1   0   2   0   1   2   2   1   2   1   2   2   1   1   1   0   2   1   2   1   1   1   1   1   0   1   1   1   0   1   0   1   1   2   2   1   2   1   2   1   1   1   1   0   0   1   2   1   2   1   0   2   1   0   0
 MK-1-5                 1   2   1   0   1   1   0   0   1   1   1   1   1   1   0   2   0   1   1   0   1   1   1   1   1   2   1   2   1   0   0   1   2   1   1   1   1   1   1   1   1   1   1   1   1   2   0   2   0   0   1   2   1   1   1   2   1   1   0   0   1   1   1   1   2   2   1   1   2   0   1   2   1   2   2   2   1   1   1   2   2   1   1   2   1   1   1   0   1   1   2   1   1   1   0   0   2   1   2   1   0   2   2   1   1   1   1   0   1   0   2   2   1   1   1   1   1   0   2   0   2   1   1   1   1   1   1   0   1   2   1   1   0   1   2   1   0   0   0   0   1   2   1   1   0   1   1   2   0   1   1   1   1   2   1   2   2   1   1   1   0   2   2   2   1   1   1   0   1   0   1   0   1   0   1   0   1   1   2   2   2   2   1   2   1   1   1   1   0   0   1   1   1   2   1   0   1   1   0   0
 MK-1-6                 1   2   1   1   1   1   0   0   1   1   1   1   1   1   1   2   0   1   2   0   1   2   1   0   1   2   1   2   1   0   1   2   2   2   1   1   1   1   1   0   1   1   1   1   1   2   0   2   0   0   1   2   1   1   1   1   2   1   0   0   1   2   1   1   1   2   1   2   2   0   1   2   1   2   2   2   1   1   0   2   2   1   1   2   0   1   1   0   1   2   2   1   1   1   0   1   1   1   2   2   0   1   2   1   0   1   1   0   2   0   2   2   1   1   1   1   2   0   2   0   2   1   1   1   1   1   1   0   1   2   1   1   0   1   2   1   0   0   0   0   1   2   1   1   0   1   1   2   0   0   1   1   1   2   1   2   1   1   1   1   0   2   2   2   1   1   1   0   1   0   1   0   1   0   0   0   1   1   2   2   1   2   1   2   1   1   1   1   0   0   1   0   1   1   1   1   1   1   0   0
 MK-1-7                 1   2   1   1   1   1   0   1   1   1   1   1   1   1   1   2   0   1   2   0   1   2   1   0   1   2   1   2   1   0   1   2   2   2   1   1   1   1   1   0   1   2   1   0   1   2   0   2   0   0   1   2   1   1   1   1   2   2   1   0   1   2   1   1   1   1   1   2   2   0   1   2   1   2   2   1   1   2   0   2   2   2   1   1   0   1   2   0   1   2   2   1   1   1   0   1   1   1   2   2   0   1   2   1   0   1   1   1   2   0   2   2   1   1   0   1   2   0   2   0   2   1   1   1   2   1   2   0   1   1   1   1   1   1   2   1   1   2   0   0   1   2   1   1   1   1   1   2   1   0   1   1   1   2   1   2   1   1   1   1   0   2   2   2   1   1   1   1   1   0   1   0   1   0   0   1   1   1   2   2   1   2   1   2   1   1   1   1   0   0   1   1   1   1   1   1   1   1   0   1
 MK-1-8                 1   2   1   1   1   1   0   2   1   1   1   1   1   1   1   2   0   1   2   0   1   2   1   1   1   2   1   2   1   1   1   2   2   2   0   1   2   0   1   0   1   2   2   0   2   2   0   2   0   0   1   1   1   1   1   1   2   2   0   0   0   2   1   1   1   1   1   1   2   0   1   1   0   1   2   1   1   1   1   1   2   2   1   1   0   1   2   0   1   2   2   1   1   1   0   2   1   0   2   2   1   1   2   1   0   2   1   1   1   0   1   2   0   1   1   0   2   0   2   0   1   1   1   1   1   1   2   0   1   1   1   1   1   1   2   2   1   2   1   0   0   2   1   1   1   1   1   2   1   0   1   1   1   1   1   2   1   1   1   1   0   1   2   2   0   1   1   1   1   2   1   0   1   0   0   1   1   1   2   2   1   2   1   2   1   1   1   1   0   0   1   1   2   1   1   1   1   1   0   1
 MK-1-9                 1   1   1   1   1   0   0   2   1   1   0   1   1   1   1   2   0   1   2   0   1   2   1   1   1   2   1   2   1   1   0   2   2   2   1   1   1   0   1   0   1   1   1   0   1   2   0   2   0   0   1   1   1   1   1   1   2   2   0   1   1   2   1   1   1   1   1   1   1   0   1   0   0   1   2   1   1   2   1   1   2   2   1   0   0   1   2   0   1   2   2   1   1   1   0   2   1   0   2   2   1   1   2   1   0   2   1   0   1   0   1   2   0   2   1   0   2   1   1   0   1   0   1   1   1   1   2   0   1   1   1   1   1   1   2   1   1   2   1   0   0   2   1   2   2   1   0   1   1   0   2   1   1   1   1   2   1   1   1   1   0   1   2   2   0   0   2   1   2   2   2   0   1   0   0   1   1   1   2   2   1   2   2   1   1   1   0   1   0   0   1   1   1   1   2   1   1   1   0   2
 MK-1-10                1   1   2   1   1   0   0   2   1   1   0   1   1   1   1   2   1   0   2   0   2   2   1   1   2   2   1   2   1   2   0   1   2   2   1   1   1   0   1   0   1   1   1   1   0   1   1   2   0   0   1   1   1   1   1   1   2   1   1   1   1   2   1   1   1   1   1   1   1   1   1   0   0   0   2   1   2   2   2   1   2   2   1   0   0   2   1   0   1   2   1   1   0   1   0   2   1   1   2   2   0   1   2   1   0   1   1   0   1   0   1   2   0   2   1   1   2   2   1   1   1   0   1   1   1   1   1   0   1   2   1   1   1   1   1   1   1   2   1   1   0   1   0   2   1   1   0   2   1   0   1   0   1   1   1   2   1   1   1   1   0   1   2   2   0   0   2   1   2   2   2   0   1   1   1   1   1   1   2   2   1   2   2   1   1   1   0   1   0   1   1   1   1   1   0   1   1   1   1   2
 MK-1-11                1   1   2   1   1   1   0   2   2   1   0   1   1   1   1   1   0   1   2   0   2   2   1   0   2   1   1   1   1   2   0   1   2   2   1   1   2   0   1   0   1   1   1   1   0   0   0   2   1   0   1   1   1   1   1   1   2   1   1   1   1   2   2   1   1   1   1   1   1   1   1   0   0   0   2   0   2   2   2   2   2   1   1   1   1   2   1   0   1   2   1   2   0   0   0   2   1   1   2   2   0   1   0   1   0   1   1   0   1   0   1   2   0   2   1   2   2   1   1   0   1   0   0   1   1   1   1   0   2   2   1   1   1   1   1   1   2   2   1   1   1   1   0   2   1   1   1   2   0   0   1   0   0   1   1   1   0   1   1   1   0   1   2   2   0   0   2   1   1   1   2   1   1   1   1   1   1   1   1   2   1   2   2   1   1   1   0   1   0   1   0   1   2   1   0   1   1   1   1   2
 MK-1-12                1   2   2   1   1   1   0   1   2   1   1   1   1   1   1   1   0   1   1   0   2   2   1   0   2   1   1   0   1   2   0   1   2   2   1   1   2   1   1   0   1   0   2   1   0   1   0   2   1   0   1   1   1   1   0   1   2   1   1   1   2   2   2   1   1   1   1   1   1   0   1   0   0   0   2   0   2   1   2   2   2   0   1   1   1   2   1   0   1   2   1   2   0   0   0   2   1   1   2   2   0   1   0   1   1   1   1   0   1   0   1   2   0   2   1   2   2   1   1   1   0   0   0   1   1   2   0   0   2   2   1   1   1   2   1   1   2   2   1   0   1   1   0   2   1   1   1   1   0   0   1   0   0   1   1   1   0   1   0   0   0   1   1   2   1   0   2   1   1   1   2   1   1   1   1   1   1   1   2   0   1   2   2   1   1   1   0   1   0   1   0   1   2   2   1   1   1   0   1   2
 MK-1-13                2   2   2   1   1   1   0   2   2   1   1   1   1   1   0   1   0   1   1   0   2   0   1   0   2   1   0   1   1   2   0   1   2   2   1   1   1   1   1   0   1   0   2   1   0   1   0   2   1   0   1   1   1   1   0   1   2   1   1   1   2   2   2   0   1   1   1   2   1   0   0   0   1   0   2   0   1   1   2   2   2   0   1   2   0   1   1   0   1   2   1   2   0   0   0   2   1   1   1   1   0   1   0   1   1   1   1   0   0   0   0   2   1   2   1   2   2   1   1   1   0   0   0   1   1   2   0   0   2   2   1   1   1   2   1   1   1   1   2   0   1   1   0   2   1   0   1   1   0   0   1   0   0   1   2   1   0   0   0   0   0   1   1   2   1   0   2   2   2   1   1   1   1   1   2   1   1   2   2   0   1   2   2   0   1   1   0   1   0   0   1   1   1   2   1   1   1   0   1   2
 MK-1-14                2   2   1   1   1   1   0   2   2   1   1   1   1   2   0   1   0   2   1   0   2   0   1   0   2   1   1   0   1   2   1   1   2   2   1   1   1   1   1   0   1   0   2   2   0   1   0   2   1   0   1   1   1   0   1   2   2   1   1   1   2   2   2   1   1   2   1   2   1   0   0   1   1   0   2   0   1   1   2   2   2   0   1   2   0   1   1   0   1   2   1   2   2   0   0   2   2   1   1   1   0   1   0   1   1   1   1   0   0   0   0   2   2   2   1   1   2   1   1   1   0   0   0   1   1   2   1   0   2   1   1   1   1   2   1   1   1   1   2   1   1   1   0   2   1   0   1   1   1   1   1   1   0   1   1   1   0   0   0   0   1   1   1   2   1   0   2   2   2   2   2   1   1   1   2   1   1   2   2   0   1   2   2   0   0   1   0   1   0   1   1   1   1   2   1   0   1   0   1   2
 MK-1-15                2   1   1   1   1   1   1   2   2   1   1   0   1   2   0   1   0   2   1   1   2   0   0   0   1   1   1   0   1   2   1   1   1   2   1   1   0   0   2   1   1   0   2   2   1   1   0   2   1   0   2   1   1   0   1   2   2   0   1   1   1   1   2   1   1   2   1   2   0   0   0   1   2   0   2   0   1   1   2   2   2   0   1   1   0   1   1   0   2   2   1   2   2   1   0   2   1   1   1   1   0   1   0   1   2   1   1   0   0   1   1   2   2   2   1   1   2   1   1   1   0   1   0   1   0   2   1   1   1   1   1   1   1   1   1   1   1   1   2   0   1   1   0   2   1   0   1   1   1   1   1   2   0   1   1   1   0   0   0   0   1   1   1   2   1   0   2   1   2   1   2   1   1   1   2   1   1   2   2   0   1   2   2   1   0   1   0   1   0   0   0   1   0   1   0   0   1   0   1   2
 MK-1-16                2   2   1   2   1   1   1   2   1   1   1   0   1   2   0   1   0   2   1   1   1   0   1   0   1   1   1   1   1   2   1   1   0   2   1   1   0   0   1   0   1   1   2   2   1   1   0   2   1   1   2   1   2   0   1   1   2   0   1   1   1   1   2   1   1   2   1   1   0   0   1   1   2   0   2   0   1   1   1   1   2   0   1   1   0   1   1   0   2   1   1   2   2   0   0   2   1   1   1   1   0   0   1   1   2   0   1   0   0   1   1   2   2   1   1   1   2   1   1   1   0   2   0   1   0   2   1   1   1   1   1   2   2   1   1   2   1   1   1   0   1   1   0   2   1   0   1   1   1   1   1   2   0   1   1   1   0   0   0   0   1   1   2   2   1   0   1   1   2   0   2   1   2   2   2   1   1   2   2   1   1   1   2   1   0   1   0   1   0   1   1   1   0   1   0   0   1   0   1   2
 MK-2-1                 1   1   1   0   1   1   2   2   1   0   2   2   2   0   2   0   1   2   1   2   2   2   0   1   1   0   2   1   1   2   1   1   2   1   1   1   2   2   1   2   1   2   2   0   1   1   1   2   0   1   2   1   1   2   0   2   1   2   2   1   0   1   2   1   1   1   1   1   2   1   1   1   0   1   2   2   1   1   1   1   0   0   1   1   2   1   1   0   1   1   1   0   0   1   1   1   1   0   1   0   0   1   2   1   1   2   1   1   1   1   1   0   0   1   0   0   0   1   2   1   2   2   1   0   2   2   2   0   0   1   1   0   0   0   1   2   1   0   0   0   1   0   2   1   0   1   2   1   0   1   1   1   0   2   1   1   1   2   1   1   0   0   1   1   1   1   1   2   2   2   1   2   1   2   2   1   1   1   1   0   1   1   0   1   2   2   2   2   1   1   1   2   1   1   0   2   1   0   1   1
 MK-2-2                 2   0   2   0   1   1   2   2   1   0   2   2   2   0   2   1   1   2   1   2   2   2   0   1   1   1   2   1   1   1   1   1   2   1   1   1   2   1   2   2   1   2   2   0   1   1   1   2   0   1   2   1   1   1   0   2   1   1   2   1   0   1   2   1   1   1   1   1   2   1   1   1   0   1   2   2   1   1   2   1   0   0   2   1   2   1   1   0   1   1   1   1   0   1   1   1   1   0   1   0   0   1   2   1   1   2   1   1   1   1   2   0   1   2   0   0   0   0   2   1   2   2   1   0   2   2   2   0   0   1   0   0   0   0   2   2   2   0   0   0   1   0   2   1   0   1   2   0   1   1   2   1   0   1   1   1   1   1   2   0   0   0   1   1   1   1   1   1   2   2   1   2   1   2   2   0   1   1   1   0   1   1   0   1   1   2   2   2   2   1   1   2   0   1   1   2   1   0   1   1
 MK-2-3                 2   1   1   0   1   2   2   2   0   0   2   2   2   0   2   0   1   1   1   2   2   2   0   1   1   2   2   1   1   0   1   1   2   1   1   2   2   1   2   2   0   2   2   0   1   1   1   2   1   1   2   1   1   1   0   2   1   0   2   0   1   1   2   2   2   1   1   1   2   1   1   1   0   1   2   2   1   0   2   2   0   1   2   1   2   2   1   0   1   1   1   2   0   2   1   1   1   0   1   0   0   1   1   1   1   2   1   1   1   1   2   0   0   1   1   0   0   0   2   1   2   2   1   0   1   2   2   0   0   1   1   0   0   0   2   1   2   0   1   1   1   0   2   2   0   1   2   0   1   1   2   1   0   1   1   1   1   1   2   0   0   0   0   1   1   1   1   1   1   2   1   2   1   2   2   0   2   0   1   1   1   1   0   1   1   2   1   2   1   1   1   2   0   1   2   2   1   0   1   1
 MK-2-4                 2   1   2   0   1   2   2   2   0   0   2   2   2   0   1   0   1   0   1   2   2   2   0   1   1   1   2   1   1   0   1   0   1   1   1   2   1   1   1   2   0   2   1   0   1   1   1   2   1   2   1   2   1   1   0   1   0   0   2   0   1   2   2   1   2   1   1   1   2   1   1   0   0   1   2   1   1   0   2   2   0   1   2   1   2   2   1   0   1   0   1   1   0   2   1   1   2   1   0   0   0   1   1   0   1   2   1   1   1   1   2   0   0   1   2   1   0   0   2   1   2   2   1   1   1   2   2   0   1   1   1   0   0   1   2   2   1   0   1   2   1   0   2   2   1   2   2   0   1   1   2   2   1   1   2   1   1   1   2   0   0   1   0   1   1   1   1   1   0   2   1   2   1   2   2   1   2   0   1   2   1   1   0   0   1   2   1   2   1   2   1   2   0   2   2   2   2   0   1   1
 MK-2-5                 2   1   2   1   1   1   1   2   0   0   2   2   2   1   1   0   1   0   1   2   2   2   0   1   1   2   2   1   1   0   1   0   0   1   1   2   1   2   1   2   0   2   1   0   1   1   1   2   1   2   1   2   1   1   0   1   1   0   2   0   1   0   1   1   2   1   1   1   2   1   1   0   0   1   2   1   1   1   2   2   0   1   2   1   2   2   1   0   2   0   1   1   0   1   1   2   2   1   0   0   0   1   1   0   1   2   1   1   2   1   2   0   1   1   2   1   1   0   2   1   2   2   1   1   1   2   2   1   1   0   1   0   0   1   2   2   0   0   1   1   1   0   2   2   1   2   2   0   1   0   2   2   0   1   1   1   1   1   2   0   0   1   0   1   0   2   1   0   0   2   1   2   0   2   2   1   2   0   1   1   1   1   0   1   1   1   1   2   1   2   1   1   1   2   2   1   2   0   1   2
 MK-2-6                 2   1   2   1   2   1   1   2   0   0   2   2   2   1   1   1   1   0   1   2   2   2   0   2   1   2   2   1   1   0   1   0   0   1   1   2   1   2   1   2   0   1   1   0   1   2   1   2   1   2   1   2   1   1   0   1   1   0   2   0   1   0   1   1   2   1   1   1   2   1   1   0   0   1   2   1   2   2   2   1   1   1   2   1   2   2   0   0   2   0   1   1   0   1   2   2   2   1   0   0   0   0   1   0   1   2   1   1   2   1   2   0   1   0   2   1   1   0   2   1   2   2   1   0   1   2   2   1   1   0   2   0   0   1   2   2   0   0   2   1   1   1   2   2   1   2   1   0   1   0   2   1   1   1   1   1   1   1   2   0   0   1   0   1   0   1   1   0   0   1   1   2   0   2   2   1   1   0   1   1   0   1   1   1   1   1   1   2   1   1   2   1   1   2   2   1   2   0   1   2
 MK-2-7                 2   1   2   1   1   1   0   1   0   0   1   2   2   1   1   1   0   0   1   1   2   2   0   2   1   0   0   1   1   0   2   0   0   1   1   1   1   2   1   1   0   1   1   0   0   2   1   2   1   2   1   2   1   1   0   0   0   0   2   0   1   0   1   1   1   1   1   1   2   1   1   0   1   1   2   2   2   2   2   0   1   1   2   1   2   2   0   0   2   0   2   1   1   1   2   1   2   1   0   0   0   0   1   0   1   1   1   1   2   1   1   1   1   0   2   1   1   0   1   1   2   2   0   0   1   2   2   1   1   0   2   0   0   1   2   1   0   1   2   1   1   0   1   2   1   2   1   0   1   0   2   1   1   1   1   1   1   1   2   1   1   0   0   1   0   1   1   0   0   1   0   1   0   1   2   1   1   0   1   1   0   1   1   1   1   1   1   2   1   1   1   1   1   2   2   1   2   0   1   2
 MK-2-8                 2   1   1   1   1   1   0   1   0   0   1   2   2   1   1   1   0   0   1   1   1   2   1   1   2   0   1   1   1   0   2   0   0   1   1   1   1   1   1   1   0   1   1   0   0   1   1   2   1   2   1   2   1   1   0   0   0   0   1   0   1   0   0   1   1   1   2   2   2   1   1   0   1   1   2   2   2   2   2   1   2   1   2   2   2   2   0   1   2   2   2   1   1   1   2   0   2   2   0   0   0   0   1   0   1   1   1   1   2   1   2   1   1   0   2   1   1   0   1   2   2   2   0   0   1   2   2   1   2   0   1   0   1   0   1   1   0   1   2   1   2   0   1   2   1   2   1   0   2   1   2   1   1   1   0   1   1   1   2   1   1   0   0   1   0   1   1   0   0   1   0   1   0   1   1   0   0   1   1   1   0   1   1   1   1   2   0   2   1   1   1   1   1   2   2   1   2   0   1   2
 MK-2-9                 2   2   1   1   1   1   0   1   0   0   1   2   2   1   1   1   0   0   2   1   1   2   1   2   1   0   1   1   1   0   1   0   0   2   1   1   1   1   1   1   0   1   1   0   0   1   1   2   1   2   1   1   1   1   0   0   0   0   2   0   1   0   0   1   0   0   2   2   1   1   1   0   1   1   2   1   2   1   2   1   0   1   2   2   2   2   0   1   1   1   2   1   1   1   2   0   2   2   0   0   0   2   1   0   1   1   1   1   2   1   1   1   1   1   1   1   1   0   2   2   2   2   0   1   2   2   2   1   2   1   0   0   1   0   1   1   0   1   2   2   2   1   1   2   1   2   1   0   2   1   2   1   1   1   0   1   1   1   2   1   1   0   0   1   0   1   1   0   0   1   0   1   1   1   1   0   0   1   1   1   0   1   1   1   2   2   0   2   1   1   1   1   1   2   1   1   2   0   1   2
 MK-2-10                1   2   1   1   1   1   1   1   0   1   1   1   1   1   2   1   0   0   1   1   1   2   1   1   1   0   1   1   1   0   2   0   0   2   1   1   1   1   1   1   0   1   1   0   0   1   1   2   1   2   1   1   1   2   0   0   0   0   2   0   1   0   0   1   0   0   2   1   1   1   1   0   1   1   2   1   2   0   2   1   1   1   2   2   2   2   0   1   1   0   2   1   0   1   2   0   2   0   1   0   0   2   1   0   1   1   1   1   1   0   0   1   0   1   1   1   1   0   2   2   2   2   0   1   2   2   2   1   2   1   0   0   1   0   1   0   0   1   1   1   2   0   2   1   1   2   1   0   2   1   2   1   1   1   0   1   1   1   2   1   1   0   0   1   0   1   2   0   0   1   1   1   1   1   2   0   0   1   1   1   0   1   1   1   2   2   0   1   1   1   1   1   1   2   1   1   2   0   1   2
 MK-2-11                1   2   1   1   1   1   1   1   0   1   1   1   1   1   2   1   0   0   2   1   1   2   1   1   1   0   1   1   1   0   2   0   0   2   2   1   1   1   1   1   0   1   1   0   0   1   1   2   1   2   1   1   1   2   0   0   1   0   2   0   1   0   0   1   1   0   2   1   1   2   1   0   1   1   2   2   2   0   2   1   1   1   2   2   2   2   1   1   1   1   2   1   1   2   2   0   2   0   1   0   0   2   1   0   1   1   1   1   1   0   0   1   0   1   1   1   1   0   2   2   2   2   0   1   2   2   2   1   1   1   0   0   2   1   2   1   0   1   1   1   2   0   2   1   1   2   1   0   2   1   2   1   1   1   0   1   1   1   1   1   1   0   0   1   1   0   2   0   0   1   1   1   1   1   2   0   0   1   1   1   0   1   2   1   1   2   0   1   1   1   1   1   1   2   1   1   2   0   1   2
 MK-2-12                1   2   1   1   1   1   1   1   1   1   1   1   1   1   2   1   0   0   2   1   1   2   1   1   0   0   1   1   1   0   2   0   0   2   2   2   1   0   1   1   0   1   1   0   0   1   1   2   1   2   1   1   1   2   0   0   1   0   2   0   1   0   0   1   1   0   2   1   1   2   0   0   1   1   2   2   2   0   2   1   1   1   2   2   2   2   1   1   1   1   2   1   1   2   2   0   2   0   1   0   0   2   1   0   1   1   1   0   1   0   1   1   0   2   1   1   0   0   2   1   2   1   0   1   2   1   1   0   0   1   0   0   1   1   2   1   0   2   1   1   2   0   2   1   1   2   1   0   2   1   0   1   0   0   0   1   0   0   1   1   1   0   0   1   1   0   2   0   0   1   2   1   1   1   2   0   0   1   1   1   0   1   2   1   1   2   0   1   1   1   1   1   1   1   1   1   1   1   1   2
 MK-2-13                1   2   1   1   1   1   1   1   1   1   1   1   1   1   2   1   0   1   2   1   1   2   1   1   0   0   1   1   1   1   2   0   1   2   2   2   1   0   1   1   0   1   1   0   0   1   1   2   1   2   1   2   1   2   0   0   1   0   1   0   1   0   0   0   1   0   2   1   1   2   0   0   0   1   1   2   2   0   2   1   1   2   2   2   2   2   1   1   1   1   1   1   1   2   2   1   2   0   2   0   0   2   1   1   1   2   1   0   1   0   2   1   0   2   1   1   0   0   2   1   2   1   0   2   1   1   2   0   0   1   0   0   1   1   2   1   1   2   1   1   2   0   2   1   1   2   1   0   2   0   0   1   0   0   0   1   1   0   1   1   2   0   0   1   1   0   0   0   1   2   2   0   1   1   2   0   1   1   1   1   0   2   1   0   1   2   1   0   1   0   0   1   1   1   1   1   1   1   1   2
 MK-2-14                1   2   0   1   1   1   2   1   1   1   1   1   1   1   2   1   0   1   2   1   1   2   1   1   0   0   1   1   1   1   2   0   1   2   2   1   1   1   1   1   0   1   1   1   1   1   1   2   1   2   1   2   0   2   0   0   1   0   1   1   1   0   0   0   1   0   2   1   1   2   0   0   0   1   1   0   1   0   2   1   1   2   2   2   2   2   1   1   1   1   1   1   1   2   2   1   2   0   2   0   0   2   1   2   2   2   1   0   2   1   2   1   0   2   1   0   0   0   2   1   2   1   0   2   1   1   2   0   0   1   0   0   1   0   2   1   1   2   0   1   2   1   2   1   1   2   1   0   2   1   0   1   0   0   0   1   1   0   2   1   2   1   0   1   0   0   0   0   1   1   2   0   0   1   2   0   1   0   1   1   0   2   1   0   1   2   1   1   1   0   0   1   1   1   2   1   1   1   1   2
 MK-2-15                1   2   0   1   1   1   2   1   1   1   1   2   0   1   2   0   0   1   2   1   0   2   1   1   0   0   1   1   1   2   2   0   1   1   2   2   1   1   1   1   0   0   1   1   1   1   1   2   1   2   1   2   0   2   0   1   0   0   1   1   1   0   0   0   1   0   2   2   1   2   0   0   0   1   1   0   1   0   2   1   1   2   1   1   2   1   1   1   1   1   1   1   1   2   2   1   2   0   2   1   0   2   1   2   2   2   2   0   2   1   1   1   0   2   1   1   0   0   2   1   2   1   1   2   1   2   2   0   0   1   1   0   2   0   2   1   1   2   0   1   2   1   2   1   1   2   1   0   2   1   0   1   0   0   0   1   1   0   2   1   1   1   0   1   0   0   0   0   1   1   2   0   0   1   2   0   1   0   1   1   0   1   2   0   1   2   1   1   1   0   0   1   1   0   2   1   1   1   1   2
 MK-2-16                1   2   0   0   2   1   2   1   1   1   1   2   0   0   2   0   0   1   2   1   0   2   1   1   0   1   1   0   2   2   2   0   1   1   1   2   1   1   1   1   0   0   1   0   1   1   1   2   1   2   1   1   1   2   0   1   1   0   1   1   0   1   1   0   1   0   1   2   1   2   0   0   0   1   1   0   1   0   2   1   1   2   1   1   2   1   1   1   1   1   0   1   2   1   2   1   2   0   2   0   0   2   1   1   1   2   2   0   1   1   1   1   0   2   1   0   1   0   2   0   2   1   0   2   1   2   2   0   0   1   1   0   2   0   2   1   1   2   0   1   2   1   2   1   1   2   1   0   2   1   0   1   0   0   0   1   1   0   2   1   1   1   0   2   0   1   0   1   1   1   1   0   0   2   2   0   1   0   0   1   0   1   2   0   1   1   1   2   1   0   0   1   0   0   2   1   1   1   0   2
 MK-3-1                 0   0   2   0   1   2   1   1   1   1   1   0   0   1   2   1   1   2   1   0   1   2   2   1   1   1   0   1   1   1   1   1   2   1   2   2   0   1   2   1   1   1   2   2   1   0   2   2   1   0   0   2   1   1   0   1   0   1   0   1   0   0   1   1   2   0   1   1   1   0   0   0   0   1   1   0   1   1   1   2   1   1   1   1   2   0   1   1   0   2   2   1   2   2   1   0   1   1   2   1   1   1   2   0   1   0   0   1   2   0   1   1   1   0   1   2   2   1   1   2   0   1   1   0   1   1   1   1   1   2   0   1   2   0   1   1   0   1   1   1   2   1   2   2   1   2   1   1   2   1   0   1   1   0   0   1   1   1   2   2   2   1   1   0   1   2   2   2   2   1   2   0   2   0   2   2   1   0   1   1   0   0   2   1   1   0   2   0   1   1   1   1   0   1   2   0   1   1   1   0
 MK-3-2                 0   1   2   0   0   1   1   0   1   1   1   0   0   1   2   1   1   2   1   1   1   1   2   2   1   0   0   1   1   1   1   2   1   1   2   1   0   1   2   1   1   1   2   1   1   0   1   2   1   0   1   2   1   0   0   1   0   1   0   1   0   0   1   1   1   0   1   1   1   0   0   0   1   1   1   0   1   0   1   2   2   1   1   2   2   1   1   1   0   2   2   1   2   2   1   0   0   1   2   1   1   1   2   0   0   0   0   1   2   0   1   1   1   1   1   2   2   0   0   1   0   1   2   0   0   1   1   1   0   2   0   1   2   0   1   1   0   1   1   1   2   1   2   2   1   0   1   1   1   1   0   1   1   0   0   1   1   1   2   2   1   1   1   1   1   2   1   2   1   1   2   0   2   0   2   1   1   0   1   1   0   1   2   1   1   0   2   0   0   2   1   1   0   1   1   0   1   1   1   1
 MK-3-3                 0   1   2   0   0   1   1   0   1   1   2   0   0   1   2   1   1   2   1   1   1   1   2   2   1   0   1   1   1   1   1   2   1   1   2   1   0   0   2   1   1   0   2   1   1   0   2   2   1   0   2   2   1   0   0   1   0   1   0   1   0   0   2   1   2   0   1   2   1   0   0   0   1   1   1   0   1   0   1   1   1   1   1   1   1   0   1   1   0   2   2   1   2   2   0   0   0   0   2   1   1   0   2   0   1   1   0   2   2   1   1   2   1   1   1   2   2   0   0   2   0   1   2   0   0   1   1   0   0   1   0   1   1   0   2   1   0   1   1   1   1   2   1   0   2   0   1   1   1   1   0   1   1   2   0   1   1   1   2   1   1   1   1   1   1   2   1   1   1   1   2   0   2   0   2   1   2   0   1   1   1   1   1   1   1   0   2   0   0   2   1   1   1   1   1   0   1   1   1   0
 MK-3-4                 0   1   2   0   0   1   0   0   1   2   2   1   0   1   2   1   1   2   1   1   1   1   2   2   1   0   0   1   1   1   1   1   1   1   2   1   1   0   2   1   1   0   1   1   0   0   2   2   1   0   2   1   1   0   0   1   0   1   0   1   0   1   2   1   1   0   1   1   1   0   0   0   1   1   1   0   1   0   1   1   1   1   1   1   1   0   2   1   0   2   2   2   1   2   0   0   0   0   2   1   0   0   2   1   1   2   0   2   1   1   1   2   1   1   1   2   2   1   0   1   0   1   2   0   1   1   1   0   0   1   0   1   1   0   2   1   0   1   1   1   1   2   1   0   2   0   2   1   1   2   0   1   1   2   0   2   2   0   2   1   1   1   1   1   1   1   1   1   0   1   2   0   2   0   2   1   1   0   2   1   1   1   1   1   1   0   2   0   0   2   1   0   1   1   0   0   2   1   1   0
 MK-3-5                 0   1   1   0   0   1   0   0   1   2   2   1   0   1   2   1   1   2   1   1   1   1   2   2   1   0   0   1   1   1   2   1   2   0   2   1   2   0   2   1   1   0   1   1   1   1   2   2   2   0   2   1   1   0   0   1   1   1   0   1   1   1   2   1   0   0   1   2   1   0   0   0   1   1   1   0   1   0   1   1   1   1   1   1   1   0   2   1   0   1   2   2   0   1   0   0   0   0   2   0   1   0   2   1   1   2   1   2   1   1   2   2   1   1   1   2   2   1   0   1   0   1   1   1   0   1   1   0   1   1   0   2   1   1   2   0   0   1   1   1   1   2   2   0   1   0   2   1   1   2   1   1   1   1   1   2   1   0   2   1   1   1   1   1   1   1   1   1   0   1   2   1   2   0   2   1   1   0   2   2   1   1   1   1   0   1   2   1   0   2   1   1   1   1   0   0   2   1   1   0
 MK-3-6                 0   2   1   0   0   1   0   0   1   2   1   1   0   0   2   1   1   2   1   0   1   1   2   2   1   0   0   1   1   1   1   1   2   0   2   1   2   0   2   1   1   0   1   1   1   1   2   1   2   0   2   1   1   0   0   0   0   0   0   1   1   1   2   1   0   0   1   2   1   0   0   0   1   1   1   0   1   1   1   1   1   1   1   1   1   1   2   1   0   1   2   1   0   1   0   0   0   0   2   0   1   1   2   1   1   2   0   1   1   2   2   2   1   0   1   2   2   1   0   1   1   1   1   1   0   1   1   1   2   1   0   2   2   1   2   0   0   1   1   1   1   2   2   0   1   0   2   1   1   1   0   0   0   1   1   2   0   0   2   1   1   1   1   1   1   1   1   0   0   1   2   1   2   0   2   1   1   0   2   0   1   1   1   1   0   0   2   1   1   2   1   1   2   1   0   0   2   1   0   0
 MK-3-7                 1   2   2   1   1   1   0   0   1   2   1   1   0   0   2   1   1   2   1   0   2   1   1   2   1   1   0   2   1   1   2   1   2   1   1   1   2   0   0   1   1   0   2   1   1   1   2   1   2   1   2   1   2   0   0   0   0   0   0   1   1   1   2   1   0   0   1   2   1   0   0   0   1   1   1   0   1   1   1   1   1   1   2   1   1   1   2   2   0   1   2   1   0   2   0   0   0   0   2   0   2   1   2   1   0   2   0   1   1   2   2   2   1   1   1   2   2   1   1   1   2   1   1   1   0   1   1   1   2   1   0   2   2   0   1   0   0   1   0   1   1   2   2   0   1   0   1   0   1   1   0   0   0   1   1   2   0   0   2   1   0   1   1   1   1   1   1   0   0   1   1   1   2   1   2   1   1   0   1   0   1   1   0   1   0   0   2   1   1   2   1   1   2   1   0   1   2   1   0   0
 MK-3-8                 2   2   2   1   1   0   0   0   1   1   1   1   0   0   2   1   1   2   1   0   2   1   0   2   1   1   0   2   1   1   1   0   2   1   1   1   2   0   0   1   1   1   2   1   1   0   2   1   2   1   2   1   2   0   0   1   0   0   0   1   2   1   2   1   0   0   1   2   0   0   0   0   1   1   1   0   1   1   1   2   1   1   2   1   2   1   2   2   0   1   2   1   0   2   0   0   0   0   2   0   1   1   1   1   0   2   0   1   1   1   2   2   1   1   1   1   2   0   2   1   2   2   1   1   0   1   2   1   2   1   0   2   2   0   0   0   0   1   0   1   1   2   1   0   1   0   1   0   2   1   0   0   0   1   1   2   0   0   1   1   0   1   1   1   1   1   1   0   0   1   2   1   2   1   2   1   1   0   0   1   1   1   0   1   0   1   2   1   1   2   0   1   2   1   0   1   2   1   0   0
 MK-3-9                 1   2   2   1   1   0   0   1   1   1   1   1   1   1   2   1   1   2   1   0   2   1   0   2   1   1   0   2   1   1   2   0   2   1   1   1   2   0   0   1   1   1   2   1   1   0   1   1   2   1   2   0   1   0   0   0   0   0   0   1   2   1   0   1   0   1   1   2   0   0   0   0   1   1   2   0   1   1   1   2   1   1   2   1   2   1   2   2   0   2   1   1   0   2   0   0   0   0   2   0   1   1   0   1   0   2   0   0   1   1   2   2   1   1   1   1   2   1   2   1   2   2   1   1   0   1   2   1   2   1   0   2   2   0   0   0   0   0   1   1   1   1   1   0   1   0   0   1   2   1   1   0   0   0   1   2   0   0   2   1   0   1   1   0   1   1   1   0   0   2   2   1   2   1   2   1   1   0   0   1   0   1   1   1   0   1   0   1   1   2   0   1   2   1   0   2   1   1   0   0
 MK-3-10                1   2   1   1   1   0   0   1   1   0   1   1   1   1   2   0   1   1   2   0   2   1   1   2   1   1   0   2   0   0   2   0   2   1   1   1   2   0   0   1   1   1   1   1   1   0   1   1   2   0   2   0   1   0   0   0   0   0   0   1   2   1   0   1   0   1   2   2   0   0   0   0   1   2   2   0   1   1   1   2   1   1   1   2   2   1   1   2   0   2   1   1   0   1   1   0   0   1   2   0   1   1   0   1   0   2   0   0   2   1   2   1   1   1   1   2   2   1   1   2   2   2   1   1   0   2   2   1   2   1   0   2   2   0   0   0   0   0   1   1   1   1   1   0   1   0   0   1   2   1   1   2   0   0   1   2   0   0   2   1   0   1   1   0   1   1   1   0   0   2   2   1   2   1   2   1   2   0   0   1   0   1   1   1   1   1   0   0   1   2   0   1   2   1   0   1   1   0   0   0
 MK-3-11                1   1   1   1   1   1   0   1   2   0   1   1   1   1   2   0   1   1   2   0   2   1   1   2   1   1   0   2   0   0   2   0   2   1   1   0   2   0   0   1   2   2   1   1   1   1   1   0   2   0   2   0   1   0   0   0   0   0   0   1   2   2   0   2   1   1   2   2   2   0   1   0   1   2   2   0   1   1   1   2   1   1   1   2   2   1   1   2   0   2   1   1   0   1   1   0   0   1   2   0   2   0   0   1   0   2   0   1   2   1   1   1   1   1   1   2   2   1   1   2   2   2   1   1   0   2   2   1   2   1   0   2   2   0   0   0   0   0   1   1   1   1   1   0   1   1   0   1   2   1   1   2   0   0   1   2   0   0   2   1   0   1   1   0   1   1   0   0   0   1   2   1   2   0   1   1   1   1   1   1   0   1   1   1   1   1   0   2   1   2   0   1   1   1   2   1   1   1   1   0
 MK-3-12                1   1   1   1   1   2   1   1   2   0   1   2   1   1   1   0   1   1   2   0   1   1   2   2   1   1   0   2   0   0   2   0   2   0   1   0   2   0   0   1   2   2   1   1   1   1   1   1   2   0   1   0   0   1   0   0   2   0   0   1   2   2   0   2   0   1   2   2   2   0   1   0   1   1   2   0   0   1   1   2   1   1   1   1   2   1   1   1   0   2   0   0   0   1   1   0   0   1   2   1   2   0   0   1   0   1   0   1   2   1   1   1   1   1   1   2   2   1   1   2   2   2   2   1   1   2   2   1   0   1   0   2   2   0   0   0   0   0   1   1   0   1   0   0   1   2   0   1   2   0   1   1   1   1   1   2   0   0   2   0   0   1   1   0   1   1   0   0   0   1   2   1   2   1   1   1   1   1   1   1   0   1   1   1   2   1   0   2   1   2   0   1   1   1   2   1   1   2   1   0
 MK-3-13                0   1   1   0   1   2   2   1   2   0   1   2   1   1   1   0   1   1   2   1   1   1   1   2   1   2   0   1   1   0   2   0   2   0   1   0   2   0   0   1   2   2   1   1   2   0   1   2   2   0   1   0   0   1   0   0   2   1   0   1   2   2   0   2   0   1   2   2   2   0   1   0   0   1   1   1   0   1   1   2   2   1   1   1   2   1   1   1   0   2   0   0   0   1   0   0   0   1   2   2   2   0   1   1   0   1   0   1   2   1   1   1   2   1   0   2   2   1   1   1   1   2   1   1   1   2   2   1   0   1   0   2   2   1   0   0   0   1   1   1   0   1   0   1   1   2   0   0   2   0   1   1   0   1   1   2   1   0   1   0   0   1   1   0   1   1   0   1   0   1   2   1   2   1   1   1   1   1   2   1   0   1   1   1   2   1   0   2   2   2   0   1   1   1   2   1   1   2   1   0
 MK-3-14                0   1   1   0   1   1   1   1   1   1   1   2   2   1   1   1   1   1   2   1   1   1   1   2   0   2   1   1   1   0   1   0   1   0   1   0   1   1   0   0   2   2   1   1   2   0   1   2   2   0   1   1   0   1   0   0   2   1   0   1   2   2   0   2   0   1   2   2   2   0   1   0   0   1   1   1   0   1   0   2   2   0   1   1   2   1   2   1   1   2   0   0   0   1   0   0   0   1   2   2   2   0   1   1   0   1   0   1   2   1   1   1   1   1   0   2   1   1   2   1   1   2   1   1   1   2   2   1   0   1   0   2   2   1   0   0   1   1   1   1   0   1   0   1   1   2   0   0   1   0   1   1   0   1   1   2   1   0   1   1   0   1   2   0   1   1   0   1   0   1   2   1   2   2   1   0   1   1   1   1   0   1   1   1   2   1   0   2   2   2   0   1   1   1   2   1   1   1   1   0
 MK-3-15                1   1   1   1   0   1   1   1   0   1   1   2   2   1   1   1   1   0   1   1   1   1   1   1   0   2   1   1   1   1   1   0   1   0   1   0   0   1   0   0   2   2   1   2   2   0   1   2   1   0   1   2   0   1   0   0   1   1   1   1   2   1   1   2   0   2   2   2   2   1   1   0   1   1   1   1   0   1   0   2   2   0   1   2   2   1   2   1   1   2   0   0   0   2   0   1   0   1   2   2   2   0   1   1   1   1   0   1   2   1   2   0   1   1   0   1   1   1   2   2   1   2   1   1   1   2   0   1   0   1   0   2   2   1   1   0   1   1   1   1   0   1   0   1   1   2   1   1   1   0   1   2   1   1   1   2   1   1   1   1   0   1   2   1   1   2   0   1   0   1   1   1   2   2   1   0   1   1   1   2   0   2   2   1   2   1   1   2   2   2   0   1   1   1   1   2   1   2   1   0
 MK-3-16                2   1   1   1   0   1   1   1   1   0   1   2   2   0   1   0   1   0   1   2   1   1   1   1   0   1   1   2   1   0   1   0   0   0   1   0   0   0   0   0   2   2   1   2   2   0   1   2   0   0   1   1   0   1   0   0   1   1   1   1   2   0   1   1   0   2   2   2   2   2   1   0   2   1   1   1   0   1   0   2   1   0   1   2   2   1   2   1   1   2   1   0   0   1   0   0   1   0   2   2   2   0   0   0   1   1   0   1   2   2   1   0   2   1   0   1   1   0   2   1   1   2   0   1   0   2   0   1   0   1   0   2   2   1   1   1   1   1   1   0   0   1   1   1   1   2   1   1   1   0   1   2   2   1   1   2   2   1   1   1   0   1   2   1   0   2   0   1   0   0   0   1   2   2   1   0   0   1   1   2   0   1   1   0   2   0   1   2   1   2   0   1   1   1   1   2   1   1   1   0
 MK-4-1                 1   1   1   1   2   2   0   0   1   1   2   0   0   0   2   1   1   1   1   2   1   2   2   1   1   2   2   0   2   2   2   1   1   2   1   2   2   1   1   2   1   2   0   1   1   0   1   1   2   0   1   1   2   1   1   2   0   0   2   0   0   2   0   0   1   0   0   0   1   1   1   2   0   1   1   1   0   2   1   1   0   0   1   1   1   0   1   1   2   1   1   2   1   0   1   1   0   1   2   1   1   1   1   2   1   1   2   0   1   0   1   1   0   2   1   0   0   1   0   2   2   1   2   1   1   1   0   0   1   1   1   2   2   0   1   0   1   2   2   1   1   1   0   0   0   2   1   1   1   2   1   0   2   1   0   1   1   2   2   1   1   2   1   1   2   1   1   1   1   1   2   1   2   1   1   1   0   2   2   1   1   2   1   1   1   0   2   0   1   0   0   1   0   1   2   1   0   2   0   2
 MK-4-2                 1   1   1   1   2   2   0   0   1   1   2   0   0   1   2   2   1   1   1   2   1   2   2   1   1   2   2   0   1   2   2   1   1   2   1   2   1   1   1   2   1   2   1   0   1   0   2   1   2   0   1   1   2   0   1   1   0   0   2   0   0   1   0   0   1   0   0   1   1   1   1   2   0   1   1   1   0   1   1   0   0   0   1   1   1   0   1   0   2   0   1   2   1   1   1   0   1   2   2   1   1   1   0   1   1   1   1   0   1   0   1   1   0   2   2   0   0   1   1   2   1   1   2   0   1   1   0   0   1   1   1   2   2   1   1   0   1   1   2   0   1   1   0   0   0   2   1   1   1   2   1   0   1   1   0   2   1   2   2   1   1   2   1   2   2   1   1   1   2   1   2   1   2   1   1   1   0   2   1   1   1   1   1   2   1   0   1   0   1   0   0   1   0   1   2   1   0   2   0   1
 MK-4-3                 1   1   1   1   2   2   0   0   1   1   2   0   1   1   2   2   1   1   1   2   1   1   2   1   2   2   1   0   1   1   2   1   1   2   1   1   1   1   1   1   1   2   1   0   1   0   2   2   2   0   1   2   2   0   1   1   0   1   2   0   1   1   0   1   1   0   0   1   1   1   1   2   0   0   1   1   0   1   1   0   1   1   1   1   1   1   1   0   1   0   1   2   1   1   2   0   0   1   2   1   1   1   0   1   1   1   1   0   1   0   1   1   1   2   2   0   0   1   1   2   1   1   2   0   1   1   0   0   1   1   1   2   2   2   1   0   2   1   1   0   1   1   0   0   1   1   1   1   0   2   1   0   1   1   1   2   1   1   1   1   1   2   1   2   0   1   2   1   2   1   2   1   2   1   1   1   0   2   1   1   1   1   1   2   1   0   2   0   1   0   0   1   0   1   2   1   0   1   1   1
 MK-4-4                 1   1   0   1   2   2   0   2   1   1   2   0   1   1   2   2   1   1   1   2   1   1   2   1   2   2   1   0   1   1   1   1   1   2   1   1   1   1   1   1   1   2   1   0   1   0   2   1   2   1   1   2   2   0   1   0   0   1   2   0   1   1   1   1   1   0   0   1   1   1   1   2   0   0   1   1   0   1   1   0   1   1   1   1   0   1   0   0   0   0   1   1   1   1   2   0   0   1   1   1   1   1   0   1   1   1   1   0   1   0   1   1   2   2   2   0   0   1   1   2   1   1   1   1   0   1   0   0   1   1   1   2   2   2   1   0   1   1   1   0   1   2   0   0   2   1   1   1   0   2   1   0   1   0   1   2   1   1   2   1   1   2   2   1   0   1   2   1   2   1   2   1   2   1   1   0   0   2   1   1   0   1   1   2   1   0   1   1   1   1   0   1   0   0   2   1   0   1   0   2
 MK-4-5                 1   0   0   1   2   1   0   2   1   1   2   0   1   0   2   2   1   1   1   1   0   1   2   1   2   2   1   0   1   0   1   1   1   2   1   1   1   1   1   0   1   2   1   0   1   0   2   1   2   1   1   2   2   0   1   0   0   1   1   0   1   1   1   1   1   0   0   1   1   1   1   2   0   0   1   1   0   1   1   0   1   1   1   1   0   1   0   0   0   0   1   0   1   1   2   0   1   1   1   1   1   1   0   1   1   1   1   0   1   1   1   2   2   1   1   0   1   1   1   2   1   1   1   1   0   1   1   0   1   1   1   2   2   2   0   1   0   1   1   0   1   2   0   0   2   1   1   1   0   2   1   0   1   0   1   1   1   1   2   1   1   2   2   1   0   1   2   2   2   1   2   1   2   1   1   0   0   2   1   2   0   1   1   2   2   0   1   1   1   1   0   1   1   0   1   1   0   1   0   2
 MK-4-6                 2   1   0   1   1   1   0   2   0   1   2   0   1   0   2   2   1   1   0   1   0   1   2   1   2   1   1   0   1   0   1   1   1   2   1   1   1   1   2   0   2   2   1   0   1   1   2   2   2   1   0   2   2   0   1   1   0   1   1   0   1   1   1   2   0   0   0   0   1   1   1   2   0   1   1   1   0   1   1   1   1   1   1   1   0   1   0   0   0   0   1   1   1   0   2   1   1   1   1   1   2   1   0   1   1   1   1   0   1   1   1   2   2   0   1   0   1   1   1   2   0   1   2   1   0   1   1   0   1   1   1   2   1   2   0   1   1   1   1   0   2   2   0   0   2   1   0   0   0   2   1   0   1   0   1   1   1   2   2   1   1   1   2   1   0   1   2   2   2   1   2   1   2   1   1   1   0   1   1   2   0   1   1   2   2   0   0   1   1   1   0   1   0   0   2   2   1   1   0   1
 MK-4-7                 2   1   1   1   1   1   0   2   0   1   2   0   1   0   1   2   1   1   0   1   0   1   2   1   2   1   1   0   1   0   1   1   1   2   1   1   1   1   2   0   2   2   1   1   1   1   2   2   2   1   0   2   2   1   1   1   0   1   0   0   1   1   1   2   0   0   0   0   0   1   1   2   1   1   1   1   1   1   2   1   1   1   1   1   0   1   0   2   0   0   1   1   1   0   2   1   1   1   1   1   2   1   0   1   1   1   1   0   1   1   1   1   2   0   1   0   1   1   1   2   0   1   2   1   0   1   1   0   1   1   1   1   1   2   0   1   1   1   1   0   1   2   0   0   2   1   0   0   1   2   1   0   1   0   1   1   1   2   2   1   0   1   2   1   0   1   2   2   2   1   2   1   2   1   1   1   0   1   0   2   0   0   1   2   1   0   0   1   0   1   1   1   0   0   2   2   1   1   0   1
 MK-4-8                 2   1   1   0   1   1   0   1   0   2   2   0   1   0   1   1   1   1   1   1   1   1   2   1   2   1   1   0   1   0   0   1   1   2   1   1   0   1   2   0   2   1   1   1   1   1   2   2   2   1   0   2   2   1   2   0   0   1   0   0   1   1   1   2   0   0   1   0   0   1   1   2   1   0   1   1   0   1   1   1   1   1   1   1   0   1   0   1   0   0   1   1   1   0   2   1   0   1   1   1   2   0   1   1   1   0   1   0   1   1   1   1   2   0   1   0   1   1   2   1   0   1   2   1   0   1   2   0   1   1   1   1   1   2   0   1   1   1   1   1   2   1   0   1   2   2   1   1   1   2   1   0   2   0   2   1   2   2   2   1   0   2   2   1   0   1   2   1   2   1   1   1   2   2   1   2   1   0   0   2   0   0   1   2   2   0   0   1   0   1   1   2   0   0   2   2   1   1   0   1
 MK-4-9                 2   1   1   0   1   1   0   1   0   2   2   0   1   0   1   1   1   1   0   1   1   1   2   1   2   0   1   0   1   0   0   2   1   2   1   1   0   1   2   0   2   2   1   1   1   1   1   2   2   2   0   2   1   0   2   0   0   1   0   0   1   1   1   2   0   0   0   0   0   1   1   2   1   0   0   1   1   1   1   1   2   1   1   1   0   2   0   1   0   1   1   1   1   0   2   1   0   0   1   1   2   0   1   1   1   0   1   0   1   1   1   1   1   0   1   0   1   1   2   1   1   1   2   1   0   0   2   0   1   1   1   1   0   2   1   1   0   1   1   1   2   2   0   1   2   1   1   1   0   1   1   0   2   0   2   1   1   2   2   1   0   1   2   2   0   1   2   1   2   0   1   1   2   2   2   2   1   0   0   2   0   1   1   1   2   0   0   1   0   1   1   2   0   0   0   2   1   1   0   1
 MK-4-10                2   1   1   1   1   2   0   1   0   1   2   0   1   1   1   2   1   1   0   1   1   0   2   1   2   0   1   0   1   0   0   2   1   2   2   0   0   1   2   0   2   1   1   1   1   1   1   1   2   2   0   1   1   1   1   0   0   1   1   0   1   1   1   2   0   0   0   0   1   0   1   2   1   0   0   1   1   2   1   1   2   1   1   1   0   2   0   1   0   1   1   1   1   0   2   1   1   0   1   2   2   1   2   1   1   0   0   0   1   1   1   1   1   0   1   0   1   1   2   1   1   1   2   0   0   0   2   0   0   1   1   1   0   2   1   1   0   1   1   1   2   2   0   1   2   1   1   1   0   1   1   0   2   0   2   1   1   1   2   1   1   1   2   2   0   1   2   1   2   0   1   1   2   2   1   2   1   0   0   2   0   1   1   1   2   1   0   1   0   1   1   2   0   0   0   2   1   1   0   2
 MK-4-11                2   1   1   1   1   2   0   1   0   1   2   0   1   1   1   2   1   2   1   1   1   0   2   1   2   1   2   0   1   0   0   2   0   2   2   1   1   1   2   0   2   1   1   1   1   2   1   1   2   2   0   1   1   1   1   0   1   1   1   0   1   1   1   1   0   0   1   1   1   0   1   2   1   0   0   0   1   2   1   1   2   1   1   1   0   2   0   1   0   0   1   1   0   0   2   1   1   0   1   2   1   2   2   2   1   0   0   0   1   1   1   1   0   0   1   0   0   1   2   1   1   0   2   0   0   0   2   0   0   2   1   1   0   2   2   1   0   1   1   1   2   2   0   1   2   0   1   1   0   1   1   0   2   1   2   1   1   1   2   1   1   1   2   2   0   1   1   1   2   0   1   1   1   2   1   2   1   0   1   2   1   1   1   1   2   1   1   1   0   1   1   2   0   0   0   2   1   0   0   2
 MK-4-12                2   1   1   1   1   2   0   1   0   1   2   0   1   2   1   2   1   2   1   2   0   0   1   2   2   1   2   0   1   0   0   2   0   1   2   2   1   1   2   0   1   1   1   1   1   2   0   1   2   2   0   0   2   1   1   0   1   2   0   0   1   1   1   1   0   0   1   1   1   0   1   2   1   0   0   0   1   2   1   1   1   1   0   1   0   1   0   1   0   0   1   1   0   1   2   0   1   0   0   2   1   2   2   2   1   0   0   0   1   1   1   1   0   0   1   0   0   2   2   1   1   0   2   1   0   1   2   1   1   2   1   1   0   2   2   1   0   1   2   1   2   1   0   0   2   0   1   1   0   1   0   0   2   1   1   1   1   1   2   1   1   2   2   2   1   1   1   1   2   0   1   1   1   2   1   2   1   0   1   2   1   1   1   0   1   1   2   1   1   1   1   1   0   0   0   2   1   0   0   2
 MK-4-13                2   0   1   1   1   2   0   2   1   0   2   0   1   2   1   1   1   2   0   2   1   1   1   1   2   2   1   1   1   1   0   2   0   1   2   2   1   1   2   1   1   1   1   1   1   2   0   1   2   2   0   0   1   1   1   0   1   1   1   0   1   1   1   1   0   0   1   1   0   0   1   2   1   0   0   0   2   1   1   0   1   1   0   1   1   1   0   2   0   0   2   0   0   1   2   0   1   0   0   2   1   2   1   2   1   0   0   0   1   1   1   2   1   0   1   0   0   2   2   1   1   0   1   1   0   1   2   1   1   2   2   1   0   2   1   1   0   1   1   1   1   1   0   0   1   1   0   1   0   1   1   0   1   1   1   1   1   2   2   1   1   2   2   1   1   1   0   1   2   0   0   1   0   2   1   2   1   0   0   2   1   1   2   0   1   1   2   0   1   1   1   1   0   0   0   2   1   0   0   1
 MK-4-14                2   0   1   1   1   2   0   2   1   1   2   1   1   1   2   2   0   1   0   2   1   1   1   0   2   2   1   2   1   1   0   2   1   1   2   2   1   0   1   0   1   1   1   1   1   1   0   1   2   2   0   0   0   1   1   0   1   1   1   0   2   1   1   1   1   0   2   1   0   0   1   2   0   0   1   1   1   0   1   1   1   1   0   1   1   0   0   2   0   0   1   0   0   1   2   0   1   0   0   2   1   2   1   2   1   0   0   0   2   1   1   1   0   0   1   0   0   2   2   1   1   0   1   1   0   1   2   1   1   2   2   1   0   1   1   1   0   1   1   1   1   1   0   0   0   1   0   1   0   1   1   1   1   1   1   1   1   2   2   0   1   2   2   1   1   2   0   1   1   0   0   1   0   2   2   2   1   0   1   2   2   1   2   0   0   1   2   0   1   1   1   1   0   0   0   2   1   0   0   1
 MK-4-15                2   0   1   1   1   2   1   2   1   1   2   1   1   1   2   2   1   1   0   2   1   1   1   0   2   2   1   2   1   1   0   2   1   1   2   2   1   0   1   0   1   2   1   1   1   1   0   1   1   1   0   0   0   2   1   0   1   1   1   0   2   1   1   1   1   0   2   1   0   2   2   1   0   0   1   1   1   0   0   1   1   1   0   0   2   0   0   2   1   0   1   0   1   2   2   0   1   0   0   1   1   1   2   2   1   1   0   1   2   1   1   2   0   1   2   0   0   2   2   1   1   1   2   1   0   1   2   1   1   2   2   1   0   2   1   1   0   1   1   1   1   1   0   0   0   1   0   1   0   1   2   1   1   1   1   2   1   2   2   0   1   2   2   1   1   2   0   1   1   0   0   1   1   1   2   2   1   1   1   1   2   2   0   0   0   1   2   0   1   1   1   1   0   0   0   2   1   0   0   0
 MK-4-16                2   2   1   1   1   2   1   1   0   1   2   1   1   1   1   2   1   1   0   1   1   1   1   0   1   1   1   2   1   1   0   1   1   1   1   2   1   0   2   0   1   2   1   1   1   1   0   0   1   1   0   0   0   2   1   0   1   1   1   0   2   1   1   1   1   0   1   1   0   2   2   2   0   0   1   1   1   0   0   1   2   1   0   1   2   0   0   2   1   1   1   0   1   2   2   0   1   0   0   1   1   1   2   2   1   1   0   1   2   1   1   2   0   1   2   0   1   2   1   1   1   1   2   1   0   1   2   1   1   2   1   2   0   2   1   1   0   1   1   1   1   2   0   0   0   1   0   1   1   1   2   1   1   1   1   2   1   2   2   0   2   2   2   1   1   2   0   1   1   0   0   1   1   1   2   2   1   1   1   1   2   2   0   1   0   1   2   0   1   1   1   1   0   0   0   2   1   0   0   0
 MK-5-1                 1   2   1   1   2   1   0   0   2   2   0   2   2   2   0   1   1   2   1   1   0   2   2   2   1   1   1   2   1   1   1   0   1   1   0   2   0   0   1   0   0   0   2   2   0   1   1   2   2   1   1   1   1   1   0   2   2   2   1   2   0   2   1   2   1   1   1   0   0   2   2   0   1   2   1   1   1   0   2   1   1   2   2   0   2   1   2   1   1   1   2   1   1   2   2   1   1   1   2   2   0   2   1   0   0   2   1   0   2   1   1   1   0   0   0   2   0   1   1   1   0   1   2   1   2   1   1   1   0   1   1   1   2   1   1   2   1   1   1   0   2   1   0   2   0   2   0   0   1   0   2   2   2   1   1   1   1   1   2   1   1   1   1   0   0   1   2   1   1   1   2   0   1   0   1   1   0   1   2   0   1   1   2   1   2   2   1   1   2   1   2   2   1   0   0   1   1   1   1   0
 MK-5-2                 2   2   1   1   2   1   0   0   2   1   0   2   2   2   0   1   1   2   1   2   0   2   2   2   2   1   1   2   1   1   1   0   1   1   1   2   0   0   1   0   0   0   2   2   0   1   1   2   2   1   1   1   1   1   0   2   1   2   1   2   1   1   1   2   0   1   1   1   0   2   2   0   1   2   0   1   1   1   2   1   1   1   2   0   1   1   2   1   1   1   2   2   0   2   1   1   1   1   2   1   1   2   1   0   0   2   1   0   0   0   0   1   0   0   0   2   0   1   1   2   1   1   2   1   2   2   1   0   1   1   0   1   2   1   1   2   1   1   2   0   2   1   0   2   0   2   0   0   1   0   2   2   2   0   1   1   1   1   2   1   1   1   1   0   0   1   2   1   1   1   2   0   1   0   1   1   0   1   2   0   1   1   2   1   2   2   1   1   2   1   2   2   1   0   0   1   1   1   1   1
 MK-5-3                 2   2   1   2   2   1   0   0   2   2   1   1   2   2   0   1   1   2   1   2   0   2   2   2   2   1   1   2   0   1   1   0   2   0   1   2   0   0   1   0   0   0   2   2   1   1   1   2   1   1   1   1   1   1   0   2   1   2   1   2   1   1   1   1   1   1   1   1   0   2   0   1   0   2   0   1   1   1   2   1   1   1   2   0   2   1   0   1   1   1   2   2   0   2   1   0   0   2   2   1   1   2   1   0   0   2   1   0   0   0   0   0   0   0   1   2   0   1   1   2   1   2   2   1   2   2   1   0   2   1   1   1   1   2   1   2   1   1   2   1   2   1   0   2   0   1   0   0   1   0   2   2   2   0   1   1   1   1   2   1   1   1   0   0   0   0   2   1   1   1   2   0   1   0   0   1   0   1   2   0   1   1   2   1   2   2   2   1   2   1   2   1   2   1   0   1   2   1   2   1
 MK-5-4                 2   2   1   2   2   1   0   0   2   2   0   1   2   1   0   1   2   2   1   2   0   2   2   2   2   1   0   2   1   1   1   0   1   0   1   2   0   0   0   0   0   0   2   2   1   1   0   2   1   0   2   0   1   1   1   2   1   2   1   2   1   0   2   1   1   1   1   1   0   2   0   1   0   2   1   1   1   1   2   1   1   2   2   1   2   1   0   1   1   1   2   2   1   2   1   0   1   2   2   1   1   2   1   1   0   2   1   0   0   0   1   0   0   0   1   2   0   1   1   2   1   2   2   2   2   1   1   0   1   0   1   1   1   2   1   1   1   1   2   1   2   1   0   1   1   2   0   0   1   0   1   2   2   0   0   1   1   1   1   1   1   1   0   0   0   0   2   1   1   0   2   0   1   0   1   1   0   1   2   0   1   1   1   1   2   2   2   1   2   1   2   1   2   1   0   1   1   1   2   0
 MK-5-5                 2   2   1   2   2   1   0   0   2   1   0   1   2   2   0   1   1   2   1   2   0   2   2   2   1   1   0   2   0   1   1   0   0   0   1   1   0   1   0   0   0   0   2   2   0   2   0   2   1   1   2   0   1   2   1   2   1   2   1   2   2   1   2   1   0   1   2   0   1   2   0   1   0   1   1   1   0   1   1   1   1   2   2   1   2   1   0   1   1   1   1   2   1   2   1   0   1   2   1   1   1   2   2   1   1   2   1   0   0   0   1   0   0   0   1   1   0   1   1   2   1   2   2   2   2   1   1   0   1   0   1   1   1   2   1   0   1   1   2   0   2   1   0   1   0   2   0   0   1   0   1   2   2   0   0   0   1   1   1   1   1   1   0   0   0   0   2   1   1   0   2   0   1   0   1   1   0   1   2   0   1   1   1   1   2   2   2   1   2   2   2   1   2   0   1   1   1   1   2   1
 MK-5-6                 2   2   1   2   2   1   0   0   2   1   0   2   2   1   0   0   1   2   1   2   0   1   2   1   2   1   0   2   0   2   2   0   0   0   1   1   1   2   0   1   1   0   0   2   0   2   0   2   1   1   2   1   1   2   1   2   1   1   1   2   2   1   2   1   0   1   2   0   1   1   0   1   0   2   1   1   0   1   1   2   1   2   2   1   2   1   0   1   1   1   1   1   1   2   1   0   1   2   1   1   0   1   2   1   1   2   1   0   0   0   1   0   1   0   1   0   0   1   1   2   1   2   2   2   2   1   1   0   1   0   2   1   1   1   1   0   1   1   2   0   2   1   0   1   0   2   0   0   1   0   1   2   2   1   1   0   0   1   1   1   1   1   0   0   0   0   2   1   1   0   2   1   1   0   2   1   0   1   2   0   1   1   1   1   2   1   1   1   1   1   2   1   2   0   1   1   1   1   2   1
 MK-5-7                 2   2   1   2   2   1   0   0   2   1   0   2   1   1   0   1   1   2   1   2   0   2   2   2   2   1   0   2   1   1   1   0   0   0   1   1   1   2   0   1   2   0   0   2   0   2   0   2   1   0   2   1   1   1   1   2   1   1   1   2   2   1   2   1   0   1   1   1   1   1   0   1   0   2   1   1   0   0   1   2   1   2   2   1   2   1   0   1   1   1   1   1   0   1   1   1   1   2   1   1   0   1   2   1   1   2   0   0   0   1   1   0   1   0   1   0   0   1   1   2   1   2   0   1   2   1   1   2   0   0   2   1   1   1   1   1   2   1   2   0   1   1   0   1   0   2   0   0   2   0   1   2   2   1   1   0   1   1   1   0   1   0   0   0   0   0   1   1   1   0   2   1   1   2   2   0   0   1   2   0   1   1   1   1   2   0   1   1   1   1   2   1   1   1   1   1   1   1   2   1
 MK-5-8                 0   2   1   2   2   1   0   0   2   0   0   2   1   1   0   1   1   2   1   2   0   2   2   2   2   1   0   2   1   0   0   0   0   0   1   1   1   2   0   1   2   0   0   2   0   2   0   1   1   0   2   1   1   1   1   1   1   1   0   2   1   1   1   1   0   0   1   1   1   1   0   1   0   2   1   1   1   0   0   2   1   2   2   1   2   1   0   1   1   0   1   1   0   1   0   1   1   2   1   0   0   1   2   1   1   2   0   1   0   1   2   0   1   0   1   0   0   2   1   2   1   2   0   1   2   1   1   2   0   0   2   1   1   2   0   1   2   0   2   0   1   1   0   1   0   2   0   0   2   0   0   2   2   1   1   0   2   1   1   1   1   0   1   0   0   0   1   0   1   1   2   1   1   1   2   0   0   1   2   0   1   1   0   1   2   1   2   1   2   1   2   0   1   1   1   1   1   2   1   1
 MK-5-9                 1   2   1   2   2   1   0   1   2   0   0   0   1   1   0   1   1   2   1   2   1   2   2   2   2   1   0   2   1   0   0   1   0   2   1   2   1   2   0   2   2   0   0   2   0   2   0   1   1   0   1   0   1   0   1   1   1   1   0   1   1   1   2   1   1   0   1   1   1   1   1   1   0   2   1   1   1   0   0   2   1   2   2   0   2   1   0   1   1   0   1   1   0   1   0   2   1   2   1   1   0   1   1   1   1   2   0   0   0   1   2   1   1   0   1   0   0   2   2   2   1   2   0   2   2   1   1   2   1   1   2   1   1   2   0   1   2   1   2   0   2   1   0   2   0   1   0   0   2   0   0   1   1   1   1   1   2   1   0   1   1   0   1   0   0   0   1   0   1   1   2   1   1   1   2   1   0   1   2   0   1   0   0   1   2   1   2   1   2   1   2   0   1   1   0   1   1   2   1   1
 MK-5-10                1   1   1   2   1   1   0   1   1   0   0   0   1   1   0   1   1   2   1   2   1   2   2   2   2   1   0   2   1   0   0   1   2   2   1   1   1   2   0   2   2   0   0   2   0   2   0   1   1   0   1   0   1   0   2   1   0   1   0   1   1   1   2   1   1   0   1   1   1   1   0   1   1   1   1   1   1   0   0   2   1   2   2   0   2   1   0   1   1   0   1   1   0   1   0   2   1   2   1   1   0   2   1   2   2   2   0   0   0   1   1   1   1   1   1   1   0   2   2   2   1   2   1   2   2   1   0   2   1   1   2   0   1   2   0   1   2   0   2   0   2   0   1   2   0   2   1   1   2   0   0   1   1   1   1   2   2   1   0   1   1   0   1   1   1   0   0   0   1   1   1   1   1   1   2   1   0   0   2   0   2   0   0   2   2   1   2   1   1   1   2   0   0   1   0   2   1   2   1   1
 MK-5-11                1   1   1   2   1   1   0   1   1   1   0   1   1   1   1   0   1   2   1   1   1   1   2   2   2   1   1   2   2   0   0   1   1   2   1   1   1   2   0   2   2   1   0   2   0   1   0   1   1   0   1   0   1   0   2   1   0   1   0   1   1   1   2   1   1   0   1   2   1   1   1   1   0   1   1   1   1   0   0   1   1   2   2   0   2   0   0   1   0   1   1   1   0   1   0   2   1   2   1   1   0   2   1   2   2   1   1   0   0   1   1   1   1   1   1   1   0   1   2   2   1   2   1   2   2   2   0   2   0   1   2   1   0   2   0   1   2   0   2   0   2   0   0   2   0   2   1   1   2   1   0   1   1   1   1   1   2   1   0   0   1   0   1   1   1   0   0   0   1   1   1   1   1   0   2   1   0   0   2   0   2   0   0   2   2   1   2   1   1   1   2   1   0   1   0   2   1   2   1   1
 MK-5-12                1   1   1   2   0   1   0   1   0   1   0   1   1   1   1   0   1   2   1   1   0   1   1   2   2   1   1   1   2   0   1   1   1   2   1   1   2   2   0   2   2   1   0   2   0   1   0   2   1   0   1   0   1   0   2   1   0   1   0   1   2   1   1   1   1   0   1   2   1   1   1   1   0   1   1   1   0   0   0   1   1   2   2   0   2   0   1   0   0   1   0   1   0   2   1   2   1   2   1   1   1   2   1   2   2   1   1   0   0   1   1   0   1   1   1   1   0   1   2   2   1   2   1   1   2   2   0   2   0   1   2   1   0   2   0   1   2   0   2   0   2   1   1   1   0   2   1   1   2   1   1   1   1   1   1   1   2   1   0   0   1   1   1   2   2   0   0   0   1   1   0   1   1   0   1   0   1   0   2   0   2   0   1   2   2   1   1   1   1   1   2   1   0   1   0   2   1   2   1   1
 MK-5-13                0   1   1   2   0   1   1   1   0   0   0   1   1   1   1   0   1   1   2   1   0   1   1   2   2   1   1   1   1   1   1   1   1   2   1   1   2   2   0   2   2   1   0   2   0   1   0   2   1   0   0   1   1   1   2   1   0   1   0   2   1   1   1   1   0   0   1   2   1   0   1   1   0   1   1   1   0   0   1   1   1   2   2   0   2   1   1   0   1   1   0   1   0   2   1   2   1   2   1   1   1   2   1   2   2   2   1   0   1   1   1   1   1   1   2   0   0   1   2   2   1   1   1   2   2   1   0   2   0   1   2   2   0   2   1   1   2   1   2   0   2   1   1   1   0   1   1   1   2   1   1   1   1   1   1   1   2   1   0   0   0   1   1   1   2   0   0   0   1   1   0   1   1   1   1   0   1   0   2   0   2   1   1   2   1   0   1   1   1   1   2   1   0   1   1   1   1   2   1   0
 MK-5-14                0   0   1   2   0   1   1   1   0   0   0   1   1   1   1   0   1   1   1   1   0   1   1   1   1   2   1   2   2   0   1   1   1   2   1   0   2   2   0   1   2   2   0   2   0   1   0   1   1   0   0   1   0   1   2   1   0   1   0   2   1   0   1   1   1   0   1   2   1   0   1   1   0   1   2   1   1   1   1   1   1   2   2   0   2   1   0   0   1   1   0   1   1   2   1   2   1   2   1   1   1   2   2   2   2   2   1   0   1   2   1   1   1   2   2   0   0   1   2   2   1   0   1   2   1   1   0   2   1   1   2   2   0   1   1   1   2   1   1   0   2   1   1   2   0   1   1   1   2   1   1   1   2   1   0   1   2   1   0   0   0   1   1   1   2   0   1   0   1   1   0   1   1   1   1   0   1   0   2   0   1   1   0   1   1   0   1   1   2   1   1   2   0   2   1   1   1   2   1   0
 MK-5-15                0   0   1   2   0   1   0   0   1   0   0   1   1   2   0   0   1   0   1   1   0   1   0   1   1   2   1   2   2   0   1   0   1   1   1   0   2   2   0   1   2   2   0   1   0   1   0   1   1   0   0   1   0   1   2   1   0   0   1   1   1   1   1   1   1   0   1   2   1   0   2   1   0   1   2   1   0   0   1   1   0   2   2   1   1   2   0   1   1   0   1   1   1   2   2   1   1   2   1   1   1   2   2   2   2   1   2   0   1   2   1   1   1   1   2   0   0   1   1   2   1   0   1   2   1   1   1   2   1   1   2   2   0   1   0   1   2   1   1   0   2   1   1   2   0   2   1   0   1   1   1   1   2   1   0   0   2   1   0   1   0   1   1   1   2   0   1   0   1   2   0   1   1   0   1   0   1   0   2   1   1   1   1   1   1   0   1   1   2   2   1   2   0   2   1   1   0   2   2   0
 MK-5-16                1   1   1   2   0   1   0   0   1   1   0   1   1   1   0   0   1   0   1   2   0   1   0   1   0   2   1   2   1   1   0   0   1   1   1   0   1   2   0   1   2   2   0   1   0   1   0   1   1   0   0   1   0   1   2   0   0   0   1   0   2   1   1   2   1   0   1   2   1   0   2   1   0   1   1   0   0   0   1   1   0   1   2   1   1   2   0   1   1   0   1   1   1   2   2   1   1   2   1   1   1   1   2   2   2   1   1   0   1   2   1   1   1   1   2   0   0   1   1   1   0   0   2   2   1   1   0   2   1   1   2   2   0   1   0   1   1   1   1   0   1   1   1   2   0   2   1   0   0   2   1   2   2   1   1   0   2   1   0   2   1   1   2   1   2   0   1   0   1   2   0   1   1   1   1   1   1   0   2   1   1   1   1   0   2   0   1   1   2   1   1   2   0   2   1   1   0   2   1   0
 MK-6-1                 2   1   1   2   1   2   2   1   1   2   1   1   0   0   0   0   1   0   0   2   2   2   1   1   0   0   2   1   1   0   1   0   1   0   2   0   1   0   2   1   2   1   1   2   1   1   1   2   0   2   2   1   0   0   1   0   1   1   1   2   0   2   0   2   0   2   1   1   1   2   0   1   2   1   1   1   2   1   0   0   2   2   1   1   2   1   1   1   1   2   1   1   1   1   1   1   0   2   1   1   0   1   0   1   2   1   1   1   1   1   2   1   1   1   0   1   1   0   2   1   2   2   0   2   2   0   1   1   1   1   1   1   1   1   2   1   1   1   2   1   0   1   0   2   2   2   1   2   0   0   0   1   0   2   1   0   1   1   1   1   1   2   0   1   2   2   1   0   2   1   1   2   1   0   1   0   2   2   2   0   2   1   0   0   1   2   1   1   2   2   2   2   1   1   0   1   2   1   2   2
 MK-6-2                 2   1   1   2   1   2   2   1   1   2   1   1   1   0   0   1   1   0   0   1   2   2   1   0   0   0   2   2   1   0   1   0   1   0   2   0   1   0   2   1   2   1   1   2   1   1   1   2   0   2   2   1   0   0   1   1   1   1   1   2   0   2   0   2   1   2   2   1   1   2   0   1   2   1   1   2   2   1   1   0   2   2   1   1   2   2   1   1   2   1   1   1   1   1   2   1   0   2   1   1   1   1   0   0   2   1   1   1   1   1   1   0   1   1   0   1   1   0   2   1   2   2   0   2   1   0   1   1   2   1   2   1   1   1   2   2   1   1   2   1   0   1   0   2   2   2   1   1   0   1   0   1   0   2   1   0   1   1   1   2   1   2   1   1   2   2   1   0   1   1   1   1   1   0   1   0   2   2   2   0   2   1   0   0   1   2   1   1   2   2   2   2   1   0   0   1   2   0   2   2
 MK-6-3                 2   0   1   2   1   2   2   1   1   2   1   1   1   2   0   2   1   0   0   1   1   2   1   0   1   1   2   2   1   0   1   0   1   0   2   0   1   0   2   1   2   1   1   2   1   0   1   2   0   1   1   1   0   1   1   1   1   1   1   2   0   2   0   2   1   2   2   1   1   2   0   1   2   2   1   2   2   2   1   1   2   2   1   1   2   1   1   1   2   2   1   1   1   1   2   1   0   2   2   1   0   1   0   0   2   1   1   1   2   1   1   0   1   1   0   1   1   0   2   0   2   2   0   2   1   0   1   1   2   1   2   1   1   1   2   2   1   1   2   2   0   1   0   2   1   2   1   1   0   1   0   1   0   1   1   0   1   1   1   2   1   2   1   1   2   1   1   0   1   1   2   1   2   0   1   0   0   2   2   0   1   1   0   0   1   1   1   1   2   2   2   1   1   0   1   1   2   0   1   2
 MK-6-4                 1   1   1   1   1   1   2   1   1   2   1   1   1   2   1   2   1   1   0   1   1   1   0   1   1   1   2   2   1   0   0   0   1   0   2   0   1   0   2   1   2   1   1   2   1   0   1   2   0   1   2   1   0   1   1   1   1   1   1   2   1   2   0   2   1   1   2   1   1   1   0   1   2   2   1   2   2   2   1   1   2   2   0   1   2   1   1   1   2   2   1   1   1   1   1   1   0   2   2   1   0   1   0   1   2   1   1   1   0   1   2   1   1   1   0   1   1   2   2   0   2   2   0   2   0   2   1   2   2   1   2   1   0   1   2   2   1   1   2   2   0   1   0   2   1   2   0   0   0   2   0   1   0   1   0   1   1   0   1   2   0   2   1   2   1   1   1   1   1   1   2   1   2   0   1   0   0   2   1   0   1   0   0   0   0   1   1   1   2   2   2   1   2   0   1   1   2   0   1   2
 MK-6-5                 1   1   0   1   1   2   0   1   1   2   0   1   0   2   1   2   1   1   0   1   1   1   0   0   2   0   2   2   1   0   0   1   1   0   2   0   1   0   1   1   2   1   2   2   0   0   1   2   0   1   2   1   0   2   1   1   1   0   1   2   1   2   0   2   1   1   1   1   1   1   0   1   2   2   1   2   2   2   1   1   2   2   0   2   2   1   1   1   2   2   1   1   1   1   1   1   0   2   2   1   0   1   1   1   2   1   1   1   0   1   2   1   1   1   0   1   1   2   2   0   2   2   0   2   0   1   1   2   2   1   1   0   0   1   2   2   1   1   2   2   0   1   0   2   1   2   0   0   1   2   0   1   0   1   0   1   1   0   2   2   0   2   1   2   1   1   1   1   1   2   1   1   2   0   1   0   0   1   2   0   1   1   0   0   0   1   2   1   2   2   2   1   2   0   1   1   1   0   1   2
 MK-6-6                 1   1   0   1   1   2   0   1   1   2   0   1   0   2   1   2   1   1   0   1   1   1   1   0   2   0   2   2   1   1   0   1   1   0   2   0   1   0   1   1   2   1   1   2   0   1   1   2   0   1   2   1   1   2   1   2   1   0   1   2   1   2   1   1   0   1   1   1   1   1   0   2   2   1   0   1   2   2   1   1   1   2   0   2   2   1   0   1   2   2   1   1   0   1   0   2   0   2   2   1   0   1   1   2   2   1   1   1   0   1   1   2   1   1   0   0   1   2   2   0   1   1   1   2   0   1   1   2   2   1   1   0   1   1   2   1   1   0   2   2   0   2   0   2   0   2   0   0   1   2   0   0   1   1   0   1   1   0   2   2   0   2   1   2   0   1   1   2   1   2   1   1   1   0   1   0   0   1   2   0   1   1   0   0   0   1   2   1   2   1   2   2   2   0   1   0   1   0   1   2
 MK-6-7                 1   1   0   1   1   1   0   1   1   2   0   2   0   2   1   2   1   1   0   1   1   1   0   0   2   0   2   2   1   0   1   0   1   0   2   1   1   0   0   1   2   1   0   1   0   2   1   2   1   2   2   1   0   2   1   1   1   0   1   2   1   2   1   1   1   1   1   1   2   1   0   2   2   1   0   1   2   2   2   1   1   2   0   2   2   1   0   1   1   1   1   1   0   1   0   2   1   2   2   1   1   2   1   2   2   1   0   1   0   2   1   2   1   2   0   0   1   2   1   0   1   0   1   0   0   0   1   1   2   1   1   1   1   1   2   2   2   0   2   2   0   2   0   2   0   2   0   0   1   2   0   0   1   1   1   1   1   1   2   2   0   2   1   2   0   1   1   1   1   2   1   1   1   0   1   0   0   1   2   0   2   1   0   1   0   1   1   1   2   1   2   2   0   0   1   0   1   0   1   2
 MK-6-8                 1   1   0   1   1   1   0   0   1   2   0   2   0   2   1   2   2   1   0   2   1   1   0   0   1   0   2   2   1   0   1   0   1   0   2   1   1   0   0   1   2   1   0   1   0   2   1   2   2   2   2   2   0   1   1   1   1   0   1   2   1   1   1   0   1   0   2   1   2   1   1   2   2   1   1   1   2   2   1   1   0   2   0   2   2   1   1   1   1   1   0   1   0   1   0   2   1   2   2   1   1   2   1   2   1   1   0   1   0   2   1   2   1   1   0   0   1   2   1   1   1   1   1   0   0   0   1   1   2   1   1   1   0   1   1   1   2   0   2   2   1   2   0   2   1   2   1   1   1   2   0   0   1   2   1   1   1   1   2   1   1   2   1   1   0   1   1   1   1   2   1   0   1   0   1   0   0   1   1   0   2   2   0   1   0   1   1   1   2   1   2   1   0   0   1   0   1   1   1   2
 MK-6-9                 1   1   0   1   0   1   0   0   1   2   0   2   0   1   1   2   1   1   0   1   1   1   0   0   1   0   2   2   1   0   1   0   1   0   2   0   1   0   1   0   2   1   1   1   1   2   1   2   2   2   2   2   0   1   1   1   1   0   1   2   2   1   2   0   1   0   2   1   2   1   1   1   2   1   1   1   2   2   1   1   0   2   0   2   2   1   1   1   1   2   0   1   1   2   0   1   1   2   2   0   1   2   1   1   1   0   1   1   1   2   2   2   1   0   0   0   1   1   0   1   2   0   1   0   0   0   1   1   2   1   1   1   0   2   1   1   2   0   2   2   1   2   0   2   1   2   0   1   1   2   0   0   1   2   1   1   0   2   1   1   1   2   1   1   0   0   1   1   1   2   2   0   1   0   1   0   0   1   1   0   1   2   0   1   0   2   1   1   2   1   2   0   0   1   0   0   0   1   1   2
 MK-6-10                2   1   0   2   0   1   0   1   1   1   1   2   0   2   1   2   1   1   0   1   1   1   1   1   1   1   1   2   1   0   1   0   1   0   2   0   1   0   1   0   2   1   0   1   1   2   1   2   2   2   1   2   1   1   1   1   1   1   1   2   2   1   2   1   1   0   2   1   2   1   1   1   2   1   1   1   2   1   1   1   0   1   2   2   2   1   2   0   1   1   0   1   1   2   0   1   1   2   2   2   2   2   1   1   1   0   1   1   2   2   2   2   1   0   0   0   1   0   0   1   2   0   0   0   0   0   1   1   2   1   1   1   0   1   1   1   2   1   2   2   1   2   0   2   1   2   0   1   1   2   0   0   2   2   1   1   0   1   1   2   1   1   1   1   0   0   1   1   1   2   2   0   1   0   1   0   0   1   1   0   1   2   0   1   1   2   1   1   2   1   2   0   0   1   0   0   0   1   1   2
 MK-6-11                2   1   0   2   0   1   0   1   1   1   1   1   2   2   0   2   1   1   1   1   1   1   1   1   1   1   1   2   1   0   1   0   1   0   2   0   0   0   1   0   1   1   1   1   1   2   1   1   1   2   2   2   1   1   1   1   1   1   1   1   2   1   2   1   1   1   2   1   2   1   1   1   2   1   1   0   2   1   1   1   0   1   2   2   2   1   1   0   1   0   1   1   1   1   0   1   1   2   2   2   1   2   1   1   1   0   1   1   1   2   1   2   1   0   1   0   1   1   0   2   2   0   0   0   0   0   1   1   2   1   1   1   0   1   1   1   2   1   2   2   1   1   0   2   1   2   0   2   1   2   0   0   2   2   1   0   1   1   1   2   1   1   1   1   0   0   1   1   1   2   2   0   1   1   1   0   1   1   1   0   1   2   0   1   1   2   1   2   2   1   2   0   1   1   1   0   0   2   1   2
 MK-6-12                2   1   0   1   1   1   0   1   1   1   1   0   2   1   0   1   1   2   1   1   1   1   2   1   1   1   2   2   1   0   2   0   1   0   2   0   0   1   1   0   1   1   1   1   0   2   1   1   1   2   1   2   1   1   1   1   1   1   1   1   2   1   2   0   1   1   2   1   2   1   1   1   2   1   1   0   1   1   0   1   1   1   2   2   2   1   2   0   1   1   1   1   1   1   0   1   0   1   2   1   1   1   1   1   1   0   1   1   1   2   1   1   2   0   1   0   1   1   0   1   2   0   0   1   0   0   0   1   1   2   1   1   0   1   2   1   2   1   2   2   1   1   0   2   1   1   0   1   1   2   0   0   2   2   1   0   1   1   1   2   1   0   1   2   0   1   1   1   0   2   2   1   1   1   1   0   1   1   1   1   1   2   0   1   1   2   1   2   1   1   2   0   1   1   1   0   0   2   2   2
 MK-6-13                1   1   0   1   1   1   0   1   1   1   1   0   2   0   0   1   1   1   1   1   1   1   2   1   1   1   2   2   1   0   2   1   1   0   2   0   0   1   1   0   0   1   1   1   0   2   2   1   1   2   1   2   1   1   1   1   1   0   2   1   2   1   1   0   1   1   2   1   2   2   1   1   2   1   1   0   1   1   0   2   1   0   2   2   1   1   2   0   1   1   1   1   1   1   0   1   1   1   2   1   1   1   1   1   1   0   1   1   1   1   1   1   2   0   1   0   1   1   0   1   2   0   1   1   0   0   0   1   1   2   1   1   0   2   2   0   1   1   2   2   1   1   0   2   1   1   0   2   1   2   0   0   2   2   1   0   1   1   1   2   1   0   1   2   0   1   1   1   0   2   2   1   1   1   1   1   1   0   1   1   1   2   0   1   1   2   1   2   1   1   2   0   1   1   1   0   1   2   2   1
 MK-6-14                1   2   1   0   1   1   0   1   1   1   1   0   2   0   0   1   2   1   0   1   1   2   1   1   1   1   2   1   1   0   2   1   1   1   2   0   0   1   1   0   0   1   1   1   0   2   2   2   1   2   1   1   2   1   1   1   1   0   2   1   2   0   2   0   1   0   2   1   2   1   1   1   2   1   1   1   1   1   0   2   1   0   2   2   1   1   2   0   1   1   1   2   1   1   0   0   1   1   1   1   1   1   1   1   1   0   1   1   1   1   1   1   2   0   1   0   1   1   0   0   2   0   1   1   1   1   0   1   0   2   1   2   1   2   2   0   1   1   2   2   1   2   0   2   1   1   0   2   1   2   0   0   2   2   1   1   0   1   0   2   1   0   2   2   0   1   1   1   0   2   2   1   1   1   1   2   0   0   1   2   1   2   0   1   1   2   1   2   1   1   1   1   1   0   1   0   1   2   2   1
 MK-6-15                1   1   1   0   1   1   1   1   0   1   0   1   2   0   0   1   2   1   0   1   1   2   1   2   1   1   2   1   0   0   2   1   1   1   2   0   0   1   1   0   0   1   1   1   0   2   2   2   0   2   1   0   2   1   0   1   1   0   2   1   2   0   2   0   0   0   2   1   2   1   0   1   2   1   1   2   1   1   0   2   1   0   1   2   1   1   1   0   1   0   0   2   1   1   0   0   1   1   1   1   1   1   1   1   1   0   1   1   1   1   1   1   2   0   1   0   1   1   0   0   2   1   1   1   1   2   0   1   0   2   1   2   1   2   2   0   1   1   1   2   1   2   0   2   1   0   0   1   1   2   1   0   2   2   2   1   0   1   2   1   1   1   2   2   0   1   1   1   0   1   2   1   0   1   0   1   0   0   1   1   1   2   0   1   1   2   0   2   1   1   1   1   1   0   1   0   1   0   1   1
 MK-6-16                1   1   1   0   1   1   1   1   0   1   0   1   2   0   0   0   2   1   0   0   1   2   1   1   1   2   2   1   0   0   2   1   2   1   1   1   0   1   1   0   0   1   1   1   0   2   1   2   1   2   0   0   2   1   0   1   1   0   1   1   1   0   2   0   0   1   1   1   2   1   0   1   2   1   1   1   1   1   0   2   1   0   0   2   1   1   1   0   0   0   0   2   1   1   0   0   1   1   1   0   1   1   1   2   1   0   1   1   1   0   2   1   2   1   1   0   1   2   0   1   2   2   1   1   1   2   0   1   1   2   1   2   1   2   2   0   1   1   1   1   1   2   0   2   1   1   0   1   1   2   1   0   2   2   2   1   0   0   2   1   1   1   2   2   0   1   1   1   0   1   1   1   0   1   0   1   0   0   1   1   1   2   1   1   1   1   1   2   1   1   1   1   1   0   1   0   2   0   1   1
 
!****************************************** Phenotypic Data **********************************************************
!-100.0 is resevred for missing phenotype
SimulatedTrait1         9.7411    9.0911   10.4109   10.5981   11.3957   10.8578    8.9476   10.7092    8.3450    9.3482    8.4856    9.9996   10.1203    9.1600    8.8228    9.3903   10.8510    9.7838   10.9358   10.1737   10.4142   10.0901    9.0868    9.8569   10.5795    9.9785    9.8332   10.8535   10.2582   10.2162   12.0884   10.3715    9.9421    9.3145    8.8792   10.2279    9.5635    9.5835   10.8091   10.4384   10.3513    8.9220   10.8359   10.1245    9.7707   10.7062    9.3100   10.7558    8.3709    9.8290   11.0700   11.2885    9.3818   10.4123    9.5868    9.9727    8.5241   11.0524   11.1749   10.7321   10.7632    9.4269    8.6993   10.7468    9.4810    9.2563   11.3695    9.7667   10.0296    9.4050   10.9200    8.5147   11.3936   11.3665    9.3676   10.4213    9.5026   10.5667   10.0868    8.2214   11.0174    9.6655    9.8153    9.2271   10.2222    9.5002   10.7822    8.7733   10.6593   10.3846   10.7730   10.7644    9.9543   10.6142   11.5345    9.2776    8.9569    8.9754    9.8008    9.8508   10.5753    9.8147   11.9330    9.4293    9.8288    8.9384    9.3284   12.0625    9.8646    7.8451    9.4891   11.8924    8.6908   11.7494    9.2312   11.2691   11.7379   10.6142   10.2439    9.9812   10.1578   10.4857    9.9861   10.2088    8.2464    9.3168    9.8058    9.2876    9.1112   10.0679    9.9684   10.7048    8.1812   10.8754    9.7985   11.5501   10.9629   11.5334    9.5429   10.0668    9.3967   10.3287   10.1602   12.0915    9.2287   11.3754   10.7575   11.1694   10.3512   10.7220   10.9206   10.2080   10.6039    9.0922    9.5022    9.3467    9.8590   11.0538   11.6193    9.9022    9.4505    9.3166   10.5757   10.2223    9.5938    9.9332    8.6969   10.6848    9.0354   10.9437    9.7242   10.3573   11.7763   10.4193   11.7143   12.2993   10.2698    9.3208   10.8120    9.5406    9.1940    8.1710    9.1263    8.6983   10.0265   10.2534    8.2666    8.7483   10.6908   11.0622   11.0718   10.7251   10.6246    9.6261    7.7960   11.6936    7.9406    8.8344   10.0078    8.9023
 
