# Supplementary material for: Inclusive Composite Interval Mapping of QTL by Environment Interactions in Biparental Populations
Source: PLoS One. 2015 Jul 10;10(7):e0132414. doi: 10.1371/journal.pone.0132414 (PMC4498613; doi:10.1371/journal.pone.0132414)
Supplement: S2 File — (ZIP) [file pone.0132414.s002.zip › F2 population/e=1/run_00129.met]

!**********************Note: lines staring with "!" are remarks and will be ignored in the program********************
!*********************************General Information**********************************
!Assuming F1 = P1 x P2, populations available in QTL IciMapping are: 
!  1, P1BC1F1 = P1 x F1, the first backcrossing where P1 is used as the recurrent parent;
!  2, P2BC1F1 = P2 x F1, the first backcrossing where P2 is used as the recurrent parent;
!  3, F1DH, F1-derived doubled haploids; 
!  4, RIL or F1RIL, recombination inbred lines through the repeated selfing of F1;
!  5, P1BC1RIL, recombination inbred lines through the repeated selfing of P1BC1F1;
!  6, P2BC1RIL, recombination inbred lines through the repeated selfing of P2BC1F1;
!  7, F2, the selfing generation of F1;
!  8, F3, the selfing generation of F2;
!  9, P1BC2F1, the second backcrossing where P1 is used as the recurrent parent; 
! 10, P2BC2F1, the second backcrossing where P2 is used as the recurrent parent;
! 11, P1BC2RIL, recombination inred lines through the repeated selfing of P1BC2F1; 
! 12, P2BC2RIL, recombination inred lines through the repeated selfing of P2BC2F1; 
! 13, P1BC1F2, the selfing generation of P1BC1F1; 
! 14, P2BC1F2, the selfing generation of P2BC1F1; 
! 15, P1BC2F2, the selfing generation of P1BC2F1; 
! 16, P2BC2F2, the selfing generation of P2BC2F1; 
! 17, P1BC1DH, P1BC1F1-derived doubled haploids; 
! 18, P2BC1DH, P2BC1F1-derived doubled haploids; 
! 19, P1BC2DH, P1BC2F1-derived doubled haploids; 
! 20, P2BC2DH, P2BC2F1-derived doubled haploids; 
   7      !Mapping Population (see remarks above)
   2      !Mapping Function (1 for Kosambi; 2 for Haldane; 3 for Morgan)
   2      !Marker Space Type (1 for intervals; 2 for positions)
   1      !Marker Space Unit(1 for centiMorgans; 2 for Morgan)
   6      !Number of Chromosomes (or Linkage Groups)
 200      !Size of the mapping population
   1      !Number of environments
 
!***************************************** Chromosomes and Linkage Maps **********************************************
!Chromosome                 NumMarkers
-CH1                        16
-CH2                        16
-CH3                        16
-CH4                        16
-CH5                        16
-CH6                        16
!Linkage map (Marker name followed by position or the interval length)
 MK-1-1                1     0.000
 MK-1-2                1    10.000
 MK-1-3                1    20.000
 MK-1-4                1    30.000
 MK-1-5                1    40.000
 MK-1-6                1    50.000
 MK-1-7                1    60.000
 MK-1-8                1    70.000
 MK-1-9                1    80.000
 MK-1-10               1    90.000
 MK-1-11               1   100.000
 MK-1-12               1   110.000
 MK-1-13               1   120.000
 MK-1-14               1   130.000
 MK-1-15               1   140.000
 MK-1-16               1   150.000
 MK-2-1                2     0.000
 MK-2-2                2    10.000
 MK-2-3                2    20.000
 MK-2-4                2    30.000
 MK-2-5                2    40.000
 MK-2-6                2    50.000
 MK-2-7                2    60.000
 MK-2-8                2    70.000
 MK-2-9                2    80.000
 MK-2-10               2    90.000
 MK-2-11               2   100.000
 MK-2-12               2   110.000
 MK-2-13               2   120.000
 MK-2-14               2   130.000
 MK-2-15               2   140.000
 MK-2-16               2   150.000
 MK-3-1                3     0.000
 MK-3-2                3    10.000
 MK-3-3                3    20.000
 MK-3-4                3    30.000
 MK-3-5                3    40.000
 MK-3-6                3    50.000
 MK-3-7                3    60.000
 MK-3-8                3    70.000
 MK-3-9                3    80.000
 MK-3-10               3    90.000
 MK-3-11               3   100.000
 MK-3-12               3   110.000
 MK-3-13               3   120.000
 MK-3-14               3   130.000
 MK-3-15               3   140.000
 MK-3-16               3   150.000
 MK-4-1                4     0.000
 MK-4-2                4    10.000
 MK-4-3                4    20.000
 MK-4-4                4    30.000
 MK-4-5                4    40.000
 MK-4-6                4    50.000
 MK-4-7                4    60.000
 MK-4-8                4    70.000
 MK-4-9                4    80.000
 MK-4-10               4    90.000
 MK-4-11               4   100.000
 MK-4-12               4   110.000
 MK-4-13               4   120.000
 MK-4-14               4   130.000
 MK-4-15               4   140.000
 MK-4-16               4   150.000
 MK-5-1                5     0.000
 MK-5-2                5    10.000
 MK-5-3                5    20.000
 MK-5-4                5    30.000
 MK-5-5                5    40.000
 MK-5-6                5    50.000
 MK-5-7                5    60.000
 MK-5-8                5    70.000
 MK-5-9                5    80.000
 MK-5-10               5    90.000
 MK-5-11               5   100.000
 MK-5-12               5   110.000
 MK-5-13               5   120.000
 MK-5-14               5   130.000
 MK-5-15               5   140.000
 MK-5-16               5   150.000
 MK-6-1                6     0.000
 MK-6-2                6    10.000
 MK-6-3                6    20.000
 MK-6-4                6    30.000
 MK-6-5                6    40.000
 MK-6-6                6    50.000
 MK-6-7                6    60.000
 MK-6-8                6    70.000
 MK-6-9                6    80.000
 MK-6-10               6    90.000
 MK-6-11               6   100.000
 MK-6-12               6   110.000
 MK-6-13               6   120.000
 MK-6-14               6   130.000
 MK-6-15               6   140.000
 MK-6-16               6   150.000
!*********************************** Marker Types ********************************************************************
!Co-dominant marker: When heterozygote F1 is present, P1 is coded as 2, F1 is coded as 1, and P2 is coded as 0; Otherwise, P1 is coded as 2, and P2 is coded as 0. 
!Dominant marker: When heterozygote F1 is present, P1 and F1 are coded as 12, and P2 is coded as 0; Otherwise, P1 is coded as 2, and P2 is coded as 0.  
!Recessive markers: When heterozygote F1 is present, P1 is coded as 2, and F1 and P2 are coded as 10; Otherwise, P1 is coded as 2, and P2 is coded as 0. 
!Missing marker is coded as -1. 
 MK-1-1                 0   2   2   1   2   2   1   2   0   2   0   1   1   0   2   1   1   2   2   1   2   1   1   0   0   2   1   1   0   2   0   1   0   1   0   0   1   2   2   1   0   0   0   0   0   0   1   0   1   1   2   2   2   2   0   2   1   1   2   2   1   2   1   1   2   1   2   0   0   1   1   0   2   1   2   1   2   1   1   1   2   2   1   0   1   2   1   1   1   2   0   1   1   1   1   1   2   0   2   2   2   1   1   2   1   2   1   2   0   1   0   1   1   1   2   2   0   2   1   2   1   2   0   0   0   0   1   0   1   2   1   0   0   1   0   2   0   0   1   2   2   1   0   1   0   0   2   2   2   1   0   2   2   1   0   1   0   1   1   2   1   1   1   0   2   1   2   2   1   0   1   1   0   2   2   1   1   2   2   1   0   2   1   1   2   1   2   0   0   1   0   2   0   1   1   1   0   0   1   2
 MK-1-2                 0   2   2   2   2   1   0   2   0   2   0   1   1   0   2   1   1   2   2   0   2   1   1   0   1   2   1   0   0   1   0   1   1   1   0   0   1   1   2   1   0   0   0   1   0   1   2   2   1   0   2   2   2   2   0   2   2   1   2   1   2   1   0   1   2   1   2   0   0   1   1   0   2   1   2   1   2   1   1   1   2   2   1   0   1   2   1   0   1   1   0   0   0   1   1   2   2   0   2   1   1   1   1   1   1   2   2   2   0   1   0   1   1   0   2   2   0   2   1   2   0   2   1   0   0   1   1   0   1   2   1   0   0   1   0   1   0   0   1   2   2   2   0   1   0   0   2   2   2   2   0   2   2   1   0   1   0   1   1   2   1   1   1   0   1   1   2   1   1   1   1   1   0   1   2   1   1   2   2   2   0   2   0   1   2   1   2   0   0   1   0   1   0   1   1   1   0   0   1   1
 MK-1-3                 0   1   2   2   2   1   0   1   0   1   0   2   0   1   2   1   1   2   2   0   2   2   1   0   1   2   1   0   0   1   1   1   1   1   0   0   1   1   1   1   1   0   0   1   0   1   1   1   0   0   2   2   1   2   1   2   2   1   2   2   1   1   0   1   2   1   2   0   0   1   1   0   2   1   2   0   2   0   1   0   2   2   1   0   2   2   1   0   1   0   1   0   0   1   1   2   2   0   2   1   1   0   2   1   1   2   2   1   1   1   0   1   1   1   2   2   0   1   1   2   0   2   1   0   0   1   1   0   1   2   2   0   0   1   0   1   0   0   1   2   2   2   0   1   0   0   1   1   2   2   0   2   2   0   0   1   0   1   1   2   1   1   1   0   1   1   2   1   1   0   1   1   0   0   2   1   1   1   2   2   0   2   1   1   2   1   2   0   0   2   0   1   2   1   1   1   0   0   1   1
 MK-1-4                 0   1   2   2   2   1   0   1   0   1   1   2   0   1   2   1   1   2   2   0   1   2   1   0   1   1   1   1   0   1   1   1   1   1   0   0   1   1   2   1   2   0   1   1   0   1   1   1   0   0   2   2   1   2   2   1   2   0   2   2   1   1   0   1   2   1   2   0   0   1   1   0   2   1   2   0   2   1   1   0   2   1   0   0   2   2   1   0   1   1   2   0   0   2   1   2   2   0   2   1   1   0   2   1   1   1   2   0   2   2   0   1   1   1   2   2   0   1   1   1   0   2   2   1   0   1   0   0   1   1   1   1   0   1   1   1   1   0   1   2   2   2   0   1   0   0   1   1   2   2   0   2   2   0   0   1   0   1   1   1   1   1   1   1   1   1   2   1   1   0   1   1   0   0   2   1   2   1   2   2   0   2   1   1   2   1   1   1   0   2   0   1   2   1   1   0   1   0   1   2
 MK-1-5                 0   1   2   2   2   1   0   1   0   2   2   2   0   1   2   1   2   1   2   0   1   2   1   0   1   1   1   1   0   1   1   2   1   1   0   1   1   1   2   1   2   0   1   0   0   1   1   1   0   1   1   2   1   2   2   1   2   0   1   2   2   1   0   1   2   2   2   0   0   1   1   0   2   0   2   0   2   1   1   0   2   1   0   0   2   2   1   1   1   1   2   0   0   2   1   2   2   0   2   1   1   0   2   1   1   1   2   0   2   2   0   1   1   1   2   2   0   1   1   1   1   2   2   1   0   1   0   0   1   2   1   1   0   2   1   1   1   0   1   2   2   2   2   1   0   0   1   0   2   2   0   1   2   0   0   1   0   1   1   2   1   1   1   1   1   1   2   1   1   0   1   1   0   1   2   2   2   1   2   2   0   2   1   1   2   1   1   1   0   2   0   1   2   1   1   1   1   0   1   2
 MK-1-6                 0   1   2   2   2   1   0   1   1   2   2   1   1   1   2   0   1   2   1   0   1   2   1   0   1   1   1   2   0   1   1   2   1   1   0   1   1   1   2   1   2   0   1   0   0   1   1   1   0   0   1   2   1   2   2   1   2   0   1   2   2   1   0   1   2   2   2   0   0   1   1   0   2   0   2   0   2   1   1   0   2   1   1   0   2   1   1   1   1   1   2   0   0   1   1   2   2   0   2   1   1   0   2   1   1   1   2   0   2   2   1   1   2   1   2   1   0   1   1   1   1   2   2   0   0   1   0   0   2   2   1   0   0   2   1   1   1   0   1   2   2   2   2   2   0   0   1   0   2   2   0   1   2   0   0   1   0   2   1   2   1   2   1   1   1   2   2   2   1   1   1   1   1   1   2   2   2   0   2   2   0   2   1   1   2   1   1   1   0   1   0   1   2   1   1   1   1   0   0   2
 MK-1-7                 0   1   2   2   2   1   0   1   1   2   2   1   1   1   2   0   1   1   1   0   1   1   1   1   0   2   1   2   0   1   1   1   2   1   0   1   1   1   2   1   2   0   1   0   1   1   0   1   1   0   2   2   2   2   2   2   1   0   1   2   1   1   0   2   1   2   2   0   0   1   1   0   2   0   2   0   2   1   1   0   2   1   2   0   1   1   1   1   1   1   2   0   0   0   1   2   2   0   2   2   1   0   1   1   1   1   2   0   2   2   1   2   1   1   2   1   1   1   1   1   1   2   2   1   0   1   0   0   2   2   1   0   0   2   1   1   1   0   1   1   2   2   2   2   0   0   1   0   2   2   0   1   2   1   0   1   0   2   2   1   1   2   1   1   1   2   2   2   1   1   1   1   1   1   2   2   2   0   1   2   1   2   1   2   2   1   1   1   0   2   0   2   1   2   1   1   1   0   0   1
 MK-1-8                 0   1   2   2   2   0   0   1   1   2   2   1   1   1   1   0   1   1   1   0   1   1   1   1   0   2   1   2   0   1   1   1   1   0   0   1   1   1   2   1   2   0   1   1   1   0   0   1   1   0   2   2   1   2   2   2   1   0   1   2   1   1   1   2   1   2   2   0   1   2   1   0   2   1   2   0   2   1   0   0   2   1   2   0   1   1   1   1   1   1   2   0   0   1   1   2   2   0   2   2   1   0   1   1   1   1   2   0   2   2   1   1   1   1   2   1   1   1   1   1   1   2   1   1   0   1   1   0   2   2   1   1   0   2   2   1   1   0   2   0   2   1   2   2   1   0   1   1   2   2   0   1   2   1   0   1   0   2   2   0   1   2   1   1   1   2   2   2   2   1   1   1   1   1   1   2   2   0   1   1   1   2   2   2   2   1   1   2   0   2   0   2   2   1   1   1   1   0   0   1
 MK-1-9                 0   0   2   2   2   0   0   1   1   2   2   2   1   1   1   0   1   1   2   0   1   1   1   1   0   2   1   2   0   1   1   1   1   1   0   1   2   1   2   1   2   0   1   0   0   1   0   1   1   0   2   2   1   2   1   1   1   0   1   2   1   1   1   2   1   2   2   0   1   2   0   0   2   1   2   0   2   1   0   0   2   1   2   0   1   1   2   1   0   1   2   0   0   1   1   2   2   0   2   2   2   0   1   1   1   2   2   0   1   1   1   0   1   1   2   1   1   1   1   1   2   2   1   1   0   1   1   0   2   2   1   1   0   2   1   1   2   0   2   0   2   0   2   2   1   1   1   1   2   2   1   1   2   1   0   1   0   2   1   0   2   2   1   1   1   2   2   1   2   1   1   1   1   1   1   2   2   0   1   1   2   2   2   2   2   1   1   2   0   2   0   2   2   1   1   2   1   0   0   1
 MK-1-10                0   0   2   2   2   0   0   1   1   2   2   2   1   1   1   0   1   1   2   0   1   1   1   1   0   2   1   2   1   1   1   1   1   1   1   1   2   1   2   1   2   1   1   0   1   0   0   1   1   0   2   2   1   1   0   1   1   1   1   2   1   1   1   2   1   2   2   0   1   2   0   0   2   1   2   0   2   2   0   0   2   1   2   0   2   1   2   1   0   0   2   0   0   0   1   2   1   0   2   2   2   0   1   1   2   2   1   0   1   1   2   0   1   1   2   1   1   1   0   1   1   2   1   1   0   1   1   1   2   1   1   1   0   2   1   1   0   0   2   0   2   0   2   2   1   1   1   1   2   2   1   1   1   2   0   0   0   2   1   0   2   2   1   1   2   2   2   1   2   1   1   1   1   1   1   2   2   0   2   1   2   2   2   2   2   1   0   2   0   2   0   2   2   1   0   2   1   1   1   1
 MK-1-11                0   0   2   1   2   0   0   1   1   2   2   2   1   1   1   1   1   1   2   0   1   1   1   1   1   2   1   1   1   1   1   1   1   1   1   1   2   1   1   1   2   1   2   0   1   0   0   0   1   2   2   2   1   1   0   2   1   1   1   2   0   1   1   1   1   2   2   0   1   2   0   0   2   1   2   0   2   2   1   0   2   1   2   0   2   2   1   1   0   0   2   0   0   0   1   1   1   1   2   2   1   0   1   1   1   2   1   0   1   0   2   1   1   1   1   1   1   1   0   1   1   2   1   1   1   1   1   1   2   0   1   1   0   2   1   1   0   0   2   1   1   1   2   2   2   1   1   1   2   2   1   1   1   2   0   0   0   2   1   0   2   2   2   1   2   2   2   1   1   1   1   1   1   1   1   2   2   1   2   1   2   2   2   2   2   2   0   1   0   2   0   2   2   1   1   2   2   0   1   1
 MK-1-12                1   0   1   1   2   1   0   1   1   2   2   1   1   1   1   1   1   1   2   1   1   1   1   0   1   2   1   1   1   1   1   1   1   1   1   1   1   1   1   1   2   2   2   0   1   0   0   0   1   2   1   1   1   1   0   2   2   1   1   2   0   1   2   2   1   2   2   0   1   2   0   0   2   1   1   0   1   2   0   0   2   1   2   1   2   2   1   1   0   0   2   0   1   0   1   0   1   1   2   2   1   0   1   1   1   2   1   1   1   0   2   1   1   1   1   1   1   1   0   1   1   2   1   1   1   1   1   1   2   0   1   1   0   2   2   1   1   0   2   1   2   1   2   2   2   1   1   2   2   2   0   1   0   2   0   1   0   2   1   0   2   2   2   1   1   2   2   0   1   2   1   0   1   1   1   2   2   1   2   0   2   1   2   1   2   2   0   1   0   2   0   2   1   1   1   2   2   0   1   1
 MK-1-13                1   0   1   1   1   1   0   1   1   2   2   1   1   1   1   1   1   1   2   1   1   1   1   0   1   2   1   1   1   1   1   0   1   1   0   1   1   1   1   1   2   2   2   0   0   0   0   0   1   2   0   1   1   1   0   2   2   2   1   1   0   1   2   2   1   2   2   0   1   1   2   0   2   1   1   1   1   2   0   1   2   1   1   1   2   2   1   1   0   0   2   0   1   0   2   0   1   1   2   2   1   0   1   0   0   1   1   1   1   0   2   1   1   1   1   1   1   1   0   1   0   2   1   1   1   1   2   2   2   0   1   1   0   2   1   1   1   1   2   1   2   1   2   2   2   1   1   1   2   2   0   1   0   2   2   0   0   2   1   1   2   2   2   1   1   2   2   0   1   2   1   0   2   2   1   2   1   1   2   0   2   1   1   1   2   2   0   1   0   2   0   2   1   1   0   2   2   0   1   0
 MK-1-14                1   0   1   2   1   0   0   0   2   2   2   1   1   1   1   1   1   1   1   0   0   1   1   0   1   1   1   1   2   2   1   0   1   1   0   1   1   1   1   1   2   2   2   0   0   0   0   1   1   2   0   1   1   0   0   2   2   2   1   1   0   1   2   2   1   2   2   0   2   2   1   0   2   1   1   1   0   2   1   2   2   1   2   1   2   2   1   1   0   1   2   0   1   1   2   0   1   1   2   2   1   0   1   0   0   1   1   1   0   0   2   0   2   0   1   1   1   1   0   1   0   2   2   1   1   1   2   2   1   0   1   1   0   2   1   1   1   0   2   1   2   2   2   2   2   1   1   1   2   2   0   0   0   2   2   0   0   2   1   1   1   2   2   1   1   2   2   0   1   1   1   1   2   2   1   1   1   1   1   0   1   2   1   1   2   2   0   1   0   2   0   2   2   1   0   2   2   0   1   0
 MK-1-15                1   0   1   2   1   0   1   0   2   1   2   1   0   1   1   1   0   1   1   0   0   1   1   0   1   0   1   1   2   1   1   0   1   1   0   1   0   1   1   1   1   1   2   0   0   0   0   1   1   1   0   2   1   0   0   2   2   2   2   1   0   1   2   2   1   0   2   0   2   2   2   0   2   1   1   1   1   0   1   2   2   1   2   1   2   1   1   1   0   2   2   1   1   1   2   0   1   1   2   2   1   0   1   1   0   1   1   1   1   0   2   0   2   0   1   2   1   1   0   1   2   2   2   1   1   1   1   2   1   1   1   1   2   2   1   1   1   0   2   1   2   2   2   2   2   1   2   1   2   2   0   0   0   1   2   0   0   2   1   1   2   2   2   1   1   2   2   0   0   1   1   1   2   2   1   1   1   1   1   1   0   2   0   1   2   2   0   1   0   2   1   2   2   1   1   2   1   0   0   0
 MK-1-16                1   0   1   2   1   1   1   1   2   1   2   1   0   1   1   2   1   1   1   1   0   1   1   0   1   0   1   1   2   1   1   0   1   1   1   1   0   1   1   0   1   1   2   1   0   1   0   1   1   1   0   2   1   0   0   2   2   0   2   1   1   1   2   2   1   0   2   0   1   1   2   0   1   2   1   1   1   0   2   1   2   1   1   0   2   1   1   0   0   1   2   0   1   1   2   0   1   2   2   2   1   0   2   1   0   2   2   1   1   0   2   0   2   1   1   2   1   1   0   1   2   2   2   1   2   1   1   2   1   1   1   1   2   2   1   1   1   0   2   1   2   2   2   1   1   1   2   1   2   2   0   0   0   1   1   0   0   2   1   0   2   2   1   1   1   2   2   0   0   1   1   1   2   2   1   1   1   1   1   0   0   2   0   1   1   2   1   1   0   2   1   2   2   1   1   2   1   1   0   0
 MK-2-1                 2   0   1   0   1   0   1   1   1   1   2   1   0   2   2   1   1   1   1   0   2   1   2   2   1   1   1   1   1   0   2   1   1   0   0   1   1   2   2   1   0   2   0   0   0   1   0   2   1   2   1   2   1   2   1   1   0   2   0   2   2   2   1   2   0   2   0   1   1   2   1   1   0   2   1   2   0   0   1   0   1   0   0   1   0   1   0   1   2   0   0   1   2   2   0   2   1   1   0   1   2   1   0   1   1   1   1   1   1   1   1   1   2   2   1   0   2   0   1   0   1   1   1   1   1   2   1   2   1   2   2   0   1   0   1   1   2   1   0   1   2   2   1   2   1   1   0   1   1   1   1   1   2   1   1   1   2   1   1   1   1   1   1   1   0   1   1   0   2   1   0   0   1   1   1   0   1   1   1   2   1   2   2   0   0   0   0   1   0   1   2   1   0   0   1   2   0   0   1   0
 MK-2-2                 2   0   0   1   1   0   1   1   1   1   2   1   0   1   1   1   1   1   1   1   2   1   2   2   1   2   0   1   1   0   2   1   1   0   0   1   1   1   2   1   0   2   0   0   0   1   0   2   1   2   1   2   1   2   1   1   0   2   1   2   2   2   1   2   0   2   0   1   1   2   1   1   0   2   1   2   0   0   1   1   1   0   0   1   0   1   0   1   2   1   0   1   2   2   0   2   2   1   1   1   1   2   0   1   1   2   1   0   1   1   1   1   2   2   1   0   2   0   1   0   1   1   1   0   1   2   1   2   1   2   2   0   1   0   1   1   2   2   1   1   2   2   1   2   2   1   0   1   1   0   1   1   2   1   0   1   2   1   1   1   1   1   1   1   0   0   1   0   1   1   0   0   1   2   2   0   1   1   1   2   0   1   2   0   0   0   0   0   0   1   2   1   0   0   1   2   0   0   0   0
 MK-2-3                 2   1   0   1   1   0   1   1   1   1   2   1   1   1   1   1   0   1   1   1   1   1   2   1   1   2   0   1   1   0   2   1   1   1   1   1   1   1   2   1   0   2   0   0   0   1   0   2   1   2   2   0   1   1   1   1   0   2   0   2   2   2   1   2   1   2   0   1   1   2   1   1   1   2   1   2   0   0   1   1   1   0   0   1   0   2   0   1   1   1   0   0   2   2   0   2   1   1   1   2   1   2   0   1   1   2   1   0   1   1   1   1   1   2   1   0   2   0   1   0   1   1   1   0   1   2   1   2   1   2   2   0   1   0   1   0   1   2   1   1   2   1   1   2   2   1   0   0   1   0   2   1   2   1   0   0   1   1   1   1   1   1   1   1   1   0   1   1   1   1   1   0   1   2   2   1   1   1   1   2   0   1   2   0   1   0   0   0   0   2   2   0   0   2   1   1   0   1   0   1
 MK-2-4                 1   1   0   1   1   0   1   1   1   0   2   2   1   0   1   2   0   1   1   1   1   2   2   0   1   1   0   1   2   0   2   1   1   1   1   1   1   1   2   1   0   1   0   0   0   1   0   1   1   2   2   0   1   0   1   1   0   2   0   2   2   2   1   1   1   2   0   1   2   2   1   1   0   2   2   1   0   0   1   1   1   0   0   1   0   1   0   1   1   1   0   0   2   1   0   2   1   1   1   2   1   2   0   1   1   2   1   0   1   1   1   1   1   1   1   0   2   1   1   0   1   1   1   0   1   2   1   2   1   2   2   0   1   0   1   0   1   2   1   1   2   2   1   2   2   1   0   0   1   1   2   1   2   1   0   0   1   1   1   1   1   1   1   2   2   0   1   1   0   1   1   0   1   2   2   1   0   1   1   2   0   0   2   0   1   0   0   0   0   2   2   0   0   2   1   1   0   2   1   1
 MK-2-5                 0   2   0   1   1   1   1   0   1   0   2   2   1   0   1   2   0   2   1   0   1   1   2   0   1   1   0   1   2   1   2   1   1   1   1   1   1   2   2   0   0   1   1   0   0   1   0   2   2   1   1   2   2   0   1   1   0   1   0   2   2   2   1   1   1   2   0   1   2   2   1   1   0   2   2   1   0   0   1   1   1   0   0   1   0   0   0   1   1   1   0   0   2   2   0   1   1   1   0   0   1   2   0   0   1   2   1   1   2   2   1   1   2   1   1   0   1   1   1   1   1   1   1   0   1   2   1   2   1   2   1   0   1   0   0   0   1   1   1   1   2   1   1   2   2   1   0   1   1   1   0   1   2   1   0   0   1   1   2   1   1   1   1   2   2   0   2   1   0   0   1   0   2   1   2   1   0   1   1   2   0   0   2   0   1   0   0   0   0   2   2   0   0   2   1   0   0   2   2   1
 MK-2-6                 0   1   0   1   1   1   1   0   1   0   2   2   1   0   1   2   0   2   1   0   1   2   2   0   1   0   0   1   2   1   2   1   1   1   1   0   1   2   2   0   1   1   1   1   0   1   0   1   1   1   1   2   2   1   1   1   0   1   0   2   2   2   1   0   0   1   1   1   2   2   1   1   0   2   1   1   0   0   2   1   2   0   1   1   0   0   1   1   1   1   0   0   2   2   0   1   1   1   0   0   1   2   0   0   1   2   1   1   2   2   2   1   2   1   1   0   1   1   1   1   1   1   1   0   1   2   1   2   1   2   1   0   1   1   0   0   1   1   1   0   2   1   1   1   2   1   0   1   0   1   0   1   2   1   0   0   1   0   2   1   1   1   1   2   1   0   2   1   1   0   2   0   2   1   2   1   0   1   1   2   0   0   2   0   1   0   0   0   0   2   1   0   0   2   1   0   0   2   2   1
 MK-2-7                 0   0   0   1   1   1   1   0   1   0   2   2   1   0   0   2   0   2   2   0   1   2   2   0   1   0   0   1   2   1   0   1   1   2   1   0   1   2   2   0   1   1   0   1   0   2   0   1   1   1   1   2   2   1   1   1   0   1   0   2   2   2   1   0   0   1   1   1   1   2   1   1   0   2   1   2   0   0   2   1   2   1   1   2   1   0   0   1   1   1   0   0   2   1   0   2   1   1   0   0   1   1   1   0   1   1   1   1   2   2   1   1   2   1   1   0   1   1   1   1   1   1   1   0   1   2   1   2   1   1   1   0   1   1   0   0   1   2   1   0   2   1   1   1   2   1   0   2   0   1   0   1   2   1   0   0   1   0   2   1   1   1   1   2   1   0   2   1   2   0   2   0   2   1   2   1   0   1   1   1   0   0   2   0   1   1   1   0   1   2   1   1   0   2   0   0   0   2   2   1
 MK-2-8                 1   0   0   1   1   1   1   0   1   0   2   2   1   0   0   2   0   2   2   0   1   2   2   0   1   0   0   2   2   1   0   2   1   2   0   0   1   2   2   1   1   1   0   1   0   1   0   0   0   1   1   2   2   1   1   1   0   1   0   1   2   2   0   0   0   1   1   1   1   2   1   1   1   2   1   2   0   0   2   1   2   2   2   2   1   0   0   1   1   1   1   0   2   1   0   2   1   1   0   0   1   2   1   0   1   0   1   1   2   2   1   1   2   0   1   1   1   1   1   1   1   1   1   0   1   2   2   1   1   1   2   2   1   1   0   0   1   2   1   2   2   2   1   1   2   1   0   1   0   1   1   1   1   1   0   0   1   0   2   0   2   1   0   2   1   0   2   1   2   0   2   1   2   0   2   1   0   1   1   1   0   0   2   0   1   1   0   0   1   2   2   1   0   2   0   1   0   2   2   1
 MK-2-9                 1   0   0   0   1   2   1   1   0   0   2   2   1   1   1   2   0   2   2   0   1   2   2   0   1   0   0   2   1   2   0   2   1   2   1   0   1   2   1   1   1   1   0   1   0   2   0   1   0   1   1   2   2   1   1   1   0   1   0   0   1   2   0   0   0   1   0   1   1   2   1   1   1   2   1   2   0   0   2   1   2   2   2   2   2   0   1   1   1   1   1   0   2   1   0   1   1   2   2   0   1   2   1   0   1   0   1   1   2   2   1   1   2   0   1   1   1   1   1   1   1   1   1   0   2   2   1   1   1   1   2   2   1   1   0   0   1   1   0   1   2   2   0   2   2   1   0   1   0   1   1   1   1   1   1   0   1   0   1   0   2   1   0   1   1   0   1   1   2   0   2   1   2   0   2   1   0   1   0   1   0   0   2   0   2   1   1   0   0   2   2   1   0   2   0   1   1   2   1   1
 MK-2-10                1   0   0   1   0   2   1   1   0   1   2   1   1   1   1   2   0   2   2   0   1   2   2   0   1   1   0   2   1   2   0   2   2   2   1   0   1   2   1   1   1   1   0   1   0   2   0   2   0   1   1   2   1   1   1   2   0   1   0   0   1   2   0   0   1   1   1   1   1   2   1   1   1   2   0   2   0   0   2   1   2   2   2   2   2   0   0   1   1   1   1   1   1   1   1   1   1   2   2   0   1   1   1   1   1   0   1   1   2   1   1   1   2   0   1   1   1   0   1   1   1   1   1   0   2   2   1   0   1   0   2   2   0   1   0   0   1   1   0   1   1   2   1   2   2   1   1   1   0   1   1   0   1   1   2   0   0   1   1   0   2   1   0   1   1   0   1   1   2   0   2   1   2   1   2   1   1   1   0   1   0   0   2   0   2   1   1   0   1   2   2   1   0   2   0   1   2   2   1   1
 MK-2-11                1   0   0   1   0   2   1   2   0   1   2   1   1   0   1   2   0   2   2   0   1   2   2   1   0   1   0   2   1   2   0   2   1   1   1   0   1   2   0   2   1   1   0   1   2   2   0   2   0   2   1   2   1   1   2   2   0   2   1   0   1   2   0   0   1   1   0   2   1   2   1   1   1   2   0   2   0   1   2   1   2   2   2   2   1   0   0   1   1   1   1   1   1   1   1   1   1   2   2   0   1   1   1   2   2   0   1   1   2   1   1   0   2   0   1   1   2   0   1   1   0   1   1   0   2   1   1   0   1   0   2   2   1   1   0   1   1   1   0   1   1   2   1   2   2   1   0   1   0   1   1   1   1   1   2   0   0   1   0   0   2   0   0   1   1   0   1   1   2   1   2   1   2   1   1   1   1   1   1   1   1   0   2   0   2   1   1   1   1   2   2   1   1   2   0   1   2   2   1   1
 MK-2-12                1   0   0   0   0   2   1   2   0   1   1   0   1   0   1   2   0   2   2   1   1   2   2   1   1   1   0   2   1   2   1   1   1   1   1   0   1   2   1   2   1   2   0   1   2   2   0   2   1   2   1   2   1   1   2   2   0   1   1   0   1   2   0   0   1   1   0   2   1   2   0   1   1   2   0   1   0   1   2   1   2   2   2   2   2   0   0   1   1   1   1   1   1   1   1   1   1   2   1   0   1   0   1   1   2   0   1   1   1   1   1   0   2   0   1   1   1   0   1   1   0   1   1   2   2   1   1   0   1   1   2   2   2   1   0   1   2   1   0   1   1   2   1   2   2   0   0   0   0   1   1   1   1   1   2   0   0   1   0   0   2   0   0   1   1   1   1   1   2   1   1   1   2   1   1   1   1   1   1   1   1   0   1   0   1   1   1   1   1   2   2   1   2   2   0   1   2   2   1   1
 MK-2-13                0   0   0   0   0   2   1   2   0   1   1   0   1   0   1   1   0   1   2   1   1   2   2   2   1   1   0   2   1   2   1   0   1   1   1   0   2   2   1   2   1   2   0   1   2   2   0   2   1   2   2   2   2   1   2   2   0   0   1   1   1   1   1   0   2   1   1   1   1   2   1   1   0   2   1   1   0   1   2   1   2   1   2   2   2   0   0   1   0   1   2   1   1   1   1   1   2   2   1   0   1   0   1   1   1   0   1   1   2   1   1   0   1   1   1   1   1   1   1   1   0   1   1   2   0   1   1   0   0   1   1   2   1   1   0   1   1   1   0   1   2   2   1   0   1   0   0   1   0   1   1   2   0   1   2   0   1   1   0   0   2   0   0   1   1   1   2   1   2   1   1   1   2   1   1   1   1   1   1   0   1   0   1   0   1   1   1   1   1   2   2   0   2   2   0   1   2   2   2   1
 MK-2-14                0   1   0   0   1   2   1   2   0   1   1   0   1   0   2   1   1   1   2   2   1   2   2   1   2   1   0   1   1   2   0   0   1   1   1   0   2   2   1   2   1   2   0   1   2   2   0   2   1   2   2   2   2   0   2   2   0   0   1   1   1   0   1   0   1   1   1   1   1   2   1   1   0   2   1   2   0   1   2   1   2   1   2   2   2   0   0   0   0   1   2   1   2   0   2   1   2   2   1   0   1   0   1   1   1   0   1   1   2   1   1   0   1   1   1   1   1   1   1   1   0   0   0   2   0   1   1   0   2   1   1   2   1   1   1   1   1   1   1   1   2   2   2   1   1   0   0   1   0   0   1   2   0   2   2   0   1   1   0   0   2   0   0   1   1   1   2   1   2   1   1   1   2   1   1   1   1   1   1   0   1   0   0   0   1   1   1   1   1   2   2   0   1   2   0   1   2   2   2   1
 MK-2-15                0   1   0   1   1   2   1   2   0   1   1   0   1   0   1   1   1   1   1   2   1   2   2   1   1   1   0   0   1   2   0   0   1   2   1   0   1   2   1   0   1   2   1   1   2   2   0   1   2   2   2   2   1   0   2   2   1   0   1   1   1   0   0   0   1   1   1   1   1   2   2   1   1   2   1   1   0   1   1   1   2   2   1   2   2   0   0   0   0   1   2   1   2   1   2   1   2   1   1   0   1   0   1   1   1   0   1   1   2   1   1   1   1   1   1   1   1   1   0   2   0   0   0   2   0   1   1   0   2   1   1   2   2   1   1   1   1   1   0   1   2   2   1   1   1   0   0   1   0   0   1   2   1   2   2   0   1   1   0   0   2   2   0   1   1   1   1   1   2   2   1   1   2   1   1   1   2   1   1   0   1   0   0   0   1   1   1   1   1   2   1   0   0   2   0   1   2   2   2   1
 MK-2-16                0   1   0   1   1   2   1   1   0   2   1   0   1   1   1   1   2   1   1   2   1   2   1   1   1   1   0   0   1   2   0   0   2   2   1   0   1   2   0   0   1   2   2   2   2   1   0   1   2   1   2   2   2   0   1   2   1   0   2   2   1   0   0   0   1   0   1   1   1   2   2   1   2   2   1   1   0   1   1   1   2   2   1   2   1   0   0   0   1   1   2   1   2   1   2   1   2   1   1   1   1   0   1   1   2   1   2   1   2   0   1   1   2   1   2   1   1   1   0   2   0   0   0   2   0   1   0   0   2   1   0   1   2   1   1   2   1   2   0   1   2   2   0   1   1   0   0   1   0   1   1   2   1   2   2   0   1   1   0   0   2   2   0   1   1   1   1   1   1   1   1   1   2   1   1   1   2   0   1   0   2   0   0   0   1   1   1   1   1   2   2   0   0   2   0   1   2   2   2   1
 MK-3-1                 2   0   0   1   0   2   1   1   2   0   1   1   2   2   1   2   1   2   2   1   1   1   0   0   1   0   2   1   0   0   2   0   0   0   1   1   2   2   1   1   2   1   2   2   0   1   1   1   1   2   0   1   2   1   1   2   1   1   1   2   1   1   2   2   1   0   2   0   1   1   1   2   0   0   1   1   2   0   0   2   1   1   1   1   2   0   2   1   1   0   2   1   1   2   1   1   1   1   1   1   1   0   1   1   1   0   1   1   2   0   0   1   1   1   2   2   1   1   0   1   0   1   1   2   1   1   1   2   1   1   1   2   1   1   1   1   2   2   0   1   1   1   2   2   1   2   0   1   1   1   1   1   1   1   0   0   1   2   1   0   2   1   0   1   0   1   0   1   1   0   1   1   2   2   2   1   2   1   0   1   1   0   0   2   0   2   2   1   1   2   0   1   0   1   0   0   1   0   2   0
 MK-3-2                 2   0   0   1   0   2   2   1   2   0   1   0   2   2   1   2   1   2   2   1   1   1   0   0   1   0   2   1   0   0   2   0   1   0   1   1   2   2   1   1   2   1   2   2   0   1   0   1   1   2   0   1   2   1   1   2   2   1   1   2   1   0   2   2   2   0   1   0   1   1   0   2   0   0   1   2   2   0   0   2   1   1   1   1   2   0   2   1   0   0   2   2   1   2   1   1   1   1   1   1   1   0   0   1   1   0   1   0   2   0   0   1   1   1   2   1   0   1   1   1   0   1   1   2   1   1   1   2   1   1   1   2   1   1   2   2   2   2   0   1   1   1   2   2   1   1   0   1   1   1   1   1   1   1   0   0   1   2   1   0   2   1   0   1   1   1   0   1   1   1   0   2   2   2   2   1   2   1   0   1   1   0   0   1   2   2   2   0   0   2   0   1   0   1   0   0   1   0   2   0
 MK-3-3                 2   0   0   1   0   2   2   1   2   1   1   0   2   2   1   2   1   2   2   0   1   1   1   0   1   0   2   1   1   1   0   0   1   1   1   1   2   2   1   1   1   1   2   2   0   1   1   1   1   2   1   1   2   1   1   2   2   0   1   2   0   0   2   1   2   0   1   0   1   2   0   2   0   0   1   2   2   0   0   2   1   1   1   2   2   0   2   1   0   0   2   2   1   2   1   1   1   1   2   2   2   0   0   0   1   1   1   0   2   0   0   1   1   1   2   1   0   1   1   1   0   1   1   1   0   2   1   2   0   1   1   2   2   1   2   2   2   1   0   2   1   1   2   2   1   1   0   1   0   2   1   1   1   1   0   0   1   1   1   0   2   1   0   1   1   1   0   1   1   1   0   2   2   2   2   1   1   1   0   1   1   0   1   1   2   2   2   0   0   2   0   2   0   1   0   0   1   0   2   0
 MK-3-4                 2   0   0   1   0   2   2   1   2   0   0   0   2   2   1   2   1   2   2   1   1   1   1   0   1   1   2   1   2   1   0   0   1   1   0   1   2   2   1   2   0   1   1   2   0   1   0   0   1   1   1   1   2   1   1   2   2   0   1   2   0   0   1   1   2   0   1   0   1   2   0   2   0   0   2   2   2   1   0   2   0   1   2   2   2   0   2   2   0   1   2   2   0   2   1   2   1   1   2   2   2   0   0   0   1   0   1   0   2   0   0   0   1   1   2   1   0   1   1   1   0   1   1   1   1   2   1   2   0   1   1   1   2   1   2   2   2   2   1   2   1   1   2   2   0   1   1   1   1   2   1   1   2   1   0   0   1   2   1   1   2   1   1   1   1   1   0   1   1   1   0   2   1   2   2   1   1   1   0   1   1   0   1   0   1   2   2   0   0   2   0   2   0   1   1   0   0   1   2   0
 MK-3-5                 2   0   0   2   0   2   2   1   1   0   0   0   2   1   1   1   1   2   2   1   0   0   1   1   2   1   1   1   2   2   1   0   1   1   0   1   2   2   2   2   0   1   0   2   0   1   0   0   1   1   1   1   2   1   0   2   2   0   1   2   0   0   1   1   2   0   1   0   1   1   0   2   0   0   2   2   2   1   0   1   1   1   2   1   2   1   1   2   1   1   2   1   0   1   1   2   1   1   2   1   2   1   0   0   0   0   1   0   2   0   0   0   1   2   2   1   0   1   0   1   0   1   1   1   1   2   2   2   0   0   1   2   2   1   2   2   2   2   1   2   1   1   2   2   0   1   2   0   1   2   1   1   2   1   0   0   2   2   1   1   2   1   1   2   1   1   1   1   1   1   0   2   1   2   2   1   1   1   0   1   1   0   0   0   1   2   2   0   0   2   0   2   0   1   1   0   1   1   2   0
 MK-3-6                 2   0   0   2   1   2   2   1   1   0   1   0   2   1   1   2   1   2   2   1   0   0   1   1   2   1   0   1   1   2   1   0   1   1   0   1   2   2   2   2   2   1   1   2   1   0   0   0   1   1   1   2   2   2   1   1   2   0   1   2   0   0   1   1   2   0   1   0   1   1   0   2   0   0   1   2   2   1   0   1   1   1   2   2   2   0   1   2   1   1   2   1   0   1   1   2   1   1   2   1   2   2   0   0   0   0   1   0   2   1   0   0   1   2   2   1   0   2   0   1   0   2   0   1   1   2   2   1   1   0   1   2   2   0   2   2   2   2   1   2   1   1   1   2   0   1   1   0   1   1   0   1   2   1   0   0   1   2   1   1   2   1   2   2   1   1   1   1   1   1   1   2   1   2   2   1   1   1   0   2   1   0   0   0   1   2   2   0   0   2   0   1   0   1   1   0   1   1   1   0
 MK-3-7                 2   0   0   2   1   2   2   1   1   0   1   0   2   1   1   0   1   1   2   1   0   0   1   2   2   1   0   1   1   2   1   0   1   0   0   2   2   2   2   1   2   1   1   2   1   0   1   0   1   2   1   2   2   2   1   1   2   1   1   2   2   0   1   1   1   0   1   0   1   1   0   2   0   0   1   2   2   1   0   1   2   1   1   2   2   0   0   2   1   2   2   1   0   1   1   1   1   1   2   1   1   2   0   1   0   1   1   0   1   1   0   0   2   2   2   1   0   2   0   1   0   1   0   1   2   2   1   1   1   0   1   2   1   0   2   2   2   2   1   2   1   1   1   2   0   1   1   0   1   0   0   2   2   1   1   0   1   2   1   1   2   2   2   2   0   1   0   1   1   1   1   1   1   2   2   1   1   1   0   1   1   0   0   0   1   2   1   1   1   2   0   1   0   1   1   0   1   0   1   0
 MK-3-8                 1   1   0   2   1   2   1   1   1   0   1   0   2   1   1   0   0   1   2   0   0   0   1   2   2   1   0   2   1   1   1   0   1   0   1   2   2   2   2   0   2   1   1   2   1   0   1   0   1   2   1   2   1   2   1   1   2   1   1   2   2   0   1   1   1   0   1   1   1   1   0   2   0   0   1   2   2   2   0   0   1   1   1   2   2   0   0   1   1   2   2   2   0   1   2   1   1   1   2   1   1   2   0   1   1   1   1   0   1   1   0   0   0   2   2   1   0   2   1   1   0   1   0   1   2   2   1   1   1   0   1   2   1   0   2   2   2   2   2   2   2   0   1   2   1   2   1   0   1   0   0   2   2   1   1   0   1   2   2   1   2   2   2   2   0   1   0   1   2   2   1   1   1   2   2   1   1   1   0   1   1   0   0   0   1   2   2   1   1   1   0   1   0   1   1   0   1   0   1   0
 MK-3-9                 1   1   0   1   1   2   1   1   1   1   1   0   2   2   1   0   1   1   2   0   0   0   1   2   2   1   0   1   2   1   1   0   1   0   2   2   2   2   2   0   2   1   1   0   1   0   1   1   1   1   1   2   1   2   0   2   2   1   1   2   2   1   1   1   1   0   1   1   2   1   0   2   0   1   1   1   2   2   0   0   1   1   1   2   2   1   0   1   1   2   1   2   1   1   1   1   1   1   2   1   1   2   0   1   1   2   2   0   1   1   0   0   0   1   2   1   0   2   1   1   1   1   0   2   1   2   1   1   1   0   1   2   0   0   1   2   2   1   2   1   2   0   1   2   2   2   1   0   1   0   0   2   2   1   1   0   1   1   2   1   1   2   2   2   0   1   0   1   2   2   1   1   1   2   2   0   2   2   0   1   1   0   0   0   1   0   2   1   1   2   0   1   1   1   1   0   1   1   1   0
 MK-3-10                2   1   0   1   1   2   2   1   1   1   1   0   1   2   1   0   1   1   2   0   0   0   1   1   1   1   0   1   1   2   1   0   1   0   1   2   2   2   1   0   2   1   0   1   1   1   1   1   1   1   1   2   0   2   0   2   2   1   1   2   2   1   2   1   1   0   1   1   2   1   0   2   1   1   1   1   2   2   0   0   1   1   1   1   2   2   0   1   1   2   1   2   1   2   1   1   1   1   1   1   1   2   0   1   2   1   1   0   1   1   0   0   0   1   2   1   1   2   1   1   1   1   0   2   1   2   1   2   1   1   1   2   1   1   1   2   1   1   2   2   2   0   1   1   1   2   1   0   1   1   1   1   1   1   1   0   1   1   2   1   1   1   1   2   1   1   0   1   1   2   1   2   1   2   2   0   1   2   0   1   2   0   1   1   1   0   2   1   1   2   0   1   1   1   1   0   1   1   1   1
 MK-3-11                1   1   0   0   1   2   2   1   1   1   1   0   1   1   1   0   1   0   2   0   0   0   1   1   1   0   1   1   1   2   1   0   1   0   1   2   2   2   1   0   2   1   1   1   1   1   1   1   0   1   2   2   1   1   1   2   2   1   0   2   2   1   1   0   1   0   1   1   2   1   0   2   1   1   1   0   2   2   0   0   1   1   1   0   2   2   0   2   1   1   1   2   1   2   1   2   1   2   1   1   1   2   0   1   1   1   2   0   1   1   0   0   0   1   2   1   0   1   1   1   1   0   0   2   1   2   2   1   1   1   1   2   1   1   1   2   1   1   2   2   1   1   1   1   2   2   1   0   1   1   1   0   1   2   1   0   1   0   1   1   1   1   1   2   1   0   0   1   1   2   1   2   2   2   2   0   1   2   0   0   1   0   1   1   1   0   1   1   1   2   0   1   1   1   1   0   1   2   1   1
 MK-3-12                1   1   1   1   0   1   2   1   1   0   1   0   1   1   1   0   1   0   2   0   0   0   1   1   1   0   1   1   1   2   1   0   1   0   1   2   2   2   1   0   2   2   1   1   1   1   1   1   0   1   2   2   1   1   1   1   2   1   0   1   2   1   1   0   1   1   1   1   2   1   0   2   1   1   1   0   2   2   0   0   1   2   2   0   1   2   0   2   1   1   1   1   1   2   1   2   1   2   1   0   1   2   0   1   1   1   2   0   1   1   0   1   0   1   2   1   0   1   1   1   1   0   0   2   1   2   2   1   1   1   1   2   1   1   1   2   1   1   2   2   1   1   1   0   1   2   1   1   1   2   1   0   1   2   1   0   1   0   1   1   1   1   1   1   1   1   0   1   1   2   1   2   1   1   2   0   1   1   0   0   1   1   1   0   1   0   2   2   1   1   1   1   1   1   2   0   1   1   1   1
 MK-3-13                1   1   1   1   0   1   2   1   1   0   1   0   1   1   1   0   1   0   2   0   0   0   1   2   1   0   1   1   1   2   1   0   1   0   1   2   2   2   2   0   2   2   1   2   1   1   2   1   0   1   2   2   1   0   1   1   2   1   0   1   2   1   1   1   2   1   1   1   2   1   0   2   1   2   1   0   2   1   0   0   1   2   2   0   1   2   0   1   0   1   1   1   1   2   1   1   1   2   1   1   1   2   0   1   1   0   2   0   2   1   0   1   0   1   2   1   0   1   1   2   1   1   1   1   0   1   2   1   1   1   1   1   1   1   1   2   1   1   1   2   1   1   1   0   0   2   1   1   2   2   1   0   1   1   1   0   1   1   1   1   1   1   1   1   0   1   0   1   1   2   2   2   1   2   2   0   1   1   0   0   1   0   1   0   1   0   2   2   1   1   1   1   1   1   2   0   1   1   0   1
 MK-3-14                2   1   1   0   0   1   1   1   1   0   1   0   1   1   2   0   1   0   2   0   0   0   1   2   1   0   1   1   0   2   1   0   2   0   1   2   2   2   2   0   2   1   1   2   2   1   2   1   0   0   2   2   0   0   1   1   2   1   0   1   2   1   1   1   2   0   1   1   1   2   0   0   1   2   1   1   2   1   0   0   1   2   2   0   1   2   0   0   0   1   1   1   1   2   1   1   1   2   1   1   1   1   1   1   1   0   2   0   2   1   0   1   0   1   1   1   0   1   0   2   1   1   1   0   0   1   2   1   1   2   1   2   1   1   1   2   1   2   1   2   1   1   2   1   0   2   0   1   1   2   1   0   1   1   1   0   1   1   1   1   1   0   2   1   0   1   0   1   0   2   0   2   1   1   2   0   0   1   0   0   1   0   1   0   1   0   2   1   1   1   1   1   2   0   2   0   1   1   1   1
 MK-3-15                1   1   1   0   0   1   1   0   1   0   1   0   1   1   2   0   1   0   2   0   0   0   1   2   1   0   1   1   0   2   1   0   1   0   1   2   2   2   2   0   0   2   1   0   1   1   2   1   0   0   2   1   0   0   1   1   1   1   1   2   2   2   1   1   2   1   1   2   1   2   1   0   1   2   1   1   2   1   1   0   1   2   2   0   1   2   0   0   0   2   0   1   1   2   1   1   1   2   1   1   2   1   1   1   1   0   2   1   2   1   0   1   0   1   1   1   0   1   0   2   1   2   2   0   1   2   2   1   0   2   1   2   1   1   1   2   0   1   1   1   1   2   2   1   0   1   0   1   2   2   1   1   1   1   1   0   1   1   1   1   1   0   2   1   0   1   0   1   0   2   0   2   1   1   2   0   1   1   0   0   2   0   1   1   1   0   1   1   1   1   1   1   2   0   2   0   1   1   0   1
 MK-3-16                1   1   2   1   0   1   1   0   1   0   1   0   1   1   2   0   1   0   2   0   0   0   1   2   1   1   1   1   0   2   1   0   1   0   1   2   1   2   2   1   0   2   1   0   1   1   2   1   0   0   2   1   0   1   1   1   1   1   1   1   2   2   1   0   2   1   0   2   1   2   1   0   1   2   1   1   2   1   1   0   1   2   2   1   1   2   0   0   0   2   0   1   1   2   0   1   1   1   1   1   1   1   2   0   1   0   2   1   2   1   0   1   0   1   1   1   0   1   0   2   0   2   2   0   1   2   2   1   0   1   1   2   1   1   1   2   0   1   1   2   2   2   2   1   0   1   0   1   2   2   2   2   1   1   0   0   1   1   0   1   1   0   2   2   0   1   1   1   1   2   0   2   1   1   2   0   1   1   1   0   1   0   1   1   1   1   1   1   1   1   0   1   2   0   2   0   1   2   1   0
 MK-4-1                 2   2   0   1   0   0   2   1   1   0   2   1   0   1   2   1   1   1   2   1   1   1   1   1   0   0   2   1   2   1   2   1   2   1   1   1   1   1   2   1   1   1   1   1   1   0   0   1   1   0   2   1   1   2   2   0   1   1   1   1   1   0   2   1   2   1   2   1   0   0   1   2   1   1   0   1   1   1   0   0   2   0   1   0   1   2   1   2   2   1   2   0   1   0   0   0   1   2   1   1   0   2   1   0   0   0   2   2   1   2   1   1   0   2   1   2   2   1   0   1   1   2   1   2   2   1   0   2   0   1   2   2   0   2   0   1   0   0   0   2   1   1   1   1   0   0   1   1   1   0   0   0   1   0   0   2   2   2   2   1   1   1   1   0   0   0   2   1   2   2   2   2   0   1   0   1   2   2   1   1   1   1   2   1   2   2   1   1   0   1   1   2   2   1   0   1   2   1   1   2
 MK-4-2                 2   2   0   2   0   0   2   1   1   0   2   1   1   1   2   0   1   1   2   1   1   1   1   1   0   1   2   2   0   2   2   2   2   2   1   1   1   1   2   1   1   1   1   1   1   0   0   1   2   0   0   1   1   2   2   1   1   2   1   1   1   0   2   1   2   1   1   1   1   1   1   2   1   1   1   1   1   1   1   0   2   0   1   0   1   2   0   2   1   0   2   1   1   0   0   0   1   2   1   1   0   2   1   1   0   0   2   2   1   2   1   1   0   2   1   2   2   2   0   0   1   2   1   2   2   1   1   2   0   1   2   1   0   2   0   1   0   0   0   2   1   1   0   1   0   0   1   1   1   0   0   0   1   0   1   2   1   2   2   1   1   1   2   0   0   0   1   1   2   2   2   2   0   0   0   1   2   2   1   0   1   1   2   1   2   2   1   0   0   1   0   2   2   1   1   0   2   1   1   2
 MK-4-3                 2   1   0   2   1   0   1   1   1   1   2   1   1   1   1   0   1   0   2   1   1   1   0   1   0   1   2   2   0   2   2   2   2   2   1   1   1   1   2   1   2   1   1   1   1   0   0   1   2   0   0   1   1   2   2   1   0   2   1   1   1   0   2   1   2   1   0   1   1   1   1   2   1   1   1   1   1   1   1   0   2   0   1   0   1   1   0   2   1   0   2   1   1   0   0   0   1   2   0   1   0   2   1   1   0   0   2   2   1   1   1   1   0   2   1   2   2   2   1   0   1   2   1   2   1   2   1   2   1   1   2   0   0   2   0   1   0   0   0   2   2   1   0   0   1   0   1   0   1   1   0   0   1   0   1   2   1   1   2   1   1   0   2   0   1   0   1   1   1   2   2   2   0   0   0   1   2   1   1   0   2   1   2   1   2   1   1   0   0   1   0   2   2   1   1   0   2   1   2   2
 MK-4-4                 2   1   0   2   1   0   1   1   1   2   2   1   1   1   2   0   1   0   2   1   1   1   0   0   0   1   2   2   0   2   1   2   2   2   1   1   2   1   2   1   2   0   0   1   1   0   0   1   2   0   0   1   1   2   2   1   0   2   0   1   0   0   2   0   1   1   0   1   1   1   1   2   1   1   1   0   1   1   1   0   1   0   2   0   1   2   0   2   1   0   2   2   1   0   1   0   1   1   0   1   1   2   1   1   0   0   2   2   0   1   1   1   0   1   1   2   2   2   1   0   1   2   0   2   1   2   1   2   1   2   2   0   0   2   0   1   0   1   0   1   1   1   0   0   1   0   1   0   1   0   0   0   1   0   1   1   1   1   2   1   1   0   2   0   1   0   1   1   1   2   2   2   0   0   0   1   2   1   1   1   1   1   1   0   2   1   1   0   1   1   0   2   2   1   1   0   2   1   2   1
 MK-4-5                 2   1   0   2   1   0   1   0   1   2   2   2   1   0   1   1   1   0   2   0   1   1   0   0   0   1   2   2   1   1   0   2   2   2   1   1   2   1   1   1   1   0   0   1   1   0   1   1   2   0   0   2   1   1   2   1   0   2   0   1   0   1   2   0   1   1   0   2   1   1   1   2   1   1   1   1   0   1   1   0   1   1   2   0   1   2   0   1   1   0   2   2   1   0   1   0   1   1   1   1   1   2   1   1   0   0   1   2   0   1   1   1   0   1   1   2   2   2   1   0   1   2   0   2   1   2   2   2   1   2   2   0   0   1   0   1   0   0   0   1   1   1   1   0   1   0   1   0   1   0   0   0   1   1   1   0   1   1   1   1   2   1   1   0   2   0   1   1   0   2   2   1   0   1   0   1   2   1   2   1   1   1   1   0   2   1   1   0   1   1   0   2   2   1   1   1   2   1   2   1
 MK-4-6                 1   1   0   2   1   0   2   0   1   2   2   2   1   0   1   1   1   0   2   1   1   2   0   0   0   1   1   1   2   1   1   2   2   1   1   1   1   1   1   1   1   0   0   1   1   1   1   1   2   0   0   2   1   1   1   1   0   2   0   1   0   1   2   0   0   0   0   2   1   2   0   2   1   1   1   1   0   1   1   0   0   1   2   0   1   2   1   1   0   0   2   1   1   0   1   0   1   1   1   1   1   1   0   1   0   0   1   1   0   1   1   1   0   1   1   2   2   2   1   1   0   2   0   2   1   2   2   2   1   2   2   1   0   1   1   0   0   0   2   1   1   1   1   0   1   1   1   0   1   0   0   0   1   1   1   0   1   1   1   1   2   1   1   0   1   2   1   1   0   2   2   0   1   1   0   1   2   1   2   1   1   0   1   0   1   1   2   0   1   1   0   2   2   1   1   1   2   1   2   1
 MK-4-7                 1   1   0   2   1   0   2   1   1   2   2   2   1   0   1   1   0   0   2   1   0   2   0   0   0   1   1   1   2   1   0   2   2   0   1   1   1   1   1   1   1   0   0   2   1   1   1   1   2   0   0   2   1   1   1   1   0   2   0   1   0   1   2   0   0   0   0   2   1   2   0   2   1   1   1   1   0   1   1   0   0   1   2   0   1   2   1   1   1   0   2   1   1   0   1   0   1   1   1   1   1   1   0   2   0   0   1   1   2   1   1   1   0   1   1   2   2   1   1   1   0   2   0   2   1   2   1   2   1   2   0   1   0   1   1   1   0   0   2   1   1   2   0   0   1   1   1   1   1   0   0   0   1   2   1   1   1   1   1   0   2   1   1   0   1   2   1   1   0   2   1   0   1   1   0   1   1   1   2   1   1   0   1   0   1   1   2   0   1   1   0   2   2   1   1   1   2   1   2   1
 MK-4-8                 1   2   0   2   1   1   2   1   0   2   1   2   1   0   1   1   0   0   1   1   0   1   0   0   2   1   1   2   2   0   0   2   2   0   1   1   1   1   1   2   2   0   0   2   1   1   2   2   2   0   0   2   1   1   1   1   1   2   0   1   1   2   1   1   1   1   2   2   1   2   1   2   2   1   1   1   0   1   1   0   0   1   2   1   2   2   1   1   1   1   2   2   1   0   1   0   1   1   1   1   1   1   0   1   1   0   1   2   2   1   1   1   0   0   1   2   2   1   0   1   0   2   0   2   1   2   1   2   1   2   0   0   1   1   1   1   0   0   2   1   0   2   0   1   1   1   1   1   1   0   0   0   1   2   1   1   0   1   1   1   2   1   1   0   1   2   2   1   0   2   1   0   1   1   2   0   1   1   2   1   1   0   0   0   1   1   2   1   1   1   0   2   2   1   1   1   2   1   2   2
 MK-4-9                 1   2   0   2   0   1   2   1   0   2   1   2   1   1   1   1   0   0   1   1   1   1   0   2   2   2   1   2   2   0   0   2   1   0   1   1   1   1   1   2   2   0   0   2   1   1   2   1   2   0   0   2   1   2   1   1   1   1   0   1   1   2   0   1   0   1   2   1   1   2   0   2   2   2   1   1   0   1   1   0   0   1   1   1   2   2   1   1   1   1   2   2   1   1   1   0   1   2   1   1   2   0   0   1   0   0   1   2   2   0   1   1   1   0   1   2   1   1   0   1   0   2   0   2   1   2   2   2   1   2   0   0   1   1   2   1   0   0   2   1   0   2   0   0   1   1   1   1   1   0   1   0   1   2   1   1   0   1   1   1   2   1   1   0   1   2   2   0   1   2   1   0   1   0   2   0   0   1   2   1   1   0   0   0   1   1   2   1   1   1   0   2   2   1   1   1   2   1   2   2
 MK-4-10                1   2   0   2   0   1   2   1   0   2   0   2   1   1   1   1   0   1   1   1   1   1   0   2   2   2   2   2   2   0   0   2   1   0   1   1   1   0   1   2   2   0   0   2   1   1   2   1   2   0   0   2   2   1   1   1   1   2   0   0   1   2   0   1   0   1   2   1   1   2   0   2   2   2   1   0   0   1   1   0   0   1   2   1   2   2   1   1   1   1   1   2   1   0   1   1   1   2   1   1   2   1   0   1   0   0   1   2   2   0   1   2   1   0   1   2   1   1   0   1   1   2   0   1   1   2   2   2   1   2   1   0   1   1   2   2   0   0   1   1   0   2   0   0   1   2   1   1   1   0   1   0   1   2   1   1   0   1   1   1   2   2   1   0   1   1   2   0   1   2   1   0   1   0   2   0   0   1   2   1   1   1   0   0   1   1   2   1   1   1   0   1   2   1   1   0   2   1   2   2
 MK-4-11                1   2   1   2   0   1   2   2   0   2   0   2   1   1   1   2   0   1   1   1   1   0   1   2   2   2   2   2   2   0   0   1   1   1   1   1   1   2   1   1   2   0   0   2   1   1   2   1   2   0   0   2   2   1   1   1   1   2   0   0   1   2   0   1   1   1   2   1   1   2   0   2   2   2   1   0   0   1   0   0   1   1   2   1   2   2   1   1   1   1   1   2   1   1   1   1   1   2   2   1   2   2   0   1   0   0   1   2   2   0   1   2   1   0   1   2   1   2   0   1   1   2   1   1   1   2   2   2   1   1   1   0   1   1   2   2   0   0   1   1   0   2   0   0   0   2   1   1   1   0   1   1   1   2   2   1   0   0   1   1   1   1   1   0   1   1   2   1   1   2   2   0   1   0   2   1   0   0   1   1   0   1   1   1   1   1   2   1   1   1   0   1   2   1   1   0   2   1   2   2
 MK-4-12                1   2   2   2   1   1   1   2   0   2   0   2   1   1   1   2   0   1   1   1   1   0   1   1   2   1   2   2   2   0   0   1   2   1   1   1   1   1   1   1   2   0   0   2   1   1   1   1   2   0   0   2   2   1   1   2   1   2   0   1   1   2   0   1   1   1   2   1   1   1   0   2   2   2   1   0   0   2   0   0   1   0   2   1   2   2   2   1   1   1   1   1   1   1   1   1   1   2   1   1   1   2   0   1   0   0   1   2   1   0   1   1   1   0   2   2   1   1   0   1   1   2   1   1   1   2   2   2   1   1   1   0   1   1   2   2   0   0   1   1   0   2   0   0   0   2   1   1   1   0   1   1   1   1   2   1   0   0   1   1   1   1   1   0   1   1   2   1   1   2   2   0   1   0   2   1   1   1   1   1   0   1   1   1   1   1   1   1   1   1   1   1   2   1   1   0   2   1   2   2
 MK-4-13                1   2   1   2   1   2   1   2   0   2   0   2   1   1   1   2   1   1   0   1   1   0   1   1   2   1   2   2   2   0   0   1   2   1   2   1   1   1   2   1   2   1   0   1   1   1   1   1   1   1   0   2   2   1   1   2   1   2   0   2   2   2   0   1   1   1   1   1   1   1   0   2   2   2   1   0   0   2   0   1   1   1   1   1   2   2   2   1   2   1   1   0   1   1   1   2   1   2   1   0   1   2   0   1   0   1   2   2   1   0   1   1   1   0   1   2   1   1   1   0   1   2   1   1   0   2   2   2   1   1   1   0   0   1   1   2   0   0   1   1   0   2   0   0   0   2   1   1   1   0   1   2   1   1   2   1   0   1   1   1   1   0   1   0   1   1   2   2   1   2   2   0   1   0   2   0   1   1   0   1   0   1   1   0   1   1   1   1   2   1   0   1   2   1   1   0   2   1   2   2
 MK-4-14                1   2   1   2   1   2   1   2   1   2   1   1   1   1   1   2   1   1   0   1   1   0   1   1   2   1   2   2   2   0   0   1   2   0   2   1   1   1   2   2   2   1   0   1   0   0   1   1   0   1   0   2   2   1   0   2   1   2   0   2   2   2   1   1   1   1   1   1   1   1   0   2   1   1   1   1   0   2   0   2   0   1   1   2   2   2   2   1   2   1   1   1   1   1   1   2   1   2   1   0   1   1   0   1   2   1   1   2   2   0   1   1   1   0   1   2   1   1   1   0   0   2   1   1   0   1   2   2   0   1   1   0   0   1   1   2   0   0   1   1   1   1   0   0   0   1   1   2   1   1   1   2   0   1   2   1   0   1   1   1   1   0   1   0   1   1   2   2   1   2   2   1   1   0   2   0   1   2   0   1   0   2   1   1   2   0   1   1   2   1   1   1   2   1   1   0   2   1   1   2
 MK-4-15                1   2   1   2   1   2   1   2   1   2   1   0   1   1   1   2   1   1   0   1   1   0   1   0   1   1   2   2   0   0   0   2   1   0   1   1   2   1   2   2   2   1   0   1   0   0   1   1   0   1   0   2   2   1   0   1   1   2   1   2   2   2   1   1   1   1   1   1   1   1   0   2   1   1   1   2   0   2   0   2   1   1   1   2   1   2   2   1   1   1   1   1   1   1   1   2   1   2   2   0   1   1   0   1   2   1   2   2   1   0   1   1   2   0   2   2   1   1   1   0   1   1   1   1   0   1   2   2   0   1   2   0   0   1   1   2   1   0   1   1   1   1   0   0   0   1   1   1   1   1   1   2   1   1   2   1   0   2   0   1   1   0   1   0   1   1   2   2   1   2   1   1   1   0   2   1   1   2   0   1   0   2   1   0   2   1   1   1   2   0   1   1   1   1   1   1   2   1   1   2
 MK-4-16                1   1   0   2   1   1   1   2   1   2   1   0   1   1   1   1   1   1   0   1   1   0   1   0   1   1   2   2   0   1   0   2   1   0   1   1   2   1   2   2   2   1   0   1   1   0   1   1   0   1   1   1   2   2   1   0   1   2   1   2   2   2   1   1   1   0   2   1   1   1   0   2   1   1   1   2   1   2   0   2   1   2   1   2   1   2   2   2   1   1   1   1   1   1   1   1   1   2   2   1   1   1   0   1   2   1   2   2   2   0   1   1   1   0   2   2   1   1   1   1   1   1   1   1   0   1   2   2   0   1   2   0   0   2   1   2   1   1   0   1   1   1   0   0   1   2   1   0   0   1   2   1   1   1   2   1   0   2   0   1   1   0   1   0   1   1   1   2   1   2   1   1   1   1   2   1   1   2   0   2   1   2   1   0   1   1   1   1   2   0   1   1   1   1   1   0   2   1   1   2
 MK-5-1                 1   0   1   1   2   1   1   1   1   1   2   1   1   0   2   0   1   1   1   1   1   0   2   0   1   0   1   2   0   1   0   0   1   1   1   1   1   1   2   2   1   1   0   1   1   1   0   1   2   0   2   2   1   2   1   1   2   0   1   0   1   1   1   0   0   2   0   1   0   2   0   1   2   1   2   1   1   0   1   1   1   1   1   2   1   1   0   1   2   2   1   2   2   1   1   2   1   0   1   0   1   0   1   2   1   2   0   1   0   0   2   2   1   0   2   2   1   1   1   2   2   0   0   2   0   0   1   1   1   2   1   0   2   1   0   1   2   1   1   1   1   0   1   1   1   1   0   1   2   1   1   1   1   0   1   1   1   2   0   1   1   1   2   2   1   0   0   1   2   2   0   1   1   0   1   1   0   0   1   0   2   1   0   0   2   2   2   0   1   1   2   2   2   0   1   1   0   2   1   0
 MK-5-2                 1   0   1   1   2   1   1   1   2   2   2   0   2   1   2   0   1   1   1   0   1   0   2   0   0   0   1   2   0   1   0   0   1   1   1   0   1   1   2   1   0   1   0   1   1   1   0   2   2   0   2   2   1   2   1   1   2   0   1   1   0   2   1   0   0   1   0   1   0   1   0   1   2   1   2   1   1   0   1   1   1   0   1   2   2   1   1   1   2   2   1   2   2   1   1   2   1   1   1   0   1   0   0   2   1   1   2   1   0   0   2   2   1   1   1   2   1   1   0   2   2   0   0   2   0   0   1   1   1   2   1   0   1   1   0   1   1   1   1   1   1   0   1   2   1   1   0   1   2   1   1   0   0   0   1   2   0   2   0   1   1   1   2   2   1   0   0   1   2   2   0   1   1   1   1   1   0   0   1   2   1   1   0   1   1   1   1   0   1   1   2   2   2   0   1   2   0   2   1   1
 MK-5-3                 1   0   1   1   2   2   1   1   1   2   1   0   1   1   2   0   1   1   1   1   1   0   2   0   0   1   1   1   0   1   0   0   1   1   1   0   1   0   2   1   0   1   0   1   0   1   0   2   2   0   1   2   1   2   1   1   1   0   2   1   1   2   1   1   0   1   0   1   0   1   0   2   2   2   2   1   1   0   1   1   1   0   1   2   2   1   1   1   2   2   1   2   2   1   1   2   1   1   1   1   0   0   0   2   1   1   2   2   0   0   2   2   0   1   1   2   1   1   0   2   2   0   0   2   0   1   1   1   0   2   1   0   1   1   0   1   1   1   1   1   1   0   1   2   1   1   0   1   2   1   1   0   0   0   1   1   0   1   0   1   1   1   2   1   0   0   0   1   2   1   0   1   1   1   0   1   0   0   1   2   1   1   0   1   1   1   1   1   1   1   2   2   1   0   1   2   0   2   1   1
 MK-5-4                 0   0   1   0   2   2   1   2   1   2   1   0   1   1   2   0   1   1   1   1   1   0   2   1   0   1   1   0   0   1   0   0   1   1   2   0   1   1   2   1   0   1   0   1   0   1   0   2   2   0   0   2   1   1   1   1   1   0   2   1   2   1   1   0   0   1   0   1   0   1   0   2   2   2   2   1   1   0   2   1   1   0   1   2   1   1   1   1   2   2   2   2   2   2   1   2   1   1   1   1   0   0   0   2   1   1   2   2   0   1   2   2   0   1   1   2   1   1   0   2   2   0   1   2   1   1   1   1   0   1   1   0   1   1   1   1   1   1   1   0   1   0   1   2   1   1   0   1   2   1   1   0   1   1   1   1   0   1   0   1   1   1   1   2   0   0   0   1   2   1   0   1   1   1   0   1   0   0   1   2   1   1   0   1   1   1   1   1   1   1   2   2   1   0   1   2   0   2   1   1
 MK-5-5                 0   0   1   0   2   2   2   2   1   2   1   0   1   1   1   0   1   1   1   1   1   0   2   1   2   1   1   1   0   1   0   0   1   1   2   0   1   1   2   1   1   1   0   1   0   1   0   2   2   0   0   1   1   1   1   2   1   1   2   1   2   0   2   0   0   1   0   1   0   1   0   2   2   2   2   1   1   0   2   2   1   1   1   2   1   1   1   0   2   2   1   1   0   2   1   2   2   1   1   1   0   0   1   2   1   1   1   2   0   1   1   2   1   1   2   2   1   1   1   2   2   0   1   2   1   1   1   1   1   1   1   0   1   1   2   1   1   1   1   0   1   0   1   2   0   1   0   1   2   0   1   1   1   1   1   1   0   1   0   1   1   2   1   2   0   1   1   1   2   1   0   1   1   1   0   1   1   0   0   2   1   1   0   0   1   1   0   1   1   1   2   2   0   1   1   1   0   2   1   1
 MK-5-6                 0   0   2   0   2   2   2   1   1   2   1   0   1   1   1   0   2   1   1   0   1   0   2   1   2   1   1   1   0   1   0   0   1   1   2   0   1   1   2   1   1   1   0   1   0   1   0   1   2   0   0   1   1   1   1   2   1   1   2   1   1   0   2   0   0   1   0   1   0   1   0   2   2   2   1   1   1   0   1   2   1   0   1   2   1   1   1   0   2   2   1   2   0   2   1   1   2   1   1   0   1   0   1   2   1   2   1   2   0   0   1   1   1   1   2   2   1   1   1   2   1   0   1   2   1   1   1   1   1   0   1   1   1   1   2   2   1   1   1   0   1   0   2   2   0   1   0   1   2   0   1   1   1   1   1   1   1   1   0   1   1   1   2   2   0   1   1   1   1   2   0   1   1   1   0   1   1   0   0   2   1   0   0   0   1   1   0   1   1   1   2   2   0   1   1   1   1   2   1   1
 MK-5-7                 1   0   1   0   2   2   2   2   1   1   1   0   1   1   1   0   2   1   1   1   1   0   2   1   2   1   1   1   0   1   0   0   1   1   2   0   1   1   1   1   1   1   1   1   0   1   0   1   2   1   0   1   1   1   1   2   1   1   2   1   1   0   2   0   0   1   1   1   1   1   0   1   2   2   1   1   1   0   1   2   1   0   1   2   1   2   2   0   2   1   1   2   1   2   1   1   2   1   1   0   1   0   1   2   1   0   1   2   1   0   1   1   1   1   2   2   1   1   1   1   1   0   0   2   1   1   1   1   0   0   0   1   1   1   2   2   1   1   2   0   1   0   2   2   0   2   1   2   2   0   1   1   1   1   1   1   1   0   0   2   1   1   2   1   0   1   1   1   1   1   0   1   1   1   0   1   1   0   0   2   2   1   0   0   1   1   0   1   1   1   2   1   0   1   1   2   1   2   1   1
 MK-5-8                 1   0   1   0   2   2   2   2   1   1   1   0   1   0   1   0   1   1   1   1   1   0   2   1   1   1   1   1   0   1   0   0   1   1   2   0   1   1   1   1   1   1   1   1   0   1   0   1   2   1   0   1   1   1   2   2   1   1   1   1   1   0   2   0   1   1   0   1   2   1   0   1   2   2   1   1   1   0   1   2   1   0   1   2   1   2   2   0   2   1   1   2   1   2   1   1   1   1   1   0   1   0   1   1   1   0   1   2   1   0   1   1   1   1   2   2   1   1   1   1   1   0   1   1   1   1   1   1   0   1   0   1   1   1   2   2   1   1   2   0   1   0   2   2   0   2   1   2   2   0   1   1   1   1   2   1   1   1   0   1   1   1   1   1   0   2   1   1   1   0   0   0   1   1   0   1   1   1   1   2   2   2   0   1   1   1   1   1   1   1   1   1   0   1   2   1   1   2   1   1
 MK-5-9                 1   1   1   0   1   0   2   2   1   1   1   0   1   0   1   1   1   1   1   1   2   0   2   1   1   1   1   1   0   1   0   0   1   1   2   0   1   1   1   1   1   1   1   1   1   0   0   2   2   2   0   1   1   1   1   2   1   1   1   1   1   0   2   1   0   1   1   0   1   1   0   1   2   2   1   1   0   0   2   2   1   1   1   2   1   2   2   0   1   1   1   2   1   2   0   1   1   1   1   1   1   0   0   2   0   0   1   2   0   1   1   1   1   1   2   2   1   1   1   1   0   1   1   1   1   1   1   2   0   1   1   1   1   1   2   2   1   1   2   0   1   0   2   2   0   2   1   1   2   0   2   1   1   1   2   1   1   1   0   1   1   1   1   1   0   2   1   1   1   0   0   0   1   1   0   1   1   1   2   2   2   2   0   1   1   1   1   1   1   1   1   1   0   1   2   2   1   2   1   1
 MK-5-10                1   1   0   0   1   1   2   2   1   1   0   0   1   0   1   1   1   1   1   2   2   0   2   0   1   1   1   1   0   1   2   0   1   1   1   0   1   1   1   1   1   1   1   1   1   0   1   2   2   2   1   1   1   2   1   1   1   1   1   1   2   0   2   1   1   1   1   1   1   1   0   1   1   2   1   1   0   1   2   2   2   1   1   2   1   2   2   0   0   1   1   2   1   2   0   1   1   1   1   1   1   0   1   2   0   0   1   1   0   1   1   1   1   1   2   2   1   1   1   1   0   1   1   1   2   0   1   2   0   1   1   1   1   1   2   2   1   0   2   0   1   0   2   2   0   2   2   1   2   0   2   1   1   1   2   1   1   1   0   1   1   1   1   1   0   2   1   1   1   0   1   0   1   1   0   1   1   1   2   2   1   1   0   1   1   1   1   1   1   1   1   1   0   1   2   1   2   1   1   1
 MK-5-11                1   1   0   0   1   1   2   2   1   2   0   0   0   0   1   1   0   1   1   2   2   0   1   0   2   1   0   2   0   1   2   0   1   0   1   0   1   0   1   1   1   1   1   1   1   1   1   2   1   2   1   1   1   2   1   1   1   1   1   1   2   1   2   0   1   1   1   1   1   1   0   1   1   2   1   1   0   1   2   2   2   1   1   2   1   2   2   0   0   1   1   2   1   2   0   1   1   1   1   1   2   0   1   2   0   0   1   1   0   1   1   1   1   1   2   2   1   1   1   1   0   1   1   1   2   0   1   2   0   1   1   1   1   1   2   2   1   0   2   1   1   0   2   2   0   2   1   2   2   0   2   1   1   1   2   0   1   1   0   1   1   1   1   1   0   2   1   2   0   0   1   1   1   0   0   1   1   1   2   2   1   1   0   1   1   1   1   2   1   1   1   1   1   1   2   1   2   1   0   1
 MK-5-12                1   1   0   0   1   1   2   2   1   1   0   0   0   0   1   1   0   1   2   2   2   0   1   1   2   0   1   2   0   2   2   0   1   0   1   0   1   0   1   1   0   2   1   1   0   1   2   2   1   2   1   1   1   2   1   1   1   1   1   1   2   1   2   0   2   1   1   1   2   1   1   1   1   2   1   1   1   1   2   2   2   0   1   1   1   2   2   0   0   1   0   2   1   1   0   1   1   1   1   0   2   0   0   2   0   0   1   1   0   1   1   1   1   2   2   2   1   1   1   0   0   1   1   1   2   0   1   2   0   1   1   1   1   2   1   2   0   0   1   1   1   0   1   2   0   2   1   2   2   1   1   1   1   1   2   0   1   1   0   1   1   1   1   1   0   2   0   2   1   0   1   2   2   1   0   1   1   1   2   2   1   1   1   1   1   1   1   1   1   1   1   1   1   1   1   2   2   1   1   1
 MK-5-13                1   2   1   0   1   1   0   1   1   1   0   0   1   1   1   1   0   1   1   2   2   0   0   1   2   0   1   1   0   2   1   0   1   0   1   1   1   0   1   1   1   2   1   1   0   1   1   1   0   1   1   1   1   2   2   1   1   1   1   1   2   1   2   0   2   1   1   1   2   1   1   1   1   2   1   1   1   0   1   2   2   0   1   1   1   2   2   0   0   2   0   2   0   1   0   1   1   1   0   0   2   1   0   1   0   0   0   1   0   1   1   0   1   2   2   2   1   2   1   0   0   1   1   1   1   0   1   2   0   1   1   1   0   2   1   2   0   0   1   1   1   1   1   2   0   2   1   1   2   1   1   1   1   1   2   0   1   1   0   2   1   1   1   1   0   2   0   1   1   0   2   2   2   1   1   1   1   1   2   2   2   1   1   1   2   1   0   1   1   1   0   1   1   1   1   2   2   1   1   1
 MK-5-14                1   2   1   0   1   1   0   1   0   1   0   0   1   1   1   1   0   1   1   2   1   0   1   1   2   0   1   1   0   2   1   1   2   0   1   1   1   0   1   1   1   2   1   1   0   1   1   1   0   0   2   2   1   2   2   1   2   1   0   0   2   1   2   0   2   1   1   1   0   1   1   1   1   2   2   0   1   0   1   2   2   1   2   1   0   2   1   0   0   2   0   2   0   1   0   1   1   2   0   0   2   2   1   1   0   0   0   1   0   1   1   0   1   2   2   2   2   1   1   0   0   1   1   1   0   0   2   2   0   1   1   2   0   2   1   2   0   0   1   1   1   1   1   2   0   2   1   1   2   1   0   1   1   1   2   1   1   1   0   2   1   1   1   1   0   2   0   1   1   1   2   1   2   1   1   2   1   2   2   1   2   2   1   1   2   1   0   1   1   1   0   1   1   1   1   1   2   1   1   1
 MK-5-15                0   2   1   0   1   1   0   1   0   2   0   1   1   1   1   2   0   1   1   2   0   0   1   1   2   0   1   1   0   2   1   1   2   0   1   1   1   0   1   1   1   2   1   1   0   1   1   1   0   0   2   2   1   2   2   1   1   1   0   0   2   1   2   0   1   1   1   1   0   1   1   2   1   2   1   0   1   1   2   2   2   1   2   1   0   2   1   0   0   2   0   2   0   2   0   1   1   2   0   0   2   2   1   1   0   0   0   1   0   1   1   0   1   2   2   2   2   1   1   0   0   1   1   1   0   1   2   2   0   1   1   2   0   2   1   2   0   0   1   2   1   1   2   2   0   2   1   1   2   1   0   2   1   1   2   1   1   1   0   2   0   1   1   1   1   1   0   1   1   1   2   0   2   1   1   2   1   2   2   1   2   1   1   1   2   1   0   2   1   1   1   1   1   1   1   2   2   1   1   2
 MK-5-16                0   2   0   1   1   1   0   1   0   2   0   1   1   1   1   2   0   1   1   2   0   0   1   2   1   1   1   1   0   2   0   2   2   0   1   1   1   0   1   2   1   2   1   1   0   1   1   1   0   0   2   0   1   2   2   1   1   1   0   0   1   1   1   0   1   1   2   1   0   1   1   2   0   1   1   0   1   1   2   2   2   0   2   1   0   2   0   0   0   1   0   2   0   2   0   1   1   1   1   0   2   2   1   1   0   1   0   1   0   1   1   0   2   2   2   2   1   1   1   0   0   1   1   0   0   1   2   2   0   1   1   2   1   2   1   2   0   0   1   2   1   1   1   2   0   2   1   1   1   1   0   2   1   1   2   1   0   2   0   2   0   1   1   2   1   1   0   1   2   1   2   1   2   1   1   2   1   1   2   1   2   1   1   1   2   1   0   2   1   1   1   1   1   1   1   2   1   1   1   2
 MK-6-1                 2   0   0   1   0   2   2   0   2   1   0   2   2   0   0   1   1   1   1   1   1   2   0   1   1   1   1   1   1   0   1   1   1   1   0   2   2   0   0   1   0   1   0   0   1   1   1   1   2   0   1   1   1   2   0   1   1   2   1   0   2   1   1   1   0   1   0   0   2   1   1   1   1   1   2   2   0   0   0   1   1   2   2   1   1   1   1   1   2   1   0   1   0   1   2   1   1   2   2   1   2   1   1   0   2   1   1   0   2   0   2   2   0   1   1   1   1   1   2   0   2   1   1   1   0   1   1   1   1   2   2   0   1   0   1   0   1   1   2   2   1   1   0   1   1   1   1   0   1   1   0   0   0   1   1   2   1   0   1   1   2   0   2   1   1   1   1   2   1   0   2   2   0   2   2   2   2   1   2   1   0   0   0   1   1   1   0   2   1   0   1   2   0   0   2   1   2   2   1   1
 MK-6-2                 2   0   0   1   0   2   2   0   2   1   0   2   2   0   0   1   1   1   0   1   1   1   0   2   0   2   0   1   1   1   1   1   2   2   0   2   2   1   1   1   0   1   0   0   1   1   1   2   2   0   2   1   0   2   0   1   1   2   1   0   2   1   2   1   0   1   0   0   2   1   2   1   2   1   2   2   0   0   0   1   2   2   2   1   1   1   1   1   2   1   0   1   0   1   2   1   1   2   2   1   1   1   1   1   2   1   1   0   2   0   2   1   0   2   1   1   1   1   2   1   1   1   0   1   0   1   0   1   1   2   2   0   1   0   1   0   1   1   2   2   1   1   0   1   1   1   1   0   1   1   2   0   0   1   1   2   1   0   1   1   2   0   2   1   1   0   1   1   1   0   2   2   0   2   1   2   2   2   2   1   0   0   0   1   1   1   0   2   1   0   1   2   0   0   2   0   2   1   1   2
 MK-6-3                 1   1   0   1   2   2   2   1   2   1   0   2   2   0   0   1   1   1   0   2   1   2   0   2   1   2   0   1   1   1   1   1   1   2   0   2   2   1   1   1   0   1   0   0   2   1   1   2   2   0   2   1   0   2   1   1   1   2   1   0   2   1   2   1   0   2   0   0   2   1   2   1   1   1   1   1   0   0   0   1   2   2   2   1   1   1   2   1   2   1   0   1   0   1   2   1   1   1   1   1   2   1   1   0   2   1   0   1   2   0   2   1   0   1   1   2   2   1   1   1   2   1   1   1   0   1   0   2   1   2   2   0   1   0   1   0   1   1   2   2   1   1   0   1   1   1   1   0   1   1   2   0   0   2   1   2   1   0   1   1   2   1   2   0   1   0   1   0   1   1   2   2   0   2   1   2   2   2   2   1   0   0   0   1   1   2   0   2   1   0   1   2   0   0   2   0   2   0   1   2
 MK-6-4                 1   1   1   1   2   2   2   1   2   1   0   1   2   1   0   1   1   1   0   1   2   2   1   2   1   1   1   1   1   1   1   1   1   2   0   2   1   1   2   1   0   1   0   0   2   1   1   2   2   0   2   1   0   2   0   1   1   2   1   1   2   1   2   1   1   2   0   0   2   1   2   1   0   2   1   2   0   0   0   1   2   2   2   1   1   1   2   0   2   1   1   0   0   2   2   1   1   1   1   1   1   1   1   0   2   1   0   1   2   0   2   0   1   1   1   2   1   0   1   1   1   1   1   1   0   0   0   2   1   2   2   0   1   0   1   0   2   1   2   2   1   1   0   2   1   1   0   0   1   2   1   0   0   2   1   2   1   1   1   1   1   1   2   0   1   0   1   0   1   1   2   2   0   2   1   1   2   2   1   1   0   0   0   0   1   2   0   2   2   0   1   2   1   0   1   1   2   0   1   2
 MK-6-5                 1   1   1   1   1   2   2   1   2   1   0   1   2   1   0   1   1   1   0   1   2   1   1   2   1   1   2   1   1   2   1   2   0   1   0   2   1   1   2   1   0   2   0   2   2   1   2   2   1   0   2   1   0   2   0   1   0   1   1   1   2   1   2   1   2   1   0   0   2   1   2   1   1   2   1   2   1   0   0   1   2   1   2   0   1   1   2   0   1   1   1   0   0   0   2   1   1   1   1   1   1   1   2   0   2   1   0   1   2   0   2   0   1   1   1   1   0   0   1   1   1   1   0   1   1   0   1   2   0   2   1   1   2   0   1   1   2   1   2   2   1   1   1   2   1   1   0   0   1   2   1   0   0   2   1   2   1   1   1   1   1   1   2   0   1   0   1   0   2   1   1   2   0   2   1   1   1   2   1   1   0   0   0   0   1   2   0   1   1   0   1   1   1   0   1   0   2   0   1   2
 MK-6-6                 1   1   1   2   1   2   2   1   1   1   0   1   2   1   0   1   1   1   0   1   2   1   1   1   1   2   2   1   1   1   1   2   1   1   0   2   1   1   2   1   0   1   0   2   2   2   2   2   1   1   2   1   0   2   2   1   0   2   1   1   2   1   2   1   2   1   0   0   1   1   2   1   1   2   1   2   1   0   0   2   2   1   2   0   1   1   2   0   0   1   1   0   1   0   2   1   1   1   1   1   1   1   2   0   2   1   0   1   1   0   2   0   1   1   2   0   2   0   1   1   1   1   0   2   1   0   2   2   0   2   0   1   1   0   1   1   2   1   2   2   1   1   1   2   1   2   0   0   1   2   2   0   0   2   1   2   1   1   1   1   1   1   2   1   1   0   1   0   2   1   0   2   0   2   1   1   1   2   1   1   0   0   0   0   2   2   0   1   1   0   1   1   1   0   1   0   1   0   1   2
 MK-6-7                 1   1   1   2   1   2   2   1   0   1   1   1   1   2   0   1   1   1   1   1   2   1   1   1   1   2   1   1   1   1   1   2   1   1   0   2   1   1   2   1   0   1   0   2   2   0   2   2   2   1   2   1   0   2   2   1   0   2   1   1   2   1   2   0   2   1   0   1   1   2   2   1   1   2   1   2   1   0   0   2   2   2   2   0   1   1   2   0   0   1   1   0   1   0   2   1   1   1   1   1   1   1   2   0   2   2   0   1   1   0   2   0   1   1   2   0   2   1   1   0   1   1   0   2   1   0   2   2   0   2   0   1   1   1   1   0   2   2   1   2   1   1   1   2   1   2   0   0   1   2   1   1   1   2   1   1   1   1   1   0   1   1   2   1   1   0   1   0   2   1   0   2   0   2   1   1   1   2   1   1   0   0   0   1   2   1   0   1   1   0   0   1   1   1   0   0   1   1   0   2
 MK-6-8                 2   1   0   2   1   2   2   1   0   1   1   2   1   1   0   1   1   1   1   1   1   1   1   1   1   1   1   1   1   1   1   2   1   2   1   2   1   1   2   1   1   1   0   2   1   0   1   2   2   1   2   1   0   2   2   1   1   2   1   1   2   1   2   1   2   1   0   1   1   2   1   1   1   2   1   2   1   1   0   1   1   2   2   0   2   1   2   1   1   1   1   0   1   0   2   1   1   1   1   1   1   0   2   0   2   1   0   1   1   0   2   1   1   1   2   0   2   1   1   0   1   2   0   2   1   1   2   2   1   2   0   1   1   1   1   0   2   1   1   2   1   1   1   2   2   2   0   1   1   2   1   1   1   2   1   1   0   1   1   0   1   1   1   1   1   0   1   1   2   1   1   1   0   2   1   1   1   2   1   1   0   0   0   1   1   1   0   2   1   0   0   2   2   1   0   0   1   1   0   2
 MK-6-9                 2   1   1   2   1   2   2   0   0   0   2   2   1   1   0   1   1   1   1   1   1   1   0   1   1   1   1   1   1   1   0   2   1   1   0   2   1   1   2   1   1   1   1   2   1   0   1   1   2   1   2   1   0   2   2   1   1   2   1   1   2   1   1   0   2   1   0   1   1   2   2   1   1   2   1   2   1   1   0   1   1   2   2   0   1   0   2   2   1   1   1   0   1   0   2   1   1   1   0   1   1   0   1   0   2   1   0   1   1   0   1   2   1   1   2   0   1   1   1   0   1   2   0   2   1   2   2   1   2   2   0   1   1   2   1   1   2   1   2   0   1   1   1   2   2   1   1   1   1   2   1   1   1   2   1   2   0   2   1   0   1   2   1   1   2   0   0   1   1   1   1   1   0   2   1   1   1   2   1   1   0   0   0   1   1   2   0   2   1   0   1   2   2   1   0   0   0   1   0   2
 MK-6-10                2   1   2   2   1   2   2   0   1   0   2   2   1   1   1   0   1   2   1   1   1   1   1   1   1   1   1   1   1   1   0   1   0   1   0   1   1   1   2   1   1   0   1   2   1   0   1   2   2   0   1   0   0   2   2   2   0   2   1   1   2   1   2   0   2   1   1   2   0   1   2   0   0   2   2   2   1   1   0   1   1   2   2   0   2   1   1   1   1   2   1   0   1   0   2   1   1   2   0   1   1   1   1   1   2   1   0   1   1   0   1   1   1   2   2   1   1   1   1   1   1   1   1   1   1   2   1   1   2   2   0   1   1   1   1   1   2   1   2   1   1   2   1   2   2   1   1   1   1   1   1   1   1   2   0   2   0   2   1   1   1   2   0   1   2   0   0   1   1   1   0   1   0   2   1   1   1   2   2   1   0   0   0   1   1   2   1   2   1   1   1   2   2   1   0   0   0   0   0   1
 MK-6-11                2   0   2   2   1   2   2   0   1   1   1   2   1   1   2   0   1   2   0   1   1   1   0   2   1   1   1   1   1   1   0   1   0   2   0   1   1   1   2   1   1   0   1   2   0   0   1   2   2   0   1   0   1   2   2   2   0   1   1   1   1   2   1   0   1   1   1   2   2   1   2   0   0   2   1   2   1   1   0   1   2   2   2   0   2   1   1   1   1   1   2   0   1   0   2   1   1   2   0   0   2   1   1   1   2   1   0   2   1   0   1   1   1   2   2   1   1   0   1   1   1   1   1   1   1   2   1   1   2   2   0   1   1   1   1   1   1   1   2   0   1   2   1   2   2   1   1   0   1   1   1   1   1   2   0   2   0   2   1   1   1   2   0   1   2   0   0   0   1   1   0   1   0   2   0   1   1   1   2   2   0   1   1   0   1   2   1   2   1   1   1   1   2   1   0   0   0   0   0   1
 MK-6-12                2   0   2   2   1   1   2   0   1   1   1   2   1   1   2   0   1   1   0   0   1   1   0   2   1   1   1   1   1   1   0   1   0   2   0   1   1   2   2   1   0   0   1   2   0   0   1   2   2   0   1   0   1   2   2   2   0   1   1   1   2   2   2   0   1   0   1   2   2   1   1   0   0   2   2   2   1   1   2   1   2   2   2   0   2   1   1   1   1   1   2   0   1   0   2   1   1   1   0   0   2   2   1   1   2   1   0   2   1   1   2   1   2   2   2   1   1   0   0   1   1   1   2   1   2   2   1   1   2   1   1   2   1   1   2   1   1   1   2   0   0   2   1   2   2   1   1   0   1   1   1   1   1   2   0   2   0   2   1   1   1   2   0   1   2   0   0   0   1   1   0   1   0   2   0   1   1   1   1   2   0   1   1   0   1   2   1   2   1   1   2   2   2   1   0   0   0   0   1   1
 MK-6-13                2   0   2   2   1   1   1   1   1   1   1   2   1   1   2   0   1   1   0   0   1   0   0   1   2   1   1   1   1   1   0   1   0   2   0   1   1   2   2   1   0   0   1   1   0   0   1   2   2   0   1   0   1   2   2   2   0   1   1   1   2   2   2   0   1   0   1   2   2   1   1   0   0   2   2   2   2   1   2   1   2   2   2   0   2   1   1   1   1   1   2   0   2   0   2   2   1   1   0   0   2   2   1   1   1   1   0   2   1   1   2   1   2   2   1   1   1   0   0   1   1   1   1   1   2   2   1   1   2   2   1   2   1   1   2   1   1   1   1   1   0   2   1   2   2   2   1   0   1   1   1   1   1   2   0   2   0   2   1   1   1   2   0   1   2   1   0   1   1   1   0   1   0   2   0   1   1   1   1   2   0   2   0   0   1   2   0   2   2   1   2   2   2   1   0   0   1   0   1   2
 MK-6-14                2   0   2   2   1   1   1   1   1   1   1   1   2   1   2   0   1   1   1   0   1   0   0   2   2   1   1   1   2   1   0   1   0   1   0   1   1   2   2   0   0   0   1   1   0   1   1   2   2   0   1   0   1   2   2   2   0   0   1   2   2   2   2   0   1   0   0   2   2   1   1   0   0   2   2   2   2   1   2   1   2   0   2   0   2   1   1   1   1   1   2   0   2   0   2   1   1   1   1   0   2   2   1   1   1   1   0   2   1   1   2   1   2   1   1   1   2   0   0   1   1   2   0   1   2   2   1   1   2   2   2   2   1   1   2   1   1   1   1   1   0   2   1   2   2   1   1   0   1   1   1   1   1   2   0   2   0   2   1   1   1   2   0   1   2   1   1   1   1   2   0   1   0   2   0   1   1   2   2   1   0   2   0   0   1   2   1   2   2   1   2   2   2   2   0   1   1   1   1   2
 MK-6-15                2   0   2   2   1   1   1   1   1   1   1   1   2   1   2   0   1   1   1   0   1   0   0   2   1   2   1   1   2   1   0   1   1   0   0   1   1   2   2   0   0   0   1   1   0   1   1   2   1   0   1   0   1   2   2   2   0   0   1   2   2   2   2   0   1   0   0   2   1   1   1   0   0   2   1   2   2   1   2   0   1   0   2   1   2   1   1   1   1   1   1   1   2   0   2   1   1   1   1   0   1   1   1   1   1   2   0   1   1   1   2   1   1   1   2   1   2   0   0   0   1   2   1   1   2   2   2   0   2   2   2   2   1   0   2   0   1   1   1   1   0   2   1   2   2   1   0   0   1   2   1   1   1   2   0   2   0   2   1   1   1   2   0   1   2   1   1   1   1   2   0   1   0   2   0   1   1   2   2   0   0   2   0   0   1   1   1   2   2   1   2   2   2   2   1   1   1   0   1   1
 MK-6-16                2   0   1   2   2   1   0   2   1   1   1   1   2   1   2   0   1   0   1   0   1   0   0   2   1   2   1   1   2   1   1   1   1   0   0   1   2   2   2   0   2   0   1   1   0   1   1   2   1   0   1   0   1   2   2   2   0   0   1   2   2   1   2   1   2   0   0   2   1   1   1   1   0   2   1   1   2   1   1   0   1   0   2   1   2   0   1   0   1   0   1   1   1   0   2   1   0   1   1   0   1   1   1   0   1   1   1   1   2   1   2   1   1   1   2   1   2   1   0   0   1   2   1   2   2   1   2   0   2   2   2   2   1   0   2   0   0   0   1   1   0   2   1   1   2   1   0   1   1   2   1   1   2   2   0   0   0   2   1   1   2   2   0   1   2   1   1   1   1   2   1   1   0   1   0   2   0   2   2   0   1   2   0   0   1   1   1   2   2   2   2   2   1   1   0   1   1   0   1   1
 
!****************************************** Phenotypic Data **********************************************************
!-100.0 is resevred for missing phenotype
SimulatedTrait1         9.4177   11.6189    9.5692    9.1844   10.4300    9.9256    8.3241    9.4652   10.2713   10.0587    8.8974   10.2730   10.2758    9.3138    9.2015   10.1186   12.0431   11.2746   11.1491   11.0859   11.3256   11.1089    9.3912    9.7166   11.3517   10.1822   10.0540    9.8181   11.6008   11.7556   10.4975   10.7384    8.9493   10.0326    9.1493   11.2734   10.1827    9.4603    8.6083   11.4876    8.9942   11.7622    9.5563   10.3101    9.3929    9.8630    8.9824   12.0765    7.9036    9.8609    9.8763   11.0019   11.4197    9.4705   10.9519    8.0684   11.5564    9.7803    9.7407   10.5940    9.8246    9.6909    9.1955   10.1319   10.2102   11.0214   10.0921   10.4589    9.8615    9.0455    9.8512    8.2052    9.4349    9.0796   10.0289   12.6016   10.1226    8.9980    9.9227   10.1991   10.0014   10.9142    9.3294   10.4030    8.1622   10.4183    8.5953   10.9486    9.7355   10.9474    8.8417   10.6554    8.6873    9.9537   11.7134   11.8216   10.9716   10.2617   10.0525    9.7817   11.2649    9.6540    8.4073    9.7932    9.3874    9.5220    9.9775   10.8826    9.8832    9.3487   10.3229   10.1382   10.2968    7.9139    9.5923   10.7939    9.4255   10.2851    9.4178   11.5132    9.8683    9.4864    7.7002   10.2328    9.9404    9.7534   10.0748    9.9886   11.2845   11.8372   12.3325    9.8120   11.1953   11.3916   10.0619   10.0118   11.6823   10.0292   11.5390   11.8371    9.2407   11.4505   10.4918   10.4309   10.2175    8.4025   10.1098    9.3688    8.9544   10.6352    9.6597    8.8376    9.2202    9.8940   11.1003   10.0531   12.2909    8.3380    9.1538    8.6356    9.3958   11.1740   11.0548    9.0024   10.2930   11.4376   11.1728    9.7918   11.0073   11.3225    9.6725    9.5587   10.8013    9.2002   10.1101   10.4578   10.3969   11.5032    8.9579   10.6389   10.0811    9.4134    9.3332   11.0093    8.9407    9.0091    9.5291    9.4129   10.5761    9.6118   10.8843    8.3274    8.3068    9.6415    9.2138   11.1052   10.7169    9.0569    8.1596   10.7814
 
