# Supplementary material for: Inclusive Composite Interval Mapping of QTL by Environment Interactions in Biparental Populations
Source: PLoS One. 2015 Jul 10;10(7):e0132414. doi: 10.1371/journal.pone.0132414 (PMC4498613; doi:10.1371/journal.pone.0132414)
Supplement: S2 File — (ZIP) [file pone.0132414.s002.zip › F2 population/e=1/run_00130.met]

!**********************Note: lines staring with "!" are remarks and will be ignored in the program********************
!*********************************General Information**********************************
!Assuming F1 = P1 x P2, populations available in QTL IciMapping are: 
!  1, P1BC1F1 = P1 x F1, the first backcrossing where P1 is used as the recurrent parent;
!  2, P2BC1F1 = P2 x F1, the first backcrossing where P2 is used as the recurrent parent;
!  3, F1DH, F1-derived doubled haploids; 
!  4, RIL or F1RIL, recombination inbred lines through the repeated selfing of F1;
!  5, P1BC1RIL, recombination inbred lines through the repeated selfing of P1BC1F1;
!  6, P2BC1RIL, recombination inbred lines through the repeated selfing of P2BC1F1;
!  7, F2, the selfing generation of F1;
!  8, F3, the selfing generation of F2;
!  9, P1BC2F1, the second backcrossing where P1 is used as the recurrent parent; 
! 10, P2BC2F1, the second backcrossing where P2 is used as the recurrent parent;
! 11, P1BC2RIL, recombination inred lines through the repeated selfing of P1BC2F1; 
! 12, P2BC2RIL, recombination inred lines through the repeated selfing of P2BC2F1; 
! 13, P1BC1F2, the selfing generation of P1BC1F1; 
! 14, P2BC1F2, the selfing generation of P2BC1F1; 
! 15, P1BC2F2, the selfing generation of P1BC2F1; 
! 16, P2BC2F2, the selfing generation of P2BC2F1; 
! 17, P1BC1DH, P1BC1F1-derived doubled haploids; 
! 18, P2BC1DH, P2BC1F1-derived doubled haploids; 
! 19, P1BC2DH, P1BC2F1-derived doubled haploids; 
! 20, P2BC2DH, P2BC2F1-derived doubled haploids; 
   7      !Mapping Population (see remarks above)
   2      !Mapping Function (1 for Kosambi; 2 for Haldane; 3 for Morgan)
   2      !Marker Space Type (1 for intervals; 2 for positions)
   1      !Marker Space Unit(1 for centiMorgans; 2 for Morgan)
   6      !Number of Chromosomes (or Linkage Groups)
 200      !Size of the mapping population
   1      !Number of environments
 
!***************************************** Chromosomes and Linkage Maps **********************************************
!Chromosome                 NumMarkers
-CH1                        16
-CH2                        16
-CH3                        16
-CH4                        16
-CH5                        16
-CH6                        16
!Linkage map (Marker name followed by position or the interval length)
 MK-1-1                1     0.000
 MK-1-2                1    10.000
 MK-1-3                1    20.000
 MK-1-4                1    30.000
 MK-1-5                1    40.000
 MK-1-6                1    50.000
 MK-1-7                1    60.000
 MK-1-8                1    70.000
 MK-1-9                1    80.000
 MK-1-10               1    90.000
 MK-1-11               1   100.000
 MK-1-12               1   110.000
 MK-1-13               1   120.000
 MK-1-14               1   130.000
 MK-1-15               1   140.000
 MK-1-16               1   150.000
 MK-2-1                2     0.000
 MK-2-2                2    10.000
 MK-2-3                2    20.000
 MK-2-4                2    30.000
 MK-2-5                2    40.000
 MK-2-6                2    50.000
 MK-2-7                2    60.000
 MK-2-8                2    70.000
 MK-2-9                2    80.000
 MK-2-10               2    90.000
 MK-2-11               2   100.000
 MK-2-12               2   110.000
 MK-2-13               2   120.000
 MK-2-14               2   130.000
 MK-2-15               2   140.000
 MK-2-16               2   150.000
 MK-3-1                3     0.000
 MK-3-2                3    10.000
 MK-3-3                3    20.000
 MK-3-4                3    30.000
 MK-3-5                3    40.000
 MK-3-6                3    50.000
 MK-3-7                3    60.000
 MK-3-8                3    70.000
 MK-3-9                3    80.000
 MK-3-10               3    90.000
 MK-3-11               3   100.000
 MK-3-12               3   110.000
 MK-3-13               3   120.000
 MK-3-14               3   130.000
 MK-3-15               3   140.000
 MK-3-16               3   150.000
 MK-4-1                4     0.000
 MK-4-2                4    10.000
 MK-4-3                4    20.000
 MK-4-4                4    30.000
 MK-4-5                4    40.000
 MK-4-6                4    50.000
 MK-4-7                4    60.000
 MK-4-8                4    70.000
 MK-4-9                4    80.000
 MK-4-10               4    90.000
 MK-4-11               4   100.000
 MK-4-12               4   110.000
 MK-4-13               4   120.000
 MK-4-14               4   130.000
 MK-4-15               4   140.000
 MK-4-16               4   150.000
 MK-5-1                5     0.000
 MK-5-2                5    10.000
 MK-5-3                5    20.000
 MK-5-4                5    30.000
 MK-5-5                5    40.000
 MK-5-6                5    50.000
 MK-5-7                5    60.000
 MK-5-8                5    70.000
 MK-5-9                5    80.000
 MK-5-10               5    90.000
 MK-5-11               5   100.000
 MK-5-12               5   110.000
 MK-5-13               5   120.000
 MK-5-14               5   130.000
 MK-5-15               5   140.000
 MK-5-16               5   150.000
 MK-6-1                6     0.000
 MK-6-2                6    10.000
 MK-6-3                6    20.000
 MK-6-4                6    30.000
 MK-6-5                6    40.000
 MK-6-6                6    50.000
 MK-6-7                6    60.000
 MK-6-8                6    70.000
 MK-6-9                6    80.000
 MK-6-10               6    90.000
 MK-6-11               6   100.000
 MK-6-12               6   110.000
 MK-6-13               6   120.000
 MK-6-14               6   130.000
 MK-6-15               6   140.000
 MK-6-16               6   150.000
!*********************************** Marker Types ********************************************************************
!Co-dominant marker: When heterozygote F1 is present, P1 is coded as 2, F1 is coded as 1, and P2 is coded as 0; Otherwise, P1 is coded as 2, and P2 is coded as 0. 
!Dominant marker: When heterozygote F1 is present, P1 and F1 are coded as 12, and P2 is coded as 0; Otherwise, P1 is coded as 2, and P2 is coded as 0.  
!Recessive markers: When heterozygote F1 is present, P1 is coded as 2, and F1 and P2 are coded as 10; Otherwise, P1 is coded as 2, and P2 is coded as 0. 
!Missing marker is coded as -1. 
 MK-1-1                 1   1   0   1   0   2   0   1   0   0   2   0   0   1   2   0   1   2   0   2   2   1   1   0   1   2   1   1   1   1   1   2   0   2   2   1   2   0   2   1   1   1   1   2   2   2   2   2   2   1   0   1   0   1   1   1   1   1   2   1   1   2   0   0   1   1   2   1   0   2   1   1   1   2   1   0   2   2   2   2   1   0   1   1   1   2   1   2   1   0   1   1   2   0   1   1   2   1   1   1   2   2   0   0   2   1   1   0   0   1   1   2   0   2   1   2   2   0   1   2   2   1   1   0   1   1   2   1   2   2   1   1   1   1   1   1   0   1   1   1   2   2   2   1   1   0   2   1   1   2   1   0   0   2   1   0   1   2   1   1   0   0   2   0   2   1   0   2   2   0   0   1   1   1   0   1   1   1   1   1   2   2   1   0   1   1   1   0   1   2   2   2   1   1   1   1   0   1   0   2
 MK-1-2                 1   1   0   1   2   1   0   2   0   1   1   0   0   1   1   0   1   2   0   2   2   1   1   0   2   2   1   1   2   2   1   1   1   1   2   1   2   0   2   1   1   1   1   2   2   2   2   2   2   1   0   1   0   1   1   1   2   1   2   0   1   2   0   0   1   1   2   1   0   2   1   2   1   1   1   0   0   2   2   2   1   0   1   1   1   2   1   2   1   0   1   1   2   0   1   2   2   1   1   1   2   2   0   1   2   1   1   0   0   1   1   2   0   2   1   2   2   0   1   2   2   1   1   0   1   1   2   2   2   2   1   1   1   1   1   1   0   1   1   1   2   2   2   0   1   0   1   1   1   2   1   0   0   2   1   1   1   1   1   1   0   1   2   0   2   1   0   2   2   1   1   1   1   1   0   1   1   1   1   1   2   2   1   1   1   1   1   0   1   2   2   2   1   2   1   1   0   1   0   2
 MK-1-3                 1   1   0   1   2   1   0   2   0   0   1   0   0   1   1   0   1   2   0   2   2   1   2   1   1   2   1   1   2   1   1   1   1   1   2   1   2   0   1   2   1   0   1   0   2   0   0   2   2   1   1   1   0   1   1   0   2   1   2   0   0   2   0   0   1   1   2   1   0   2   1   2   2   1   1   0   0   2   2   2   1   0   0   1   1   1   0   2   1   0   1   1   2   0   1   2   2   2   1   1   2   2   0   1   2   2   1   0   0   0   1   2   1   2   1   1   2   0   1   1   2   1   1   0   2   1   2   2   2   2   1   1   1   2   1   1   0   1   1   1   1   2   2   0   1   0   1   1   1   2   1   0   0   2   1   1   1   1   1   2   0   2   2   0   2   1   0   2   2   0   1   1   1   1   0   1   2   1   1   2   2   2   1   1   1   1   1   0   1   2   2   2   2   2   0   1   0   1   0   2
 MK-1-4                 1   1   0   2   1   1   0   2   0   0   1   0   0   0   1   0   1   2   0   2   2   0   2   1   1   2   1   1   2   1   2   1   1   1   2   1   1   0   1   1   1   0   1   0   2   0   0   2   2   1   1   1   0   1   1   0   2   1   2   0   0   2   0   0   1   1   2   1   2   2   2   2   2   1   1   0   0   2   2   2   1   0   0   1   1   1   0   2   2   0   1   1   1   1   1   1   2   2   1   1   2   2   0   1   2   2   1   0   1   0   1   1   1   2   1   1   2   0   1   1   1   2   1   0   2   2   2   2   2   2   1   1   2   2   1   1   0   1   1   1   1   2   2   1   0   0   1   2   2   2   1   0   0   2   1   1   1   2   1   1   1   2   2   0   2   1   1   2   2   0   2   1   1   1   0   2   2   1   0   2   2   2   1   1   1   1   1   1   1   2   2   2   2   1   0   1   1   1   0   2
 MK-1-5                 1   1   0   2   1   1   0   2   1   1   0   1   0   0   1   1   1   1   0   2   2   0   2   1   1   1   1   1   2   1   2   1   1   1   2   1   1   0   2   1   1   0   1   0   2   0   0   1   2   0   1   0   0   0   1   1   2   1   1   0   0   2   0   1   1   1   1   1   1   2   2   2   2   1   1   0   0   2   2   2   2   0   1   2   1   1   0   2   2   0   2   2   2   0   1   1   2   2   0   1   2   2   2   1   2   2   0   0   2   0   0   1   2   2   0   1   2   0   1   1   1   2   1   0   2   2   2   0   2   2   1   1   2   2   0   1   0   1   1   1   1   2   2   2   1   0   1   2   2   2   1   0   0   2   1   1   1   2   1   1   1   2   2   0   2   0   1   2   2   0   2   2   1   1   0   2   2   1   0   2   2   1   1   2   1   1   1   2   1   1   2   2   2   1   2   1   1   1   0   0
 MK-1-6                 1   1   0   1   1   1   0   1   1   0   0   1   0   0   1   1   1   0   1   1   2   0   2   0   1   1   0   1   2   1   2   0   1   1   2   1   1   0   2   2   1   1   1   1   2   0   0   1   2   0   1   0   1   0   1   1   1   1   2   2   2   2   0   1   1   0   1   1   1   2   2   2   2   1   1   0   1   2   1   2   1   0   1   2   1   2   0   2   2   0   2   2   2   0   1   1   2   2   0   1   2   2   2   1   2   2   0   0   0   0   1   1   2   2   0   1   2   0   1   1   0   2   1   0   2   2   2   0   1   2   1   1   2   2   1   1   0   1   0   1   1   1   2   2   1   0   2   2   2   2   1   1   1   2   1   1   1   2   1   1   1   2   2   0   2   0   1   2   2   0   2   2   1   1   0   1   2   1   0   1   2   1   1   2   1   1   2   2   0   1   2   2   2   1   2   1   1   1   0   0
 MK-1-7                 1   1   0   1   2   1   0   1   1   1   0   2   1   0   1   1   1   0   1   1   2   0   2   0   1   1   0   2   2   1   2   1   1   1   2   1   1   1   2   2   1   1   1   1   1   0   0   1   2   1   0   0   1   0   1   2   0   1   2   1   2   2   0   1   1   0   1   1   1   2   2   2   1   1   1   0   1   2   1   2   1   0   1   2   1   1   0   2   2   0   2   2   2   0   1   1   2   1   0   1   2   2   1   0   2   2   0   0   0   1   1   1   1   2   0   0   2   0   1   2   0   0   1   0   2   2   2   0   1   2   1   1   2   2   1   1   0   1   0   1   1   1   2   2   1   0   2   2   2   2   1   1   1   2   1   1   1   2   1   1   1   2   2   0   1   0   1   2   2   0   2   2   1   1   0   1   2   1   0   1   2   1   1   2   1   1   1   1   0   1   1   2   2   1   2   1   1   1   0   1
 MK-1-8                 1   1   0   1   2   1   0   1   1   1   0   1   1   0   1   1   1   0   1   0   2   0   2   0   1   1   0   2   2   1   2   1   1   1   2   1   1   1   1   1   1   1   1   1   1   0   0   0   2   1   1   0   1   0   1   2   0   1   2   1   2   1   0   1   1   1   2   1   1   1   2   2   1   1   0   0   0   2   0   1   2   1   1   2   1   1   0   2   2   0   2   2   2   1   1   1   2   1   0   1   2   2   1   0   2   2   0   1   1   1   1   0   1   2   0   0   2   0   1   2   1   0   1   1   2   2   2   1   1   2   1   1   2   1   1   1   0   1   0   1   1   1   2   1   1   0   0   2   2   2   1   1   1   1   2   1   1   2   1   0   1   2   2   0   1   0   1   2   1   0   2   1   1   1   0   1   2   1   0   1   2   1   2   2   1   1   1   1   0   1   1   2   2   2   2   1   1   1   0   1
 MK-1-9                 1   1   0   0   2   1   0   0   1   1   0   1   1   0   1   1   0   1   2   0   2   0   2   0   1   1   0   2   2   1   2   1   1   1   2   0   1   1   1   1   1   1   1   1   1   0   0   1   2   1   1   0   1   1   1   2   0   1   2   1   1   1   0   1   1   1   2   2   1   1   1   2   1   1   1   0   0   2   0   1   2   1   1   2   1   1   0   2   2   0   2   2   1   1   0   1   2   1   0   1   2   2   1   0   2   1   0   1   1   1   1   1   1   1   0   0   2   0   2   2   1   0   1   1   2   2   2   1   1   2   1   1   2   2   1   1   0   1   0   1   1   2   1   1   1   0   0   2   2   1   1   1   1   1   2   1   1   2   1   0   1   2   2   0   1   1   1   1   1   0   2   1   1   1   0   1   1   1   1   1   2   1   2   2   1   1   1   1   0   1   1   2   2   1   2   1   1   0   0   1
 MK-1-10                1   2   0   0   1   1   0   0   1   0   0   1   1   0   1   1   0   0   2   0   1   1   2   0   1   1   0   2   2   1   2   1   1   1   2   0   2   1   1   1   2   1   1   0   1   0   0   1   1   1   1   0   1   1   0   2   0   1   2   2   1   1   0   1   0   0   2   2   1   1   1   2   1   1   0   0   2   2   0   1   2   1   1   2   1   1   0   2   1   0   1   1   1   1   1   1   2   0   0   1   2   2   2   0   2   1   0   1   1   1   1   1   1   1   0   0   2   0   2   2   1   0   1   1   2   2   2   0   1   2   1   1   2   2   1   1   0   1   1   1   2   2   1   1   1   0   0   2   2   1   1   1   1   1   2   1   1   2   1   0   1   2   2   0   1   1   1   1   1   0   2   1   1   1   1   0   1   1   1   1   2   1   2   2   1   1   1   0   0   1   1   2   2   1   2   1   1   1   0   1
 MK-1-11                1   2   0   0   1   1   0   0   1   0   0   1   2   0   1   1   0   0   2   0   1   1   2   0   1   1   0   2   2   1   2   1   1   1   2   0   2   2   1   2   2   1   1   0   1   0   0   1   1   1   1   0   1   0   0   2   0   1   1   2   1   1   0   1   0   1   1   2   1   1   1   2   1   1   0   0   2   2   0   1   2   0   1   2   1   1   0   2   1   0   1   1   1   1   1   1   2   0   1   1   2   2   1   1   2   1   0   1   1   0   1   0   1   1   0   0   2   0   2   2   1   0   1   1   1   2   1   0   1   2   1   1   2   2   1   1   0   1   1   1   2   2   1   1   1   0   0   2   2   1   1   1   1   1   2   2   1   0   1   0   2   2   2   0   1   1   1   1   1   0   2   1   1   1   1   0   1   1   1   1   1   1   1   1   0   1   1   0   0   0   1   2   2   0   2   2   1   1   0   1
 MK-1-12                1   2   0   0   1   1   0   0   1   1   0   1   2   1   1   1   0   0   1   0   1   1   1   0   1   1   0   2   2   1   2   0   1   1   2   0   2   2   1   2   2   1   1   0   1   0   0   1   1   1   1   1   1   0   0   2   0   1   1   2   1   1   0   1   0   1   1   2   1   1   1   2   1   2   0   0   0   2   0   1   2   0   1   2   2   1   1   2   1   0   1   1   1   1   1   2   2   0   1   1   2   2   1   2   1   1   0   1   1   1   1   0   1   1   0   0   2   0   2   2   1   0   1   2   2   2   1   0   1   2   1   1   2   2   1   1   1   1   1   0   2   2   1   2   1   1   0   2   2   1   1   1   1   1   2   2   1   0   1   0   2   2   2   1   0   1   1   0   1   0   2   2   1   0   1   0   1   0   1   1   1   1   1   1   1   1   1   0   0   0   1   2   2   0   2   2   1   1   0   1
 MK-1-13                1   1   0   0   0   1   0   0   1   1   0   1   2   1   1   1   0   0   0   0   1   2   1   0   1   1   0   2   2   1   0   1   1   1   2   1   2   2   1   2   2   1   2   0   1   0   0   1   1   1   1   1   0   0   0   2   0   0   1   2   1   0   0   1   1   0   2   2   1   1   1   2   2   2   0   0   0   2   1   1   2   0   0   2   2   1   1   2   0   0   2   1   1   1   1   1   1   0   2   1   2   2   0   2   1   1   0   2   2   1   1   0   1   1   0   0   2   0   2   2   1   0   1   2   2   0   2   0   1   2   2   0   2   2   1   1   0   1   1   1   2   2   1   2   1   1   0   2   2   1   0   1   1   1   2   2   1   0   1   0   2   2   2   1   0   1   1   1   1   0   2   2   1   0   1   0   1   0   0   2   1   1   2   1   1   1   1   0   0   0   1   1   2   0   2   2   1   1   0   1
 MK-1-14                1   1   0   0   0   1   0   0   1   1   0   1   2   1   1   1   1   0   0   0   1   2   1   0   1   1   0   1   2   1   0   1   1   1   2   2   2   2   2   1   2   1   2   0   1   0   0   1   1   0   1   1   1   0   1   2   0   0   1   1   1   0   1   1   1   1   2   2   1   1   1   1   2   2   0   0   0   1   1   0   2   0   0   1   2   1   1   2   0   0   2   1   0   1   1   1   1   1   2   1   2   2   0   1   0   0   0   2   2   1   1   0   1   1   0   0   2   0   2   1   1   1   2   1   2   0   2   0   1   2   2   1   2   2   1   1   0   1   1   1   2   2   1   2   1   1   0   2   2   1   0   1   1   1   1   1   1   0   1   1   2   2   2   1   0   1   1   1   1   0   2   1   0   1   1   0   1   0   0   2   1   1   2   1   1   1   1   1   0   1   1   1   1   0   2   1   1   2   0   1
 MK-1-15                1   1   0   0   0   1   0   1   1   1   0   1   2   1   1   1   1   0   0   0   0   1   1   0   1   1   0   1   2   1   0   1   1   1   2   2   2   2   2   1   2   0   2   0   1   0   0   0   0   1   2   1   1   0   1   2   0   0   1   2   1   0   1   1   1   1   2   2   1   1   2   1   1   2   0   0   0   1   1   0   2   1   0   1   2   1   1   2   0   0   2   1   0   0   1   1   1   1   2   1   1   2   0   1   0   1   0   2   2   1   1   0   1   2   0   0   2   0   2   1   1   1   2   1   1   0   2   0   1   1   2   1   2   2   1   1   0   1   1   1   2   2   2   2   1   0   1   2   2   1   0   2   1   1   1   0   1   0   1   1   1   2   2   1   0   1   0   1   1   0   2   1   0   1   1   0   1   0   0   1   1   1   2   1   0   0   2   2   0   1   1   1   1   0   2   2   1   2   0   1
 MK-1-16                1   1   0   0   1   1   0   2   1   1   0   1   2   1   1   1   1   1   0   1   0   1   1   0   1   1   0   1   2   1   0   1   1   1   2   2   2   1   2   1   2   0   2   0   0   0   0   0   0   0   2   1   2   2   2   2   1   0   1   2   1   0   1   1   0   1   2   1   2   1   2   1   1   2   0   0   0   2   1   0   2   1   0   0   1   1   1   1   0   0   1   1   1   0   1   1   1   1   2   0   1   2   0   1   1   1   0   2   2   1   1   0   1   2   0   0   2   0   2   1   1   1   2   2   1   0   2   0   2   1   2   0   1   2   1   0   1   1   1   2   2   2   0   2   1   0   1   2   2   1   0   2   1   1   1   0   1   1   1   1   1   2   2   1   0   1   0   1   1   0   2   2   0   1   1   1   0   0   0   1   2   1   2   1   0   0   2   2   0   1   1   0   1   0   2   2   1   1   0   0
 MK-2-1                 2   2   2   2   2   1   0   1   1   0   0   1   2   1   2   1   2   1   1   0   1   1   1   2   1   2   1   1   0   0   2   2   2   1   2   1   1   1   2   1   1   1   1   2   1   2   2   2   0   2   1   2   2   0   1   1   1   1   0   2   1   1   1   0   0   0   1   0   1   2   1   1   1   0   2   1   2   1   0   1   1   0   1   1   1   2   1   1   1   1   1   1   2   1   1   1   0   1   0   2   2   1   2   2   1   0   2   0   1   1   0   1   0   1   1   1   0   2   2   2   2   0   1   2   1   0   2   0   2   1   2   1   2   2   0   0   1   1   1   1   1   1   1   1   1   0   1   1   1   0   1   0   0   1   1   0   0   1   1   1   2   2   1   1   1   1   2   1   2   0   1   1   1   2   0   0   2   1   0   1   1   1   2   1   0   1   1   1   1   1   2   2   2   0   1   1   1   1   1   2
 MK-2-2                 2   2   1   2   2   1   0   1   0   0   0   1   2   1   2   2   1   1   1   0   1   1   1   2   1   1   1   1   0   0   2   1   1   1   2   1   1   2   2   1   1   1   1   2   1   1   2   1   1   2   1   2   2   0   2   0   1   1   0   2   1   1   1   0   0   0   1   0   1   2   1   1   1   0   1   1   2   1   0   1   1   0   2   1   1   2   1   1   1   1   1   1   2   1   1   2   0   1   0   2   2   1   2   2   2   0   2   0   1   1   0   1   0   1   1   1   0   2   2   2   2   0   1   2   1   0   2   1   2   1   1   1   2   2   0   0   1   1   1   1   1   1   1   1   1   0   1   1   1   1   1   0   0   1   0   0   0   1   1   1   2   2   2   1   1   1   2   1   2   0   1   1   1   2   1   0   2   2   1   1   1   1   2   1   0   1   1   1   1   2   2   2   2   0   1   1   1   1   1   1
 MK-2-3                 2   1   1   2   2   1   0   1   0   0   0   1   2   1   2   2   1   1   1   2   1   1   1   1   2   1   1   1   0   0   2   0   1   1   1   1   2   2   2   1   0   1   1   2   0   2   2   1   0   1   1   2   1   0   2   0   1   1   1   2   0   1   1   0   0   0   1   1   2   2   1   1   1   0   1   1   2   0   0   1   1   1   2   1   0   2   2   1   1   1   1   2   2   1   1   2   0   1   0   2   1   0   2   2   2   0   2   0   1   1   0   1   0   0   1   0   1   2   2   1   2   0   1   2   1   0   2   1   2   1   1   1   2   2   0   0   1   1   1   0   1   2   0   0   1   0   1   1   1   1   1   0   0   1   0   0   0   1   2   1   2   2   2   1   1   1   2   1   2   0   0   1   1   2   1   0   2   2   1   1   0   0   2   1   0   1   1   1   1   2   1   2   1   0   1   0   1   1   0   0
 MK-2-4                 2   1   0   2   2   1   0   1   1   0   1   1   2   1   2   2   1   1   1   2   1   1   0   1   2   1   1   1   0   0   2   0   1   1   1   1   2   2   2   1   0   2   1   2   0   2   2   1   1   1   2   1   2   0   2   0   1   1   2   2   0   1   2   0   0   0   0   0   1   2   1   1   1   0   1   1   1   0   0   1   1   1   2   0   1   2   2   1   0   1   1   2   2   1   1   1   0   1   0   2   1   0   2   2   2   0   2   1   2   1   0   1   0   0   1   0   1   2   1   1   2   0   1   1   1   1   1   0   2   1   1   0   1   2   0   0   2   2   1   0   1   2   0   0   2   1   1   1   1   1   2   1   0   1   1   0   0   1   2   1   2   2   2   1   1   1   2   1   2   1   0   2   1   2   1   0   2   2   2   1   0   0   1   1   0   1   1   1   1   2   0   2   2   0   2   0   1   1   1   0
 MK-2-5                 2   1   1   1   2   1   0   1   0   0   1   2   2   1   1   2   1   1   0   2   2   1   0   1   1   1   1   1   0   0   2   1   2   1   0   1   1   1   2   1   0   2   1   2   0   2   2   1   1   1   2   1   1   1   2   0   1   1   2   2   0   1   2   0   0   0   0   0   1   2   1   1   0   0   1   1   1   0   0   1   1   1   2   0   1   1   2   1   0   1   2   2   2   1   1   1   0   1   0   2   1   0   2   2   2   0   2   1   1   1   1   1   0   1   1   1   0   2   1   1   2   0   1   2   1   1   1   0   2   1   2   0   1   2   0   1   2   2   1   0   0   2   1   1   2   1   1   1   0   1   2   1   1   1   1   1   0   1   2   1   2   2   2   1   1   1   2   0   2   0   0   2   1   2   1   0   2   2   2   1   0   0   1   1   0   1   1   1   1   1   0   2   2   0   2   0   1   1   1   1
 MK-2-6                 1   1   2   1   2   1   0   1   0   0   1   2   2   1   0   2   1   1   0   2   2   1   0   1   1   1   1   2   0   0   2   1   2   1   0   1   0   1   2   1   0   2   1   2   0   1   2   1   1   1   2   1   1   1   2   0   1   1   2   2   1   1   1   0   0   0   1   0   1   2   1   1   0   0   1   1   1   0   0   1   1   1   1   0   0   1   1   2   0   2   2   2   2   1   1   1   0   1   0   2   1   0   2   2   2   0   2   1   1   1   1   1   0   2   1   1   0   2   1   1   2   0   1   2   1   1   1   1   2   2   2   0   1   2   0   1   2   2   1   0   0   2   1   1   2   1   1   1   0   1   1   1   0   1   1   1   0   1   2   1   2   2   1   1   1   1   2   1   2   0   1   2   1   2   2   0   2   2   1   1   0   0   2   1   0   1   1   1   1   1   0   1   2   1   2   0   0   1   1   1
 MK-2-7                 1   1   2   1   2   1   0   0   0   1   1   2   1   1   0   2   1   1   0   2   1   1   0   0   1   1   1   2   1   1   2   1   2   1   1   1   0   1   1   1   1   2   1   2   0   1   2   1   1   1   2   1   1   1   2   0   1   1   1   2   1   0   2   0   0   0   1   0   1   2   1   1   0   0   1   1   1   0   0   1   1   1   1   1   0   1   1   2   0   2   2   2   2   1   1   1   1   1   0   2   1   0   1   2   2   1   2   1   1   1   1   1   1   2   1   1   1   2   2   1   2   0   1   2   2   1   1   2   1   2   1   1   1   2   0   1   2   2   1   0   1   2   0   1   2   1   2   1   0   2   1   1   0   2   1   2   0   1   2   1   2   2   1   1   1   1   2   1   2   0   1   2   1   2   1   0   2   2   0   1   1   0   2   2   0   1   1   2   1   2   0   1   2   1   1   0   0   1   1   1
 MK-2-8                 0   1   2   1   2   1   0   0   0   1   1   2   1   1   0   2   1   1   0   2   1   1   0   1   1   1   1   1   0   1   2   1   2   2   1   1   0   2   1   2   1   2   1   2   1   0   2   1   1   2   2   1   0   1   2   0   1   1   1   1   1   1   2   0   0   0   1   1   1   2   1   1   1   0   1   1   1   0   1   1   2   1   1   1   0   2   1   1   1   2   1   2   2   1   1   1   1   1   0   2   1   1   1   2   2   2   2   1   1   1   1   1   0   2   2   1   1   2   2   1   2   0   0   2   2   2   1   2   2   2   1   1   1   2   0   0   2   2   1   0   1   2   0   1   2   0   2   2   0   2   1   1   1   2   1   2   0   1   2   1   2   2   1   1   1   1   1   1   2   0   1   2   1   2   1   1   2   2   0   1   2   0   2   2   0   1   2   1   1   2   0   0   2   1   2   0   0   2   1   1
 MK-2-9                 1   1   2   2   2   1   1   0   0   1   1   2   2   1   0   2   1   1   0   2   1   1   1   1   1   1   1   1   0   1   2   1   2   2   1   1   0   2   1   2   1   2   1   2   1   0   2   1   1   2   2   1   1   1   2   0   1   1   1   1   1   1   2   0   0   1   1   1   1   2   1   1   1   1   1   1   1   0   1   1   2   1   1   1   0   1   1   1   1   1   2   2   2   1   1   1   1   1   0   2   1   1   1   2   1   2   2   1   1   1   1   2   0   2   2   1   1   2   2   1   1   0   0   2   1   2   2   2   2   2   1   1   1   2   0   0   2   2   1   1   1   2   0   1   2   0   1   1   1   2   1   2   1   2   1   2   0   1   2   0   2   2   1   1   2   1   1   1   2   0   1   2   1   1   1   1   2   2   2   2   2   0   2   2   0   1   2   1   1   2   0   0   2   1   1   1   0   2   2   1
 MK-2-10                1   1   2   1   2   1   1   0   1   1   1   2   2   1   0   2   1   1   0   2   1   1   1   1   1   1   1   1   0   0   2   1   2   2   1   1   0   2   1   2   1   1   1   2   1   0   2   1   1   2   2   1   1   1   2   0   1   1   2   1   1   1   1   0   0   0   1   1   1   2   1   2   1   1   2   1   1   0   1   1   2   1   0   1   0   0   1   1   1   1   2   2   2   1   1   1   1   1   0   2   2   2   1   2   1   2   2   1   1   1   1   2   0   2   2   1   2   2   2   1   1   0   1   2   1   2   2   2   2   1   1   1   1   2   0   0   2   2   1   1   0   2   0   1   2   0   0   1   2   2   2   2   1   2   2   2   0   1   2   0   2   2   1   1   2   1   1   1   2   0   1   1   1   1   1   1   2   2   2   2   2   1   1   2   0   1   2   1   1   2   1   0   2   1   1   1   0   2   2   1
 MK-2-11                1   1   2   0   1   1   1   1   1   1   1   2   2   1   0   2   1   1   0   2   1   1   1   2   2   1   1   1   0   0   2   1   2   2   1   1   0   1   1   2   1   1   1   2   1   0   2   1   1   2   2   1   1   1   2   0   2   1   1   1   1   1   1   0   0   0   1   1   0   2   1   2   1   1   2   1   0   0   1   1   2   1   0   1   1   0   1   1   1   1   2   1   2   1   0   1   1   0   0   2   2   2   1   2   1   2   1   1   1   1   1   2   0   2   1   1   2   2   2   1   1   0   1   2   1   2   2   2   1   1   0   1   1   1   0   0   2   2   1   0   0   2   0   1   2   0   0   0   2   2   2   2   1   2   2   2   1   1   1   0   1   2   1   1   2   1   1   1   2   0   1   1   1   1   1   0   2   2   1   2   2   1   1   2   0   0   2   1   1   2   1   1   2   1   0   1   0   2   2   1
 MK-2-12                1   1   2   0   1   1   1   1   1   0   1   2   2   2   1   2   0   1   0   2   1   1   1   2   2   1   1   1   0   0   2   1   1   2   2   1   1   2   1   1   1   1   1   2   1   1   2   1   1   2   2   1   1   1   2   0   2   1   1   1   2   1   1   0   0   1   0   1   0   2   1   2   1   1   1   1   0   0   1   0   2   1   0   1   1   0   1   1   1   1   1   1   2   1   0   1   1   0   0   2   2   2   1   2   0   2   1   1   1   1   1   2   0   2   1   1   2   1   1   1   1   0   1   2   1   2   2   2   1   1   1   1   0   1   0   0   2   2   1   0   0   2   0   1   2   0   1   0   2   2   2   2   1   2   1   1   1   1   1   0   1   2   2   2   1   1   1   1   2   0   1   1   1   1   1   0   2   2   1   2   2   1   1   2   0   0   2   1   1   2   1   0   2   1   0   1   0   1   2   2
 MK-2-13                1   1   2   1   1   1   1   1   1   0   1   2   2   2   1   2   0   2   0   2   1   1   1   2   2   1   2   1   0   0   2   1   1   2   1   1   1   2   1   1   1   1   1   2   1   2   1   1   1   2   2   1   1   1   2   1   2   1   1   1   2   1   0   1   0   1   0   1   1   2   1   2   1   2   1   1   0   0   1   0   2   1   0   2   1   0   1   1   0   1   1   1   2   1   0   2   1   0   0   2   2   1   0   1   0   2   1   1   1   1   0   2   1   2   1   1   2   1   0   1   1   0   1   2   1   1   2   2   1   1   1   1   0   1   0   0   2   1   1   0   0   2   0   1   2   0   1   0   2   2   2   2   1   2   1   1   1   1   1   0   1   2   2   1   1   1   1   1   2   0   1   1   1   0   2   0   1   2   1   2   2   1   1   2   0   1   2   1   1   1   2   0   2   1   0   1   0   0   2   2
 MK-2-14                1   1   1   1   1   1   1   2   1   0   1   2   2   2   1   2   0   1   0   2   0   1   1   2   2   1   2   1   1   1   2   1   0   2   1   1   1   2   1   1   0   1   1   2   1   2   0   1   1   2   2   1   1   1   2   1   2   1   1   1   2   1   0   1   0   1   0   2   1   2   1   2   1   2   1   1   0   0   1   0   2   1   1   1   1   0   1   1   0   1   1   1   2   1   0   2   1   0   0   2   2   1   0   1   0   2   0   1   1   1   1   2   1   2   1   1   2   1   0   1   1   0   1   2   1   1   2   2   0   1   2   1   1   1   0   0   2   1   1   1   0   2   1   2   2   0   2   0   2   2   2   2   0   2   2   1   0   1   1   0   1   2   2   1   1   1   1   1   2   0   1   1   1   0   2   1   1   2   2   2   2   2   1   2   1   1   2   1   1   1   2   0   2   1   0   2   0   0   2   1
 MK-2-15                2   1   1   1   1   1   1   2   1   2   0   2   2   2   1   2   0   2   0   2   0   0   1   2   1   1   2   0   1   1   1   1   0   2   1   1   1   1   1   1   0   1   1   2   1   2   0   1   0   2   2   1   1   1   1   0   2   1   1   1   2   1   1   1   0   1   0   1   1   2   1   2   1   1   1   1   1   0   1   0   1   1   1   1   1   0   1   1   0   1   1   1   1   1   0   2   1   0   0   2   2   1   0   1   0   2   0   1   0   1   1   2   1   2   1   1   2   1   0   0   1   0   1   1   1   1   1   2   0   1   2   1   1   1   1   0   1   1   1   1   1   2   1   2   2   0   2   0   1   2   2   2   1   2   2   1   0   1   1   0   1   2   2   1   1   1   1   1   2   1   1   1   2   0   2   1   1   2   2   2   1   2   1   2   1   1   1   1   1   1   1   0   2   2   0   1   1   0   2   1
 MK-2-16                1   1   1   1   0   1   1   2   1   2   0   2   1   2   2   2   0   2   0   2   0   0   0   2   0   1   2   2   1   1   1   2   0   2   1   1   1   1   1   1   0   1   1   2   1   2   0   2   0   2   2   2   1   1   0   0   2   1   2   1   2   1   2   1   0   1   0   1   1   2   2   2   1   1   1   1   1   1   1   0   1   1   1   1   2   0   1   1   0   1   2   1   1   1   0   2   1   1   1   2   2   1   0   1   0   2   0   1   0   1   1   2   1   2   1   1   2   1   0   0   1   0   1   1   1   1   2   2   0   1   0   1   1   1   2   0   1   1   1   1   2   2   1   2   1   1   0   0   1   2   2   2   0   2   2   1   0   1   1   0   1   1   2   1   1   1   1   1   2   1   1   2   2   1   1   2   1   2   1   2   1   2   0   2   1   1   0   1   1   1   1   0   2   2   0   1   1   1   2   0
 MK-3-1                 0   0   1   1   1   0   1   1   1   1   2   1   1   1   2   1   1   1   0   0   0   0   2   1   1   0   1   1   1   2   0   1   1   0   1   1   2   1   1   0   1   2   1   1   2   1   1   2   2   0   1   0   1   1   0   2   2   1   0   2   1   2   0   2   1   1   1   2   2   1   1   1   2   1   2   1   0   1   0   0   0   1   0   2   0   1   0   0   2   0   2   0   1   1   1   1   1   1   1   2   1   2   1   1   1   1   1   1   1   2   1   0   0   0   1   1   1   1   2   1   2   1   1   0   0   1   1   1   1   2   1   2   1   1   2   1   2   1   1   1   1   1   0   2   2   0   1   1   1   1   0   0   0   1   1   2   2   1   0   0   0   2   2   0   0   2   1   1   1   2   2   2   0   2   0   2   0   1   1   1   1   1   0   2   0   1   1   0   0   1   1   0   2   2   0   1   1   0   1   1
 MK-3-2                 0   0   1   0   1   1   1   1   1   1   2   0   2   1   1   1   2   2   1   0   1   0   2   1   1   0   1   1   1   2   0   1   2   1   1   1   2   1   1   0   1   2   1   0   2   1   1   2   2   0   1   0   1   1   0   2   2   1   0   2   1   2   1   2   1   1   0   2   2   1   1   0   2   1   1   1   0   1   0   0   0   1   0   2   1   1   0   0   2   0   2   0   1   1   1   1   1   1   1   1   1   2   1   1   1   2   1   1   1   2   0   0   0   0   1   1   2   0   1   1   2   1   1   0   0   1   1   1   2   2   1   2   1   1   2   1   2   1   1   1   1   1   0   2   2   0   1   1   1   1   0   0   0   1   1   2   2   1   0   0   0   1   2   0   0   2   1   1   1   1   2   2   0   2   0   1   1   1   1   1   1   1   0   2   0   1   1   0   0   1   0   0   2   2   0   1   1   0   1   1
 MK-3-3                 0   0   1   1   1   1   1   1   1   1   2   0   2   1   1   1   2   2   1   0   1   0   2   1   1   0   1   1   1   2   0   1   2   1   1   0   2   1   1   0   1   1   1   0   2   1   1   2   1   0   1   0   1   1   0   2   2   1   0   1   1   2   1   2   1   1   0   2   1   1   1   0   2   1   2   1   0   1   0   0   0   2   0   2   1   1   0   0   2   0   2   0   1   1   1   1   1   1   1   1   1   2   2   1   2   2   0   1   1   2   0   0   0   0   1   1   2   0   1   1   2   1   1   0   0   1   1   1   2   2   1   2   1   0   2   1   2   1   1   1   1   1   0   2   2   0   0   1   0   1   0   0   0   1   1   2   2   1   0   0   0   1   2   0   0   2   1   2   1   1   1   2   0   1   0   1   1   1   1   1   1   1   0   2   0   1   1   0   0   1   0   0   2   2   0   1   1   1   2   0
 MK-3-4                 0   0   1   1   1   1   2   1   1   1   2   0   2   1   1   1   2   2   1   0   1   0   2   1   1   0   1   1   1   2   0   1   2   1   1   1   2   1   1   0   1   1   1   0   2   1   1   1   1   0   1   0   1   1   0   2   2   1   0   1   1   2   1   2   1   1   0   2   1   1   2   0   1   2   1   1   0   1   0   0   0   2   0   2   1   1   0   0   1   1   2   0   1   0   1   2   1   1   2   1   1   1   2   1   2   2   0   1   1   2   1   1   1   0   1   1   1   0   1   1   2   1   1   0   0   1   1   1   2   2   2   2   1   0   1   1   2   1   1   1   1   1   0   2   2   1   0   1   1   1   0   0   0   2   1   1   2   0   0   2   0   1   2   0   0   1   0   1   1   1   2   2   1   1   0   1   1   1   1   1   1   1   0   2   0   1   1   0   0   1   0   0   2   2   0   0   1   1   2   0
 MK-3-5                 1   0   1   1   1   1   2   1   1   1   2   0   2   1   1   1   1   2   1   0   1   0   2   0   1   0   1   1   1   1   0   1   2   1   1   1   1   1   1   0   1   1   1   0   2   1   1   1   2   0   1   0   1   1   0   2   2   1   1   1   2   1   1   2   1   1   0   1   1   2   2   1   1   1   1   1   2   1   1   0   2   2   0   2   1   1   0   0   2   1   2   0   2   0   1   2   0   1   2   1   1   0   2   1   2   2   0   1   1   2   1   1   1   1   1   2   0   0   1   1   2   1   1   0   0   2   1   1   2   1   2   2   1   0   1   0   2   1   1   1   2   1   0   2   2   1   0   1   1   1   0   0   0   2   1   0   2   0   0   2   0   1   2   0   0   1   0   1   1   1   2   2   1   1   1   1   1   1   1   0   1   1   0   1   0   1   2   0   0   1   0   1   2   2   0   0   1   2   2   0
 MK-3-6                 1   0   1   1   1   1   2   1   1   1   2   0   1   1   1   1   1   2   1   0   1   0   2   1   1   0   1   0   1   1   0   1   2   1   1   1   1   1   2   0   1   1   1   0   2   2   2   2   2   0   1   0   1   0   0   2   2   1   1   1   2   1   1   2   1   1   1   1   1   1   2   1   2   1   1   2   2   1   1   0   2   2   1   2   1   1   1   0   2   0   2   0   2   0   0   2   0   1   2   1   1   0   2   1   2   2   0   1   1   2   0   2   1   1   2   1   0   0   1   1   2   2   1   0   2   2   1   1   2   1   2   2   1   0   1   1   2   1   1   1   2   1   0   2   2   1   2   1   1   1   0   1   0   2   1   1   2   0   0   2   0   1   1   1   0   1   1   1   1   1   2   2   1   1   1   1   1   1   1   2   1   1   1   1   0   1   1   0   0   1   0   1   2   2   0   0   1   2   2   0
 MK-3-7                 1   0   1   0   1   1   2   1   1   1   1   0   1   1   1   1   1   2   1   0   1   0   2   1   0   1   1   0   1   0   1   1   2   1   1   1   1   1   2   0   1   1   1   0   1   2   2   1   2   0   1   0   2   1   0   2   1   1   1   1   2   1   1   2   1   1   1   1   1   1   2   1   2   1   1   2   2   1   1   0   2   2   1   2   1   0   1   0   2   0   2   0   2   2   1   1   0   1   2   1   1   0   2   1   1   1   0   1   0   2   0   1   1   1   2   1   0   0   1   1   1   1   1   1   2   2   1   1   2   1   1   2   1   1   1   1   2   1   1   1   2   1   0   2   1   1   2   1   1   2   1   1   0   2   1   1   1   0   0   2   0   1   1   0   0   1   1   1   1   1   2   2   1   0   1   1   0   1   1   2   1   1   1   1   0   1   2   1   0   1   0   2   1   2   0   0   1   2   1   0
 MK-3-8                 1   0   1   0   1   2   1   2   1   1   1   0   0   1   1   1   1   2   1   0   1   1   2   2   0   1   1   1   1   0   1   1   2   2   1   1   1   1   2   0   1   1   1   0   1   2   2   1   2   0   1   0   2   1   0   2   1   1   1   1   2   1   2   2   1   1   2   1   2   1   2   1   1   1   2   2   2   1   1   0   2   2   1   2   2   0   1   0   1   0   2   0   1   2   1   1   0   1   1   1   1   0   2   2   1   1   0   1   0   2   0   1   2   1   2   1   1   0   1   1   1   1   0   1   2   2   1   0   2   1   1   2   1   1   2   1   2   1   2   0   2   1   0   1   1   1   2   1   1   1   1   2   0   2   1   1   1   0   0   2   0   1   1   0   0   1   2   0   1   1   2   2   1   1   1   1   0   1   1   2   1   0   0   1   2   1   2   2   0   0   0   2   0   2   0   0   1   2   1   0
 MK-3-9                 1   1   1   0   1   1   1   2   1   1   1   0   0   1   2   1   1   2   1   0   0   1   2   1   0   1   1   1   1   0   1   1   2   2   1   1   1   0   2   0   2   1   1   0   1   1   2   1   2   0   1   0   2   1   1   2   2   1   1   1   2   1   2   1   1   2   2   0   1   1   2   1   1   1   2   2   2   1   1   0   2   1   1   2   2   0   1   1   2   0   2   0   1   2   1   1   0   1   1   1   1   1   2   2   1   1   0   0   0   2   0   1   2   1   2   1   1   0   1   1   1   1   0   1   1   2   2   0   2   1   0   2   1   1   0   1   1   1   2   0   2   1   1   1   1   1   1   1   1   1   1   2   0   2   1   1   2   0   0   2   0   1   0   0   0   1   2   0   1   1   2   2   1   1   1   2   0   1   1   2   1   0   0   1   2   1   2   2   0   0   0   2   0   2   0   0   1   2   2   0
 MK-3-10                1   1   1   0   1   2   1   1   1   1   1   0   0   0   1   1   1   2   1   0   0   1   2   2   0   0   1   1   1   1   1   1   0   2   1   1   1   0   2   1   2   1   1   1   1   1   2   1   1   0   1   0   2   1   1   1   2   1   1   1   2   1   1   1   1   2   1   0   1   1   2   1   1   1   1   2   2   1   2   0   2   1   1   2   1   1   1   1   2   1   2   0   1   1   1   1   0   1   1   1   1   1   2   2   1   1   0   0   0   1   0   1   2   1   1   1   1   0   0   0   1   1   0   1   1   1   1   0   1   1   0   2   1   1   0   1   1   1   2   0   2   1   1   1   1   1   1   1   0   1   2   2   1   2   1   1   2   0   0   2   0   1   0   0   1   1   1   0   1   1   2   2   1   1   1   2   0   1   0   1   1   0   0   1   2   1   2   1   1   0   0   1   0   2   0   1   1   2   2   0
 MK-3-11                1   1   1   0   1   2   2   1   1   1   2   0   0   1   1   1   1   2   1   0   0   0   2   2   0   0   0   1   2   1   1   1   1   2   1   1   1   0   2   1   2   1   1   1   1   1   1   1   2   0   1   0   2   1   1   1   1   0   1   1   2   1   1   1   1   2   1   0   1   1   2   1   1   1   1   2   2   0   2   0   2   1   2   2   1   1   1   2   2   1   2   0   1   1   1   1   0   1   1   1   1   1   2   2   1   1   0   0   0   1   0   1   2   1   1   1   1   0   0   0   1   1   0   0   1   1   2   0   1   1   0   2   1   2   0   1   1   1   2   0   2   1   0   2   1   1   1   1   1   1   2   2   1   2   1   1   0   0   0   2   0   1   0   1   1   0   1   0   1   1   2   2   1   1   1   2   1   1   1   1   0   0   0   0   2   1   2   2   1   2   0   1   0   2   0   1   1   1   2   1
 MK-3-12                1   1   1   0   1   2   2   1   1   1   2   0   0   2   1   1   0   1   1   0   0   0   2   2   0   0   1   1   2   2   1   1   1   2   2   1   0   0   2   1   2   1   1   1   1   2   2   1   2   0   2   0   2   1   0   1   1   0   1   1   2   1   1   1   1   1   1   0   1   1   2   1   1   1   1   2   1   0   1   0   2   2   1   2   1   1   1   2   2   1   2   0   1   1   1   1   0   1   1   1   1   1   2   2   1   1   1   0   0   1   0   1   2   1   1   1   0   0   0   0   2   1   0   1   1   2   2   0   1   1   0   2   1   1   0   1   1   1   2   0   2   1   0   2   1   1   1   1   1   1   1   2   1   2   1   1   0   0   1   2   0   1   0   1   1   1   1   0   0   1   2   2   1   1   1   1   1   1   1   1   1   0   1   0   2   1   2   2   1   2   0   1   0   1   0   1   1   2   1   1
 MK-3-13                1   1   1   0   1   1   1   1   1   1   2   0   1   2   1   1   0   1   1   0   1   0   2   2   0   0   1   2   1   2   1   1   0   2   2   1   1   1   2   1   2   1   1   1   2   2   2   0   1   1   2   0   2   0   0   1   1   0   1   0   2   0   1   1   1   1   0   0   1   1   2   1   1   1   1   2   2   0   1   0   2   2   1   2   1   1   1   2   2   0   2   0   1   1   1   0   0   1   0   1   1   1   1   2   1   2   1   0   0   1   0   2   2   1   1   1   0   0   0   0   2   0   2   1   1   1   2   0   2   0   1   2   1   1   0   1   1   1   1   0   2   1   0   2   2   1   1   0   1   1   1   2   1   2   1   1   0   0   1   2   0   1   0   1   1   1   1   1   1   0   1   2   1   0   1   1   1   2   1   1   1   0   1   1   2   2   1   2   1   2   0   1   0   1   1   1   1   1   1   1
 MK-3-14                1   1   1   1   1   1   2   1   1   1   2   0   0   2   1   1   0   1   1   0   1   0   2   2   0   0   1   2   0   2   1   1   0   2   2   1   1   1   2   2   2   1   1   1   1   2   2   0   1   1   1   0   2   0   0   1   1   0   1   0   1   1   1   1   1   1   0   0   1   1   0   1   1   1   1   2   2   0   1   1   2   2   2   2   1   1   1   2   1   0   2   0   2   1   2   0   1   1   0   1   1   1   1   1   1   2   1   0   0   1   0   2   0   1   1   1   0   0   0   0   2   0   2   1   0   2   2   0   2   0   1   2   1   1   1   1   0   1   1   0   2   0   1   2   2   1   1   0   1   0   1   2   1   2   1   1   0   0   2   2   0   2   0   1   1   1   1   1   1   0   1   2   1   0   2   1   1   2   1   1   1   0   0   1   2   1   1   2   1   2   1   1   0   1   1   1   2   1   2   1
 MK-3-15                2   1   1   2   1   1   2   1   1   2   2   0   0   1   1   1   0   1   1   0   1   0   2   2   1   1   1   1   0   2   1   1   0   2   2   1   1   1   2   2   2   1   1   1   1   1   1   0   2   1   1   0   2   0   0   1   1   0   1   0   1   1   1   1   1   1   0   0   1   1   0   1   1   1   0   2   2   0   1   1   2   2   2   2   1   1   1   2   2   0   2   0   1   1   1   1   1   1   0   1   1   1   2   1   1   1   1   0   0   1   0   1   0   1   1   1   1   1   0   0   2   0   1   2   0   2   2   1   1   0   0   2   2   1   1   2   0   1   1   0   2   0   1   2   2   1   1   0   1   0   1   2   2   1   1   1   0   0   2   1   0   2   0   1   1   1   1   0   1   0   1   2   1   0   2   1   1   1   1   1   1   0   0   1   2   1   1   2   1   2   1   1   0   1   1   1   1   1   2   1
 MK-3-16                2   0   1   2   1   1   2   1   1   2   2   0   0   2   0   1   0   1   2   1   1   0   2   1   1   1   1   1   0   2   0   1   0   2   2   0   1   1   2   2   2   1   1   1   2   1   2   0   2   1   1   0   2   0   0   1   1   0   0   0   1   2   1   1   1   0   0   0   1   1   0   1   1   1   0   2   2   0   1   2   1   2   2   2   1   1   1   2   2   0   0   0   1   1   1   2   1   0   1   1   1   0   2   1   1   0   1   0   0   1   0   1   0   1   1   1   1   1   0   0   2   0   1   1   0   2   2   1   1   0   0   2   2   1   0   2   0   1   1   0   2   0   1   2   1   1   1   0   1   1   0   2   2   1   1   1   1   0   2   0   0   2   0   0   0   1   1   1   1   0   1   1   1   0   2   1   1   0   1   1   1   0   0   1   2   2   1   2   1   2   1   1   0   1   1   2   1   1   2   1
 MK-4-1                 1   1   1   2   1   1   0   0   2   1   0   1   1   0   1   2   2   2   1   1   1   2   0   1   1   1   0   2   0   2   1   2   2   1   0   0   1   2   1   1   2   0   1   0   2   0   2   2   1   1   1   1   1   1   2   1   1   0   0   1   0   2   0   2   1   2   1   2   0   1   2   1   0   1   1   2   2   0   0   2   1   0   0   1   2   2   1   1   2   1   2   1   2   2   1   1   2   2   1   2   1   2   1   1   2   1   0   1   2   0   1   0   1   1   1   1   0   1   1   1   1   2   1   1   2   1   0   2   1   1   1   1   1   2   1   0   0   0   0   1   1   0   0   2   2   1   1   1   1   0   0   2   2   1   1   1   2   0   2   1   1   1   1   2   1   0   1   1   1   2   1   1   1   2   1   1   1   1   1   2   0   2   1   1   1   2   1   1   1   1   1   1   0   2   1   1   2   1   1   2
 MK-4-2                 0   1   0   2   1   1   1   1   2   1   1   1   1   0   1   2   2   2   1   2   1   2   1   1   1   0   0   2   0   2   1   2   1   1   0   2   1   2   0   1   1   0   1   0   2   0   2   2   1   0   1   1   1   1   2   1   1   0   1   1   0   2   1   2   1   2   1   2   0   1   0   1   0   0   1   1   2   1   0   2   1   0   0   1   2   2   0   0   2   1   2   1   2   2   1   1   2   2   1   1   1   2   1   1   2   1   2   1   1   0   2   0   1   1   2   2   0   1   1   1   1   2   1   1   2   1   2   2   2   2   2   1   1   2   1   0   0   0   0   1   0   0   0   2   2   1   1   1   1   0   0   1   2   1   1   1   2   0   2   1   1   0   1   2   1   0   1   1   1   2   1   2   1   2   1   1   1   1   0   2   0   2   1   1   1   2   2   1   1   1   1   1   1   2   1   1   2   0   1   2
 MK-4-3                 0   1   0   2   1   1   1   1   2   1   1   1   1   0   1   2   2   2   1   1   0   2   0   1   1   1   0   2   1   2   1   2   1   1   2   1   1   2   0   1   1   0   1   0   2   0   1   2   0   0   1   1   1   1   1   1   1   0   2   2   0   2   1   2   0   2   1   1   1   0   0   1   0   2   1   2   2   1   0   1   1   0   0   1   2   2   1   0   2   1   2   1   2   2   1   1   2   2   0   1   0   2   1   1   2   1   2   1   1   0   2   0   1   1   2   2   0   0   1   1   0   2   0   1   2   1   2   2   2   2   2   1   2   2   2   1   1   0   0   0   0   0   0   2   2   1   1   1   1   0   0   1   2   1   1   0   2   0   2   1   1   1   1   2   1   0   1   2   1   2   1   2   0   2   1   1   1   1   0   1   1   1   1   1   1   2   2   1   0   1   1   1   1   1   1   1   2   1   1   2
 MK-4-4                 1   1   0   1   1   1   1   1   2   1   1   1   1   0   1   2   1   2   1   0   0   2   0   1   1   1   1   2   0   2   1   2   1   1   2   2   0   2   0   1   2   0   1   0   2   0   0   2   0   0   1   1   1   2   1   1   1   0   2   2   1   1   0   2   0   1   1   1   1   0   0   2   0   2   1   2   2   1   1   1   1   0   0   1   1   2   1   1   2   2   2   1   2   1   1   0   2   2   0   1   0   2   1   1   2   0   2   1   1   0   2   0   0   1   2   2   0   0   1   1   0   2   0   1   2   2   2   2   2   1   2   1   2   2   2   1   1   0   0   0   0   0   0   2   2   1   1   1   1   0   0   1   2   1   1   0   2   0   2   0   1   1   1   2   1   0   1   2   1   2   1   2   0   2   2   1   1   1   0   1   1   1   1   1   0   1   0   2   0   1   1   1   1   2   1   1   2   0   1   2
 MK-4-5                 2   1   0   1   1   1   1   1   2   1   1   1   2   1   1   2   1   2   1   0   1   2   0   2   1   0   1   2   0   2   0   2   1   1   2   2   0   2   0   1   2   0   1   1   2   0   1   2   0   0   1   1   1   2   1   1   1   0   2   2   1   1   0   2   1   0   1   1   1   0   0   2   0   2   1   2   2   1   1   1   1   1   0   1   1   2   1   1   2   2   2   1   2   1   1   0   2   2   0   1   1   2   1   1   2   0   2   1   2   0   0   1   0   1   2   2   1   0   1   2   0   2   0   1   2   2   2   2   2   1   1   1   2   2   2   1   1   0   0   0   0   0   0   2   2   1   2   1   0   1   0   1   2   1   1   0   2   0   2   0   1   1   1   2   1   0   1   2   2   2   1   2   0   2   2   2   1   1   0   1   1   1   1   0   0   1   1   2   0   1   1   1   1   2   1   1   2   0   1   2
 MK-4-6                 2   1   0   1   1   1   1   0   2   1   1   1   2   1   1   2   1   2   1   0   1   2   0   1   1   0   1   1   0   2   0   1   1   1   2   2   0   2   0   1   2   0   1   1   1   0   2   2   0   2   1   1   1   1   1   1   1   0   2   0   1   1   0   1   1   1   1   1   1   1   0   1   0   2   1   2   1   1   2   1   1   1   0   1   2   2   1   1   2   2   1   1   2   1   1   0   2   2   0   1   1   2   2   1   1   0   2   1   2   0   0   1   0   1   2   2   2   0   1   2   1   2   0   1   2   1   2   1   2   0   1   0   2   2   2   1   1   1   0   0   0   0   0   2   1   1   2   0   1   2   0   1   2   0   1   0   2   0   2   1   0   1   1   2   0   0   1   2   2   2   1   2   0   2   2   1   1   1   1   2   0   1   1   0   0   1   1   2   0   1   1   1   1   1   1   1   2   1   1   2
 MK-4-7                 2   1   0   2   1   1   1   0   2   1   1   1   2   1   2   1   1   2   1   0   1   2   0   1   1   0   1   1   0   2   0   1   1   1   2   2   0   2   0   1   2   0   1   2   1   0   2   2   0   2   1   1   1   1   1   1   1   1   2   0   1   0   0   1   1   1   1   2   1   1   0   1   1   2   2   2   1   1   2   1   1   1   0   1   2   2   1   1   2   2   1   1   2   1   1   1   2   2   1   1   1   2   2   1   1   0   1   1   2   0   0   1   0   1   2   2   2   1   1   2   1   2   0   1   2   1   2   1   2   1   1   1   2   2   2   1   1   2   1   0   0   0   0   2   1   1   2   0   1   1   0   1   2   0   1   1   2   1   1   1   0   1   1   2   2   0   1   2   2   1   1   2   0   2   0   1   1   1   1   2   0   2   1   0   0   2   1   2   0   1   1   0   1   1   1   1   2   2   1   2
 MK-4-8                 1   1   1   2   1   1   1   0   2   1   1   0   2   2   1   1   2   2   0   0   2   2   0   0   1   0   1   1   0   1   0   1   1   1   1   2   0   2   0   1   2   0   0   2   0   0   2   1   0   1   1   1   1   1   1   1   1   2   2   0   1   0   0   1   1   1   1   2   2   1   0   1   0   2   2   2   1   1   2   1   1   1   0   1   2   2   1   1   2   2   1   1   2   1   0   1   1   1   1   1   1   2   1   1   1   0   1   1   2   0   0   1   0   1   1   2   1   0   1   2   1   2   1   1   2   1   2   1   2   0   1   1   2   2   2   1   1   2   1   1   0   0   0   2   1   1   2   0   1   2   0   1   2   1   1   1   2   0   1   1   0   1   1   2   1   0   0   2   2   1   0   2   0   2   0   1   1   2   1   2   0   2   1   0   0   1   1   2   0   2   1   0   1   1   1   1   2   1   1   2
 MK-4-9                 1   1   1   2   1   1   1   0   2   2   1   0   2   1   1   1   2   2   1   0   2   2   0   0   1   1   1   0   0   2   0   2   1   1   1   2   0   2   0   2   2   1   1   2   1   0   2   1   0   1   1   0   0   1   1   1   1   2   2   1   1   0   0   1   1   1   1   2   2   1   0   1   0   2   1   2   2   1   2   1   1   0   1   0   1   2   1   1   2   2   1   1   2   1   0   0   1   1   1   2   1   2   1   1   1   1   1   0   2   0   0   1   0   1   0   2   1   0   1   2   1   2   1   1   2   2   2   1   2   0   1   2   2   1   2   0   1   2   1   2   0   0   1   1   1   1   2   0   1   2   0   1   2   1   1   1   2   0   1   1   0   1   2   2   1   0   0   2   2   2   0   2   0   2   0   1   1   2   0   2   0   2   1   0   2   1   2   2   0   2   1   0   1   1   1   0   2   1   1   1
 MK-4-10                0   1   1   2   1   1   1   0   2   2   1   0   2   1   1   1   1   2   1   0   2   2   0   0   1   2   1   0   0   2   0   1   0   1   1   2   1   2   0   2   2   1   1   1   1   0   2   1   1   2   1   0   0   1   1   1   1   2   2   1   1   0   0   1   1   1   1   2   2   1   0   1   1   1   1   2   2   1   2   1   1   0   1   0   1   1   1   1   1   2   1   1   1   1   0   0   1   1   1   2   1   2   1   1   1   1   1   0   2   0   0   1   0   1   1   2   2   0   1   1   1   2   1   1   2   2   2   0   2   0   1   2   2   1   2   0   1   1   1   2   1   0   1   2   0   1   2   1   1   2   0   1   2   1   1   2   2   0   1   1   0   1   2   2   2   1   0   2   2   1   0   2   0   2   1   1   1   2   0   2   1   2   1   0   2   0   2   2   0   2   1   0   1   1   1   0   2   1   1   1
 MK-4-11                0   1   1   2   2   1   1   0   2   1   1   0   2   1   1   1   1   2   1   0   2   1   0   1   1   2   1   0   0   2   0   1   0   2   0   2   2   1   0   2   2   1   1   1   1   0   2   1   1   2   1   0   0   1   1   1   1   2   2   1   0   0   0   1   1   1   1   2   1   0   0   2   1   1   1   2   2   1   2   1   1   0   1   0   0   1   1   1   1   2   2   1   1   1   0   0   1   2   1   2   0   2   1   1   1   1   1   0   2   0   0   1   0   1   1   1   2   0   1   1   1   1   1   1   2   2   2   0   1   1   1   2   1   1   2   2   1   0   1   2   1   0   1   2   0   1   2   1   0   2   0   1   2   1   1   2   2   0   0   1   0   0   1   2   2   1   1   2   2   1   1   1   0   2   2   1   1   2   0   2   1   2   1   0   2   0   2   2   0   2   1   0   1   1   2   0   2   0   1   1
 MK-4-12                1   1   1   2   2   1   2   0   2   1   1   0   1   1   1   1   1   1   1   1   2   0   0   1   1   2   1   0   0   2   1   1   1   2   0   2   2   1   0   2   1   2   1   1   1   1   1   1   2   2   1   0   0   1   1   2   1   2   1   1   0   0   0   1   1   1   1   2   1   1   0   2   1   1   1   1   2   1   2   1   2   0   2   0   0   2   1   1   1   2   2   1   1   1   0   0   1   2   1   1   0   2   2   0   1   1   1   0   2   0   0   1   0   1   1   1   1   1   1   1   1   1   2   2   2   2   2   0   0   1   1   2   2   1   2   2   1   1   1   2   1   1   1   2   0   1   2   1   1   1   0   1   2   1   1   2   2   0   0   2   0   1   1   2   2   1   1   2   2   1   2   1   0   2   2   1   1   2   1   2   1   1   2   0   2   0   2   2   1   2   1   0   1   1   2   0   2   0   1   1
 MK-4-13                1   1   1   2   2   1   2   0   0   1   1   0   1   1   1   1   1   1   1   1   2   0   0   0   1   2   2   1   0   2   1   1   1   2   0   2   2   1   0   1   1   2   1   1   1   0   1   1   2   1   1   0   1   1   1   2   2   2   1   1   1   0   0   1   2   2   1   2   1   0   0   2   1   2   1   1   2   1   2   1   2   0   2   1   0   2   1   1   1   1   2   1   1   1   0   0   1   1   1   1   1   2   2   1   1   1   0   0   2   1   0   1   0   1   1   1   1   2   2   1   1   0   2   2   1   2   2   1   0   1   0   2   1   1   2   2   1   2   2   2   1   1   2   2   0   1   2   1   0   1   0   1   2   1   1   1   2   0   0   1   0   1   1   2   2   1   2   2   2   1   2   1   0   2   2   2   1   2   1   0   1   1   2   0   2   0   2   2   1   2   1   0   1   1   2   0   1   0   1   1
 MK-4-14                2   1   1   2   1   1   2   0   0   0   2   1   1   1   1   1   1   1   1   1   2   0   0   0   0   1   2   1   1   2   1   1   0   2   0   2   2   1   0   1   1   2   1   1   0   0   1   1   2   1   1   0   1   1   2   2   2   2   1   1   1   0   0   1   2   1   1   2   2   0   1   2   1   2   1   1   2   2   2   1   2   0   2   1   0   2   1   1   0   0   2   0   1   1   0   0   1   1   1   1   0   2   2   1   1   1   0   0   2   1   0   1   0   2   1   0   1   2   2   1   1   0   2   1   1   2   2   1   0   1   0   2   1   1   2   2   1   2   2   2   1   1   2   1   0   0   2   1   0   1   0   1   2   1   1   2   2   0   0   1   1   1   1   2   2   1   2   2   2   1   2   2   0   2   2   2   1   1   1   0   1   1   2   0   2   0   1   2   1   2   1   0   1   0   2   2   1   0   1   1
 MK-4-15                2   1   1   2   1   1   1   0   1   0   1   1   1   1   1   1   1   1   1   1   2   0   0   0   2   1   1   1   1   1   1   2   0   1   0   2   2   1   0   0   1   2   1   1   0   0   1   1   2   1   1   0   1   1   1   2   2   0   2   1   1   1   0   1   2   1   1   1   2   2   1   2   1   1   1   1   2   2   2   1   2   0   2   1   0   2   1   1   0   0   2   0   1   1   0   1   1   1   1   1   0   2   2   2   1   1   0   0   2   1   0   1   0   2   1   0   1   1   2   1   0   0   2   1   1   2   2   1   0   0   0   2   1   1   2   2   1   1   1   2   1   1   2   1   0   1   2   1   0   1   1   1   1   1   0   2   2   0   0   1   0   1   0   2   2   1   2   2   2   1   1   2   0   2   2   2   1   1   1   0   1   2   2   0   2   0   1   1   1   2   1   0   1   0   2   2   1   0   1   1
 MK-4-16                2   1   2   1   1   1   1   0   1   0   1   1   1   1   1   1   1   2   0   1   2   0   0   0   2   1   1   1   1   1   1   2   0   2   0   2   2   1   0   0   0   2   1   1   0   1   2   2   2   1   1   0   1   1   2   2   2   0   2   1   1   2   0   1   2   1   1   1   2   1   1   2   2   1   2   2   2   2   2   1   2   1   2   1   0   2   1   0   0   1   2   0   1   1   0   2   1   1   1   1   0   2   2   2   1   1   0   1   2   1   1   1   0   2   1   0   2   0   2   1   0   0   2   1   2   1   2   1   0   0   1   2   1   0   2   2   1   1   1   1   1   1   2   1   0   1   2   1   0   2   1   1   1   1   0   1   2   0   2   2   1   1   0   2   2   1   1   1   2   1   1   2   0   2   2   2   2   1   2   0   1   2   2   0   2   0   1   1   0   2   1   0   1   0   2   1   1   0   1   1
 MK-5-1                 2   1   1   1   2   2   2   1   0   2   1   2   1   2   1   0   0   1   2   1   1   1   0   0   2   1   2   0   2   0   1   1   1   0   1   0   2   0   1   0   1   1   2   1   0   1   1   1   2   1   1   1   2   2   1   1   1   1   1   1   1   1   1   2   2   0   0   1   1   1   2   2   2   0   1   2   1   0   1   2   2   2   0   1   1   1   0   1   2   2   2   1   1   2   1   0   1   1   0   2   1   0   2   2   1   0   1   0   1   0   2   2   0   1   1   2   1   2   2   1   1   1   2   1   2   1   0   2   2   0   2   1   2   1   0   1   1   1   1   1   1   2   0   2   0   1   1   1   2   2   1   2   2   1   1   0   1   0   0   1   1   1   0   1   1   0   1   2   0   1   2   1   1   2   0   2   1   1   0   0   0   1   1   1   0   1   1   2   1   0   1   1   1   0   1   1   1   0   2   2
 MK-5-2                 2   1   1   1   2   2   2   1   0   2   0   2   1   2   1   0   0   1   2   1   1   0   0   0   2   1   2   0   2   0   1   1   1   1   1   0   2   1   2   0   1   2   2   1   0   1   1   1   2   1   1   1   2   2   1   1   1   1   1   2   1   0   1   1   2   0   0   1   0   1   2   2   1   0   1   1   2   0   1   2   2   1   1   1   1   1   0   2   2   2   2   1   1   2   1   0   0   1   0   2   1   1   2   2   1   0   1   0   1   1   2   2   1   1   0   1   1   2   2   1   1   1   2   1   2   1   0   2   2   0   2   1   2   1   0   1   1   1   1   1   1   2   0   2   0   0   1   1   2   2   1   2   2   1   1   0   0   0   0   1   1   1   0   1   1   1   0   1   0   1   2   1   1   2   0   2   1   0   0   0   0   1   1   2   0   1   1   2   1   0   1   2   1   1   1   1   1   1   2   2
 MK-5-3                 2   0   1   1   2   2   2   1   0   2   1   2   1   1   1   0   0   1   2   1   1   0   0   0   0   1   2   0   2   0   1   1   0   1   0   0   2   1   2   0   1   2   2   1   1   1   1   1   1   1   1   1   2   2   1   0   1   1   1   2   1   0   1   1   2   0   1   1   0   0   2   2   1   0   1   2   2   0   1   1   2   1   1   1   1   1   0   2   2   2   2   1   1   2   1   0   0   1   0   2   0   0   1   2   1   0   1   1   1   1   2   2   1   1   1   1   1   1   2   1   1   1   2   1   2   0   0   2   2   1   2   1   2   1   0   1   2   0   1   1   1   2   0   2   1   0   1   1   2   2   1   2   2   1   1   1   0   0   1   1   1   0   0   1   2   1   1   1   0   1   2   1   1   2   0   2   1   0   0   0   0   1   1   2   0   1   1   2   1   1   1   2   1   1   0   0   1   1   2   2
 MK-5-4                 2   0   0   1   2   2   2   1   0   2   1   2   1   0   1   0   0   1   2   1   2   0   1   0   0   1   2   0   2   0   1   1   2   1   0   0   2   1   2   1   1   2   2   1   1   1   1   1   2   2   1   0   2   2   2   0   1   1   1   2   1   0   1   1   2   0   1   0   0   0   0   2   2   0   1   0   2   0   0   1   2   1   1   2   1   1   0   2   2   1   2   1   1   2   1   1   0   1   0   2   0   0   0   2   2   0   1   1   1   1   2   2   0   1   1   0   1   1   2   1   0   0   1   1   2   0   0   1   2   1   2   2   1   1   0   1   2   0   1   1   1   2   0   2   1   1   2   1   2   1   1   2   2   1   1   1   1   0   1   1   1   0   1   1   2   1   1   1   0   1   2   1   1   2   1   1   2   0   0   0   0   1   1   1   1   1   1   2   1   1   1   2   2   1   1   0   1   1   1   1
 MK-5-5                 1   0   0   1   2   1   1   1   0   2   1   1   2   0   1   1   0   1   2   1   2   0   1   0   0   1   2   0   1   0   1   1   2   2   0   0   2   1   2   1   1   2   1   1   2   1   2   1   2   2   1   0   2   2   1   0   1   1   1   1   1   0   1   2   2   0   1   0   0   1   0   2   2   1   1   0   2   0   0   1   2   1   1   2   1   1   0   2   2   1   2   0   1   2   1   1   0   1   0   2   0   0   0   2   1   1   2   1   1   1   2   1   0   2   1   0   0   1   2   2   0   1   1   1   2   0   0   1   2   1   1   2   0   1   1   1   2   0   1   1   1   2   0   1   1   1   2   2   2   1   2   2   2   1   1   1   1   0   2   1   1   0   1   2   2   1   1   1   0   1   2   1   1   2   2   1   2   0   0   0   0   1   1   1   1   1   2   2   1   1   1   2   2   1   1   0   0   1   1   1
 MK-5-6                 1   0   0   1   2   1   0   1   0   2   1   1   2   0   1   1   0   1   2   0   2   0   1   0   0   1   2   0   1   0   1   1   2   2   0   0   2   1   2   1   1   1   1   1   1   1   2   1   2   1   1   0   2   2   1   0   1   1   1   1   1   0   1   2   2   0   1   0   0   1   0   2   2   1   1   0   2   0   1   1   1   1   1   2   0   1   0   2   2   1   2   0   1   2   1   1   0   1   1   2   0   0   0   2   1   1   2   1   1   1   2   1   0   2   1   0   0   1   2   1   1   1   1   1   2   0   0   1   2   1   1   2   0   1   1   1   2   0   1   1   1   2   0   1   1   1   2   2   2   1   1   2   2   2   1   1   1   1   2   1   1   0   1   1   1   1   0   1   0   1   2   1   1   2   2   0   2   0   0   0   0   0   1   0   1   0   2   2   1   1   1   2   2   1   1   0   1   1   1   1
 MK-5-7                 0   1   1   1   2   1   0   1   1   2   1   2   2   0   1   1   0   1   2   0   2   0   1   0   0   1   2   0   1   0   1   1   2   2   0   1   2   1   2   0   2   2   1   2   1   1   2   2   1   1   2   0   2   2   1   1   1   1   1   1   1   0   1   2   2   0   0   0   0   1   0   2   2   2   1   0   2   1   1   1   1   1   1   2   0   1   0   2   2   1   2   0   0   2   1   1   0   1   1   2   0   0   1   2   2   1   0   1   1   1   2   1   0   2   1   0   0   1   2   1   1   2   1   1   2   0   0   0   2   1   1   2   1   1   1   1   2   0   0   1   1   2   0   1   0   1   2   1   1   1   0   2   2   1   1   1   1   1   2   1   1   0   1   1   1   1   1   2   0   1   2   1   1   2   2   0   2   0   0   0   1   0   1   0   1   0   2   2   1   1   2   2   2   1   1   1   1   1   1   1
 MK-5-8                 1   1   0   0   2   1   0   1   1   2   1   2   2   0   1   1   1   1   2   0   2   0   0   0   0   1   2   0   1   0   1   1   1   2   0   1   2   2   2   0   2   1   1   1   0   1   2   2   1   1   2   0   2   2   1   1   1   1   1   1   1   1   2   2   2   0   0   0   0   1   0   1   2   2   0   0   2   1   0   1   1   1   1   1   1   1   0   2   2   1   2   0   0   2   2   1   0   1   1   1   0   2   1   2   2   1   0   1   1   1   1   1   0   2   2   0   1   1   2   1   1   2   1   1   2   0   0   0   1   1   0   2   1   2   1   2   2   0   0   1   1   2   0   1   0   1   1   1   1   1   1   2   2   2   1   1   1   1   2   1   1   0   0   1   1   1   2   2   1   0   1   1   1   2   2   0   2   0   1   1   1   0   1   0   1   0   1   1   0   1   2   2   2   1   1   1   1   1   1   1
 MK-5-9                 1   1   0   2   1   1   0   1   1   2   2   2   1   0   1   1   1   1   2   0   1   0   0   0   0   1   2   0   1   1   0   1   1   2   0   1   2   2   2   0   2   1   1   1   0   1   2   2   1   1   2   0   2   2   1   2   1   1   1   1   1   1   2   2   2   0   0   0   0   1   0   1   2   2   1   0   1   1   1   1   1   1   1   1   1   0   0   1   1   1   2   0   0   1   2   2   0   1   1   1   1   2   1   2   2   2   1   1   1   1   1   0   0   2   2   0   2   1   2   1   1   2   1   1   1   0   0   1   1   1   0   2   1   2   1   2   2   2   0   1   1   2   0   1   0   2   1   1   1   1   1   2   2   2   1   1   1   0   1   1   1   0   0   1   1   1   2   2   1   0   2   1   1   2   2   0   2   1   1   1   1   0   1   0   1   0   1   1   0   1   1   2   2   1   1   1   1   1   1   1
 MK-5-10                1   1   0   2   1   2   0   1   1   2   2   2   0   0   1   1   1   1   2   0   1   0   0   0   0   1   2   1   1   1   0   1   1   2   0   1   2   2   2   0   2   1   1   1   1   1   2   2   1   1   1   0   1   2   1   2   1   0   1   1   1   1   2   2   2   0   0   0   0   2   0   1   2   2   1   0   1   1   1   1   1   1   1   1   1   0   0   1   1   1   2   0   0   1   2   2   0   1   2   1   1   2   1   2   2   2   1   1   1   0   1   0   0   1   1   1   2   1   2   1   1   1   1   1   1   0   0   1   1   1   0   2   1   2   1   2   2   2   0   1   1   1   1   1   0   2   1   2   0   1   1   2   2   2   1   0   1   1   1   1   2   0   0   1   2   1   1   1   1   0   2   2   1   2   2   0   1   1   2   1   1   1   1   1   2   0   1   1   0   1   1   2   1   1   1   1   1   1   2   1
 MK-5-11                2   1   1   2   1   2   1   2   0   2   2   2   0   1   1   1   1   1   0   1   1   0   1   1   0   1   2   1   1   1   0   1   2   2   0   1   2   2   2   0   2   1   1   0   1   1   2   2   1   1   1   0   1   2   1   2   1   1   1   1   1   1   2   2   0   0   0   1   0   2   0   1   2   2   1   0   1   0   2   1   1   1   1   1   1   1   1   0   2   0   2   0   0   1   2   1   0   1   2   1   0   2   1   2   2   1   1   1   1   0   1   0   1   2   1   1   2   1   2   1   1   1   1   1   1   0   0   2   1   1   0   1   1   2   1   2   0   2   0   1   1   1   1   1   0   2   1   2   0   1   1   2   2   1   1   0   0   1   1   1   1   1   0   1   2   0   1   1   2   0   1   2   1   2   2   0   1   1   2   1   1   1   0   2   2   0   1   0   0   1   1   1   1   1   1   1   1   1   2   0
 MK-5-12                2   1   1   2   1   2   0   2   0   2   2   2   0   1   1   0   1   1   0   1   1   0   1   1   0   1   1   1   1   1   0   1   2   2   0   1   2   2   2   1   2   1   1   0   1   1   2   2   1   1   1   0   2   1   1   2   2   1   1   1   1   1   2   2   0   0   0   1   0   2   0   1   2   2   1   1   0   0   2   1   1   1   2   0   1   1   2   0   2   0   2   0   0   1   1   1   0   1   1   1   0   1   1   2   2   1   2   2   1   0   1   0   1   1   1   2   2   1   2   1   1   1   2   1   1   0   1   2   1   1   0   1   1   1   1   2   0   2   0   1   1   1   1   1   0   2   0   2   1   1   1   2   2   2   1   0   0   0   1   1   1   1   0   0   2   0   1   2   1   0   1   2   1   2   2   1   1   1   2   1   1   1   0   2   2   1   1   0   0   2   1   1   1   2   1   1   2   0   2   0
 MK-5-13                2   1   1   2   1   2   0   1   0   2   2   2   0   1   1   0   1   1   1   1   1   1   1   1   1   1   1   1   0   1   0   0   2   2   0   1   2   2   2   1   2   1   1   0   1   1   2   2   1   1   1   1   2   0   1   1   2   1   1   1   1   2   2   2   0   0   0   1   1   2   0   1   2   2   1   1   0   0   2   2   1   1   2   0   1   1   1   0   2   0   2   0   0   1   1   1   0   2   2   1   0   1   1   2   2   2   2   2   1   0   1   0   1   1   1   2   2   1   2   1   1   1   2   1   1   1   1   2   1   1   0   1   1   1   1   2   1   2   0   1   1   1   1   1   0   2   0   2   1   1   1   1   2   2   0   0   0   0   1   1   1   1   0   1   2   0   1   2   2   0   1   1   0   2   1   1   1   1   2   1   0   0   0   2   2   1   1   0   0   2   0   1   1   2   1   1   2   0   1   0
 MK-5-14                1   1   1   1   1   1   0   1   0   2   2   2   2   1   1   0   1   1   1   2   0   1   1   1   1   2   1   0   1   1   0   0   2   2   1   1   2   2   2   1   2   0   1   0   1   1   2   2   1   1   1   2   2   0   1   2   2   1   0   1   2   2   2   2   0   0   0   1   0   2   0   1   2   2   1   1   0   0   2   2   1   2   2   0   2   1   1   0   2   0   2   0   1   0   1   1   0   1   2   1   1   1   1   2   2   2   2   2   1   0   1   0   1   2   2   1   2   2   2   1   2   1   2   0   1   1   1   2   1   1   0   1   1   1   1   2   1   2   0   2   1   1   1   2   0   2   0   2   1   1   1   1   1   2   0   0   0   0   1   1   1   1   0   2   2   0   1   2   2   0   1   1   0   1   0   2   1   1   1   1   0   0   0   2   2   1   1   1   0   2   0   1   1   2   1   1   2   1   1   0
 MK-5-15                1   1   1   1   1   1   0   1   0   1   1   1   1   1   1   0   2   1   1   2   1   1   1   1   2   1   1   0   1   1   0   0   2   2   1   1   2   2   2   1   2   0   1   1   1   1   2   1   1   1   1   2   1   0   1   2   2   1   0   1   2   2   2   2   0   1   0   0   0   2   0   1   2   2   1   1   0   0   2   2   1   2   2   0   2   1   1   0   2   1   2   0   1   0   1   1   1   1   2   1   1   0   0   2   2   2   2   2   2   0   1   0   1   2   2   1   2   2   2   1   2   1   2   0   1   1   2   2   1   1   1   1   0   0   1   2   1   2   0   1   1   1   1   2   0   2   0   2   1   1   1   1   0   2   0   1   0   0   1   1   1   2   2   2   2   0   1   2   2   0   1   1   0   1   0   2   1   1   1   1   0   0   0   2   2   1   1   2   0   2   1   1   0   1   1   1   2   1   0   0
 MK-5-16                1   0   1   1   1   1   1   1   0   1   1   1   1   1   1   0   2   2   1   2   1   1   2   1   2   0   1   0   1   1   0   1   2   2   1   1   2   2   2   1   2   0   2   1   1   1   2   1   1   1   0   2   0   1   1   2   1   1   0   1   2   2   2   2   0   0   0   1   0   2   0   0   2   2   1   1   0   0   2   2   1   2   2   0   2   0   1   1   2   2   2   0   1   0   1   1   1   1   2   1   1   0   0   2   2   2   1   1   2   0   1   0   2   2   2   1   2   1   2   1   2   1   2   0   1   1   2   1   1   1   1   1   0   0   1   2   1   2   0   1   1   2   1   2   0   2   0   2   1   1   1   1   0   1   0   1   0   0   1   1   1   1   2   2   2   1   2   2   2   0   1   1   0   0   0   2   1   1   1   1   0   0   0   1   1   1   1   2   0   1   1   1   2   1   1   1   2   1   1   1
 MK-6-1                 1   0   0   2   1   2   2   1   0   2   1   1   0   0   0   0   1   2   1   0   1   2   0   0   1   0   0   2   0   1   2   2   1   2   1   0   1   1   1   1   1   0   1   0   2   0   0   1   1   0   2   1   2   1   1   0   0   2   1   2   1   0   1   1   1   2   1   2   1   1   0   2   1   0   2   0   2   2   2   1   2   2   0   1   0   1   2   1   1   0   1   1   1   1   2   2   2   2   2   1   1   1   1   2   1   2   1   1   1   1   0   1   0   1   2   0   0   0   1   0   2   1   2   1   2   2   2   2   0   1   2   0   1   1   1   1   1   2   1   1   1   2   2   2   0   2   2   0   1   1   1   1   1   1   0   1   0   1   1   1   1   0   1   0   2   2   1   0   2   1   2   1   1   2   1   0   2   2   1   0   1   2   1   0   0   1   1   1   1   0   2   2   2   1   1   1   1   1   0   0
 MK-6-2                 1   0   0   1   0   2   1   1   0   2   0   1   0   0   0   0   2   1   1   0   1   2   1   0   1   0   0   2   0   1   2   2   1   2   1   0   1   1   1   1   0   1   1   0   2   0   0   1   1   0   2   1   2   1   1   0   0   2   1   2   1   0   1   1   1   2   1   2   1   1   0   2   1   0   2   0   2   1   1   1   2   2   0   1   0   1   1   2   1   0   1   1   1   1   2   2   2   1   2   1   1   1   1   2   0   2   1   2   1   1   0   1   0   1   2   0   0   1   1   1   2   1   2   1   2   2   1   1   0   1   2   0   1   1   2   1   0   2   1   0   1   2   2   2   0   2   2   0   1   2   1   1   1   1   0   1   1   1   2   1   2   0   1   0   1   2   2   0   2   1   2   1   1   1   1   0   1   2   1   0   1   2   2   0   0   1   1   1   1   0   2   2   2   1   1   0   1   1   0   0
 MK-6-3                 1   0   1   1   0   2   1   1   0   1   0   0   0   0   0   0   1   1   1   0   1   2   1   0   1   1   0   2   0   1   2   2   1   2   1   0   1   1   0   1   0   2   1   0   2   0   0   1   1   0   2   1   2   1   1   0   1   2   1   2   1   0   0   1   1   2   1   2   1   2   0   2   2   0   2   0   2   1   1   1   2   2   0   1   0   1   1   2   1   0   1   1   1   1   2   1   2   1   2   1   1   1   1   2   1   2   1   2   1   1   0   2   0   1   2   0   0   1   1   2   1   2   2   1   2   2   1   1   0   1   2   0   0   1   2   2   0   2   1   0   2   2   2   2   0   2   2   0   0   2   2   1   1   1   0   1   1   1   2   1   2   0   0   1   1   2   2   1   2   1   2   1   1   1   1   0   1   2   1   0   1   2   2   0   0   1   2   0   1   0   2   2   1   1   1   0   1   1   0   0
 MK-6-4                 1   0   1   0   0   2   1   1   0   1   0   1   0   0   0   1   0   1   0   0   0   0   1   0   1   1   1   0   0   1   2   0   1   2   1   0   1   1   0   1   1   1   1   0   2   0   1   0   1   0   2   1   2   1   1   0   1   2   1   1   1   0   0   1   1   2   1   2   1   2   0   2   2   0   1   0   2   1   2   1   2   2   0   2   0   1   1   2   1   0   1   1   1   1   2   1   2   1   2   1   1   1   1   2   1   2   1   2   1   1   1   2   0   1   2   0   0   1   0   1   1   2   2   1   2   2   1   1   0   1   2   0   0   1   2   1   0   2   1   0   2   2   2   2   0   2   2   0   0   2   1   0   1   1   0   1   1   1   2   1   2   0   1   2   1   2   2   1   2   1   2   1   1   1   1   0   1   2   2   1   2   1   2   1   0   1   2   0   1   0   2   2   1   2   1   0   1   1   0   1
 MK-6-5                 0   0   1   0   0   1   1   1   1   1   1   1   0   1   0   1   0   1   0   0   0   1   1   1   1   1   0   0   1   0   1   0   1   2   1   0   1   1   0   1   1   1   1   1   2   0   1   0   1   0   2   1   1   1   1   0   1   2   2   1   1   0   0   2   1   2   1   2   1   2   1   2   2   0   0   1   1   1   2   1   2   2   0   2   1   0   1   1   1   0   1   1   1   0   2   1   2   1   2   1   1   1   0   2   0   2   1   2   1   1   1   2   0   1   1   1   0   0   0   1   1   2   2   1   2   2   1   1   0   1   2   0   0   1   2   0   0   2   0   0   2   2   2   2   0   2   2   0   0   2   2   0   1   2   0   1   1   1   2   1   2   1   1   1   1   2   2   1   2   1   2   1   1   1   1   1   1   2   2   1   1   1   1   0   0   1   2   0   0   0   2   2   1   2   1   0   1   1   0   1
 MK-6-6                 0   0   1   0   0   1   1   1   1   1   1   1   1   1   0   2   0   1   0   0   0   1   1   1   2   1   0   0   1   1   1   1   2   2   1   0   1   1   1   1   1   0   1   1   2   2   1   0   1   0   2   1   1   1   1   0   1   2   2   1   1   0   0   2   1   2   1   2   1   2   1   1   1   0   0   1   1   1   2   1   2   2   0   2   1   0   1   1   1   0   1   1   1   0   1   1   1   1   2   1   1   1   1   1   0   2   1   2   1   1   1   2   0   1   1   1   0   0   0   0   1   2   2   0   2   2   2   1   0   0   2   1   1   1   2   0   0   2   0   0   2   2   2   2   0   1   2   0   0   2   2   0   1   2   0   1   2   1   1   1   2   2   1   1   0   2   2   1   2   2   2   1   0   1   0   1   1   1   1   1   1   0   1   0   0   1   2   0   0   0   2   2   1   2   2   1   1   1   0   1
 MK-6-7                 1   0   1   0   0   1   1   1   1   1   1   1   1   1   1   2   0   1   0   0   0   1   1   1   1   1   0   0   1   1   1   1   2   2   1   0   1   1   1   1   1   0   1   1   1   2   2   0   1   0   2   0   0   1   1   0   0   1   2   1   0   0   1   1   1   2   1   2   1   2   1   1   1   0   0   1   1   1   2   1   2   2   0   2   1   1   1   1   1   0   1   1   1   0   1   1   0   1   2   2   1   1   2   1   0   2   1   2   1   1   1   2   0   1   1   0   0   0   0   0   1   1   2   0   2   2   1   1   0   0   2   1   1   1   2   0   0   2   0   0   1   2   2   2   1   1   1   0   1   2   2   0   1   2   0   1   1   1   1   1   2   0   1   0   0   2   2   1   2   2   2   2   0   1   0   1   1   1   1   1   1   0   1   1   0   1   2   0   0   0   2   2   1   2   2   1   1   1   0   1
 MK-6-8                 1   0   1   0   0   1   1   1   1   0   1   0   1   1   1   2   0   1   0   0   1   1   1   1   1   1   0   1   1   1   1   0   1   1   1   0   1   2   1   1   1   0   2   0   1   2   2   0   1   0   2   0   0   1   2   0   0   1   2   1   2   1   1   1   1   2   1   2   1   2   1   0   0   0   0   1   0   1   2   1   2   2   0   2   1   0   1   1   1   1   1   1   1   0   2   1   0   1   2   2   1   1   2   1   0   2   1   1   1   1   1   1   0   0   1   1   0   0   0   0   1   1   1   0   2   2   1   1   0   1   2   1   2   1   1   0   1   2   0   0   1   2   2   2   1   1   1   0   1   2   2   0   1   2   0   0   1   1   1   1   2   0   1   0   0   2   2   1   2   2   1   2   0   0   0   1   1   1   2   1   1   0   1   1   1   1   2   0   1   1   1   2   1   2   2   1   1   1   0   1
 MK-6-9                 1   0   1   1   0   1   1   1   1   0   2   0   0   1   1   2   0   1   0   1   1   1   1   2   1   1   0   1   0   1   1   0   2   1   1   0   1   2   1   1   1   2   1   0   1   2   1   0   0   0   2   0   2   1   2   1   0   1   2   1   2   0   1   2   1   1   1   1   1   2   1   2   1   0   0   1   0   1   2   1   2   2   0   2   0   0   1   1   1   1   1   1   1   0   2   1   0   1   2   2   1   1   1   1   0   1   1   1   0   1   1   1   1   0   1   1   0   0   0   0   1   1   1   0   1   2   1   2   0   1   2   1   2   1   1   0   1   2   0   1   1   2   2   2   1   1   1   0   1   2   2   1   1   2   0   0   0   1   0   1   2   0   1   1   1   2   2   1   2   2   1   2   0   0   0   1   1   1   2   1   1   0   0   1   1   1   2   0   1   1   1   2   1   2   2   1   1   1   0   1
 MK-6-10                1   1   0   1   1   2   1   2   1   1   2   1   0   1   1   2   1   1   0   1   1   1   1   1   1   1   0   2   0   1   1   0   2   2   1   0   0   2   1   0   1   2   1   0   1   2   0   1   0   0   2   0   1   1   2   0   1   2   2   1   2   0   1   1   1   2   2   1   1   2   2   2   1   0   0   1   0   1   2   1   2   2   0   1   1   0   1   1   1   1   1   1   1   0   2   1   0   0   1   2   1   1   1   1   1   1   1   1   1   1   1   1   1   0   1   1   1   0   1   1   1   2   2   0   1   2   1   2   0   1   2   0   2   1   1   1   1   2   0   0   1   2   2   2   1   1   1   1   0   1   2   1   1   2   0   0   0   1   0   1   2   0   1   1   0   1   2   1   2   2   1   2   1   0   2   1   1   1   2   1   1   0   0   1   1   1   2   0   1   1   1   2   1   2   2   1   1   1   1   2
 MK-6-11                0   1   0   1   1   2   1   2   2   1   2   1   0   1   1   2   1   1   0   1   1   1   1   1   1   1   0   2   0   1   1   0   2   1   1   0   0   1   1   1   1   2   1   1   1   2   0   1   0   0   1   1   1   1   1   0   0   2   2   1   1   0   1   1   1   1   2   1   1   1   2   2   1   1   0   1   0   1   2   1   1   1   0   1   1   0   1   1   1   1   1   1   1   1   2   0   0   0   0   2   1   1   1   2   1   1   1   1   2   1   1   1   1   1   1   1   1   0   0   1   1   2   2   0   1   2   1   2   0   1   2   0   1   1   1   1   1   2   0   1   1   2   2   2   1   0   1   1   0   1   2   1   1   2   1   1   0   1   0   1   2   1   1   1   1   1   2   1   2   2   1   2   0   0   2   1   1   1   2   1   1   0   0   2   1   1   2   1   2   1   1   2   1   2   2   0   1   1   1   2
 MK-6-12                0   1   0   1   1   2   1   2   2   1   2   1   0   1   1   1   2   1   0   2   1   0   1   1   1   1   1   2   0   1   1   1   2   1   1   0   1   2   1   1   1   2   1   1   1   2   0   1   0   0   1   1   0   2   1   0   0   2   2   1   1   0   1   1   1   1   2   1   1   1   1   2   1   2   0   1   2   1   2   1   0   1   0   1   0   0   1   0   1   1   1   1   1   1   2   0   0   0   0   2   1   1   1   2   1   1   1   1   2   1   1   1   1   1   1   1   2   1   0   1   1   2   2   0   1   2   1   2   0   1   2   1   1   1   1   1   1   2   0   1   1   2   2   1   1   0   1   1   0   1   2   1   1   2   1   1   0   1   0   1   2   1   1   1   1   1   2   1   2   2   1   2   0   0   2   1   1   2   2   1   1   0   0   2   1   1   1   0   2   1   1   2   1   2   2   0   1   1   1   2
 MK-6-13                0   1   0   1   1   2   1   1   2   1   2   0   0   1   1   1   1   1   0   0   1   0   0   1   1   1   1   2   0   1   1   1   2   1   1   0   1   2   1   1   1   2   1   1   1   2   0   1   0   0   1   1   0   2   1   0   1   2   2   1   0   0   0   1   1   1   2   2   1   1   1   2   1   1   0   1   2   1   2   1   0   1   0   1   1   0   1   0   1   1   2   1   1   1   2   1   1   1   0   2   1   0   1   2   1   1   1   1   2   1   1   0   1   1   1   1   2   1   0   1   1   2   2   0   2   2   1   2   0   0   2   1   0   2   1   1   1   2   0   1   1   2   1   0   2   1   1   2   1   1   2   1   1   2   1   1   0   1   0   1   2   1   1   1   1   1   1   1   2   2   1   2   0   1   2   1   2   2   2   1   2   0   1   2   1   1   0   0   0   1   1   1   1   2   2   0   1   1   1   1
 MK-6-14                0   1   0   2   1   2   1   1   2   1   2   0   0   1   1   2   1   1   0   0   1   0   0   1   1   1   2   2   0   2   1   1   1   2   1   0   1   2   2   1   1   1   2   2   1   2   0   1   0   0   1   1   0   2   1   0   1   2   2   1   0   0   0   0   1   1   2   2   1   1   0   2   1   1   0   1   2   1   2   1   0   1   0   1   1   0   1   0   1   1   2   1   1   1   2   1   1   1   0   2   1   0   1   2   1   1   1   1   2   1   2   0   1   1   1   1   2   1   0   1   2   2   2   0   1   2   1   2   0   0   2   1   0   2   0   1   1   1   0   1   1   2   1   0   1   1   0   2   1   1   2   1   1   1   1   1   0   1   0   1   2   1   1   1   1   1   0   1   2   2   1   2   0   1   2   1   2   1   1   1   2   1   1   2   0   1   0   0   0   1   1   1   1   2   1   0   1   1   1   1
 MK-6-15                0   1   1   2   1   2   1   0   2   1   2   0   0   1   1   2   1   1   0   1   1   0   0   1   1   1   2   2   1   2   1   0   1   2   1   1   0   2   2   1   2   1   2   2   0   2   0   1   0   0   1   1   0   2   1   0   0   2   2   1   0   0   0   0   1   0   2   1   1   1   0   2   1   1   0   1   2   1   1   1   1   1   0   1   1   0   2   0   0   1   2   0   1   1   1   1   1   1   0   1   0   0   1   2   1   1   1   1   2   1   2   0   1   1   1   2   2   1   0   0   2   2   2   0   1   2   1   2   0   0   1   1   0   2   0   1   1   1   0   1   1   2   1   0   1   0   1   2   1   2   2   1   1   2   1   1   0   1   0   1   2   1   2   1   1   1   0   1   1   1   1   2   0   1   2   1   1   1   1   1   2   1   1   2   1   1   0   1   1   1   1   1   1   2   1   1   1   1   1   1
 MK-6-16                0   1   1   2   1   2   1   0   2   1   2   0   0   1   1   1   1   1   0   1   1   0   0   1   1   1   1   1   1   2   1   0   1   2   1   1   0   2   2   1   2   1   1   1   0   2   0   1   0   0   0   1   0   2   1   1   0   1   2   1   0   0   1   0   1   1   2   1   2   1   0   2   1   1   0   1   2   1   1   1   1   1   0   1   1   0   2   0   0   1   2   0   1   0   1   1   0   1   0   0   0   0   1   1   1   1   1   1   1   1   2   0   1   1   1   2   2   1   0   0   2   2   2   0   1   2   1   2   0   1   1   1   0   2   0   1   0   1   0   1   2   2   1   0   0   0   1   2   2   2   2   1   1   2   1   1   1   1   0   1   2   1   2   1   1   1   0   1   1   1   0   2   0   1   2   1   1   0   1   1   2   1   1   2   1   2   0   1   1   1   1   1   0   2   1   1   1   1   1   1
 
!****************************************** Phenotypic Data **********************************************************
!-100.0 is resevred for missing phenotype
SimulatedTrait1        10.4379   10.2512    9.9391    8.9331   10.3978   11.4334   11.5221   10.6397    7.3878    8.9694   11.4350    9.4869    8.3401   10.6107   10.7351   11.5103   10.5060    9.0285    9.4163   10.1117    9.8518    8.4242   10.6936    9.9227   11.2558   11.6930   10.6323    8.0337   10.0291   10.7855   11.8446   10.1954    9.0470    9.3356   10.9218    9.0764    9.3684   10.8964    9.1607   10.2342    8.7086   11.3528    7.4786    8.3764    9.2285   10.8367    8.9309    9.5506   10.0970    9.2419   10.1132   10.3945    9.7164    9.3560    9.1066    8.9248    9.9597   11.4365   10.6565    8.5870   11.3590    9.6532   11.1104    9.4284   10.2707    8.9253   10.2130   10.3178    9.7489    9.7746    9.0624   10.2188   11.4858    8.2913   10.0588    9.5036    7.8075    9.6634    9.7089    9.1512   10.2198   10.8572   11.0442   10.6523    8.2220    8.3405    9.4779   10.3542   10.2912   11.0775   10.7321   11.5238   10.0581   10.2334   10.9575    8.8682   11.4867   10.0963   10.9588    9.2826   10.3321    7.9559    9.7351   10.0105   10.8049   10.7866   11.1773   11.8968    8.3549    9.6975   10.9874    9.0899   10.0072    8.0748    7.6962    9.1874   10.3829   10.5041    9.9618   10.0671   10.0524   10.4988    7.9193   12.1445   10.1897    9.2903   10.9743   11.1638   10.5000    8.7207    9.3701   10.7504    9.7693   11.4535    7.9311    9.8952   11.8451   12.3254    9.0658   10.1544    9.9518    8.9520    9.4114   10.8110    9.7998   11.2402   10.0368    9.2894   10.9729    9.9383   10.5925    9.7685    9.6582   10.7302   10.1322    9.3610   11.1308    8.1156   10.8623    9.9565   11.2646    8.8122   10.2835    8.7717    9.8973   11.0265    9.3733    9.6772    9.5004    9.9504   10.1278   10.4594   11.0039    8.8933    8.3100    9.5545   11.7028    9.1261    9.4136    9.9596    8.1153    8.0212   10.0814   10.6755    9.4045    8.6776   10.2842    7.9654    8.6582   10.5204   10.4196   10.9749    9.6047    9.8637   10.9477   10.5941    8.8693   10.7255   10.6618    9.7476
 
