# Supplementary material for: Inclusive Composite Interval Mapping of QTL by Environment Interactions in Biparental Populations
Source: PLoS One. 2015 Jul 10;10(7):e0132414. doi: 10.1371/journal.pone.0132414 (PMC4498613; doi:10.1371/journal.pone.0132414)
Supplement: S2 File — (ZIP) [file pone.0132414.s002.zip › F2 population/e=1/run_00131.met]

!**********************Note: lines staring with "!" are remarks and will be ignored in the program********************
!*********************************General Information**********************************
!Assuming F1 = P1 x P2, populations available in QTL IciMapping are: 
!  1, P1BC1F1 = P1 x F1, the first backcrossing where P1 is used as the recurrent parent;
!  2, P2BC1F1 = P2 x F1, the first backcrossing where P2 is used as the recurrent parent;
!  3, F1DH, F1-derived doubled haploids; 
!  4, RIL or F1RIL, recombination inbred lines through the repeated selfing of F1;
!  5, P1BC1RIL, recombination inbred lines through the repeated selfing of P1BC1F1;
!  6, P2BC1RIL, recombination inbred lines through the repeated selfing of P2BC1F1;
!  7, F2, the selfing generation of F1;
!  8, F3, the selfing generation of F2;
!  9, P1BC2F1, the second backcrossing where P1 is used as the recurrent parent; 
! 10, P2BC2F1, the second backcrossing where P2 is used as the recurrent parent;
! 11, P1BC2RIL, recombination inred lines through the repeated selfing of P1BC2F1; 
! 12, P2BC2RIL, recombination inred lines through the repeated selfing of P2BC2F1; 
! 13, P1BC1F2, the selfing generation of P1BC1F1; 
! 14, P2BC1F2, the selfing generation of P2BC1F1; 
! 15, P1BC2F2, the selfing generation of P1BC2F1; 
! 16, P2BC2F2, the selfing generation of P2BC2F1; 
! 17, P1BC1DH, P1BC1F1-derived doubled haploids; 
! 18, P2BC1DH, P2BC1F1-derived doubled haploids; 
! 19, P1BC2DH, P1BC2F1-derived doubled haploids; 
! 20, P2BC2DH, P2BC2F1-derived doubled haploids; 
   7      !Mapping Population (see remarks above)
   2      !Mapping Function (1 for Kosambi; 2 for Haldane; 3 for Morgan)
   2      !Marker Space Type (1 for intervals; 2 for positions)
   1      !Marker Space Unit(1 for centiMorgans; 2 for Morgan)
   6      !Number of Chromosomes (or Linkage Groups)
 200      !Size of the mapping population
   1      !Number of environments
 
!***************************************** Chromosomes and Linkage Maps **********************************************
!Chromosome                 NumMarkers
-CH1                        16
-CH2                        16
-CH3                        16
-CH4                        16
-CH5                        16
-CH6                        16
!Linkage map (Marker name followed by position or the interval length)
 MK-1-1                1     0.000
 MK-1-2                1    10.000
 MK-1-3                1    20.000
 MK-1-4                1    30.000
 MK-1-5                1    40.000
 MK-1-6                1    50.000
 MK-1-7                1    60.000
 MK-1-8                1    70.000
 MK-1-9                1    80.000
 MK-1-10               1    90.000
 MK-1-11               1   100.000
 MK-1-12               1   110.000
 MK-1-13               1   120.000
 MK-1-14               1   130.000
 MK-1-15               1   140.000
 MK-1-16               1   150.000
 MK-2-1                2     0.000
 MK-2-2                2    10.000
 MK-2-3                2    20.000
 MK-2-4                2    30.000
 MK-2-5                2    40.000
 MK-2-6                2    50.000
 MK-2-7                2    60.000
 MK-2-8                2    70.000
 MK-2-9                2    80.000
 MK-2-10               2    90.000
 MK-2-11               2   100.000
 MK-2-12               2   110.000
 MK-2-13               2   120.000
 MK-2-14               2   130.000
 MK-2-15               2   140.000
 MK-2-16               2   150.000
 MK-3-1                3     0.000
 MK-3-2                3    10.000
 MK-3-3                3    20.000
 MK-3-4                3    30.000
 MK-3-5                3    40.000
 MK-3-6                3    50.000
 MK-3-7                3    60.000
 MK-3-8                3    70.000
 MK-3-9                3    80.000
 MK-3-10               3    90.000
 MK-3-11               3   100.000
 MK-3-12               3   110.000
 MK-3-13               3   120.000
 MK-3-14               3   130.000
 MK-3-15               3   140.000
 MK-3-16               3   150.000
 MK-4-1                4     0.000
 MK-4-2                4    10.000
 MK-4-3                4    20.000
 MK-4-4                4    30.000
 MK-4-5                4    40.000
 MK-4-6                4    50.000
 MK-4-7                4    60.000
 MK-4-8                4    70.000
 MK-4-9                4    80.000
 MK-4-10               4    90.000
 MK-4-11               4   100.000
 MK-4-12               4   110.000
 MK-4-13               4   120.000
 MK-4-14               4   130.000
 MK-4-15               4   140.000
 MK-4-16               4   150.000
 MK-5-1                5     0.000
 MK-5-2                5    10.000
 MK-5-3                5    20.000
 MK-5-4                5    30.000
 MK-5-5                5    40.000
 MK-5-6                5    50.000
 MK-5-7                5    60.000
 MK-5-8                5    70.000
 MK-5-9                5    80.000
 MK-5-10               5    90.000
 MK-5-11               5   100.000
 MK-5-12               5   110.000
 MK-5-13               5   120.000
 MK-5-14               5   130.000
 MK-5-15               5   140.000
 MK-5-16               5   150.000
 MK-6-1                6     0.000
 MK-6-2                6    10.000
 MK-6-3                6    20.000
 MK-6-4                6    30.000
 MK-6-5                6    40.000
 MK-6-6                6    50.000
 MK-6-7                6    60.000
 MK-6-8                6    70.000
 MK-6-9                6    80.000
 MK-6-10               6    90.000
 MK-6-11               6   100.000
 MK-6-12               6   110.000
 MK-6-13               6   120.000
 MK-6-14               6   130.000
 MK-6-15               6   140.000
 MK-6-16               6   150.000
!*********************************** Marker Types ********************************************************************
!Co-dominant marker: When heterozygote F1 is present, P1 is coded as 2, F1 is coded as 1, and P2 is coded as 0; Otherwise, P1 is coded as 2, and P2 is coded as 0. 
!Dominant marker: When heterozygote F1 is present, P1 and F1 are coded as 12, and P2 is coded as 0; Otherwise, P1 is coded as 2, and P2 is coded as 0.  
!Recessive markers: When heterozygote F1 is present, P1 is coded as 2, and F1 and P2 are coded as 10; Otherwise, P1 is coded as 2, and P2 is coded as 0. 
!Missing marker is coded as -1. 
 MK-1-1                 2   1   1   2   2   1   2   2   1   1   2   2   2   1   2   2   2   2   1   0   1   1   0   1   1   2   1   0   1   2   0   1   1   0   0   2   1   0   1   1   2   0   1   0   1   1   0   1   1   1   1   2   2   2   2   0   1   1   1   2   1   1   0   0   1   1   2   1   1   1   1   2   2   1   1   2   1   1   1   1   1   1   2   0   0   2   1   0   0   2   0   0   2   1   0   2   1   0   1   0   1   1   1   1   1   0   0   2   1   1   1   2   2   1   0   1   2   1   1   2   0   0   1   1   2   2   0   2   1   2   0   0   1   0   2   0   1   0   1   2   2   1   1   0   0   1   1   2   1   1   0   1   0   1   1   1   2   1   0   2   1   2   0   0   2   2   1   2   2   0   2   2   0   2   1   1   1   1   1   1   2   2   1   1   2   1   0   2   2   0   1   1   1   2   2   1   2   2   1   1
 MK-1-2                 2   2   1   2   1   1   2   2   1   1   2   2   2   1   1   1   2   2   1   0   1   1   0   1   0   1   2   1   1   1   0   1   1   0   0   2   2   0   1   2   1   0   1   0   1   1   0   1   2   1   2   1   2   2   2   0   1   1   1   1   1   1   0   1   1   1   2   1   1   1   1   2   2   1   1   2   1   0   1   0   1   1   2   1   0   2   1   0   0   2   0   1   2   1   0   2   1   0   1   0   1   1   1   1   1   1   0   2   1   1   1   2   2   1   0   1   2   1   0   2   1   0   1   1   2   2   1   2   1   2   0   1   1   1   1   1   1   0   1   2   1   1   2   0   0   1   1   2   1   0   0   2   0   1   1   1   2   1   0   2   1   1   0   0   2   2   1   2   2   0   2   2   0   2   1   1   1   1   1   1   2   2   1   1   2   1   0   2   2   0   1   1   1   2   2   1   1   2   1   1
 MK-1-3                 2   1   1   2   1   0   2   2   1   1   2   2   2   1   1   1   2   2   1   0   1   1   0   1   0   1   1   2   1   1   0   1   1   0   0   1   2   0   1   1   1   0   1   0   1   1   0   1   1   0   1   1   2   2   2   1   1   1   1   0   1   1   0   1   0   2   0   0   1   2   1   1   1   1   1   2   1   0   1   0   1   1   2   1   0   2   1   0   0   1   0   1   2   1   1   2   2   0   1   1   1   1   1   1   1   1   0   2   1   0   1   2   0   1   0   0   2   1   0   2   1   0   1   1   2   1   0   2   1   2   0   1   1   1   0   1   1   0   1   1   1   2   1   0   0   2   1   2   1   0   0   1   0   1   2   1   2   1   0   2   1   1   0   0   2   2   1   1   2   0   2   2   0   1   1   1   1   1   1   1   2   1   1   2   2   1   0   2   1   2   1   1   0   2   2   2   1   2   1   1
 MK-1-4                 2   0   1   2   1   0   1   2   1   2   2   2   2   1   1   1   1   2   2   0   1   1   0   1   0   1   1   2   1   1   0   1   1   0   0   1   2   0   1   0   1   0   1   0   1   0   0   1   1   0   1   1   2   2   1   1   1   1   1   0   2   1   0   1   0   2   0   0   1   2   1   1   1   1   1   1   1   1   1   0   1   1   2   1   0   2   1   1   1   1   0   1   2   1   0   2   2   0   1   1   1   0   1   1   1   1   0   2   1   1   1   0   0   1   0   0   2   1   0   2   1   0   2   1   1   0   0   2   1   1   1   1   1   1   0   1   1   0   1   2   0   2   2   0   0   2   1   2   1   0   0   1   0   1   2   1   2   1   0   2   1   1   0   0   2   2   1   2   2   0   2   2   0   1   1   1   1   0   1   1   1   1   1   1   2   1   0   2   1   2   1   1   0   2   2   1   1   2   1   2
 MK-1-5                 2   0   1   2   1   0   1   1   0   2   2   2   1   1   1   1   1   2   1   0   1   1   0   0   0   1   2   1   1   1   0   1   1   0   0   2   1   1   1   0   1   0   1   0   1   0   0   1   1   0   1   1   2   2   1   0   1   1   1   0   2   1   0   1   0   2   0   0   1   1   1   0   2   1   1   1   1   1   1   0   1   1   2   1   0   2   1   1   1   1   0   1   2   0   0   2   2   0   1   1   1   0   0   1   1   1   0   2   1   1   1   0   0   1   0   0   2   1   1   2   1   1   2   1   2   0   0   2   1   2   1   1   1   1   0   0   1   0   1   2   1   2   2   1   0   2   2   2   1   0   1   1   0   1   1   1   2   1   0   2   1   1   0   0   2   2   1   2   2   0   2   2   0   1   2   1   0   0   0   1   1   1   1   1   2   1   0   2   1   1   1   1   0   2   1   2   1   1   1   2
 MK-1-6                 2   0   1   2   1   0   0   1   0   2   1   2   1   1   1   1   1   2   1   0   1   1   1   1   0   1   2   1   0   2   0   1   1   1   0   2   1   1   1   0   1   0   1   0   2   0   0   1   1   0   1   1   2   2   1   0   1   1   1   0   1   1   0   0   0   2   0   1   2   1   1   0   2   1   1   1   1   1   0   0   1   1   2   1   0   2   1   1   1   2   0   1   2   0   0   2   2   0   1   1   1   0   0   1   0   1   0   2   1   2   1   0   0   1   0   0   2   1   1   1   1   1   1   1   2   0   0   2   1   2   1   2   1   1   0   0   0   0   2   1   1   2   2   1   1   2   2   2   1   0   2   1   0   1   1   1   2   1   1   2   1   1   0   0   2   2   1   2   2   0   2   2   1   2   2   1   0   0   0   1   1   1   1   1   2   1   0   2   1   1   1   1   0   2   1   2   1   1   1   1
 MK-1-7                 2   0   1   2   1   0   0   1   0   1   2   2   1   1   1   0   1   2   1   0   1   1   1   1   0   1   2   1   1   2   0   1   1   1   0   2   1   2   1   1   1   0   1   1   1   0   0   1   1   0   1   1   2   2   2   1   1   1   1   0   1   1   1   0   0   2   0   0   1   0   1   0   1   1   2   2   1   1   1   1   1   1   2   1   0   2   1   1   1   2   1   1   2   0   0   1   2   0   1   1   2   1   1   1   0   1   0   2   1   2   2   0   0   1   0   0   2   1   0   1   0   2   2   1   1   0   0   1   1   2   0   2   1   1   0   0   0   0   2   2   2   2   1   1   1   2   2   2   1   0   2   1   0   2   1   1   1   1   1   2   1   1   1   0   2   2   1   2   2   1   2   2   1   2   2   1   0   0   0   1   1   1   1   1   2   0   0   2   1   1   1   0   0   2   1   2   1   1   0   1
 MK-1-8                 2   1   1   2   1   0   0   1   0   1   2   2   1   1   1   0   1   2   1   0   1   1   1   1   0   0   2   1   2   1   0   2   1   1   0   2   1   2   1   1   1   0   1   1   1   0   0   1   1   0   1   1   2   2   2   2   1   1   2   0   2   0   1   1   0   2   0   0   1   0   1   0   1   1   2   1   1   1   1   1   1   1   1   1   0   2   1   1   1   2   2   1   1   0   0   0   2   0   1   2   2   1   2   1   0   1   0   2   1   2   2   0   0   1   0   0   2   1   0   1   0   2   0   1   1   0   0   1   1   2   1   2   0   2   1   0   0   1   2   2   1   2   1   1   1   2   2   2   1   0   1   1   0   2   1   1   0   0   2   2   1   1   1   0   2   2   1   2   2   0   0   1   2   2   2   1   0   0   0   0   1   1   0   1   2   0   1   2   1   1   1   0   0   1   1   2   1   1   1   1
 MK-1-9                 2   1   1   2   1   0   1   1   0   1   2   2   1   1   2   0   1   2   1   0   1   1   1   1   0   0   2   1   2   1   0   2   1   1   0   2   1   2   1   1   1   0   2   1   1   0   0   1   1   0   1   1   2   1   1   2   1   1   2   0   2   0   2   1   1   2   0   1   1   0   1   1   1   1   1   0   1   1   1   0   1   1   1   0   0   2   0   1   1   2   2   1   1   0   0   0   2   0   2   2   2   1   2   1   0   0   0   2   1   2   2   0   0   1   0   0   1   1   0   1   0   1   0   1   1   0   0   1   1   2   1   2   0   2   1   0   0   1   2   2   1   2   1   2   1   2   2   2   1   0   0   1   0   2   0   1   1   0   2   2   1   1   1   0   2   2   1   2   2   0   1   2   2   2   2   1   0   1   0   0   1   2   0   0   2   1   2   0   1   2   1   0   0   2   1   2   1   2   0   1
 MK-1-10                2   1   1   2   1   0   1   1   0   1   1   2   2   1   2   0   1   2   1   0   1   1   1   1   0   0   2   1   2   1   0   2   1   1   0   2   1   2   1   1   1   0   2   1   1   1   0   1   1   0   0   1   2   2   1   2   1   1   1   0   2   0   2   2   1   2   0   1   0   0   1   1   1   1   1   0   1   1   1   0   1   1   1   1   0   2   1   1   1   2   2   1   1   1   0   0   2   0   2   2   2   1   2   2   0   1   0   1   1   1   2   0   1   1   1   0   1   1   0   1   0   1   0   1   1   0   1   1   1   2   1   2   0   2   1   1   0   1   2   1   1   2   1   2   0   2   2   2   1   0   0   1   0   2   0   1   2   1   2   2   1   1   1   1   2   2   1   2   2   0   1   2   2   1   2   1   0   1   0   0   1   2   0   0   2   1   1   0   1   2   1   0   0   2   1   2   1   2   0   1
 MK-1-11                2   1   2   2   1   0   1   1   0   1   1   2   2   1   2   0   1   2   1   0   1   1   1   1   0   0   1   1   2   1   0   2   1   1   0   0   1   2   1   1   2   1   2   1   1   2   1   1   1   2   1   1   1   2   1   2   2   1   1   0   2   1   1   2   1   2   0   1   0   0   1   1   1   1   1   0   1   0   2   0   0   1   1   1   0   2   1   2   1   2   2   1   1   1   0   0   2   0   2   2   2   1   1   2   0   1   1   1   1   1   2   0   1   1   1   0   1   1   0   1   1   1   0   2   0   1   1   0   1   2   1   2   0   2   1   1   1   1   2   1   1   2   1   2   0   2   1   2   1   0   0   1   0   2   0   1   1   1   2   2   1   0   1   1   1   2   1   1   2   0   1   2   1   1   2   1   0   1   0   1   1   2   0   0   2   1   1   0   1   2   2   0   0   1   1   2   1   2   0   1
 MK-1-12                2   1   2   2   1   1   1   2   0   1   1   2   2   1   2   0   1   2   1   0   1   0   1   2   0   1   1   0   2   1   0   2   1   1   0   0   1   2   1   2   2   1   2   1   2   1   2   1   1   2   1   1   2   2   1   2   2   1   1   0   2   2   1   2   1   2   0   1   0   0   2   1   1   1   1   0   1   0   2   1   1   1   1   1   1   2   1   2   0   2   0   1   1   1   0   1   1   0   2   1   2   0   1   1   1   1   1   1   1   1   2   0   0   2   1   0   1   1   0   1   1   1   0   2   0   1   1   0   1   2   1   1   0   2   1   1   1   1   1   1   1   1   1   2   1   2   1   2   1   1   2   1   0   2   0   1   1   1   2   2   1   0   2   1   1   1   1   1   2   0   1   2   1   1   2   1   2   1   0   0   1   2   0   0   1   1   1   0   1   2   2   0   0   1   1   2   1   2   0   1
 MK-1-13                2   1   1   2   1   0   1   2   0   1   1   2   2   1   2   0   1   2   1   0   1   0   1   2   1   1   1   0   2   1   0   2   1   1   1   0   1   2   2   2   2   1   2   1   2   1   2   2   0   2   1   1   2   2   1   2   2   1   0   0   2   2   1   2   1   2   0   1   0   0   2   1   1   1   1   0   1   0   1   1   1   1   1   1   1   2   1   2   0   1   1   1   1   1   0   1   1   0   2   1   2   1   1   1   0   1   1   1   1   1   2   0   1   1   1   0   1   0   1   2   1   1   0   2   0   1   1   0   1   2   1   1   0   2   1   1   1   1   1   1   1   1   1   2   1   2   1   2   1   1   2   1   0   2   0   1   0   1   2   2   0   1   2   1   0   1   1   1   2   2   1   2   1   1   2   0   2   1   2   0   1   2   1   0   1   1   1   0   1   2   2   1   0   1   1   2   1   2   0   0
 MK-1-14                2   0   1   2   1   0   1   2   0   1   0   2   2   1   1   0   1   2   1   0   1   1   1   2   1   1   1   0   2   1   0   2   1   1   1   0   1   2   2   2   2   1   2   2   2   1   2   1   0   2   1   1   2   2   1   1   2   1   0   0   1   2   1   1   1   2   0   1   0   0   2   1   1   1   1   0   1   0   1   0   1   2   1   0   1   2   1   2   0   1   1   1   1   1   1   1   0   0   2   1   2   1   1   1   0   1   1   2   1   1   1   0   1   1   1   0   1   0   1   1   2   1   0   1   0   0   1   0   1   2   2   1   0   2   1   1   1   2   1   2   1   0   1   2   0   2   1   2   2   0   1   0   0   2   0   2   0   1   2   2   0   1   1   0   0   1   1   1   2   2   1   1   1   1   2   0   2   1   1   0   2   2   1   0   1   1   0   0   1   2   1   1   0   1   2   2   1   2   0   0
 MK-1-15                2   0   1   2   1   0   1   2   1   1   1   2   2   1   1   0   1   2   1   0   1   1   2   1   0   1   0   0   2   1   0   2   1   1   1   1   1   2   2   1   2   1   2   2   2   1   2   1   0   1   1   1   2   2   1   1   2   1   0   0   2   2   1   1   0   2   0   1   0   0   2   1   1   1   1   0   1   1   1   0   1   1   1   0   1   2   1   2   0   1   1   1   1   1   1   1   0   0   2   1   2   1   1   1   0   1   1   2   0   1   1   0   1   1   1   0   1   0   1   1   1   0   0   1   0   0   1   0   1   2   2   1   0   2   2   1   1   2   1   2   2   0   1   2   0   2   1   2   2   0   1   0   2   2   1   2   0   1   1   1   0   1   1   0   0   0   1   1   0   2   1   0   1   1   1   0   0   1   1   0   2   2   0   0   1   1   0   0   1   2   1   1   0   1   2   1   1   2   0   1
 MK-1-16                2   0   1   2   1   0   1   2   1   2   1   2   2   1   1   0   1   2   2   0   1   1   2   1   0   0   0   0   2   0   0   2   1   0   1   1   1   2   2   1   2   1   2   2   2   2   2   2   0   1   1   1   1   1   1   1   2   1   0   0   2   2   1   1   1   2   1   1   0   1   2   1   0   1   1   0   1   1   1   0   1   1   1   0   1   2   1   1   0   1   1   0   1   1   1   1   1   0   2   1   2   1   0   0   0   1   2   2   0   1   1   0   1   1   1   0   1   0   1   2   1   1   0   1   0   0   1   0   1   2   2   1   0   2   1   1   1   2   0   2   2   0   2   2   0   2   1   1   2   0   0   0   2   2   1   1   0   1   1   0   0   2   1   0   1   0   1   1   0   2   1   0   1   1   1   0   0   1   1   0   2   2   1   0   1   1   0   0   1   2   1   1   1   2   1   1   1   1   0   1
 MK-2-1                 0   1   0   0   0   1   2   2   1   2   0   1   0   0   2   1   2   1   1   0   1   1   0   1   2   0   2   0   0   2   0   0   0   2   2   1   1   2   0   1   1   1   1   1   2   1   1   2   2   2   1   0   0   1   1   1   1   1   0   0   1   0   1   0   0   2   1   1   1   1   0   1   1   0   1   1   0   1   0   1   2   2   0   2   1   1   1   1   1   1   2   1   0   1   0   1   1   2   0   2   0   0   1   0   2   1   0   1   0   0   2   0   1   1   0   1   2   0   1   1   0   0   1   1   1   2   2   2   0   2   1   1   1   1   2   2   0   0   0   1   0   2   1   1   1   0   0   1   1   1   0   1   1   1   1   1   1   0   0   1   0   1   1   0   2   1   2   2   0   0   0   0   0   1   1   2   0   1   2   0   1   1   1   0   0   1   2   0   1   0   2   0   2   0   1   1   1   0   1   2
 MK-2-2                 0   1   0   0   0   1   2   2   1   1   0   1   0   0   2   1   2   1   1   0   1   1   0   0   2   0   2   1   1   2   0   1   1   2   2   1   1   2   0   1   1   1   1   1   2   1   1   2   1   1   1   0   0   1   1   1   1   1   1   0   1   0   1   0   0   1   1   1   1   1   0   0   2   1   1   1   0   1   0   1   1   2   0   2   1   1   2   1   1   1   2   1   0   0   0   1   1   2   0   2   0   0   0   1   2   1   0   1   0   0   2   0   1   2   0   1   2   1   1   2   1   0   1   1   1   2   2   1   0   1   1   1   1   1   2   1   1   0   1   1   0   2   1   2   1   0   0   2   1   1   0   1   1   1   1   2   1   1   0   2   0   1   1   1   2   1   2   2   0   0   0   0   0   1   1   2   0   0   2   0   1   2   1   0   0   1   2   0   1   0   2   0   2   0   1   1   1   0   1   2
 MK-2-3                 0   1   0   0   0   1   2   2   0   1   0   1   0   0   2   1   2   1   2   0   1   1   0   0   2   0   2   1   2   2   0   1   1   2   2   1   1   2   0   1   1   1   0   1   2   1   2   2   1   0   0   0   0   1   0   1   1   1   1   0   0   0   1   1   0   1   1   1   1   2   0   0   2   1   1   1   1   2   0   1   1   1   0   2   1   1   2   0   1   1   2   1   0   0   1   1   1   2   0   2   1   0   0   1   2   1   0   1   0   0   2   0   1   1   0   1   2   1   1   2   0   0   2   1   1   2   2   1   0   0   1   1   1   1   1   1   1   0   1   1   0   2   1   2   1   0   0   2   2   1   0   1   1   1   1   2   1   2   0   2   0   1   0   1   2   1   2   2   0   1   1   0   0   1   1   2   0   0   2   0   1   2   1   0   0   1   2   0   1   0   2   0   2   0   1   1   1   1   1   2
 MK-2-4                 0   1   1   0   0   1   2   2   0   1   0   2   0   1   2   1   2   1   2   0   1   1   1   0   2   0   2   1   2   2   0   1   1   2   2   1   1   2   1   0   1   1   0   1   1   1   2   2   0   0   0   0   0   1   0   2   1   0   2   0   1   0   1   1   0   1   1   2   1   2   0   1   2   1   1   1   1   0   0   1   1   1   0   2   1   1   1   1   1   1   2   1   0   0   1   1   1   2   0   0   2   0   0   1   2   2   0   2   0   0   2   0   1   1   0   0   2   1   1   2   0   0   2   1   1   2   2   1   1   2   1   1   1   1   1   1   1   0   1   2   1   2   1   2   1   1   0   2   1   1   0   1   1   1   2   2   1   1   1   2   0   1   0   1   2   0   2   2   0   1   1   0   0   0   1   2   0   0   2   0   1   2   1   0   1   0   2   0   1   0   2   0   2   0   1   1   1   1   1   2
 MK-2-5                 0   1   1   0   0   1   2   2   0   1   0   2   1   1   2   1   2   1   2   0   1   1   2   0   2   0   2   1   2   2   0   1   2   2   2   1   2   2   1   0   1   1   0   1   0   1   2   2   0   0   0   0   0   1   0   2   0   0   1   0   1   0   1   1   1   1   1   1   1   2   0   1   2   0   1   1   2   0   0   1   1   2   0   2   1   1   1   1   1   1   2   1   0   0   1   1   1   1   0   0   2   0   0   1   2   2   1   2   0   0   2   0   1   1   0   0   2   1   2   2   0   0   2   1   1   2   2   1   1   1   1   1   1   1   1   1   1   0   1   2   1   2   1   2   0   1   0   2   1   1   0   1   1   1   2   2   1   1   1   2   0   1   0   1   2   0   2   2   0   1   1   0   0   0   1   2   0   0   1   0   1   2   1   1   1   0   2   1   1   0   2   0   1   0   2   1   1   1   1   2
 MK-2-6                 0   1   1   0   1   1   1   2   0   1   0   1   1   1   2   0   2   1   2   0   1   1   2   0   1   1   2   1   1   2   1   0   2   2   2   1   1   2   1   1   1   2   0   1   0   1   2   2   0   0   0   0   0   1   0   2   0   0   1   0   1   1   1   1   1   1   1   1   1   2   0   1   2   0   1   1   2   0   1   1   1   2   0   2   1   1   1   1   0   1   1   1   0   0   1   1   1   1   0   0   2   1   0   1   2   2   1   2   0   0   1   0   0   1   0   0   2   1   2   2   0   0   2   1   1   1   2   2   1   0   1   2   1   1   2   1   2   0   1   2   1   2   1   1   0   1   1   2   1   1   1   1   1   1   2   2   1   1   1   2   1   0   0   1   1   1   2   2   0   1   1   0   1   0   1   2   0   0   1   0   1   2   0   0   1   0   2   1   0   0   2   1   0   0   2   0   1   1   1   1
 MK-2-7                 2   1   0   0   1   1   1   2   0   1   0   1   1   1   2   0   2   1   2   0   2   1   2   0   1   2   2   1   1   1   1   0   2   2   1   1   1   1   1   1   1   2   0   1   0   1   1   2   0   0   0   0   0   1   0   2   1   0   1   0   1   1   1   1   0   1   0   0   1   1   0   2   2   1   1   1   2   0   1   1   1   2   0   1   2   1   1   0   0   1   1   2   0   0   1   1   1   1   0   0   1   0   0   1   2   1   1   2   0   0   1   0   0   1   0   1   2   1   2   2   0   0   2   0   1   1   2   2   1   0   1   2   1   1   2   1   2   0   1   2   1   1   1   1   1   1   1   2   1   0   1   1   1   1   2   2   1   1   1   1   0   0   0   1   2   1   2   2   0   1   0   0   1   1   1   2   0   0   1   1   1   2   0   0   1   1   2   1   0   1   2   1   0   0   1   0   1   1   1   1
 MK-2-8                 2   1   0   0   1   2   1   2   0   1   1   1   2   1   2   0   1   1   2   0   2   0   2   0   1   1   1   1   1   1   1   0   2   2   0   1   1   1   1   1   1   2   0   1   1   1   1   2   1   0   0   1   0   1   0   2   1   0   1   0   1   1   1   0   0   1   0   0   1   1   0   2   2   0   2   0   2   1   1   1   1   2   0   1   2   1   1   0   0   1   0   2   0   0   2   1   2   1   0   0   1   1   1   1   2   1   0   2   0   0   1   0   0   1   0   0   2   1   2   2   0   0   2   1   1   1   2   2   1   0   1   1   0   1   2   1   2   0   1   2   1   1   1   1   1   1   1   2   2   0   1   0   0   1   2   2   0   0   2   1   0   0   0   2   2   2   2   2   0   1   1   0   1   1   1   2   0   0   0   1   1   2   0   2   1   0   2   0   0   1   2   1   0   0   0   0   1   1   1   1
 MK-2-9                 2   1   0   0   1   2   1   2   0   1   1   1   2   1   2   1   1   1   2   1   2   0   2   0   1   1   0   1   1   1   1   0   2   1   0   1   1   1   2   1   1   2   1   0   2   1   1   2   2   0   0   1   0   1   1   2   1   0   1   0   1   1   1   1   0   1   0   0   1   1   1   2   2   0   2   0   2   0   1   1   1   2   1   0   2   1   1   0   0   1   0   2   0   0   2   1   2   1   0   0   1   2   1   1   2   2   0   0   0   0   1   0   0   2   0   0   2   1   1   1   1   0   2   1   1   1   1   1   1   1   1   1   0   1   2   1   2   2   1   2   2   1   1   1   1   1   1   2   2   0   1   1   0   1   2   1   0   0   2   1   0   0   0   2   2   2   2   2   0   1   1   0   1   2   1   2   0   0   0   1   1   2   1   2   1   1   2   0   0   2   2   0   0   0   0   0   1   1   0   1
 MK-2-10                2   1   0   0   1   2   1   2   0   1   1   1   2   1   2   1   1   1   2   0   2   1   2   0   1   1   0   1   1   1   1   0   2   0   1   1   1   1   2   1   1   2   1   1   0   1   1   2   2   0   0   1   0   1   1   2   1   1   2   1   0   1   1   1   0   1   0   0   1   1   1   2   2   0   2   1   1   0   1   1   1   2   1   1   2   2   1   2   0   1   0   2   0   0   2   1   2   1   1   0   0   2   1   1   2   2   0   0   0   0   1   0   1   2   0   0   1   1   1   1   1   0   2   1   1   1   1   0   1   1   1   1   0   1   2   1   2   2   1   2   2   0   1   1   1   1   0   2   2   1   1   1   0   1   2   0   0   0   2   1   0   0   0   2   2   2   2   1   0   1   1   0   1   2   1   2   0   0   1   2   1   2   1   2   1   1   2   0   0   2   2   0   0   0   0   0   0   1   1   1
 MK-2-11                2   1   0   0   1   2   1   2   1   1   1   1   2   1   2   1   1   1   2   0   2   1   2   0   1   1   0   2   1   1   1   0   2   0   1   2   1   1   2   1   1   2   1   1   0   1   1   2   2   0   0   1   0   1   1   2   1   1   2   1   0   1   1   1   0   1   0   1   1   0   1   2   2   0   2   1   0   0   1   1   1   2   2   0   2   1   1   2   0   1   0   2   1   0   2   1   2   1   2   0   0   2   1   1   2   1   1   1   0   0   1   0   1   1   1   0   1   2   1   1   2   0   2   1   1   0   2   0   1   1   1   1   0   1   2   1   2   2   1   2   2   0   1   1   1   1   0   1   2   1   1   1   0   1   2   0   0   0   2   1   0   0   0   1   2   1   2   0   0   1   1   0   1   2   2   1   1   1   1   2   1   1   1   1   1   1   2   1   0   2   2   1   0   0   0   0   0   1   1   1
 MK-2-12                2   1   0   0   2   2   0   1   1   1   1   1   2   1   2   1   1   1   2   0   2   1   2   0   1   1   0   2   1   1   1   0   2   0   2   2   1   0   1   2   1   2   1   1   0   2   1   2   2   0   0   1   0   1   1   2   1   1   2   1   0   1   1   1   0   1   0   1   1   0   1   1   2   1   2   1   0   0   1   2   1   2   2   0   2   1   1   1   0   0   0   1   2   0   2   1   2   1   2   0   1   2   1   2   2   1   1   1   0   0   0   0   1   0   1   0   1   2   1   1   2   0   2   1   1   0   2   0   1   1   0   1   0   1   2   2   2   2   1   2   2   0   1   1   1   1   1   1   1   1   0   1   0   1   1   0   1   0   2   1   0   0   0   1   2   1   2   1   1   1   2   0   1   1   2   1   2   1   1   2   1   1   1   1   1   1   2   1   0   2   2   1   0   0   0   0   0   1   1   1
 MK-2-13                2   0   0   0   2   2   0   1   2   1   1   1   0   1   2   1   2   1   2   0   2   2   2   0   1   1   0   2   1   1   0   0   2   0   1   1   1   0   1   2   1   1   1   1   0   2   1   2   2   1   1   1   0   1   0   2   1   1   2   1   0   1   1   1   1   1   1   1   1   0   0   1   2   1   2   1   0   0   1   1   2   0   2   0   1   1   2   1   0   0   0   1   2   0   1   1   2   1   2   0   0   2   1   1   2   1   1   1   0   0   0   0   1   0   2   0   2   1   1   1   1   0   1   1   2   1   2   0   1   1   0   1   0   1   2   1   2   2   1   1   2   0   1   1   1   1   1   2   1   2   1   1   0   1   1   0   1   0   1   1   0   0   1   1   2   1   2   1   1   1   2   0   1   1   2   1   1   1   1   2   1   1   1   1   1   1   2   0   1   2   2   1   2   0   0   0   0   1   1   1
 MK-2-14                2   1   0   0   2   1   0   1   2   1   1   1   0   0   1   1   1   1   2   0   2   2   2   0   1   1   0   2   1   1   1   0   1   0   1   1   1   0   1   2   1   2   1   1   0   2   1   2   2   1   0   0   0   1   0   1   1   1   2   1   0   1   1   1   1   0   0   1   2   1   0   1   2   1   2   1   0   0   1   1   2   0   1   0   1   1   2   1   1   0   0   1   2   0   1   1   2   1   1   1   0   2   1   1   1   0   1   1   0   0   0   0   2   0   2   0   1   1   1   2   1   0   1   1   2   2   2   0   2   1   2   1   0   1   2   1   1   2   1   0   2   1   1   1   2   1   1   2   1   2   1   1   0   1   1   0   1   0   2   1   0   0   1   2   2   2   1   0   1   1   2   1   1   2   2   1   1   1   2   2   1   1   1   1   0   2   1   0   0   2   2   1   2   0   0   0   0   1   1   1
 MK-2-15                2   0   0   0   2   0   0   1   2   1   1   1   0   0   1   1   1   1   2   0   2   2   2   0   1   1   1   2   1   1   1   0   1   0   1   1   1   0   1   2   0   2   2   2   0   2   1   2   1   1   1   0   0   1   0   1   1   1   2   2   0   1   1   1   1   0   0   1   2   1   0   1   2   1   2   1   0   0   1   0   2   1   1   1   1   2   1   1   1   0   0   1   1   0   1   1   2   1   1   1   0   2   1   1   1   0   2   1   0   0   0   0   2   2   2   0   0   1   1   2   1   0   1   0   2   2   2   0   1   1   2   1   0   1   2   1   1   2   1   0   2   2   1   2   2   1   1   2   1   2   1   1   1   1   1   1   1   1   2   1   0   0   1   1   1   2   1   2   1   1   2   0   1   2   2   1   1   1   2   1   1   1   2   1   0   2   0   0   0   2   1   2   2   0   0   0   0   1   1   1
 MK-2-16                1   1   1   0   2   0   0   1   2   1   2   0   0   1   1   2   1   1   2   0   2   2   2   0   1   1   1   2   1   1   1   0   1   1   1   0   1   0   1   2   0   2   1   2   0   2   1   2   1   1   1   0   0   0   0   1   2   1   2   2   1   1   1   1   1   0   0   1   2   1   0   1   2   1   2   1   0   1   2   0   2   1   1   1   1   2   1   1   1   0   0   1   1   0   1   1   1   1   1   1   0   2   1   0   1   0   1   1   0   0   0   0   1   2   2   0   0   1   1   1   1   1   1   1   1   2   2   0   2   1   2   1   0   1   2   1   1   2   1   0   1   2   1   2   2   2   1   0   1   1   1   1   1   1   0   1   1   2   1   1   1   1   1   2   2   1   1   2   1   1   1   0   1   2   2   1   1   1   2   1   1   1   1   1   0   2   0   0   0   2   1   1   2   0   0   1   0   1   1   1
 MK-3-1                 1   1   0   1   1   1   1   1   1   1   2   1   2   1   2   1   2   2   1   1   0   1   1   1   2   2   0   1   2   2   0   2   1   1   2   1   2   0   1   2   1   0   2   0   2   2   2   2   0   1   2   1   1   1   1   1   2   1   1   1   0   1   0   0   2   1   0   2   2   1   1   0   2   1   1   2   1   2   1   1   1   1   2   2   1   1   1   0   2   0   2   0   0   1   2   1   2   2   1   1   0   2   1   1   0   1   0   1   0   2   2   0   1   0   1   0   1   1   1   1   1   1   1   2   0   1   0   1   0   1   0   1   2   1   1   2   0   0   2   1   2   0   2   2   1   1   2   0   0   1   2   0   0   1   1   0   0   1   2   2   1   2   1   1   0   1   1   0   2   1   1   0   0   1   0   2   0   1   2   0   1   2   1   1   1   2   0   0   1   0   0   1   0   2   1   0   1   0   1   1
 MK-3-2                 1   1   0   1   2   1   1   1   1   1   2   1   2   1   2   1   1   2   1   1   0   1   1   1   2   2   0   1   2   2   0   2   1   1   2   0   2   0   1   2   2   0   2   0   2   2   2   1   0   1   2   1   1   2   2   1   2   1   1   1   0   1   0   0   2   1   0   2   1   1   1   1   2   1   1   0   0   2   2   1   1   1   2   2   1   1   1   1   2   0   2   0   0   1   1   1   2   1   2   1   0   2   1   2   1   1   0   1   1   2   2   0   1   0   0   0   1   1   1   1   1   1   1   2   0   1   0   1   1   1   0   1   2   1   1   2   0   0   2   1   2   0   2   2   1   1   2   0   0   1   2   0   1   1   0   0   1   1   2   2   1   2   1   1   0   1   2   0   2   2   1   0   0   1   1   2   0   1   2   0   1   2   1   1   2   2   0   0   0   0   0   1   0   2   1   0   1   0   1   1
 MK-3-3                 1   1   0   1   2   0   1   1   1   1   2   1   2   1   2   0   2   2   1   1   0   1   1   1   2   2   0   1   2   2   1   2   1   1   2   1   2   0   1   2   2   0   2   0   2   2   2   1   0   2   2   1   1   2   2   1   2   1   1   1   0   1   1   0   2   1   0   2   1   1   2   1   2   1   1   0   0   1   2   1   1   1   1   2   1   1   2   1   2   0   2   1   0   1   1   0   2   1   1   1   0   2   1   2   0   1   0   1   2   2   2   0   1   0   0   1   1   1   1   1   1   1   0   1   0   1   1   1   1   1   0   1   2   1   1   2   0   0   2   1   2   0   1   2   1   1   1   0   0   1   2   0   1   1   0   0   1   1   2   2   1   2   1   1   0   1   1   0   2   2   1   0   0   1   1   2   0   1   2   0   1   2   1   1   2   2   0   0   0   0   0   1   0   2   1   0   1   0   1   1
 MK-3-4                 1   1   0   1   2   0   2   1   1   1   2   1   2   1   2   0   1   2   1   0   0   2   1   1   2   1   0   1   2   2   1   2   1   1   2   1   2   0   1   2   2   0   2   0   2   2   2   1   0   1   2   1   1   2   1   1   2   1   2   1   0   1   1   0   2   1   0   2   1   1   2   1   2   1   1   0   0   1   2   1   1   0   1   2   1   1   2   1   2   0   2   1   1   1   1   0   2   1   2   2   0   2   1   2   1   0   0   1   2   2   1   0   1   0   0   1   1   2   1   1   1   0   1   1   0   0   1   1   2   2   0   1   2   0   1   2   1   0   2   1   2   0   1   2   1   2   1   0   0   1   1   0   1   1   0   0   1   1   2   2   1   2   1   1   0   1   1   0   2   2   0   1   1   1   1   2   1   1   2   0   1   2   1   1   2   2   0   0   0   0   1   1   0   2   1   0   1   0   1   1
 MK-3-5                 1   1   0   1   2   1   2   1   0   1   2   0   2   1   2   0   1   1   1   0   1   1   1   1   2   1   0   1   2   2   1   2   1   1   2   0   2   0   1   2   2   0   2   0   2   2   2   0   0   1   2   1   1   2   1   2   2   1   2   1   0   0   1   0   2   1   0   2   1   1   2   1   2   1   1   0   0   1   2   1   1   0   1   2   1   1   2   1   2   1   2   1   1   1   1   0   2   1   2   1   0   2   1   2   1   0   0   1   2   2   1   0   1   0   0   1   1   1   1   1   0   0   1   0   0   0   1   0   2   2   0   2   1   0   1   2   1   0   2   1   2   0   1   2   1   2   1   0   0   1   1   0   1   1   0   2   1   2   2   1   0   2   1   1   0   1   1   0   2   2   0   1   0   1   1   2   1   1   2   0   1   2   1   1   2   2   0   0   0   0   1   1   0   2   1   0   1   0   1   1
 MK-3-6                 1   2   0   2   2   1   2   1   0   1   2   0   2   1   1   0   1   1   1   0   1   1   1   1   2   1   0   2   1   2   1   2   2   1   2   0   2   1   1   1   2   0   2   0   1   2   2   0   0   1   2   1   1   1   2   2   2   2   2   2   0   0   1   1   2   1   0   2   1   1   2   1   2   2   1   0   0   1   2   1   0   0   1   1   1   2   2   1   2   1   2   1   1   1   1   0   2   1   2   1   0   2   2   2   1   0   0   1   2   2   1   0   1   0   0   1   1   1   1   1   0   0   1   0   1   1   1   1   2   2   0   2   1   0   1   2   1   0   2   2   2   0   2   2   1   2   1   0   0   1   1   2   1   1   0   2   1   2   2   1   0   2   1   1   0   1   1   0   2   0   1   1   0   1   1   2   1   1   2   0   1   2   1   2   2   2   0   1   0   0   1   1   0   2   1   0   1   0   1   1
 MK-3-7                 2   2   0   2   2   2   1   1   0   1   2   0   2   1   2   0   1   1   2   0   0   1   1   1   2   1   0   2   1   2   1   1   1   1   1   0   2   1   1   1   2   1   2   0   1   2   2   1   0   1   2   1   1   1   2   2   2   2   2   2   0   0   1   1   2   1   1   2   1   1   2   1   2   2   1   1   0   1   2   0   2   0   1   2   1   2   2   1   2   0   2   0   1   1   1   0   1   1   2   1   0   2   2   2   1   0   0   1   2   2   1   1   1   0   0   1   1   1   1   1   0   0   1   0   1   1   1   1   2   2   0   2   1   0   1   1   1   0   2   2   1   0   2   2   1   2   1   0   1   1   1   2   1   0   0   2   1   2   2   1   1   2   1   1   0   1   1   0   2   1   1   2   0   1   1   1   1   1   2   0   2   2   1   2   1   2   1   1   0   0   2   1   0   1   1   0   1   0   0   1
 MK-3-8                 2   2   0   2   2   2   1   1   0   1   2   0   2   1   2   0   1   1   2   0   0   1   1   1   2   1   0   2   1   2   1   1   1   2   1   0   2   1   0   1   2   1   2   0   1   2   2   1   0   1   2   1   0   1   2   2   2   2   2   2   0   1   0   0   2   1   1   2   2   1   2   1   1   2   1   1   0   1   1   0   2   0   2   2   1   1   2   1   2   1   2   0   1   1   1   0   1   1   2   2   1   1   2   2   1   0   0   1   2   2   1   1   1   0   1   1   1   1   2   1   0   0   1   0   1   1   1   1   1   2   0   2   1   0   1   1   1   0   2   2   1   1   1   2   1   2   1   1   1   1   0   2   1   0   0   2   1   2   2   1   1   2   2   1   0   1   1   0   1   1   0   2   0   1   1   1   2   1   2   0   2   2   1   2   0   2   1   1   0   0   2   1   0   1   1   0   1   0   0   1
 MK-3-9                 2   2   0   1   2   1   1   1   0   1   2   0   2   1   2   0   1   1   2   0   1   1   0   1   2   1   0   2   1   2   1   1   1   2   1   0   2   1   0   1   1   0   1   0   1   2   2   2   0   1   2   1   0   1   2   2   1   2   2   2   1   1   0   0   1   1   1   2   2   2   1   1   0   1   1   1   0   1   1   0   2   0   1   2   1   1   2   1   2   0   2   0   1   1   1   1   1   1   2   2   1   1   2   2   1   0   0   1   1   2   1   1   1   0   1   1   1   1   1   2   0   0   0   1   1   1   1   1   1   2   0   2   1   0   1   1   1   2   2   1   1   1   1   2   1   2   1   1   1   1   0   2   1   0   0   2   0   2   2   1   2   2   1   1   0   1   2   0   1   1   0   1   0   1   1   1   2   1   2   0   2   2   1   2   0   2   1   1   0   0   1   1   1   1   1   0   1   0   1   1
 MK-3-10                1   2   1   1   2   1   1   0   1   2   2   0   2   1   1   0   1   1   2   0   1   1   0   0   2   1   0   1   1   2   1   1   1   2   1   0   2   1   1   1   1   0   1   0   2   2   2   2   0   1   2   1   0   1   2   2   1   2   2   1   1   1   1   0   1   1   1   2   2   1   1   1   0   1   1   1   1   1   1   1   2   0   1   2   1   1   2   1   2   0   1   0   1   1   1   0   2   2   2   2   1   1   2   2   1   0   0   2   1   2   1   0   1   0   1   1   1   1   1   2   0   0   0   1   1   1   1   1   1   2   0   2   1   1   1   2   1   2   2   1   1   2   1   2   1   1   1   1   1   1   0   2   2   0   0   2   1   2   2   1   0   2   1   1   0   1   1   0   0   0   0   1   0   1   0   1   2   1   2   0   2   2   1   2   1   1   1   1   0   0   1   2   1   1   1   0   1   0   1   1
 MK-3-11                1   2   1   1   2   1   1   0   1   2   1   0   2   1   1   1   0   1   2   0   1   1   0   0   2   1   0   0   1   2   1   1   2   2   1   0   1   1   1   1   1   0   1   1   2   2   2   2   0   1   2   1   0   1   2   2   2   1   2   1   0   2   1   0   1   1   1   1   2   1   1   1   1   0   1   1   1   1   1   1   1   0   1   2   2   0   1   1   2   0   0   0   1   2   1   0   2   2   2   2   1   1   2   2   1   0   1   2   1   2   1   0   1   0   1   2   1   0   1   2   0   0   1   1   1   1   0   1   1   2   0   2   1   1   2   1   1   2   2   1   1   2   1   2   1   0   1   1   1   1   0   2   2   0   0   2   1   1   2   1   1   2   1   1   0   1   1   0   0   1   0   1   0   1   0   1   2   1   2   0   2   2   1   2   1   1   1   1   0   0   1   2   1   1   1   0   1   0   1   1
 MK-3-12                2   2   1   1   2   1   1   0   1   2   1   1   1   1   1   1   1   1   2   0   1   1   0   0   2   1   0   0   1   2   1   1   2   2   2   0   1   1   1   0   1   0   1   2   1   2   2   1   0   1   2   1   0   1   2   2   2   1   2   1   0   2   1   0   1   0   1   0   2   1   1   2   1   1   2   0   1   1   1   1   1   0   1   2   2   0   1   2   2   0   0   0   1   2   1   0   2   2   1   2   1   1   2   2   0   0   1   2   0   2   1   0   1   0   1   2   1   1   1   2   0   0   1   1   1   1   1   1   1   2   0   2   1   1   2   0   1   2   2   1   1   2   1   2   1   0   1   1   1   2   1   2   2   0   0   2   1   1   2   1   1   2   1   1   0   1   1   0   0   1   0   1   1   1   0   2   2   1   2   1   2   2   0   2   1   1   1   1   0   0   1   2   1   1   1   1   1   0   1   1
 MK-3-13                2   2   0   1   2   1   1   0   1   2   1   1   2   1   1   1   0   1   2   0   1   1   0   1   2   1   0   0   2   2   1   1   2   2   2   1   1   1   1   0   1   0   1   2   1   2   2   1   0   1   1   1   0   1   1   2   2   1   2   1   1   2   1   0   1   0   1   0   2   1   1   2   0   1   1   1   2   1   1   1   1   0   2   2   2   0   1   2   2   1   0   0   1   2   1   0   1   2   1   2   1   1   2   2   1   1   2   2   0   2   1   0   0   0   0   1   1   1   1   2   0   0   1   1   1   1   1   1   0   2   0   2   1   2   2   0   1   2   2   0   1   2   1   1   1   0   1   1   2   2   1   2   2   0   1   2   0   1   1   1   2   2   1   1   0   1   1   0   0   1   0   1   1   0   0   2   1   0   1   2   2   1   0   2   1   1   1   1   0   1   2   2   1   1   1   2   1   0   1   1
 MK-3-14                2   2   0   1   2   1   0   0   1   2   1   1   2   1   1   1   0   1   2   0   1   2   0   1   1   0   0   0   2   2   1   1   2   2   1   1   0   1   1   0   0   0   1   2   1   2   2   1   0   2   1   0   0   1   1   2   2   1   2   1   2   2   1   0   1   1   1   0   2   1   1   2   0   1   1   1   2   1   1   1   1   0   2   2   2   0   1   2   2   1   0   1   1   2   1   1   1   2   1   2   1   1   2   2   1   1   2   2   0   1   2   0   0   0   0   1   1   1   0   2   1   0   1   1   1   1   1   1   0   2   1   1   1   1   1   0   1   2   2   0   1   2   1   1   1   0   1   1   2   2   1   2   2   0   2   2   0   1   1   1   2   2   1   1   0   1   1   1   0   2   0   0   1   0   1   2   1   0   1   2   2   0   0   2   1   1   1   1   1   1   2   2   1   1   1   2   1   0   1   1
 MK-3-15                2   1   0   1   2   1   1   0   1   1   1   1   0   1   0   1   0   0   2   0   1   2   0   1   2   0   0   0   2   2   1   1   2   2   1   2   0   1   1   1   0   0   1   2   0   2   2   0   0   1   1   0   1   1   1   2   2   0   2   1   2   2   1   0   1   1   1   0   2   1   1   2   0   1   1   0   2   1   1   0   2   0   2   1   1   1   1   2   2   1   0   1   1   2   2   1   1   2   1   2   1   0   2   2   0   1   2   2   0   0   2   0   0   0   0   1   2   1   2   2   2   0   1   1   1   1   1   0   0   1   1   1   1   1   2   0   1   1   2   0   1   2   1   1   2   0   2   2   2   2   1   2   2   0   2   2   0   2   1   1   2   2   1   1   0   1   1   1   1   2   0   0   1   0   1   2   1   0   1   1   2   2   0   2   1   1   0   2   1   1   2   2   0   1   1   2   1   0   0   1
 MK-3-16                2   0   0   1   2   1   1   1   1   2   1   0   1   1   0   1   0   0   2   0   1   2   0   1   1   0   0   0   2   2   1   1   2   2   1   2   0   1   1   1   0   0   1   2   0   2   2   0   0   1   1   0   1   2   1   2   2   0   2   1   1   2   1   1   0   1   1   0   2   1   0   2   0   1   2   0   1   1   1   0   2   0   2   1   1   1   1   2   2   1   0   1   1   2   2   1   1   2   0   2   1   0   2   1   0   0   2   2   1   0   2   0   0   0   0   2   2   1   2   2   2   0   1   1   1   1   1   0   0   1   1   1   1   1   2   0   1   1   1   1   1   2   1   1   2   0   2   2   1   1   1   2   2   0   2   2   0   1   1   1   2   2   1   1   0   2   1   1   1   2   0   0   1   0   0   1   1   0   1   1   2   2   0   2   1   1   0   2   1   2   2   2   0   2   1   2   1   0   0   1
 MK-4-1                 2   1   1   2   1   0   1   1   1   0   1   2   1   2   2   1   2   1   0   0   0   1   0   1   1   0   1   0   2   2   0   2   1   1   2   2   1   1   2   0   0   1   0   2   2   1   2   2   1   2   2   0   1   1   1   0   1   2   2   0   1   2   1   1   1   1   2   0   1   0   1   0   2   0   1   0   1   1   0   1   1   2   1   0   0   1   1   1   1   0   0   2   0   1   1   2   1   0   1   2   2   0   1   2   2   0   1   1   2   2   1   1   0   2   0   1   2   0   1   1   0   2   0   1   2   1   1   2   0   1   1   1   1   0   0   2   0   0   1   1   1   1   0   1   2   2   1   2   0   0   1   2   2   1   0   0   1   2   1   0   0   1   1   0   0   0   2   0   1   0   1   1   1   2   2   0   2   2   1   0   0   2   1   1   2   1   2   1   1   0   1   1   2   1   1   1   1   1   1   2
 MK-4-2                 2   1   1   2   1   0   1   1   1   1   1   1   1   2   2   1   1   1   0   0   0   1   1   1   1   0   1   0   1   2   0   2   0   1   2   0   1   2   2   0   0   1   0   2   2   1   2   2   1   2   2   0   1   1   1   0   1   2   2   0   1   2   1   1   1   1   2   0   1   0   1   0   1   0   1   0   1   1   0   2   1   2   0   0   0   1   1   1   1   0   0   1   0   1   1   2   1   0   2   2   2   0   1   2   1   0   1   1   2   1   1   1   1   2   1   1   2   1   2   1   1   2   0   1   1   1   1   2   1   1   2   1   1   0   0   1   0   1   1   1   2   1   0   1   1   2   0   2   0   0   1   2   2   1   0   0   1   2   1   0   0   1   1   0   0   0   2   0   1   0   1   1   1   2   2   0   2   2   0   0   1   2   0   1   2   1   2   1   1   0   1   0   2   1   0   1   0   1   0   2
 MK-4-3                 2   1   1   2   1   0   1   1   1   1   1   1   1   1   2   1   1   1   0   0   0   0   2   1   1   1   1   0   1   2   0   1   0   1   2   0   1   2   2   0   0   0   0   2   2   1   2   2   1   2   2   0   1   1   1   0   0   2   2   0   1   1   0   1   2   0   2   0   1   0   1   0   1   0   1   0   1   1   0   2   1   2   0   0   0   1   1   1   2   0   0   1   0   1   1   1   1   0   2   2   1   0   1   2   1   0   1   1   2   1   1   1   2   2   0   2   2   1   2   1   1   2   1   1   1   1   1   2   1   1   2   1   1   0   0   1   1   1   1   1   2   1   0   1   1   1   0   1   0   1   1   1   2   1   0   0   1   2   1   0   1   1   1   0   1   0   2   0   1   1   0   1   1   2   2   1   2   2   1   1   1   2   0   1   2   1   2   1   1   1   1   0   2   1   0   1   1   1   0   2
 MK-4-4                 2   1   2   2   1   0   1   1   2   1   1   1   1   1   2   2   1   1   0   0   0   0   1   1   1   1   1   0   1   2   1   1   0   1   2   0   1   2   2   0   0   0   0   2   2   1   1   2   1   2   2   0   2   1   1   0   0   2   2   0   1   1   0   1   2   0   2   0   1   0   1   1   2   0   1   0   1   1   0   2   1   2   0   1   0   1   1   0   2   0   0   1   0   1   1   1   1   0   2   2   1   0   1   2   2   2   1   1   1   1   1   2   2   2   0   1   2   1   2   1   0   2   1   1   1   2   1   2   1   1   2   1   1   0   0   1   1   1   1   1   1   1   0   1   1   1   1   0   0   1   1   1   2   1   1   0   1   2   1   0   1   1   1   0   1   0   1   1   1   0   1   1   1   2   2   2   2   2   1   1   1   2   0   1   1   2   2   0   1   1   2   0   2   1   0   0   1   0   0   2
 MK-4-5                 2   1   1   2   2   0   1   1   1   1   1   1   1   1   2   2   1   1   1   0   1   1   0   0   1   1   1   0   0   2   1   1   0   1   1   0   1   2   2   0   0   0   0   2   2   1   1   2   1   2   2   0   2   1   1   0   0   2   2   1   1   1   0   1   2   0   2   0   1   0   1   1   2   0   1   0   1   1   1   2   1   2   0   1   0   1   1   1   1   0   0   1   1   1   1   1   1   1   2   2   1   0   1   2   2   2   1   1   1   1   1   2   2   2   0   0   2   0   2   1   1   2   1   1   1   2   1   2   1   1   2   1   1   0   0   1   1   1   1   1   1   1   0   1   1   0   1   0   0   1   1   1   2   1   1   0   1   2   1   0   1   1   1   0   2   0   1   1   1   0   1   1   0   2   2   2   1   2   1   1   1   2   0   1   1   2   2   0   2   1   2   0   2   1   1   0   1   0   0   2
 MK-4-6                 2   1   1   2   2   0   1   0   0   0   1   1   1   1   2   2   1   1   1   0   1   1   0   0   1   1   1   0   0   1   1   2   0   1   1   1   0   2   2   0   1   0   0   2   0   1   1   1   1   1   2   1   2   1   2   0   0   2   2   1   1   1   0   1   1   0   2   1   1   0   1   1   2   0   1   0   2   1   1   1   0   2   1   1   0   1   1   1   2   0   0   1   1   1   1   1   1   2   2   2   2   0   1   2   2   2   1   1   1   2   1   2   2   1   0   0   2   0   2   1   1   1   1   1   1   2   1   2   0   1   2   1   1   0   0   1   1   1   1   1   1   1   0   1   1   2   1   1   0   1   1   1   2   1   1   0   1   2   1   0   1   1   1   1   2   0   1   1   0   1   1   1   0   2   2   2   0   2   1   1   0   2   0   1   1   2   1   0   2   1   2   0   2   1   1   0   1   0   0   2
 MK-4-7                 2   1   1   2   2   0   1   0   0   0   1   2   1   1   2   2   1   1   1   0   1   2   0   0   1   1   2   1   0   1   1   2   0   1   1   1   1   1   2   0   1   0   2   1   1   1   1   1   2   1   2   1   2   1   2   0   0   2   2   1   2   1   0   0   2   1   2   1   1   0   1   1   2   1   0   0   2   1   0   1   0   2   1   1   0   1   1   1   2   0   0   1   1   1   0   1   1   2   2   2   2   0   1   2   2   2   1   1   1   2   1   2   2   1   0   0   1   0   2   1   1   1   2   1   0   1   1   1   0   1   2   1   1   0   0   0   1   0   1   1   1   1   0   1   1   2   0   1   0   1   0   1   2   1   1   0   0   1   1   1   1   1   1   1   1   0   1   2   1   1   2   1   0   1   2   2   1   1   1   1   0   1   1   1   1   2   1   0   2   1   2   0   2   1   1   0   1   0   0   2
 MK-4-8                 2   1   1   2   1   0   1   0   0   0   1   2   1   1   2   1   1   1   0   1   1   2   0   0   1   0   1   1   0   1   2   2   0   1   1   1   1   1   2   0   1   0   2   1   1   1   1   1   2   1   2   0   2   1   2   0   1   2   2   1   2   1   0   0   2   1   2   1   1   0   1   1   2   1   0   0   2   1   0   1   0   2   1   1   0   1   0   1   2   0   0   1   1   1   0   1   1   2   2   1   1   0   1   2   1   1   1   1   1   2   0   2   2   1   0   0   1   1   2   1   1   2   2   1   0   2   1   1   1   0   1   2   1   1   0   1   1   0   1   1   1   0   0   1   1   1   0   1   0   1   0   2   2   1   1   0   0   2   1   0   1   1   1   1   2   0   1   2   1   1   2   1   1   1   2   2   1   1   0   1   0   1   1   1   1   2   1   0   2   1   2   0   2   0   1   0   1   0   0   2
 MK-4-9                 2   2   1   1   1   1   1   0   1   0   1   2   1   1   2   1   1   0   1   1   1   2   0   0   1   0   1   1   0   1   2   2   0   1   1   1   1   0   2   0   1   0   2   1   2   1   1   1   2   1   2   2   2   1   2   0   1   2   2   1   2   1   0   1   2   1   2   2   1   0   1   1   2   1   0   0   1   1   0   1   0   2   1   1   0   1   0   1   2   0   0   1   1   1   1   1   0   2   2   1   1   1   1   2   1   1   1   1   1   2   0   2   2   1   0   0   1   0   2   1   1   2   1   1   1   2   1   1   1   0   1   2   0   1   0   1   1   0   1   1   0   0   0   1   1   2   0   1   0   1   0   2   2   1   1   0   0   2   1   0   1   0   2   1   1   0   1   2   2   1   2   1   1   0   2   2   1   0   1   1   0   2   1   0   1   1   1   1   1   1   2   1   2   0   1   0   1   1   0   2
 MK-4-10                2   2   1   1   1   1   1   1   1   0   0   2   1   1   2   1   1   0   1   1   1   2   1   0   1   2   0   1   0   1   2   2   0   1   1   1   1   0   2   0   1   0   1   1   2   1   1   1   2   0   2   2   2   0   1   0   1   1   1   1   2   1   0   1   2   1   2   2   1   0   1   1   2   1   0   0   1   1   0   1   1   2   2   1   0   1   0   2   2   0   0   1   1   1   1   0   0   2   2   1   1   1   1   2   1   0   1   1   1   2   0   2   2   1   0   0   0   0   2   2   1   0   1   1   1   2   1   0   0   1   0   2   0   1   0   1   1   2   1   1   0   0   0   1   1   2   0   1   0   0   1   1   1   1   1   0   0   2   1   0   1   0   2   1   1   0   0   2   2   1   2   1   1   1   2   1   1   0   1   0   0   1   1   1   1   1   1   1   1   1   2   1   1   1   1   1   1   1   0   2
 MK-4-11                2   2   1   1   0   1   1   2   2   0   0   2   1   2   2   0   1   1   1   1   1   2   1   0   2   2   0   1   0   1   2   1   0   0   0   1   1   0   2   0   1   0   0   1   2   1   2   1   1   0   2   2   2   0   1   0   1   1   1   1   2   1   0   0   2   1   2   2   1   0   1   1   2   1   0   0   1   1   0   1   1   1   2   1   0   1   0   2   2   0   0   1   1   1   1   1   1   2   2   1   0   1   1   2   1   0   1   1   1   2   0   2   2   1   1   0   1   0   2   2   1   1   1   1   1   2   1   0   0   1   0   2   0   1   1   1   1   2   1   1   1   0   0   1   1   2   1   2   0   0   1   1   2   1   1   0   0   2   1   0   1   1   2   1   1   0   2   2   2   1   2   1   1   1   2   1   1   0   1   0   1   1   1   1   1   1   1   1   1   1   2   1   0   1   1   1   1   1   0   2
 MK-4-12                2   2   1   1   0   1   1   2   2   0   0   2   0   2   2   0   1   1   2   1   1   1   1   0   1   1   0   1   0   1   1   1   1   0   0   1   1   0   2   0   1   0   0   1   2   1   1   1   0   0   2   1   2   0   0   0   1   0   1   1   2   1   0   1   2   1   0   2   1   0   2   1   2   1   0   0   1   1   0   1   1   1   2   1   0   1   0   2   2   0   0   1   1   1   1   1   1   2   2   1   0   1   1   2   1   2   1   2   1   2   1   2   2   1   1   0   1   0   2   1   2   1   1   1   1   2   1   1   0   2   0   2   0   1   1   1   1   2   0   2   1   0   0   1   1   2   2   1   1   0   1   1   1   1   1   0   0   2   1   1   1   1   1   1   1   0   2   2   2   1   1   1   1   1   2   1   1   1   1   0   0   1   1   1   2   1   1   1   0   1   2   2   1   1   1   1   1   1   1   1
 MK-4-13                2   2   1   1   1   1   1   1   2   0   0   0   0   2   2   0   1   0   2   1   1   1   1   0   0   0   0   1   0   1   1   2   1   0   0   1   1   0   1   0   1   0   0   1   2   0   1   1   0   0   2   0   1   0   0   1   0   1   1   1   2   0   0   0   2   1   0   2   0   0   2   1   2   1   0   0   1   1   0   1   1   1   1   0   0   1   0   2   2   0   0   0   1   1   1   2   1   1   2   1   2   2   1   1   2   2   1   2   1   2   1   2   2   1   0   0   1   0   2   1   2   1   1   1   0   2   1   0   0   2   0   2   0   0   1   1   1   1   0   2   1   0   1   1   1   2   2   1   1   0   1   1   1   1   1   1   0   2   1   1   1   1   1   1   1   0   2   2   2   1   1   1   1   1   2   1   1   1   0   0   0   1   1   1   2   1   1   1   0   1   2   2   1   1   1   1   1   1   1   1
 MK-4-14                2   2   1   1   1   0   1   2   1   0   0   0   0   2   2   0   1   0   2   1   1   0   1   1   0   0   1   1   0   1   0   2   0   0   0   1   1   0   1   0   1   0   1   1   2   0   1   1   0   0   2   0   0   0   0   1   0   1   1   1   0   0   1   0   1   2   1   2   1   0   2   1   2   1   1   0   1   1   1   1   0   1   1   0   0   1   0   2   2   1   1   0   0   1   1   2   1   1   1   1   2   2   1   1   1   2   1   2   0   2   1   2   2   1   0   1   1   0   1   2   2   1   1   1   0   2   1   0   0   2   0   2   0   0   1   0   1   2   0   2   1   0   1   1   1   2   1   1   1   0   1   1   1   1   1   1   0   2   2   2   2   1   1   1   1   0   2   2   2   1   1   2   0   1   2   0   1   1   0   0   0   1   1   1   2   1   1   1   0   1   2   2   1   2   1   1   1   1   1   1
 MK-4-15                1   2   1   1   1   0   1   2   1   0   0   0   0   2   2   1   1   0   2   1   1   0   1   1   0   0   1   1   0   1   0   1   0   1   1   1   1   0   1   0   1   0   1   0   2   0   1   1   0   0   2   0   0   1   0   1   0   1   1   1   0   0   1   0   1   2   1   2   1   0   2   1   2   1   1   0   1   1   1   1   0   1   1   1   0   1   0   2   2   1   1   0   0   1   1   2   1   2   1   1   2   2   2   1   1   2   1   1   0   2   1   2   1   1   0   1   1   0   2   1   2   1   1   1   0   2   1   0   0   2   1   1   0   0   1   1   1   2   1   1   1   0   1   1   1   2   1   1   0   0   0   1   1   1   1   1   0   2   2   2   0   1   1   1   1   0   1   1   1   0   1   2   0   1   2   0   1   1   0   0   1   1   2   0   2   1   1   1   0   1   2   2   1   2   1   1   1   2   1   1
 MK-4-16                2   2   1   1   2   1   1   2   1   0   0   0   0   2   2   1   1   0   2   1   0   0   1   1   0   1   1   1   1   1   0   0   0   1   2   1   1   0   1   1   0   0   1   0   2   0   1   0   0   0   2   0   0   1   0   1   1   1   1   1   0   0   1   0   1   1   1   2   1   0   2   1   2   1   0   1   1   1   1   1   0   1   1   1   0   1   0   2   2   1   1   0   1   2   1   2   1   2   0   1   2   1   2   1   1   1   1   1   0   2   1   2   1   1   0   1   1   0   2   0   2   1   0   1   0   2   1   0   0   2   2   1   0   0   1   1   1   2   1   1   1   0   1   1   1   2   1   0   1   0   0   1   1   1   1   2   0   2   2   2   0   1   1   1   1   1   1   1   2   0   1   2   1   1   2   0   1   1   0   0   0   1   2   0   2   1   1   1   0   1   1   2   1   2   1   1   1   1   1   1
 MK-5-1                 2   2   0   0   0   1   2   1   1   1   0   1   1   2   2   2   1   0   2   0   1   0   1   1   1   1   1   0   0   2   2   1   2   0   2   1   1   0   1   2   2   2   1   0   0   2   1   1   1   1   1   0   0   2   1   2   2   2   1   1   1   0   0   2   1   1   0   1   2   0   0   0   1   0   2   1   1   1   2   2   1   2   1   1   0   1   1   2   1   0   1   1   1   1   0   2   1   0   2   1   2   1   1   2   0   2   1   2   1   2   0   2   1   2   1   1   1   1   1   1   1   1   1   1   0   1   2   2   0   2   1   1   1   1   2   1   0   0   1   2   2   0   1   1   1   1   0   0   1   2   1   1   2   1   0   1   1   2   0   1   1   1   2   1   1   0   2   0   2   1   0   2   0   0   0   2   2   0   1   2   0   1   1   1   0   0   1   2   1   1   0   0   1   0   1   1   0   1   2   0
 MK-5-2                 2   2   0   0   1   1   2   1   2   1   0   1   1   2   2   2   1   0   2   0   1   0   1   1   0   1   0   0   2   2   2   1   2   0   2   1   1   0   1   2   2   2   1   1   0   2   2   2   1   1   1   0   0   2   1   2   2   1   1   1   0   0   0   1   1   1   0   1   2   0   1   1   2   0   1   1   1   1   2   1   1   2   1   1   0   1   1   2   1   0   2   1   1   1   0   2   0   0   2   1   2   1   1   2   1   2   1   1   1   2   0   2   1   2   1   2   1   1   1   1   1   1   1   1   0   1   2   2   0   2   1   1   1   1   2   1   1   0   1   2   2   0   1   1   1   1   0   0   1   2   1   1   2   1   0   1   1   2   0   1   1   1   2   1   1   0   2   0   1   0   1   2   0   0   0   2   2   0   1   2   0   1   1   1   0   0   0   2   1   1   1   1   1   0   0   1   0   1   2   1
 MK-5-3                 2   2   0   0   1   1   2   1   2   1   1   1   1   2   1   2   1   1   2   1   1   0   1   1   0   1   0   0   2   2   2   1   2   0   2   1   1   0   1   2   2   2   1   1   0   2   2   2   1   1   1   0   0   2   1   1   2   1   1   1   0   0   0   1   1   1   0   1   2   0   1   2   2   1   1   1   1   2   2   1   1   2   1   1   0   1   1   2   1   0   2   0   1   1   0   2   0   0   2   1   2   1   1   1   1   2   1   1   1   2   1   1   1   2   1   1   1   1   1   1   1   1   2   1   0   2   2   2   0   2   1   1   1   2   2   1   1   0   1   2   2   0   1   1   2   0   0   0   1   2   1   1   2   0   1   1   1   2   0   1   1   1   1   0   1   0   2   0   1   0   0   2   0   0   0   2   2   0   1   2   1   2   1   0   0   0   1   2   1   1   1   1   1   0   0   0   1   2   2   1
 MK-5-4                 2   2   0   0   0   1   2   1   2   0   0   2   1   2   1   2   1   1   0   1   1   0   1   1   1   1   0   0   1   2   2   1   2   0   2   1   1   0   1   0   2   2   2   1   0   1   2   2   1   1   1   0   0   2   1   1   2   1   1   1   0   0   0   1   1   1   0   1   2   1   1   2   2   1   1   1   1   2   2   2   1   1   1   1   0   1   1   2   1   0   2   0   1   1   0   2   0   0   2   2   2   2   2   1   1   2   1   1   1   2   1   1   1   1   1   0   1   1   1   1   0   1   2   1   0   2   1   1   0   2   2   1   1   2   2   1   1   0   2   2   2   0   1   1   1   0   0   0   1   1   1   1   2   0   2   2   1   2   0   1   1   2   0   0   1   0   2   0   1   0   0   2   0   0   0   1   2   1   1   2   1   2   1   0   0   0   1   2   2   1   1   1   1   0   0   1   1   2   2   1
 MK-5-5                 1   2   0   1   0   1   2   1   2   0   1   1   1   2   1   2   2   1   0   2   1   0   0   1   1   1   1   0   1   2   2   1   2   1   2   1   2   0   1   0   1   1   2   1   0   1   2   2   1   1   0   0   0   2   1   1   2   1   2   1   0   0   0   0   1   1   0   1   2   1   1   2   2   2   1   1   1   1   2   2   1   1   1   1   0   1   1   2   1   1   2   1   1   1   0   2   0   0   2   2   2   2   2   2   1   2   1   1   1   2   2   2   1   0   1   0   1   1   1   2   0   1   2   0   0   2   1   1   0   2   2   1   1   2   2   1   1   0   1   1   2   0   1   2   2   0   1   0   1   1   1   2   2   0   2   2   0   2   1   2   1   2   0   0   1   1   2   0   1   0   0   2   0   0   0   1   1   1   1   2   0   2   1   1   0   1   1   1   2   1   2   1   1   0   0   1   1   2   2   1
 MK-5-6                 1   2   0   1   1   1   2   1   2   0   2   1   0   2   1   2   2   0   0   2   1   1   0   0   1   0   1   0   0   2   2   1   0   1   2   2   2   0   1   0   2   2   1   0   0   1   2   1   1   1   0   1   0   2   0   1   2   1   2   2   0   0   0   0   1   1   0   1   2   1   1   2   2   2   1   1   1   1   2   2   1   2   1   1   0   1   1   2   1   1   2   1   1   1   0   2   1   1   0   2   2   2   2   2   0   2   1   0   0   2   2   2   1   0   1   0   1   2   1   2   0   1   2   0   0   2   1   1   0   2   2   1   1   2   2   1   0   0   1   1   0   0   1   2   2   0   1   0   1   1   0   2   1   0   1   1   0   2   2   2   1   1   0   0   2   1   2   0   1   0   1   2   1   0   0   1   2   1   1   2   0   1   2   0   0   1   1   2   2   2   2   1   1   0   1   1   1   2   2   1
 MK-5-7                 1   2   0   1   1   1   2   1   2   0   2   1   0   2   1   2   2   1   0   1   1   1   0   0   1   0   1   1   0   2   2   1   0   1   2   0   2   0   1   0   2   2   1   0   0   1   2   0   1   2   0   1   0   2   0   1   1   1   1   2   1   0   0   0   1   2   1   1   2   1   1   2   1   2   1   1   0   0   2   1   0   2   1   1   0   1   2   2   1   2   1   1   2   1   0   2   1   1   0   2   2   2   2   2   0   1   1   0   0   2   2   2   1   0   1   0   1   2   1   2   1   1   2   0   0   2   1   1   0   1   2   1   1   2   2   1   0   0   1   1   0   0   1   2   2   0   1   0   2   0   0   2   1   0   1   1   0   2   2   2   1   1   0   0   2   1   1   0   1   0   1   2   1   0   0   1   1   1   2   2   0   1   2   0   0   1   1   1   2   2   2   1   1   0   1   1   1   2   2   1
 MK-5-8                 1   2   0   1   1   1   2   1   2   0   2   1   0   1   0   2   2   0   1   1   1   0   0   0   1   0   1   1   1   2   2   1   2   1   2   0   2   0   1   0   1   1   1   0   0   1   2   0   1   2   0   1   0   2   0   1   1   1   1   2   1   1   0   0   2   2   1   1   2   2   1   2   2   2   1   0   1   1   1   1   2   2   1   1   0   1   2   2   1   2   1   1   2   1   1   1   1   0   0   2   2   2   2   2   1   1   1   2   0   2   1   2   1   0   1   0   1   2   1   2   1   1   2   0   0   2   1   1   0   0   2   0   1   2   2   1   0   0   0   2   0   0   1   2   1   0   1   1   2   0   0   2   1   1   1   1   0   2   2   2   1   1   1   0   2   1   1   0   1   0   1   2   1   0   1   1   2   1   2   2   0   1   1   0   0   1   0   1   2   1   2   0   1   1   1   1   2   2   2   1
 MK-5-9                 1   1   0   1   1   1   2   1   2   0   2   0   1   0   0   2   2   0   2   1   1   0   0   0   2   0   1   1   1   2   2   1   1   1   2   0   2   0   2   0   1   1   1   0   1   1   2   0   1   2   0   1   1   2   1   1   1   1   1   2   2   1   0   0   2   2   1   1   2   2   1   2   2   2   1   0   1   1   0   1   2   1   1   1   0   1   2   2   2   1   1   1   2   1   1   1   1   0   0   1   2   2   2   2   1   1   1   2   1   1   1   2   0   0   0   1   1   2   1   2   1   1   2   1   0   2   1   1   1   0   2   0   1   2   1   2   0   0   1   2   0   0   2   2   1   0   2   1   2   0   1   2   1   2   1   1   0   2   2   2   1   1   1   0   2   0   1   0   1   0   1   2   0   0   1   1   2   1   2   2   0   1   2   0   0   1   0   1   1   0   2   0   1   1   1   2   2   2   1   1
 MK-5-10                1   1   0   0   0   1   2   1   2   0   2   0   1   0   0   2   1   0   2   1   1   1   0   0   2   1   1   1   1   2   2   2   1   1   1   0   2   0   1   0   1   1   0   1   1   1   1   0   1   1   0   1   1   2   1   1   0   1   1   2   2   1   0   0   1   2   1   1   2   2   1   1   2   2   1   0   1   1   0   1   2   1   2   0   1   1   2   2   2   1   1   1   2   0   2   1   1   1   1   1   2   2   2   2   0   0   2   2   1   1   1   2   0   0   0   2   1   2   1   2   1   1   2   1   1   2   2   2   1   0   2   0   1   2   1   2   0   0   1   2   0   0   2   2   2   0   1   2   2   0   0   1   1   2   1   1   0   2   2   2   1   1   1   1   2   0   1   0   0   0   1   2   0   1   1   0   2   1   2   1   0   1   2   0   0   1   0   1   1   0   2   0   1   1   1   2   1   2   1   1
 MK-5-11                1   1   0   1   0   1   2   1   1   0   2   0   1   1   0   2   1   0   2   1   2   1   0   1   2   1   1   1   1   1   2   2   1   1   1   0   2   1   1   0   1   1   0   1   1   1   1   0   1   1   1   1   1   2   1   1   0   1   1   2   2   0   0   0   1   2   1   1   2   2   0   1   2   2   1   0   1   1   0   1   2   1   2   0   1   1   2   1   2   1   1   1   2   0   2   1   1   2   1   1   2   2   2   2   0   0   2   2   2   2   1   1   0   0   0   2   1   2   1   2   0   1   2   1   1   2   1   2   1   0   2   0   1   1   1   1   0   0   0   2   0   0   2   2   2   0   1   2   2   0   0   1   1   2   1   1   0   2   2   2   1   1   1   2   2   0   1   0   0   0   1   2   0   1   1   0   2   1   2   2   0   1   2   0   0   0   0   1   1   0   1   0   0   0   1   2   1   2   2   1
 MK-5-12                1   1   0   1   1   1   2   1   1   2   2   0   1   1   0   1   1   0   2   1   2   1   0   1   2   1   1   1   2   1   1   2   2   2   1   0   1   1   2   0   1   1   0   1   1   1   1   0   1   1   1   1   1   2   1   1   0   1   1   1   2   0   0   0   1   2   1   1   1   2   0   1   2   2   0   0   1   0   0   1   2   1   2   1   1   1   2   2   2   1   1   0   2   0   0   1   2   2   1   2   2   2   2   2   0   0   2   2   2   1   1   1   1   0   0   0   1   2   1   2   0   1   2   1   1   2   1   1   1   0   2   0   2   1   1   1   0   0   0   2   0   0   2   2   1   0   1   2   2   0   0   1   0   2   1   2   0   2   2   2   1   1   1   2   2   0   1   0   0   0   1   2   0   1   1   0   2   1   2   2   1   1   2   0   0   0   0   1   1   0   0   0   0   0   1   2   1   2   2   1
 MK-5-13                1   1   0   1   1   1   2   1   1   2   2   1   1   1   1   1   1   0   2   1   2   1   0   1   2   1   1   2   1   1   1   2   2   2   1   0   1   1   2   1   1   1   1   1   1   1   1   1   1   1   1   1   2   2   1   1   0   1   1   0   2   0   0   0   1   2   1   1   1   2   0   1   1   2   0   0   1   0   1   1   1   1   2   0   1   1   2   2   2   0   1   0   2   0   0   1   2   2   1   2   2   2   2   2   0   0   1   2   1   1   1   1   1   0   0   0   1   2   1   2   0   1   2   0   1   2   1   1   2   0   2   0   2   0   1   1   0   0   0   2   0   0   2   2   1   1   1   2   2   1   0   0   0   2   1   2   0   2   1   1   1   1   2   2   2   1   1   1   0   0   0   1   1   0   1   0   2   1   2   2   1   1   1   1   1   0   0   1   1   0   0   1   0   1   2   2   1   1   2   1
 MK-5-14                1   1   0   1   2   1   2   0   2   2   2   1   0   1   1   1   1   0   2   1   2   1   0   1   2   2   1   2   1   1   1   1   2   2   1   0   1   1   1   1   1   1   1   1   1   1   1   2   1   1   0   1   2   2   1   0   0   1   1   0   2   0   0   1   1   2   1   1   1   1   0   1   1   2   0   0   1   0   1   1   1   1   1   1   1   1   2   2   2   0   0   0   2   0   0   1   2   1   1   2   0   2   2   2   0   0   1   2   1   1   1   0   1   0   0   0   1   1   1   1   0   2   2   0   1   2   1   1   2   0   2   0   2   0   1   1   0   1   0   2   0   1   2   2   0   1   1   2   2   1   0   1   0   2   1   1   0   2   1   1   1   1   2   1   1   1   1   1   0   0   0   0   1   0   1   0   2   0   2   2   1   0   1   0   1   1   0   1   1   0   0   1   0   1   2   2   1   2   2   1
 MK-5-15                1   1   0   1   2   1   2   0   0   1   2   1   0   1   1   1   1   0   2   1   1   1   0   1   2   2   1   2   1   1   2   1   2   2   1   0   1   1   1   1   1   1   1   1   1   1   1   2   1   1   0   1   2   2   1   0   0   1   0   1   1   0   0   1   1   1   0   1   1   1   0   1   1   2   0   1   1   0   1   1   1   1   1   1   0   1   2   2   2   0   0   0   1   0   0   1   1   1   1   2   0   2   1   2   0   0   1   2   1   1   1   0   1   1   0   0   1   1   1   1   0   2   2   0   1   2   1   1   1   0   2   0   2   0   1   1   0   1   0   2   0   1   1   2   0   1   1   1   2   2   0   1   0   2   0   1   0   2   1   1   1   1   1   1   1   1   1   2   0   0   0   0   1   0   1   0   0   0   2   1   1   1   2   0   0   1   0   1   1   0   0   1   0   1   2   2   1   1   2   1
 MK-5-16                1   1   0   1   2   1   2   0   0   1   1   1   1   2   1   1   1   0   2   1   2   1   0   0   2   1   1   2   1   1   1   2   1   2   0   0   1   1   1   1   1   1   1   1   1   0   1   2   1   0   0   1   2   2   2   0   0   1   1   1   1   0   0   0   1   1   0   2   1   1   1   2   1   2   0   1   1   0   1   1   1   1   1   1   0   1   2   2   2   0   0   0   1   0   0   1   1   1   1   2   0   2   1   2   1   0   1   2   1   0   1   0   2   1   0   0   1   1   1   1   0   2   1   0   1   2   1   1   1   0   2   0   2   0   1   1   0   1   0   1   0   1   1   2   0   2   1   1   2   2   0   1   0   2   0   1   0   2   1   1   1   1   2   1   1   1   1   1   0   0   0   0   1   0   1   0   0   0   2   1   2   1   2   0   2   1   0   1   1   0   0   1   0   1   2   2   1   1   2   1
 MK-6-1                 2   2   0   0   0   1   2   2   1   1   1   2   2   0   1   0   1   2   2   1   0   2   1   0   0   2   2   1   1   2   1   1   2   1   1   0   2   2   1   1   1   1   1   1   2   1   2   1   2   1   0   1   0   0   0   1   1   2   1   0   1   0   2   1   1   1   0   0   2   0   2   1   1   1   1   1   1   1   2   0   1   1   2   1   0   1   1   1   1   1   1   1   1   1   1   1   1   1   0   1   1   1   1   0   2   1   1   2   1   1   2   1   1   1   1   1   1   0   0   2   0   2   0   1   2   2   1   1   1   1   0   2   1   1   1   1   2   1   2   1   0   0   2   2   2   1   2   1   0   2   0   1   2   0   0   1   1   1   1   1   1   1   0   1   1   1   2   1   1   0   0   1   1   0   1   1   1   1   0   1   1   0   1   2   1   1   0   0   0   1   2   0   0   2   1   0   1   2   1   2
 MK-6-2                 2   2   0   0   0   1   2   2   0   1   1   2   2   0   0   0   2   2   2   1   0   1   1   1   0   1   1   2   1   2   2   1   2   1   1   1   2   2   1   1   1   1   1   1   2   1   2   1   2   0   0   1   0   0   0   1   1   2   1   0   1   0   2   1   1   1   0   0   2   0   2   1   0   1   1   1   2   1   2   1   1   1   2   1   0   1   2   1   1   2   1   1   1   1   0   1   1   1   0   1   1   1   1   0   2   1   1   2   1   1   2   1   1   2   2   1   1   1   0   2   0   2   0   1   2   2   1   1   1   1   0   1   0   2   1   1   2   1   2   1   0   0   1   2   2   1   2   1   0   2   0   1   1   1   0   1   1   1   1   1   1   1   0   2   1   1   2   2   1   0   1   2   1   0   1   1   1   0   0   1   1   0   1   1   1   1   0   0   0   1   2   0   0   2   1   0   1   2   1   1
 MK-6-3                 2   2   0   0   0   1   2   2   0   1   1   1   2   0   1   0   2   2   2   1   0   1   1   1   0   1   1   0   1   2   2   1   2   1   1   1   2   2   2   1   1   1   1   1   2   1   2   0   1   0   0   1   0   0   0   0   2   2   1   0   1   0   2   1   2   1   0   0   1   0   2   1   0   1   1   1   2   1   2   1   0   1   2   1   0   1   2   1   1   2   2   1   1   1   0   1   2   1   0   1   1   1   1   0   2   1   1   2   1   1   2   1   1   2   2   1   1   1   0   2   0   2   0   1   2   2   1   1   0   1   0   1   0   2   1   1   1   1   2   1   0   0   0   2   2   1   2   1   0   2   0   1   1   1   0   1   1   2   1   1   1   2   0   2   1   1   1   2   1   0   1   2   1   0   1   1   1   0   0   1   2   0   1   1   1   1   0   1   1   1   2   0   0   2   1   0   1   2   1   0
 MK-6-4                 2   2   1   0   0   1   2   2   0   1   1   0   2   0   1   0   2   2   2   1   0   2   1   1   0   1   0   0   1   2   2   1   2   1   1   1   2   1   2   1   1   2   1   1   1   1   2   0   1   0   0   1   0   0   0   0   2   2   1   0   1   0   2   1   2   1   0   0   1   0   2   1   0   1   1   1   1   2   2   1   0   1   2   1   1   1   2   0   1   2   2   1   1   1   0   0   1   1   0   1   1   1   1   0   2   1   1   2   1   1   2   1   0   1   2   1   2   1   0   2   0   2   0   1   2   2   1   1   0   1   0   2   0   1   1   1   2   1   2   1   0   0   0   2   1   1   2   1   1   2   1   1   1   1   0   1   1   2   1   1   1   1   0   1   1   1   1   2   1   0   1   2   1   0   1   2   1   0   0   1   2   0   1   1   1   2   0   1   1   1   1   0   0   2   1   0   1   2   1   0
 MK-6-5                 2   1   1   1   0   1   2   2   0   1   2   0   2   0   1   0   1   1   2   1   1   2   1   1   0   1   0   0   1   2   2   1   1   1   1   1   2   1   2   1   0   2   2   1   1   2   2   0   1   0   0   1   1   0   0   0   2   2   1   0   1   1   2   1   2   1   0   0   1   0   1   1   0   1   1   1   1   1   2   1   0   1   2   0   1   1   2   1   1   2   2   1   1   2   0   0   1   1   0   1   1   1   0   0   2   1   0   1   1   1   2   1   0   1   2   1   2   1   1   2   1   2   0   1   2   2   1   1   0   1   0   2   0   1   1   1   1   0   2   1   0   0   0   2   1   2   2   1   2   1   1   1   1   2   0   1   1   2   1   1   1   1   0   1   2   1   0   2   1   0   1   2   2   0   1   2   1   0   0   1   2   0   1   1   1   2   0   1   1   2   1   0   0   2   1   0   1   2   1   0
 MK-6-6                 2   1   1   1   0   1   2   2   0   1   2   1   2   0   1   0   0   1   1   1   1   2   2   1   1   1   0   0   1   2   1   1   2   2   1   1   2   1   2   1   0   2   2   1   1   1   1   0   1   0   0   1   2   0   0   0   2   2   1   0   1   1   1   1   2   1   0   0   1   0   1   1   0   1   1   1   1   1   2   1   0   1   2   1   1   1   2   1   2   1   2   1   1   1   0   0   1   1   0   1   2   1   0   0   2   1   0   1   1   2   2   1   0   1   2   1   2   1   1   2   1   1   0   1   1   2   1   1   1   2   0   2   0   1   1   1   1   0   2   1   0   0   0   2   1   2   2   1   2   1   0   1   1   1   0   1   1   2   1   1   1   1   1   1   2   1   0   2   2   0   1   2   2   0   1   2   1   0   0   1   2   0   1   1   1   1   0   1   1   2   1   1   1   2   1   1   1   2   1   0
 MK-6-7                 2   1   1   1   0   1   2   2   0   1   2   1   2   0   2   0   0   1   2   1   1   2   2   1   1   1   0   1   0   2   1   1   2   2   2   1   2   2   2   1   0   2   1   1   1   1   1   0   1   0   0   1   1   1   0   0   2   2   1   0   1   1   1   1   1   1   0   0   1   2   2   1   0   0   2   1   1   1   2   1   0   1   2   0   2   1   2   0   2   1   2   1   1   1   0   0   1   1   1   1   2   1   0   1   2   1   1   2   1   2   2   1   0   1   2   1   2   1   1   2   1   1   0   1   1   1   1   1   1   2   0   2   0   1   1   1   1   1   2   1   0   2   0   2   1   1   2   1   2   1   0   2   0   2   0   1   1   2   0   0   1   2   1   1   1   1   0   2   2   1   0   2   2   1   1   2   1   0   0   1   2   0   1   2   0   1   0   1   0   2   1   1   1   1   1   1   0   2   1   0
 MK-6-8                 2   1   1   1   0   1   2   2   0   1   1   1   1   0   2   0   0   1   2   1   1   2   2   1   1   1   0   1   0   2   1   1   2   2   2   1   2   1   1   1   0   2   1   0   1   1   1   0   1   0   0   1   1   1   0   0   2   2   1   0   1   0   1   1   1   1   0   0   1   2   1   1   0   0   2   0   1   1   2   1   1   1   1   0   2   1   2   1   1   1   2   2   1   1   0   0   1   1   2   1   2   0   0   2   2   1   0   1   2   2   1   1   1   1   2   1   2   1   1   2   1   1   1   1   1   1   1   1   1   2   0   2   1   1   2   1   1   2   2   1   0   2   0   2   1   1   2   1   1   0   0   2   0   1   0   1   1   1   0   0   1   1   1   1   1   1   0   2   2   1   0   2   2   1   1   2   1   0   0   1   2   0   0   2   1   0   0   1   0   2   0   2   1   1   1   1   0   2   0   0
 MK-6-9                 2   1   1   1   0   1   2   2   0   2   1   1   1   0   2   0   0   1   1   1   1   2   2   1   1   1   0   1   0   2   0   1   2   2   2   1   2   1   1   1   1   2   2   0   1   1   1   1   0   0   0   1   1   1   0   0   2   2   1   0   1   1   1   1   1   1   0   0   1   2   1   2   0   0   2   0   1   1   2   1   1   1   0   0   2   0   2   1   1   1   1   2   1   1   0   1   1   1   2   1   2   0   1   2   1   1   0   1   2   1   1   1   1   2   2   0   2   1   1   2   1   1   1   1   1   1   1   1   1   2   1   2   2   1   2   0   1   1   2   1   0   2   0   2   2   1   2   1   1   0   0   1   0   1   0   1   1   1   0   1   1   1   2   1   1   2   0   2   2   0   0   2   2   0   1   2   1   0   0   1   1   0   0   2   1   0   0   0   0   2   0   1   2   1   1   1   1   2   0   0
 MK-6-10                2   1   1   1   0   1   2   2   0   2   1   1   1   1   2   0   0   1   1   1   1   2   2   1   1   1   0   1   0   1   0   1   2   2   2   1   2   1   1   1   1   2   2   1   1   1   1   0   0   0   0   1   1   1   0   0   2   2   1   0   1   1   1   1   1   1   0   0   1   2   1   2   0   2   2   1   1   1   2   2   1   1   0   0   2   0   2   0   1   0   1   2   1   0   0   1   1   1   2   1   2   0   0   2   1   1   0   1   1   1   1   1   1   2   1   0   1   1   1   2   1   1   1   1   0   1   1   1   1   2   1   2   2   0   2   0   1   1   2   1   0   2   0   1   2   1   2   1   1   0   0   0   0   1   0   1   1   1   0   1   2   1   2   1   1   1   0   2   2   0   0   2   2   0   1   1   1   0   0   1   1   0   1   2   2   0   1   0   1   2   0   1   2   1   1   0   0   2   0   0
 MK-6-11                2   1   1   1   0   1   2   1   0   2   1   1   1   0   2   0   0   1   1   1   1   2   2   1   1   1   0   1   0   1   0   0   2   1   2   1   2   1   2   1   1   2   2   1   1   1   1   0   0   1   0   1   2   1   0   1   2   2   1   2   2   2   1   1   1   1   0   0   1   2   1   2   1   2   1   1   1   1   2   2   2   1   0   0   2   0   2   0   1   1   0   1   1   0   0   1   1   1   2   1   2   0   0   2   1   1   0   1   1   1   1   0   1   2   1   0   1   1   1   2   1   2   2   1   0   1   1   1   1   2   1   1   1   1   2   0   1   1   2   1   0   1   0   1   2   1   2   1   2   0   0   1   0   1   0   1   1   1   1   1   2   0   2   1   1   1   0   2   2   0   1   1   2   0   1   1   1   0   0   1   2   1   1   1   2   0   1   0   1   2   0   1   2   0   1   0   0   2   0   0
 MK-6-12                2   1   2   1   0   1   2   1   0   2   1   1   0   0   2   0   0   2   1   1   0   1   2   0   0   1   0   1   0   1   0   0   2   0   2   1   1   1   2   1   1   2   2   2   2   1   1   0   0   1   0   1   2   1   1   1   2   2   1   2   1   2   1   1   1   1   1   0   1   2   1   1   1   1   2   1   1   1   2   2   2   1   0   0   2   1   2   0   1   1   0   1   1   1   0   1   0   0   2   1   2   0   0   2   0   1   0   1   1   1   1   0   1   2   1   0   0   1   1   2   2   2   2   1   0   1   1   1   0   2   1   1   1   0   2   0   1   1   2   1   0   1   0   1   2   1   2   1   2   0   0   1   1   1   0   1   1   1   1   1   2   0   2   1   1   1   0   2   1   1   1   1   2   0   1   0   1   0   0   1   2   2   1   1   2   0   1   0   1   2   0   1   2   0   1   1   0   2   0   0
 MK-6-13                2   1   2   1   0   1   1   1   0   2   1   1   0   0   2   0   1   2   1   1   0   1   2   0   0   1   0   1   0   2   0   0   2   0   2   1   0   1   2   1   1   2   2   2   1   1   1   0   0   1   1   1   2   1   1   1   2   2   1   2   1   2   0   1   1   1   2   0   1   2   2   1   1   1   2   1   1   2   2   2   2   1   0   0   2   1   2   0   1   1   1   1   1   2   0   1   0   1   2   1   1   1   0   2   0   1   0   2   1   0   1   0   1   2   1   0   0   1   1   2   2   2   2   1   0   1   1   1   2   2   1   1   1   0   2   0   1   2   2   1   0   1   0   1   2   1   2   1   1   0   0   1   1   1   0   1   1   1   1   2   2   0   2   2   1   1   0   2   1   1   1   1   2   0   2   0   1   0   0   2   2   2   1   2   2   0   1   0   1   1   1   1   2   0   1   0   1   2   0   0
 MK-6-14                2   1   2   1   0   1   1   2   0   1   1   1   0   0   2   1   1   2   0   1   0   1   1   0   1   1   0   1   0   2   1   1   2   0   2   1   0   1   2   1   1   2   2   2   1   1   1   0   0   1   1   1   2   1   1   0   2   2   1   2   1   2   0   1   0   1   2   0   1   2   2   1   1   1   2   1   1   2   2   2   2   2   0   0   2   2   2   0   1   1   2   1   1   2   0   1   0   1   2   1   1   2   0   1   1   1   0   2   1   1   1   0   1   2   1   1   0   1   1   1   2   1   2   1   1   1   1   1   2   2   1   1   1   1   2   0   1   2   2   1   0   1   0   1   2   1   2   1   1   0   0   1   0   1   0   1   1   1   1   2   2   1   2   2   1   1   1   1   1   1   1   1   2   0   2   0   1   0   0   2   1   2   0   2   1   0   1   1   1   1   1   1   2   0   1   0   1   2   0   0
 MK-6-15                2   1   2   1   0   1   1   2   0   0   2   1   1   0   2   1   2   2   0   1   2   1   1   0   1   1   0   1   0   2   0   1   2   0   2   1   0   0   2   1   1   2   2   2   1   1   1   0   0   1   1   1   2   1   1   1   2   2   1   2   1   2   0   1   1   1   2   0   1   2   2   1   1   1   2   1   1   2   1   2   2   2   0   0   2   2   2   0   1   0   1   1   1   2   0   1   0   1   2   1   1   2   0   1   1   1   0   2   1   1   0   0   1   2   0   1   0   1   1   1   1   1   2   1   1   1   1   1   2   2   1   1   0   2   2   0   1   2   2   0   0   1   0   0   2   1   1   1   1   0   0   1   0   1   0   1   2   1   1   2   2   2   1   1   1   2   1   1   2   1   1   1   2   0   1   0   1   1   0   2   1   2   0   2   1   0   1   1   1   1   1   1   2   0   1   0   1   1   0   0
 MK-6-16                2   1   2   1   0   1   1   2   0   0   2   1   1   0   2   1   2   2   0   1   2   1   1   0   1   1   0   1   0   2   0   1   2   0   1   1   1   0   2   1   0   2   2   2   1   1   1   0   0   1   1   1   2   1   1   1   2   2   1   2   1   2   0   1   2   1   2   0   1   2   2   1   1   1   2   1   1   2   2   2   2   1   0   0   2   1   2   0   1   0   1   1   1   2   0   1   0   0   2   1   1   1   1   1   2   1   0   2   1   1   0   0   1   2   0   1   0   0   1   2   1   1   2   0   1   1   1   2   1   2   1   0   0   2   1   0   1   2   2   0   0   1   0   0   2   1   1   1   1   1   1   1   0   1   0   1   2   1   1   2   2   2   1   1   1   1   1   1   2   1   1   1   2   0   2   0   1   1   0   2   1   2   1   1   1   0   1   1   1   1   1   1   1   0   1   0   1   1   0   0
 
!****************************************** Phenotypic Data **********************************************************
!-100.0 is resevred for missing phenotype
SimulatedTrait1         9.8258   10.0488    9.4045    9.0788   10.1920    9.8356    8.8643   10.0485   12.5629    9.4360    6.9539   11.1020    9.9760    9.9615    8.9816    9.2637    9.4389   10.7999   11.0855    8.8339   11.1239    9.4120   10.4642   11.1159    8.9301    9.8213    8.8392   10.7907   11.4490    9.1604   11.0411    9.2502   10.3407   10.5732    9.9406   10.7247   12.9294   12.9404   11.1817   11.0983    9.4778    9.5678    9.9405   10.1095    8.0344    9.0701    9.2735    9.8829    9.2499    9.5005    7.7109    9.4840    8.9939    9.3210   10.6986   11.3515   11.0639   11.4354   10.4390    8.0957    9.3200   11.3160   10.8309   10.0374    9.7507    9.1280   12.0426    9.4701   10.6577    9.2036    9.8371    9.9218    8.2890    9.2823    9.9720    8.4529    8.1031   10.2232    9.9896    9.2448    8.6488    9.3665    9.9044   12.1862    9.9732   10.5797    8.9742   11.1386    9.6746    8.8752   10.8585   10.5556    8.6376   10.2310    9.7319   11.8308    8.1465    9.5861    8.7903   10.0085   10.0801    8.6027    8.0689    9.2411    9.6161    9.0125   10.2067   10.2323   10.3167   10.3022   10.4073    8.4657   11.1197   10.1387   11.7767    9.2116   10.3374    9.1015    9.7138   10.0439    8.2546   10.5476   10.3277   10.8687    9.0783    9.3372   10.2245   11.5214    9.3342    7.2161   11.7546    9.4560   12.0242    9.0074    9.5887   10.8162   10.6477    8.4439   10.5522    9.5461    9.5293    8.8321    9.9781   11.1153   11.6424   10.5693    8.7405   10.6766    9.2605    9.2514    8.2905   11.2246    9.7102    9.6100   11.1202    9.0756    9.3306   11.0881   10.1412    9.8838   10.2386    9.6403   10.3043   10.2216    8.5657   11.0429    9.0599    9.8184    9.5453   10.5381    9.7041   10.8958    9.5471    9.3235   10.1164   12.0577   10.1580   11.0999   10.6424   11.3061   10.1965   10.3608   10.8401   10.4678   11.1675   10.6250    9.0790   10.7339    9.9952    9.0116    8.9412    9.0545   10.6968    8.9427    9.0388   10.5324   10.7542   10.2099   10.6820    8.9158
 
