# Supplementary material for: Inclusive Composite Interval Mapping of QTL by Environment Interactions in Biparental Populations
Source: PLoS One. 2015 Jul 10;10(7):e0132414. doi: 10.1371/journal.pone.0132414 (PMC4498613; doi:10.1371/journal.pone.0132414)
Supplement: S2 File — (ZIP) [file pone.0132414.s002.zip › F2 population/e=1/run_00132.met]

!**********************Note: lines staring with "!" are remarks and will be ignored in the program********************
!*********************************General Information**********************************
!Assuming F1 = P1 x P2, populations available in QTL IciMapping are: 
!  1, P1BC1F1 = P1 x F1, the first backcrossing where P1 is used as the recurrent parent;
!  2, P2BC1F1 = P2 x F1, the first backcrossing where P2 is used as the recurrent parent;
!  3, F1DH, F1-derived doubled haploids; 
!  4, RIL or F1RIL, recombination inbred lines through the repeated selfing of F1;
!  5, P1BC1RIL, recombination inbred lines through the repeated selfing of P1BC1F1;
!  6, P2BC1RIL, recombination inbred lines through the repeated selfing of P2BC1F1;
!  7, F2, the selfing generation of F1;
!  8, F3, the selfing generation of F2;
!  9, P1BC2F1, the second backcrossing where P1 is used as the recurrent parent; 
! 10, P2BC2F1, the second backcrossing where P2 is used as the recurrent parent;
! 11, P1BC2RIL, recombination inred lines through the repeated selfing of P1BC2F1; 
! 12, P2BC2RIL, recombination inred lines through the repeated selfing of P2BC2F1; 
! 13, P1BC1F2, the selfing generation of P1BC1F1; 
! 14, P2BC1F2, the selfing generation of P2BC1F1; 
! 15, P1BC2F2, the selfing generation of P1BC2F1; 
! 16, P2BC2F2, the selfing generation of P2BC2F1; 
! 17, P1BC1DH, P1BC1F1-derived doubled haploids; 
! 18, P2BC1DH, P2BC1F1-derived doubled haploids; 
! 19, P1BC2DH, P1BC2F1-derived doubled haploids; 
! 20, P2BC2DH, P2BC2F1-derived doubled haploids; 
   7      !Mapping Population (see remarks above)
   2      !Mapping Function (1 for Kosambi; 2 for Haldane; 3 for Morgan)
   2      !Marker Space Type (1 for intervals; 2 for positions)
   1      !Marker Space Unit(1 for centiMorgans; 2 for Morgan)
   6      !Number of Chromosomes (or Linkage Groups)
 200      !Size of the mapping population
   1      !Number of environments
 
!***************************************** Chromosomes and Linkage Maps **********************************************
!Chromosome                 NumMarkers
-CH1                        16
-CH2                        16
-CH3                        16
-CH4                        16
-CH5                        16
-CH6                        16
!Linkage map (Marker name followed by position or the interval length)
 MK-1-1                1     0.000
 MK-1-2                1    10.000
 MK-1-3                1    20.000
 MK-1-4                1    30.000
 MK-1-5                1    40.000
 MK-1-6                1    50.000
 MK-1-7                1    60.000
 MK-1-8                1    70.000
 MK-1-9                1    80.000
 MK-1-10               1    90.000
 MK-1-11               1   100.000
 MK-1-12               1   110.000
 MK-1-13               1   120.000
 MK-1-14               1   130.000
 MK-1-15               1   140.000
 MK-1-16               1   150.000
 MK-2-1                2     0.000
 MK-2-2                2    10.000
 MK-2-3                2    20.000
 MK-2-4                2    30.000
 MK-2-5                2    40.000
 MK-2-6                2    50.000
 MK-2-7                2    60.000
 MK-2-8                2    70.000
 MK-2-9                2    80.000
 MK-2-10               2    90.000
 MK-2-11               2   100.000
 MK-2-12               2   110.000
 MK-2-13               2   120.000
 MK-2-14               2   130.000
 MK-2-15               2   140.000
 MK-2-16               2   150.000
 MK-3-1                3     0.000
 MK-3-2                3    10.000
 MK-3-3                3    20.000
 MK-3-4                3    30.000
 MK-3-5                3    40.000
 MK-3-6                3    50.000
 MK-3-7                3    60.000
 MK-3-8                3    70.000
 MK-3-9                3    80.000
 MK-3-10               3    90.000
 MK-3-11               3   100.000
 MK-3-12               3   110.000
 MK-3-13               3   120.000
 MK-3-14               3   130.000
 MK-3-15               3   140.000
 MK-3-16               3   150.000
 MK-4-1                4     0.000
 MK-4-2                4    10.000
 MK-4-3                4    20.000
 MK-4-4                4    30.000
 MK-4-5                4    40.000
 MK-4-6                4    50.000
 MK-4-7                4    60.000
 MK-4-8                4    70.000
 MK-4-9                4    80.000
 MK-4-10               4    90.000
 MK-4-11               4   100.000
 MK-4-12               4   110.000
 MK-4-13               4   120.000
 MK-4-14               4   130.000
 MK-4-15               4   140.000
 MK-4-16               4   150.000
 MK-5-1                5     0.000
 MK-5-2                5    10.000
 MK-5-3                5    20.000
 MK-5-4                5    30.000
 MK-5-5                5    40.000
 MK-5-6                5    50.000
 MK-5-7                5    60.000
 MK-5-8                5    70.000
 MK-5-9                5    80.000
 MK-5-10               5    90.000
 MK-5-11               5   100.000
 MK-5-12               5   110.000
 MK-5-13               5   120.000
 MK-5-14               5   130.000
 MK-5-15               5   140.000
 MK-5-16               5   150.000
 MK-6-1                6     0.000
 MK-6-2                6    10.000
 MK-6-3                6    20.000
 MK-6-4                6    30.000
 MK-6-5                6    40.000
 MK-6-6                6    50.000
 MK-6-7                6    60.000
 MK-6-8                6    70.000
 MK-6-9                6    80.000
 MK-6-10               6    90.000
 MK-6-11               6   100.000
 MK-6-12               6   110.000
 MK-6-13               6   120.000
 MK-6-14               6   130.000
 MK-6-15               6   140.000
 MK-6-16               6   150.000
!*********************************** Marker Types ********************************************************************
!Co-dominant marker: When heterozygote F1 is present, P1 is coded as 2, F1 is coded as 1, and P2 is coded as 0; Otherwise, P1 is coded as 2, and P2 is coded as 0. 
!Dominant marker: When heterozygote F1 is present, P1 and F1 are coded as 12, and P2 is coded as 0; Otherwise, P1 is coded as 2, and P2 is coded as 0.  
!Recessive markers: When heterozygote F1 is present, P1 is coded as 2, and F1 and P2 are coded as 10; Otherwise, P1 is coded as 2, and P2 is coded as 0. 
!Missing marker is coded as -1. 
 MK-1-1                 1   0   2   1   0   1   2   0   2   1   1   0   2   1   0   2   2   0   0   0   1   2   1   1   1   1   1   0   1   1   2   2   1   1   2   1   0   0   1   2   2   2   0   2   0   0   0   2   2   2   0   2   1   1   2   2   1   1   0   0   1   0   0   0   1   0   0   1   1   1   1   2   2   1   1   1   2   2   1   1   1   1   0   1   0   1   2   1   1   1   1   1   2   1   1   0   0   2   1   0   1   0   1   0   2   1   1   2   1   2   0   1   1   1   1   1   1   1   2   0   1   0   1   1   1   2   0   1   1   1   2   1   1   1   1   1   0   1   1   0   1   0   0   2   1   1   1   1   1   2   1   0   1   2   2   1   2   1   1   1   2   0   1   1   0   0   0   2   1   2   1   2   1   0   2   2   1   1   1   2   1   2   0   1   2   1   1   1   1   1   1   0   1   0   2   1   0   1   2   2
 MK-1-2                 2   0   2   1   0   1   2   0   0   1   1   0   2   1   0   0   2   0   0   0   1   2   1   1   1   0   0   1   1   1   2   1   1   1   2   1   0   1   2   2   2   2   0   1   0   0   0   2   2   2   0   2   1   1   2   2   1   1   0   1   1   1   0   0   1   0   1   1   1   0   1   2   2   1   1   1   2   2   0   1   1   1   0   0   0   1   2   1   1   1   1   1   2   1   1   0   0   2   1   0   1   1   1   0   2   1   0   2   1   2   0   1   1   1   1   1   1   1   2   0   1   1   1   2   1   2   0   1   1   1   1   1   1   1   1   1   0   1   2   0   1   0   0   1   1   2   0   1   0   1   1   0   2   2   2   1   2   1   1   2   2   0   1   1   0   0   1   2   1   2   2   2   1   0   2   2   2   0   1   1   1   2   0   0   2   1   1   0   1   1   1   0   1   0   2   1   0   1   2   1
 MK-1-3                 2   0   2   1   1   1   2   0   0   1   1   0   2   1   0   0   2   1   0   2   1   2   0   1   1   0   0   2   1   1   2   1   1   1   1   1   1   0   2   2   2   1   1   1   0   0   0   2   2   2   0   2   1   2   2   1   2   1   0   2   1   1   0   0   1   0   0   1   1   0   0   2   2   1   1   0   1   2   0   1   1   1   0   0   0   1   2   1   1   1   0   2   2   2   2   0   0   2   0   0   0   1   1   0   2   1   0   2   1   2   0   1   1   1   1   1   1   1   2   1   1   1   1   2   1   1   0   1   1   2   1   1   1   1   1   1   0   1   1   0   1   0   0   1   2   2   0   1   0   0   1   0   2   2   2   2   2   1   1   2   2   0   1   1   0   0   1   0   1   2   1   2   1   0   2   2   2   0   1   1   1   2   0   0   2   0   1   0   1   1   1   0   1   0   2   1   0   1   2   1
 MK-1-4                 2   0   2   1   1   1   1   0   0   1   1   0   1   2   0   0   2   1   0   2   1   2   0   1   1   1   0   2   1   0   2   1   1   1   1   1   1   0   2   2   2   1   1   1   0   0   0   2   2   2   0   1   1   1   2   1   1   1   0   2   1   1   0   0   1   0   0   0   1   0   1   2   2   1   1   1   0   2   0   1   1   1   0   0   0   1   2   1   1   1   0   2   2   2   2   0   0   2   0   1   0   1   1   1   2   1   0   1   1   2   0   1   1   0   1   1   1   1   2   1   1   0   1   2   1   1   0   1   1   2   1   1   1   2   0   1   0   1   1   0   1   0   0   2   2   2   1   1   1   0   1   0   1   1   2   2   2   1   1   2   2   0   1   1   0   1   0   0   1   1   1   2   1   0   1   1   2   0   1   1   1   2   0   0   2   1   1   0   1   1   1   0   1   0   1   1   1   1   2   1
 MK-1-5                 2   0   2   1   0   1   1   0   0   1   1   0   1   2   0   0   2   1   0   2   1   2   0   1   1   1   0   1   1   0   2   1   1   1   2   2   1   0   2   1   2   1   1   1   0   0   0   2   2   2   0   1   1   1   2   1   1   1   0   2   1   1   0   0   1   0   0   0   2   0   1   2   1   1   1   1   0   2   0   1   1   1   0   0   0   1   1   2   0   2   0   2   2   2   2   0   0   2   0   0   0   1   1   0   2   2   0   1   1   2   0   2   1   1   1   0   1   1   2   1   1   0   1   2   1   1   0   1   1   2   1   1   1   2   0   0   1   1   2   0   1   0   0   1   2   1   1   1   1   0   1   0   2   1   2   1   1   1   1   2   1   0   2   1   0   1   0   0   2   1   1   1   1   0   0   0   2   1   0   1   1   2   1   1   2   1   1   0   1   1   1   1   1   0   1   1   1   1   2   1
 MK-1-6                 2   0   1   1   0   1   1   0   0   1   1   1   2   2   0   0   2   1   2   2   1   2   0   1   1   1   0   1   1   0   2   1   1   1   1   2   2   0   2   1   2   1   1   1   2   0   0   2   2   2   0   1   1   1   1   1   1   1   0   2   1   1   0   0   1   0   0   0   1   0   1   2   1   1   1   1   1   2   0   1   1   1   0   0   0   1   1   2   0   2   0   2   1   2   2   0   0   2   0   0   0   1   1   0   2   2   0   1   0   2   0   2   1   0   1   0   1   1   2   1   1   0   1   2   1   1   0   1   1   2   1   1   1   2   0   0   1   1   2   0   1   0   0   1   1   1   1   2   0   0   1   0   2   1   2   1   1   1   1   2   1   1   2   1   0   2   1   0   2   1   1   1   1   0   0   0   2   1   1   1   1   2   1   1   2   1   1   0   1   1   1   1   1   0   1   2   1   1   2   1
 MK-1-7                 2   0   1   1   0   1   1   0   0   1   1   1   2   2   0   0   2   1   2   2   1   2   1   1   1   2   0   1   2   0   2   1   1   1   1   2   2   0   2   1   1   1   1   1   2   0   0   0   1   2   0   1   1   1   1   1   0   1   0   2   1   1   0   0   0   0   0   1   1   0   1   2   1   1   1   1   1   2   1   1   1   1   1   0   0   1   1   1   1   2   0   1   1   2   2   0   1   1   0   1   0   1   1   0   2   2   0   1   0   2   2   2   2   0   1   0   1   1   2   2   1   0   1   2   0   2   0   2   1   2   1   1   1   1   0   0   1   1   2   0   1   0   0   1   1   1   2   2   1   0   0   0   0   1   2   1   1   0   1   2   1   1   1   1   0   2   1   0   2   2   1   1   1   0   0   0   1   1   1   0   1   2   0   1   2   1   1   0   1   1   1   1   1   0   1   2   1   1   2   1
 MK-1-8                 2   0   1   1   0   1   1   0   0   1   0   1   2   1   0   0   2   1   2   2   1   2   1   1   1   1   0   1   1   0   2   0   1   1   1   2   1   1   2   1   1   1   1   1   2   0   0   1   1   2   0   1   1   1   1   1   0   2   0   1   1   1   0   0   0   0   0   1   1   0   1   2   0   1   1   1   1   1   1   1   1   1   1   0   0   1   1   1   1   2   1   1   1   2   1   0   1   1   0   1   0   1   1   0   2   2   0   2   0   2   2   2   2   0   1   0   1   1   1   2   1   0   2   2   0   2   0   1   1   2   1   1   1   1   1   0   1   1   2   1   1   0   0   1   1   1   2   2   1   0   1   0   0   0   2   1   1   0   1   2   1   1   1   1   0   2   1   1   2   2   2   1   1   0   0   0   1   2   1   0   1   2   1   1   2   0   1   0   1   1   0   1   1   0   1   2   2   1   1   0
 MK-1-9                 2   1   0   1   0   1   1   0   0   1   0   1   2   1   0   0   2   1   2   2   1   2   1   1   1   1   0   1   1   0   2   0   1   1   1   2   1   1   2   1   1   1   1   2   1   0   0   1   1   2   0   1   1   1   1   1   1   2   1   1   1   1   0   0   0   0   0   1   1   1   0   2   0   1   1   1   1   1   1   1   1   1   1   0   0   1   1   1   1   2   1   1   1   2   1   0   2   1   1   1   0   1   0   0   2   2   1   2   0   2   2   2   2   0   1   0   1   1   0   2   1   0   2   1   1   2   0   1   1   2   1   1   1   1   1   0   1   1   2   1   1   0   0   1   1   1   2   2   1   1   1   0   0   0   2   0   1   0   1   2   1   1   1   1   0   2   1   1   1   2   1   1   1   0   1   0   1   1   2   0   1   2   1   2   1   0   0   0   1   1   0   1   1   0   1   2   2   0   1   0
 MK-1-10                2   1   0   1   0   1   1   0   0   0   1   1   2   1   1   0   2   1   2   2   0   2   1   1   1   1   0   2   1   0   1   0   1   1   1   2   1   1   2   1   1   1   0   2   1   0   0   1   1   2   1   1   1   1   1   1   0   2   0   1   1   1   0   1   1   0   0   1   2   1   0   2   0   1   1   1   1   1   1   1   1   1   2   0   0   1   1   1   0   2   2   1   1   2   1   0   2   1   1   2   0   1   1   1   2   2   1   2   0   2   2   2   2   0   1   0   1   2   0   2   1   0   2   1   0   2   0   1   1   1   1   1   2   0   2   0   1   1   2   1   1   0   0   1   1   1   2   2   1   1   1   0   0   0   2   0   2   0   1   2   1   1   1   1   0   1   1   0   1   1   1   1   1   0   1   0   1   1   2   1   1   2   2   2   1   0   1   0   1   1   0   1   1   0   1   2   2   0   0   0
 MK-1-11                1   1   0   1   0   1   1   0   0   0   1   0   2   1   0   0   1   0   2   2   0   2   1   1   1   1   0   2   1   0   0   0   1   1   1   2   1   1   2   1   0   1   0   2   1   0   0   1   2   2   1   1   1   1   1   1   0   1   0   1   1   1   0   1   1   0   0   1   2   1   1   2   0   1   0   1   1   0   1   1   1   1   2   0   0   1   2   1   0   2   2   1   1   2   1   0   2   1   1   2   1   1   1   1   2   2   1   2   0   2   2   2   2   1   1   0   1   2   0   2   1   1   2   1   0   2   0   1   1   1   1   0   2   1   2   1   1   1   2   1   1   0   0   1   1   1   2   2   2   1   1   1   0   0   2   0   1   1   1   1   2   1   1   2   0   1   1   0   1   1   1   1   1   0   1   0   1   1   2   1   1   2   2   2   1   0   1   0   1   1   0   0   1   0   1   2   1   0   0   0
 MK-1-12                2   1   0   1   0   1   1   0   0   0   2   0   2   1   0   0   1   2   2   2   0   2   2   1   1   1   1   2   1   0   0   0   1   1   1   1   1   1   2   1   0   1   0   2   1   0   1   1   2   2   2   1   0   1   1   1   0   1   1   1   1   1   0   1   1   0   0   1   2   1   1   2   0   1   0   1   1   1   1   1   2   1   1   0   0   1   2   1   1   2   1   1   1   2   1   0   2   1   1   2   1   1   0   1   2   2   1   2   0   2   1   2   2   1   1   0   1   2   0   1   0   1   2   1   0   2   0   0   1   1   1   0   2   1   1   1   1   2   2   1   1   0   1   1   0   1   2   2   2   1   1   1   0   0   2   0   1   1   1   1   2   0   1   2   0   1   2   0   0   1   2   1   1   0   1   0   1   1   2   1   1   2   1   2   1   0   1   1   1   1   0   0   1   0   0   2   1   0   1   0
 MK-1-13                2   1   0   1   1   2   1   0   0   0   2   1   2   1   0   1   1   1   2   2   0   2   2   1   1   2   1   2   1   0   0   0   1   1   1   1   1   1   1   0   0   1   1   2   1   0   1   1   2   1   2   0   0   1   1   1   0   1   1   0   0   0   0   1   1   0   0   1   2   1   1   2   0   1   0   1   2   0   1   2   2   0   1   0   0   1   2   1   1   2   1   1   1   2   1   0   2   1   1   2   0   1   1   1   2   1   2   2   1   2   1   2   2   1   1   2   0   2   1   0   1   1   2   0   0   1   0   0   1   1   1   1   2   1   1   0   1   1   2   1   1   1   1   1   0   1   2   2   2   1   1   1   0   1   2   0   1   1   1   1   1   0   1   2   0   1   2   0   0   1   2   1   1   0   1   0   2   2   2   1   1   2   1   2   1   0   1   1   1   1   0   0   1   0   0   2   1   0   1   0
 MK-1-14                2   1   0   1   1   2   1   0   0   0   2   1   2   1   0   1   1   1   2   1   0   1   1   1   1   2   1   1   1   0   0   0   1   1   1   0   2   1   1   0   0   1   1   2   1   0   0   1   2   0   1   0   0   0   1   2   1   1   1   1   0   0   0   1   1   0   1   1   1   1   1   2   0   1   0   1   2   0   1   2   2   0   1   0   0   1   1   1   1   1   2   1   1   2   1   0   2   1   1   2   0   1   2   1   2   1   1   2   1   2   1   2   2   1   1   2   0   1   1   0   1   1   2   0   0   1   0   0   1   1   1   1   2   1   1   0   1   1   2   1   1   1   1   1   0   1   1   2   2   2   1   1   0   1   1   0   1   2   1   1   1   0   1   1   0   1   2   1   0   1   2   1   1   0   1   0   1   2   2   1   0   2   1   2   1   0   1   0   1   1   1   0   1   0   0   2   1   1   1   0
 MK-1-15                1   1   0   2   0   2   1   0   0   0   2   1   2   1   0   1   1   1   1   1   1   2   2   1   1   2   1   1   1   0   0   0   1   1   0   1   2   1   1   0   0   0   1   2   0   1   0   1   1   0   1   0   0   0   0   2   1   1   1   1   0   1   0   1   1   0   1   1   1   0   2   2   0   1   0   1   1   0   1   1   2   0   1   0   0   1   1   2   1   1   2   1   2   2   2   1   2   1   1   2   0   2   2   1   2   1   1   1   1   2   2   1   2   1   1   2   1   0   1   1   0   1   2   0   0   1   0   1   0   0   1   1   2   2   1   0   1   1   2   1   1   1   2   0   0   1   1   2   2   2   1   1   0   0   0   0   1   2   1   1   2   1   1   1   0   1   2   1   0   1   2   1   1   1   0   0   1   2   2   1   0   2   1   1   1   0   1   0   0   2   1   0   2   0   0   2   1   1   1   1
 MK-1-16                1   1   0   2   0   2   0   0   0   1   2   1   2   1   0   1   1   1   1   1   1   2   2   1   1   2   1   1   1   0   0   0   1   1   0   1   2   1   1   1   0   0   2   1   0   1   0   1   1   0   1   0   1   1   0   2   1   1   1   1   0   1   0   1   0   0   1   1   1   0   2   2   0   1   0   1   0   0   1   1   2   0   1   0   0   1   1   2   1   1   2   1   2   2   2   1   2   1   1   2   0   2   2   1   0   1   1   2   1   2   2   1   2   1   1   2   1   0   1   1   0   1   1   0   0   1   0   1   1   0   1   2   2   2   1   0   1   1   2   1   1   0   2   0   0   2   1   2   1   2   1   1   0   0   0   0   1   2   1   1   1   1   2   1   0   1   1   0   1   1   2   1   1   1   0   0   1   2   2   1   0   1   2   1   0   0   1   1   0   2   1   0   2   0   1   1   1   1   1   1
 MK-2-1                 2   2   0   1   1   1   2   1   1   1   0   0   1   2   1   1   1   2   1   2   2   1   1   0   2   0   1   0   0   1   0   1   0   1   2   0   2   2   1   2   1   0   1   2   1   1   0   1   0   1   1   1   1   0   0   1   0   0   1   1   1   1   1   1   2   2   1   0   2   0   0   0   1   1   1   1   1   0   0   1   1   1   2   2   0   0   1   2   1   2   2   0   0   1   1   2   0   1   2   0   0   1   1   2   2   2   1   2   0   1   1   1   1   0   1   1   0   2   1   1   1   1   2   0   2   1   0   2   2   0   0   0   2   1   0   2   1   0   1   0   0   1   2   0   2   0   1   0   0   0   1   0   1   2   1   0   0   2   0   1   2   1   2   1   1   0   1   1   1   1   1   1   1   0   2   0   2   1   1   0   1   1   1   2   2   1   0   1   1   1   0   0   0   1   1   2   0   0   2   2
 MK-2-2                 1   2   1   2   1   1   2   1   0   1   1   0   2   2   1   1   1   2   1   2   2   1   1   1   2   0   0   0   0   1   0   1   0   1   2   0   2   2   1   2   1   0   1   2   1   1   0   1   0   0   1   2   1   0   0   1   1   0   1   1   1   1   1   1   2   2   1   0   2   0   0   0   2   1   1   1   1   0   0   1   1   1   1   2   0   0   1   2   1   2   1   0   0   0   1   2   0   1   2   0   0   1   1   2   1   2   1   1   0   1   1   1   1   0   2   1   0   2   1   2   1   1   1   0   2   1   0   2   1   0   0   0   2   0   0   2   1   0   1   0   0   1   2   0   2   1   0   0   0   1   1   0   1   2   2   0   1   2   0   1   2   1   2   1   1   0   1   1   1   1   1   1   1   0   2   1   2   0   1   0   1   1   1   2   2   1   0   1   1   0   0   0   0   0   1   2   0   1   2   2
 MK-2-3                 1   1   1   2   1   1   2   1   0   2   1   1   2   1   1   1   1   2   1   2   2   0   1   1   2   0   0   0   0   1   0   1   0   1   2   1   2   2   1   2   1   0   1   1   1   1   0   0   0   1   1   2   1   0   0   1   1   1   0   1   1   1   1   1   2   2   1   0   2   1   0   0   2   1   1   1   1   0   0   1   1   1   0   2   0   0   2   2   1   2   1   0   0   1   1   2   0   1   2   0   0   1   1   2   1   2   1   1   0   1   1   2   2   0   2   1   0   1   1   2   1   1   0   0   2   1   0   1   1   0   0   0   2   0   1   2   1   0   1   0   0   1   2   0   2   1   0   0   0   1   1   0   1   2   2   0   1   1   0   1   2   1   2   0   1   0   1   1   1   1   1   2   1   0   2   1   2   0   2   0   1   1   2   2   1   1   0   2   1   0   0   0   0   0   1   2   1   1   1   2
 MK-2-4                 1   1   1   2   1   1   2   1   0   2   1   0   2   1   1   1   1   2   1   1   1   0   1   1   2   0   0   0   0   1   0   2   0   0   2   1   2   2   0   2   1   1   1   2   1   1   0   0   0   1   1   2   1   0   0   1   1   1   0   1   1   1   1   1   2   2   1   0   2   2   0   2   2   1   2   1   1   1   0   1   1   1   1   2   0   1   2   2   1   0   1   0   0   1   2   2   0   1   2   0   0   1   2   2   1   2   1   1   0   1   1   2   2   0   1   1   0   2   1   2   1   1   1   0   0   1   1   0   0   0   0   1   1   0   1   2   1   0   1   0   0   1   2   0   2   1   0   0   0   0   1   0   1   2   2   0   0   1   1   1   2   1   2   0   1   0   1   1   1   1   1   2   1   0   1   1   2   0   2   0   1   1   2   2   1   1   0   2   1   0   0   0   0   1   1   2   1   1   1   2
 MK-2-5                 1   1   1   2   1   1   2   1   0   2   0   0   1   1   1   1   0   2   1   1   1   0   1   1   2   0   1   0   0   1   0   2   0   0   1   1   2   2   0   2   1   1   2   1   2   1   0   0   1   1   1   2   1   0   0   2   2   1   1   1   1   1   1   1   2   1   1   0   2   2   0   2   2   0   2   1   0   1   0   0   1   1   1   2   0   1   2   1   1   0   1   0   0   1   2   2   0   1   2   0   0   1   2   2   0   1   1   1   0   1   1   2   2   0   1   1   0   2   1   2   1   1   1   0   0   1   2   0   0   1   1   1   1   0   1   2   1   0   1   0   0   1   2   0   2   1   0   0   0   0   1   0   1   2   2   0   0   1   1   0   2   2   2   0   1   0   1   1   2   1   1   2   1   0   1   2   2   0   2   0   1   1   2   2   1   1   0   2   1   0   0   0   1   1   1   2   1   1   0   2
 MK-2-6                 1   1   1   0   1   1   2   0   0   2   0   0   0   1   1   0   0   2   1   1   2   0   1   0   2   0   1   0   0   1   0   2   0   1   1   1   2   2   0   2   2   1   2   1   2   1   0   0   1   0   1   2   1   0   0   1   2   0   2   1   0   1   1   1   2   1   0   0   1   1   0   2   2   1   2   2   1   1   0   0   1   1   2   2   0   1   2   1   1   0   1   0   1   1   2   2   1   2   2   0   0   1   1   2   1   2   1   1   0   1   1   1   2   0   1   1   0   1   1   2   1   1   1   0   0   1   2   0   0   1   0   1   1   0   1   2   1   0   1   0   0   1   2   0   2   1   0   0   0   0   1   0   1   2   2   0   0   1   1   1   2   2   2   0   0   0   1   1   2   1   0   2   1   0   1   2   2   0   2   0   1   2   2   2   1   1   0   2   1   0   0   1   1   1   1   2   1   1   0   2
 MK-2-7                 1   1   1   0   1   1   2   0   0   2   0   0   0   0   1   0   0   2   1   2   1   1   1   1   1   0   0   0   0   1   0   2   0   1   1   1   2   2   0   2   2   1   2   1   2   1   0   0   0   0   1   2   2   1   0   0   2   1   2   1   0   1   1   1   2   1   0   0   1   1   0   1   1   0   2   1   1   1   0   0   1   1   2   2   0   1   2   1   1   0   1   0   1   1   2   1   1   1   2   0   0   1   2   1   1   2   1   1   0   1   1   1   2   0   0   1   0   1   1   2   1   1   0   0   0   1   2   0   0   1   0   0   0   0   1   2   1   1   1   0   2   1   1   0   2   1   0   0   1   0   0   0   1   2   2   0   0   1   1   1   0   2   2   0   0   0   1   1   2   1   0   2   1   0   1   2   2   0   2   0   1   2   1   2   1   1   1   2   1   0   0   1   1   1   1   2   1   1   1   2
 MK-2-8                 1   1   1   0   1   1   2   0   0   2   1   0   0   1   1   0   0   2   0   2   1   1   1   1   1   0   0   0   0   1   0   2   0   1   2   1   2   2   0   2   2   1   2   2   2   1   0   0   0   0   1   2   1   1   0   0   1   1   1   1   0   1   2   1   2   1   0   0   1   1   0   1   1   0   2   1   1   0   0   0   2   1   2   2   0   1   2   2   1   0   1   0   1   1   2   1   1   1   2   0   0   1   1   1   1   2   1   1   0   1   1   1   2   0   0   0   1   1   1   2   1   1   0   1   0   1   2   0   0   1   0   0   1   0   1   2   1   1   1   0   2   1   1   0   2   1   0   0   1   0   0   0   1   2   2   0   0   2   0   2   0   1   2   0   0   0   1   1   2   1   0   2   2   1   2   1   2   0   2   1   1   2   0   2   2   1   1   2   1   0   0   2   1   1   1   2   1   1   1   1
 MK-2-9                 1   0   1   0   0   1   2   0   0   2   1   0   0   1   1   0   0   2   0   2   1   0   1   1   1   0   0   0   0   1   0   2   0   1   2   1   2   1   1   2   2   1   2   2   2   1   0   0   0   0   1   2   1   1   0   0   1   0   1   1   0   1   2   1   2   0   0   0   1   1   0   1   1   0   1   1   0   1   0   0   2   1   2   2   0   1   2   2   1   0   1   0   1   1   2   2   1   1   2   0   1   1   2   1   1   1   1   2   0   1   1   1   2   0   0   1   1   1   1   2   1   1   1   2   0   0   2   0   0   1   0   0   1   0   1   2   1   1   1   0   2   1   1   0   2   1   0   0   1   0   0   0   0   2   2   0   0   2   0   2   0   2   2   0   0   0   2   1   2   1   0   2   2   1   1   1   2   0   2   2   1   2   0   2   2   1   1   1   1   0   0   2   1   1   1   2   2   2   2   0
 MK-2-10                1   0   1   0   0   1   2   0   1   2   1   0   0   1   2   0   0   2   0   2   1   2   1   1   2   0   0   0   0   1   0   2   0   2   2   1   1   1   0   1   1   1   2   2   2   1   0   1   1   0   0   2   1   1   0   0   1   1   1   1   1   1   2   1   2   0   1   0   1   1   0   1   1   0   1   1   1   1   0   0   1   1   2   2   0   1   2   2   1   0   1   0   1   1   2   2   1   1   2   0   1   1   2   2   1   1   1   2   0   1   1   2   2   0   0   1   0   1   1   2   1   0   1   2   0   0   1   0   1   1   0   0   2   0   1   2   1   1   1   0   2   2   1   0   2   1   0   1   1   0   1   0   0   2   2   0   0   2   0   2   1   2   1   0   0   0   2   1   2   1   0   2   1   1   1   1   2   0   2   2   1   2   0   2   2   1   1   1   2   0   0   2   1   2   1   2   2   2   2   0
 MK-2-11                1   0   0   0   1   1   2   0   1   2   1   0   0   1   1   0   0   1   0   1   1   2   1   0   2   0   1   0   0   1   0   2   0   2   2   0   2   0   0   1   1   0   2   2   2   1   0   1   1   0   0   2   1   1   1   0   1   2   1   2   1   1   2   1   1   0   1   1   1   1   0   2   1   0   1   1   1   1   1   0   1   2   1   2   0   1   2   2   1   0   1   0   1   1   2   1   1   1   2   1   0   1   1   2   1   1   1   2   1   1   1   1   2   0   0   2   1   1   1   2   1   0   1   2   0   0   2   0   1   0   0   0   2   0   1   2   1   1   1   0   2   2   1   0   2   1   0   1   1   0   1   0   0   2   2   0   0   2   0   1   1   2   1   0   0   1   1   1   2   1   2   2   1   1   1   1   2   1   1   2   1   2   0   1   1   1   1   1   2   0   0   2   1   2   1   2   2   2   2   0
 MK-2-12                1   1   0   0   0   1   1   0   1   2   1   0   0   2   1   0   0   1   1   1   1   2   1   0   2   0   1   0   0   1   0   2   0   2   2   0   2   1   2   1   1   0   1   2   2   1   0   1   1   0   0   2   1   1   1   0   1   2   2   2   1   1   1   1   2   0   1   1   1   1   0   1   1   0   1   1   0   1   0   0   1   2   1   2   0   1   2   2   2   0   1   0   0   1   2   1   1   1   2   1   1   1   1   2   1   1   1   2   1   1   2   1   2   0   0   2   1   2   1   2   1   0   1   2   0   0   2   0   1   0   0   0   2   0   1   2   1   1   1   0   2   2   2   0   2   1   0   1   1   0   1   0   1   1   2   0   1   1   1   1   1   1   1   0   1   1   1   1   2   1   2   2   1   1   1   1   2   1   1   1   1   2   0   1   1   1   1   1   2   0   0   2   1   2   1   2   1   2   2   0
 MK-2-13                0   1   0   0   0   0   1   0   1   2   2   0   0   2   1   1   1   1   1   1   0   2   1   2   1   0   1   0   0   0   0   2   0   2   2   0   2   2   2   1   2   0   2   1   1   1   0   1   1   0   0   2   1   1   1   0   2   2   2   2   1   1   1   1   1   0   1   1   1   1   0   1   1   0   1   1   0   1   0   0   1   2   1   2   0   1   2   2   2   0   1   0   0   2   2   2   1   1   2   1   1   1   1   2   1   2   1   1   1   1   2   1   2   0   0   2   0   2   1   1   1   0   1   2   1   1   2   1   1   1   0   0   2   1   1   2   1   1   2   0   1   2   2   1   1   2   1   1   1   1   1   1   1   1   1   1   2   1   1   1   1   1   1   0   1   1   1   1   2   1   1   2   1   1   1   1   2   1   0   1   0   2   0   2   1   1   1   1   2   0   0   2   1   2   1   2   1   2   2   0
 MK-2-14                0   1   1   0   0   0   1   1   1   2   2   0   0   1   0   2   1   1   2   1   0   2   2   2   1   0   1   0   0   0   2   2   0   2   1   0   2   2   1   1   1   0   1   0   1   1   0   1   1   0   0   2   1   1   1   0   2   2   2   1   0   1   1   1   1   0   1   1   1   2   0   2   1   0   1   1   0   1   0   0   1   2   0   1   0   1   2   2   2   0   1   0   0   2   2   2   0   1   2   1   1   1   2   2   1   1   1   1   1   1   2   1   2   0   0   2   0   2   1   1   1   1   1   2   1   1   1   1   1   1   0   1   2   1   1   1   1   1   2   0   1   1   2   1   2   1   0   1   1   1   1   1   1   1   2   1   2   1   1   1   1   1   1   1   1   2   1   1   2   0   1   1   1   2   1   1   2   2   0   1   0   1   0   2   1   1   1   1   2   0   0   2   1   2   1   2   1   2   1   0
 MK-2-15                0   1   1   1   0   0   2   1   1   2   2   0   0   2   0   2   1   1   2   1   0   2   2   2   1   0   1   0   0   0   2   2   0   2   1   1   2   1   1   1   1   0   1   0   1   1   1   1   1   0   0   2   1   1   1   0   2   2   2   1   0   1   2   1   1   0   1   1   1   2   0   1   1   0   1   1   0   1   0   0   1   2   0   1   1   2   2   2   2   0   1   1   0   2   2   2   0   1   2   1   1   0   1   2   1   2   2   1   1   2   2   1   2   0   2   2   0   1   1   1   2   1   1   1   1   1   1   1   1   1   0   1   2   1   1   1   1   1   2   0   2   1   1   1   2   1   0   1   1   1   0   1   1   1   2   1   2   1   1   1   1   1   1   1   1   2   1   1   2   0   1   1   1   2   1   2   1   2   0   1   0   1   0   2   1   1   1   2   2   0   0   2   1   2   1   2   1   2   1   0
 MK-2-16                0   1   1   1   0   0   2   1   1   2   2   0   0   2   0   2   1   1   2   1   0   2   2   2   1   0   1   1   0   0   2   2   1   2   1   1   2   1   1   1   1   0   1   0   1   1   0   1   1   0   0   2   1   1   2   0   2   1   1   1   0   1   1   1   1   0   1   0   1   1   0   1   1   0   1   1   0   1   0   0   1   2   0   1   1   1   2   2   2   0   2   2   1   2   1   2   0   1   1   1   2   0   1   2   1   2   2   1   1   1   1   1   2   0   2   2   0   1   2   2   2   1   1   1   2   1   1   0   1   1   1   1   2   2   1   1   1   1   2   0   2   1   1   1   2   1   0   1   1   1   0   1   1   1   2   1   2   2   1   0   1   1   1   1   0   1   1   1   2   0   1   0   1   2   1   2   1   2   0   2   0   1   0   2   1   1   1   2   2   0   0   2   1   2   2   2   1   1   0   0
 MK-3-1                 1   1   2   1   1   1   1   1   2   1   1   1   1   1   1   0   1   1   0   2   1   0   1   0   2   1   1   1   1   2   1   1   2   1   0   1   1   0   1   2   0   2   0   1   1   0   2   1   1   1   2   0   2   2   1   1   2   1   1   2   2   1   1   1   1   2   2   0   2   2   2   1   1   2   1   1   1   1   2   2   2   1   0   1   0   2   1   0   0   1   1   1   2   1   1   0   0   1   1   0   2   1   1   0   2   1   1   1   1   1   1   1   1   0   1   1   0   1   2   2   0   1   2   2   1   2   0   2   1   2   1   1   1   0   1   1   0   1   0   2   2   2   2   2   1   0   1   0   0   2   0   1   0   2   1   2   0   2   1   1   0   2   2   2   0   1   0   1   0   2   2   2   2   1   2   2   1   1   0   1   1   1   2   1   1   0   1   0   2   2   1   0   0   1   2   1   0   0   0   1
 MK-3-2                 1   1   2   1   1   1   1   1   2   1   1   1   1   1   2   0   1   1   0   2   1   0   0   1   2   1   1   1   1   1   1   1   2   1   0   1   1   0   1   2   0   1   0   1   1   0   2   1   1   0   2   1   2   1   1   1   2   1   1   2   2   1   0   1   1   2   2   0   2   2   2   1   1   2   1   1   1   0   2   2   2   1   0   1   0   2   1   0   1   2   0   1   1   0   1   0   0   1   1   0   2   1   1   0   2   1   1   1   0   1   1   1   1   0   1   2   0   0   2   2   0   1   2   2   0   2   0   2   1   2   1   1   1   0   1   1   0   1   1   2   2   2   2   1   1   0   1   0   0   2   0   2   0   2   1   2   0   2   1   1   0   2   1   2   0   1   0   1   0   2   2   2   1   1   2   2   2   2   0   1   1   1   2   1   0   1   1   1   2   2   1   0   0   1   2   1   0   0   1   1
 MK-3-3                 0   1   2   1   1   0   1   1   2   1   1   2   1   1   2   1   1   1   0   2   1   0   0   1   2   2   1   1   1   1   1   1   2   2   0   0   1   0   1   1   0   1   0   1   1   1   1   1   0   0   2   1   2   1   1   1   2   1   1   2   2   1   0   1   1   2   1   1   1   1   2   1   1   1   1   1   1   1   2   2   2   1   0   1   0   2   1   1   1   2   0   1   1   0   1   0   0   0   1   0   1   1   1   0   2   1   1   1   0   1   1   1   0   0   1   2   0   0   2   2   1   0   2   2   1   2   0   2   1   2   1   1   1   0   2   1   0   0   1   2   1   2   2   1   1   0   1   0   0   2   0   2   1   2   1   2   0   1   1   1   1   2   1   1   1   1   0   0   0   2   2   2   1   1   2   2   2   2   0   1   1   1   2   0   0   1   1   1   2   2   1   0   0   2   2   1   0   0   1   1
 MK-3-4                 1   1   2   1   1   1   1   1   2   0   1   1   1   1   2   1   1   1   0   2   1   0   0   1   2   2   1   1   0   0   1   1   2   2   0   0   1   0   1   0   1   1   0   1   2   2   1   1   0   0   2   1   2   1   1   1   2   1   1   2   2   1   1   1   1   2   1   1   1   1   2   1   2   1   1   1   1   1   2   2   2   1   1   1   0   2   2   1   1   2   1   1   1   1   1   0   0   0   1   0   1   1   1   0   2   1   1   1   1   1   1   1   2   0   1   2   1   0   2   1   2   0   2   2   1   2   0   2   1   2   1   1   1   0   2   1   1   0   1   2   1   1   1   0   1   0   1   0   0   0   0   2   1   2   1   2   0   1   1   1   1   1   1   1   1   1   0   1   0   2   1   1   1   1   2   2   2   2   0   1   2   1   2   0   0   1   1   1   2   2   2   0   0   1   1   1   0   0   1   1
 MK-3-5                 1   1   1   0   1   1   1   1   2   0   2   2   1   1   2   1   1   1   0   2   0   0   1   1   2   2   1   1   0   0   0   1   2   1   0   0   1   1   1   0   1   1   1   2   2   2   1   1   1   0   2   1   2   1   2   1   2   1   2   2   1   1   1   2   1   2   1   1   1   1   1   1   2   1   1   1   1   1   2   1   2   1   1   1   0   2   2   0   1   2   1   0   0   1   1   0   0   0   1   0   1   1   1   0   1   1   1   1   1   1   1   1   2   0   1   2   1   0   2   1   2   0   2   2   1   1   1   2   1   2   1   1   1   0   2   1   1   1   1   2   1   1   1   0   0   0   1   0   1   0   0   2   1   2   1   2   0   1   1   1   1   1   1   1   1   0   0   1   0   1   1   1   1   1   2   1   2   2   0   1   2   0   2   0   0   1   1   1   2   2   2   0   0   1   1   1   0   0   1   1
 MK-3-6                 1   1   1   0   1   1   1   1   2   0   2   2   1   1   2   1   1   1   0   2   0   0   1   1   2   2   2   1   0   0   0   0   2   1   0   0   2   1   1   1   1   1   2   2   2   2   1   1   1   0   2   1   2   2   2   1   2   1   2   2   1   2   1   2   1   2   2   1   1   1   1   1   2   1   1   1   1   1   2   1   2   1   1   1   0   2   2   0   2   2   1   0   0   2   1   0   0   0   1   0   1   2   1   0   1   1   1   1   1   2   1   0   2   0   2   2   1   0   2   1   2   0   2   2   1   1   1   2   1   2   1   1   1   0   2   1   1   1   1   2   1   1   1   0   0   0   1   0   1   0   1   1   0   2   1   1   0   1   1   1   1   1   1   1   1   0   0   1   0   1   1   1   1   1   2   2   2   2   0   1   2   0   2   0   1   1   1   1   1   2   2   0   0   1   1   1   0   0   1   1
 MK-3-7                 1   1   1   0   2   1   1   1   1   0   2   2   2   1   2   2   1   1   0   2   0   0   1   2   2   2   2   1   0   0   1   0   1   1   0   1   2   1   1   1   1   1   2   2   2   1   1   1   1   0   1   0   2   1   2   1   1   0   1   1   1   2   1   2   1   2   1   1   1   1   1   1   2   1   2   1   1   1   2   1   2   2   1   1   0   2   2   0   2   2   1   1   0   2   1   0   0   0   0   0   1   2   1   0   2   1   1   1   1   2   1   0   2   0   2   2   1   0   2   0   2   0   2   1   1   1   1   2   1   2   2   2   0   0   2   2   1   1   1   1   1   1   2   0   0   0   1   1   1   1   1   1   0   2   1   1   1   1   1   1   2   1   1   1   1   0   0   2   0   2   1   1   1   1   2   2   2   2   0   1   2   0   2   0   1   1   0   1   1   2   2   0   0   0   1   1   1   0   1   0
 MK-3-8                 1   2   1   0   2   1   0   1   1   0   2   1   2   1   2   2   1   1   0   1   0   1   1   2   1   2   2   1   0   0   1   1   1   1   0   1   2   0   1   1   1   1   2   1   2   1   2   1   1   0   1   0   2   1   2   1   2   0   1   1   0   2   1   2   1   2   1   2   1   1   1   1   2   1   2   1   1   1   2   1   1   2   1   2   0   2   1   0   2   2   1   2   0   1   1   0   0   1   0   0   1   2   1   0   2   1   1   0   1   2   1   0   2   0   1   2   1   0   2   0   2   0   2   1   1   0   1   2   1   2   2   2   0   0   2   1   1   1   1   1   1   2   2   0   0   0   1   1   1   1   1   1   0   2   1   1   1   1   1   1   1   1   1   2   0   0   0   1   0   1   1   1   1   1   1   2   2   2   0   1   2   1   2   0   1   0   0   1   1   2   2   1   1   0   1   1   1   0   1   0
 MK-3-9                 1   2   1   0   2   1   0   1   1   0   1   1   2   1   2   2   1   1   1   2   1   2   0   2   1   2   2   1   1   0   1   1   2   1   0   1   1   0   1   1   1   1   2   0   2   1   2   1   1   0   1   0   2   0   2   1   2   0   0   1   1   1   1   1   1   2   1   2   1   1   1   1   2   1   2   1   1   1   2   1   1   2   1   2   1   2   1   0   1   1   1   2   2   2   1   0   0   1   0   0   1   2   1   0   2   1   1   1   1   1   1   0   2   0   1   2   1   0   2   0   1   0   2   1   1   0   1   2   1   2   2   2   0   0   2   2   1   1   1   1   1   2   2   0   1   0   1   1   1   1   1   0   0   2   0   1   1   0   2   1   2   0   1   2   0   0   0   2   0   2   1   1   1   1   1   2   2   2   0   1   2   1   2   0   1   1   0   1   1   1   2   1   1   0   1   1   2   0   1   1
 MK-3-10                1   1   1   0   1   1   0   1   1   0   1   2   2   1   2   2   2   2   1   1   2   2   0   2   1   2   2   1   1   1   1   0   2   2   0   2   1   0   1   1   1   2   2   0   1   2   2   1   1   0   0   1   2   0   2   1   2   0   0   1   1   1   1   1   1   2   1   2   1   2   1   1   2   1   2   2   1   1   2   0   1   2   1   2   2   2   1   0   1   1   1   2   2   0   1   0   1   2   1   0   1   2   1   0   1   0   1   1   1   1   0   1   2   1   1   2   1   0   2   0   1   1   1   1   1   0   1   2   1   2   2   2   0   0   2   2   1   1   1   1   1   2   2   0   1   0   2   1   1   1   1   0   0   2   0   1   2   0   2   2   2   0   0   2   0   0   0   2   1   2   1   1   1   0   1   2   2   2   0   0   1   1   2   1   1   1   0   2   1   1   1   2   1   0   1   1   2   0   0   1
 MK-3-11                1   1   1   0   1   1   1   1   1   0   1   2   2   1   2   2   2   2   1   1   2   2   0   2   1   2   2   1   1   1   1   0   2   2   0   2   1   0   1   1   1   2   1   0   0   2   2   1   1   0   1   2   2   0   2   1   1   0   0   1   1   2   1   0   0   2   1   2   1   2   1   2   1   1   2   2   1   1   2   1   1   2   1   2   2   2   1   0   1   1   1   2   2   0   1   0   1   2   2   0   1   2   1   0   1   0   0   1   2   1   1   1   2   1   1   2   1   1   1   1   1   0   1   1   1   0   0   1   1   1   2   1   0   0   2   2   1   1   2   1   1   2   2   0   1   0   2   1   1   0   1   0   0   1   1   2   2   1   2   2   2   0   0   2   0   0   0   2   1   2   1   1   1   0   1   2   2   2   0   0   1   1   2   1   1   1   0   2   0   1   1   2   1   1   1   1   2   0   0   1
 MK-3-12                1   1   1   0   1   1   1   1   1   0   1   2   1   1   2   1   2   2   1   1   1   2   0   1   1   2   2   1   1   0   1   0   2   2   0   2   1   0   1   1   0   1   2   0   1   2   1   1   1   1   2   2   1   1   2   1   1   1   0   1   1   2   1   0   0   1   1   2   1   2   1   1   1   1   1   2   1   1   2   1   1   2   0   1   2   1   2   0   1   1   1   2   2   0   1   0   1   2   2   0   1   2   1   1   1   0   0   1   2   1   1   1   1   1   1   1   1   1   1   1   1   0   1   1   1   0   1   1   1   1   1   2   1   0   2   2   1   1   1   1   1   2   2   0   1   0   2   0   2   0   1   0   0   2   1   2   2   1   2   2   2   0   1   2   0   0   0   2   2   2   1   1   1   0   2   1   2   2   0   0   1   1   2   1   1   1   1   2   2   1   1   1   1   1   1   0   2   0   0   1
 MK-3-13                1   1   1   0   1   1   1   1   1   0   1   2   1   1   2   1   2   2   1   1   1   2   0   1   1   2   2   1   1   0   1   1   2   2   1   2   1   0   1   1   0   1   2   0   1   1   1   1   1   1   2   2   0   2   2   1   1   1   0   1   1   2   1   0   0   1   2   1   1   1   1   1   1   1   1   2   0   1   2   1   1   2   1   1   2   1   2   1   2   1   1   2   2   0   1   0   2   2   1   1   1   1   1   1   1   0   0   1   2   1   1   1   2   1   1   1   2   1   1   1   1   0   1   1   0   0   2   1   1   0   1   2   2   0   2   2   1   2   1   2   1   2   1   0   1   0   2   0   2   0   1   0   0   2   1   2   2   1   2   2   1   0   1   1   0   0   0   1   2   2   1   0   1   0   2   1   2   2   0   1   1   1   2   1   1   1   1   2   2   1   1   1   1   1   1   0   2   0   0   1
 MK-3-14                1   0   1   1   1   1   1   1   1   0   1   2   1   1   2   1   2   2   2   1   1   1   0   2   1   2   2   1   1   0   1   2   1   2   2   2   2   0   1   1   0   1   1   0   1   1   0   1   1   1   2   2   0   2   2   1   1   1   0   0   1   2   0   0   0   1   1   1   1   1   1   1   1   1   0   1   0   2   2   1   1   2   1   1   2   1   2   1   1   1   1   1   2   0   1   1   2   2   1   2   1   1   1   2   0   0   0   1   2   1   1   1   2   1   0   1   2   1   1   2   1   0   1   1   0   0   2   2   1   0   1   2   1   1   2   2   1   1   1   1   1   1   1   0   1   1   2   1   2   0   1   0   0   2   2   2   2   1   2   2   0   0   1   1   0   0   0   1   2   1   2   0   1   0   2   2   1   2   0   1   1   1   2   1   1   1   1   2   2   1   1   2   1   1   1   0   1   0   0   1
 MK-3-15                2   1   1   1   1   1   1   1   0   0   0   2   1   1   2   0   2   2   2   1   1   1   0   2   1   1   2   2   1   0   1   1   1   2   1   2   1   0   1   1   0   1   1   1   1   1   0   1   1   1   2   1   0   2   2   1   2   0   0   0   1   1   0   0   0   0   1   1   1   1   1   1   1   1   0   1   0   2   2   1   1   2   1   1   2   1   2   1   2   1   1   1   2   0   2   0   2   2   1   2   1   1   1   2   0   0   0   1   2   1   1   1   2   1   0   1   2   1   1   1   1   0   1   1   0   0   2   2   0   0   2   2   1   1   2   2   0   1   0   1   1   1   0   1   1   1   1   1   2   0   1   1   0   2   2   2   2   1   2   2   0   1   1   1   0   1   0   1   1   1   2   0   1   0   2   2   0   2   1   1   1   0   2   1   1   1   1   2   2   1   1   2   1   1   1   0   2   0   0   1
 MK-3-16                2   1   1   1   0   1   1   1   0   0   1   2   1   1   2   0   2   2   2   1   1   1   0   2   1   1   2   2   1   0   0   1   1   1   1   2   1   0   1   1   0   1   1   1   1   2   0   1   1   1   2   1   0   2   1   1   1   0   0   0   1   1   0   0   0   0   1   1   2   1   1   1   0   1   0   1   0   2   2   1   1   2   1   1   2   1   2   0   1   1   1   2   2   0   2   1   1   1   1   2   1   1   1   2   0   1   1   1   2   1   1   1   2   1   0   1   2   1   1   0   1   1   1   1   0   0   2   2   0   0   2   2   2   1   2   2   0   1   0   1   1   1   0   1   1   1   1   0   2   1   1   2   1   2   2   2   2   0   2   2   0   1   1   1   0   2   0   0   1   1   2   0   1   0   2   2   0   1   1   1   1   0   2   1   0   0   0   0   2   1   1   2   1   0   1   0   2   0   0   1
 MK-4-1                 0   0   2   0   1   0   1   1   1   1   1   1   1   2   2   2   1   0   1   0   0   2   1   0   2   1   1   2   1   0   2   1   2   1   0   1   0   1   1   1   0   1   0   1   1   1   1   0   2   2   0   1   2   2   1   2   2   2   1   1   1   1   1   2   2   1   1   2   1   2   1   1   2   1   1   1   1   0   2   1   1   1   1   1   1   1   1   0   1   1   0   0   1   2   1   1   0   2   1   0   1   2   1   2   2   0   0   2   0   0   1   0   1   2   1   0   0   1   1   1   2   1   1   0   1   1   1   0   1   2   1   1   1   1   1   1   2   2   0   0   1   2   0   2   2   2   1   0   1   0   1   1   0   2   1   1   2   1   2   1   2   2   1   2   1   0   1   0   0   1   1   1   1   1   2   1   1   0   2   2   0   1   1   1   1   2   0   1   1   1   2   1   0   1   1   0   2   0   1   1
 MK-4-2                 0   0   2   2   1   1   1   1   1   1   0   1   0   2   2   1   2   0   1   0   0   2   0   1   1   1   1   1   1   1   2   1   2   1   1   1   0   1   1   0   0   2   1   1   0   1   1   0   2   1   0   0   0   1   2   1   2   2   1   1   2   0   2   2   2   1   1   2   1   2   1   1   2   1   1   1   1   0   2   2   0   1   1   1   1   0   1   0   1   1   0   0   1   2   1   1   0   2   1   0   1   2   1   2   2   0   0   2   0   0   1   0   1   2   1   0   1   1   1   1   2   1   1   0   1   0   1   0   1   2   2   1   1   2   1   1   2   2   0   0   1   2   0   2   2   2   1   0   1   0   1   1   0   2   1   1   2   1   2   1   1   2   1   2   1   0   1   0   1   1   1   1   1   1   1   1   1   0   2   2   0   0   1   1   1   2   0   1   2   0   2   1   0   1   1   0   2   0   1   1
 MK-4-3                 0   1   1   2   2   1   1   2   1   0   1   2   0   2   2   1   2   0   1   0   1   2   0   1   2   2   1   1   0   1   2   1   2   1   1   1   0   1   1   0   0   2   1   1   0   1   0   0   2   1   0   1   0   1   2   1   2   2   1   1   2   0   2   2   2   1   1   2   0   2   1   1   2   1   1   1   1   0   2   2   0   0   1   1   1   1   2   0   1   1   0   1   1   2   1   1   0   2   1   0   1   2   1   2   2   1   0   2   0   0   1   0   1   2   1   1   1   1   1   1   2   1   1   0   1   1   1   1   1   2   1   1   1   2   1   1   2   2   0   1   1   1   0   2   2   2   2   0   2   0   1   1   0   2   1   1   1   1   2   1   1   2   1   2   1   0   1   0   0   1   0   1   1   2   1   1   1   1   2   2   0   0   1   2   1   2   0   1   2   0   2   1   0   1   2   0   1   0   1   0
 MK-4-4                 0   1   1   2   1   1   1   2   1   0   1   2   0   2   1   1   1   0   1   1   1   2   0   1   2   2   1   1   0   1   2   1   2   1   1   1   0   1   0   0   0   1   1   1   1   1   0   0   2   1   0   1   0   1   2   1   1   2   1   1   2   0   1   2   2   1   1   2   0   2   2   1   2   1   1   1   1   1   2   2   0   0   1   1   1   1   2   0   1   1   0   1   1   2   1   0   0   2   0   1   1   2   1   2   2   1   0   2   0   1   1   0   1   2   1   1   1   1   1   1   2   1   1   0   1   0   1   1   1   2   1   0   1   2   1   1   2   2   0   0   1   1   0   2   1   2   2   0   2   0   1   1   1   2   1   1   1   1   2   1   1   2   1   2   2   1   1   0   0   1   0   1   1   2   1   1   1   1   2   2   0   1   1   2   1   2   0   1   2   0   2   1   0   1   2   0   2   1   2   1
 MK-4-5                 0   1   1   2   1   1   1   2   1   0   1   2   0   2   0   1   0   0   1   1   1   2   0   1   2   2   1   2   0   1   2   0   2   1   1   1   0   1   0   0   0   2   1   1   1   1   0   0   2   1   0   1   0   1   2   2   1   2   1   1   2   0   1   2   2   1   1   2   0   2   2   1   2   1   1   1   1   1   2   2   0   0   1   1   1   1   2   0   0   1   0   1   1   2   2   0   0   2   0   1   0   2   2   2   2   1   0   2   1   1   1   1   1   2   1   1   1   1   1   1   2   1   1   1   1   0   2   1   1   2   1   0   1   2   1   2   2   1   0   0   1   1   0   2   1   2   1   1   2   0   1   1   1   2   1   1   2   1   2   1   0   2   1   2   2   1   1   0   0   1   1   1   1   2   1   1   1   1   1   2   0   0   0   2   1   2   0   1   1   0   2   1   1   1   2   0   2   0   2   1
 MK-4-6                 0   1   1   1   1   1   1   2   2   0   2   2   0   2   0   1   0   0   1   1   1   2   0   2   2   2   1   2   0   0   2   0   2   1   1   0   0   1   1   0   0   1   1   1   1   0   1   0   1   2   0   1   0   1   1   2   1   2   1   1   2   0   1   2   2   1   1   1   0   2   2   2   2   1   1   1   1   1   2   2   0   1   1   1   1   1   1   0   0   1   1   1   1   2   2   0   0   2   1   1   0   2   2   1   2   1   0   2   2   1   1   1   1   2   1   1   1   1   1   1   2   1   0   0   1   0   1   1   1   2   1   0   1   2   1   2   1   1   0   0   0   1   0   2   2   2   1   1   2   0   1   1   1   2   1   2   2   1   2   1   0   2   1   2   2   1   1   0   0   1   1   1   0   2   1   0   1   1   1   2   0   1   0   2   2   2   0   1   2   0   2   1   1   1   2   0   2   0   2   1
 MK-4-7                 1   1   0   0   1   1   1   2   2   1   2   2   0   2   0   1   0   0   2   1   2   1   0   2   2   2   1   2   0   0   2   0   1   1   1   0   0   1   2   0   0   1   1   1   1   0   1   0   2   1   0   1   1   1   1   2   1   2   1   0   2   0   1   2   2   1   1   1   0   2   2   2   2   1   1   1   1   1   2   2   0   1   1   1   2   1   1   0   0   0   1   1   1   2   2   0   0   2   1   1   0   2   1   1   2   1   1   1   2   0   1   1   1   2   1   1   1   1   1   1   2   2   1   0   1   0   1   1   1   2   1   0   1   2   1   2   1   1   0   0   1   1   1   2   2   2   0   1   2   0   2   0   1   2   1   2   2   1   2   1   0   2   2   1   2   1   0   0   0   1   0   1   0   2   0   0   2   1   1   2   0   1   0   2   0   1   0   1   2   0   2   1   1   0   2   0   2   0   2   1
 MK-4-8                 1   2   0   0   1   1   1   2   2   1   2   1   1   2   1   1   0   1   2   1   2   1   1   1   2   2   1   1   0   0   2   0   1   1   1   0   1   0   2   0   0   1   2   1   1   0   1   0   2   1   1   1   1   1   1   2   1   2   2   0   2   0   1   2   1   1   1   2   0   2   2   1   1   1   1   1   1   1   2   1   0   1   1   1   2   1   1   0   0   1   1   1   1   2   2   1   1   2   1   1   0   2   1   0   2   1   1   0   2   1   1   1   1   2   1   2   1   1   1   1   2   1   2   0   1   0   1   1   1   2   1   0   2   1   1   2   1   1   0   0   2   1   1   1   2   2   1   1   2   0   1   0   1   2   1   2   2   0   2   1   0   2   2   1   2   1   1   0   0   1   0   1   0   2   0   0   2   0   1   2   0   1   0   2   0   1   0   1   2   0   2   1   1   0   1   1   2   0   2   1
 MK-4-9                 1   2   2   1   1   1   0   2   2   0   2   1   1   1   1   1   0   1   2   1   2   1   1   1   2   2   1   2   1   1   2   0   1   1   1   0   1   0   2   0   0   1   2   1   1   0   1   0   1   2   1   1   1   2   1   2   1   2   2   1   2   1   1   2   1   1   1   1   0   2   2   1   1   1   1   1   2   1   2   1   0   1   1   0   2   1   1   0   0   1   1   1   1   2   2   1   1   1   1   1   0   2   1   0   2   1   2   0   2   1   1   1   0   2   1   2   1   1   1   1   2   1   2   0   1   0   1   1   1   2   1   0   2   1   1   2   1   0   0   1   2   1   1   1   2   2   1   0   2   0   0   0   1   2   0   0   2   0   1   1   0   2   2   1   1   1   1   0   0   2   1   1   0   2   0   0   2   0   1   2   1   1   0   2   1   1   0   1   1   0   1   1   1   1   0   1   2   0   2   1
 MK-4-10                1   2   2   1   1   1   0   2   1   1   2   1   1   1   1   1   0   1   2   2   2   1   1   1   2   2   2   1   1   1   2   0   1   1   1   0   1   0   2   0   0   1   2   2   0   1   1   0   1   2   1   1   1   2   1   2   1   2   2   1   1   1   1   2   1   1   0   1   0   2   2   1   1   1   1   2   1   1   2   1   0   0   1   1   2   1   1   0   2   1   1   0   1   2   2   1   1   1   1   1   0   2   1   0   2   1   1   0   2   1   2   1   0   2   1   2   1   1   1   1   1   0   2   0   1   0   0   1   1   2   1   0   2   1   1   2   1   0   2   1   2   1   0   1   2   2   1   0   2   0   0   0   1   2   0   0   1   0   0   1   0   2   2   2   1   0   1   0   0   2   1   1   1   2   0   0   2   1   0   2   1   1   0   2   1   1   0   1   1   0   1   1   1   1   0   1   2   0   2   1
 MK-4-11                2   2   2   1   1   1   1   2   1   1   2   1   1   0   1   1   0   1   2   2   2   1   2   1   2   2   1   1   1   1   1   0   1   1   2   1   1   0   2   1   0   2   2   1   0   1   1   0   1   2   1   2   1   2   1   2   1   1   2   1   2   1   1   2   2   1   0   1   1   2   2   1   1   1   0   2   1   1   2   1   0   0   2   1   2   1   1   0   1   1   1   0   0   2   2   2   1   1   1   1   0   1   1   0   1   2   0   0   2   2   2   1   0   2   1   1   1   1   1   0   1   0   2   0   1   0   0   1   1   1   1   0   1   1   1   2   1   1   2   1   2   2   0   1   1   1   0   0   1   0   0   0   1   2   0   0   0   0   0   1   0   2   2   2   0   0   1   0   0   1   1   1   1   2   1   0   2   1   0   2   1   1   0   2   1   1   0   2   1   0   1   1   1   1   0   1   1   0   2   1
 MK-4-12                1   2   2   1   1   1   1   2   1   1   2   1   1   1   1   1   0   1   2   2   2   1   2   1   2   2   1   1   1   1   1   0   1   1   2   1   1   0   2   1   0   2   2   1   0   1   1   0   1   2   1   2   1   2   1   2   1   1   2   1   2   1   1   2   2   1   0   1   1   2   2   1   1   1   0   2   1   1   2   1   0   0   2   0   2   0   1   0   1   1   1   0   0   2   2   2   1   1   1   1   0   1   1   0   1   2   0   1   2   2   2   0   0   2   1   1   2   1   1   1   1   0   1   0   1   0   0   1   1   1   1   0   1   1   1   2   1   1   2   1   2   2   0   1   1   1   0   0   1   0   0   0   1   0   0   0   0   0   0   1   0   2   2   2   0   1   1   0   1   1   2   1   1   2   1   0   2   1   0   2   2   1   0   1   1   1   0   2   1   0   1   1   1   1   1   1   1   0   1   1
 MK-4-13                1   2   2   1   0   1   0   2   1   1   2   2   2   1   1   0   0   1   2   2   2   1   2   1   2   1   1   1   1   1   2   0   1   1   1   1   2   0   2   1   1   2   2   1   0   1   1   0   1   2   1   2   1   2   1   2   1   1   1   2   1   1   2   2   2   1   0   1   0   2   2   1   1   0   0   2   1   1   2   1   0   0   2   0   2   0   1   0   1   1   1   1   0   2   2   2   1   1   1   1   0   1   2   0   1   1   1   1   2   2   2   0   1   1   1   1   2   1   1   1   1   0   1   0   1   0   1   1   1   1   1   0   1   0   1   1   1   1   2   1   2   1   0   1   1   1   0   0   1   0   0   0   1   0   0   0   0   0   1   1   0   1   2   2   0   1   1   0   1   1   2   1   1   2   1   0   2   1   0   2   2   1   0   1   1   1   0   1   1   1   1   1   1   2   1   1   1   0   0   1
 MK-4-14                1   2   2   1   0   1   0   1   1   1   2   2   2   1   1   0   0   1   2   2   2   1   2   1   1   1   1   1   1   1   2   0   1   0   1   1   2   1   1   1   1   1   2   0   0   1   1   0   2   2   2   1   0   2   1   1   0   1   1   2   2   1   2   2   2   1   0   1   0   2   2   1   1   0   0   2   1   1   2   1   0   0   0   0   2   0   0   0   1   1   1   1   0   2   2   2   1   1   1   0   0   1   2   0   1   2   1   1   2   2   2   0   0   1   1   1   2   1   1   1   1   0   1   0   1   0   1   1   1   1   1   0   1   0   1   1   2   0   2   1   2   1   1   1   1   1   0   0   1   1   1   0   1   0   0   0   0   0   0   1   0   1   2   2   0   1   1   0   0   1   2   1   1   2   1   0   2   1   0   2   1   1   0   1   1   1   0   0   1   1   2   1   1   2   1   1   1   0   0   0
 MK-4-15                1   1   2   1   0   1   0   1   1   2   2   2   2   1   1   0   0   1   2   2   2   1   1   1   1   1   1   1   1   1   2   1   1   0   1   2   2   1   2   1   1   1   2   0   0   2   1   0   2   2   2   2   0   2   1   0   1   0   1   2   2   2   1   2   1   1   0   1   0   2   2   1   1   0   0   2   0   1   1   1   0   0   0   0   2   0   0   0   1   1   1   1   1   2   2   2   2   1   1   0   0   2   2   0   1   2   2   1   2   1   2   0   0   1   1   1   2   1   1   1   1   0   2   0   1   0   1   1   1   2   1   1   2   0   1   1   2   0   2   1   2   1   1   1   2   1   0   0   0   1   1   0   1   1   0   0   0   0   0   1   0   1   2   2   0   1   1   0   0   1   2   1   1   2   1   0   2   1   1   2   1   1   0   1   1   1   0   0   1   1   2   1   1   2   1   1   1   0   0   0
 MK-4-16                1   1   2   1   1   1   0   1   1   2   2   2   2   1   1   0   0   2   1   2   2   1   1   1   1   1   1   1   1   1   1   1   1   0   1   2   1   1   2   1   1   1   2   0   0   2   1   0   2   2   2   1   0   1   1   0   1   0   1   2   2   2   1   2   1   1   0   1   0   2   2   1   1   0   0   1   0   1   1   1   1   0   0   0   2   0   0   0   1   1   1   1   1   2   1   2   1   1   1   0   0   2   2   1   1   1   2   1   2   1   2   0   0   1   1   1   2   1   1   1   1   1   2   0   1   0   1   1   1   2   0   1   2   1   2   1   2   0   2   1   2   1   0   1   1   1   0   0   1   0   1   1   2   0   1   0   1   0   0   1   0   1   2   2   0   1   1   0   0   1   1   1   2   1   1   1   2   1   1   2   1   1   0   1   0   1   0   0   1   0   1   1   1   2   2   1   1   1   0   0
 MK-5-1                 1   2   2   1   1   1   1   0   2   0   1   1   1   0   0   1   1   0   2   0   1   1   1   2   2   0   1   0   2   1   1   1   2   0   1   1   2   2   2   0   0   1   2   0   1   1   0   1   1   2   1   1   1   1   2   1   1   1   1   1   0   0   2   1   0   1   0   1   2   1   1   2   0   0   0   0   1   1   1   2   1   2   2   2   0   2   1   2   2   1   1   0   2   2   1   2   2   0   0   0   1   1   2   1   1   1   2   2   2   1   2   1   1   1   1   1   2   0   2   2   1   2   1   1   2   2   1   2   1   2   2   2   1   1   2   1   0   1   1   0   1   1   1   1   1   1   2   0   1   2   0   1   2   1   2   2   1   2   2   2   2   1   1   1   1   2   0   2   1   1   1   2   1   1   1   1   2   2   2   2   2   1   0   2   2   1   1   0   1   0   2   1   1   2   1   0   2   1   1   1
 MK-5-2                 1   2   2   0   1   1   1   0   2   0   1   1   1   0   1   1   1   0   2   1   1   1   2   2   2   0   1   0   2   1   1   1   2   0   1   1   2   0   2   0   1   1   2   2   1   1   0   1   1   2   1   1   1   1   2   2   1   1   1   1   1   0   2   1   0   0   0   1   1   1   1   2   0   0   0   0   1   2   2   2   1   2   0   1   0   2   1   2   2   1   1   0   2   2   1   2   2   0   0   0   2   1   2   0   0   1   2   2   2   0   2   1   2   1   1   1   1   1   2   2   1   2   1   1   2   2   2   2   1   2   2   2   1   1   2   1   0   1   1   0   1   1   0   1   0   0   2   0   1   1   0   1   2   2   2   1   1   2   2   2   2   2   1   1   1   2   0   1   1   1   1   2   1   1   2   1   2   2   2   2   2   2   1   2   2   1   1   1   1   0   2   1   1   2   2   0   2   0   1   1
 MK-5-3                 1   2   2   0   1   1   1   0   2   0   2   1   1   0   2   1   1   2   2   1   1   1   2   2   2   0   1   0   1   1   1   1   1   0   1   1   2   0   2   0   2   1   2   2   1   1   0   1   1   2   1   1   1   0   2   2   1   0   2   1   1   1   2   1   1   0   0   1   1   1   1   1   0   0   0   0   0   2   2   2   1   2   0   1   0   2   1   2   2   1   0   0   2   1   1   2   1   0   0   0   2   0   2   1   0   1   2   2   2   0   1   1   1   1   1   1   0   1   1   2   1   2   1   1   2   2   1   2   1   2   2   1   1   1   2   1   1   1   0   0   1   1   0   1   0   0   2   0   1   1   0   1   2   1   2   0   1   1   2   2   2   1   1   2   1   2   0   1   1   1   0   2   0   2   2   2   2   1   2   2   2   1   1   2   1   1   1   1   1   0   2   1   1   2   2   0   2   0   1   1
 MK-5-4                 1   2   2   0   1   1   1   0   2   0   2   2   1   0   2   1   1   1   2   1   1   1   2   2   2   1   1   1   1   1   1   1   1   0   1   1   1   0   1   0   2   2   2   1   1   0   0   1   0   2   1   1   1   0   1   2   1   0   2   1   0   1   2   1   1   1   0   1   0   1   1   1   0   0   0   0   1   2   2   2   1   2   0   1   0   1   1   2   2   1   0   0   1   1   1   2   1   1   0   1   2   0   2   1   0   2   2   2   2   0   1   1   1   1   0   1   1   1   1   2   1   2   0   1   2   2   1   2   1   2   2   1   1   1   2   1   1   1   0   0   1   1   1   1   0   1   1   0   1   1   0   1   2   1   2   0   1   1   2   1   2   1   1   2   1   2   0   1   1   1   0   2   1   2   2   2   1   1   2   2   2   0   1   2   2   1   0   1   1   0   2   2   1   2   2   1   2   0   1   0
 MK-5-5                 1   2   2   0   1   1   1   0   2   0   2   2   1   0   2   1   1   1   2   1   1   1   2   2   2   1   1   1   1   0   1   1   1   1   1   1   1   1   1   0   1   2   2   1   1   1   1   1   1   2   1   1   1   0   1   2   1   0   2   1   0   1   2   1   1   1   0   1   1   1   0   1   0   0   0   0   1   2   1   2   1   2   0   1   0   2   1   1   1   1   0   0   1   1   1   2   1   1   0   1   2   0   1   0   1   2   2   2   2   1   1   2   1   1   1   0   1   2   1   1   1   2   1   1   2   2   1   2   1   2   2   1   1   1   2   1   1   1   1   0   1   1   0   1   0   1   1   0   1   1   0   1   2   1   2   0   1   1   2   1   2   1   1   2   1   1   0   1   1   1   0   2   1   2   2   2   1   1   2   2   1   0   1   2   2   1   0   1   1   1   2   1   1   2   2   2   2   0   2   0
 MK-5-6                 2   2   2   0   1   1   1   0   2   0   2   2   1   1   2   2   0   1   2   1   1   1   2   2   2   1   1   1   1   0   1   1   1   1   1   1   1   1   2   0   2   2   2   1   1   1   1   0   1   1   1   1   1   0   2   2   1   0   2   1   0   1   2   1   1   1   0   1   1   1   0   0   1   0   0   0   1   2   1   2   1   1   0   1   0   1   2   1   1   1   0   1   1   2   1   1   1   1   0   2   2   1   1   0   1   2   2   2   2   1   2   2   0   1   1   1   1   2   1   1   1   2   1   1   2   1   1   2   0   1   2   1   0   1   2   1   1   1   2   1   1   1   0   1   0   1   1   0   1   1   0   1   2   0   2   1   1   1   2   1   2   0   2   2   1   1   0   1   1   1   0   2   1   2   2   2   1   1   2   1   2   0   1   2   2   1   0   1   1   1   2   1   1   2   2   2   2   1   2   0
 MK-5-7                 2   2   2   0   1   1   1   0   2   0   1   2   1   1   1   2   1   1   2   1   1   1   2   0   1   1   1   1   1   0   0   1   1   1   2   1   1   1   1   0   2   1   2   1   1   0   1   0   1   1   1   1   1   0   2   2   1   0   2   1   0   1   2   1   1   1   0   1   1   1   0   0   1   0   0   0   2   2   1   2   1   1   0   1   1   1   2   2   1   1   0   1   1   2   1   2   1   1   0   2   2   1   2   0   1   2   2   2   1   1   2   1   0   1   1   0   1   2   1   1   2   1   1   1   2   1   1   2   0   1   2   1   0   1   2   1   1   1   2   1   2   1   1   0   0   1   1   0   1   1   0   0   2   0   2   1   1   1   2   1   1   1   2   2   1   1   0   1   1   1   0   2   1   2   2   1   1   1   1   1   2   0   1   2   2   0   0   1   1   1   1   1   1   1   1   1   2   1   2   1
 MK-5-8                 2   2   2   0   1   1   1   0   2   1   1   2   1   1   1   2   1   0   2   2   1   1   2   0   1   1   1   1   1   0   0   1   1   1   2   1   1   1   1   0   1   0   2   1   1   0   1   1   1   1   2   0   1   0   2   1   1   0   2   1   0   1   1   1   1   1   0   2   1   1   0   0   1   0   0   0   2   1   1   2   1   1   1   1   2   1   2   2   1   1   0   1   1   1   1   2   0   0   0   2   2   1   2   0   1   1   2   2   1   1   2   1   0   1   1   0   1   2   1   0   2   1   1   1   2   1   1   1   0   1   1   1   1   1   2   1   1   1   2   1   2   1   1   0   0   1   1   0   1   1   1   0   2   0   2   1   1   1   2   1   1   1   1   2   0   1   0   1   0   1   0   2   1   2   1   1   1   1   1   1   2   0   1   1   2   1   0   1   1   2   1   1   1   1   1   1   2   2   1   0
 MK-5-9                 2   2   2   0   1   1   1   0   1   1   1   2   0   1   1   2   1   0   1   1   1   1   2   0   2   1   1   1   1   0   0   0   2   1   2   1   1   1   1   0   1   0   2   2   1   0   1   1   1   2   2   0   1   1   2   1   1   0   1   1   0   1   1   1   1   2   0   1   1   1   1   0   1   0   0   0   1   1   1   2   0   1   1   1   1   1   1   2   0   1   1   1   1   1   1   2   0   0   0   2   2   1   2   0   1   0   2   2   1   1   2   1   1   1   1   0   0   2   1   0   1   1   1   1   2   1   1   1   0   1   1   1   1   1   2   0   1   1   2   1   2   1   0   0   0   2   1   1   1   1   1   0   2   1   2   0   0   1   2   1   1   1   1   2   0   1   0   1   0   2   0   2   1   2   1   1   1   1   1   1   2   1   1   1   2   2   0   2   1   2   2   1   1   0   1   1   2   2   1   0
 MK-5-10                2   1   1   0   0   1   1   0   1   1   1   2   0   2   1   2   1   0   1   2   0   1   2   0   1   1   1   1   2   0   1   0   2   1   2   1   1   0   1   0   1   0   2   2   1   0   1   1   1   2   2   0   1   1   1   2   2   1   1   1   0   1   1   1   1   2   1   1   1   1   1   1   1   0   0   0   1   1   1   2   0   2   1   1   0   1   1   2   0   1   0   1   1   2   1   2   0   0   0   2   1   1   2   0   1   0   1   2   1   1   2   1   1   1   1   0   0   1   1   0   1   1   1   1   2   1   1   1   0   1   1   1   1   1   2   0   1   1   2   2   1   1   0   0   0   2   2   1   1   1   1   0   2   1   1   1   0   1   2   1   1   1   1   2   0   1   0   0   0   2   1   2   1   2   1   2   1   1   1   1   2   1   1   1   1   2   0   2   2   2   2   1   1   0   1   1   2   2   1   0
 MK-5-11                2   1   1   0   0   1   1   0   1   2   1   2   1   2   2   2   1   0   1   2   0   1   1   0   0   1   1   1   2   0   2   0   2   2   2   1   1   0   1   0   1   0   2   2   1   1   0   1   1   2   2   0   1   0   1   2   2   1   1   1   0   1   1   0   1   2   1   1   1   1   1   1   1   0   0   0   1   1   1   2   0   1   1   1   0   1   1   2   0   1   0   1   1   2   1   2   0   0   0   2   1   1   2   1   1   0   1   2   1   1   2   1   2   1   2   0   1   1   0   0   0   1   1   0   2   1   1   1   1   1   1   1   1   1   2   0   2   1   2   2   1   1   0   0   0   2   2   1   1   1   1   0   1   1   1   1   0   1   2   1   1   1   1   2   0   1   1   0   1   2   1   2   1   2   0   2   1   0   1   1   2   1   1   0   1   2   1   1   1   2   2   1   1   0   1   1   2   2   1   0
 MK-5-12                2   1   1   0   0   0   1   0   2   1   1   1   1   2   2   2   1   0   1   1   0   1   1   0   0   2   1   1   0   0   2   0   1   1   1   1   1   0   1   0   1   0   2   2   1   1   0   1   1   2   2   0   1   0   1   2   2   1   1   2   0   1   1   0   1   2   1   1   1   1   0   1   1   0   0   0   1   1   1   2   0   1   1   1   0   1   1   2   0   1   0   1   1   2   1   2   0   0   0   2   1   1   1   2   1   0   1   2   1   1   1   1   2   1   1   0   1   1   0   0   0   1   0   0   1   1   1   1   1   1   1   1   1   1   1   0   2   1   2   1   1   1   0   0   0   2   2   1   1   2   1   0   1   1   1   1   0   1   2   1   1   1   1   1   0   1   1   0   2   2   1   2   1   2   0   2   1   0   1   1   2   1   2   0   1   2   1   1   1   2   2   1   1   0   2   1   2   2   1   0
 MK-5-13                2   1   1   0   0   1   1   0   1   1   1   1   1   2   1   2   1   1   1   1   0   1   1   0   0   1   1   1   1   0   2   0   1   2   1   1   1   1   1   0   1   0   2   2   1   2   1   1   1   2   2   0   1   0   1   2   2   1   2   2   0   1   1   0   1   2   0   1   1   1   0   1   0   0   0   0   1   1   1   1   0   1   1   1   0   1   1   2   0   1   0   1   1   2   1   1   0   0   0   1   2   1   1   1   0   0   1   2   0   1   1   1   2   1   1   0   1   0   0   0   0   0   0   1   1   1   1   2   1   1   1   1   1   1   1   0   2   1   2   1   1   1   0   0   0   2   2   2   1   2   1   0   1   1   1   0   0   1   2   1   2   1   1   1   0   1   1   0   2   1   1   2   1   2   0   2   1   0   1   0   2   1   1   0   1   2   1   1   2   2   2   1   1   0   2   1   1   2   1   0
 MK-5-14                1   1   1   0   0   1   1   0   0   1   0   0   1   1   1   2   1   1   2   1   0   1   0   0   0   1   2   1   1   0   2   0   1   2   1   1   1   1   0   0   1   0   2   2   1   2   1   1   1   1   2   0   1   0   0   2   2   0   2   2   0   1   1   0   1   2   0   1   1   1   0   1   0   0   0   0   1   1   1   1   0   1   1   1   0   2   1   2   1   1   0   1   2   2   1   0   0   0   0   0   2   1   1   1   1   0   1   2   0   1   1   2   2   1   1   1   1   0   0   0   0   0   0   1   0   1   1   2   1   1   2   1   2   0   0   0   1   1   2   1   1   0   0   1   0   2   2   2   1   2   1   0   1   1   1   0   1   1   2   1   2   1   1   1   0   0   1   0   2   2   1   2   1   2   0   2   1   0   1   0   2   1   1   0   1   2   1   1   2   2   2   1   0   0   1   2   1   2   1   0
 MK-5-15                1   1   1   1   0   1   1   1   0   1   1   0   1   1   1   2   2   1   2   1   0   2   0   0   0   1   2   2   1   0   2   1   1   2   1   1   1   1   0   1   1   0   2   1   1   2   1   1   1   1   2   0   1   0   0   2   2   0   2   2   0   1   0   0   1   2   0   1   1   2   0   2   0   0   0   0   0   1   1   1   0   1   1   1   0   0   1   2   1   1   0   1   2   2   2   0   0   0   0   0   1   1   1   1   0   0   1   1   0   1   1   2   2   2   1   0   1   0   0   0   0   0   0   1   0   0   1   2   1   1   1   1   1   0   0   0   1   1   2   1   2   1   1   1   0   2   1   2   1   2   1   0   1   1   1   0   0   1   2   1   2   2   1   1   0   1   1   1   2   2   1   1   1   1   0   2   2   0   1   1   2   2   1   0   1   2   1   1   1   2   2   1   0   0   1   2   2   1   1   0
 MK-5-16                1   1   1   1   0   1   2   1   0   1   1   0   1   1   2   2   2   1   2   2   0   2   0   0   0   1   2   1   0   0   2   1   1   2   1   1   1   1   0   1   1   0   2   1   1   1   1   1   0   1   1   0   1   0   0   1   2   0   2   2   0   1   0   0   1   2   1   1   1   2   0   2   0   0   1   0   0   1   1   1   0   1   1   1   0   1   2   1   1   1   0   1   2   2   2   0   0   0   0   0   1   1   1   1   0   0   1   1   0   1   1   2   2   2   1   0   1   0   0   1   0   1   0   1   1   1   1   2   1   1   1   1   1   1   0   0   1   1   2   1   2   1   1   1   0   2   2   2   1   2   1   1   1   1   0   0   0   1   2   1   2   1   0   1   0   0   0   1   2   2   2   1   1   1   1   2   2   1   1   0   2   2   1   0   1   2   1   1   1   2   2   1   0   0   1   2   2   1   1   0
 MK-6-1                 1   1   1   1   1   1   0   1   1   1   2   0   1   0   2   2   1   1   2   1   1   0   1   0   2   1   0   1   0   0   0   2   2   0   0   0   1   2   0   1   1   0   1   1   0   1   2   1   1   1   1   1   2   1   1   1   0   2   2   1   1   1   1   1   2   1   1   1   1   1   2   1   1   2   0   2   1   2   0   1   1   2   1   1   1   1   0   1   2   2   2   0   2   1   1   1   1   0   1   2   1   2   1   2   2   1   0   0   1   0   0   1   2   1   1   2   2   1   2   1   1   1   1   1   1   2   0   1   1   1   0   1   1   0   2   0   1   1   2   0   1   2   1   2   1   1   0   2   1   1   1   0   0   1   1   0   1   0   1   1   0   1   2   2   0   1   1   1   1   1   2   2   1   0   1   2   1   0   1   1   1   1   1   1   0   2   0   1   1   1   2   0   0   1   1   2   1   1   2   1
 MK-6-2                 1   1   1   1   1   1   0   0   1   1   2   0   0   0   2   1   1   1   2   1   1   1   1   0   1   1   0   1   0   0   0   2   2   0   0   0   1   2   0   1   1   1   1   1   0   1   2   1   1   1   1   1   2   1   2   1   0   2   2   1   1   1   1   2   2   1   1   1   1   1   2   1   1   2   0   1   1   2   1   2   1   2   1   2   1   1   0   1   2   2   2   0   2   1   1   1   1   0   1   0   1   2   0   2   2   1   0   0   1   0   0   1   2   1   1   2   2   2   2   1   1   1   1   1   1   2   0   1   1   1   1   1   1   1   1   0   1   1   2   0   1   2   1   2   1   1   0   2   1   0   1   1   0   1   1   0   2   0   0   1   0   1   2   2   0   1   1   1   1   1   2   2   1   0   1   2   1   0   1   1   1   1   1   1   0   2   0   1   1   1   2   0   0   1   1   2   1   1   2   0
 MK-6-3                 1   1   1   1   2   2   0   1   1   1   2   0   0   0   2   1   1   1   2   2   1   1   1   0   1   1   0   1   0   0   0   2   2   0   0   1   0   2   0   2   1   1   0   1   0   1   2   1   1   1   1   1   2   1   2   1   0   2   2   1   1   1   2   1   2   1   1   1   1   1   2   1   0   2   0   1   1   2   0   2   1   2   1   2   1   0   0   0   2   2   2   0   2   1   1   1   1   1   1   0   1   2   0   2   2   0   0   1   1   0   0   1   2   2   1   1   1   2   2   1   1   1   1   1   1   1   0   1   1   1   1   1   1   1   1   0   1   1   2   1   1   2   1   2   1   1   1   2   2   0   1   1   0   0   1   0   1   0   0   1   0   0   2   2   0   1   1   1   1   1   2   2   1   0   2   2   2   1   1   1   1   0   1   1   1   2   0   1   0   1   2   1   0   1   1   1   1   1   1   0
 MK-6-4                 1   1   2   1   2   2   0   1   1   1   2   1   1   0   2   1   1   1   2   2   1   1   1   0   1   1   1   0   0   0   0   2   1   0   0   2   1   2   1   2   1   1   0   1   1   1   2   0   1   1   1   1   2   1   2   0   0   2   2   1   1   2   2   1   1   1   1   1   1   1   2   1   0   2   0   1   1   2   0   2   1   2   1   1   1   0   1   0   1   2   2   1   2   1   1   1   1   1   2   0   2   2   0   2   2   0   0   1   0   0   0   1   2   2   2   1   1   2   2   1   1   2   1   1   1   0   0   1   1   1   1   1   1   0   2   0   1   1   2   1   1   2   2   2   1   1   1   2   2   1   1   1   0   0   0   2   1   0   1   1   0   0   2   2   0   1   1   1   1   2   2   2   1   0   2   1   2   1   1   1   1   0   1   0   1   2   0   1   0   0   2   1   0   2   1   1   1   1   1   0
 MK-6-5                 1   1   2   1   2   2   1   1   1   1   1   1   1   0   2   1   1   0   2   2   1   1   0   0   1   1   1   0   0   0   0   2   1   0   0   2   1   2   1   1   1   2   0   1   1   0   1   0   1   1   1   1   2   1   1   0   0   2   2   1   1   2   2   1   1   1   0   1   2   1   1   0   0   1   0   0   1   2   0   2   1   2   1   0   1   0   1   0   1   2   2   1   1   1   1   1   1   1   2   0   2   1   0   2   1   0   0   1   0   0   0   1   1   2   2   2   1   2   2   1   0   2   1   1   1   0   0   0   1   1   1   1   1   1   2   0   1   0   2   1   1   2   2   2   1   0   0   2   2   1   1   1   0   0   0   2   2   0   1   1   0   0   1   2   0   1   1   1   1   2   2   2   1   1   2   2   2   1   1   1   1   0   1   0   1   1   0   0   1   0   2   1   0   2   1   1   1   1   1   0
 MK-6-6                 1   0   2   1   2   2   1   1   1   1   1   0   1   0   2   1   1   0   2   2   1   1   0   0   1   2   1   1   0   0   0   2   1   0   1   2   0   2   1   1   0   2   0   1   1   0   1   0   1   1   1   1   2   1   1   1   0   2   2   1   1   2   2   1   1   1   1   1   1   1   1   0   0   1   0   0   1   2   0   2   1   2   1   0   1   2   2   1   1   2   2   1   1   1   1   2   1   1   2   1   2   1   1   2   1   0   0   1   0   0   0   2   1   2   2   2   1   2   2   1   0   2   1   1   1   0   0   0   1   1   1   0   1   1   2   0   1   0   2   1   1   2   2   2   1   0   0   2   2   1   1   1   0   0   0   2   2   0   1   1   0   0   2   1   0   0   1   1   1   2   1   2   1   1   2   2   2   1   0   1   1   1   0   1   1   1   0   0   2   0   2   1   1   2   2   1   1   1   1   0
 MK-6-7                 1   0   2   1   1   2   1   1   1   1   1   0   1   1   2   0   1   0   2   2   1   1   0   1   1   2   1   2   0   0   0   1   1   0   1   2   0   2   1   1   0   2   0   1   1   1   1   1   1   2   1   1   2   1   1   1   0   2   2   1   0   2   2   2   1   1   1   1   1   1   1   0   0   1   1   0   1   2   0   2   1   2   2   0   1   2   2   1   1   1   1   1   1   1   1   2   1   1   2   0   2   1   1   2   1   0   0   0   0   0   0   2   1   2   2   2   1   1   2   1   0   2   2   1   1   1   0   0   0   1   0   1   2   1   2   0   1   0   2   1   2   2   1   2   1   0   0   2   2   1   1   1   0   0   0   1   2   0   1   1   0   0   1   1   0   0   1   2   1   2   2   2   1   1   2   2   2   1   0   1   1   1   0   1   1   1   0   0   2   0   2   1   1   2   2   1   2   1   1   1
 MK-6-8                 1   0   1   1   1   2   2   1   1   1   1   0   1   1   2   0   2   1   1   2   1   1   0   1   1   2   2   2   1   0   0   1   1   0   1   2   0   2   1   1   0   2   1   1   1   1   1   0   1   2   1   1   2   1   1   1   0   2   2   1   0   2   2   2   1   0   1   1   1   1   1   0   0   1   1   1   1   2   0   2   1   2   1   0   2   2   2   1   1   1   1   2   1   1   2   2   1   1   2   0   2   1   1   2   1   0   1   0   0   0   1   1   1   1   2   2   1   1   2   1   0   2   2   1   1   1   1   0   0   1   0   1   2   1   2   1   2   0   2   1   1   1   1   2   1   0   0   2   1   1   2   1   0   0   1   1   2   0   1   1   1   0   1   1   0   0   0   2   1   2   2   2   1   1   2   2   2   1   0   1   1   2   0   1   1   1   0   0   2   0   2   1   1   2   2   1   2   0   2   0
 MK-6-9                 1   0   1   1   0   1   1   1   1   1   1   0   1   1   2   0   1   1   1   2   1   1   0   1   1   2   2   2   1   0   0   1   0   0   1   2   1   2   1   0   0   2   1   1   0   1   1   0   1   2   2   1   2   1   1   1   0   1   2   1   1   1   2   2   1   0   1   1   1   1   1   0   1   1   0   0   1   2   1   2   1   1   1   0   2   2   2   1   1   1   1   1   1   1   2   1   1   1   2   0   2   1   1   2   1   0   0   0   0   0   1   1   1   2   2   2   1   1   2   1   0   2   2   1   0   1   1   0   0   1   0   1   2   1   2   1   2   0   2   1   0   1   1   2   0   0   0   2   1   1   2   1   0   0   1   1   2   0   1   1   1   0   1   1   1   0   0   2   1   2   2   1   1   1   2   2   2   1   0   1   2   2   2   1   1   1   0   1   2   0   2   1   1   1   1   1   2   0   2   0
 MK-6-10                1   0   2   1   0   1   1   1   1   1   1   1   1   1   1   0   1   1   1   2   1   1   1   1   1   1   1   0   1   0   0   1   0   0   1   2   1   2   1   0   0   1   1   1   0   1   1   0   1   2   2   1   2   1   1   1   1   2   2   1   1   2   2   2   1   0   1   1   1   2   1   0   1   1   0   0   1   2   2   2   1   1   1   1   2   2   2   1   1   1   1   1   1   1   2   1   1   1   2   1   2   1   2   2   1   0   0   0   1   0   1   1   0   2   1   2   2   1   2   1   1   2   2   1   1   1   2   1   0   1   0   0   2   0   2   1   2   0   2   1   0   1   1   2   0   0   0   1   1   1   2   1   0   0   1   1   1   0   2   1   1   0   1   1   1   0   0   2   1   2   2   1   1   1   2   2   2   1   0   1   2   2   2   1   1   1   0   1   2   0   2   1   1   1   1   1   2   0   2   2
 MK-6-11                1   1   1   1   0   0   1   1   1   1   1   1   2   0   1   0   1   1   1   2   1   2   1   1   0   1   1   0   1   1   1   1   1   0   1   2   1   2   2   0   0   1   1   0   0   1   0   0   1   2   1   2   2   2   2   0   1   2   1   1   1   1   2   1   1   0   1   1   0   2   1   0   1   1   0   0   1   2   2   2   1   1   1   1   2   2   2   1   2   1   1   1   1   1   2   1   1   1   2   0   2   2   2   2   1   0   1   0   1   0   1   1   0   2   1   2   2   1   2   1   0   2   2   1   1   1   2   1   0   1   0   0   2   0   1   1   2   0   2   1   0   1   1   2   0   0   0   2   1   1   1   1   0   1   1   1   1   0   2   1   1   0   0   1   1   0   1   1   1   2   2   1   1   1   2   2   2   1   0   1   2   2   1   1   1   1   0   1   2   0   2   1   1   1   1   1   2   0   2   2
 MK-6-12                1   1   1   1   1   0   1   1   0   1   1   1   2   0   1   0   1   1   1   2   1   2   1   1   0   1   1   0   1   1   1   1   1   0   1   1   1   2   2   0   0   1   1   0   0   1   0   0   1   2   1   2   2   2   2   0   1   2   0   1   1   1   2   1   1   0   1   1   0   2   1   0   1   1   0   0   1   2   2   2   1   1   1   1   2   2   2   1   2   2   1   2   1   0   2   1   2   1   1   0   2   2   2   2   1   1   0   0   1   0   2   1   0   2   1   2   1   1   2   1   0   2   1   1   1   2   2   1   0   1   1   0   2   0   1   2   2   1   1   1   1   1   1   1   1   0   0   1   1   1   1   1   0   1   1   1   1   0   2   1   0   0   0   1   1   0   1   2   0   2   2   1   2   1   2   1   2   1   0   2   2   2   1   1   1   1   0   1   2   0   1   1   0   1   1   1   2   0   2   1
 MK-6-13                1   0   1   1   1   1   1   1   1   1   1   1   1   1   1   0   1   1   1   2   1   2   1   1   2   1   1   0   1   1   1   2   1   1   1   1   1   2   2   1   0   1   1   0   0   1   0   0   1   2   1   2   2   2   2   1   1   2   0   1   1   1   1   1   1   1   1   1   0   1   1   1   1   1   1   1   1   2   2   2   1   1   1   1   2   2   2   1   1   2   1   1   0   0   2   1   2   1   1   0   2   1   2   2   1   1   0   0   2   0   2   1   0   2   1   1   0   2   2   1   1   2   1   1   0   2   2   1   1   1   1   0   2   0   1   2   1   1   1   1   1   1   1   0   1   0   0   1   0   2   1   1   0   1   1   1   1   0   2   1   0   0   0   2   1   0   1   2   0   2   2   1   2   0   1   1   0   1   1   2   1   2   1   1   1   1   0   1   1   0   1   1   1   1   1   0   2   1   2   1
 MK-6-14                0   0   1   1   1   1   1   1   1   1   0   1   1   1   1   1   1   2   1   2   0   1   1   1   2   1   1   1   1   1   1   1   1   1   1   1   0   1   2   1   1   1   1   1   0   1   0   0   1   2   1   2   2   2   2   1   1   2   0   1   1   0   1   1   1   1   1   0   0   1   1   1   1   1   1   1   1   2   1   2   1   2   1   1   2   2   1   0   1   2   0   1   1   0   2   1   2   1   1   1   2   2   2   2   1   1   1   0   2   0   1   1   0   2   1   2   0   2   2   1   1   2   2   1   0   2   1   1   1   1   1   0   2   0   1   2   1   1   1   0   1   1   1   1   1   0   0   1   1   2   1   0   1   1   0   1   1   1   2   1   0   1   0   2   1   0   1   1   0   2   1   1   1   0   1   1   0   1   1   2   1   2   1   1   1   0   0   1   1   0   1   1   1   1   1   0   2   1   1   1
 MK-6-15                0   0   1   1   1   1   1   1   1   1   0   1   1   1   1   2   1   1   1   1   0   2   1   1   1   0   1   1   1   1   2   1   1   1   1   1   0   1   2   1   1   1   1   1   1   1   0   1   1   2   1   2   2   2   2   1   1   1   0   1   1   1   1   1   1   1   1   1   0   1   1   1   1   1   1   1   1   2   1   2   1   2   1   1   2   2   2   0   1   2   1   1   1   0   2   2   2   2   1   0   2   2   2   2   1   1   1   0   2   0   1   2   1   1   1   2   0   2   2   1   1   2   2   2   0   2   1   1   1   1   1   0   2   0   1   2   0   1   1   0   1   1   0   0   1   0   0   0   1   2   2   1   1   1   0   1   1   1   2   0   0   1   2   2   1   1   1   1   0   2   1   0   1   0   1   0   0   1   0   2   1   2   1   1   0   0   1   1   1   0   1   1   0   2   2   1   2   1   1   1
 MK-6-16                0   0   1   1   1   1   2   1   1   1   1   1   1   1   1   1   1   1   2   1   0   2   1   1   1   0   1   1   1   1   1   2   0   1   2   1   0   1   2   1   1   0   1   1   0   2   1   1   1   2   1   1   0   1   2   1   0   1   1   1   1   2   1   1   1   0   1   1   0   1   1   1   1   1   1   1   0   2   1   2   1   2   0   1   2   2   2   0   1   2   1   1   2   0   2   1   2   1   1   1   2   2   1   2   1   1   1   0   2   0   1   2   2   1   1   2   0   1   2   1   1   2   2   2   0   2   1   1   1   1   1   0   2   0   1   2   0   1   1   0   1   0   0   0   1   1   0   1   1   2   2   1   1   1   0   1   1   1   2   0   0   1   2   1   1   1   1   1   0   2   1   0   2   0   1   1   1   1   0   2   1   2   1   1   0   1   1   0   1   0   1   2   0   1   2   1   1   1   1   1
 
!****************************************** Phenotypic Data **********************************************************
!-100.0 is resevred for missing phenotype
SimulatedTrait1         9.1107   10.6820    9.6827    9.0714    9.8094   10.3503    9.9563   10.3056    9.1384    8.9021   11.7594   10.2424    9.9692    8.6473    8.9311   10.3701    9.3091    8.6578    8.8714    9.5146    9.4016    9.1023   10.3928   10.8059   11.6236   10.1460    8.5476    9.9269    9.5669   10.0892   11.6443   10.0698    8.9786   10.5307    8.4682    9.1658   11.1859    9.6810   11.2950   11.1924   11.0762   10.9111    9.4413    8.8082    9.2193    9.3944   11.8376    9.5912    8.3205   11.7242   11.1787    9.3972    9.7749   11.0510    9.9247    9.3484   11.3847    9.9805    9.9149   11.4786    8.9139   10.3779   10.0473    9.3753    8.6082   10.2966   10.7733   11.4532   10.4745    9.4500   11.8880   12.0673    9.4564   11.7630    9.0087    8.5214    9.1709    8.6296   12.8126    9.8472   10.9546    9.7845   10.3746   10.7321    7.5707   10.9782    8.6830    8.4962    9.9219   10.3609    8.9087    9.9050   10.2509   10.1985   11.4212    9.6151   10.2239    9.6237    9.7427   11.5702    8.0143   10.2690    8.8251    9.8804    9.3940   10.6934    7.6814   10.2599   10.2240   10.6724   10.0273   10.9978   10.2260   10.0182    9.0109   10.8297   11.9790   10.4743    8.9179   10.9205   11.5729   10.1772   10.6352    9.6370    9.2924   10.4256    9.2367    9.9873    7.9977   11.6123   10.8024   11.0887   10.5045   10.2099    9.0490   10.2720    9.9987   10.7895    8.9539   10.8747   11.1937   10.4383   10.7070   10.1913   10.4416    9.7163   10.2221    9.3582   10.9301    9.3277    8.6183    8.6137    8.9048    8.8924   12.1666   10.0971    7.3380   10.2198   10.7502   10.6014   10.2862    9.1898    8.2657    9.9439   10.8246    8.6793   10.9805   10.0729   11.1838   10.0967   10.0593    8.7442    8.8260   12.9462    9.6770    9.8274    9.4543    7.5028   10.2154    9.5103   10.0156    7.8286    9.9921   10.1198   10.9296    8.8841   10.6846   10.3444   10.2066    8.5100    9.3446    9.8734   12.0297   11.1743    9.8205    9.0684   11.1117   10.9678    8.2935    9.4104
 
