# Supplementary material for: Inclusive Composite Interval Mapping of QTL by Environment Interactions in Biparental Populations
Source: PLoS One. 2015 Jul 10;10(7):e0132414. doi: 10.1371/journal.pone.0132414 (PMC4498613; doi:10.1371/journal.pone.0132414)
Supplement: S2 File — (ZIP) [file pone.0132414.s002.zip › F2 population/e=1/run_00133.met]

!**********************Note: lines staring with "!" are remarks and will be ignored in the program********************
!*********************************General Information**********************************
!Assuming F1 = P1 x P2, populations available in QTL IciMapping are: 
!  1, P1BC1F1 = P1 x F1, the first backcrossing where P1 is used as the recurrent parent;
!  2, P2BC1F1 = P2 x F1, the first backcrossing where P2 is used as the recurrent parent;
!  3, F1DH, F1-derived doubled haploids; 
!  4, RIL or F1RIL, recombination inbred lines through the repeated selfing of F1;
!  5, P1BC1RIL, recombination inbred lines through the repeated selfing of P1BC1F1;
!  6, P2BC1RIL, recombination inbred lines through the repeated selfing of P2BC1F1;
!  7, F2, the selfing generation of F1;
!  8, F3, the selfing generation of F2;
!  9, P1BC2F1, the second backcrossing where P1 is used as the recurrent parent; 
! 10, P2BC2F1, the second backcrossing where P2 is used as the recurrent parent;
! 11, P1BC2RIL, recombination inred lines through the repeated selfing of P1BC2F1; 
! 12, P2BC2RIL, recombination inred lines through the repeated selfing of P2BC2F1; 
! 13, P1BC1F2, the selfing generation of P1BC1F1; 
! 14, P2BC1F2, the selfing generation of P2BC1F1; 
! 15, P1BC2F2, the selfing generation of P1BC2F1; 
! 16, P2BC2F2, the selfing generation of P2BC2F1; 
! 17, P1BC1DH, P1BC1F1-derived doubled haploids; 
! 18, P2BC1DH, P2BC1F1-derived doubled haploids; 
! 19, P1BC2DH, P1BC2F1-derived doubled haploids; 
! 20, P2BC2DH, P2BC2F1-derived doubled haploids; 
   7      !Mapping Population (see remarks above)
   2      !Mapping Function (1 for Kosambi; 2 for Haldane; 3 for Morgan)
   2      !Marker Space Type (1 for intervals; 2 for positions)
   1      !Marker Space Unit(1 for centiMorgans; 2 for Morgan)
   6      !Number of Chromosomes (or Linkage Groups)
 200      !Size of the mapping population
   1      !Number of environments
 
!***************************************** Chromosomes and Linkage Maps **********************************************
!Chromosome                 NumMarkers
-CH1                        16
-CH2                        16
-CH3                        16
-CH4                        16
-CH5                        16
-CH6                        16
!Linkage map (Marker name followed by position or the interval length)
 MK-1-1                1     0.000
 MK-1-2                1    10.000
 MK-1-3                1    20.000
 MK-1-4                1    30.000
 MK-1-5                1    40.000
 MK-1-6                1    50.000
 MK-1-7                1    60.000
 MK-1-8                1    70.000
 MK-1-9                1    80.000
 MK-1-10               1    90.000
 MK-1-11               1   100.000
 MK-1-12               1   110.000
 MK-1-13               1   120.000
 MK-1-14               1   130.000
 MK-1-15               1   140.000
 MK-1-16               1   150.000
 MK-2-1                2     0.000
 MK-2-2                2    10.000
 MK-2-3                2    20.000
 MK-2-4                2    30.000
 MK-2-5                2    40.000
 MK-2-6                2    50.000
 MK-2-7                2    60.000
 MK-2-8                2    70.000
 MK-2-9                2    80.000
 MK-2-10               2    90.000
 MK-2-11               2   100.000
 MK-2-12               2   110.000
 MK-2-13               2   120.000
 MK-2-14               2   130.000
 MK-2-15               2   140.000
 MK-2-16               2   150.000
 MK-3-1                3     0.000
 MK-3-2                3    10.000
 MK-3-3                3    20.000
 MK-3-4                3    30.000
 MK-3-5                3    40.000
 MK-3-6                3    50.000
 MK-3-7                3    60.000
 MK-3-8                3    70.000
 MK-3-9                3    80.000
 MK-3-10               3    90.000
 MK-3-11               3   100.000
 MK-3-12               3   110.000
 MK-3-13               3   120.000
 MK-3-14               3   130.000
 MK-3-15               3   140.000
 MK-3-16               3   150.000
 MK-4-1                4     0.000
 MK-4-2                4    10.000
 MK-4-3                4    20.000
 MK-4-4                4    30.000
 MK-4-5                4    40.000
 MK-4-6                4    50.000
 MK-4-7                4    60.000
 MK-4-8                4    70.000
 MK-4-9                4    80.000
 MK-4-10               4    90.000
 MK-4-11               4   100.000
 MK-4-12               4   110.000
 MK-4-13               4   120.000
 MK-4-14               4   130.000
 MK-4-15               4   140.000
 MK-4-16               4   150.000
 MK-5-1                5     0.000
 MK-5-2                5    10.000
 MK-5-3                5    20.000
 MK-5-4                5    30.000
 MK-5-5                5    40.000
 MK-5-6                5    50.000
 MK-5-7                5    60.000
 MK-5-8                5    70.000
 MK-5-9                5    80.000
 MK-5-10               5    90.000
 MK-5-11               5   100.000
 MK-5-12               5   110.000
 MK-5-13               5   120.000
 MK-5-14               5   130.000
 MK-5-15               5   140.000
 MK-5-16               5   150.000
 MK-6-1                6     0.000
 MK-6-2                6    10.000
 MK-6-3                6    20.000
 MK-6-4                6    30.000
 MK-6-5                6    40.000
 MK-6-6                6    50.000
 MK-6-7                6    60.000
 MK-6-8                6    70.000
 MK-6-9                6    80.000
 MK-6-10               6    90.000
 MK-6-11               6   100.000
 MK-6-12               6   110.000
 MK-6-13               6   120.000
 MK-6-14               6   130.000
 MK-6-15               6   140.000
 MK-6-16               6   150.000
!*********************************** Marker Types ********************************************************************
!Co-dominant marker: When heterozygote F1 is present, P1 is coded as 2, F1 is coded as 1, and P2 is coded as 0; Otherwise, P1 is coded as 2, and P2 is coded as 0. 
!Dominant marker: When heterozygote F1 is present, P1 and F1 are coded as 12, and P2 is coded as 0; Otherwise, P1 is coded as 2, and P2 is coded as 0.  
!Recessive markers: When heterozygote F1 is present, P1 is coded as 2, and F1 and P2 are coded as 10; Otherwise, P1 is coded as 2, and P2 is coded as 0. 
!Missing marker is coded as -1. 
 MK-1-1                 2   1   2   2   0   0   1   1   2   0   0   1   2   2   2   1   0   1   2   1   0   1   1   1   1   1   1   1   0   2   2   1   1   1   1   0   2   1   1   2   0   1   2   0   0   2   0   1   0   1   2   1   1   1   1   0   2   2   1   0   1   0   0   2   0   2   1   1   2   1   2   1   1   0   1   1   2   1   1   1   1   0   1   1   0   0   2   1   1   1   2   2   0   1   0   0   2   1   1   1   2   1   2   1   0   0   0   2   0   1   1   2   2   1   2   1   2   2   0   1   1   0   1   0   1   2   2   0   1   1   1   0   1   1   1   0   0   1   0   0   1   2   1   1   1   0   1   2   2   1   1   1   0   0   1   0   1   1   2   2   1   1   1   1   0   1   0   0   1   1   0   1   1   0   0   2   2   1   0   1   2   2   0   2   1   1   1   1   2   0   0   1   0   1   1   1   2   2   2   2
 MK-1-2                 2   1   2   2   0   0   1   1   2   0   0   1   0   2   2   1   1   1   2   1   0   1   0   0   1   1   2   1   0   2   2   1   0   2   1   1   2   0   1   2   0   1   2   0   1   1   0   1   0   1   2   1   1   1   1   0   2   2   1   1   2   0   0   2   0   2   1   1   2   1   2   1   1   1   1   1   2   1   1   1   1   0   2   1   0   0   2   1   1   2   2   2   0   0   0   0   1   1   1   1   2   0   2   1   0   0   0   2   0   1   1   1   2   1   2   1   2   2   0   1   1   0   1   1   2   2   2   1   1   2   1   0   1   1   1   1   0   0   1   0   1   2   2   1   1   0   1   2   2   1   1   1   0   0   1   0   0   1   1   2   1   1   1   1   0   1   0   0   1   1   0   1   1   0   0   2   2   1   0   1   2   1   0   2   1   1   2   1   1   1   0   1   1   1   1   1   2   2   2   2
 MK-1-3                 2   2   2   2   0   0   1   1   2   0   0   1   0   2   2   1   1   1   2   1   0   1   0   1   1   1   1   1   0   2   2   1   1   2   0   1   2   0   1   1   1   1   2   1   1   1   1   1   0   1   2   1   1   1   1   1   1   1   1   1   1   0   0   2   0   2   1   0   1   1   2   1   1   1   0   1   2   1   1   0   1   0   2   1   0   0   2   1   0   2   2   2   1   0   0   1   1   1   1   1   2   0   2   1   1   0   0   2   0   1   1   1   2   1   1   1   2   2   0   1   1   1   1   1   1   1   2   1   1   2   1   0   1   0   1   0   0   0   1   1   2   2   1   1   1   0   1   2   2   1   1   1   0   0   1   0   0   1   1   2   1   1   0   1   0   0   0   0   1   1   0   2   1   1   0   1   2   1   0   1   2   1   0   2   1   1   2   1   1   1   0   1   1   1   1   1   2   2   1   2
 MK-1-4                 1   2   2   2   0   0   2   1   0   1   1   1   0   2   2   1   1   1   2   1   0   1   1   1   1   1   1   1   0   1   2   1   1   2   0   0   1   0   1   1   1   1   2   1   2   1   1   1   0   1   2   0   1   1   1   1   1   1   1   1   0   0   0   2   1   2   1   1   1   1   2   1   0   1   0   1   2   0   2   1   1   0   2   2   0   0   2   1   0   2   2   2   1   0   0   2   1   1   1   1   2   0   2   1   1   0   2   2   0   1   1   2   1   1   1   1   2   2   0   1   1   1   1   1   1   1   2   1   1   2   0   0   1   0   1   0   0   0   1   1   2   2   1   1   1   0   2   2   2   1   1   1   0   0   1   1   1   1   1   2   1   1   0   1   0   0   0   0   1   1   0   2   1   1   0   1   2   1   0   1   2   1   0   2   1   0   2   1   1   1   0   1   1   1   1   1   2   1   0   2
 MK-1-5                 1   2   2   2   0   0   2   1   1   1   1   1   0   1   2   1   1   1   2   1   0   1   1   1   1   1   1   0   0   1   1   1   1   2   0   0   1   0   0   1   1   1   2   1   2   2   1   0   1   1   2   1   1   1   1   1   1   1   1   1   0   0   0   2   1   2   1   1   1   0   1   1   0   1   0   1   2   0   2   1   1   0   1   2   0   0   2   1   0   1   2   2   1   0   0   2   1   1   1   1   2   0   2   1   1   0   2   2   0   2   1   2   2   1   1   1   1   2   1   1   1   1   1   1   1   1   2   2   0   1   0   1   1   0   1   0   0   0   0   1   2   2   1   1   1   0   2   2   2   1   1   0   0   0   1   1   1   1   1   2   1   1   0   1   0   0   0   0   2   1   1   2   1   1   0   1   2   1   0   1   2   1   1   2   1   0   2   1   1   0   1   1   0   1   1   1   2   1   0   2
 MK-1-6                 1   2   2   2   1   0   1   1   1   0   1   1   1   1   2   1   2   1   2   1   0   1   1   2   1   1   1   0   0   1   0   1   1   2   0   0   0   0   0   1   1   1   2   1   2   2   1   0   1   1   1   1   1   1   1   1   1   1   1   1   0   0   1   2   1   1   0   1   0   0   1   1   0   0   1   1   2   0   2   1   1   0   0   2   0   0   2   1   0   1   2   2   1   0   0   2   1   1   1   1   2   0   1   1   1   0   2   2   0   2   1   2   2   1   1   1   1   2   1   1   1   1   1   1   1   1   2   2   0   1   0   1   2   0   1   0   0   1   1   1   2   2   1   1   1   1   2   2   1   1   2   0   0   0   1   1   1   1   1   2   1   2   1   1   0   0   0   0   2   1   2   2   1   1   0   1   2   1   0   1   2   1   1   2   0   0   2   1   1   0   2   1   0   1   1   1   2   1   1   2
 MK-1-7                 0   2   1   2   2   1   1   1   1   0   0   1   1   1   2   1   2   1   2   1   0   1   1   1   0   1   1   0   0   1   1   1   1   2   0   0   0   0   1   1   2   1   2   1   2   2   1   0   1   0   1   1   0   1   2   1   1   1   1   1   0   0   1   2   1   0   0   1   1   0   1   1   0   0   2   1   2   0   2   1   1   1   1   1   0   1   2   1   0   1   2   2   1   1   0   2   1   1   1   1   2   0   2   0   1   0   2   2   0   2   1   1   2   1   1   1   2   2   1   1   1   1   1   1   1   1   2   2   0   1   1   0   1   1   1   0   0   1   1   1   2   2   1   1   0   1   2   2   1   1   2   0   0   0   1   0   2   1   2   2   1   2   2   0   0   1   0   0   2   0   2   2   1   1   0   2   2   1   0   1   2   1   1   2   0   0   1   1   1   1   2   1   0   0   1   1   2   1   1   1
 MK-1-8                 0   2   1   2   1   1   1   0   2   0   1   1   1   1   1   1   2   1   1   1   0   1   1   1   0   1   1   0   0   1   1   1   1   2   0   1   1   0   1   1   2   1   1   1   2   2   1   1   1   0   1   0   0   1   2   1   1   1   1   0   0   1   1   2   1   0   0   1   1   0   0   1   0   0   2   1   1   0   2   1   1   1   0   1   0   1   2   2   0   0   1   2   1   1   1   2   1   0   1   1   1   0   2   0   1   0   2   2   0   2   1   1   1   1   0   1   2   2   0   1   1   1   1   1   1   1   2   1   0   1   0   0   0   1   1   0   0   1   1   0   1   2   1   1   0   1   2   2   1   0   2   1   0   0   1   0   2   1   2   2   1   2   2   0   0   1   0   0   2   0   2   2   1   1   0   2   2   1   0   1   2   1   1   2   0   0   1   0   1   1   2   0   0   0   0   1   1   1   1   2
 MK-1-9                 0   2   0   2   2   1   1   0   2   0   1   1   1   1   0   0   2   2   1   1   0   1   0   1   1   2   1   0   0   1   1   1   0   2   1   1   1   0   1   1   2   1   1   1   2   2   1   1   1   1   1   0   0   1   2   2   1   1   1   0   0   1   1   2   1   0   0   1   2   0   1   1   1   0   2   1   1   0   2   1   1   1   0   0   0   1   2   2   0   1   1   2   1   1   1   1   1   0   1   1   2   1   2   0   1   1   2   2   0   2   1   2   1   1   1   2   2   2   0   1   1   1   1   1   0   0   2   1   0   1   0   0   1   1   1   0   0   1   1   0   1   2   1   1   0   1   2   2   0   1   2   1   0   1   1   0   2   2   2   2   2   2   2   0   0   1   0   0   2   0   2   1   1   1   0   2   2   2   0   1   2   1   1   1   0   0   1   0   1   0   2   0   0   0   0   0   1   1   1   2
 MK-1-10                1   2   1   1   2   1   1   0   2   1   2   1   1   1   0   0   1   1   2   1   1   1   0   0   1   2   1   0   1   1   1   1   1   2   1   2   1   0   1   1   2   1   1   0   1   2   1   1   1   1   1   1   0   1   2   2   1   1   1   0   0   1   1   2   1   1   0   2   2   0   1   0   1   0   1   1   1   0   2   0   1   1   0   1   0   1   1   2   0   1   1   2   1   1   1   1   1   1   1   1   2   1   2   0   1   0   2   2   1   2   1   1   1   0   1   2   2   2   0   1   1   0   1   1   0   0   2   1   0   1   1   0   1   1   1   0   1   1   1   0   1   2   1   1   0   1   2   1   0   1   2   1   1   1   0   1   2   2   2   2   2   2   2   0   0   1   0   0   2   1   2   1   1   0   0   1   2   2   0   2   1   1   1   1   0   0   1   0   1   0   2   0   0   0   1   0   0   1   1   2
 MK-1-11                2   2   1   1   2   1   1   0   2   1   2   2   0   1   1   0   1   1   2   1   1   2   0   0   1   2   1   0   1   1   1   2   1   2   1   1   1   0   1   1   2   1   1   0   1   2   0   0   1   1   1   1   0   1   2   2   1   1   0   0   1   1   1   2   1   1   1   2   1   0   1   0   2   1   1   1   1   0   1   0   1   1   1   0   1   1   1   1   0   1   1   2   1   1   1   1   1   1   1   1   2   0   1   0   1   0   2   2   1   2   1   1   1   1   0   2   2   2   0   1   1   2   1   1   0   0   2   1   0   0   2   0   1   1   1   0   0   1   1   0   1   2   1   1   1   1   2   1   0   1   2   1   1   0   0   1   2   2   2   2   2   2   2   0   0   1   0   1   2   1   1   1   1   0   0   1   2   2   1   2   1   1   1   1   0   0   1   0   1   0   2   0   1   0   1   0   0   1   1   1
 MK-1-12                1   2   1   1   1   1   1   0   2   1   2   2   0   1   1   0   1   1   2   1   1   2   0   0   1   2   1   0   1   1   1   2   2   2   1   1   1   0   1   1   2   1   1   1   2   2   0   2   2   1   1   1   1   1   1   1   1   1   0   0   1   1   1   2   1   1   1   2   1   0   0   0   1   1   2   1   1   0   1   0   0   0   2   0   1   1   1   1   0   1   1   2   1   1   1   1   1   1   1   1   2   1   1   0   1   0   2   2   1   2   1   1   1   1   0   2   2   2   0   1   1   1   0   1   1   0   2   1   1   1   2   0   1   1   1   0   0   1   1   0   1   2   1   1   1   1   2   1   0   1   2   1   1   0   0   1   2   2   1   2   2   1   2   1   0   1   0   1   2   1   1   0   1   0   0   1   2   2   1   2   1   1   1   2   0   0   1   0   1   0   2   1   1   1   1   0   0   1   1   1
 MK-1-13                0   2   1   1   1   1   1   1   2   1   2   2   0   1   1   0   0   1   2   0   1   2   0   1   1   2   1   0   1   1   1   2   2   2   1   1   1   0   1   1   2   1   1   1   2   2   0   2   2   1   1   1   1   1   1   0   1   1   0   0   1   1   1   1   1   1   1   1   1   0   0   1   1   1   2   1   1   0   1   0   0   0   2   0   1   1   1   1   0   1   1   2   1   1   1   1   1   1   1   1   2   1   1   0   1   0   2   2   1   2   2   1   1   1   0   1   2   2   1   1   1   1   0   1   1   0   2   1   1   1   2   0   1   1   2   1   0   1   1   0   1   2   1   1   1   1   2   1   0   1   1   1   1   0   0   1   2   2   1   2   1   1   2   1   0   1   1   1   1   1   2   0   2   0   0   1   2   2   0   1   1   1   1   2   1   0   1   0   2   0   1   1   0   1   2   0   0   1   1   2
 MK-1-14                1   2   1   1   1   1   1   1   2   1   2   2   0   1   0   1   0   1   2   0   1   2   0   1   1   2   0   1   1   1   2   2   2   2   1   1   1   0   1   2   2   1   2   1   2   2   0   2   2   1   1   0   1   1   1   0   1   1   1   1   1   1   1   1   1   1   1   1   1   0   0   0   1   1   2   1   1   0   1   1   0   0   2   0   2   1   1   1   0   1   1   2   1   1   1   0   1   1   1   1   2   1   1   0   0   1   2   2   1   2   2   1   2   1   0   1   2   2   1   2   1   1   0   1   1   0   1   0   1   1   2   0   1   1   2   0   0   1   1   0   1   2   1   1   1   1   2   1   1   1   1   1   1   0   0   1   2   2   1   2   1   0   1   1   0   1   1   1   1   2   2   0   2   0   0   2   2   1   0   1   1   1   1   2   1   1   1   1   2   0   1   1   0   2   1   0   0   1   1   2
 MK-1-15                1   2   2   1   1   1   1   1   2   1   2   2   0   1   0   0   1   1   2   0   1   2   0   1   1   2   0   1   1   1   2   2   2   2   1   1   1   1   1   2   2   1   2   1   2   1   0   1   2   1   1   0   0   2   1   0   1   2   1   1   1   1   1   1   1   1   1   1   1   0   1   0   1   1   1   1   2   0   1   1   0   0   2   2   2   0   0   1   1   1   1   2   1   1   1   0   0   1   0   1   2   2   1   1   0   1   2   2   1   2   2   1   2   1   0   1   2   2   1   2   1   1   0   0   1   0   0   1   2   2   1   0   1   1   2   0   0   1   1   0   1   2   0   1   1   1   2   1   1   1   1   2   1   0   0   1   1   1   1   2   1   1   1   2   0   1   1   0   0   2   1   0   2   0   1   2   2   2   0   1   1   1   1   1   1   1   1   1   2   0   0   0   0   2   1   0   0   1   1   2
 MK-1-16                1   2   2   1   1   1   1   1   2   1   0   2   0   1   0   0   2   1   2   0   2   1   0   1   1   2   1   0   1   1   2   2   2   2   1   1   1   1   1   2   2   1   2   1   1   0   0   0   2   1   1   0   0   2   1   0   1   1   1   1   1   1   1   1   1   1   1   1   1   0   1   0   1   2   1   1   2   0   1   1   1   0   1   2   2   1   0   1   1   2   1   2   1   1   1   0   0   1   0   1   2   2   2   1   1   1   2   2   1   2   2   1   2   1   0   1   2   2   1   2   1   1   1   0   1   0   1   1   2   2   2   0   1   1   1   0   0   1   1   1   1   2   0   1   1   1   1   1   2   1   1   2   1   0   1   0   2   1   1   1   1   1   1   1   0   1   1   0   0   2   1   0   1   0   1   1   2   2   0   0   1   1   1   1   1   1   1   1   1   1   1   1   0   1   1   0   0   1   1   2
 MK-2-1                 1   0   1   1   1   0   1   1   2   1   2   1   0   0   1   0   1   1   2   0   1   0   1   0   1   1   1   2   1   1   2   2   1   1   1   0   1   2   2   1   0   2   0   1   2   0   1   0   1   1   2   2   1   2   0   0   1   1   0   1   1   1   1   2   1   1   2   1   1   1   2   0   1   1   1   2   2   2   1   0   1   0   2   1   0   0   1   0   2   0   1   1   1   1   1   0   1   2   1   1   1   1   2   2   1   1   2   0   1   2   1   0   1   1   0   1   2   0   1   1   1   0   1   1   1   1   2   2   2   1   2   0   2   1   1   1   2   2   1   2   1   1   2   2   2   1   2   1   1   1   1   2   1   2   1   1   1   2   1   1   1   0   2   1   2   1   1   0   0   2   1   2   1   0   1   2   2   1   1   0   1   2   1   2   1   1   0   0   2   1   1   1   1   2   0   0   2   0   0   0
 MK-2-2                 1   0   1   1   1   0   2   1   2   1   2   1   1   1   1   1   2   1   2   0   1   0   2   0   1   2   1   2   1   1   2   1   0   1   1   0   1   2   2   1   1   1   0   0   2   0   1   0   1   1   2   2   2   2   0   0   2   1   0   2   1   1   1   2   1   1   2   0   1   1   2   0   0   1   1   2   2   2   1   1   1   0   2   1   0   0   1   0   2   0   1   1   1   1   1   0   2   2   0   1   1   1   2   2   0   1   2   0   1   2   1   0   1   1   2   1   1   0   1   1   1   0   1   1   1   1   2   1   2   1   2   1   2   1   0   1   2   2   1   2   1   1   2   2   2   1   2   1   1   1   1   2   1   2   2   1   1   2   1   1   1   0   2   1   2   1   1   0   0   2   0   1   1   0   1   2   1   1   1   0   1   2   1   2   2   1   0   0   2   1   1   1   1   2   0   0   2   1   0   1
 MK-2-3                 0   0   1   1   1   1   2   1   2   1   2   1   1   1   1   1   1   1   2   0   1   1   2   0   1   2   1   1   1   1   2   2   0   1   1   0   1   2   2   1   1   0   0   0   1   0   1   0   1   1   2   2   1   2   0   0   2   1   0   2   1   1   0   2   1   0   2   0   1   1   2   2   0   0   1   2   2   2   1   1   1   1   2   1   0   1   1   0   2   0   1   1   1   1   1   1   2   1   1   0   1   1   2   2   0   1   2   0   1   2   1   0   1   1   2   1   1   0   1   1   1   1   1   1   1   1   2   1   2   0   2   1   2   1   0   1   2   2   1   1   0   2   2   2   2   1   2   1   1   1   1   2   1   2   1   1   0   1   1   1   1   0   1   1   2   1   1   0   0   2   0   1   1   0   1   2   1   1   1   1   1   2   1   2   2   1   0   0   2   1   2   1   1   2   0   0   2   1   0   2
 MK-2-4                 0   0   1   1   0   1   2   1   2   1   2   1   2   1   1   2   1   1   2   0   1   2   2   0   1   2   1   1   1   1   2   2   2   1   1   0   1   2   2   1   1   0   0   0   1   0   1   0   1   1   2   2   1   2   0   0   2   1   0   2   2   1   0   2   1   1   2   0   1   1   1   2   0   0   1   1   2   2   1   2   1   1   2   1   1   1   1   0   1   0   1   1   1   1   1   2   2   1   2   1   1   0   2   2   1   1   2   0   1   2   1   0   1   1   2   1   1   0   1   1   1   1   1   1   1   1   2   1   2   0   2   0   2   1   0   1   2   2   1   1   0   2   2   2   1   1   2   2   1   1   1   2   1   1   1   1   0   1   2   1   1   1   1   1   1   1   0   0   0   2   0   2   1   1   0   2   2   1   2   2   1   2   1   2   1   0   0   0   1   1   2   1   1   2   0   1   1   1   0   2
 MK-2-5                 0   0   1   1   1   1   1   1   1   1   1   1   1   1   1   2   0   1   2   0   1   2   2   0   0   2   1   0   1   1   2   2   2   1   1   0   1   2   2   1   1   1   1   0   1   1   0   0   1   1   2   1   1   2   0   0   2   0   0   2   2   1   1   2   1   1   2   0   1   1   1   1   0   0   1   1   2   2   1   2   1   1   2   1   1   1   1   0   1   0   1   1   1   1   1   2   2   1   1   1   1   0   1   2   1   2   2   0   1   1   1   0   1   1   2   1   1   0   1   1   1   2   1   1   1   1   2   1   2   0   2   0   2   1   0   1   2   2   1   1   0   2   2   2   1   1   2   2   1   1   1   2   2   0   1   1   0   1   2   1   1   1   1   1   1   1   0   0   0   2   0   2   1   1   0   2   2   1   2   2   1   1   1   2   1   0   0   0   1   1   2   0   1   2   0   1   1   1   0   2
 MK-2-6                 1   1   1   1   1   1   1   1   1   1   1   1   1   1   1   2   0   1   2   0   1   1   2   0   0   2   0   0   1   1   2   2   2   1   1   0   1   2   2   1   1   1   2   0   1   1   0   0   1   1   2   1   2   2   0   0   2   0   0   2   2   1   1   2   1   2   1   0   1   1   1   1   0   0   1   1   2   2   1   2   0   0   2   1   1   1   1   0   1   0   1   1   1   1   1   2   2   1   1   1   1   0   0   2   1   2   2   0   1   2   1   0   1   1   2   2   0   0   1   1   0   2   1   1   1   1   1   1   2   1   2   1   2   1   0   1   2   2   1   0   0   2   1   2   1   2   2   2   1   1   1   2   2   0   1   1   0   1   2   1   1   1   2   2   1   2   1   0   1   2   0   2   1   1   0   2   2   0   1   2   1   1   1   1   1   1   1   0   1   1   2   0   1   2   0   1   0   1   0   2
 MK-2-7                 1   1   1   1   1   2   1   2   1   1   1   0   1   1   0   2   0   0   2   0   1   1   2   0   0   2   0   0   0   1   2   1   2   1   2   0   1   2   1   1   1   2   2   0   1   1   0   0   1   1   2   1   1   1   0   0   2   1   1   2   2   1   1   2   1   1   1   0   1   1   1   1   1   1   1   0   2   2   1   2   0   0   2   1   0   0   1   0   1   0   1   0   1   1   1   2   1   1   1   2   1   0   1   2   1   2   1   0   1   1   1   0   1   1   2   2   0   0   1   1   1   2   0   1   1   1   1   0   2   0   2   1   2   1   0   1   2   2   1   0   0   1   0   2   2   2   2   2   2   1   1   2   2   0   0   1   0   1   1   1   1   1   2   2   2   2   1   0   2   2   1   2   0   1   1   2   2   0   1   2   1   1   1   1   1   2   1   0   1   1   2   1   1   2   0   2   0   0   0   2
 MK-2-8                 2   1   1   1   1   2   1   2   1   1   2   0   2   1   0   2   0   0   2   1   1   1   2   0   0   1   0   0   1   2   1   1   2   0   2   0   2   2   1   1   1   2   2   1   1   1   0   0   1   1   2   2   0   1   0   1   2   1   1   2   2   1   1   1   1   2   1   0   1   1   1   1   1   1   1   1   2   2   0   2   0   0   2   1   0   0   1   0   0   0   2   0   1   1   1   2   1   1   1   2   1   1   2   2   1   2   1   0   0   2   1   0   1   1   1   2   0   0   1   1   1   2   0   1   1   1   1   0   2   0   2   1   2   1   1   1   2   1   1   0   0   1   0   2   2   2   2   2   2   1   2   2   2   0   1   1   0   1   1   1   1   1   2   2   2   2   0   0   2   2   1   2   0   1   1   2   2   0   2   2   1   1   2   1   1   2   1   1   0   1   2   1   1   2   0   2   0   0   0   0
 MK-2-9                 2   1   0   1   1   2   1   2   1   1   2   2   2   1   0   2   0   0   1   1   1   1   2   0   0   1   1   0   1   2   1   1   1   1   2   0   2   2   2   2   1   2   1   1   0   1   0   0   1   1   2   2   1   1   0   1   2   1   2   2   2   1   1   1   2   2   1   0   1   0   1   1   1   1   0   1   2   1   0   2   0   0   2   1   1   0   2   0   0   0   2   0   1   1   1   2   1   1   1   1   1   1   2   2   1   2   1   0   0   1   1   0   2   1   1   2   0   1   1   1   1   2   0   1   1   1   0   0   2   0   1   1   1   1   1   1   2   1   2   1   1   1   0   1   2   2   2   2   2   1   2   2   2   1   1   1   1   1   1   1   1   0   2   1   2   0   0   0   2   2   1   2   0   2   0   2   2   0   1   2   1   1   2   1   1   1   1   1   0   1   2   1   2   2   0   0   0   1   0   0
 MK-2-10                1   1   0   1   1   2   2   1   1   0   2   2   2   1   1   2   0   0   1   1   1   1   2   1   0   1   1   0   1   2   1   1   1   1   2   0   2   2   2   2   1   2   1   1   0   1   0   0   1   1   2   2   1   1   1   1   1   2   2   2   2   1   1   0   2   1   1   0   1   0   1   1   1   1   0   1   2   2   0   2   0   1   2   2   1   0   2   0   0   0   2   0   1   1   1   1   1   1   1   1   2   1   2   2   1   1   1   0   1   1   1   0   2   1   1   2   0   1   0   2   1   1   1   1   2   1   0   0   1   0   1   1   1   1   1   1   2   1   2   1   1   1   0   1   2   2   2   1   2   1   2   2   2   1   1   1   1   2   2   1   1   0   2   2   2   0   0   0   2   2   1   2   1   2   1   2   2   0   1   2   1   1   2   1   1   0   1   1   0   1   2   1   2   2   1   1   0   0   0   0
 MK-2-11                1   1   0   1   1   2   2   1   1   0   2   2   2   1   1   2   0   0   1   1   1   1   2   1   0   1   0   1   1   2   2   2   1   1   2   0   2   1   2   2   1   1   1   1   1   1   0   0   1   1   2   1   1   1   1   1   1   2   2   1   2   0   1   0   2   1   1   1   1   1   1   1   1   2   0   1   2   2   0   2   0   1   2   2   1   0   1   0   0   0   1   0   1   1   0   1   1   0   1   1   1   1   1   2   1   1   1   0   1   1   1   0   2   2   1   2   0   1   0   2   1   1   0   1   2   2   0   1   1   0   2   0   1   1   1   2   2   1   1   1   1   1   1   1   2   1   2   1   2   1   2   2   2   1   1   1   1   2   2   0   2   0   2   1   2   0   0   1   2   2   1   2   1   2   1   2   2   0   0   2   1   2   2   1   2   0   1   1   0   1   2   1   2   2   1   1   1   0   0   0
 MK-2-12                1   1   0   0   0   2   2   0   0   0   2   1   1   1   1   1   0   0   0   1   1   2   2   1   0   0   0   1   1   2   2   2   1   1   2   0   2   1   2   2   1   1   1   1   1   2   0   1   1   1   2   1   1   1   2   1   1   2   2   2   2   0   1   0   2   1   1   1   1   1   0   1   1   2   0   1   2   2   0   2   0   1   2   1   1   0   0   0   1   0   2   1   1   1   0   1   1   0   1   1   1   1   1   1   1   1   0   0   0   1   1   0   1   1   1   2   1   1   0   2   0   1   0   1   2   2   0   1   1   0   2   0   1   1   1   2   0   1   1   1   2   1   1   1   2   1   2   1   2   1   2   1   2   1   2   1   1   2   2   0   2   0   2   1   1   0   0   1   2   2   1   2   1   2   1   2   2   0   0   2   1   1   1   1   2   0   0   2   1   1   2   1   2   2   1   0   1   1   1   0
 MK-2-13                2   1   0   0   1   2   2   1   0   1   2   1   1   1   1   1   0   0   0   1   1   2   1   2   1   0   1   1   1   2   1   2   1   2   2   0   2   1   2   2   1   1   1   1   2   2   0   1   1   1   1   1   1   1   2   0   1   2   2   2   2   0   1   0   2   2   1   1   1   1   0   1   1   2   0   1   2   1   0   2   0   0   2   0   1   0   0   0   1   0   2   1   1   1   0   1   1   0   1   1   1   1   1   1   2   0   1   0   0   1   1   0   1   1   1   2   1   1   0   2   0   1   0   1   2   1   1   1   1   1   2   1   1   1   1   2   0   1   1   0   1   1   1   1   2   1   2   1   2   1   1   1   2   1   2   1   1   2   2   0   2   1   2   1   1   0   0   1   2   2   1   1   1   2   1   2   2   0   0   2   2   0   1   1   2   0   0   2   1   1   2   1   2   2   1   0   1   2   2   0
 MK-2-14                2   1   0   0   1   2   1   1   0   1   2   1   2   1   1   1   0   0   1   2   1   2   1   2   1   0   1   0   1   1   2   2   1   2   1   0   2   1   1   2   1   1   0   0   2   2   0   0   1   1   1   2   1   1   2   0   1   2   2   1   1   0   1   0   2   2   1   2   1   1   0   1   1   2   0   1   2   1   0   2   0   0   2   0   0   1   0   0   1   1   2   1   1   1   0   1   1   0   1   1   1   1   1   1   2   1   0   0   0   1   1   0   1   1   1   2   1   1   0   2   0   1   0   1   2   1   0   1   1   0   2   2   1   2   0   2   1   1   1   0   1   1   1   1   2   1   2   1   2   1   1   0   2   1   1   1   1   2   2   0   2   1   2   1   1   0   1   1   2   2   1   1   2   2   2   1   2   0   1   2   2   0   1   1   2   0   0   1   1   1   2   1   2   1   2   0   1   2   2   0
 MK-2-15                2   1   0   0   1   2   2   1   0   1   2   0   2   1   0   1   0   0   1   2   1   1   1   2   1   1   1   1   1   1   2   2   1   2   1   0   2   1   1   2   0   1   0   0   2   2   0   0   2   2   1   1   1   1   1   0   1   1   2   1   1   0   1   0   2   2   1   2   1   1   0   1   1   2   0   1   2   1   0   2   0   0   2   0   0   1   0   0   1   2   2   1   1   1   0   1   1   0   1   1   1   1   1   1   2   1   0   0   0   2   1   0   1   1   0   2   1   1   0   2   0   1   1   1   2   0   0   1   1   0   1   1   0   2   0   2   2   1   1   0   1   0   1   1   2   1   2   2   2   1   0   0   2   1   1   1   1   2   1   0   2   1   2   1   1   0   1   1   1   2   2   1   2   2   1   1   2   0   1   2   2   0   1   1   1   0   0   1   1   1   2   1   2   1   2   0   1   1   2   0
 MK-2-16                2   1   0   0   1   2   2   1   0   1   2   0   2   1   0   0   0   0   2   2   1   1   1   2   1   1   1   1   2   2   2   2   2   2   2   0   2   1   1   2   0   0   0   0   2   2   1   0   1   2   1   1   1   1   1   1   1   1   2   1   1   1   1   0   2   1   1   2   1   1   0   1   1   2   0   1   2   2   0   2   0   0   2   0   0   1   0   0   0   2   2   1   1   1   0   0   1   0   1   1   1   1   1   2   2   1   0   0   1   2   1   0   1   1   0   1   1   1   0   2   1   1   0   1   2   0   1   1   1   0   1   1   1   1   0   2   1   2   1   0   1   0   1   1   2   1   2   2   2   1   2   0   2   1   1   0   2   1   1   0   2   1   2   1   1   0   2   1   1   2   2   1   2   2   1   1   2   0   2   2   2   0   1   1   0   0   0   2   1   1   2   1   2   1   2   0   1   2   2   0
 MK-3-1                 1   1   1   1   2   1   0   0   1   2   1   2   1   0   1   1   1   0   2   1   2   0   2   1   1   1   1   0   2   2   1   1   2   1   1   0   1   0   1   0   1   1   1   2   2   1   1   0   1   2   2   0   2   2   2   1   1   0   1   1   0   1   2   2   1   1   0   2   2   1   2   1   0   1   0   1   1   1   2   0   1   1   1   2   1   1   1   2   1   2   1   0   1   1   2   1   1   1   1   2   2   1   1   1   1   2   0   1   1   1   0   1   0   1   1   0   0   2   1   1   1   2   0   1   0   1   2   0   0   1   1   2   0   2   1   0   1   1   1   0   1   2   0   0   0   1   1   1   0   2   2   2   1   1   1   0   2   1   0   1   0   1   2   1   2   1   0   0   1   0   1   1   1   1   1   0   0   2   1   0   0   1   1   1   1   0   1   0   2   2   1   1   0   2   2   1   0   2   1   0
 MK-3-2                 1   2   1   1   2   2   0   0   1   2   1   2   1   0   1   1   1   0   2   1   2   0   2   1   2   0   0   0   2   2   1   0   2   1   1   0   1   0   1   1   1   1   0   2   2   2   1   0   1   2   2   1   2   2   2   1   0   0   1   1   0   2   2   1   1   2   0   2   2   1   1   1   0   1   0   1   1   1   2   0   1   1   1   2   1   1   1   1   1   2   1   0   1   1   2   1   1   2   2   1   2   1   1   1   1   2   0   1   1   1   0   2   0   2   1   2   0   2   1   1   2   2   0   1   0   1   2   1   1   1   1   2   0   2   1   1   1   1   1   1   1   2   0   0   0   1   1   1   0   2   2   2   1   1   1   0   2   1   0   1   1   1   2   0   2   1   0   0   1   0   1   1   1   1   1   0   0   1   1   0   0   1   1   1   1   0   1   0   2   2   1   1   0   2   2   1   1   1   1   1
 MK-3-3                 1   1   1   1   2   2   0   0   1   2   1   2   1   0   1   1   1   0   2   1   2   1   1   1   2   1   0   0   1   1   1   0   2   1   1   0   1   0   1   1   1   1   0   2   2   2   1   0   1   2   2   1   2   2   1   1   0   0   1   1   0   2   2   1   1   1   0   2   2   0   1   1   1   1   0   1   1   1   2   0   1   1   1   1   1   1   1   1   1   1   1   0   2   0   2   1   2   1   2   1   1   0   1   1   1   2   0   1   1   1   0   2   0   2   1   2   0   2   2   1   1   2   1   1   0   1   2   1   1   2   1   2   0   2   1   1   2   1   1   1   1   1   1   1   0   2   1   1   0   2   2   2   1   1   1   0   2   2   0   0   1   1   2   1   2   1   0   0   1   2   1   1   2   1   1   0   0   0   0   1   0   1   0   1   1   0   1   0   2   2   2   1   0   2   2   1   1   1   1   1
 MK-3-4                 0   1   2   1   2   2   0   0   1   2   1   2   1   0   1   2   1   0   1   0   2   1   1   1   2   1   0   0   1   1   2   1   2   1   1   0   1   0   0   1   1   1   1   1   2   2   1   0   1   2   2   1   2   2   0   1   0   0   1   1   1   2   2   1   1   1   0   2   2   0   1   1   1   0   0   1   1   1   2   0   1   1   1   1   1   1   1   1   1   2   1   0   2   0   2   1   2   1   2   1   1   1   2   1   1   2   0   1   1   1   1   2   0   2   1   2   0   0   2   1   1   2   1   1   0   1   2   1   2   2   1   2   0   2   1   1   2   1   1   1   0   2   2   1   0   1   0   1   0   2   2   2   1   1   1   0   2   2   0   0   1   1   2   1   2   1   1   0   1   2   1   1   2   1   1   1   0   0   0   1   0   1   0   1   1   0   1   1   2   2   2   1   0   2   2   1   1   1   1   1
 MK-3-5                 0   1   2   1   2   2   0   0   1   2   1   2   2   0   2   2   1   0   1   0   2   1   2   1   2   1   1   1   1   1   2   2   2   1   1   0   1   1   0   0   1   1   1   1   2   2   1   0   1   1   2   1   2   2   0   1   0   0   1   2   1   2   2   1   1   1   0   1   2   0   1   0   1   0   0   2   1   1   1   0   1   1   1   0   1   2   1   1   0   2   1   0   2   0   2   1   1   1   2   0   1   0   2   1   1   1   0   0   1   1   1   2   0   2   2   2   0   1   2   1   1   2   1   1   0   1   2   1   1   2   1   2   0   2   1   1   2   1   1   1   0   2   2   1   1   1   0   0   0   2   2   2   1   1   1   0   2   2   0   0   1   1   2   1   2   1   1   1   1   2   1   1   1   1   0   1   0   0   0   2   0   1   0   1   1   1   1   1   2   2   2   0   0   2   2   1   1   2   1   1
 MK-3-6                 0   1   2   0   2   2   0   1   1   2   1   2   2   1   2   2   1   1   1   0   2   1   2   1   2   0   1   1   0   1   2   2   2   1   1   0   1   1   0   0   2   1   1   1   2   2   1   0   1   1   2   1   1   2   0   1   0   0   1   2   1   2   1   1   1   1   0   1   2   0   1   1   1   0   0   2   1   1   1   1   1   1   1   0   1   2   1   0   0   2   1   0   2   1   2   1   0   0   2   0   1   0   2   1   1   2   1   0   2   1   1   2   0   2   1   2   0   1   2   1   1   2   1   1   1   1   1   0   1   2   1   2   0   2   1   1   2   1   1   2   0   2   2   1   1   1   0   0   0   2   2   2   1   1   1   0   2   2   0   0   1   1   2   1   2   1   2   0   1   2   1   1   1   0   0   2   0   0   0   2   0   1   0   1   1   1   1   1   1   2   2   0   0   2   2   1   2   2   1   2
 MK-3-7                 0   1   1   0   2   2   0   1   1   1   1   2   2   1   2   2   1   1   1   0   2   0   2   2   2   0   1   1   0   1   2   2   2   1   1   0   1   1   0   0   2   0   1   1   2   2   1   0   1   1   2   1   1   2   0   1   0   0   1   2   1   1   1   1   1   1   0   1   1   0   1   0   1   0   1   2   1   1   1   2   1   1   2   0   1   2   1   0   0   2   1   1   2   0   1   1   0   0   1   1   1   0   2   1   1   2   1   0   2   0   1   2   0   1   0   2   0   1   2   1   1   2   1   1   1   2   1   0   1   2   1   2   1   2   1   1   2   1   1   2   0   2   1   1   1   1   0   1   0   2   2   2   1   1   1   0   2   2   0   0   1   1   2   0   2   0   2   1   1   1   0   1   0   1   0   2   0   0   0   2   0   1   0   1   1   1   0   1   1   2   2   0   0   2   0   1   2   2   1   2
 MK-3-8                 0   1   1   0   2   2   0   1   1   1   1   2   2   1   2   1   1   1   1   0   2   0   2   2   2   1   0   1   0   1   1   2   1   1   1   0   0   1   1   0   1   0   1   1   1   2   1   0   1   1   2   1   1   2   0   1   0   0   1   2   1   1   1   1   1   0   0   1   2   0   1   0   1   0   1   1   1   1   1   1   1   2   1   0   1   2   1   0   0   2   1   2   2   0   1   0   0   1   1   1   1   0   2   1   1   2   1   0   1   0   1   2   0   1   0   2   0   1   2   1   1   2   1   2   1   2   1   0   1   2   2   2   0   2   1   1   2   1   1   2   0   2   0   1   2   1   0   1   0   1   2   2   1   1   1   2   2   2   1   0   1   1   2   0   1   0   2   1   1   1   0   1   0   1   0   2   0   0   1   2   0   1   0   1   1   0   0   2   1   2   2   1   0   2   1   1   2   2   1   2
 MK-3-9                 1   1   1   0   2   2   0   1   1   1   2   2   2   1   2   0   2   1   2   0   1   0   2   2   2   1   1   1   0   1   1   1   1   1   1   0   1   1   1   1   1   0   1   0   1   2   1   0   0   1   1   1   1   2   0   1   0   0   1   2   1   1   1   1   1   0   0   1   1   0   1   0   1   0   1   1   1   1   1   1   1   2   1   1   1   2   1   0   0   2   1   2   2   0   1   0   0   1   1   1   1   0   1   1   1   2   1   0   1   0   1   2   0   1   0   2   0   1   2   1   1   2   0   2   1   2   1   1   0   2   1   2   0   2   1   1   2   1   1   1   1   2   0   1   2   1   0   1   0   1   2   1   1   2   0   2   2   2   1   0   1   1   1   1   1   0   2   1   1   1   0   1   0   1   0   2   0   0   1   2   0   2   0   1   1   0   0   2   1   2   2   1   0   2   2   0   2   2   1   2
 MK-3-10                1   1   1   0   2   1   0   1   0   2   2   2   2   1   2   0   2   1   1   0   1   1   2   2   1   1   0   1   0   1   2   2   1   1   1   0   1   1   1   1   1   0   1   0   2   1   1   1   0   1   1   1   1   1   0   0   0   0   1   2   1   1   1   1   1   0   0   2   1   1   1   0   0   0   1   1   1   1   1   0   1   1   1   1   1   2   1   1   0   2   1   2   1   0   1   0   0   1   1   1   1   0   1   1   1   2   1   1   1   0   2   2   0   1   0   2   0   1   1   1   1   2   1   1   1   2   1   0   0   2   2   2   0   2   0   1   2   1   2   1   1   2   0   1   1   1   0   1   0   1   1   1   1   2   0   2   2   1   1   0   1   1   0   1   1   0   2   1   1   1   0   1   1   2   0   2   0   0   1   1   0   2   1   1   1   0   0   2   0   1   2   1   0   2   2   0   2   1   1   1
 MK-3-11                1   1   1   0   2   1   0   2   0   1   2   2   2   1   2   1   1   0   1   0   2   1   2   1   1   0   0   1   1   2   2   2   1   1   1   0   2   1   1   0   1   0   1   1   2   1   1   1   0   1   1   1   1   1   0   0   0   0   1   2   1   1   1   1   1   0   0   2   0   1   1   0   0   0   1   1   1   1   1   0   1   1   1   1   1   2   2   1   0   2   2   1   1   0   1   0   0   1   1   1   1   1   1   1   0   2   1   1   1   0   2   2   0   1   0   2   0   1   0   1   1   0   1   1   0   2   1   0   0   2   2   2   1   2   1   1   2   1   2   1   1   2   0   1   2   1   0   1   0   1   1   1   1   2   0   2   2   1   1   0   1   1   0   1   2   0   2   1   1   1   0   1   1   2   0   2   0   0   1   1   0   2   1   2   1   0   0   2   0   1   2   1   0   2   2   0   2   1   1   1
 MK-3-12                1   1   1   2   2   1   1   2   1   1   2   2   2   1   2   1   1   0   2   0   2   1   2   1   1   0   0   1   1   2   1   2   1   1   0   0   1   1   1   0   0   0   1   1   1   0   1   1   0   0   1   2   1   1   0   0   0   0   1   1   1   0   1   1   1   1   0   1   1   1   1   0   1   0   1   1   1   1   0   0   2   2   1   1   1   2   1   1   0   2   2   0   1   0   1   0   0   1   1   1   1   1   1   1   0   1   1   1   1   0   1   2   0   1   0   2   0   1   0   1   1   0   0   1   0   2   1   0   0   2   2   2   2   2   1   1   2   1   1   1   1   2   0   1   2   1   0   1   0   1   1   1   1   2   0   2   2   1   1   0   1   1   0   1   2   1   2   1   1   1   0   1   1   2   1   2   0   0   1   1   0   2   1   2   1   0   0   1   1   1   2   1   0   2   2   0   2   1   1   1
 MK-3-13                1   0   1   2   2   2   1   1   0   1   2   2   2   1   2   1   1   0   2   0   1   1   2   1   1   0   0   0   1   2   1   2   1   1   0   0   1   1   1   0   0   1   1   1   1   0   1   1   0   0   1   2   1   1   1   1   0   0   1   1   1   0   1   0   1   1   0   2   1   1   1   1   1   0   1   1   1   1   0   0   2   2   1   1   1   2   1   0   0   2   2   0   1   0   1   1   0   1   0   0   1   1   1   1   0   2   1   2   2   0   1   2   0   1   0   2   0   2   1   1   1   0   1   1   0   2   1   0   0   2   2   2   2   2   1   2   2   0   1   1   1   2   0   1   2   1   0   1   0   2   1   1   2   1   1   1   2   1   1   0   1   1   0   1   2   1   2   1   1   1   0   0   0   2   1   2   0   0   1   1   0   2   1   2   2   0   1   2   1   2   2   1   1   2   2   0   2   1   0   1
 MK-3-14                1   0   1   2   2   1   1   1   1   1   1   1   2   1   2   1   1   0   2   0   1   1   2   2   0   0   0   0   1   2   1   2   1   2   0   0   1   1   1   0   0   1   1   1   1   0   1   0   0   0   1   2   1   2   1   1   1   0   1   1   1   1   1   0   2   1   0   2   1   1   1   1   1   1   1   1   1   1   0   0   2   2   1   1   2   2   1   0   0   2   2   0   1   0   0   1   1   1   0   0   1   0   1   1   0   1   1   2   2   0   1   2   0   1   0   2   0   2   1   1   1   0   1   1   0   1   1   0   1   2   2   1   2   2   1   2   2   0   1   1   1   2   1   1   2   1   0   1   0   1   1   2   2   1   1   1   2   0   1   1   1   1   0   1   2   1   2   1   1   1   0   0   0   2   1   2   2   1   1   1   0   2   1   2   2   0   1   2   2   2   2   0   1   2   2   0   2   1   0   1
 MK-3-15                1   0   1   2   2   1   1   1   1   1   0   1   1   1   2   0   1   0   2   1   1   0   2   2   0   0   0   0   1   2   1   2   1   2   1   0   1   0   1   0   0   1   1   2   1   0   1   0   0   0   1   1   1   2   1   1   1   0   0   1   1   1   1   1   2   1   0   2   1   1   1   1   1   1   1   0   1   2   0   0   2   2   2   1   2   2   0   0   0   2   2   0   1   1   1   1   1   1   0   0   1   0   1   1   0   1   1   2   2   0   1   1   0   1   0   2   0   2   1   1   1   1   0   0   0   1   1   1   1   2   2   2   2   2   1   1   2   0   1   1   1   2   1   1   2   0   0   1   0   1   2   2   2   0   1   1   2   0   1   1   1   1   1   1   2   0   2   1   1   2   0   1   0   1   1   2   1   1   1   1   0   2   1   2   2   0   1   2   2   2   0   0   2   2   1   1   1   1   1   1
 MK-3-16                1   0   2   2   2   1   2   2   1   2   0   1   1   1   2   0   1   0   2   1   1   0   2   2   0   0   0   0   1   2   1   2   1   1   1   0   1   0   1   0   0   1   0   1   1   0   1   0   1   0   1   1   1   2   1   1   0   0   0   1   1   1   1   1   2   1   0   2   1   2   1   1   1   1   1   0   1   2   0   0   2   2   2   1   1   2   0   1   0   2   2   0   1   1   1   1   1   1   1   0   1   1   1   1   0   1   1   2   2   1   0   1   0   1   0   2   1   2   1   1   1   0   0   0   0   1   1   1   1   1   1   2   2   2   1   1   2   0   1   1   1   1   0   1   2   0   1   1   0   1   2   1   1   0   1   1   2   0   1   1   1   1   1   1   1   0   2   1   1   2   0   1   1   2   2   1   1   1   1   1   1   2   2   2   2   0   1   2   2   2   0   1   1   2   1   1   1   1   1   1
 MK-4-1                 2   2   1   1   1   1   0   2   2   2   0   0   2   0   2   1   2   1   0   2   1   1   0   0   2   1   1   1   0   1   0   2   0   2   2   2   1   2   1   1   1   1   1   1   1   1   1   1   2   0   1   0   0   0   1   1   1   1   1   2   1   2   1   0   1   1   2   1   0   0   1   1   1   2   1   2   1   2   0   0   1   0   1   1   2   2   0   1   1   2   2   1   0   2   1   1   0   0   0   1   2   1   0   2   1   2   2   0   1   2   0   0   1   1   2   1   1   1   2   0   2   0   0   1   2   2   0   1   2   0   1   0   1   1   2   2   2   1   1   2   2   1   0   0   0   1   1   2   0   0   2   1   1   1   1   1   1   0   1   1   0   1   1   1   0   1   2   1   1   0   1   2   0   1   0   2   1   1   2   1   1   1   2   0   0   2   2   1   2   2   0   1   0   1   2   0   1   1   0   0
 MK-4-2                 2   2   1   1   1   1   0   2   2   2   0   1   2   0   2   1   2   0   1   2   0   1   0   0   2   1   1   1   0   0   1   2   0   2   2   2   1   2   1   1   1   1   1   1   1   1   1   1   2   0   0   0   0   0   0   1   1   1   1   1   1   2   1   0   1   1   2   1   0   0   1   1   0   2   1   2   1   2   0   0   1   2   1   1   2   1   1   1   2   1   2   1   0   1   1   1   1   0   0   0   2   1   0   2   1   2   2   0   1   2   0   1   0   1   2   2   2   0   1   0   2   1   0   1   2   2   0   1   2   0   1   0   2   0   2   1   1   1   1   2   2   1   1   0   0   1   1   1   0   1   2   1   1   0   2   1   1   0   2   1   1   1   1   0   1   1   2   1   1   1   1   1   0   1   0   2   1   0   1   1   1   2   2   0   0   2   2   2   2   1   1   1   0   1   2   0   1   1   0   1
 MK-4-3                 2   0   1   1   1   1   0   2   2   2   0   1   1   0   2   2   1   1   2   2   0   1   0   0   2   0   1   1   0   0   1   2   0   2   2   2   1   2   1   2   1   1   0   1   1   1   1   1   2   0   0   0   0   0   0   1   1   0   1   1   1   2   1   0   1   1   2   1   0   0   1   1   0   2   1   2   0   2   0   0   1   2   1   1   2   2   1   1   1   1   2   1   0   1   2   1   1   0   0   1   2   2   1   2   1   1   1   0   1   2   0   1   1   1   1   2   2   0   1   0   2   1   1   1   1   2   0   1   1   0   0   1   2   1   2   1   1   1   2   2   2   0   1   0   1   1   1   1   0   2   1   1   1   0   2   1   1   0   2   1   1   1   2   0   1   1   2   1   1   1   1   1   1   1   0   1   1   0   0   1   1   2   2   0   0   2   2   1   2   1   1   1   0   1   2   0   2   1   1   1
 MK-4-4                 1   0   1   1   1   2   1   2   2   2   0   1   1   0   2   2   1   1   1   2   1   1   1   1   2   1   1   1   1   0   1   2   0   2   2   2   1   2   1   1   1   1   1   1   1   1   1   1   2   0   0   0   0   0   1   1   1   0   1   1   1   2   1   0   1   1   2   2   0   0   0   1   0   2   1   2   0   2   0   0   1   2   2   2   2   2   1   1   1   1   2   1   0   1   2   0   0   0   0   1   2   2   1   1   1   1   1   0   1   2   0   1   1   1   1   1   2   0   1   0   2   1   1   1   1   2   1   1   1   0   0   1   2   1   1   1   0   1   2   2   2   0   1   0   1   1   1   1   0   2   1   1   1   0   2   1   1   0   2   1   1   1   2   0   1   1   2   1   1   1   1   1   2   1   0   1   1   0   0   1   2   2   1   0   0   1   2   1   2   0   1   1   0   1   1   0   2   1   1   1
 MK-4-5                 1   0   1   1   2   2   1   2   2   1   0   1   1   0   2   2   1   1   1   2   1   1   1   1   2   1   1   1   1   0   1   2   0   2   1   2   0   2   0   1   1   1   1   2   1   2   1   1   2   0   0   0   0   0   1   0   1   0   1   1   1   2   1   1   1   1   2   2   0   0   1   1   0   2   2   2   0   2   0   0   1   2   2   2   1   2   1   1   0   1   2   1   0   1   2   0   0   0   1   1   2   1   1   0   1   0   1   0   1   2   0   1   1   1   1   2   2   0   1   0   2   1   2   2   1   2   1   0   1   0   0   1   2   1   1   1   0   2   1   2   2   1   1   0   0   1   1   1   0   2   1   1   1   0   1   1   1   0   2   1   1   1   2   0   1   1   2   1   1   1   1   0   1   1   0   1   1   0   0   1   2   2   1   1   0   1   2   1   2   0   2   1   0   1   1   0   2   1   2   1
 MK-4-6                 1   0   1   2   2   2   1   1   2   1   0   1   1   1   1   2   1   1   1   2   1   0   1   1   2   1   1   0   0   0   1   0   0   2   1   2   0   2   0   0   1   1   1   2   1   2   1   1   1   0   0   0   0   0   0   0   1   0   1   1   1   2   1   0   1   1   2   2   0   1   1   1   0   2   2   2   0   1   0   0   1   2   2   2   2   0   1   1   0   1   2   1   0   1   1   0   0   0   1   1   2   1   1   0   0   0   1   0   1   1   0   1   1   1   1   2   2   1   1   0   2   1   2   2   1   2   1   0   1   0   1   1   2   1   2   1   0   2   1   2   2   1   1   1   0   1   1   2   0   2   1   0   1   0   1   0   2   0   2   1   1   1   1   1   1   1   2   1   1   1   1   1   1   2   0   1   1   1   0   2   2   2   1   1   1   2   2   1   2   0   2   1   0   1   1   0   2   1   2   1
 MK-4-7                 1   0   0   1   2   2   0   1   2   1   0   1   1   2   1   2   1   1   1   2   1   0   1   1   2   1   1   0   0   0   1   0   0   2   1   1   0   2   0   0   1   1   1   2   1   2   2   2   1   0   1   0   0   1   1   1   1   1   1   1   1   2   1   0   1   1   2   1   0   0   2   1   0   2   2   2   0   0   0   0   1   2   2   2   2   0   1   1   0   1   1   1   0   1   1   0   0   0   1   2   2   2   1   0   1   0   1   0   1   1   1   1   1   1   1   2   1   1   1   0   2   1   2   2   1   2   1   0   1   0   1   2   2   1   2   1   0   2   1   2   2   1   2   1   0   1   0   2   0   2   1   0   2   1   1   0   2   1   2   1   1   1   0   1   1   1   2   1   1   0   0   1   1   2   0   1   1   1   0   2   2   2   1   0   1   2   2   1   2   0   2   1   0   1   1   0   2   1   2   1
 MK-4-8                 1   1   0   0   2   2   0   1   2   2   1   1   0   2   1   0   0   1   1   2   1   0   1   1   1   1   1   1   0   0   1   0   1   2   1   1   0   2   0   0   1   1   1   1   0   2   2   2   1   0   1   1   0   1   0   0   1   1   1   1   1   2   1   1   1   1   2   1   0   0   2   1   0   2   1   2   0   0   0   0   1   2   2   2   2   0   1   1   0   1   1   2   0   1   0   0   0   0   1   1   2   1   1   0   1   0   1   0   1   1   0   1   0   2   0   2   1   1   1   0   2   1   2   2   1   2   1   0   2   1   1   2   2   1   2   1   0   2   1   2   1   1   2   1   0   2   0   2   0   2   1   0   2   1   1   1   2   1   2   0   1   1   0   1   1   2   2   1   1   0   0   1   1   2   0   0   1   1   0   2   2   2   1   0   1   2   2   1   2   1   2   2   0   1   0   0   2   1   2   2
 MK-4-9                 1   1   0   1   2   2   0   1   2   2   1   1   0   2   1   0   0   1   1   2   1   0   1   1   1   2   2   2   0   0   2   0   1   2   1   1   0   2   0   0   1   1   0   1   0   2   2   2   1   0   1   1   0   2   0   0   1   0   2   1   1   2   1   0   1   1   2   1   0   1   1   2   1   2   0   2   0   0   0   1   1   2   2   2   2   1   1   1   0   1   1   2   1   1   1   0   0   0   1   1   2   1   1   0   1   0   1   0   1   1   1   1   0   2   0   2   1   1   1   1   1   1   2   2   1   2   0   0   2   1   1   1   1   2   2   1   1   2   1   2   1   1   2   0   0   1   0   2   0   2   1   0   2   1   1   1   2   1   2   0   1   1   0   1   1   2   2   2   2   0   0   1   1   2   0   0   1   1   0   2   2   2   0   0   1   2   2   1   2   1   2   0   0   0   0   0   1   1   2   2
 MK-4-10                1   1   0   2   2   1   0   1   2   2   1   1   0   2   1   0   0   2   1   2   1   1   1   1   1   2   2   2   0   0   0   0   1   2   1   1   0   2   0   0   1   2   0   0   0   2   1   2   1   0   1   1   0   1   0   0   1   1   2   1   0   1   1   1   1   1   2   1   0   1   1   2   1   2   0   2   0   0   0   1   1   1   2   2   1   2   1   1   0   1   1   2   1   1   1   0   0   0   1   1   2   1   1   1   2   0   1   0   1   1   1   0   0   2   0   1   1   1   2   0   1   1   2   2   0   2   0   0   1   1   1   1   1   2   1   0   1   2   2   2   1   1   2   0   1   1   0   2   0   1   1   0   2   1   1   1   1   1   1   0   1   2   0   1   1   2   2   2   2   2   0   1   1   2   0   0   1   1   0   1   2   2   0   0   2   1   2   1   2   1   2   1   0   0   0   0   1   1   2   1
 MK-4-11                1   0   0   1   2   2   0   1   1   2   1   1   0   2   1   1   0   2   1   2   1   1   1   0   1   2   2   2   0   1   2   0   1   2   1   1   0   2   0   0   1   2   0   0   0   2   1   2   1   1   1   1   0   1   0   0   1   1   2   2   0   1   1   1   1   2   2   1   0   1   2   2   1   2   0   2   0   0   0   1   2   0   2   2   1   2   1   1   0   1   1   1   1   0   1   0   1   0   1   1   2   1   2   1   2   0   1   0   1   1   1   0   0   2   0   0   1   2   2   1   1   1   2   1   0   2   0   0   1   2   1   1   1   2   1   0   1   2   2   2   0   1   1   0   1   1   1   2   0   1   1   0   2   1   1   1   1   1   1   0   1   2   1   1   1   2   2   2   2   2   0   0   2   2   0   1   1   2   0   1   2   2   0   1   2   1   1   1   2   0   2   1   0   0   0   0   1   1   2   1
 MK-4-12                1   0   0   1   2   2   0   1   1   2   1   1   1   1   1   1   0   2   1   1   1   1   0   0   1   2   1   2   0   1   2   0   1   2   1   1   0   2   0   0   1   2   0   0   0   2   1   2   1   1   1   1   0   1   0   0   1   1   2   2   0   1   1   1   1   2   2   1   0   1   2   2   1   1   1   2   1   0   0   1   2   1   2   1   1   1   2   2   0   1   1   1   1   1   2   0   1   0   1   1   2   1   1   1   2   0   1   0   1   1   1   0   0   2   0   1   2   2   2   1   1   1   2   1   0   2   0   0   1   2   0   1   1   1   1   1   1   2   2   2   0   1   1   0   1   1   1   1   0   1   1   0   2   1   1   1   1   1   1   1   1   2   1   1   1   2   2   2   2   2   0   0   2   1   0   1   1   2   0   0   2   2   0   1   1   1   1   2   2   0   2   1   0   0   0   0   1   1   2   1
 MK-4-13                0   1   2   1   1   2   0   1   1   2   1   0   1   1   1   1   0   2   1   1   1   1   0   1   1   2   1   2   0   1   2   0   1   2   1   1   0   2   0   0   1   2   0   0   1   2   1   2   1   2   1   1   0   1   0   0   1   2   2   2   0   0   1   1   0   1   2   1   0   1   2   1   1   1   1   2   1   0   0   1   1   1   2   1   0   1   2   2   0   1   1   1   1   1   2   0   2   0   1   1   2   1   1   1   2   0   1   1   1   1   1   0   0   2   0   1   2   2   2   1   1   2   2   1   0   2   1   1   1   2   0   1   1   1   1   1   1   2   1   2   1   1   1   0   0   1   2   1   0   1   1   0   1   1   1   0   1   2   1   2   1   2   1   1   1   1   2   2   2   2   0   0   0   1   0   1   1   2   0   1   2   2   1   1   1   1   0   2   2   1   2   1   0   0   0   0   1   1   2   1
 MK-4-14                0   1   2   1   1   2   0   2   1   2   1   0   1   0   1   1   0   2   1   2   1   1   0   1   1   2   0   2   0   1   2   0   1   2   2   1   0   2   0   0   1   2   0   0   2   2   1   1   1   1   1   2   0   1   0   0   1   2   2   2   0   0   1   1   0   1   2   1   1   1   2   1   1   1   1   2   1   0   0   1   1   1   2   1   1   1   2   2   0   1   1   1   1   1   1   0   1   1   1   1   2   1   1   0   2   0   1   1   1   1   1   0   0   2   0   1   2   2   2   1   1   2   2   1   0   2   1   0   1   2   0   1   2   1   1   2   1   2   1   1   2   1   1   0   0   1   2   1   0   1   1   0   1   1   0   0   1   2   2   2   1   2   1   1   1   1   2   2   2   2   0   0   0   1   1   1   2   2   1   1   0   2   1   1   2   1   0   2   1   0   2   1   0   0   0   0   1   1   2   0
 MK-4-15                0   1   2   1   1   2   0   2   1   2   1   0   2   2   0   1   0   2   1   2   1   1   0   1   1   2   0   1   0   1   2   0   1   2   2   1   0   2   0   0   1   2   1   0   1   1   1   1   1   1   1   2   0   1   1   0   1   2   2   2   0   0   1   1   0   0   2   2   1   1   2   1   1   1   2   2   0   1   0   1   1   1   2   1   1   1   2   1   1   1   1   1   1   2   1   1   1   1   1   1   2   1   1   0   2   1   1   0   1   1   1   0   0   2   1   2   2   2   1   1   1   2   2   1   1   2   0   0   1   1   1   1   1   1   2   1   1   2   1   1   2   1   1   0   0   1   2   2   0   1   1   0   1   1   0   0   1   2   2   2   1   2   1   1   1   1   1   2   2   1   0   0   0   1   0   1   1   1   1   1   0   2   1   0   2   1   0   2   1   0   2   1   0   0   0   0   1   1   1   0
 MK-4-16                0   1   2   1   1   2   0   2   1   2   1   0   2   2   0   1   1   1   1   2   1   1   0   1   1   2   0   1   0   2   2   0   1   2   1   2   0   2   0   1   1   2   1   0   1   1   1   1   1   1   0   2   0   1   1   0   1   2   2   1   1   1   0   1   0   0   2   2   1   1   2   2   2   1   2   1   1   1   0   1   1   1   0   1   1   1   2   1   0   1   1   1   0   2   1   1   1   1   2   0   1   1   1   0   2   1   2   0   1   1   1   0   1   2   1   2   2   1   1   0   1   2   2   1   1   2   1   0   1   1   1   2   1   0   2   1   1   2   1   0   2   0   1   0   0   0   2   2   0   1   1   0   1   1   0   0   1   2   2   2   1   2   2   1   1   2   1   2   2   1   1   0   0   1   0   1   1   1   1   1   1   2   1   0   2   1   0   2   1   1   2   1   0   0   0   0   2   1   2   1
 MK-5-1                 0   0   2   1   0   0   0   2   1   1   1   0   0   1   1   0   1   1   1   0   2   1   1   0   0   2   0   1   1   0   1   2   0   1   1   1   2   1   1   2   2   2   2   0   2   2   0   1   0   0   1   1   1   0   1   0   0   2   0   0   1   1   1   1   1   0   1   1   1   0   2   0   1   0   0   2   2   2   2   2   0   1   0   1   2   1   2   0   2   2   2   1   2   1   2   0   1   0   1   0   2   2   0   1   1   1   0   1   1   0   1   2   1   1   1   2   1   1   1   2   2   2   1   0   1   1   2   2   1   2   1   1   1   2   0   0   0   1   1   2   2   0   0   2   0   1   2   0   1   0   1   1   0   0   1   1   1   2   1   1   1   0   0   1   1   2   2   2   1   1   1   1   2   2   1   2   0   1   2   2   1   1   1   1   1   0   2   1   1   0   2   2   0   2   1   1   0   1   1   0
 MK-5-2                 0   0   2   0   0   0   0   2   1   1   1   0   1   1   0   0   1   1   1   0   2   0   1   0   0   2   0   1   1   0   1   2   0   1   1   1   2   1   1   2   1   2   1   0   2   2   0   1   0   0   0   1   1   1   1   0   0   2   0   0   1   1   1   2   1   0   0   0   2   0   2   0   2   0   0   2   2   2   2   2   0   1   1   1   2   1   2   0   2   2   2   1   1   2   2   0   1   0   1   0   2   2   0   0   1   1   0   0   1   0   0   1   0   1   1   2   1   1   1   2   2   2   1   0   1   1   2   1   1   2   1   1   1   2   1   1   0   1   1   2   2   0   1   2   0   0   2   0   1   1   2   1   0   0   1   1   1   1   0   1   1   1   0   1   0   2   1   2   1   1   0   1   1   2   1   2   0   1   2   2   1   1   1   1   1   1   2   1   1   0   2   2   0   1   0   1   0   1   1   0
 MK-5-3                 0   0   2   0   1   0   0   2   1   1   1   0   1   1   0   0   0   0   2   1   1   0   1   0   0   2   0   1   1   0   1   2   0   1   1   2   2   1   1   1   1   0   1   0   2   2   0   1   1   0   0   1   1   1   1   0   0   2   0   0   1   0   1   2   1   0   0   0   2   0   2   0   1   0   0   2   2   1   1   2   0   1   1   1   2   1   2   0   2   2   2   1   1   2   1   0   0   0   1   1   2   1   1   1   1   1   0   0   1   0   0   2   0   1   1   2   1   1   2   2   2   2   1   1   1   1   1   1   1   2   0   1   1   2   1   1   0   1   1   2   1   0   1   2   0   0   1   0   1   1   2   1   0   0   1   1   1   1   0   1   1   1   0   1   0   2   1   1   1   1   0   1   1   2   1   2   0   1   2   1   1   1   1   1   1   1   2   1   1   0   2   1   1   1   0   1   0   0   1   0
 MK-5-4                 0   1   2   0   1   1   0   2   2   1   2   0   1   1   0   1   0   0   1   1   1   0   1   0   0   1   0   1   1   0   1   2   0   2   1   2   2   1   1   1   2   0   1   0   2   2   0   1   2   0   0   1   1   1   1   0   0   2   0   0   1   0   1   2   1   0   0   0   2   0   2   0   2   0   0   2   2   0   1   2   0   1   1   1   0   1   2   0   2   2   2   0   1   2   1   0   1   0   1   1   2   1   1   1   1   1   0   0   1   0   0   1   1   1   1   2   1   1   2   2   2   2   1   1   1   2   1   1   1   2   0   1   1   1   1   1   0   1   1   2   1   0   1   2   0   0   1   0   1   1   2   1   0   0   1   1   1   1   0   1   1   1   1   1   0   2   1   0   2   1   0   1   2   1   1   2   0   1   2   1   1   1   1   1   1   1   1   1   1   0   2   1   1   2   0   2   0   0   0   0
 MK-5-5                 0   1   0   0   1   1   0   2   2   1   2   0   1   2   0   1   0   1   1   1   1   0   0   0   0   0   0   1   1   0   1   2   0   2   1   1   2   1   1   2   1   1   1   0   2   2   1   1   1   0   0   1   1   1   1   1   0   2   0   0   1   0   1   2   1   1   1   0   2   0   2   0   2   1   0   2   2   0   1   2   0   2   1   1   0   0   2   0   1   2   2   0   0   2   1   0   1   0   1   2   2   1   1   1   1   1   0   0   1   0   0   1   2   1   1   2   1   1   2   1   2   2   1   1   1   2   1   1   1   2   1   1   1   1   1   0   0   1   1   2   2   1   1   2   0   0   1   0   1   1   2   1   1   0   1   1   1   1   0   1   1   1   1   1   1   2   1   0   2   1   0   1   2   1   0   2   0   1   1   1   1   1   1   1   1   1   1   1   1   0   1   1   1   2   0   2   1   1   0   0
 MK-5-6                 0   1   0   0   2   1   0   1   2   0   1   0   1   2   0   1   0   1   1   0   2   0   1   0   0   0   0   2   0   1   1   2   0   2   1   1   2   1   1   1   1   1   0   0   2   2   1   1   1   0   0   1   0   1   1   2   0   2   1   0   1   1   2   2   0   1   1   1   2   0   2   0   2   1   0   2   1   0   1   2   0   2   1   1   0   0   2   0   1   2   2   0   0   2   1   0   1   0   1   2   1   1   1   2   1   1   0   0   1   1   0   1   2   1   0   2   1   1   2   0   1   2   1   1   1   2   1   1   0   2   1   1   1   1   1   0   0   1   2   2   2   1   1   2   0   0   1   0   1   1   1   1   1   0   1   1   1   1   0   2   1   0   1   1   2   2   1   0   2   1   0   1   2   1   0   2   1   1   1   1   1   1   1   1   1   1   1   1   1   0   1   1   1   2   0   2   1   1   0   0
 MK-5-7                 0   1   0   0   2   1   0   1   2   1   1   0   1   2   1   1   0   1   1   0   1   0   0   0   0   0   0   1   0   1   1   1   1   2   1   1   1   1   1   1   1   1   0   0   2   1   1   1   1   0   0   1   0   1   1   1   1   1   0   1   1   2   2   2   1   0   1   2   2   2   2   0   2   1   1   2   2   0   1   1   0   2   1   1   1   0   2   0   1   2   2   0   1   2   1   0   2   0   1   1   0   1   1   2   1   1   0   0   1   1   1   1   2   2   0   2   1   1   2   0   1   2   1   1   1   1   1   1   0   2   1   1   1   1   1   0   0   1   2   2   1   1   1   2   0   0   1   0   1   1   1   1   1   0   1   1   1   1   0   2   1   0   2   1   1   2   1   0   2   0   0   1   2   2   1   2   1   2   1   1   1   1   1   0   1   1   1   1   1   0   1   1   1   2   0   2   1   1   1   0
 MK-5-8                 0   1   0   0   2   1   0   1   2   1   1   1   1   2   1   1   1   1   1   0   2   0   1   1   1   0   0   1   0   1   1   1   1   1   1   1   1   1   1   1   1   0   0   0   2   1   1   1   1   0   0   0   1   1   1   1   1   1   0   1   1   2   2   2   1   1   0   2   2   2   1   0   2   1   2   2   2   0   0   1   0   2   1   1   1   0   2   0   1   2   1   1   1   2   1   1   1   1   1   0   0   1   1   2   1   1   0   0   1   1   1   1   2   1   1   2   1   1   2   0   1   2   0   1   1   1   1   1   0   2   1   1   1   1   1   1   1   0   2   2   1   1   1   2   0   0   1   0   1   1   2   1   1   0   1   1   1   1   0   2   1   0   2   1   1   2   1   0   2   0   0   1   2   2   1   2   1   1   1   1   1   1   1   0   0   1   1   1   1   0   1   1   2   2   0   2   1   1   1   0
 MK-5-9                 0   0   1   1   2   0   0   1   2   1   1   1   1   1   1   1   1   0   1   0   2   0   1   1   1   0   0   2   0   1   1   1   0   1   1   1   1   1   1   1   0   1   0   0   2   1   1   2   1   0   0   0   1   1   1   1   2   1   0   1   1   2   2   2   0   1   1   2   2   2   1   0   2   1   2   2   2   0   0   1   1   1   1   1   1   1   2   0   1   2   1   1   1   2   1   1   1   0   1   1   0   1   1   2   1   1   0   0   1   1   1   1   1   1   1   2   1   0   1   0   1   2   0   1   1   1   1   1   0   2   1   1   1   2   2   1   1   0   2   2   1   1   1   2   0   0   1   0   1   1   2   1   1   0   0   1   1   1   0   2   1   0   2   1   1   2   1   0   2   0   0   1   2   2   1   2   1   1   2   1   1   1   1   1   0   1   1   1   1   0   1   2   2   2   0   2   1   2   1   0
 MK-5-10                0   0   1   1   1   0   0   1   2   1   1   1   1   1   0   1   0   0   1   0   2   0   1   1   1   0   0   2   0   1   1   1   0   1   1   1   1   2   1   1   0   1   0   0   2   1   1   2   1   1   0   1   1   1   1   1   2   1   0   1   1   2   2   2   0   1   1   1   2   2   2   0   2   1   2   2   2   0   0   2   1   1   0   1   2   1   1   0   1   2   1   1   0   2   1   1   1   0   1   1   1   1   1   2   1   1   0   0   1   1   1   1   1   1   1   2   1   0   1   0   1   1   0   1   2   0   0   1   0   2   1   1   1   2   2   2   1   1   2   2   1   1   1   1   0   0   1   0   1   1   2   1   1   0   0   1   1   1   0   2   1   0   2   1   1   2   1   1   2   1   0   1   2   2   1   2   1   1   2   2   1   1   2   2   1   1   1   1   1   0   1   2   1   2   0   2   1   2   2   0
 MK-5-11                0   0   1   1   1   0   0   1   2   1   1   2   1   1   0   1   0   0   1   0   2   0   1   1   1   0   0   2   0   0   1   1   0   2   1   1   1   2   1   1   0   1   0   1   2   1   1   2   1   1   0   2   1   1   0   1   1   1   0   1   1   2   2   2   0   1   1   1   2   1   2   1   2   1   2   2   2   0   0   2   1   1   1   0   2   1   1   0   1   2   1   0   0   2   1   2   1   0   0   1   1   0   1   2   1   1   1   0   1   1   1   1   1   1   1   2   0   0   1   0   1   0   1   1   2   0   0   1   0   1   1   1   1   2   2   2   1   1   2   2   1   1   2   1   0   0   1   0   1   1   2   1   1   0   0   1   1   1   0   2   1   0   2   1   2   2   1   1   2   1   0   1   2   2   0   2   2   0   1   1   1   1   1   2   1   0   0   1   1   0   1   2   1   2   1   1   1   2   2   0
 MK-5-12                0   1   1   1   1   0   1   1   1   1   1   2   0   1   0   1   0   1   0   0   1   0   1   1   1   0   0   2   0   0   1   1   0   2   1   1   1   2   1   2   0   1   0   0   1   1   1   2   2   1   0   2   0   0   0   1   1   0   0   1   2   2   1   2   0   1   0   2   2   1   1   1   2   1   2   2   2   1   0   2   1   1   0   0   2   1   1   0   1   2   1   0   0   2   1   2   1   1   1   1   1   0   2   2   1   1   1   0   0   2   1   1   1   2   1   2   0   0   1   0   1   0   1   1   2   0   0   1   0   0   1   0   1   2   2   1   1   1   2   2   2   1   2   1   0   0   1   0   1   1   1   1   1   0   0   1   1   1   0   2   1   0   2   0   1   2   0   0   2   1   0   2   2   2   0   2   2   2   1   1   1   1   1   2   2   0   0   1   2   0   1   2   0   2   1   1   1   2   2   0
 MK-5-13                0   1   0   1   1   0   1   1   0   1   1   2   0   1   0   1   0   1   0   0   1   0   1   1   1   0   0   2   0   0   1   1   0   2   1   1   0   2   1   2   1   1   0   1   1   1   1   2   2   1   0   2   0   1   0   1   1   0   0   2   2   2   1   2   1   1   0   2   2   1   1   1   2   1   2   2   2   1   0   2   1   1   0   1   2   0   1   0   1   2   1   0   0   2   1   2   0   1   1   1   2   0   2   1   1   1   1   0   0   2   1   2   0   2   1   2   0   0   1   0   1   0   1   1   1   0   0   1   0   0   1   0   0   1   2   0   1   2   2   2   2   1   2   1   0   0   1   0   1   1   1   1   0   0   0   1   1   1   0   2   1   1   2   0   1   2   0   0   2   1   1   2   2   1   0   2   2   2   1   1   0   1   1   2   2   0   0   1   2   0   1   1   0   1   1   1   1   1   1   0
 MK-5-14                0   2   0   1   1   1   1   1   0   1   1   0   0   0   0   1   0   1   0   0   1   0   0   1   1   1   0   2   0   0   1   2   0   1   1   2   0   2   1   2   1   1   0   1   1   1   0   2   2   1   0   1   0   1   0   1   1   0   0   2   2   2   2   2   1   1   0   2   1   1   1   2   2   2   2   2   2   1   0   2   1   1   0   1   2   0   1   0   2   2   1   0   2   2   1   2   0   1   1   1   2   0   2   1   1   1   1   0   1   2   1   2   0   2   1   2   0   0   1   0   1   0   1   1   1   0   0   1   0   0   1   0   0   2   2   1   1   2   2   2   1   1   1   1   1   0   1   0   1   1   0   0   0   0   0   1   1   1   0   2   1   1   2   0   1   1   0   1   1   1   1   2   2   1   1   2   2   1   2   1   0   1   1   2   2   0   0   1   2   0   1   1   0   1   1   1   1   1   1   0
 MK-5-15                0   2   0   1   1   1   1   1   1   1   1   0   0   1   0   1   0   0   1   1   1   0   0   1   1   1   0   1   1   0   1   2   0   2   2   2   0   2   1   2   0   1   0   0   1   1   0   2   2   2   0   2   0   1   0   0   1   0   0   2   2   1   2   2   2   1   0   2   1   1   1   2   2   2   1   2   0   1   0   2   1   1   0   1   2   0   1   0   2   2   1   0   2   2   1   1   0   1   1   1   1   1   2   1   1   0   1   0   2   2   1   2   0   2   1   2   0   0   1   0   1   0   2   1   0   1   0   1   0   0   0   0   0   2   2   1   1   2   2   2   1   1   1   1   0   0   1   0   1   1   0   0   0   0   1   1   2   1   0   2   1   1   2   0   0   1   0   1   1   1   1   2   2   1   1   2   1   1   2   1   0   1   1   2   2   0   1   1   2   0   1   1   0   1   1   1   1   1   1   1
 MK-5-16                0   2   0   1   0   1   1   2   1   2   0   0   0   1   0   1   0   1   1   1   1   0   0   1   1   1   0   0   1   0   1   2   0   1   2   2   0   2   2   2   1   1   0   1   0   1   0   2   2   2   0   2   0   1   0   0   0   0   0   2   2   1   2   2   2   1   0   2   1   1   1   2   2   1   1   2   0   0   0   2   1   1   1   2   2   0   1   0   2   2   1   0   1   2   1   1   0   1   1   1   1   1   1   1   1   0   1   0   2   2   1   2   0   2   1   2   0   1   1   0   0   0   1   1   0   1   0   0   0   0   1   1   0   2   2   1   1   2   2   2   0   1   1   1   0   0   1   0   1   1   0   0   0   0   1   1   1   1   0   2   0   1   2   0   0   1   0   1   2   1   1   2   2   1   2   2   1   1   2   1   1   1   1   1   2   0   1   1   2   0   1   1   0   1   1   1   1   0   1   0
 MK-6-1                 1   0   0   2   1   1   2   0   1   1   0   1   2   1   0   2   1   2   1   2   0   0   1   0   0   0   0   1   2   2   0   0   1   0   2   2   1   1   1   2   1   0   1   2   0   1   0   0   0   0   1   1   1   2   1   0   1   1   0   2   1   2   1   2   1   1   2   1   0   1   0   1   0   2   1   2   1   1   2   2   2   1   1   1   1   0   1   2   0   1   2   2   1   0   1   2   0   1   1   1   0   0   0   0   0   1   0   2   2   2   2   1   2   0   1   1   1   1   0   0   0   0   0   1   2   1   0   1   0   2   2   0   2   2   0   0   1   1   1   1   0   0   1   2   1   1   0   1   1   1   2   1   1   0   2   1   1   1   1   0   1   1   0   0   1   2   0   2   2   1   0   1   2   1   2   1   1   1   1   1   1   1   1   0   2   2   2   0   1   1   1   1   1   1   1   1   1   1   2   1
 MK-6-2                 2   0   0   2   2   1   2   0   1   1   1   1   2   1   1   2   1   1   1   2   0   0   1   1   0   0   0   1   2   2   0   0   1   0   2   1   1   1   1   2   1   1   2   1   1   1   0   0   0   0   1   0   1   1   1   0   1   1   2   2   1   2   2   2   1   1   2   0   0   1   1   1   0   0   1   2   1   1   2   2   2   1   0   1   1   0   1   2   1   1   2   2   1   0   1   2   0   1   1   1   0   0   0   0   0   0   0   2   2   2   2   1   2   0   1   1   1   1   1   0   0   0   0   1   1   1   1   1   0   2   2   0   2   2   0   0   1   1   2   1   0   0   1   2   1   1   0   1   1   1   2   1   1   1   1   1   1   1   1   0   1   1   0   0   1   2   0   2   2   1   0   1   2   1   2   1   1   1   2   1   1   1   1   0   1   1   2   0   0   1   1   1   1   1   1   1   2   1   2   0
 MK-6-3                 2   1   1   1   2   1   2   0   1   1   1   0   1   1   2   2   0   1   0   2   0   0   0   1   1   0   0   1   2   2   0   0   1   0   2   1   2   1   1   1   1   1   2   1   1   2   0   0   0   0   1   0   1   1   1   1   2   1   2   2   1   2   1   2   1   1   2   0   0   2   1   1   0   1   1   2   1   1   2   1   1   1   0   1   1   0   1   2   2   1   2   2   2   2   1   1   0   1   1   1   0   0   0   0   0   0   0   2   1   1   1   1   2   1   1   1   1   0   1   0   1   0   0   0   1   1   1   1   0   2   2   0   1   1   0   1   1   1   2   1   0   0   1   1   2   0   0   1   1   1   2   1   1   1   1   1   1   0   1   1   1   1   0   1   1   1   0   2   2   1   0   1   2   1   1   1   1   1   1   1   1   0   1   0   1   1   2   0   0   0   1   2   2   0   1   1   2   1   2   0
 MK-6-4                 2   1   1   1   2   1   1   0   1   0   1   0   1   1   2   1   0   1   0   2   0   0   0   1   1   0   0   1   2   2   0   0   1   0   2   1   2   1   1   1   1   1   2   1   1   2   0   0   0   0   0   0   1   1   1   1   2   1   2   1   2   2   1   2   1   1   2   1   0   2   1   2   0   1   1   2   1   0   1   1   1   1   0   1   1   0   1   2   1   1   2   2   2   2   1   1   0   1   0   0   1   1   1   0   0   0   0   2   1   1   2   1   2   2   1   1   1   0   1   2   1   0   0   1   0   1   1   0   0   2   2   1   1   1   1   1   1   1   2   1   0   0   1   1   2   1   0   1   1   1   1   0   1   0   2   1   1   0   1   1   1   1   1   0   2   1   0   2   2   2   0   1   2   1   2   1   1   1   1   1   1   0   0   0   1   0   2   1   0   0   1   1   2   1   1   1   1   1   2   0
 MK-6-5                 2   0   1   1   2   1   1   0   1   1   2   0   1   0   2   1   0   2   0   2   0   1   0   1   1   0   0   1   2   2   0   0   2   1   1   1   1   2   1   1   2   1   2   1   2   2   0   0   0   0   0   0   1   1   1   1   2   1   2   1   2   2   1   2   1   1   1   1   0   2   1   2   0   1   1   2   1   1   1   1   1   1   0   1   1   1   1   2   1   1   2   2   2   2   1   1   0   0   1   0   1   1   1   0   0   0   0   1   1   1   2   1   2   2   1   1   2   1   1   1   1   1   0   1   0   0   1   1   1   2   2   1   0   1   1   1   1   1   1   0   0   0   1   1   2   1   0   1   0   0   1   0   2   0   2   1   1   1   1   0   2   1   1   0   2   1   1   2   2   2   0   1   2   1   1   0   1   1   0   1   2   1   0   0   1   1   2   1   0   0   1   1   2   1   1   0   1   2   2   0
 MK-6-6                 1   0   1   1   2   1   0   0   1   1   1   0   1   0   2   1   0   2   1   2   0   1   0   1   0   0   0   1   2   2   0   0   1   1   1   0   2   2   1   1   2   1   2   1   2   1   0   0   0   0   0   0   1   1   1   1   2   1   2   1   1   2   1   2   2   1   1   2   1   2   1   1   0   1   1   2   1   1   0   1   1   2   0   0   1   1   1   2   1   0   2   2   2   2   1   1   0   0   1   1   1   1   2   1   1   1   0   1   1   1   2   2   2   2   1   1   1   1   1   1   1   1   1   2   0   0   1   1   1   2   1   1   0   1   1   1   1   1   1   0   1   0   1   1   2   1   0   1   0   0   1   0   2   0   2   1   1   1   1   1   2   2   1   1   2   1   1   2   2   2   0   1   2   1   1   0   1   2   0   1   1   1   0   0   1   1   2   1   0   0   1   1   1   1   1   0   1   2   1   0
 MK-6-7                 1   0   2   1   2   1   0   0   1   1   0   0   1   0   2   1   0   2   1   2   1   1   1   1   0   0   0   1   2   2   0   0   1   0   1   0   2   2   1   1   2   1   2   1   2   1   0   0   0   0   0   0   1   0   1   1   2   1   2   2   1   2   1   2   2   1   0   1   1   2   1   1   1   1   1   2   0   1   0   1   1   2   0   0   1   1   1   1   1   0   2   2   2   2   1   1   0   0   1   1   1   1   2   1   1   1   0   1   1   1   1   2   2   1   0   1   1   2   1   1   0   1   1   2   0   0   1   1   1   2   1   1   0   2   0   1   1   1   1   0   1   0   2   1   2   1   0   1   0   0   1   1   2   0   2   1   1   1   1   1   2   2   1   1   2   2   1   2   2   2   0   0   2   1   2   0   1   2   0   1   0   1   0   0   1   1   2   1   0   0   1   1   2   1   1   1   1   2   1   0
 MK-6-8                 1   0   2   1   2   1   0   1   1   1   0   0   1   1   1   1   0   2   1   2   1   1   1   2   0   0   0   0   2   2   0   0   1   0   1   1   2   1   2   1   2   1   2   1   2   1   0   0   0   0   0   0   1   0   1   1   1   1   1   1   0   2   1   2   2   1   0   1   1   2   1   1   1   1   1   2   0   1   0   2   1   1   0   0   0   1   1   1   1   0   2   2   1   2   1   1   0   1   1   1   1   1   2   1   1   2   0   1   1   1   1   2   2   1   0   1   1   2   1   1   0   1   1   2   0   0   1   2   1   1   1   1   0   1   0   1   1   0   1   0   1   0   2   1   2   1   0   1   0   0   1   2   2   0   2   1   2   1   1   1   2   2   1   1   1   2   1   2   2   2   0   0   1   1   2   0   1   2   0   1   0   0   0   0   1   1   2   1   0   1   1   1   2   1   1   2   1   2   1   0
 MK-6-9                 1   0   2   1   2   1   0   1   1   1   0   0   1   1   1   1   1   2   1   2   1   1   1   2   0   0   0   0   2   0   0   0   1   0   1   0   2   1   2   1   2   1   1   1   2   1   0   1   0   0   0   0   1   0   1   1   0   1   1   1   0   1   1   2   2   0   0   2   1   2   0   1   2   1   1   1   0   0   0   2   1   1   0   0   0   1   1   1   1   0   2   2   0   2   1   1   0   1   1   2   1   1   2   1   1   2   0   1   1   1   1   1   2   1   1   1   2   2   1   0   0   0   1   2   0   0   1   2   1   1   0   1   0   1   0   1   1   0   1   0   2   0   2   1   2   1   0   1   0   1   1   2   2   0   2   1   2   1   1   2   2   2   0   1   1   2   1   2   2   2   0   1   1   0   2   0   0   1   0   1   0   0   1   0   0   1   2   1   0   1   1   1   2   1   0   2   1   2   1   0
 MK-6-10                1   0   2   1   2   2   0   1   1   1   0   0   1   1   1   1   1   2   1   2   1   1   0   2   0   0   0   0   2   1   0   1   1   0   1   0   2   0   2   1   2   1   1   1   2   1   0   2   1   0   0   0   1   0   1   2   0   1   1   1   0   1   1   2   2   0   0   2   1   2   0   1   2   1   2   1   1   0   0   2   1   1   0   0   0   1   1   1   1   0   2   2   0   2   0   1   0   1   1   2   1   1   2   1   1   2   0   2   0   1   1   1   2   1   0   1   2   2   1   0   0   0   1   2   0   0   1   2   1   1   1   1   0   1   0   1   1   0   1   0   1   1   2   1   2   1   0   1   0   0   1   2   2   0   2   1   2   2   2   2   2   2   0   1   1   2   1   2   2   2   0   1   1   0   1   0   0   1   0   1   0   0   1   1   1   1   2   1   0   1   1   1   2   1   0   2   1   2   1   0
 MK-6-11                1   0   1   1   2   1   0   1   1   1   0   0   1   1   1   1   0   1   1   2   1   1   0   2   0   0   0   0   2   1   0   1   0   0   1   0   2   0   2   1   2   1   1   0   2   1   1   2   1   0   0   0   1   0   1   2   0   1   1   1   0   0   1   2   2   0   0   2   1   0   0   1   1   1   2   1   1   0   0   2   1   1   1   1   0   1   1   1   1   1   2   2   0   2   0   1   1   1   1   2   1   1   2   1   1   2   0   2   0   1   1   0   2   1   0   1   2   2   0   0   0   0   1   2   0   0   1   1   2   2   1   1   0   1   0   1   1   0   1   0   1   1   2   1   2   0   0   1   0   0   0   2   2   0   2   1   2   2   2   1   2   2   0   1   1   2   1   2   2   2   1   1   1   0   1   0   1   1   1   2   0   0   1   1   0   1   2   1   0   1   1   1   2   1   0   2   1   1   1   0
 MK-6-12                2   0   1   1   1   1   1   1   1   1   0   0   1   1   1   1   0   1   0   2   1   1   1   2   0   0   0   0   2   1   0   0   1   0   1   0   2   0   2   1   2   1   1   0   1   1   1   2   0   1   0   0   1   1   1   2   0   1   1   1   1   1   1   2   2   0   0   2   1   1   0   0   0   1   2   1   1   0   0   2   0   1   2   1   0   1   1   1   1   1   1   2   0   2   0   1   1   1   1   2   1   2   2   1   0   2   0   2   0   1   1   0   2   0   0   1   2   2   0   0   0   0   2   2   1   0   1   1   2   2   1   0   0   1   0   1   1   0   1   1   0   1   2   1   2   0   1   2   1   0   0   2   2   1   2   1   2   2   2   1   2   2   1   0   1   2   1   2   2   2   1   2   1   0   1   0   1   1   1   2   0   2   1   1   1   1   2   1   0   1   1   1   1   0   0   2   1   1   1   0
 MK-6-13                2   0   2   1   1   1   1   1   1   1   0   0   1   1   1   1   0   1   0   2   1   1   1   2   0   1   0   1   2   2   0   0   1   0   1   1   2   0   2   1   2   1   1   0   0   0   1   2   0   1   1   0   1   1   1   2   1   2   1   1   1   1   1   2   2   0   0   2   1   1   1   0   0   1   2   1   1   0   0   1   0   2   2   2   0   1   2   1   1   1   1   2   0   2   1   1   1   1   1   2   1   2   2   1   0   1   0   2   1   1   2   1   2   0   0   1   2   2   0   0   0   0   1   2   1   1   1   1   2   2   1   0   1   1   0   1   1   0   1   1   0   1   2   1   2   0   1   1   1   0   1   2   2   1   1   1   2   2   1   1   2   2   0   1   1   1   1   2   2   2   1   2   0   0   1   0   1   1   1   2   0   2   2   1   2   1   2   1   0   1   1   1   1   0   0   2   1   2   1   1
 MK-6-14                2   0   2   1   1   1   1   1   1   1   0   0   1   1   1   1   0   1   0   2   1   1   1   1   0   1   0   1   2   1   0   1   1   0   1   1   2   0   2   1   2   1   2   1   0   0   1   2   0   0   1   0   1   1   1   1   2   2   1   1   1   1   1   2   2   0   0   1   1   1   1   0   0   0   2   1   2   0   0   1   0   2   2   2   1   1   2   1   1   2   2   2   1   2   1   1   2   1   1   1   1   2   2   0   0   1   0   1   1   1   2   1   2   0   0   1   2   1   0   0   0   1   1   0   1   1   1   1   2   2   1   0   1   1   0   2   1   0   1   1   0   1   1   1   2   0   1   0   1   0   1   2   1   1   1   1   2   2   1   1   2   2   0   2   1   1   0   2   2   2   1   1   1   0   0   0   1   1   1   2   1   2   2   1   2   1   2   1   0   1   0   1   1   0   0   2   2   1   1   1
 MK-6-15                2   0   2   1   1   2   1   0   1   1   0   0   1   1   1   1   0   1   0   2   1   1   1   1   1   1   1   1   2   1   0   1   1   0   2   1   2   0   2   1   2   1   2   2   0   0   1   2   0   0   1   1   1   1   1   1   2   2   1   1   1   1   1   1   1   0   0   1   0   0   1   0   0   0   2   2   1   0   0   1   0   2   2   2   1   2   1   1   1   2   1   2   1   2   1   1   2   1   1   1   1   2   2   1   0   1   0   1   1   1   2   1   2   0   0   1   2   1   0   0   0   0   1   0   1   1   1   1   2   1   1   0   1   1   0   1   1   0   0   1   0   1   1   1   2   1   1   0   1   0   1   2   0   0   2   1   1   2   2   1   2   2   0   2   1   1   1   2   2   2   0   0   1   0   0   0   2   1   1   2   1   2   2   1   1   1   2   1   0   1   0   1   0   0   0   2   2   0   1   1
 MK-6-16                2   0   2   1   1   2   1   0   1   1   0   0   1   1   1   0   0   1   0   1   0   1   0   1   1   1   1   2   2   1   0   1   0   0   2   1   2   0   2   1   2   2   2   1   0   1   1   2   0   0   1   1   1   0   1   1   2   1   1   1   1   1   0   0   1   0   0   1   0   1   1   0   1   0   1   2   1   1   0   1   0   2   1   2   1   2   1   1   1   2   1   2   1   2   1   1   2   1   1   0   1   2   2   1   0   1   0   1   1   1   2   1   2   0   0   1   2   1   0   0   0   0   1   0   1   1   1   1   2   1   1   0   1   1   0   1   1   0   0   1   0   1   0   1   2   1   1   0   1   1   1   2   0   0   2   1   2   2   2   1   2   2   0   2   1   1   1   2   2   2   0   0   1   0   0   0   1   2   2   2   1   1   2   1   1   1   2   1   0   2   0   1   0   0   1   2   2   1   1   1
 
!****************************************** Phenotypic Data **********************************************************
!-100.0 is resevred for missing phenotype
SimulatedTrait1         9.2286    9.9612    8.8499    8.4381   11.0625   10.0728   11.4282    9.4134   10.8351   10.9663    9.2485   10.8936   10.6347    9.2414    9.1434   10.1725   10.4061    9.8503   11.5359    8.8593   10.7780    9.8013   12.3072    9.9079    8.4556    8.8155    9.0695   10.6023   10.9597   10.3971   10.2872    9.0165   10.3375    9.9139   10.6993   10.2700    9.7023   12.7080   11.3364    7.8135   10.4115   10.4172   12.3272    8.8400   10.9755    9.7144   10.2214   10.4967    8.0321    8.2170    8.4216    8.9814    8.5505    9.0378   11.0743   10.5671   11.3512    8.9047    9.2858    9.4073   10.7081   11.1917    9.1590    9.9546    9.8467   10.2955    9.2894   10.7403   10.5568    8.5036    9.5706   10.2745   12.1928    9.6828    9.3593   10.4400    9.9197    9.8463    9.8181    9.9815    8.7239   10.1278   10.1164   10.5951   10.4557   10.1069   11.2525   11.0921    9.9736   11.4156   10.7604   10.4105   11.6953    9.6764   11.9638   10.5356    9.6566    9.4721   12.2540    8.7917    9.7135    8.7236    9.5910    8.5202    9.8135    9.6181   10.3715   11.3270   12.3273    9.1239    9.2544    9.4160   11.2967    9.4881    9.2275   11.3461   10.9796    9.3318   11.1849   12.4289   10.3887    9.4525    9.7459    9.5027    8.8803    9.1928   11.0991   10.2800    9.8593   11.3084   10.1015    9.1230   10.1395   10.6771    9.9796   10.2001   10.4888   11.3218   10.3734    9.4251    7.0126   10.3053    8.8665   10.6455    9.2231    9.9552   10.8262   11.2332   10.0122    8.7453   10.1429    8.3233   10.8534   10.3938    8.3506   11.5120   11.1650    8.9154   10.9039    7.8889   10.9552   11.4944   10.7236    9.6900    8.8242   12.1897    8.9868   12.0617   10.5653   10.6781    9.7619    9.6185   10.0583    9.8876    9.4004    9.7344    9.5926   11.3313   11.2229    8.9697   10.3590   10.8413    9.5071   10.0115    8.7953    9.4398    9.5996   12.1897   10.4906   10.1041   11.4071    9.3394   11.2296    9.7477   11.3103    9.4906    9.3397   10.4277    9.4012   11.6775
 
