# Supplementary material for: Inclusive Composite Interval Mapping of QTL by Environment Interactions in Biparental Populations
Source: PLoS One. 2015 Jul 10;10(7):e0132414. doi: 10.1371/journal.pone.0132414 (PMC4498613; doi:10.1371/journal.pone.0132414)
Supplement: S2 File — (ZIP) [file pone.0132414.s002.zip › F2 population/e=1/run_00134.met]

!**********************Note: lines staring with "!" are remarks and will be ignored in the program********************
!*********************************General Information**********************************
!Assuming F1 = P1 x P2, populations available in QTL IciMapping are: 
!  1, P1BC1F1 = P1 x F1, the first backcrossing where P1 is used as the recurrent parent;
!  2, P2BC1F1 = P2 x F1, the first backcrossing where P2 is used as the recurrent parent;
!  3, F1DH, F1-derived doubled haploids; 
!  4, RIL or F1RIL, recombination inbred lines through the repeated selfing of F1;
!  5, P1BC1RIL, recombination inbred lines through the repeated selfing of P1BC1F1;
!  6, P2BC1RIL, recombination inbred lines through the repeated selfing of P2BC1F1;
!  7, F2, the selfing generation of F1;
!  8, F3, the selfing generation of F2;
!  9, P1BC2F1, the second backcrossing where P1 is used as the recurrent parent; 
! 10, P2BC2F1, the second backcrossing where P2 is used as the recurrent parent;
! 11, P1BC2RIL, recombination inred lines through the repeated selfing of P1BC2F1; 
! 12, P2BC2RIL, recombination inred lines through the repeated selfing of P2BC2F1; 
! 13, P1BC1F2, the selfing generation of P1BC1F1; 
! 14, P2BC1F2, the selfing generation of P2BC1F1; 
! 15, P1BC2F2, the selfing generation of P1BC2F1; 
! 16, P2BC2F2, the selfing generation of P2BC2F1; 
! 17, P1BC1DH, P1BC1F1-derived doubled haploids; 
! 18, P2BC1DH, P2BC1F1-derived doubled haploids; 
! 19, P1BC2DH, P1BC2F1-derived doubled haploids; 
! 20, P2BC2DH, P2BC2F1-derived doubled haploids; 
   7      !Mapping Population (see remarks above)
   2      !Mapping Function (1 for Kosambi; 2 for Haldane; 3 for Morgan)
   2      !Marker Space Type (1 for intervals; 2 for positions)
   1      !Marker Space Unit(1 for centiMorgans; 2 for Morgan)
   6      !Number of Chromosomes (or Linkage Groups)
 200      !Size of the mapping population
   1      !Number of environments
 
!***************************************** Chromosomes and Linkage Maps **********************************************
!Chromosome                 NumMarkers
-CH1                        16
-CH2                        16
-CH3                        16
-CH4                        16
-CH5                        16
-CH6                        16
!Linkage map (Marker name followed by position or the interval length)
 MK-1-1                1     0.000
 MK-1-2                1    10.000
 MK-1-3                1    20.000
 MK-1-4                1    30.000
 MK-1-5                1    40.000
 MK-1-6                1    50.000
 MK-1-7                1    60.000
 MK-1-8                1    70.000
 MK-1-9                1    80.000
 MK-1-10               1    90.000
 MK-1-11               1   100.000
 MK-1-12               1   110.000
 MK-1-13               1   120.000
 MK-1-14               1   130.000
 MK-1-15               1   140.000
 MK-1-16               1   150.000
 MK-2-1                2     0.000
 MK-2-2                2    10.000
 MK-2-3                2    20.000
 MK-2-4                2    30.000
 MK-2-5                2    40.000
 MK-2-6                2    50.000
 MK-2-7                2    60.000
 MK-2-8                2    70.000
 MK-2-9                2    80.000
 MK-2-10               2    90.000
 MK-2-11               2   100.000
 MK-2-12               2   110.000
 MK-2-13               2   120.000
 MK-2-14               2   130.000
 MK-2-15               2   140.000
 MK-2-16               2   150.000
 MK-3-1                3     0.000
 MK-3-2                3    10.000
 MK-3-3                3    20.000
 MK-3-4                3    30.000
 MK-3-5                3    40.000
 MK-3-6                3    50.000
 MK-3-7                3    60.000
 MK-3-8                3    70.000
 MK-3-9                3    80.000
 MK-3-10               3    90.000
 MK-3-11               3   100.000
 MK-3-12               3   110.000
 MK-3-13               3   120.000
 MK-3-14               3   130.000
 MK-3-15               3   140.000
 MK-3-16               3   150.000
 MK-4-1                4     0.000
 MK-4-2                4    10.000
 MK-4-3                4    20.000
 MK-4-4                4    30.000
 MK-4-5                4    40.000
 MK-4-6                4    50.000
 MK-4-7                4    60.000
 MK-4-8                4    70.000
 MK-4-9                4    80.000
 MK-4-10               4    90.000
 MK-4-11               4   100.000
 MK-4-12               4   110.000
 MK-4-13               4   120.000
 MK-4-14               4   130.000
 MK-4-15               4   140.000
 MK-4-16               4   150.000
 MK-5-1                5     0.000
 MK-5-2                5    10.000
 MK-5-3                5    20.000
 MK-5-4                5    30.000
 MK-5-5                5    40.000
 MK-5-6                5    50.000
 MK-5-7                5    60.000
 MK-5-8                5    70.000
 MK-5-9                5    80.000
 MK-5-10               5    90.000
 MK-5-11               5   100.000
 MK-5-12               5   110.000
 MK-5-13               5   120.000
 MK-5-14               5   130.000
 MK-5-15               5   140.000
 MK-5-16               5   150.000
 MK-6-1                6     0.000
 MK-6-2                6    10.000
 MK-6-3                6    20.000
 MK-6-4                6    30.000
 MK-6-5                6    40.000
 MK-6-6                6    50.000
 MK-6-7                6    60.000
 MK-6-8                6    70.000
 MK-6-9                6    80.000
 MK-6-10               6    90.000
 MK-6-11               6   100.000
 MK-6-12               6   110.000
 MK-6-13               6   120.000
 MK-6-14               6   130.000
 MK-6-15               6   140.000
 MK-6-16               6   150.000
!*********************************** Marker Types ********************************************************************
!Co-dominant marker: When heterozygote F1 is present, P1 is coded as 2, F1 is coded as 1, and P2 is coded as 0; Otherwise, P1 is coded as 2, and P2 is coded as 0. 
!Dominant marker: When heterozygote F1 is present, P1 and F1 are coded as 12, and P2 is coded as 0; Otherwise, P1 is coded as 2, and P2 is coded as 0.  
!Recessive markers: When heterozygote F1 is present, P1 is coded as 2, and F1 and P2 are coded as 10; Otherwise, P1 is coded as 2, and P2 is coded as 0. 
!Missing marker is coded as -1. 
 MK-1-1                 1   2   1   1   2   1   1   1   1   1   2   1   2   2   0   1   1   1   2   1   0   0   2   2   1   0   1   1   1   1   1   2   0   1   2   2   0   0   0   0   1   2   2   0   1   1   1   1   1   0   2   1   1   0   1   0   0   1   1   1   2   1   1   1   2   0   2   0   0   1   0   0   2   1   0   1   1   1   1   0   1   0   0   2   2   2   2   1   2   1   1   1   0   1   1   0   0   1   0   1   1   1   1   1   2   1   0   1   1   2   1   1   0   0   1   0   0   1   0   1   0   0   2   1   0   2   1   2   2   0   2   1   0   2   1   0   0   0   1   2   2   2   1   1   1   1   2   0   0   1   1   1   0   0   1   1   1   1   1   1   1   2   1   1   2   1   1   1   1   2   1   0   0   1   1   0   1   1   1   0   0   1   0   1   1   1   0   1   0   0   1   0   1   1   1   2   1   2   2   1
 MK-1-2                 1   2   1   1   2   1   1   1   1   1   2   1   2   1   0   1   1   0   2   1   2   0   2   2   1   0   1   0   1   1   1   2   0   0   2   2   0   0   0   1   1   2   1   0   1   1   1   2   1   0   2   1   1   0   0   1   0   1   1   1   2   1   1   1   2   0   2   1   0   1   1   1   2   0   0   1   1   1   1   0   1   0   0   2   2   2   2   1   2   1   0   1   0   1   1   0   0   2   0   1   1   1   1   1   2   1   0   1   0   2   1   0   0   0   1   0   2   1   0   1   1   0   2   1   0   2   1   1   2   0   1   1   0   1   1   0   0   0   2   2   2   2   2   1   1   1   2   0   0   1   1   1   0   0   1   1   0   1   1   1   1   2   1   1   1   1   1   2   1   2   1   0   0   1   1   0   1   1   1   0   1   1   1   1   1   1   0   2   0   0   1   0   1   1   1   1   1   1   2   0
 MK-1-3                 1   2   1   1   1   1   1   1   1   1   2   1   1   1   0   1   1   0   1   1   1   0   1   2   1   1   1   0   1   1   1   2   0   0   1   1   1   0   0   1   0   2   1   0   1   1   2   2   1   0   1   1   1   0   0   1   1   1   0   1   2   1   1   1   2   0   2   1   2   1   1   0   2   0   0   0   1   1   1   1   1   0   0   2   2   2   2   1   2   1   1   1   1   1   1   0   0   2   0   1   1   1   0   1   2   1   0   1   0   1   1   0   0   0   1   1   2   2   0   1   0   0   2   1   1   2   1   1   2   0   1   1   0   0   1   1   0   0   1   2   1   1   2   1   1   2   1   0   0   1   1   1   2   0   1   1   0   1   1   2   2   1   0   1   1   1   1   2   1   2   1   0   0   1   1   0   1   2   1   0   1   1   1   1   0   1   0   1   0   0   1   0   1   1   2   1   1   1   2   0
 MK-1-4                 1   1   1   1   1   2   1   1   1   1   2   1   1   1   1   1   2   0   1   1   1   0   2   2   1   1   0   0   1   1   1   2   0   0   1   1   1   0   1   1   0   2   1   0   1   1   1   2   1   0   0   1   0   0   0   1   1   1   1   1   2   1   1   0   2   1   2   1   2   1   1   0   2   1   1   1   2   1   1   1   0   0   1   2   2   2   2   1   2   1   2   0   1   1   1   0   0   2   0   1   1   1   0   1   2   1   0   1   0   2   1   0   1   0   1   1   2   1   0   1   1   0   2   1   1   2   1   1   2   1   1   1   0   0   1   1   0   0   1   2   1   2   2   0   2   1   1   0   0   1   1   1   2   0   0   1   0   1   1   2   2   2   0   1   1   1   1   1   1   1   1   1   0   0   1   0   1   2   2   0   1   1   1   0   0   1   0   1   0   0   1   0   1   1   2   0   2   1   1   0
 MK-1-5                 1   1   1   1   0   2   1   1   2   1   2   0   1   2   1   1   2   1   1   1   1   0   2   2   1   1   0   0   1   1   1   2   1   0   1   2   2   0   1   1   0   2   1   0   1   1   1   2   0   1   1   1   0   0   0   1   0   1   1   1   2   1   1   0   2   1   2   1   2   1   1   0   2   1   1   1   1   1   1   1   0   0   1   2   2   2   2   1   2   1   1   0   1   1   1   0   0   2   1   1   1   1   0   1   2   1   0   1   0   2   1   0   1   1   1   1   2   1   0   0   1   0   2   1   1   1   1   1   2   1   2   1   0   0   1   1   0   0   1   1   1   2   2   1   2   1   1   2   0   1   1   1   2   0   0   1   0   1   1   2   2   1   0   1   1   1   1   1   1   1   0   2   0   0   1   0   1   2   2   0   1   1   1   0   0   1   0   1   1   0   1   0   1   1   2   0   2   1   0   0
 MK-1-6                 1   1   1   1   0   2   1   1   2   1   2   0   0   1   1   0   2   1   1   1   1   0   2   2   1   1   0   0   1   0   1   2   1   0   1   2   2   1   0   0   0   1   1   0   1   1   1   2   0   1   0   0   0   0   0   1   0   1   1   0   2   1   1   0   1   1   2   1   2   1   1   1   2   0   0   1   1   1   1   1   0   0   0   2   2   2   2   1   2   1   1   0   1   1   1   1   0   1   1   1   1   1   0   2   2   1   0   1   0   2   2   0   1   1   1   1   2   0   0   0   1   0   2   1   1   2   1   1   2   1   2   1   0   0   1   1   1   0   1   1   1   2   2   1   2   2   1   2   0   1   1   1   2   0   0   1   0   1   1   1   2   1   0   1   1   1   1   1   1   1   0   2   0   0   1   0   1   2   2   0   1   2   1   1   1   1   0   1   0   0   1   0   1   1   2   0   1   1   0   0
 MK-1-7                 1   0   1   1   0   2   1   1   1   1   2   0   0   0   1   0   1   1   1   1   1   0   2   2   1   1   0   0   1   0   1   2   1   0   0   2   2   1   0   1   0   1   1   0   2   1   1   2   0   2   0   0   0   0   0   1   1   1   1   0   1   1   1   1   1   1   2   1   2   1   1   1   2   0   0   1   1   1   1   1   0   0   0   1   2   2   2   1   2   1   0   0   1   1   2   1   1   1   2   1   1   1   0   2   2   1   0   1   0   1   2   0   0   1   1   1   1   0   0   0   1   0   2   1   1   2   1   1   2   1   1   1   0   0   1   1   2   0   0   1   1   2   2   0   2   2   1   2   1   1   1   1   1   0   0   1   0   1   1   1   2   2   0   1   1   1   1   1   1   1   0   2   0   0   1   1   1   2   2   0   1   1   1   1   1   1   0   2   0   0   1   0   1   1   2   0   1   2   0   0
 MK-1-8                 1   0   1   2   0   1   1   1   1   1   2   0   0   0   2   0   2   1   1   1   1   0   1   1   1   1   0   1   1   0   1   2   1   0   1   2   2   1   0   1   0   1   1   0   2   1   1   2   0   2   0   0   0   0   0   0   1   1   1   0   1   1   1   1   1   1   2   0   2   1   1   2   2   0   0   1   1   1   1   1   0   0   0   2   2   1   2   1   2   1   0   0   2   1   2   1   1   2   2   1   1   1   0   2   2   1   0   1   0   1   1   0   0   1   1   1   1   0   0   0   1   0   2   1   1   1   1   1   2   1   1   1   0   0   1   1   2   1   1   1   1   2   1   0   2   2   1   2   1   1   1   1   0   1   0   1   0   2   1   1   2   2   0   1   1   1   1   1   1   1   0   2   0   0   2   1   1   2   2   0   1   1   1   1   1   1   0   2   1   1   1   1   1   1   2   0   1   2   0   0
 MK-1-9                 1   0   1   2   1   1   1   1   0   1   1   1   0   1   2   0   2   1   1   1   1   0   1   1   1   0   0   0   1   1   1   1   2   0   1   1   2   1   0   1   1   1   1   0   2   1   1   2   1   1   0   1   1   0   1   1   0   0   1   0   1   2   1   1   0   2   2   0   2   1   1   2   2   0   0   0   1   1   1   1   0   0   0   2   2   1   2   1   2   1   0   0   1   0   2   1   1   2   2   1   1   0   1   1   2   1   0   1   1   2   1   1   0   1   2   1   1   1   0   0   2   0   2   1   1   0   0   0   2   1   1   1   0   0   0   1   2   0   1   1   1   2   1   0   2   2   1   2   2   1   1   1   0   2   0   1   0   2   2   1   2   2   0   1   1   1   0   1   0   1   1   2   0   0   2   1   1   2   2   1   2   1   2   1   1   1   0   2   1   1   1   1   2   0   2   0   1   2   0   0
 MK-1-10                1   1   1   2   1   0   2   1   0   1   0   1   0   1   2   0   2   1   2   1   1   0   1   1   1   0   0   0   1   1   1   1   2   0   0   2   1   1   0   0   2   1   1   0   2   1   1   1   1   1   0   1   1   0   1   0   0   0   0   1   1   2   1   0   0   2   2   0   2   1   0   2   2   0   0   1   1   1   1   1   0   0   0   2   2   1   1   1   2   1   0   0   1   0   1   1   1   2   2   2   1   0   1   1   2   1   1   0   1   2   1   1   0   1   2   1   1   1   0   1   2   1   2   1   1   0   0   1   1   1   1   0   0   0   0   1   2   1   2   1   1   2   1   0   2   1   0   2   1   1   1   1   0   2   0   1   0   1   2   1   2   2   0   1   1   1   0   1   1   1   1   1   0   0   2   2   1   2   2   1   2   1   2   1   2   1   0   2   1   1   1   1   2   0   2   0   0   2   0   0
 MK-1-11                1   1   1   2   1   0   1   1   0   1   1   2   0   1   1   0   2   1   2   1   1   0   1   2   0   1   0   0   1   1   1   1   2   0   0   2   1   1   1   0   2   1   1   0   2   1   1   1   1   1   0   2   1   0   1   0   0   0   0   1   1   1   1   0   0   2   2   1   2   1   0   2   2   1   0   1   1   1   1   1   1   0   0   2   1   1   1   2   1   1   1   1   1   0   1   1   1   1   2   2   1   1   1   1   2   1   1   0   1   2   1   1   0   1   2   1   1   1   0   1   2   1   1   1   1   0   0   1   1   2   1   0   1   1   1   1   2   1   2   1   1   2   1   0   2   1   1   2   1   1   1   1   0   1   0   1   0   1   2   1   2   2   0   2   1   1   0   1   1   1   1   1   0   0   1   2   1   2   2   1   2   1   1   0   2   1   0   1   0   1   1   1   2   0   2   0   1   2   0   0
 MK-1-12                1   2   1   2   1   0   1   1   0   1   1   2   0   1   1   0   1   1   2   1   1   0   0   2   0   1   0   0   0   0   1   1   2   0   0   2   1   1   1   0   2   1   1   0   2   2   1   1   0   1   0   2   1   1   1   1   0   0   0   1   1   1   0   0   0   1   2   1   1   1   0   2   2   1   0   1   1   1   0   1   0   1   0   2   1   1   1   2   1   1   1   1   1   0   1   1   1   0   2   2   1   0   2   1   1   1   1   0   1   2   1   1   0   1   2   1   1   1   0   2   2   1   1   1   1   0   0   1   1   2   1   0   1   1   1   1   2   1   1   1   1   2   1   1   1   1   1   2   1   2   0   1   0   1   0   1   1   1   2   1   2   2   0   2   1   1   0   1   1   1   1   1   0   0   1   1   2   2   2   2   2   1   1   0   2   1   1   1   0   1   1   0   1   0   1   0   0   2   0   0
 MK-1-13                1   2   1   2   1   0   1   1   0   1   1   1   0   1   1   0   1   0   2   1   1   0   0   0   0   1   0   1   0   0   1   1   1   1   0   2   0   1   0   1   2   1   1   0   1   2   0   2   1   1   0   2   1   1   1   1   0   0   0   0   2   1   0   1   0   1   2   1   1   1   0   2   2   1   0   1   1   1   1   1   0   1   0   2   1   0   1   2   1   1   2   1   1   0   1   1   1   0   1   2   1   0   2   0   1   1   2   0   1   2   1   1   1   1   2   1   1   2   0   2   2   1   1   1   2   0   0   1   1   2   1   0   1   1   1   1   2   1   1   1   2   2   1   0   1   1   1   2   1   2   0   1   0   1   0   1   1   1   2   2   2   2   0   1   1   1   0   1   1   1   0   0   0   0   1   2   2   2   2   2   2   1   2   0   1   1   1   1   0   1   1   0   1   0   1   0   0   2   0   0
 MK-1-14                1   2   2   2   2   0   1   1   1   1   1   0   1   1   1   0   1   0   1   2   1   0   0   0   0   1   0   1   0   0   1   1   2   2   0   2   1   1   1   1   2   0   1   0   2   2   1   2   1   1   0   2   1   2   1   2   0   1   0   0   2   1   0   0   0   1   2   1   1   0   0   2   2   1   1   1   1   1   1   0   0   1   0   1   1   0   1   2   1   1   2   1   1   0   1   1   1   0   1   2   1   0   2   0   1   2   2   0   1   2   0   1   1   1   2   1   1   2   0   1   2   0   1   1   2   0   0   1   2   2   1   0   1   1   1   1   2   1   0   1   2   2   1   1   1   1   1   2   1   2   0   1   0   1   0   1   1   1   2   2   2   2   0   2   1   1   0   1   1   1   0   0   0   0   0   2   2   2   2   2   1   1   2   0   1   0   1   1   0   1   1   0   1   0   1   0   0   1   0   0
 MK-1-15                1   2   2   2   2   0   1   1   1   1   1   0   1   1   1   0   1   0   1   2   2   1   0   0   0   1   1   1   0   0   1   1   2   2   0   2   1   0   1   1   2   0   1   0   1   1   1   2   1   1   0   2   1   1   1   2   0   1   1   0   2   1   0   0   0   1   2   1   1   1   0   2   2   2   1   1   1   1   1   1   0   1   0   1   0   1   2   2   1   2   2   1   1   0   1   1   1   0   1   1   1   0   2   0   2   2   2   0   1   1   0   1   0   1   2   0   1   2   0   1   2   0   1   1   1   1   1   1   2   2   2   0   1   1   0   1   2   1   0   1   2   2   1   1   2   2   2   2   1   2   0   1   1   1   0   1   0   0   2   2   2   2   0   2   1   1   0   0   1   1   0   0   0   0   0   1   2   2   2   2   1   1   2   0   1   0   1   1   0   1   1   0   0   0   1   0   0   1   0   0
 MK-1-16                1   2   1   1   2   0   1   1   1   1   1   0   1   1   1   0   1   1   1   2   2   1   1   0   0   1   1   1   0   0   1   1   2   2   1   2   1   0   2   0   2   0   1   0   1   1   1   2   0   1   0   2   1   2   1   2   0   1   1   0   2   1   0   1   0   1   2   1   1   1   0   1   2   1   1   1   0   1   1   1   0   1   0   1   0   2   2   2   1   1   2   1   1   0   1   1   1   1   1   1   1   0   2   0   2   2   2   0   1   1   1   1   1   1   1   0   1   1   1   1   2   0   1   1   1   1   1   1   2   2   2   1   1   1   0   1   2   1   0   0   1   1   2   1   2   2   2   2   0   2   0   0   2   1   0   1   0   0   2   2   2   2   0   2   1   1   0   0   1   1   0   0   1   0   0   2   1   2   2   1   1   1   2   0   1   0   1   1   1   1   1   0   0   1   1   0   0   1   1   1
 MK-2-1                 0   0   0   2   2   1   2   2   1   2   1   0   0   1   2   0   2   1   2   1   2   0   0   1   2   2   1   1   0   2   1   0   2   2   0   2   1   1   1   2   1   1   1   1   0   2   1   2   1   1   0   0   1   0   0   0   2   0   1   1   1   0   1   1   2   1   0   0   0   1   1   2   1   1   2   0   1   1   1   1   2   1   0   1   0   0   0   1   0   1   0   1   0   1   1   2   1   0   2   0   1   1   1   0   2   1   0   0   0   1   0   1   1   1   2   1   1   2   0   1   2   2   1   1   2   1   1   2   1   2   1   1   2   1   1   0   0   1   2   1   1   0   2   0   0   1   1   0   1   1   0   1   2   1   1   1   1   0   0   0   0   1   1   0   2   2   0   2   0   1   2   0   1   1   1   1   0   1   1   1   2   0   2   1   0   1   2   2   2   2   1   1   1   2   1   0   1   1   2   2
 MK-2-2                 0   0   0   2   2   1   0   2   1   2   1   0   0   1   2   0   2   1   2   1   2   0   1   1   1   2   1   1   0   2   1   0   2   2   1   2   2   2   1   1   1   1   1   1   0   1   0   2   1   1   0   0   1   0   0   1   1   0   1   1   1   0   1   1   1   0   0   0   0   0   1   2   1   1   2   0   1   1   1   2   2   1   0   1   0   0   0   1   0   0   0   1   0   1   1   2   2   0   2   0   1   1   1   0   1   1   1   0   0   1   0   1   1   1   2   0   1   2   0   1   2   1   1   1   2   1   1   2   1   2   1   1   1   0   1   0   0   1   2   1   1   0   2   1   1   1   1   0   1   2   0   1   2   1   1   1   1   0   1   0   0   1   1   1   2   2   0   0   0   1   2   0   1   1   1   0   1   1   1   1   2   0   2   1   0   1   2   2   2   2   1   1   1   2   1   0   1   1   2   2
 MK-2-3                 0   0   0   1   1   1   1   2   1   2   1   0   1   1   1   1   2   0   2   1   2   0   1   0   1   2   1   1   0   1   1   0   2   2   1   2   2   2   1   1   1   1   1   1   0   1   0   2   1   1   0   0   1   0   0   0   1   0   1   1   1   0   1   1   1   0   0   0   0   1   1   2   1   1   2   0   1   1   2   1   2   0   0   1   1   0   0   2   1   0   1   0   0   1   1   2   1   0   1   0   1   1   2   0   1   1   1   0   0   2   0   1   1   1   2   0   1   1   0   1   2   1   1   1   2   1   1   2   1   2   0   1   0   0   1   0   0   1   2   1   1   0   2   1   0   0   1   0   2   2   0   1   2   1   2   1   1   0   2   1   0   2   1   1   2   2   0   0   0   1   2   0   1   1   2   0   1   1   1   0   1   0   0   1   0   1   2   2   1   2   1   1   1   2   1   0   1   1   2   2
 MK-2-4                 0   0   1   1   1   2   1   2   1   2   1   0   0   0   1   1   2   0   2   1   2   0   1   0   1   2   1   0   0   1   1   0   2   2   1   2   2   2   1   1   1   0   1   1   0   1   0   2   1   1   1   0   0   0   0   0   1   0   1   1   1   0   1   1   1   0   0   0   1   1   1   1   1   1   2   0   1   1   2   1   2   0   1   1   1   0   0   2   1   0   0   0   0   1   1   2   1   0   1   0   1   1   2   0   1   1   1   0   0   2   0   1   0   1   2   0   1   1   0   1   1   1   1   1   2   0   0   2   1   2   0   1   0   0   1   1   1   1   2   1   1   0   2   1   0   0   1   0   2   2   0   1   2   1   2   1   1   0   2   1   0   2   1   2   1   1   1   0   0   1   2   0   1   1   1   0   1   1   2   0   1   1   1   1   0   1   2   1   1   2   1   1   0   2   1   0   1   2   2   2
 MK-2-5                 0   0   0   2   2   1   1   2   1   2   1   1   0   0   1   2   2   1   2   1   2   1   2   0   1   2   1   0   0   1   1   0   2   2   2   2   2   2   1   1   1   0   1   1   0   0   0   2   0   1   1   1   0   0   0   0   1   0   1   2   1   0   2   2   1   0   0   1   2   2   1   1   1   1   2   0   0   1   2   1   2   0   1   2   1   0   1   2   1   0   0   0   0   1   1   2   1   1   2   0   1   1   2   1   1   1   1   0   0   2   1   1   1   0   2   0   2   1   1   1   1   1   1   1   2   1   0   1   1   1   0   1   0   0   1   1   1   1   2   1   1   0   2   1   0   0   1   0   2   2   0   1   2   1   2   2   1   0   2   1   0   2   1   2   1   1   1   0   0   1   1   0   1   0   1   0   2   1   2   0   1   1   1   1   0   1   2   1   1   2   1   2   0   2   2   0   1   2   2   1
 MK-2-6                 0   0   0   2   2   1   1   1   1   2   1   1   0   0   1   2   2   1   2   1   2   1   2   0   1   2   0   0   1   1   2   0   2   2   2   2   2   2   1   0   2   0   1   1   1   0   0   1   0   1   2   1   1   0   0   0   1   1   0   2   1   0   2   2   1   0   0   1   2   2   0   1   1   0   2   1   0   1   2   1   1   1   1   2   1   1   1   1   1   0   0   0   0   1   1   2   1   1   2   0   1   1   2   0   1   1   1   1   0   2   0   1   1   0   2   1   2   1   1   1   1   1   0   1   2   1   0   1   1   1   0   2   0   0   2   1   1   1   2   1   1   1   2   1   0   0   1   0   2   2   0   1   2   1   2   2   1   0   2   1   1   2   1   2   1   1   0   1   0   1   0   0   1   1   2   0   2   1   2   0   1   1   0   1   0   1   2   1   1   2   0   1   0   1   2   0   1   2   2   1
 MK-2-7                 0   0   0   2   2   1   1   1   1   1   1   1   0   0   1   2   2   1   2   1   1   1   2   0   1   1   0   0   2   1   2   0   2   2   2   2   0   1   1   0   2   0   1   1   1   0   0   1   0   1   2   0   1   0   0   0   1   1   0   2   1   1   2   2   2   0   0   1   2   2   0   1   1   0   2   1   0   1   2   1   0   1   1   1   1   1   1   1   1   1   0   0   0   1   1   1   1   1   2   1   1   1   1   0   1   1   1   1   0   2   0   1   1   0   2   1   2   2   1   1   1   1   0   1   1   1   1   0   1   1   0   1   0   0   2   1   1   1   2   1   1   2   2   1   0   0   1   1   2   2   0   0   2   1   2   2   1   0   1   1   1   2   2   2   1   1   0   1   0   1   0   0   2   1   1   0   2   1   2   0   2   1   0   1   0   1   1   1   1   2   0   1   0   1   2   0   1   2   2   1
 MK-2-8                 0   1   0   2   0   1   1   1   1   1   1   1   0   0   1   1   2   1   2   1   1   1   2   0   1   0   0   0   2   2   2   0   2   2   2   2   1   1   1   0   2   0   1   1   1   0   0   1   0   1   2   0   1   0   0   0   1   1   0   2   1   1   2   2   2   0   0   2   2   1   0   1   1   0   2   1   0   0   2   1   0   2   1   1   1   2   1   1   1   1   0   0   0   1   1   1   2   1   2   2   2   2   1   0   1   1   1   1   1   2   0   1   2   0   2   2   2   2   1   1   2   1   1   1   1   1   1   0   1   1   0   1   0   0   2   1   0   1   2   1   1   2   2   2   0   1   1   0   2   1   1   0   2   1   2   2   1   0   2   1   1   2   2   2   1   1   0   1   1   1   1   0   2   1   1   0   2   1   2   0   2   1   0   1   1   2   1   2   1   1   0   1   0   1   2   0   1   2   2   1
 MK-2-9                 0   1   0   2   0   1   1   1   1   1   2   1   0   0   2   1   2   1   1   1   1   2   2   0   1   0   0   0   2   2   2   0   2   2   2   2   1   1   0   0   2   0   1   1   1   0   0   1   0   1   2   0   1   0   1   0   1   1   0   2   1   1   2   2   2   0   0   2   2   1   0   1   1   0   2   1   0   0   2   1   0   1   1   1   1   2   1   1   1   1   1   0   0   1   1   0   2   1   1   2   2   2   1   0   1   1   1   1   1   2   0   1   2   0   2   2   2   2   0   1   2   1   1   1   1   1   2   0   1   1   0   1   0   0   0   1   0   1   2   1   1   2   2   2   0   1   1   1   2   1   0   0   2   1   2   2   1   0   2   1   1   2   2   2   1   1   1   1   1   1   1   0   2   2   1   1   2   1   2   0   2   1   1   2   1   2   1   2   2   1   0   1   0   0   2   0   1   2   1   1
 MK-2-10                0   1   0   1   0   1   0   1   1   1   2   1   0   0   2   1   2   1   1   1   1   2   2   0   1   0   0   1   2   2   2   0   2   0   2   2   1   1   0   0   2   0   1   1   1   0   0   1   0   1   2   0   1   0   1   2   1   1   0   2   1   1   2   2   2   0   0   2   2   1   1   1   1   0   2   1   0   0   2   2   0   1   1   1   1   2   1   2   1   1   2   0   1   0   1   0   2   1   1   2   1   2   1   1   1   0   2   1   1   2   0   1   2   0   2   2   2   2   0   1   2   1   1   1   1   1   2   0   1   1   1   1   0   0   1   1   0   1   2   1   1   2   1   1   0   1   1   1   1   1   0   0   1   1   1   1   1   0   2   1   1   2   2   2   1   1   2   1   1   1   1   0   2   1   1   1   2   1   1   0   2   0   1   2   0   2   1   2   2   0   0   1   0   0   2   0   1   2   1   2
 MK-2-11                0   1   0   1   1   1   0   2   1   1   2   1   1   0   2   1   2   1   1   1   0   2   2   0   1   0   0   1   2   1   2   0   2   0   2   1   1   1   0   0   2   0   0   1   1   0   0   1   0   1   2   0   1   0   1   2   1   1   0   2   1   1   2   2   2   0   0   2   2   0   1   1   1   0   2   1   1   0   1   2   1   2   1   1   1   2   0   2   1   1   2   1   1   1   1   0   2   1   1   2   1   2   1   1   1   0   2   1   1   1   0   1   2   0   1   1   2   1   0   1   1   1   1   1   1   1   1   0   1   1   1   0   1   0   1   2   0   1   2   2   0   2   1   1   0   1   1   1   1   1   1   0   1   1   2   1   1   0   2   1   1   2   2   2   1   1   1   1   1   1   1   0   2   1   1   2   2   1   1   0   2   0   1   2   1   2   1   2   2   0   0   1   0   0   2   0   1   2   1   1
 MK-2-12                0   1   0   1   1   1   0   2   0   1   2   1   1   0   2   1   2   1   1   2   0   2   1   0   1   0   1   2   2   1   2   0   2   0   2   1   1   1   0   0   2   0   1   1   2   0   1   1   0   1   2   1   1   0   1   2   1   1   0   2   2   1   2   1   2   0   1   2   2   0   1   1   1   0   2   1   1   0   1   2   1   2   1   1   1   2   0   2   1   1   2   1   1   1   1   0   2   1   1   1   1   2   0   1   1   0   1   1   1   1   0   2   2   0   1   1   2   1   1   1   1   1   1   1   1   2   1   0   1   1   1   0   1   0   1   2   1   1   1   2   0   2   1   1   0   1   1   1   0   1   1   0   1   1   2   1   1   1   1   1   1   2   2   2   1   1   2   1   1   1   1   0   2   1   1   2   2   1   1   0   2   0   1   2   1   2   1   2   0   1   0   1   1   0   2   1   1   2   2   1
 MK-2-13                0   1   0   1   2   1   0   1   0   1   2   1   0   0   1   1   2   1   1   2   0   2   1   0   1   0   2   2   1   1   2   0   1   1   2   1   1   1   0   1   2   0   1   2   2   0   1   1   0   1   2   0   2   1   1   2   1   1   0   2   2   1   2   2   2   0   1   2   2   0   1   1   0   0   2   1   1   0   1   2   0   2   1   0   1   2   0   2   0   1   2   1   1   1   2   0   2   0   1   2   1   2   1   1   1   0   1   2   1   1   0   2   2   0   1   1   2   1   1   1   1   1   1   1   1   2   1   0   1   1   1   0   1   1   0   2   1   1   1   2   0   2   1   1   1   1   2   1   0   1   1   0   1   1   2   1   1   2   1   1   0   2   2   2   0   1   1   1   1   1   1   0   1   1   2   2   1   1   1   0   2   0   1   1   1   2   1   2   1   1   1   1   1   0   2   1   1   1   2   1
 MK-2-14                1   1   0   1   2   1   1   1   0   1   2   1   0   0   1   1   2   1   2   2   0   2   1   0   1   1   2   2   1   1   2   0   1   1   2   0   1   1   0   1   2   0   1   2   1   0   1   1   0   1   2   0   1   1   1   1   1   1   0   2   2   1   2   2   2   0   0   2   1   0   1   1   1   0   2   1   1   0   1   1   0   2   1   0   2   2   0   2   0   1   2   1   1   1   1   0   2   0   1   1   1   2   1   1   1   0   1   2   1   1   0   2   2   1   1   1   2   1   1   1   1   2   1   1   1   2   1   0   2   1   1   1   1   1   0   2   1   1   2   2   0   1   1   2   1   1   1   1   0   2   1   1   1   1   2   1   0   2   0   1   0   2   2   2   0   1   1   1   1   1   1   0   1   1   2   2   1   2   1   0   2   0   1   1   1   2   1   2   1   1   1   1   1   0   2   1   1   1   2   1
 MK-2-15                1   1   1   1   2   1   1   1   0   1   2   1   0   0   0   1   2   0   2   1   1   2   1   1   1   1   2   2   1   1   2   0   1   1   2   0   1   1   0   2   2   0   1   1   1   0   1   0   0   1   2   0   1   1   1   1   1   1   0   1   2   1   2   2   2   0   0   2   1   1   1   1   1   1   2   1   1   0   2   1   1   2   1   0   2   2   0   2   0   1   2   1   1   1   1   0   1   0   1   2   1   2   1   1   1   0   2   2   1   0   0   2   2   1   0   1   2   1   1   1   2   2   1   1   1   2   1   0   2   1   1   0   1   1   1   2   2   1   1   2   1   1   1   2   1   1   1   1   1   2   1   1   1   1   2   1   1   2   0   1   0   2   2   1   0   1   2   1   1   1   1   0   1   1   2   2   2   1   1   0   2   1   1   0   1   2   1   2   0   1   1   1   0   1   1   1   1   1   2   1
 MK-2-16                1   1   1   1   2   1   1   0   0   1   2   2   0   1   0   1   1   1   2   1   1   2   1   1   1   1   1   2   1   1   2   0   1   1   2   0   1   1   0   2   2   1   2   1   1   0   0   0   0   1   2   1   1   1   1   1   1   1   0   1   1   1   2   1   2   0   0   2   2   1   1   1   1   1   1   1   1   0   2   1   1   2   0   1   2   2   0   1   1   2   2   1   1   1   1   0   1   0   1   2   2   2   0   1   1   1   2   2   0   0   0   2   1   1   0   1   2   1   1   1   2   2   1   1   1   1   1   1   2   1   1   0   1   1   1   2   2   1   1   2   0   1   1   2   1   1   0   2   1   2   1   1   1   2   2   2   1   1   0   0   0   2   1   2   0   1   1   1   1   1   1   0   1   1   1   2   2   0   1   0   2   1   2   1   1   2   0   2   0   1   1   1   0   1   1   1   1   1   2   1
 MK-3-1                 2   2   1   0   0   1   2   1   2   1   1   2   1   1   1   1   2   1   1   2   0   0   0   2   1   2   0   1   2   2   0   2   1   0   1   1   2   0   1   1   2   1   1   0   2   1   1   1   0   2   1   1   1   0   0   1   0   1   1   0   0   1   0   0   2   1   2   0   1   2   1   1   0   2   1   1   2   1   2   2   1   1   1   2   0   1   1   0   0   0   0   2   1   0   1   1   2   1   2   0   2   2   0   1   1   1   2   0   1   1   1   0   2   1   1   1   2   1   1   2   0   2   1   0   1   0   2   0   0   1   1   1   1   2   0   1   0   1   1   1   0   1   1   1   2   1   1   1   1   1   0   1   0   0   1   0   1   2   1   1   0   2   1   1   1   0   2   1   0   2   1   0   0   1   1   2   1   1   1   0   1   1   1   1   2   2   0   2   1   1   2   1   1   2   1   0   1   1   1   1
 MK-3-2                 1   2   1   0   0   1   2   1   2   1   1   1   1   1   1   1   2   1   2   2   1   0   0   2   2   2   0   1   2   2   0   2   1   1   2   1   2   0   1   1   1   1   1   0   2   1   1   1   1   1   1   1   1   0   0   1   0   1   1   0   0   1   0   1   2   1   1   1   1   1   0   1   1   2   1   1   2   1   2   1   1   1   2   2   0   1   1   0   0   0   0   2   1   0   1   1   2   1   2   0   2   2   1   0   2   1   2   0   1   0   1   1   2   1   1   1   2   1   2   2   0   2   1   0   1   0   2   0   1   1   2   0   1   2   0   2   0   1   1   1   1   1   1   1   2   1   1   1   1   1   0   1   0   0   1   0   2   2   1   1   0   2   1   1   1   0   0   1   0   1   1   1   0   1   1   2   1   1   1   0   1   1   1   1   2   1   1   2   1   1   2   1   2   2   1   0   1   1   1   1
 MK-3-3                 1   2   1   0   0   1   2   1   2   1   1   0   1   2   1   1   2   1   2   2   1   0   0   2   2   2   0   1   2   2   0   2   1   2   2   2   2   0   1   1   1   1   1   1   2   1   1   1   1   1   1   1   1   1   0   1   0   1   2   0   0   1   0   1   2   1   1   2   1   1   0   1   1   1   1   1   2   1   2   1   1   1   2   1   0   1   1   0   0   0   1   2   1   0   1   1   1   1   2   0   2   1   1   0   1   1   2   0   1   0   0   1   2   0   1   1   2   1   2   2   0   2   1   0   1   1   2   0   1   0   2   0   1   2   0   2   0   1   1   1   1   1   1   1   2   0   1   2   1   1   0   1   0   0   1   0   1   2   2   1   0   2   2   0   1   0   0   1   0   1   1   1   1   1   1   2   1   1   1   0   1   1   1   2   2   1   1   2   1   1   2   1   2   2   1   0   1   1   1   1
 MK-3-4                 2   2   1   1   1   1   2   1   2   1   1   0   1   2   1   1   2   1   1   2   1   1   0   2   2   1   0   1   2   2   0   2   0   2   1   2   2   0   0   1   2   1   1   1   2   1   1   2   1   0   1   1   1   1   0   1   0   1   2   0   0   1   0   1   2   1   1   2   1   1   0   1   1   1   1   1   2   0   2   1   1   1   2   1   0   1   1   0   0   0   1   2   1   0   1   1   2   1   2   0   2   0   1   0   1   2   2   0   1   0   0   1   1   0   2   1   2   1   2   2   0   1   1   0   1   1   2   0   1   0   2   1   1   2   1   2   0   1   1   1   1   1   1   1   2   0   1   2   1   0   0   1   0   0   0   0   0   2   2   1   0   2   2   0   1   0   1   1   0   1   1   1   2   1   1   2   1   1   1   0   1   1   1   2   2   1   1   2   1   1   2   1   2   2   1   0   2   1   2   1
 MK-3-5                 1   2   1   1   1   1   2   1   2   2   1   0   0   2   1   1   2   1   1   2   1   1   0   0   1   1   0   1   2   2   0   2   0   2   0   2   2   1   0   1   2   1   1   2   1   1   1   2   1   0   1   1   1   2   0   1   0   1   2   0   1   1   0   0   2   1   1   2   0   1   0   1   1   1   0   1   2   1   2   1   1   1   2   1   1   1   2   0   0   1   1   1   1   0   1   0   2   2   2   0   2   0   1   0   1   2   2   0   1   0   1   1   1   0   2   1   2   1   2   2   0   1   1   0   1   1   2   0   1   1   2   1   1   2   1   2   0   1   1   0   1   2   1   1   2   0   1   2   2   0   0   1   0   0   1   0   0   2   2   1   1   2   2   1   1   0   1   1   1   1   1   1   2   1   1   2   1   1   1   0   1   1   1   2   2   1   2   1   1   1   2   1   2   2   1   0   1   1   2   1
 MK-3-6                 1   2   2   1   1   1   2   1   2   2   1   0   0   1   1   1   1   1   1   2   0   1   1   0   1   1   0   0   2   2   0   2   0   2   0   1   2   1   0   1   2   1   1   1   1   2   1   2   1   0   2   1   1   2   0   1   0   2   1   0   1   2   0   0   1   0   1   2   0   1   1   0   1   1   1   1   2   1   1   1   1   1   2   2   1   1   2   0   0   0   2   1   0   0   1   0   2   2   2   0   2   1   1   0   2   2   2   0   1   0   1   1   1   0   1   1   2   1   1   2   0   1   0   0   1   1   2   0   1   1   2   1   1   2   1   1   0   1   1   0   1   1   1   0   1   0   1   2   1   0   0   1   0   0   1   0   0   2   2   1   1   2   2   1   1   1   1   1   1   1   1   1   2   1   0   2   1   1   1   0   1   2   1   2   2   1   2   1   1   1   2   1   2   1   1   0   2   1   2   1
 MK-3-7                 1   2   2   1   1   0   1   1   2   2   1   0   0   1   2   1   1   1   1   2   0   1   1   0   1   1   0   0   2   2   0   1   1   2   0   1   2   1   1   1   2   1   1   1   1   2   2   2   1   0   2   1   1   2   0   1   0   2   2   0   1   2   1   1   1   0   2   2   0   1   1   0   2   1   1   1   2   1   1   1   1   2   2   2   1   1   2   0   0   0   2   1   0   1   0   0   2   1   2   0   2   1   1   0   2   1   2   0   1   0   2   1   1   0   1   1   2   1   1   2   0   1   0   0   1   1   2   0   1   1   2   1   0   2   1   1   1   1   1   0   2   1   1   1   1   0   1   2   1   0   0   2   0   0   1   0   1   2   2   1   1   2   2   1   1   1   1   1   0   1   1   1   2   2   0   2   1   1   1   0   1   2   1   2   2   1   2   1   1   1   2   1   2   1   1   0   2   1   2   0
 MK-3-8                 1   2   2   1   1   1   1   1   2   1   0   1   0   0   1   1   1   1   1   2   0   1   2   0   1   1   0   0   2   2   0   1   2   2   0   1   1   1   0   1   2   1   1   1   1   2   2   2   0   0   2   1   1   2   0   1   1   1   2   0   1   2   1   1   0   0   2   2   0   1   0   0   2   1   0   1   2   1   2   1   0   2   2   2   1   1   1   0   0   0   1   0   0   1   1   0   2   1   2   0   2   1   1   0   1   1   2   0   1   0   2   1   1   0   1   1   1   1   1   1   0   1   0   0   1   1   2   0   1   1   2   1   0   2   1   1   1   1   2   0   2   1   1   1   1   1   1   0   1   0   1   2   0   0   0   0   1   2   2   1   1   2   2   1   2   1   2   1   0   1   1   1   2   2   1   2   1   1   1   0   1   2   1   1   2   1   2   2   1   1   1   1   2   1   1   0   2   1   2   0
 MK-3-9                 1   2   2   1   0   2   1   1   2   0   0   1   0   0   2   1   1   1   1   2   0   1   2   0   1   1   1   0   2   2   0   1   1   2   0   1   1   1   1   1   2   1   1   1   1   2   2   2   0   0   2   1   1   2   0   0   1   1   2   1   1   2   1   0   0   0   1   2   0   1   0   2   2   1   0   0   2   1   2   1   1   2   2   2   1   1   1   0   0   0   1   0   0   1   1   0   1   1   2   0   2   1   1   0   1   1   2   0   1   0   2   1   2   1   1   1   1   1   2   1   0   2   0   0   1   1   2   0   1   1   1   1   0   2   2   0   2   1   2   0   2   1   1   1   1   1   1   0   1   0   1   2   1   1   0   0   1   2   2   1   1   2   2   1   2   1   2   1   0   1   1   1   2   2   1   2   1   1   1   0   1   1   1   1   2   2   2   2   1   2   1   1   1   1   1   0   1   1   2   0
 MK-3-10                1   2   2   1   0   2   1   1   2   0   0   1   1   0   2   1   1   1   1   2   0   1   2   0   1   1   1   1   2   2   1   1   1   2   1   1   1   0   2   1   2   0   1   0   1   2   2   2   0   0   1   1   1   2   0   0   0   1   2   1   1   2   1   0   0   0   1   2   0   1   0   2   2   1   0   0   1   1   2   1   1   1   2   2   1   2   1   0   0   0   2   0   2   1   1   0   0   2   2   0   2   1   1   0   0   1   2   0   1   1   2   1   2   2   1   1   1   1   2   1   1   1   0   0   1   1   2   0   1   1   1   1   0   2   2   0   2   1   2   0   1   1   1   1   1   1   1   0   1   0   1   2   1   1   0   0   1   2   1   1   1   2   2   1   2   2   2   1   0   1   1   1   2   1   1   2   1   1   1   0   1   1   1   1   2   2   2   1   1   2   1   1   1   1   1   0   1   0   2   1
 MK-3-11                1   2   2   1   0   2   1   0   2   0   0   1   2   0   2   2   1   2   1   1   0   0   1   0   1   1   2   1   1   2   1   1   1   2   1   1   1   0   2   1   1   0   1   0   1   2   2   2   0   0   1   1   1   2   0   0   0   0   2   1   2   1   1   0   0   0   1   2   0   1   0   2   2   0   0   0   1   1   2   1   1   1   1   2   1   2   1   0   0   0   1   0   2   2   1   0   0   2   2   0   1   1   0   0   0   1   2   1   1   1   2   2   2   2   1   1   2   1   2   1   2   1   0   0   1   2   2   0   2   0   0   2   0   2   2   0   2   0   1   0   1   1   1   1   1   1   1   0   1   0   1   2   1   1   0   0   1   2   1   1   1   2   2   1   2   2   1   2   1   0   1   1   2   1   1   2   1   1   2   0   1   1   1   1   1   2   2   1   1   2   1   1   0   1   1   0   1   0   2   1
 MK-3-12                1   2   2   1   1   2   1   0   2   0   1   1   2   1   2   2   2   2   2   1   0   0   2   0   1   1   2   1   1   1   1   1   1   1   1   1   1   0   2   0   1   0   2   1   1   1   2   2   1   0   1   0   1   2   0   0   0   0   2   1   2   1   1   0   1   0   1   2   1   1   0   2   2   0   0   0   1   1   2   1   1   2   1   2   1   2   1   0   0   1   0   1   2   2   1   0   0   2   2   0   2   1   1   0   0   1   2   2   1   2   1   2   2   2   1   1   2   1   2   1   1   1   0   0   0   1   2   0   1   0   0   2   0   2   2   0   2   0   1   0   1   1   1   1   1   1   2   0   1   0   1   2   1   1   0   0   1   2   1   1   1   1   2   1   2   2   1   1   1   0   1   1   2   1   1   2   1   1   2   0   1   0   2   1   1   2   2   0   1   2   1   1   0   0   1   0   0   1   2   1
 MK-3-13                1   2   2   1   1   2   1   0   1   0   1   0   2   1   2   1   1   2   2   2   0   0   1   1   1   1   2   1   1   1   1   1   0   2   1   1   0   0   2   0   1   1   2   1   1   1   2   2   0   0   1   0   1   2   0   0   0   0   2   1   2   1   1   0   1   0   1   2   1   1   0   2   2   1   0   0   1   1   2   1   1   2   1   2   1   2   1   0   0   1   0   1   2   2   1   0   0   2   2   1   2   2   1   0   0   1   1   2   2   1   1   1   2   2   1   1   2   0   2   1   1   1   1   1   0   0   2   0   1   0   1   2   0   2   2   0   2   0   1   0   0   0   0   1   1   1   1   1   1   0   1   2   1   1   0   0   2   2   1   1   1   1   2   1   2   2   1   1   1   0   1   2   2   1   1   2   1   1   2   1   1   0   2   2   1   2   2   1   1   1   1   1   0   0   1   0   0   1   2   2
 MK-3-14                1   2   1   1   1   2   2   0   1   0   1   0   2   1   1   1   2   2   2   2   1   0   1   1   1   1   2   0   1   1   1   1   0   2   1   1   0   1   2   0   1   1   2   1   1   1   1   2   0   1   1   0   1   2   0   0   0   1   2   1   2   1   1   0   1   0   1   2   0   1   1   2   2   1   0   0   1   1   2   0   1   2   0   2   1   2   1   0   2   1   0   0   2   2   1   1   0   2   2   0   2   2   1   0   0   1   1   1   2   1   1   1   1   2   1   1   2   0   1   1   1   1   1   1   0   0   1   1   1   0   1   2   0   2   2   0   1   0   2   0   0   1   1   1   1   1   1   1   1   0   1   1   1   1   0   0   2   1   2   1   0   2   2   1   1   2   1   1   1   1   1   2   2   1   1   2   1   1   1   1   1   0   2   2   1   2   2   1   1   1   1   1   0   0   2   0   1   1   2   2
 MK-3-15                1   2   1   1   1   2   2   0   2   0   2   0   2   1   1   1   2   2   2   2   2   1   1   2   1   1   2   0   1   1   0   1   0   1   1   1   0   1   2   0   1   1   2   1   1   0   1   2   0   1   1   1   1   2   1   1   0   1   2   1   2   1   2   0   1   1   1   2   0   1   1   2   1   1   0   0   1   1   2   0   1   2   0   2   1   2   0   1   2   1   0   0   1   2   0   1   0   2   2   1   2   2   1   0   0   1   0   1   2   1   1   1   1   2   1   1   2   0   1   1   1   2   1   1   1   1   1   1   2   0   1   2   0   2   2   0   1   0   2   0   1   1   1   1   1   0   0   1   1   0   1   1   1   1   0   0   2   0   2   1   0   1   2   0   1   1   1   1   1   1   1   1   2   1   1   1   1   2   1   1   1   0   2   2   1   2   2   2   1   1   1   1   0   0   2   0   1   1   2   2
 MK-3-16                1   2   1   1   1   2   2   0   2   1   2   0   2   1   1   1   1   1   1   2   2   1   2   2   1   1   2   0   1   1   0   1   0   1   0   1   1   0   2   0   0   1   1   1   1   0   1   2   0   1   1   1   1   2   2   1   0   1   2   1   2   1   2   0   1   1   1   2   0   1   2   2   1   1   0   0   0   1   1   0   1   2   0   2   1   2   0   1   2   1   0   0   1   2   0   1   1   2   2   1   2   1   1   0   0   1   0   1   2   1   1   2   1   1   1   1   1   0   1   1   1   0   1   1   1   2   0   2   2   0   1   1   0   2   2   0   1   0   2   0   1   1   1   1   2   0   1   1   1   0   0   1   1   1   0   0   2   0   2   1   0   1   2   0   0   1   1   1   0   1   1   1   2   1   1   1   2   2   1   1   1   0   2   2   1   2   2   2   1   2   0   1   0   0   2   0   1   1   2   2
 MK-4-1                 2   0   0   1   2   1   1   1   1   1   2   1   0   1   2   2   1   1   1   0   2   1   1   0   1   0   0   1   0   0   1   1   0   1   1   0   1   2   1   1   1   2   0   1   0   0   0   1   1   0   1   0   2   2   1   1   1   1   1   0   2   1   2   0   1   1   1   0   0   2   1   1   2   0   1   0   1   0   2   2   0   2   0   0   0   2   1   0   2   1   1   1   1   1   2   1   1   0   0   0   1   2   2   2   2   0   1   1   2   0   1   1   2   2   1   1   0   1   1   2   1   1   1   1   2   1   0   0   1   2   1   0   1   2   0   2   2   1   2   1   2   2   2   2   0   2   2   0   0   0   2   2   1   2   1   1   1   1   1   2   2   1   0   0   2   2   1   0   0   1   1   2   2   2   0   1   2   2   1   0   1   0   2   1   2   2   0   2   1   1   0   1   2   1   1   0   1   1   1   1
 MK-4-2                 1   0   0   1   2   2   2   1   1   1   2   1   0   1   1   2   1   1   1   1   2   1   1   0   1   1   0   0   0   0   1   1   0   1   1   0   1   2   1   1   1   2   0   1   0   0   0   1   1   0   1   2   2   2   1   1   1   2   1   1   2   1   2   0   0   0   1   0   0   2   2   1   1   1   0   0   1   0   2   2   0   2   0   0   0   1   1   0   2   1   1   1   0   1   2   1   1   1   0   0   1   2   2   2   1   1   1   1   2   0   1   1   2   2   1   1   0   1   0   2   0   1   2   1   2   1   0   1   1   2   1   0   2   1   1   1   2   1   2   1   2   2   2   2   0   2   1   0   0   0   2   2   1   2   1   1   1   1   1   2   2   1   0   0   1   2   1   0   0   1   1   2   1   2   0   1   1   2   1   0   1   0   2   1   1   2   0   1   1   0   0   1   1   0   1   0   1   1   1   1
 MK-4-3                 1   0   0   1   2   2   1   1   1   2   2   1   0   1   1   1   1   1   1   1   2   1   1   0   2   1   0   0   0   0   1   1   1   1   1   1   1   2   1   1   1   2   1   1   1   0   0   1   1   0   1   2   2   2   0   1   1   1   1   1   2   1   1   0   0   0   1   0   1   1   2   2   1   1   0   0   1   0   2   2   0   2   0   0   0   1   0   0   2   1   2   1   1   1   2   1   0   1   0   0   1   2   2   2   1   1   1   2   1   0   1   1   2   2   1   1   0   1   0   2   0   1   2   1   1   0   0   1   1   2   1   0   2   1   1   2   2   0   2   1   2   2   2   2   1   1   0   0   0   0   1   2   1   1   1   1   1   1   1   2   2   2   0   0   1   2   1   0   0   1   1   2   1   2   0   1   2   1   0   0   2   0   2   1   1   2   0   1   1   0   0   1   1   0   1   1   1   1   1   1
 MK-4-4                 1   0   0   1   2   2   2   1   1   1   1   1   0   1   1   1   1   1   1   1   2   1   0   0   2   1   0   0   0   1   2   0   1   2   2   1   1   2   1   2   1   2   1   1   0   0   0   1   1   0   1   2   2   1   0   1   1   1   0   1   2   1   1   0   0   1   1   0   1   1   1   2   0   1   0   0   1   0   2   2   0   2   0   0   0   1   0   0   2   1   1   1   0   0   2   0   0   1   0   0   1   2   1   2   1   1   1   2   1   0   1   0   2   2   1   1   2   1   0   2   0   1   2   1   1   0   0   1   1   1   1   0   2   2   1   2   2   1   1   2   2   2   2   1   1   1   0   0   0   0   1   2   1   1   1   1   1   1   2   2   1   2   0   0   1   2   1   0   1   1   1   1   1   2   1   1   1   1   0   0   2   1   2   1   1   2   0   1   1   0   1   1   1   0   0   1   1   1   1   0
 MK-4-5                 0   0   1   1   2   1   2   2   1   1   1   1   1   1   1   1   1   0   1   0   1   1   0   0   2   1   0   0   0   1   2   0   0   2   2   1   0   2   2   2   1   1   1   1   0   1   0   1   0   1   1   2   2   1   0   1   1   1   0   1   2   1   1   0   0   1   1   0   1   1   1   2   0   1   0   0   1   0   2   2   0   2   0   0   0   1   0   0   2   1   1   1   1   0   1   0   0   1   0   1   1   1   1   1   1   1   1   2   1   0   1   0   1   1   1   1   2   0   0   2   0   1   2   1   1   0   0   1   1   1   1   1   2   2   1   1   2   1   1   1   1   2   2   1   1   1   0   0   0   1   1   2   1   1   1   1   1   1   2   2   1   2   0   0   1   1   0   0   1   1   1   1   1   1   1   1   1   1   1   0   2   1   2   1   1   1   1   1   1   0   1   0   2   0   0   1   1   1   1   1
 MK-4-6                 0   0   2   1   2   1   2   2   1   1   1   1   1   1   1   1   1   0   1   0   1   1   0   1   2   1   0   0   0   2   2   0   1   2   2   1   1   2   2   1   1   1   1   1   0   1   0   1   0   1   1   2   2   1   0   1   1   1   1   1   2   1   1   0   0   0   1   0   1   1   1   2   0   1   0   0   1   1   2   2   1   2   1   0   0   1   0   0   2   1   1   0   2   0   0   0   0   0   1   1   1   1   1   1   1   0   1   2   1   0   2   0   1   1   1   1   2   0   0   2   0   1   2   1   1   0   0   1   1   1   1   1   2   2   1   1   1   1   1   1   1   2   2   1   1   0   0   1   0   1   1   2   1   1   1   1   1   1   2   2   1   2   0   1   1   1   1   0   1   1   0   1   0   1   1   1   1   1   0   0   1   1   2   1   1   1   1   1   1   0   1   1   1   0   0   0   1   1   1   1
 MK-4-7                 0   0   2   1   2   2   2   2   1   1   1   1   1   1   1   1   1   1   0   0   1   1   0   2   2   1   0   0   0   2   1   1   1   1   2   1   1   2   2   1   1   0   1   1   0   1   0   1   0   1   1   2   2   1   0   1   1   1   1   1   2   1   1   0   0   1   1   0   1   1   1   2   0   1   0   0   1   0   1   2   1   1   1   1   1   1   0   0   2   1   1   0   2   0   0   0   2   0   1   1   1   1   1   1   1   0   1   2   1   1   1   1   1   1   1   2   1   2   0   2   0   1   2   1   1   0   0   1   1   1   1   1   1   2   1   1   1   1   0   1   1   2   1   1   1   0   1   1   1   1   1   2   1   1   1   2   1   1   2   2   1   2   1   1   1   1   1   0   1   1   0   2   0   1   0   1   1   1   2   0   1   1   2   1   1   0   1   1   1   0   1   1   1   0   1   0   2   1   1   1
 MK-4-8                 0   0   1   1   2   2   2   1   1   1   2   1   1   1   1   1   0   1   0   0   2   1   0   2   1   1   0   0   0   2   1   1   1   1   2   1   1   1   2   1   1   0   1   2   0   1   1   1   0   1   0   2   2   2   1   1   1   1   1   1   2   1   0   0   0   1   1   0   1   1   1   1   0   1   0   0   1   0   1   2   1   1   1   2   1   1   0   0   1   1   1   0   2   0   0   0   2   0   1   1   0   1   1   1   1   0   1   1   1   1   1   1   1   0   1   1   0   2   0   2   0   1   2   1   2   0   0   1   1   0   1   1   1   2   1   1   1   1   1   1   1   1   1   1   1   0   1   0   1   1   1   2   1   1   1   1   1   1   2   2   2   2   1   1   2   1   1   0   1   1   0   2   0   1   0   1   1   1   2   0   1   1   2   2   1   0   1   1   2   1   1   1   0   0   1   1   1   1   1   1
 MK-4-9                 0   0   1   1   2   2   2   1   1   1   2   1   1   0   1   2   0   2   0   0   2   1   0   2   1   1   0   0   0   2   1   2   1   1   2   1   1   1   2   1   1   1   2   2   0   1   1   1   0   1   0   2   2   2   0   1   1   1   1   1   2   1   0   0   0   1   2   1   1   1   1   0   0   1   0   1   1   2   1   2   1   1   1   1   1   1   0   0   1   1   1   1   2   0   0   0   2   0   1   1   0   1   1   0   2   0   1   1   1   2   0   1   1   0   1   1   0   2   0   2   0   1   2   1   1   0   0   1   1   0   1   1   1   2   1   1   1   1   1   1   1   2   1   0   1   0   1   0   1   0   1   2   1   2   1   1   1   1   2   2   2   1   1   1   2   1   1   0   1   1   0   2   0   1   0   1   2   1   2   1   2   1   2   2   1   0   0   1   2   0   1   1   0   0   1   1   1   1   1   1
 MK-4-10                1   0   1   1   2   2   2   1   2   1   1   1   0   0   1   2   0   2   0   0   2   1   0   2   1   0   0   1   0   2   0   2   1   1   2   1   0   1   2   1   1   1   2   2   0   1   1   1   0   1   0   2   2   1   0   1   1   1   2   1   2   1   0   0   0   1   1   1   1   1   1   0   0   1   0   1   1   2   1   2   1   0   1   1   1   1   0   1   0   1   1   1   2   0   0   1   2   0   1   2   0   1   1   0   2   0   1   1   1   2   0   1   1   0   1   0   0   2   0   1   0   1   1   1   1   1   1   1   1   1   1   1   1   2   1   1   1   1   1   1   1   2   1   0   1   0   1   0   1   1   1   2   1   1   1   1   2   1   1   1   2   1   1   1   2   1   1   1   1   1   0   2   0   1   1   1   2   1   2   1   2   1   2   2   0   1   0   1   1   0   1   1   0   0   1   2   1   1   1   2
 MK-4-11                0   0   1   1   2   0   1   1   2   1   1   1   0   1   1   2   0   2   0   0   2   1   0   2   1   0   0   1   0   1   0   2   1   1   1   1   0   1   1   1   1   1   2   1   0   1   1   0   0   1   0   1   2   1   0   1   1   1   2   1   2   1   1   0   0   1   1   0   1   1   1   0   0   2   0   1   1   2   1   2   1   0   0   1   0   1   0   2   2   1   1   1   2   0   1   1   2   0   1   2   0   1   1   1   2   0   2   1   0   2   1   0   1   0   1   0   0   2   0   2   1   1   2   1   1   1   2   0   0   0   1   1   1   2   1   1   2   1   1   1   1   2   1   0   1   0   1   0   2   1   0   2   1   1   1   1   2   1   1   1   2   1   0   1   2   1   1   1   1   1   0   2   0   2   1   1   2   0   1   1   2   1   2   1   0   1   1   1   1   0   1   1   0   0   1   2   1   1   1   2
 MK-4-12                0   0   1   0   2   1   1   0   2   1   1   1   0   1   0   2   0   2   0   1   1   1   0   1   1   0   1   1   0   1   0   2   1   1   1   1   1   0   1   1   0   1   2   2   0   1   1   1   0   1   1   1   2   1   0   1   0   1   2   1   2   1   1   1   1   1   1   0   1   1   1   0   0   2   0   1   0   2   1   2   1   0   1   1   0   1   0   2   2   1   1   1   1   1   1   1   2   0   1   2   0   0   1   1   2   0   2   2   0   2   1   0   2   0   1   1   0   2   0   2   1   1   2   1   1   1   1   0   0   1   1   1   0   2   1   1   2   1   1   1   1   0   2   0   1   0   1   1   2   1   1   2   2   1   1   0   2   1   1   1   2   1   0   1   2   2   1   1   0   1   0   2   0   2   1   1   2   0   2   0   2   2   2   1   0   1   1   1   1   0   1   2   0   0   1   2   1   1   1   2
 MK-4-13                0   0   1   0   2   1   1   0   2   0   1   1   0   1   0   2   1   1   0   1   1   1   0   1   1   0   1   1   1   1   0   2   1   1   1   1   1   0   1   1   0   1   2   2   0   1   1   1   0   1   1   1   2   1   1   1   0   1   2   1   1   1   1   1   1   1   1   0   1   1   1   0   0   2   0   1   0   2   0   2   1   0   0   1   0   1   0   2   2   2   1   1   1   0   0   1   2   0   0   2   0   0   1   1   2   0   2   2   0   2   1   0   2   0   1   1   0   2   0   2   1   0   1   1   1   1   1   0   0   1   1   1   0   2   1   1   2   2   1   0   1   0   2   0   1   0   1   1   2   1   1   2   1   2   1   0   2   1   1   1   2   1   0   1   2   2   1   1   0   1   0   2   0   2   1   1   2   0   2   0   2   2   2   1   0   1   1   1   1   0   1   1   0   0   1   2   1   1   0   2
 MK-4-14                0   1   1   0   2   1   1   0   1   0   1   1   0   1   0   2   1   1   0   1   1   1   0   1   1   0   2   2   1   1   0   2   2   1   1   1   1   0   1   1   0   2   2   2   0   1   1   1   0   1   1   1   2   0   1   1   0   1   1   1   1   1   1   1   1   2   2   0   0   1   1   0   0   2   1   0   0   2   0   2   1   1   0   0   1   1   0   1   2   2   1   1   1   0   0   1   2   0   1   2   0   1   0   1   2   0   2   2   0   2   1   1   2   0   1   1   0   2   0   2   1   1   1   1   1   1   1   0   0   1   1   1   0   2   1   1   2   2   1   0   2   0   1   0   1   0   2   0   2   1   1   2   2   2   1   0   2   1   1   1   2   1   1   1   2   2   2   1   0   0   0   0   1   2   1   1   2   1   2   0   2   2   2   1   0   1   1   1   1   0   1   1   0   1   1   2   2   1   0   2
 MK-4-15                0   2   1   0   2   0   1   0   1   0   1   1   1   1   0   2   1   1   0   1   1   1   1   0   1   0   2   2   1   1   0   2   2   1   2   1   1   0   1   1   0   2   2   2   0   1   1   1   0   1   1   0   2   0   1   2   0   1   1   1   1   1   1   1   1   1   1   0   0   1   1   0   0   1   1   0   2   2   0   2   1   1   1   0   1   1   0   1   1   2   1   1   1   0   0   1   2   1   2   2   1   1   0   1   1   0   2   1   0   1   1   1   2   0   1   1   0   2   0   2   1   1   1   1   0   1   1   0   0   1   1   1   0   2   2   1   2   2   0   0   1   0   0   1   1   0   2   0   2   1   1   2   2   2   1   0   2   1   1   1   2   2   1   1   2   2   1   1   0   1   0   0   1   2   1   1   2   2   2   0   2   2   1   0   0   1   1   1   1   0   1   1   0   1   1   2   2   0   0   2
 MK-4-16                0   2   1   0   2   0   0   0   1   0   1   1   1   1   1   2   1   1   1   1   0   1   1   0   0   0   1   2   1   1   0   1   1   1   2   1   1   0   1   1   0   2   2   2   0   1   1   1   1   1   1   1   2   1   0   2   1   0   1   1   2   1   1   1   0   2   2   0   0   1   2   0   0   1   1   0   2   1   1   2   1   1   1   0   1   0   0   1   1   0   1   0   1   1   1   1   2   1   2   1   1   1   1   0   1   0   2   1   0   0   1   1   2   0   1   1   0   2   0   1   1   2   1   1   0   1   1   0   1   1   1   1   0   2   1   1   2   2   0   0   1   0   0   1   1   0   2   0   2   1   1   2   2   2   1   0   2   2   1   1   2   2   1   1   2   1   1   1   1   1   0   1   1   2   1   0   2   2   2   0   2   2   1   0   0   1   1   1   2   0   1   1   0   0   1   2   1   0   0   2
 MK-5-1                 2   1   1   1   0   2   1   1   2   1   1   1   1   2   1   1   1   1   1   1   2   0   0   2   1   1   1   2   1   0   2   1   2   0   1   2   0   0   0   1   2   0   0   1   1   0   0   1   1   1   1   1   1   1   2   1   2   1   0   1   2   2   1   1   0   2   1   2   1   1   2   1   1   1   2   1   1   1   1   1   0   0   2   2   2   1   2   1   1   0   1   0   2   1   2   0   0   1   2   0   1   1   2   1   0   2   1   2   1   1   2   0   2   0   0   1   0   1   1   2   2   2   1   1   2   1   1   0   1   1   2   1   1   1   1   2   1   2   2   1   0   1   0   2   0   0   1   1   1   2   1   0   1   0   1   1   2   0   1   0   0   1   2   0   0   2   0   1   2   1   2   1   2   1   2   1   2   2   0   0   1   1   0   1   1   1   1   2   1   0   0   1   2   2   1   0   0   1   0   1
 MK-5-2                 2   2   0   1   0   1   1   1   2   1   1   1   2   2   2   1   1   1   1   1   2   0   0   1   1   1   1   2   1   0   2   1   2   1   0   1   1   1   0   1   2   0   0   2   1   0   0   1   2   1   1   1   1   1   2   1   2   1   0   0   2   1   1   1   0   2   1   1   1   0   2   1   2   1   2   2   1   1   1   1   0   0   2   1   1   1   2   1   1   0   1   0   2   1   1   1   1   1   2   0   1   1   2   2   0   2   1   2   1   1   2   0   2   0   0   1   0   1   1   0   1   1   1   1   2   1   1   0   1   2   2   2   0   2   2   2   1   2   2   1   0   1   0   2   1   1   1   1   1   2   2   0   0   1   1   1   2   0   2   0   0   1   2   1   0   1   0   1   1   1   2   1   2   1   2   1   2   1   0   0   1   1   1   1   1   1   1   2   1   0   0   1   2   2   1   1   0   1   0   1
 MK-5-3                 0   2   0   2   0   1   2   1   2   0   1   1   2   2   2   2   1   1   1   1   2   0   0   1   1   1   1   2   1   0   2   1   2   1   1   1   1   1   0   1   2   0   0   2   1   0   0   1   2   1   1   1   1   1   2   1   2   1   0   0   2   1   0   1   0   2   1   1   1   0   2   1   1   1   2   2   1   1   1   0   0   0   2   1   1   1   2   1   1   0   0   0   2   2   1   1   1   1   2   0   2   1   2   2   0   2   1   2   1   1   2   0   2   0   0   1   0   1   0   0   1   1   1   2   2   0   1   0   1   2   2   2   0   2   2   2   1   2   2   1   0   1   0   1   1   1   1   1   2   2   1   0   1   2   1   1   1   0   2   0   0   0   2   1   1   1   0   0   2   1   2   1   2   1   2   1   2   1   0   0   1   1   1   1   1   1   1   2   1   0   0   1   2   2   1   0   0   1   0   1
 MK-5-4                 0   1   0   2   0   1   1   1   2   0   1   1   2   2   2   2   2   1   1   1   2   0   0   1   1   1   1   2   1   0   2   1   2   1   1   1   1   1   1   1   2   0   0   2   1   0   0   1   2   0   1   1   1   1   2   0   2   1   0   0   2   1   0   1   0   2   2   0   1   0   2   1   1   0   1   2   0   1   1   0   0   0   2   1   1   2   2   2   1   0   0   0   2   2   1   2   1   1   2   0   2   1   2   2   0   2   1   2   1   1   1   0   2   0   0   1   0   1   0   1   1   1   1   1   2   0   2   1   1   2   2   1   0   1   1   2   1   2   2   1   0   1   1   0   1   1   0   1   2   2   1   0   1   1   1   0   1   0   2   0   0   1   1   1   1   1   1   1   2   1   2   1   2   1   2   1   2   2   1   0   1   1   1   1   1   1   1   2   1   0   0   1   2   2   1   0   1   1   0   1
 MK-5-5                 0   1   0   2   0   1   1   1   2   0   2   1   2   2   2   2   2   0   1   1   2   0   0   1   1   1   0   2   2   1   2   1   2   1   1   1   1   1   1   1   2   0   0   2   1   0   0   1   2   0   1   1   1   1   2   0   2   1   0   1   2   1   0   1   0   2   2   0   1   0   1   1   1   0   2   2   0   1   1   0   0   0   1   1   1   2   2   2   1   0   1   0   2   2   1   2   1   1   2   0   2   1   2   2   0   2   1   2   1   1   1   0   2   0   0   2   0   1   0   1   1   1   1   1   2   0   1   0   1   2   2   1   0   1   1   2   2   2   2   1   0   1   1   0   2   1   0   1   2   2   1   0   1   1   1   1   1   0   2   0   0   2   1   1   0   1   1   1   2   1   2   1   1   1   2   1   1   2   1   0   2   1   1   1   0   1   1   1   1   0   0   1   2   2   1   0   1   0   0   1
 MK-5-6                 0   0   0   2   1   2   1   1   1   0   2   1   2   2   2   1   2   0   1   1   2   0   0   1   1   1   0   2   2   1   2   1   2   1   0   0   1   1   1   1   2   0   0   2   1   0   0   1   2   0   1   1   1   0   2   0   2   1   1   1   2   1   0   1   1   2   2   0   0   1   1   2   2   0   2   2   0   1   1   0   0   0   1   1   1   2   2   2   1   0   1   0   2   2   1   2   1   1   2   0   2   1   2   2   0   1   1   2   1   1   1   0   1   1   0   2   0   1   0   1   1   2   1   1   2   0   1   0   1   2   2   1   0   1   1   1   1   2   2   1   0   1   1   0   2   1   0   1   1   2   1   1   1   1   1   2   2   0   2   0   0   2   0   1   0   0   1   1   2   1   2   1   1   1   2   1   1   2   1   1   2   1   1   1   0   1   1   1   1   0   0   1   1   2   1   0   1   0   0   1
 MK-5-7                 0   0   0   2   1   1   1   0   1   0   1   1   2   2   2   1   2   0   1   1   2   0   0   1   2   2   0   2   1   1   2   1   2   1   0   0   1   1   1   1   2   0   0   2   1   0   0   1   1   0   1   0   1   0   2   0   1   1   0   1   2   2   0   2   1   0   2   1   0   1   1   2   2   0   2   2   0   1   1   0   0   0   1   1   0   1   2   2   1   0   2   0   2   2   1   2   1   1   1   0   2   1   2   1   0   1   2   2   1   1   1   0   1   1   0   2   0   1   0   1   1   2   1   1   1   0   0   0   1   1   2   0   0   1   1   1   1   2   1   2   0   1   1   0   2   0   0   1   1   2   0   1   1   1   1   1   2   0   2   0   0   2   0   1   0   0   1   1   2   0   2   1   1   1   1   1   1   2   1   1   1   1   1   1   0   1   1   1   0   0   0   1   1   2   1   0   1   0   0   1
 MK-5-8                 0   0   0   2   1   1   1   0   1   0   0   1   2   2   2   1   2   0   1   1   2   1   0   1   2   2   0   2   1   1   2   1   2   1   0   0   2   1   1   1   1   1   0   1   1   0   0   1   1   0   0   0   1   0   2   0   1   1   0   1   2   2   1   2   1   0   2   1   2   1   1   2   2   0   2   2   0   1   1   0   0   1   1   1   1   1   2   2   1   0   1   0   2   2   2   2   1   2   1   0   2   1   1   1   0   1   2   2   1   1   1   0   0   1   0   2   0   1   0   1   1   2   1   1   1   1   0   0   1   0   1   0   0   1   1   1   1   1   1   2   0   1   2   0   2   0   0   1   0   2   0   0   1   1   1   2   2   0   2   0   0   2   0   2   0   0   1   1   1   0   1   1   1   0   1   1   1   1   1   2   1   0   1   1   1   1   1   1   0   0   0   1   1   2   1   0   2   1   1   2
 MK-5-9                 0   1   1   2   1   1   1   0   1   0   0   1   2   2   2   1   2   1   1   1   2   1   1   1   2   1   0   2   1   1   2   1   0   1   0   0   2   1   1   1   1   1   1   1   1   0   0   1   1   0   0   0   1   1   2   1   1   1   0   2   2   1   1   2   1   1   2   1   2   1   0   2   2   0   2   2   0   1   1   1   0   1   1   0   1   1   2   2   1   1   1   0   2   2   2   2   1   2   0   0   2   1   1   1   0   1   2   2   1   1   2   0   0   1   0   2   0   1   1   1   1   0   1   1   1   1   0   0   1   0   2   0   0   1   1   2   1   1   1   1   1   1   2   0   2   0   0   1   0   2   0   0   1   1   1   0   2   0   2   0   0   2   0   2   1   0   1   1   1   0   1   1   1   0   1   1   0   1   1   2   1   0   1   1   1   1   1   1   0   1   0   1   1   2   1   1   1   1   1   2
 MK-5-10                0   1   0   2   1   0   2   0   1   1   2   1   2   2   2   1   2   2   1   1   2   1   1   0   2   1   0   2   1   0   2   1   0   1   0   0   2   1   1   1   1   1   1   1   1   0   0   1   1   0   0   0   2   1   2   1   1   1   0   2   2   1   1   2   0   1   2   1   1   1   0   2   2   1   2   2   0   1   1   1   0   1   1   1   1   1   2   2   1   0   1   0   2   2   2   2   1   2   0   1   2   1   0   1   0   1   2   2   1   2   2   0   0   2   0   2   0   2   1   1   1   0   1   1   1   1   0   0   1   0   2   0   0   1   2   2   1   1   1   0   1   1   1   0   2   0   0   1   0   2   0   0   1   1   1   0   2   0   2   0   0   1   0   2   1   0   1   1   1   0   1   1   1   0   1   1   0   1   1   2   1   0   0   1   1   0   0   1   1   1   1   1   1   1   1   1   0   1   1   2
 MK-5-11                0   0   0   1   0   0   1   0   1   0   2   2   1   2   2   1   2   0   1   1   2   1   1   0   2   1   0   2   2   0   2   1   1   1   0   0   2   1   1   1   0   1   2   1   2   0   0   1   1   0   1   0   2   1   2   1   1   0   0   1   1   1   1   2   0   1   2   1   1   0   0   2   1   1   2   2   0   1   1   1   0   1   1   1   1   1   2   2   1   0   1   0   1   2   2   1   1   2   0   1   2   1   1   1   1   1   2   1   1   2   2   0   1   1   0   2   0   2   1   1   1   0   0   2   1   0   0   1   1   1   2   1   0   1   2   2   1   1   1   0   0   1   1   0   2   0   1   1   0   2   0   0   1   0   1   0   1   0   2   0   0   1   1   2   1   0   1   1   1   0   1   1   1   1   1   1   0   0   1   2   1   0   0   1   1   0   0   1   1   1   1   1   1   1   1   1   0   1   1   2
 MK-5-12                0   0   0   1   0   1   2   1   1   1   2   2   1   2   2   1   2   0   1   2   2   1   1   0   2   1   0   2   2   0   1   2   0   1   0   0   2   0   2   1   0   1   2   0   2   0   0   1   1   0   1   0   2   1   2   1   1   0   0   1   1   2   1   2   0   2   2   1   1   1   0   2   1   1   2   1   0   1   0   1   0   1   1   1   1   2   1   1   1   0   1   0   1   2   2   1   1   2   0   1   2   0   1   1   1   1   2   2   1   2   1   0   1   1   0   2   1   2   1   1   1   0   0   2   1   0   0   1   0   1   2   1   0   0   2   2   2   1   1   0   0   2   1   0   2   0   1   1   0   2   0   0   1   0   1   0   1   0   2   2   1   1   2   2   1   0   1   0   1   0   1   1   1   0   1   1   0   0   1   2   1   0   0   1   1   0   0   1   1   1   1   1   1   1   1   1   0   1   1   1
 MK-5-13                0   0   0   1   0   0   2   1   1   1   2   2   1   2   2   1   2   0   1   2   2   1   1   0   2   0   0   2   2   0   1   1   2   2   0   0   2   0   1   2   0   1   2   0   2   0   1   1   1   0   1   0   2   1   1   1   1   0   0   1   1   2   1   2   0   2   1   1   1   1   0   1   1   1   2   1   0   1   0   1   0   1   2   1   1   1   1   1   1   0   1   0   1   2   2   1   1   2   0   1   1   0   1   2   1   1   1   2   1   1   1   0   1   0   1   2   1   2   1   1   1   1   0   2   1   0   2   1   0   1   2   1   0   0   1   2   2   1   2   1   2   2   1   0   2   0   1   1   0   2   0   0   1   0   2   1   1   0   2   2   1   1   1   2   0   0   1   0   1   0   0   0   1   0   1   1   0   1   1   1   1   1   0   1   1   0   1   1   1   1   1   0   1   2   1   1   0   0   1   1
 MK-5-14                0   0   1   2   0   1   2   0   1   1   2   2   1   2   2   1   2   0   1   1   2   1   1   0   1   0   0   2   2   0   0   1   1   2   0   1   1   0   1   2   0   1   2   0   2   0   1   1   2   0   0   0   1   1   1   1   1   0   0   1   1   2   1   1   0   2   1   1   1   2   0   1   1   0   2   1   1   1   1   1   0   1   2   1   1   1   1   1   1   0   1   0   0   1   1   1   1   2   0   1   1   0   1   2   1   1   1   2   1   1   1   0   1   0   1   1   1   2   1   1   1   1   0   2   1   0   2   1   1   1   2   1   0   1   1   2   2   1   2   1   2   2   1   0   2   0   1   1   0   2   0   0   1   0   2   1   2   0   2   1   1   0   1   2   0   0   1   0   1   0   0   0   1   0   1   1   0   1   1   1   1   1   0   1   1   0   1   1   1   1   1   0   1   1   1   1   1   1   1   1
 MK-5-15                0   0   1   0   1   1   2   0   1   2   2   2   1   2   2   0   2   1   1   0   1   1   1   0   1   0   0   2   2   0   1   1   1   2   0   1   1   0   1   2   0   1   2   1   2   0   1   2   2   0   0   0   1   1   2   1   1   0   0   1   2   2   1   1   0   2   1   2   1   2   0   1   1   1   1   0   1   1   1   1   0   1   1   1   1   1   1   1   1   0   2   0   1   0   1   1   1   2   1   1   1   0   1   2   1   1   1   2   1   1   1   1   1   1   1   1   1   2   1   1   1   1   0   2   1   0   2   1   1   1   1   1   0   1   1   2   1   1   1   2   2   1   1   0   2   0   1   1   0   2   1   0   1   0   2   1   2   0   1   1   2   0   1   2   0   0   1   0   1   0   0   1   1   0   1   1   0   1   1   1   1   1   1   1   1   0   1   1   1   1   1   0   1   1   1   2   1   1   1   1
 MK-5-16                0   0   1   0   1   1   2   0   0   2   1   2   1   2   2   0   1   1   2   0   1   1   1   0   1   0   1   2   2   0   1   1   1   0   1   1   1   1   2   2   0   1   2   1   2   0   1   2   2   1   0   1   1   1   2   1   1   0   0   1   2   2   1   1   0   1   1   2   1   2   0   1   1   2   1   0   1   1   1   1   0   1   1   1   1   1   1   1   0   0   2   1   2   0   1   1   1   2   1   1   1   0   1   1   1   1   1   1   1   1   0   1   1   1   1   1   1   2   1   1   2   1   1   2   0   0   2   1   2   1   1   1   0   2   1   2   1   1   1   2   2   1   1   0   2   1   1   1   0   2   1   1   1   0   2   1   2   0   1   0   2   0   1   2   1   0   1   0   1   0   0   1   0   0   1   1   0   1   1   1   1   1   1   2   1   1   1   2   1   1   1   0   1   2   1   2   0   1   1   1
 MK-6-1                 1   1   0   2   1   1   2   1   1   0   2   2   1   0   1   1   1   1   1   1   2   1   1   1   1   1   2   1   1   1   0   1   1   0   1   0   0   1   2   0   1   0   2   1   2   0   2   2   1   1   0   0   1   0   2   1   0   2   1   1   1   2   1   1   2   1   2   0   1   2   2   0   1   0   1   2   1   0   1   1   2   1   1   1   0   2   1   1   1   1   1   2   2   0   1   1   1   1   0   1   1   2   0   0   1   1   1   1   0   2   1   0   1   1   1   2   1   1   1   2   1   0   1   1   0   2   1   2   1   2   1   1   2   1   0   1   0   1   2   1   1   2   2   0   1   1   2   1   0   1   1   1   1   2   1   0   1   2   2   1   2   1   2   1   1   0   1   1   1   1   1   1   2   1   1   1   0   1   2   0   2   1   1   1   1   2   1   2   1   0   1   1   0   2   1   2   2   0   0   2
 MK-6-2                 1   2   0   2   1   1   2   1   1   1   2   2   1   0   1   1   1   1   2   1   2   1   1   1   2   2   2   1   0   1   0   1   1   0   1   0   0   1   2   1   0   0   2   0   2   0   2   2   1   1   0   0   1   0   1   2   1   2   1   2   2   2   1   1   2   1   1   1   2   2   2   0   1   0   2   1   1   0   1   1   2   1   1   1   0   2   1   1   1   1   1   2   1   0   1   1   1   1   0   1   1   2   0   0   2   1   2   1   0   2   1   0   1   1   1   2   1   1   1   2   1   0   1   1   0   1   1   2   1   2   1   0   2   1   0   1   0   1   2   1   1   2   1   0   0   1   2   1   0   1   1   1   1   2   1   1   1   2   2   1   2   1   2   0   1   0   1   1   1   1   1   1   2   2   1   1   0   1   2   0   1   1   1   1   1   2   1   2   1   0   1   1   0   2   2   2   2   0   0   2
 MK-6-3                 1   2   1   2   0   1   1   1   1   2   2   2   1   1   0   1   1   1   2   1   2   2   1   1   2   1   2   0   0   1   0   1   2   1   1   1   0   1   2   1   0   0   2   0   2   0   2   2   0   1   0   0   1   0   1   2   1   2   1   1   2   2   1   1   2   0   1   1   0   2   2   0   2   0   1   2   1   0   1   1   2   1   1   1   0   2   1   1   1   1   1   2   1   0   1   1   1   2   1   2   1   2   0   0   2   1   1   1   0   2   1   0   1   1   1   1   0   1   1   2   2   1   0   1   0   1   1   1   1   2   1   0   2   1   0   1   0   1   1   1   0   2   1   0   0   1   2   1   0   1   1   1   1   2   1   2   1   1   2   2   2   1   1   0   1   0   1   1   1   1   1   1   1   2   1   1   0   1   2   0   1   1   1   1   1   2   2   2   1   0   1   1   0   2   2   2   2   1   0   2
 MK-6-4                 2   2   1   1   0   1   1   1   1   2   2   2   0   1   0   1   1   2   2   2   2   2   1   1   2   1   2   0   0   1   1   2   2   1   1   1   0   1   1   1   0   0   2   0   2   0   2   2   0   1   0   0   1   0   1   2   0   2   1   1   2   1   1   1   2   0   1   1   0   2   1   0   2   0   0   2   1   0   1   1   2   1   1   1   0   2   1   1   0   1   1   2   1   0   1   1   1   2   1   2   1   2   0   0   2   1   1   1   0   2   1   0   1   0   1   0   1   1   1   2   2   1   0   1   1   1   1   1   1   2   1   0   2   1   0   1   1   1   2   1   0   2   1   0   1   1   2   1   0   1   1   1   1   2   1   2   1   0   2   2   2   0   1   0   2   0   1   1   0   1   1   1   1   2   1   0   0   1   2   0   1   1   1   0   1   2   2   2   1   0   1   1   0   2   2   2   2   1   0   2
 MK-6-5                 2   2   2   1   0   2   1   1   1   1   2   2   0   1   0   1   1   2   2   2   2   2   0   1   2   1   1   0   0   1   1   2   2   1   1   1   0   1   1   1   0   0   2   0   2   0   2   2   0   1   0   0   0   0   1   2   0   2   1   1   1   2   1   1   2   0   1   1   0   2   1   0   2   0   0   1   1   0   0   1   2   1   0   1   0   2   0   1   0   1   0   2   1   0   1   1   1   2   1   2   1   2   0   0   2   1   2   1   0   2   1   0   0   0   1   1   1   1   1   1   1   0   0   1   1   2   1   1   1   2   1   0   2   1   0   1   1   1   2   1   0   2   2   0   1   2   1   2   0   1   1   1   1   2   1   2   1   0   2   2   2   1   2   0   2   1   2   1   0   1   1   2   1   2   1   1   0   1   1   0   1   1   1   0   0   1   2   1   0   1   0   1   1   2   2   2   2   1   0   2
 MK-6-6                 2   2   2   0   0   1   1   1   1   1   2   2   1   0   0   1   2   2   2   1   2   2   0   1   2   1   1   0   0   1   1   1   2   1   1   1   0   1   1   1   0   0   2   0   2   0   0   2   0   1   0   1   0   0   1   2   0   2   1   1   1   2   1   1   2   0   1   1   0   2   1   0   1   0   0   1   1   0   0   1   2   0   1   1   0   1   0   1   1   1   0   2   0   0   1   1   1   2   1   2   1   1   0   0   2   1   2   1   1   2   0   1   0   0   1   1   2   1   2   1   1   0   0   1   1   2   1   1   1   2   1   1   2   1   0   1   1   1   2   1   1   2   2   0   0   2   1   2   0   2   0   0   1   2   1   2   0   0   1   2   2   1   1   0   2   1   2   1   0   0   1   2   1   2   1   1   0   1   1   0   1   1   1   0   0   1   2   0   0   1   0   1   1   1   2   2   1   1   1   2
 MK-6-7                 2   2   2   0   0   2   1   1   1   2   1   2   2   1   0   2   2   2   2   1   2   1   0   1   2   1   1   0   1   1   1   1   2   1   1   1   1   2   0   1   0   0   2   0   2   0   0   2   0   1   0   0   1   0   1   2   0   1   1   0   1   2   1   1   1   0   1   1   0   2   1   0   1   1   1   1   1   0   1   1   1   0   1   1   1   1   0   1   1   1   0   2   0   0   1   1   1   2   1   2   1   0   0   1   2   2   2   1   1   2   0   1   0   0   1   0   2   1   2   0   1   0   0   1   1   2   1   0   1   2   1   1   2   0   1   1   1   1   2   0   1   1   2   0   0   2   1   2   0   2   0   0   1   2   1   2   0   1   1   1   2   1   1   0   2   1   2   0   0   0   1   1   1   2   0   0   0   1   1   0   1   1   1   0   0   1   2   0   0   0   0   1   1   1   2   2   1   1   1   2
 MK-6-8                 2   2   2   0   0   2   1   0   1   1   1   2   2   0   1   2   2   2   2   1   2   1   0   1   1   0   1   0   1   0   1   1   2   1   1   0   1   2   0   1   0   0   2   0   2   1   0   2   0   0   0   0   1   0   0   2   0   1   1   0   1   2   1   1   1   0   1   1   0   2   1   0   1   1   1   1   1   0   1   1   1   1   1   1   1   1   0   2   1   1   0   2   0   0   1   0   1   2   1   1   2   0   0   0   1   2   1   1   1   2   1   1   0   0   0   0   2   0   2   0   2   1   0   1   1   2   1   0   2   2   1   1   2   1   2   1   0   1   2   0   2   1   1   0   0   2   1   2   0   2   0   0   2   2   1   1   0   1   1   1   1   1   1   0   2   1   2   0   0   1   1   1   2   2   0   0   1   1   1   2   1   1   1   1   0   0   2   0   0   0   2   1   1   1   2   2   1   1   1   2
 MK-6-9                 1   2   2   0   0   2   1   0   0   1   1   2   2   0   1   1   1   2   2   1   2   1   0   1   0   0   1   0   1   0   1   1   2   1   1   1   1   0   0   1   0   0   2   1   2   1   0   2   0   0   0   0   1   0   0   2   1   1   1   0   1   2   1   1   1   0   1   1   0   2   1   0   1   1   2   1   2   0   2   1   0   1   1   1   1   1   0   2   1   1   2   2   1   0   1   0   0   2   1   1   2   0   0   0   1   0   1   1   1   2   1   2   0   0   0   0   2   0   2   0   2   1   1   1   1   2   1   0   2   2   1   1   2   0   1   1   1   1   2   0   2   1   1   1   0   1   1   2   0   2   0   0   2   2   0   1   0   2   1   1   1   1   1   1   2   1   2   1   0   0   0   2   2   2   1   0   1   1   1   2   1   1   1   0   0   0   2   0   0   0   2   2   1   1   2   2   1   1   1   1
 MK-6-10                0   2   2   0   0   2   1   0   0   1   1   2   2   1   2   1   1   1   2   1   1   1   0   1   1   0   1   0   1   0   1   1   2   1   1   1   1   0   0   0   0   0   2   2   1   1   0   2   0   1   0   0   1   0   0   1   0   1   1   0   2   2   1   1   1   0   1   1   0   2   1   0   1   1   1   2   2   0   2   1   0   1   1   1   1   1   0   2   1   1   2   2   1   0   1   0   0   2   2   1   2   0   1   0   1   0   0   1   1   2   1   2   0   0   2   0   2   0   2   0   2   0   1   1   1   2   1   0   2   2   1   1   2   0   1   1   2   1   1   0   2   1   1   1   0   1   1   2   0   2   0   0   2   2   0   1   0   2   1   1   1   1   1   2   2   1   2   1   1   0   0   2   2   2   1   0   1   0   1   2   1   1   1   0   0   0   2   0   1   0   1   2   1   1   2   2   1   1   0   1
 MK-6-11                0   2   2   0   0   2   1   0   0   1   1   2   2   1   2   1   1   1   2   1   1   1   0   1   1   0   1   0   2   0   1   1   2   1   1   1   1   0   0   1   0   0   2   2   1   1   0   2   0   1   0   1   0   1   0   2   1   1   1   0   2   2   1   1   1   0   1   1   0   2   1   0   1   1   1   2   2   0   2   1   1   1   1   1   1   1   0   2   1   1   2   1   1   0   1   0   1   2   2   1   2   1   1   0   1   1   0   1   1   2   1   1   0   0   2   0   1   0   2   0   2   0   1   2   1   2   1   0   1   2   1   1   2   0   2   1   1   1   1   0   2   0   1   1   0   0   0   2   0   2   0   1   2   2   0   1   1   2   1   1   1   1   1   2   2   0   2   2   1   0   0   2   2   2   1   0   1   0   1   2   1   1   2   0   0   0   2   0   1   0   1   1   1   1   2   1   1   1   0   1
 MK-6-12                0   2   2   0   0   2   1   0   0   1   1   2   1   1   2   1   1   1   1   1   1   1   0   2   2   0   1   1   2   0   1   1   2   1   1   0   1   0   0   2   0   1   2   2   1   1   0   2   0   1   0   1   0   1   0   2   1   1   1   1   2   2   2   2   1   1   1   2   0   2   1   0   0   1   1   0   2   0   2   1   1   1   1   2   1   1   0   2   1   1   2   1   1   1   1   0   1   2   2   0   2   1   1   0   1   1   0   1   1   1   1   1   0   0   2   0   1   0   2   1   2   0   1   2   1   2   0   0   1   2   1   1   2   1   2   1   1   1   1   1   2   0   1   1   0   0   0   1   0   2   0   2   2   1   0   1   1   2   1   2   1   1   0   2   2   0   2   0   1   0   0   1   2   2   0   0   0   0   1   2   1   2   2   0   1   0   1   0   1   0   1   2   1   1   2   1   1   2   0   1
 MK-6-13                0   2   1   0   0   1   1   1   0   1   1   2   1   1   2   1   1   1   1   1   1   1   0   2   1   0   1   1   2   0   1   1   2   1   1   0   1   0   1   2   0   1   1   2   2   1   0   1   0   1   0   1   0   1   0   2   2   1   1   1   2   2   2   2   1   1   1   2   0   2   1   0   0   1   1   0   2   0   2   1   1   1   1   2   1   1   0   2   1   1   2   1   1   1   1   0   1   2   2   0   2   1   1   0   1   1   0   1   2   0   2   1   1   0   2   0   1   0   2   1   2   1   1   2   1   2   0   0   1   2   1   1   2   0   2   1   1   1   1   1   2   0   1   1   0   0   0   1   1   2   0   2   2   1   0   1   1   2   0   2   1   2   0   2   2   0   2   0   1   0   0   1   2   1   0   0   0   0   1   2   2   1   2   0   1   0   1   1   1   0   1   2   1   1   2   1   1   2   0   1
 MK-6-14                0   2   1   0   0   1   1   1   1   1   1   2   1   0   2   1   1   1   1   0   1   1   0   2   0   0   2   1   2   0   1   1   2   1   1   1   1   0   1   2   2   1   1   2   2   1   0   1   2   1   0   1   0   0   0   2   2   1   1   1   2   2   2   2   1   1   1   2   0   2   1   0   0   1   1   0   2   0   2   1   1   1   1   2   2   1   0   2   1   1   2   1   0   1   1   0   1   1   2   0   1   1   1   0   1   1   0   1   2   0   2   1   1   0   2   0   1   0   2   1   1   1   1   2   1   2   0   0   1   2   1   1   2   0   2   1   2   1   1   1   1   1   1   1   0   0   0   0   1   2   0   2   2   1   0   1   2   2   0   1   1   2   0   2   2   0   2   0   1   0   0   1   2   1   0   1   1   0   1   2   2   1   2   0   1   0   1   1   1   0   1   2   1   0   2   1   1   2   1   1
 MK-6-15                0   2   1   0   0   1   1   0   1   1   1   2   1   0   2   1   1   1   1   1   1   1   0   2   1   0   2   1   2   0   1   0   2   1   1   1   1   0   1   1   1   1   1   2   2   1   0   1   2   1   0   1   0   0   0   2   2   1   1   1   2   2   2   2   2   0   1   2   0   2   1   0   1   2   1   0   2   0   2   1   1   1   1   2   2   1   0   2   1   1   2   0   0   1   1   0   2   1   1   0   1   2   1   0   2   2   0   0   2   0   2   1   1   0   1   1   0   0   2   1   1   1   1   2   1   1   0   0   1   2   1   1   2   1   1   1   2   1   1   1   1   1   1   1   1   0   0   0   1   1   0   2   2   1   0   1   2   2   1   1   1   1   0   2   2   0   2   0   1   0   0   1   2   1   0   0   1   0   1   2   2   1   2   0   2   0   1   1   1   0   1   2   2   0   2   1   1   2   1   1
 MK-6-16                0   1   1   0   0   1   1   0   1   1   1   2   2   0   2   1   1   1   1   0   1   1   0   2   1   0   2   1   2   0   1   1   2   1   1   1   1   0   2   1   1   1   1   1   2   2   0   1   2   1   0   1   0   0   1   2   2   1   0   1   1   2   2   2   2   1   1   2   0   1   1   0   1   1   1   0   2   0   2   1   1   1   1   2   2   1   0   2   1   1   1   0   0   1   1   0   1   1   1   1   1   2   1   0   2   1   0   0   2   0   1   1   1   0   2   1   0   0   2   1   1   1   1   2   1   1   0   0   1   2   1   2   2   1   1   0   2   1   1   2   1   1   1   1   1   0   1   0   1   1   0   2   2   1   0   1   2   2   1   0   1   1   0   2   2   0   2   1   2   0   1   1   2   1   1   1   1   0   2   2   2   1   2   0   2   0   1   1   1   0   0   2   1   1   1   1   1   2   1   1
 
!****************************************** Phenotypic Data **********************************************************
!-100.0 is resevred for missing phenotype
SimulatedTrait1        10.9483    9.5007    9.1613   10.5209   11.1312   10.0605   10.6899    9.6925   11.0858   11.0619   10.2962    9.6574    9.9229   10.1715    9.3084   10.0238   10.8607    9.4466   11.2370   10.5150   12.1931    9.3204    8.7818    8.8762    9.7159    9.3952    9.3138    9.7950   11.3428    9.5297   10.0451   10.4880   11.5286    9.6221   10.7841   10.1569   10.8329   10.4129   10.5206    9.9258   10.3807   10.9384    9.1865   11.0630    9.0613    9.7220   11.5057    9.7070   10.0117    9.9029   10.5796   11.5489   10.9964   10.0569    8.1490    9.4889    9.4190   10.7707    8.3877    9.7555    8.9898   10.4342    9.4899   10.7325   11.3205   10.1670    7.5011   10.8323    8.9674    8.8104    9.4792   11.3411    8.6571   10.5646    9.8955    9.9848   10.2148   10.9285    8.3102    9.6762   11.4412   10.0956    9.2423   10.9054    9.4005   11.2750    9.4174    9.4680    8.9582   10.0366   11.1460    7.3150    9.9556   10.1427   10.4835    8.4421   10.0620   10.1291    7.5235    8.8903   10.8239   10.5037    8.5822    8.4150   10.2055    9.2926   10.1562    9.5800   11.0721    9.5264   10.4606    8.2416   10.1282   11.3411   10.3609    9.0909    9.7218    7.8177    9.6925   10.5472    9.7821   10.7534   10.1669   10.2420    8.3618    9.4549    9.9897    8.3643   10.5232    9.1198    8.2452   10.1870   10.2865    8.2446   10.4182   10.5349    9.8347   11.0728    9.3608    8.6269    9.2609    8.6550   11.5035   10.7709   11.7267    8.7680    9.8742    9.1816    7.8329   10.6113    8.9641   11.4284    9.0853    9.5159   12.1158    9.9174   11.0051    9.7308    9.5783   10.9169   11.4809   11.0704    9.4582   11.7218   10.7209    9.3294    9.9326    9.2171   10.9048   11.5395    8.7183   11.3919    9.9988    9.8487    8.2892   10.0241   11.1573    9.0724   10.7129   10.2717   10.8803    8.7858   11.3217    9.1949    9.0270    9.5996   10.4909    9.4796   10.8262   10.1771    9.5014    9.7625   10.4541    9.5742    9.8281   11.0739    9.5962   10.3743   11.7406    8.9204
 
