# Supplementary material for: Inclusive Composite Interval Mapping of QTL by Environment Interactions in Biparental Populations
Source: PLoS One. 2015 Jul 10;10(7):e0132414. doi: 10.1371/journal.pone.0132414 (PMC4498613; doi:10.1371/journal.pone.0132414)
Supplement: S2 File — (ZIP) [file pone.0132414.s002.zip › F2 population/e=1/run_00135.met]

!**********************Note: lines staring with "!" are remarks and will be ignored in the program********************
!*********************************General Information**********************************
!Assuming F1 = P1 x P2, populations available in QTL IciMapping are: 
!  1, P1BC1F1 = P1 x F1, the first backcrossing where P1 is used as the recurrent parent;
!  2, P2BC1F1 = P2 x F1, the first backcrossing where P2 is used as the recurrent parent;
!  3, F1DH, F1-derived doubled haploids; 
!  4, RIL or F1RIL, recombination inbred lines through the repeated selfing of F1;
!  5, P1BC1RIL, recombination inbred lines through the repeated selfing of P1BC1F1;
!  6, P2BC1RIL, recombination inbred lines through the repeated selfing of P2BC1F1;
!  7, F2, the selfing generation of F1;
!  8, F3, the selfing generation of F2;
!  9, P1BC2F1, the second backcrossing where P1 is used as the recurrent parent; 
! 10, P2BC2F1, the second backcrossing where P2 is used as the recurrent parent;
! 11, P1BC2RIL, recombination inred lines through the repeated selfing of P1BC2F1; 
! 12, P2BC2RIL, recombination inred lines through the repeated selfing of P2BC2F1; 
! 13, P1BC1F2, the selfing generation of P1BC1F1; 
! 14, P2BC1F2, the selfing generation of P2BC1F1; 
! 15, P1BC2F2, the selfing generation of P1BC2F1; 
! 16, P2BC2F2, the selfing generation of P2BC2F1; 
! 17, P1BC1DH, P1BC1F1-derived doubled haploids; 
! 18, P2BC1DH, P2BC1F1-derived doubled haploids; 
! 19, P1BC2DH, P1BC2F1-derived doubled haploids; 
! 20, P2BC2DH, P2BC2F1-derived doubled haploids; 
   7      !Mapping Population (see remarks above)
   2      !Mapping Function (1 for Kosambi; 2 for Haldane; 3 for Morgan)
   2      !Marker Space Type (1 for intervals; 2 for positions)
   1      !Marker Space Unit(1 for centiMorgans; 2 for Morgan)
   6      !Number of Chromosomes (or Linkage Groups)
 200      !Size of the mapping population
   1      !Number of environments
 
!***************************************** Chromosomes and Linkage Maps **********************************************
!Chromosome                 NumMarkers
-CH1                        16
-CH2                        16
-CH3                        16
-CH4                        16
-CH5                        16
-CH6                        16
!Linkage map (Marker name followed by position or the interval length)
 MK-1-1                1     0.000
 MK-1-2                1    10.000
 MK-1-3                1    20.000
 MK-1-4                1    30.000
 MK-1-5                1    40.000
 MK-1-6                1    50.000
 MK-1-7                1    60.000
 MK-1-8                1    70.000
 MK-1-9                1    80.000
 MK-1-10               1    90.000
 MK-1-11               1   100.000
 MK-1-12               1   110.000
 MK-1-13               1   120.000
 MK-1-14               1   130.000
 MK-1-15               1   140.000
 MK-1-16               1   150.000
 MK-2-1                2     0.000
 MK-2-2                2    10.000
 MK-2-3                2    20.000
 MK-2-4                2    30.000
 MK-2-5                2    40.000
 MK-2-6                2    50.000
 MK-2-7                2    60.000
 MK-2-8                2    70.000
 MK-2-9                2    80.000
 MK-2-10               2    90.000
 MK-2-11               2   100.000
 MK-2-12               2   110.000
 MK-2-13               2   120.000
 MK-2-14               2   130.000
 MK-2-15               2   140.000
 MK-2-16               2   150.000
 MK-3-1                3     0.000
 MK-3-2                3    10.000
 MK-3-3                3    20.000
 MK-3-4                3    30.000
 MK-3-5                3    40.000
 MK-3-6                3    50.000
 MK-3-7                3    60.000
 MK-3-8                3    70.000
 MK-3-9                3    80.000
 MK-3-10               3    90.000
 MK-3-11               3   100.000
 MK-3-12               3   110.000
 MK-3-13               3   120.000
 MK-3-14               3   130.000
 MK-3-15               3   140.000
 MK-3-16               3   150.000
 MK-4-1                4     0.000
 MK-4-2                4    10.000
 MK-4-3                4    20.000
 MK-4-4                4    30.000
 MK-4-5                4    40.000
 MK-4-6                4    50.000
 MK-4-7                4    60.000
 MK-4-8                4    70.000
 MK-4-9                4    80.000
 MK-4-10               4    90.000
 MK-4-11               4   100.000
 MK-4-12               4   110.000
 MK-4-13               4   120.000
 MK-4-14               4   130.000
 MK-4-15               4   140.000
 MK-4-16               4   150.000
 MK-5-1                5     0.000
 MK-5-2                5    10.000
 MK-5-3                5    20.000
 MK-5-4                5    30.000
 MK-5-5                5    40.000
 MK-5-6                5    50.000
 MK-5-7                5    60.000
 MK-5-8                5    70.000
 MK-5-9                5    80.000
 MK-5-10               5    90.000
 MK-5-11               5   100.000
 MK-5-12               5   110.000
 MK-5-13               5   120.000
 MK-5-14               5   130.000
 MK-5-15               5   140.000
 MK-5-16               5   150.000
 MK-6-1                6     0.000
 MK-6-2                6    10.000
 MK-6-3                6    20.000
 MK-6-4                6    30.000
 MK-6-5                6    40.000
 MK-6-6                6    50.000
 MK-6-7                6    60.000
 MK-6-8                6    70.000
 MK-6-9                6    80.000
 MK-6-10               6    90.000
 MK-6-11               6   100.000
 MK-6-12               6   110.000
 MK-6-13               6   120.000
 MK-6-14               6   130.000
 MK-6-15               6   140.000
 MK-6-16               6   150.000
!*********************************** Marker Types ********************************************************************
!Co-dominant marker: When heterozygote F1 is present, P1 is coded as 2, F1 is coded as 1, and P2 is coded as 0; Otherwise, P1 is coded as 2, and P2 is coded as 0. 
!Dominant marker: When heterozygote F1 is present, P1 and F1 are coded as 12, and P2 is coded as 0; Otherwise, P1 is coded as 2, and P2 is coded as 0.  
!Recessive markers: When heterozygote F1 is present, P1 is coded as 2, and F1 and P2 are coded as 10; Otherwise, P1 is coded as 2, and P2 is coded as 0. 
!Missing marker is coded as -1. 
 MK-1-1                 0   0   0   1   1   0   0   0   2   2   1   1   1   0   1   1   0   1   0   0   0   2   1   1   2   2   1   1   2   1   2   1   2   2   0   1   1   2   1   2   1   1   2   0   0   1   1   0   2   1   1   2   1   1   2   1   1   2   1   0   1   2   2   2   0   2   1   1   1   2   1   0   0   0   0   2   2   0   0   2   0   2   0   1   1   1   1   1   2   1   1   1   1   2   0   0   1   2   1   1   0   2   1   0   0   0   1   1   1   0   1   1   2   2   0   0   1   1   0   2   0   0   1   0   0   1   2   2   2   0   0   1   1   1   1   1   2   1   0   1   1   2   1   1   2   1   0   1   0   1   1   2   0   1   1   1   1   1   0   1   1   1   1   1   1   2   2   1   0   0   0   1   0   0   1   1   1   2   1   1   2   1   2   2   1   1   1   1   0   2   1   2   1   0   1   1   1   0   0   0
 MK-1-2                 0   0   0   1   1   0   0   0   2   2   1   1   1   0   1   1   1   1   0   0   0   2   1   0   1   2   1   0   2   2   2   1   2   2   1   1   1   2   0   2   1   1   2   0   1   1   0   0   2   1   1   2   0   0   2   1   2   2   1   0   2   1   2   2   1   2   0   1   1   2   1   0   0   0   0   2   2   0   0   2   0   2   0   1   1   1   1   1   1   1   1   1   1   2   0   0   1   1   1   0   0   2   0   0   0   0   1   1   1   0   1   1   1   2   0   0   1   0   0   2   0   0   1   0   1   1   1   1   2   0   0   1   1   1   0   1   2   2   0   1   1   2   1   0   1   1   0   1   0   1   2   2   1   1   1   1   1   1   0   1   1   1   1   1   1   2   2   1   0   0   1   1   0   0   2   1   0   2   1   1   2   1   2   2   1   1   2   1   0   2   1   2   1   0   1   1   1   0   0   0
 MK-1-3                 0   0   0   1   1   0   0   0   2   2   1   1   1   0   1   1   1   1   1   0   0   2   1   1   1   2   1   0   1   1   2   1   2   2   1   1   1   2   0   2   0   1   2   0   1   2   0   0   1   1   0   1   0   0   2   1   2   2   1   0   2   1   2   2   1   2   0   1   1   2   0   0   0   0   0   2   2   0   0   2   0   2   0   1   1   1   1   2   2   2   2   1   1   2   0   0   1   1   1   0   0   2   0   0   1   0   1   1   1   0   1   1   0   2   0   0   1   0   0   1   0   0   1   0   1   1   1   1   2   0   0   2   1   1   0   0   2   2   0   1   1   2   1   0   1   1   0   1   0   1   1   2   1   0   1   1   1   1   0   2   0   2   0   2   1   2   0   1   0   0   1   1   0   0   2   1   0   1   1   1   1   1   1   2   0   1   2   1   1   2   1   1   1   0   1   1   1   0   0   0
 MK-1-4                 0   0   0   1   1   0   0   2   2   2   1   1   1   0   1   1   1   1   1   0   0   1   1   1   1   2   1   1   2   1   2   1   2   2   1   1   1   2   0   1   1   1   1   0   1   2   1   1   1   1   0   1   1   0   2   1   2   1   1   0   2   1   2   2   1   2   0   1   1   2   1   0   0   0   0   2   2   1   0   2   1   2   0   1   1   1   1   2   2   2   2   1   0   2   0   0   1   1   2   0   0   1   0   0   1   0   0   1   1   1   1   1   0   2   0   1   1   0   1   2   0   0   0   0   2   1   1   1   2   1   0   2   1   1   0   0   2   1   0   1   1   1   1   0   1   1   0   2   0   1   1   1   1   0   1   1   1   1   1   2   0   2   0   1   2   2   0   0   0   1   1   1   1   0   2   1   0   1   1   1   1   1   1   2   0   1   2   1   0   2   1   1   1   0   1   1   2   0   0   0
 MK-1-5                 0   0   0   1   1   0   1   1   2   1   1   1   1   0   1   1   1   1   1   0   0   1   1   1   1   1   1   1   1   1   2   1   2   1   2   2   1   2   0   1   1   1   1   0   1   2   1   1   1   1   0   1   1   0   2   1   2   2   1   0   2   1   2   1   1   2   1   1   0   2   1   0   0   0   0   2   2   1   0   2   1   1   0   1   1   1   1   2   2   1   1   1   0   2   0   0   1   1   2   1   0   0   0   0   1   0   0   2   1   1   1   1   1   2   0   1   1   1   0   2   0   0   0   1   1   1   1   1   2   1   1   2   1   1   0   1   1   1   0   1   1   1   1   1   1   1   0   2   0   1   1   1   1   1   1   1   1   1   1   1   0   2   1   1   2   2   0   0   0   1   1   1   1   0   2   1   0   1   1   2   1   1   0   2   1   1   2   1   0   2   1   1   1   0   0   1   2   0   0   0
 MK-1-6                 0   0   0   1   0   0   1   1   2   1   1   1   1   1   1   1   1   2   1   0   0   1   1   1   1   1   1   2   1   2   2   1   2   1   2   2   1   2   0   1   1   1   1   0   1   1   1   1   1   1   0   1   1   0   2   1   2   1   2   0   2   1   2   1   1   2   1   1   0   2   0   0   0   0   0   2   2   1   0   2   1   1   0   1   1   1   1   2   2   1   1   2   0   2   0   0   1   1   2   1   0   0   0   1   0   1   0   2   1   1   1   1   1   2   0   1   2   0   0   2   0   0   0   1   1   1   1   1   2   1   1   2   1   1   0   1   1   1   0   1   1   1   1   1   1   1   1   2   0   1   2   1   1   1   1   1   1   1   1   1   0   2   1   2   2   2   0   0   0   1   1   1   0   0   2   1   0   1   1   2   1   1   0   2   1   1   1   1   0   2   1   1   1   0   0   1   2   1   1   0
 MK-1-7                 0   0   0   1   1   0   1   1   2   2   0   1   1   0   1   1   1   2   1   0   0   1   1   1   1   1   1   2   1   2   2   1   2   1   2   2   2   2   0   1   1   1   1   0   1   1   1   1   1   1   1   1   1   0   2   1   2   1   2   0   2   1   2   2   1   1   1   1   1   1   0   0   0   0   0   2   2   1   0   2   1   1   0   1   1   1   1   2   2   0   1   2   0   2   0   1   1   0   2   1   0   0   0   1   0   1   0   2   1   1   1   1   1   2   0   2   2   0   0   1   0   0   0   0   1   0   2   2   2   1   1   2   1   1   0   1   1   1   0   1   1   0   1   1   1   1   1   2   0   0   2   0   1   1   1   1   2   1   1   1   0   2   1   2   1   2   0   0   0   1   1   1   0   0   1   1   0   1   1   2   1   1   0   1   1   1   1   1   0   2   1   1   1   0   1   1   2   1   1   1
 MK-1-8                 0   0   0   1   1   0   1   1   2   2   0   1   1   0   0   1   1   2   1   0   0   1   1   1   1   1   2   2   1   2   2   1   1   1   2   2   2   2   0   1   2   1   1   0   1   1   2   1   1   1   1   1   1   0   2   1   2   1   1   1   2   1   1   1   1   0   1   1   1   1   0   0   0   0   0   2   2   1   1   2   2   1   1   1   1   0   1   2   2   1   1   2   0   1   1   1   1   0   2   1   0   0   1   1   0   1   1   2   2   1   1   1   1   2   0   2   2   0   0   0   1   0   0   0   1   0   2   2   1   1   0   2   0   1   0   1   1   1   0   1   1   1   1   1   1   1   1   1   0   0   2   0   0   2   1   1   0   1   1   1   0   2   1   2   1   2   1   0   0   1   1   1   0   1   1   1   1   1   1   1   1   1   0   1   1   1   1   1   2   2   1   0   1   0   1   2   2   1   1   1
 MK-1-9                 0   0   0   1   1   0   1   1   2   2   1   1   1   0   0   1   0   2   1   0   0   1   1   1   1   1   2   2   1   2   1   1   1   1   2   2   2   2   0   1   2   1   1   0   1   2   2   1   1   1   1   1   1   0   0   2   2   1   1   1   1   0   1   1   0   0   1   1   1   1   1   0   0   1   1   2   2   0   1   1   2   1   2   2   1   0   1   2   2   1   1   2   0   1   1   1   1   1   2   1   0   2   1   1   0   2   1   2   2   1   1   1   0   2   0   2   1   0   0   0   1   0   0   0   2   1   2   2   1   0   0   2   1   1   0   1   1   1   0   1   0   1   0   1   1   2   1   1   0   0   1   0   1   2   1   2   0   1   1   1   0   1   1   2   1   2   1   0   0   1   1   1   0   1   1   1   1   0   1   2   1   1   0   0   1   2   1   1   2   2   1   0   1   0   1   2   1   1   1   1
 MK-1-10                0   0   0   1   1   0   1   0   2   1   1   1   1   0   0   1   0   2   2   0   1   1   0   1   1   1   2   2   1   2   1   1   1   1   2   1   1   2   0   1   2   1   1   0   1   2   1   1   1   1   1   1   2   0   0   1   2   1   1   1   1   0   1   1   0   0   1   1   2   1   1   0   0   1   1   2   2   0   1   1   2   1   2   2   1   0   1   2   0   1   1   2   0   1   1   2   2   0   2   1   0   2   2   1   0   1   0   2   2   1   1   1   0   2   0   2   2   0   1   0   0   0   0   1   2   1   2   2   1   0   0   2   0   1   0   1   0   1   0   1   0   1   0   1   1   2   1   1   0   0   0   1   1   2   1   2   0   0   1   1   0   1   1   2   1   2   0   0   0   1   1   0   0   1   1   1   1   0   1   1   1   1   0   0   1   2   1   1   2   2   1   0   1   0   1   2   2   1   1   1
 MK-1-11                0   0   0   1   1   0   1   0   1   1   1   1   1   1   0   1   0   2   2   0   1   1   0   1   2   1   2   2   1   1   1   0   1   1   2   2   0   2   0   1   2   1   0   0   1   2   1   1   1   1   1   0   2   0   1   1   2   2   0   0   2   0   1   1   0   1   1   1   1   1   1   0   0   0   1   1   2   0   1   1   2   1   2   2   1   0   1   2   1   1   1   2   0   0   1   1   1   0   2   1   0   2   2   1   0   1   0   2   2   1   0   1   1   2   0   2   2   1   1   0   0   0   0   1   1   1   2   2   1   1   0   2   0   1   0   1   0   0   0   1   0   1   0   1   1   2   1   1   0   0   1   1   1   0   0   2   0   0   1   2   1   1   1   2   1   2   1   0   0   2   2   1   0   1   1   1   1   0   1   1   1   1   0   0   1   2   1   1   2   2   1   0   1   0   1   2   2   1   1   1
 MK-1-12                0   1   0   1   1   0   1   0   1   1   1   1   1   0   0   0   0   2   2   0   1   1   0   1   1   1   2   2   1   1   1   1   1   1   2   2   0   2   0   1   2   1   0   0   1   2   1   1   1   1   1   0   2   0   1   2   2   1   0   1   1   0   1   1   0   1   1   1   1   1   2   1   0   0   1   1   1   1   1   1   2   1   2   2   1   0   1   2   1   1   1   1   0   0   1   1   1   0   1   1   0   2   2   0   1   1   1   2   2   1   0   1   1   2   0   2   2   1   1   1   0   0   0   1   1   1   0   2   1   1   0   2   0   1   1   1   0   1   0   1   0   1   0   1   1   2   1   1   0   1   1   1   2   1   0   2   1   0   1   2   1   1   1   2   1   2   1   0   0   2   2   1   0   1   1   1   1   0   1   1   1   0   1   0   1   2   2   1   2   2   1   1   1   0   2   1   1   1   1   1
 MK-1-13                0   1   0   1   1   0   1   0   1   1   1   0   1   0   0   0   1   2   2   0   1   1   0   1   1   1   1   2   1   1   0   1   1   1   2   2   0   2   0   1   2   1   0   0   1   2   2   1   0   1   1   0   2   0   1   2   1   2   0   1   1   0   1   1   0   1   1   2   1   1   1   1   2   1   2   1   1   1   0   1   2   1   1   2   1   1   1   2   1   1   1   1   0   0   1   1   1   0   2   0   0   2   1   0   1   1   1   1   1   0   1   1   1   2   0   2   2   1   1   1   0   1   0   0   1   1   0   1   1   1   1   2   0   1   1   1   0   1   0   1   0   2   0   1   1   2   2   1   0   1   1   1   2   1   0   2   1   1   1   2   1   1   1   2   2   2   1   0   0   2   2   1   0   1   1   1   2   1   1   1   1   0   1   0   1   1   2   1   2   2   1   1   1   1   2   1   1   1   1   1
 MK-1-14                1   1   1   1   0   0   1   0   1   1   1   0   1   0   1   0   1   2   2   0   1   1   0   1   1   1   0   2   0   1   0   1   1   1   2   2   0   2   0   1   2   2   0   0   1   2   2   1   0   1   1   0   2   0   1   2   1   2   1   1   1   0   1   2   1   1   1   1   1   2   1   1   2   1   2   1   1   1   0   1   2   1   1   2   1   1   1   2   1   1   0   1   0   1   1   0   1   0   2   0   0   1   1   0   1   1   1   1   0   0   1   1   0   2   1   2   1   2   1   1   0   1   0   1   2   1   0   0   1   1   1   2   0   1   1   1   0   1   0   1   0   2   0   1   1   2   1   2   0   1   1   0   2   1   0   2   1   1   1   2   0   2   1   2   2   2   1   1   0   1   2   1   0   1   1   1   2   1   1   2   1   0   2   1   1   1   2   1   2   2   0   1   1   1   1   1   1   1   1   1
 MK-1-15                1   1   1   1   0   0   2   0   2   2   1   0   1   0   1   0   1   2   2   1   0   1   0   1   1   2   0   2   0   1   0   1   1   1   2   2   0   2   0   1   2   2   0   0   1   2   2   1   0   1   1   0   2   1   1   2   0   2   1   2   1   0   0   1   1   1   1   1   1   2   0   1   2   1   1   1   1   0   1   1   2   1   1   2   1   1   1   2   1   1   0   1   0   1   1   0   1   0   2   0   0   1   1   0   0   2   1   1   0   0   0   1   0   2   1   1   1   2   1   1   0   1   0   1   2   0   1   0   1   0   1   2   0   1   1   1   0   1   0   1   0   2   0   1   1   2   1   2   0   2   1   0   2   1   0   2   1   1   1   2   0   2   2   2   2   2   1   1   0   1   2   1   0   1   1   1   2   0   2   2   1   0   2   1   1   1   2   1   2   2   0   1   1   1   1   1   1   2   1   0
 MK-1-16                1   1   1   1   1   0   2   0   2   2   1   0   1   0   1   0   1   1   2   1   1   1   0   1   1   2   0   2   0   1   0   1   1   1   1   2   0   1   0   1   2   2   0   1   1   2   2   1   0   1   1   0   2   1   1   1   0   2   1   2   1   0   1   1   1   1   2   1   1   2   0   0   1   1   1   1   1   0   2   1   2   1   1   2   0   1   1   2   1   1   0   1   0   1   1   0   1   0   2   0   0   1   0   0   1   2   0   1   0   0   0   1   0   2   1   1   1   2   1   1   0   1   1   1   2   0   2   0   1   0   2   2   0   1   1   2   0   1   1   1   0   2   0   1   1   2   1   1   0   2   1   0   2   0   0   2   1   1   1   2   1   2   2   2   2   2   1   1   0   1   2   1   0   2   1   0   2   1   2   1   1   0   2   1   1   2   2   1   1   2   0   2   1   0   1   1   1   2   1   0
 MK-2-1                 1   2   0   2   1   2   2   1   1   2   2   1   1   0   0   1   2   1   1   0   1   2   0   2   1   1   1   2   1   0   1   1   1   1   2   1   2   1   0   1   1   1   2   0   1   0   1   1   2   0   1   2   0   2   1   0   1   1   0   2   1   0   1   1   1   0   0   2   2   0   1   2   2   0   0   1   1   2   1   1   0   2   2   1   1   1   1   1   1   1   1   1   2   1   0   2   2   1   0   0   1   1   1   2   0   0   1   1   1   1   1   0   1   1   1   1   1   1   0   0   1   0   1   0   0   1   1   1   2   1   1   1   2   0   2   0   1   1   1   0   1   2   1   1   0   1   1   2   1   0   1   0   1   2   2   2   1   1   2   2   1   2   1   1   0   1   1   1   2   1   1   2   1   0   0   0   0   1   1   0   2   1   0   1   1   1   1   2   1   1   0   2   2   1   2   0   1   2   1   0
 MK-2-2                 1   2   0   2   1   1   1   1   1   2   2   1   0   0   1   2   2   1   1   0   1   2   0   2   1   1   1   2   1   1   1   2   1   1   2   2   2   2   0   1   1   1   2   0   1   0   1   1   2   0   0   2   0   2   1   0   1   1   0   2   1   0   1   1   1   0   2   2   2   0   1   2   2   0   0   1   1   2   1   1   0   2   2   1   2   1   2   1   1   0   0   1   1   1   0   1   2   1   0   0   1   1   1   2   0   0   1   1   1   2   1   0   0   1   1   1   1   0   1   0   1   1   1   1   0   1   1   1   2   1   1   1   1   0   1   1   1   0   1   1   1   1   1   1   0   2   1   2   1   0   1   0   1   2   2   2   0   1   2   2   0   1   2   1   0   1   2   1   1   1   2   2   1   0   0   1   1   0   1   0   2   2   0   1   1   0   2   2   1   2   0   2   1   1   2   0   1   2   1   0
 MK-2-3                 1   1   0   2   1   2   1   1   1   2   2   1   0   0   1   2   2   1   1   0   1   2   0   2   1   1   1   2   1   1   1   2   1   1   2   2   1   1   1   1   1   1   2   0   0   0   0   1   2   0   0   2   0   2   1   0   2   1   0   2   1   1   0   1   1   1   2   1   1   0   1   2   2   0   0   1   1   2   1   1   0   2   2   1   2   1   2   1   1   0   0   1   1   1   0   1   2   1   1   1   1   1   1   2   1   0   1   2   1   2   1   0   1   1   0   1   1   0   1   0   1   1   1   1   2   1   1   2   2   1   1   1   1   0   1   1   1   0   1   1   1   1   1   1   1   2   1   0   1   0   1   0   2   2   1   1   0   1   2   1   0   0   2   1   0   1   2   0   1   1   2   2   1   0   0   1   1   0   1   1   2   2   0   1   1   0   2   1   1   2   0   2   2   1   2   1   1   2   1   0
 MK-2-4                 1   1   1   2   1   2   1   1   1   2   2   1   0   0   2   1   2   1   1   0   1   2   0   2   1   2   1   2   1   1   0   2   1   1   2   2   1   1   1   2   1   1   2   0   0   2   0   1   1   0   0   2   0   2   1   0   2   1   0   2   1   1   1   2   1   2   2   1   1   0   1   2   2   0   1   1   1   1   1   0   1   1   2   1   2   1   2   0   1   0   0   2   1   1   0   1   2   0   1   2   1   1   0   2   1   0   1   2   1   2   0   0   2   1   0   1   1   0   0   0   1   1   1   1   2   1   1   2   2   1   1   1   1   0   1   0   1   0   1   1   1   1   1   1   2   1   1   0   1   0   0   0   2   2   1   1   0   1   2   1   1   0   2   1   0   1   2   0   1   2   2   2   1   0   0   1   1   0   1   0   2   2   0   1   1   1   1   1   1   2   0   2   2   1   2   1   1   2   1   1
 MK-2-5                 0   1   1   2   1   2   1   2   0   2   1   1   0   0   2   1   2   1   1   0   1   2   0   2   1   2   1   2   1   1   0   2   1   1   2   2   1   1   1   2   2   1   2   0   0   2   0   1   1   0   1   1   0   2   1   0   1   1   0   1   1   1   2   2   0   2   2   1   1   0   1   2   2   0   1   1   0   1   1   0   1   1   1   2   1   1   2   0   2   2   0   2   1   2   0   1   2   0   1   1   1   0   0   1   1   0   1   2   0   2   0   0   2   1   0   1   0   0   0   0   1   1   1   1   2   1   1   2   1   1   1   2   1   0   1   0   1   0   1   2   1   1   1   1   2   1   1   0   1   0   0   0   1   2   0   1   0   1   2   1   1   0   0   1   0   1   2   0   1   1   2   2   2   0   0   1   2   0   1   1   2   2   0   1   0   1   1   1   1   2   1   2   2   1   1   1   1   2   1   1
 MK-2-6                 0   1   2   2   1   2   1   1   0   2   1   1   0   0   2   1   2   2   1   0   0   2   0   2   1   2   1   2   1   0   0   1   1   1   2   2   1   2   1   2   2   1   2   2   1   2   0   1   1   0   2   2   0   2   1   0   1   1   0   1   1   1   2   2   0   2   1   1   0   0   0   2   2   0   1   1   0   1   0   1   1   1   1   2   1   1   2   0   2   2   0   2   1   2   0   1   2   0   1   1   1   0   0   1   1   0   1   1   0   2   1   0   2   1   0   1   0   0   1   0   1   1   1   1   2   1   1   2   1   1   1   2   1   0   0   0   1   0   1   2   1   1   1   1   2   2   1   0   1   0   0   0   2   2   0   1   1   1   2   1   2   0   0   1   0   0   2   0   1   2   2   2   2   0   1   1   2   0   1   1   2   2   0   0   0   0   1   1   1   2   1   2   2   1   1   1   0   2   1   1
 MK-2-7                 0   1   2   1   1   2   1   1   0   2   0   2   1   0   2   1   1   2   2   0   0   2   0   2   0   2   1   2   1   1   0   0   1   1   1   2   2   2   1   1   1   1   2   2   1   1   1   1   0   0   2   2   0   1   0   0   1   2   1   1   1   1   2   2   1   2   1   1   0   0   1   1   2   0   1   1   0   1   1   1   1   1   1   2   1   1   1   0   1   1   0   2   2   2   1   1   2   0   1   1   1   0   0   1   1   1   0   0   0   2   1   0   2   1   0   1   0   0   0   0   1   1   1   1   1   1   1   1   1   1   1   2   2   0   1   0   1   0   0   2   1   1   0   2   2   1   1   0   2   0   0   1   2   2   1   1   1   0   2   0   2   0   0   2   0   0   2   1   2   2   2   2   1   0   2   1   1   0   1   1   2   2   0   1   0   0   1   0   2   2   1   2   2   1   1   1   0   2   0   0
 MK-2-8                 0   1   2   0   1   2   2   1   0   2   0   2   1   1   2   1   1   2   1   1   0   2   0   2   0   2   1   2   1   1   0   0   1   1   1   2   2   2   1   1   1   1   2   2   1   1   2   1   0   0   2   1   0   1   0   0   1   2   1   1   1   0   2   2   1   2   1   1   0   0   1   1   1   0   1   1   0   1   1   2   1   1   1   2   1   1   1   1   1   2   0   2   1   2   1   1   2   0   1   1   2   0   0   2   1   1   0   1   0   2   1   0   1   1   0   1   0   0   0   0   1   1   1   2   1   1   1   1   1   1   1   2   1   0   1   1   1   0   0   0   1   1   1   2   2   1   1   0   2   0   0   1   2   1   1   1   1   0   1   0   1   1   0   1   0   0   2   1   2   2   2   2   1   1   2   1   1   1   1   1   1   2   1   1   0   0   1   0   2   1   1   2   2   1   1   1   0   2   0   0
 MK-2-9                 1   1   2   0   1   2   2   1   1   2   0   2   1   1   2   2   1   1   1   1   0   2   1   2   0   2   1   2   1   1   0   0   1   1   1   1   1   2   1   1   1   1   2   1   1   1   2   1   0   1   2   1   0   0   1   0   1   2   1   1   1   0   1   2   1   1   1   1   0   0   1   1   1   0   1   1   0   0   1   2   1   1   1   1   0   1   1   1   1   2   0   1   1   2   1   1   2   0   0   1   2   0   0   2   1   2   0   0   1   2   1   0   1   1   1   1   0   0   0   0   2   2   1   1   1   1   1   1   1   1   1   1   1   0   0   1   1   0   0   0   1   1   1   2   2   1   1   0   2   0   0   1   2   1   1   1   1   0   1   0   1   1   0   1   1   0   2   1   2   2   1   2   1   1   2   1   1   0   1   1   1   1   1   1   0   1   1   0   1   1   1   2   2   1   1   1   0   1   0   0
 MK-2-10                1   1   2   1   1   2   2   2   1   2   1   2   1   1   2   2   1   0   1   0   0   1   1   2   0   2   1   2   1   1   0   0   2   1   1   1   1   2   1   1   1   1   2   1   1   1   2   2   0   1   2   1   0   0   0   0   1   2   2   1   1   0   1   2   1   1   1   1   0   0   1   1   1   0   0   1   0   0   1   2   1   1   1   1   0   1   0   1   1   2   0   1   1   2   1   1   1   0   0   1   2   1   0   2   1   2   0   0   1   2   1   0   1   1   1   1   0   0   0   0   2   2   1   1   1   1   1   1   2   2   1   0   2   0   0   1   1   0   0   0   1   1   1   2   2   1   1   0   1   0   0   1   2   2   1   1   1   1   1   0   1   0   0   1   1   0   2   1   2   2   2   2   0   1   2   1   1   0   1   1   1   1   1   0   0   1   1   0   1   1   1   2   1   1   1   0   0   1   0   1
 MK-2-11                1   2   2   1   1   2   2   2   1   2   1   2   2   1   2   2   1   0   2   0   0   1   1   2   0   2   1   2   0   2   0   0   2   1   1   1   1   1   1   1   1   1   1   0   1   1   2   2   1   0   2   1   0   1   0   0   1   2   2   1   1   1   0   2   1   1   1   1   0   0   1   1   1   0   0   1   0   0   0   2   2   2   2   1   0   1   0   1   1   2   0   1   1   2   1   1   2   0   1   1   2   1   0   2   2   2   0   0   1   2   1   1   2   0   1   1   0   0   0   0   2   2   2   1   0   1   1   1   2   2   1   0   2   0   0   1   1   1   1   1   1   1   0   2   1   0   0   1   1   0   0   1   2   1   1   1   1   1   1   1   1   1   0   2   1   0   2   0   2   2   2   2   0   1   2   1   2   0   1   1   1   0   1   0   1   1   1   1   1   1   1   2   1   1   1   0   0   1   1   1
 MK-2-12                1   2   2   1   1   2   2   2   1   2   1   2   2   1   2   1   0   0   2   0   0   1   1   2   1   2   1   2   0   2   1   0   2   1   1   1   1   1   1   1   1   1   1   0   1   1   2   2   1   1   2   1   1   1   1   0   1   2   1   1   0   1   0   2   1   0   0   1   1   0   1   1   1   0   0   1   1   1   0   2   2   2   2   1   0   1   0   1   1   2   0   1   1   2   1   1   2   0   1   1   2   1   0   1   2   2   0   0   1   2   1   2   2   0   1   1   0   0   0   1   2   2   2   1   0   1   1   1   2   2   1   0   2   0   0   1   0   1   1   1   1   1   0   2   1   1   0   1   1   0   0   2   2   1   2   1   2   2   1   1   1   1   0   2   1   0   2   0   1   2   2   2   0   2   2   1   2   0   1   1   1   0   2   0   2   1   1   1   1   1   1   2   1   0   1   0   0   1   2   1
 MK-2-13                1   2   2   1   1   2   2   2   1   2   1   2   2   1   2   1   0   0   2   0   0   1   1   2   1   2   0   1   1   2   1   0   1   1   1   1   1   1   1   2   1   1   0   1   1   0   1   2   1   1   2   0   1   1   1   0   1   2   1   2   0   1   0   2   1   0   0   1   1   0   1   1   1   0   0   1   1   1   0   2   0   1   1   1   0   1   0   1   1   1   0   1   1   2   1   1   2   2   0   1   2   1   0   1   2   1   0   0   1   2   0   2   2   0   1   1   1   0   0   1   2   1   2   1   0   1   0   1   2   1   1   0   2   0   0   1   0   1   1   1   1   1   0   1   2   0   0   1   1   0   0   2   2   1   2   1   2   2   0   1   1   1   0   2   0   0   1   0   1   2   2   2   1   2   2   1   2   0   1   1   1   0   2   0   2   1   1   1   1   1   1   2   1   0   1   0   1   1   2   1
 MK-2-14                2   2   1   1   1   2   2   2   1   2   1   2   2   1   2   1   0   0   2   0   0   1   1   1   1   2   1   1   1   2   1   0   1   1   1   1   1   1   1   2   1   2   1   2   1   0   1   2   1   1   2   1   1   1   0   0   1   2   1   2   0   1   0   2   1   0   0   1   1   0   2   1   1   0   1   0   1   1   0   2   1   1   1   1   0   1   0   1   1   1   0   1   1   2   0   1   2   2   0   1   2   2   0   1   2   1   1   0   2   1   1   2   2   0   1   1   2   0   0   0   2   1   2   1   0   1   0   1   2   1   0   0   2   0   0   1   1   1   1   1   1   1   0   1   2   0   0   0   1   0   0   2   1   1   2   1   2   2   0   1   1   2   1   2   0   0   1   0   1   2   2   2   1   2   2   1   2   0   1   1   1   0   2   0   2   1   1   1   1   1   1   2   1   0   1   0   1   1   2   1
 MK-2-15                2   1   2   1   1   2   2   2   1   2   2   2   2   0   2   1   1   0   2   0   0   1   2   1   1   2   0   1   1   2   1   0   1   0   1   2   1   1   1   2   1   2   1   1   1   0   1   2   1   1   1   1   1   1   0   1   1   2   1   2   0   1   0   2   1   0   0   1   1   0   2   1   1   0   1   0   1   1   0   2   1   1   1   1   0   2   0   1   1   1   0   1   1   2   0   1   2   2   0   1   2   2   0   1   2   1   2   0   2   1   1   2   2   0   1   0   2   0   0   0   2   1   2   1   0   1   0   1   2   1   0   0   2   0   0   1   1   1   1   1   2   1   0   1   2   1   1   0   1   0   1   2   1   1   2   1   2   1   0   1   1   1   1   2   1   0   1   0   1   2   2   2   1   2   2   1   2   0   1   1   1   0   1   0   2   1   1   1   1   1   1   1   1   0   2   0   1   1   1   1
 MK-2-16                2   1   2   1   1   2   2   2   1   2   2   2   2   0   2   1   1   0   2   0   1   1   2   1   1   2   0   1   1   2   1   0   1   0   1   2   1   0   1   2   1   2   1   1   1   0   1   2   1   0   1   1   1   1   0   1   2   2   1   1   1   1   0   2   1   0   0   1   0   0   1   1   1   0   1   0   1   1   0   2   1   1   1   1   0   2   0   1   2   2   0   1   1   1   0   1   1   2   0   1   2   2   0   0   2   2   2   0   2   1   1   2   2   0   1   0   2   0   0   0   2   1   1   0   1   1   0   1   2   1   0   1   1   0   1   1   1   2   1   1   2   1   0   1   2   2   2   0   1   0   0   1   1   0   2   1   2   1   0   1   1   1   1   2   1   0   0   0   1   2   2   1   2   2   2   1   2   0   1   1   1   0   1   0   2   1   1   0   1   1   1   1   1   0   2   0   1   1   1   1
 MK-3-1                 0   1   0   2   2   2   1   2   1   1   1   1   1   1   2   2   1   1   1   1   0   1   0   1   1   1   1   0   1   0   0   0   1   1   1   0   0   1   1   1   1   1   1   0   1   0   1   0   0   2   2   0   1   0   1   1   2   1   0   2   1   0   1   0   2   1   1   2   0   1   1   2   1   2   1   1   1   1   1   0   1   1   1   1   1   1   2   0   2   2   0   0   1   1   2   1   2   1   1   0   2   0   2   0   2   2   1   2   0   1   1   1   1   1   1   0   0   1   1   1   0   1   0   0   1   2   0   1   0   1   1   0   0   2   1   1   1   1   0   1   1   1   1   2   1   0   1   1   1   2   1   0   1   0   1   0   2   0   2   2   0   2   1   2   2   2   2   2   1   2   1   1   0   1   1   1   1   1   1   2   1   1   2   2   1   0   1   1   1   1   1   1   1   1   2   1   1   1   0   1
 MK-3-2                 0   1   0   2   2   2   2   2   2   1   1   1   2   2   2   2   0   2   1   1   0   1   0   2   1   1   1   0   1   0   0   0   1   1   1   0   0   1   1   0   1   0   2   0   1   1   1   1   0   2   2   0   1   0   1   1   1   1   0   1   1   0   1   0   2   1   2   2   0   1   1   2   0   2   2   1   1   1   1   0   1   1   2   1   1   1   2   0   2   2   0   0   1   1   2   1   2   1   1   0   1   0   2   0   2   2   2   2   1   1   1   1   1   2   1   0   2   1   1   1   0   1   0   2   1   2   0   1   0   2   1   0   0   2   1   2   1   1   0   1   1   1   1   2   1   0   0   1   1   2   1   0   1   0   2   0   2   1   2   2   1   2   1   2   2   2   2   2   1   1   1   1   0   1   1   1   1   1   1   2   1   0   2   2   1   0   1   1   1   1   1   1   1   1   2   1   1   1   0   1
 MK-3-3                 2   1   0   2   2   2   1   2   2   1   1   1   1   2   2   1   1   2   1   1   0   1   0   2   2   1   1   0   1   0   0   1   1   1   1   0   0   1   1   0   1   0   2   0   2   1   1   1   0   2   2   0   1   0   1   1   1   1   0   0   2   1   1   0   2   1   2   2   0   1   1   2   0   2   2   1   1   1   1   0   1   2   1   1   1   1   2   0   2   1   1   0   1   1   1   1   2   2   1   0   1   0   2   0   2   2   2   2   1   0   1   1   0   2   1   0   2   1   1   1   0   1   0   2   1   2   0   1   0   2   1   0   1   2   1   2   1   1   1   1   1   1   1   2   2   1   0   1   1   2   1   2   1   1   2   0   2   1   2   2   1   1   0   2   2   2   2   2   1   1   2   1   0   0   0   1   1   1   1   2   1   1   2   2   1   0   1   1   1   1   1   1   1   1   2   1   1   1   0   1
 MK-3-4                 2   2   0   2   2   2   1   2   2   1   1   2   1   2   2   1   1   2   1   1   0   1   1   2   1   0   1   0   1   0   1   1   1   1   0   0   0   1   1   0   0   1   2   0   2   1   2   2   1   2   1   0   1   0   0   1   1   1   0   0   2   1   0   0   2   1   2   2   0   1   1   1   1   2   1   1   1   1   1   0   1   2   1   1   2   0   1   0   2   0   1   0   1   1   0   1   2   1   1   1   1   1   2   0   2   2   1   1   1   0   1   1   0   2   1   0   2   1   1   1   0   0   0   2   2   2   0   1   0   2   1   0   1   2   1   2   1   1   1   2   1   1   1   2   2   1   0   1   1   2   1   2   1   1   2   0   2   1   2   2   1   0   0   0   2   2   2   2   1   1   2   1   1   0   0   1   1   1   1   2   1   0   2   2   1   1   1   2   1   1   1   1   1   1   2   1   1   1   0   1
 MK-3-5                 2   2   0   2   2   2   1   1   2   1   1   2   1   2   2   1   1   2   1   1   0   1   1   2   1   0   1   0   1   0   2   1   1   1   0   0   0   1   1   1   0   0   2   0   2   1   2   2   1   2   1   0   0   0   0   1   1   1   0   0   2   1   0   1   2   1   2   2   0   1   1   1   1   2   1   1   1   1   0   0   1   2   1   1   2   1   1   0   2   0   1   0   1   1   1   1   1   1   0   1   1   2   2   1   1   2   1   1   0   0   1   1   0   2   1   1   2   2   1   0   0   1   0   2   2   2   0   1   0   1   1   0   2   2   0   2   1   1   1   2   1   1   1   2   2   0   0   1   2   2   2   2   1   1   2   0   2   1   2   2   1   0   0   1   2   2   1   2   1   1   2   1   1   0   0   2   2   1   1   1   2   0   2   2   0   1   1   2   1   1   1   2   1   1   2   2   1   1   0   1
 MK-3-6                 2   1   0   2   2   2   1   1   1   1   1   1   1   1   2   1   1   2   0   1   1   1   0   2   2   0   1   0   1   1   2   1   1   1   0   0   1   1   2   1   0   0   2   0   2   1   2   2   1   2   1   0   0   0   0   1   0   2   0   1   2   1   0   1   2   1   2   2   0   1   1   1   0   2   1   1   1   1   0   0   1   2   1   1   2   1   1   0   2   0   1   0   1   1   1   1   1   1   0   1   1   1   1   1   1   2   1   1   0   0   2   0   0   2   1   1   2   2   1   0   0   1   1   2   2   2   0   0   0   1   1   0   2   2   0   2   2   1   1   2   1   1   2   2   2   1   0   1   2   2   2   2   1   0   2   0   2   1   1   2   2   0   0   1   1   2   1   2   1   1   2   1   2   0   0   2   1   0   0   1   2   0   2   1   1   2   1   2   1   1   1   2   1   1   2   2   1   1   0   1
 MK-3-7                 2   1   0   2   2   2   1   1   1   1   0   1   1   1   2   1   1   2   0   0   1   2   0   2   1   0   1   0   1   1   1   2   1   1   0   1   0   1   2   1   0   0   1   0   1   1   2   2   0   2   0   1   0   0   0   1   0   2   2   1   1   1   0   0   2   2   1   2   1   1   2   1   1   1   1   1   1   1   0   0   1   1   1   1   2   0   1   0   1   0   1   0   1   1   1   1   1   1   0   1   1   1   1   2   1   2   1   1   0   0   2   0   0   2   1   1   2   2   1   0   0   1   2   1   2   2   0   0   0   1   0   0   2   2   0   1   2   1   1   2   2   1   2   2   2   1   1   1   2   2   2   2   1   0   2   0   2   1   1   2   2   0   0   1   1   1   0   2   1   1   2   0   2   0   0   1   1   0   0   1   2   0   2   1   1   0   1   2   1   1   1   2   2   2   2   1   1   1   1   1
 MK-3-8                 2   1   0   2   2   2   1   1   1   1   0   1   1   0   2   1   1   2   1   0   1   2   0   1   1   0   1   0   1   1   1   1   2   1   0   1   1   1   2   1   0   0   1   0   1   1   1   2   0   2   0   1   0   0   0   1   0   2   2   1   1   1   0   2   2   2   1   2   1   1   2   1   1   1   1   1   1   1   0   0   1   0   0   2   2   0   1   0   1   1   1   0   0   1   1   1   1   1   1   1   1   1   1   2   1   2   1   1   0   0   2   0   0   2   1   1   2   2   1   0   1   1   2   1   1   2   0   0   0   1   1   0   2   2   0   0   2   1   1   2   1   1   2   2   2   1   0   1   0   2   2   2   1   0   2   0   2   1   1   2   2   1   0   1   1   1   0   2   1   1   2   0   2   0   0   0   1   1   0   1   2   0   2   1   1   1   1   1   1   2   1   2   2   2   2   1   1   1   1   1
 MK-3-9                 2   2   1   2   2   2   1   1   1   1   0   1   2   0   1   1   1   2   1   0   2   2   0   1   1   0   1   0   1   1   1   1   2   1   0   1   1   1   2   1   0   0   1   1   1   1   1   2   0   1   0   1   0   0   0   1   0   2   2   1   1   1   0   1   1   2   1   2   1   1   1   0   1   1   1   1   1   1   0   0   1   1   0   2   2   0   1   0   1   2   1   0   0   1   1   1   1   1   1   2   1   1   2   2   1   2   1   1   0   0   2   0   0   2   1   1   2   2   1   0   0   1   1   0   1   2   1   0   0   0   1   1   0   1   0   0   2   1   1   2   1   1   2   2   2   1   0   1   0   1   2   2   1   0   2   0   2   1   1   2   2   2   0   1   1   0   0   2   1   1   1   0   2   0   0   0   1   1   0   1   2   0   2   1   1   1   1   1   1   2   0   2   2   2   2   1   1   1   1   1
 MK-3-10                2   2   2   2   2   2   1   1   2   1   0   1   1   0   1   1   1   2   1   1   2   1   1   1   1   0   1   0   1   1   1   1   1   1   0   1   0   2   1   1   0   0   0   1   1   2   1   1   0   1   2   0   0   0   1   0   0   2   1   1   1   1   0   1   1   1   0   1   1   1   1   0   1   1   1   1   0   1   0   0   1   1   1   2   2   0   1   1   1   2   1   0   0   1   1   1   1   1   1   2   1   2   2   2   1   2   1   1   0   0   2   0   1   1   1   1   2   2   1   0   0   1   1   0   1   2   1   1   0   0   1   1   1   1   0   0   2   0   1   2   1   1   2   1   2   0   0   1   0   1   2   2   1   0   2   0   2   0   1   2   2   2   1   1   1   0   0   2   1   0   1   1   2   0   0   1   1   1   0   1   2   0   2   1   1   1   1   1   1   1   1   2   2   2   2   1   1   1   2   1
 MK-3-11                2   2   2   2   2   1   1   1   2   1   0   1   1   0   1   1   1   1   1   1   2   1   1   1   1   0   1   0   0   1   1   1   1   1   1   1   0   2   1   1   1   1   0   1   1   2   0   0   0   1   2   0   0   1   1   0   0   1   1   1   1   1   0   0   0   1   0   1   1   1   1   0   1   1   1   1   0   1   0   0   1   1   0   2   2   0   1   1   1   1   1   0   0   1   1   1   1   1   0   2   1   2   2   1   1   2   1   1   0   0   2   1   0   1   0   1   1   1   1   0   0   1   1   0   1   2   2   1   0   0   0   1   2   1   0   1   1   0   1   2   1   1   2   1   2   0   1   1   0   1   2   2   1   0   2   0   2   0   1   2   2   1   1   1   1   0   0   2   1   0   1   1   2   0   0   2   1   1   0   1   2   0   2   1   1   1   1   1   1   1   1   2   2   2   1   1   1   1   1   1
 MK-3-12                2   1   2   1   2   1   1   1   1   1   0   2   1   0   1   0   1   1   1   1   2   0   1   1   1   0   0   0   1   2   1   1   0   1   1   0   0   1   1   1   1   1   0   2   0   1   0   0   0   2   2   0   0   1   1   0   0   1   2   1   1   2   0   0   1   1   0   1   1   1   2   0   1   1   1   1   1   1   0   0   1   0   0   2   1   0   1   1   1   0   1   0   1   1   1   1   1   1   0   1   1   0   2   2   1   2   1   1   0   0   1   1   0   1   0   1   1   0   1   0   0   1   1   0   0   2   2   1   0   0   0   1   2   1   0   0   1   0   1   2   2   1   2   1   2   0   1   1   0   1   2   2   1   0   2   0   2   1   1   2   2   1   1   2   1   0   0   1   1   0   1   1   2   1   1   2   1   1   0   1   2   0   2   0   1   1   1   2   1   1   1   2   2   2   1   1   0   1   1   1
 MK-3-13                2   1   2   1   1   1   1   1   1   1   0   2   1   0   1   0   1   1   1   1   1   1   1   0   1   1   0   0   2   1   1   2   0   1   0   0   0   1   1   1   1   1   0   2   0   1   0   0   0   2   1   0   0   1   1   0   0   1   2   2   1   2   0   0   1   1   1   1   1   0   2   0   1   1   1   1   1   1   0   1   1   1   1   1   1   0   2   1   1   0   1   0   1   1   1   1   1   1   0   0   1   0   2   2   1   2   1   1   0   1   1   0   0   1   0   1   1   1   1   1   0   1   0   0   1   1   2   1   0   0   1   1   2   2   2   1   0   0   1   2   2   2   1   1   2   0   1   1   0   1   1   1   1   0   2   0   2   1   1   2   2   0   1   1   1   0   0   2   1   0   1   1   2   1   1   2   1   1   0   1   2   0   2   1   1   1   1   2   1   1   1   1   2   2   1   1   0   1   1   0
 MK-3-14                2   1   1   1   1   1   1   1   1   1   0   2   1   0   1   0   1   2   1   1   1   2   1   0   0   1   1   0   2   1   1   1   0   1   1   0   0   1   1   1   1   1   1   2   0   2   1   0   0   2   1   0   0   1   1   1   0   1   2   2   1   1   0   0   1   1   1   2   2   0   2   1   1   1   2   0   1   1   0   1   1   1   2   1   1   0   1   1   1   0   1   0   1   1   1   1   1   2   0   1   1   0   2   2   1   2   2   1   0   1   0   0   0   1   0   1   1   1   1   1   1   1   0   0   1   2   1   1   0   0   1   1   2   2   2   1   0   1   1   2   1   2   2   1   1   0   1   1   0   1   2   1   1   0   2   0   2   1   1   2   2   0   1   1   1   1   0   2   1   0   1   1   2   2   1   2   1   1   1   0   1   0   2   0   1   1   1   2   1   1   1   1   1   2   1   1   0   1   1   0
 MK-3-15                2   2   1   1   1   2   1   1   1   2   0   1   1   0   1   0   1   1   1   1   1   2   1   0   0   1   1   0   1   1   1   1   0   0   1   1   0   1   1   1   1   1   1   2   0   2   1   0   0   2   2   0   0   1   1   1   0   1   1   1   1   1   1   0   0   1   1   1   2   0   0   1   1   1   2   0   1   1   1   1   1   1   2   1   0   0   1   1   1   1   0   1   0   1   1   1   1   2   0   1   1   0   2   2   1   2   2   1   1   1   0   0   0   1   0   2   1   1   1   1   1   1   0   1   1   2   1   1   1   0   1   1   2   2   1   1   0   1   1   2   1   2   2   1   1   0   1   1   0   1   2   1   1   0   2   0   2   1   1   2   2   0   1   1   1   1   1   2   1   0   1   2   2   2   1   2   2   1   1   0   1   1   2   0   1   2   1   2   0   1   1   1   1   2   1   2   0   1   1   1
 MK-3-16                1   2   0   1   1   0   0   1   1   1   0   1   1   0   1   0   1   1   1   0   1   2   1   0   0   1   1   0   1   1   1   2   0   0   1   0   0   1   1   0   2   1   1   1   0   2   1   0   0   2   2   0   0   1   1   1   0   1   0   2   1   2   1   1   0   0   0   0   2   0   0   1   1   1   2   0   1   1   1   0   1   1   2   1   0   0   1   0   1   1   0   1   0   1   0   1   1   2   0   0   1   0   2   2   1   2   2   1   1   1   0   1   0   1   0   2   1   1   1   1   2   1   0   2   1   2   1   1   1   0   1   2   2   1   2   1   0   1   1   2   1   2   2   1   1   0   1   1   0   1   1   1   1   0   2   1   2   1   2   2   2   0   1   1   1   1   1   2   1   0   1   2   1   2   1   2   2   1   1   0   1   1   2   0   1   2   1   2   0   2   1   1   2   2   1   2   0   1   1   1
 MK-4-1                 1   1   2   1   2   1   1   2   1   1   1   1   1   0   1   0   2   1   2   0   1   0   1   1   1   0   2   1   0   0   1   0   1   0   1   0   2   1   0   2   1   2   2   2   2   2   0   1   0   1   2   2   1   1   2   1   1   1   1   1   1   0   2   1   1   1   2   1   1   1   1   2   2   1   2   0   1   1   2   1   1   1   1   0   2   1   0   1   0   2   1   2   0   1   0   1   1   1   1   0   0   1   1   1   2   2   0   1   2   1   2   1   0   1   1   1   1   2   0   1   0   1   2   1   1   0   1   1   2   0   0   2   0   1   2   2   1   0   1   2   1   1   2   1   1   1   0   2   1   2   2   2   0   1   2   2   1   0   1   1   2   0   1   2   2   1   2   2   1   1   1   0   0   1   1   1   0   0   0   0   1   1   1   1   1   2   1   2   2   2   1   1   1   2   1   1   1   2   1   2
 MK-4-2                 1   1   2   1   2   1   2   2   1   1   0   1   1   0   1   0   2   1   2   1   1   2   1   2   1   1   1   1   1   0   0   0   1   1   1   0   2   1   0   2   1   2   1   2   1   1   0   1   0   1   2   2   2   1   2   1   1   1   1   0   1   0   1   1   1   1   1   1   1   1   1   2   2   2   2   0   1   1   2   1   1   2   1   0   1   1   0   1   1   2   1   2   0   1   0   2   1   1   1   0   1   1   1   1   2   2   0   1   2   1   1   1   0   1   1   0   1   2   0   1   0   1   2   1   1   0   1   1   2   0   1   2   1   1   2   2   1   0   1   2   1   2   2   1   0   1   0   2   0   2   2   2   0   1   2   2   1   0   1   1   2   1   1   2   2   1   2   2   1   1   1   1   1   1   1   1   1   0   0   0   1   1   1   0   1   2   1   2   1   0   1   1   1   2   1   1   1   1   1   2
 MK-4-3                 1   1   2   0   0   1   1   1   1   1   0   1   1   0   1   0   2   1   2   1   1   2   1   2   0   1   1   1   0   1   0   0   1   0   0   0   2   1   1   2   1   2   1   2   1   1   0   1   0   1   1   2   2   1   0   1   1   1   1   0   1   0   1   1   1   1   1   1   0   0   1   2   2   2   2   0   2   1   1   1   0   0   1   0   1   0   1   2   1   2   1   0   1   0   0   2   1   1   1   0   0   1   1   1   2   2   0   1   1   1   1   1   0   1   0   1   2   2   0   1   0   1   1   1   1   0   1   1   2   1   2   1   1   1   2   1   1   0   1   2   1   2   2   1   0   1   0   2   0   2   2   2   0   1   2   2   1   0   1   1   1   1   1   2   2   2   2   2   1   1   1   1   1   1   1   1   1   0   0   0   1   1   1   0   1   1   1   2   1   0   1   1   1   2   2   1   1   1   1   2
 MK-4-4                 1   1   2   0   0   2   1   1   1   1   0   1   1   1   1   1   2   1   1   1   1   2   1   2   0   1   1   1   0   1   1   2   2   0   1   0   2   1   1   2   1   2   1   2   1   1   0   1   0   2   1   2   2   1   0   1   0   1   1   0   1   0   1   1   1   2   1   1   0   0   1   2   2   2   2   0   2   1   1   1   0   0   1   0   1   0   1   2   1   2   1   0   1   0   0   2   1   1   1   0   0   1   1   1   2   2   0   1   1   1   1   2   0   1   0   1   2   2   0   1   0   1   1   1   1   0   1   1   2   1   2   1   1   0   2   1   2   0   1   2   2   2   2   1   1   0   1   2   0   2   1   2   0   1   2   2   2   0   1   0   1   1   2   2   1   2   2   1   1   1   1   1   1   0   1   1   2   1   0   0   1   1   1   0   1   1   1   2   1   1   1   1   1   2   2   0   1   1   1   2
 MK-4-5                 1   1   2   0   0   2   0   1   1   1   0   1   2   1   0   0   2   1   1   0   1   2   0   2   0   1   1   1   0   1   1   2   2   0   1   0   2   1   1   2   2   2   0   2   1   1   0   1   0   2   1   2   2   2   0   1   0   2   2   0   1   0   1   1   1   2   0   1   0   0   1   2   2   2   1   0   2   1   0   1   0   0   1   0   1   0   2   2   1   2   1   0   1   0   0   2   2   2   1   0   0   1   0   1   2   2   0   1   0   1   1   2   0   1   0   1   2   2   0   1   0   1   2   1   1   0   1   1   2   1   2   1   1   0   2   1   2   0   0   2   2   2   2   1   1   0   1   2   0   2   1   2   0   1   2   2   1   0   1   0   1   1   2   1   1   2   2   1   1   1   1   1   1   0   1   1   2   1   0   1   1   1   2   0   1   1   1   2   1   1   1   1   1   2   2   1   2   1   0   2
 MK-4-6                 1   1   2   0   0   2   0   1   1   1   0   1   2   1   1   1   2   1   1   0   1   2   0   2   0   1   1   0   0   1   1   2   2   0   1   0   2   1   1   1   2   2   0   2   1   1   0   1   0   1   1   2   2   2   1   1   1   1   2   0   1   0   1   1   1   1   0   1   0   1   1   2   2   2   1   0   2   1   0   1   0   0   0   0   1   0   2   2   1   2   1   0   1   0   0   2   2   0   0   0   0   1   0   1   2   2   0   1   1   1   1   2   1   0   0   1   2   2   0   1   0   1   2   1   1   1   0   1   2   1   2   1   1   0   2   1   2   0   0   2   2   2   2   1   1   0   1   2   0   2   1   2   0   1   2   2   2   0   2   0   1   0   2   1   1   2   2   1   1   1   1   1   1   0   1   1   2   1   0   1   1   1   2   0   1   1   2   2   1   2   1   2   1   1   2   2   2   1   0   2
 MK-4-7                 1   1   2   0   0   2   0   1   0   1   0   1   2   1   1   1   2   0   1   1   1   2   1   2   1   1   1   0   0   1   1   2   2   1   0   0   2   2   1   0   2   2   0   2   1   1   1   0   0   1   1   2   2   1   1   1   1   1   1   0   0   0   1   1   1   1   0   1   0   0   1   2   1   2   1   0   2   1   0   1   0   0   0   1   1   1   2   2   1   2   1   1   1   0   0   2   2   0   0   0   0   2   0   1   2   1   0   1   1   1   1   2   1   0   0   1   2   2   1   1   0   1   2   1   1   1   2   2   2   1   2   1   1   0   2   1   2   0   1   2   2   2   2   1   1   0   1   2   0   2   1   2   0   2   2   2   2   0   2   0   1   1   2   1   1   2   2   1   1   1   1   1   1   0   1   1   2   1   1   1   1   1   2   1   1   1   1   1   1   2   1   1   1   1   2   2   2   2   0   2
 MK-4-8                 1   1   2   0   0   1   0   1   0   1   0   1   2   1   1   1   2   0   1   1   1   2   1   2   1   1   1   0   1   1   1   2   2   1   1   1   2   2   1   1   2   2   1   2   1   1   1   0   0   1   1   2   2   2   1   1   1   1   1   0   0   0   1   2   2   1   0   1   0   0   1   2   0   1   1   0   2   1   2   1   0   0   0   1   1   1   2   2   1   2   1   1   1   1   0   1   2   0   0   0   0   2   0   1   1   1   0   1   0   1   2   2   1   1   0   1   2   2   2   1   0   1   2   1   0   1   2   2   2   1   1   1   1   0   1   1   2   0   1   2   2   2   2   1   1   0   1   2   0   2   1   1   0   2   2   2   2   0   2   1   1   1   2   1   1   2   2   1   1   0   1   0   1   0   1   2   2   2   1   2   1   0   1   2   1   1   0   1   1   2   1   2   1   1   2   1   2   2   0   2
 MK-4-9                 1   2   2   0   0   1   0   1   0   1   1   1   2   1   1   1   2   0   1   1   0   2   1   2   1   1   1   0   1   1   1   2   2   1   0   0   2   2   1   1   2   1   1   2   1   1   1   0   1   2   1   2   2   2   1   2   1   1   1   0   0   0   1   2   2   1   0   1   0   0   1   2   0   1   1   0   2   1   2   1   0   0   1   1   1   0   2   2   1   2   1   0   1   1   0   1   2   1   0   0   0   2   1   1   1   1   0   1   0   1   2   2   0   1   0   0   2   2   1   1   0   1   2   1   0   1   2   2   1   1   2   1   1   1   1   1   1   0   0   2   2   2   2   1   1   0   1   2   0   2   1   1   0   0   2   2   1   0   2   1   1   1   2   1   1   2   2   1   1   0   1   0   1   0   1   2   2   2   1   2   1   0   1   1   1   1   0   1   1   2   1   1   1   1   1   1   2   2   1   2
 MK-4-10                1   1   2   0   0   1   0   0   0   1   1   0   1   2   1   1   2   1   1   2   0   2   1   2   1   1   1   0   1   1   1   2   2   1   0   0   2   1   1   1   2   1   1   2   2   2   1   0   1   2   1   2   2   2   2   2   2   1   1   1   0   0   1   2   2   1   0   2   0   0   1   1   0   1   1   1   2   2   2   1   0   0   0   1   1   0   2   2   1   2   1   0   1   1   0   1   2   1   0   0   0   2   1   1   1   1   0   0   1   1   2   2   1   1   1   0   2   2   1   1   0   1   2   1   0   1   2   2   1   1   2   1   1   1   1   1   1   1   1   1   2   2   2   1   1   0   1   2   0   1   1   1   1   0   2   2   1   0   2   1   1   1   2   1   0   2   2   1   1   0   1   0   1   0   1   1   2   2   1   2   1   0   1   1   2   1   0   1   2   2   1   1   1   0   1   1   2   1   1   2
 MK-4-11                1   2   2   0   0   1   0   0   0   1   1   0   1   2   1   1   2   1   1   2   0   2   1   2   1   1   1   0   1   1   0   2   2   1   0   0   2   1   1   1   2   1   1   2   2   2   1   0   0   2   2   2   2   2   2   2   2   1   1   1   0   0   1   2   1   1   1   2   0   0   1   0   0   1   1   2   2   2   2   1   1   2   1   1   1   0   1   2   1   2   1   0   0   1   0   1   1   1   0   1   0   2   0   2   1   1   0   0   1   1   2   1   1   1   1   0   2   2   1   2   0   2   1   1   0   1   2   2   1   1   2   1   1   1   1   1   1   1   2   1   2   2   2   1   1   0   1   2   0   1   2   1   1   1   2   2   1   1   2   1   1   1   2   1   0   0   2   1   1   0   1   0   1   0   1   1   2   2   1   2   0   0   1   1   2   1   1   1   2   2   1   1   1   0   1   1   2   1   1   2
 MK-4-12                1   2   2   0   0   1   0   1   0   2   2   0   1   2   1   1   2   2   1   2   0   2   1   1   1   1   0   0   1   1   0   2   2   0   1   0   2   1   1   1   2   1   1   1   1   2   1   1   0   2   0   1   2   1   2   2   2   1   1   1   0   0   1   1   2   1   1   1   0   0   1   0   1   1   1   2   2   2   2   0   1   2   1   0   1   1   1   2   1   2   1   0   0   1   1   1   2   1   0   1   0   1   0   1   1   1   0   0   2   2   1   2   1   1   2   0   2   2   1   2   0   2   1   1   0   1   2   2   1   0   2   1   1   0   1   1   1   1   2   1   2   1   2   1   1   0   1   2   0   1   2   1   1   1   1   2   0   1   1   1   1   1   2   1   0   0   2   1   1   0   1   1   2   1   1   0   2   2   1   2   1   0   1   1   2   1   1   1   2   2   1   1   1   0   2   1   2   1   1   0
 MK-4-13                1   2   2   0   0   0   0   1   0   2   2   1   1   2   1   1   2   1   1   2   0   2   1   1   2   1   0   0   1   2   0   2   2   0   1   0   2   1   1   1   2   1   1   1   0   1   1   1   0   2   0   1   2   1   2   2   2   1   2   2   0   0   1   1   2   1   1   0   0   0   1   0   1   1   1   2   2   2   2   0   1   2   1   0   1   0   1   2   1   2   1   0   0   1   1   1   2   1   0   1   0   1   0   1   1   1   1   0   2   1   2   2   2   1   2   1   2   1   1   2   1   2   1   1   0   1   2   2   1   0   2   1   1   0   1   0   1   1   2   1   2   1   2   1   1   0   1   1   0   0   2   1   1   1   1   1   1   0   1   2   1   1   2   1   1   0   2   1   1   0   1   1   2   2   1   0   2   2   0   2   1   0   1   1   2   0   1   1   2   2   1   1   1   0   2   1   2   1   1   0
 MK-4-14                1   2   2   1   1   0   0   1   1   2   2   1   1   1   1   1   2   1   1   2   0   1   1   1   2   1   0   1   1   2   0   2   2   0   1   0   2   2   1   1   2   1   1   0   0   1   0   1   1   2   0   1   2   0   2   2   2   1   2   2   0   0   1   1   1   1   1   0   0   0   2   0   1   1   1   1   1   2   2   0   1   1   1   0   1   0   1   2   1   2   1   0   0   1   1   2   2   1   1   1   0   1   0   1   1   1   1   0   2   1   1   2   2   1   2   1   2   1   1   2   1   2   2   1   1   1   2   1   1   1   2   1   1   0   1   0   1   2   2   1   2   0   2   0   1   0   1   2   0   0   2   1   1   1   1   1   1   1   1   2   1   1   2   1   2   0   2   1   2   0   1   1   2   2   1   0   0   2   0   2   1   1   0   1   1   1   1   1   2   2   1   0   1   0   2   1   2   1   1   0
 MK-4-15                2   1   2   1   1   0   0   1   0   2   2   1   1   1   1   1   2   0   1   2   0   2   1   1   2   2   1   0   1   2   0   2   2   1   1   0   2   2   1   1   2   1   2   0   0   1   0   1   1   2   0   0   1   0   2   2   2   1   2   2   0   0   1   0   1   0   0   0   0   0   2   0   2   1   1   0   1   2   2   0   1   1   1   0   1   0   1   2   1   1   1   0   1   0   1   2   2   1   1   1   0   1   0   1   1   1   2   0   2   1   1   1   2   1   2   1   2   1   1   2   0   2   1   1   1   1   2   1   1   1   2   1   0   0   1   0   1   1   2   1   1   0   2   0   1   1   0   2   0   0   2   0   1   1   1   1   1   1   1   0   1   1   1   1   2   1   2   1   2   0   1   1   2   2   1   0   1   2   0   2   1   1   0   1   1   1   2   1   2   2   1   0   2   0   1   1   2   0   1   0
 MK-4-16                2   1   1   1   1   0   0   1   0   2   2   1   1   1   1   2   2   0   1   2   0   2   1   1   1   2   1   0   1   2   0   2   2   1   1   0   2   2   1   2   2   1   2   0   0   1   0   1   1   2   1   0   1   0   2   2   2   1   2   2   0   0   1   0   2   1   0   0   0   0   2   1   2   1   1   0   1   1   2   0   1   1   1   0   2   0   1   1   0   1   1   0   1   0   1   2   2   1   1   1   0   1   0   1   1   0   2   0   2   1   1   1   2   2   2   1   2   1   1   2   0   2   1   1   0   1   2   1   1   1   2   1   0   0   1   0   1   1   2   1   1   0   2   0   1   1   0   2   0   0   2   0   1   1   1   1   1   2   1   0   1   2   1   1   2   2   2   1   1   1   2   1   2   1   1   1   1   2   0   2   1   1   0   2   1   1   2   1   1   2   2   0   2   0   1   1   2   1   2   0
 MK-5-1                 1   1   2   0   1   1   1   1   0   1   1   2   1   2   0   1   1   0   0   0   0   1   2   0   1   2   1   1   2   1   1   1   1   2   1   0   1   2   1   0   1   1   1   1   1   1   1   0   2   2   2   2   2   0   0   1   0   1   0   1   1   1   2   0   1   1   1   1   1   1   2   1   1   1   1   0   1   0   1   1   0   1   1   1   0   0   1   2   1   1   1   0   1   1   1   1   0   1   1   1   1   1   1   2   2   1   1   1   2   0   1   2   2   2   2   1   0   1   1   1   0   0   0   0   0   0   0   2   2   1   2   1   0   2   2   0   2   1   1   1   2   0   1   1   0   1   1   1   2   0   0   1   0   1   0   2   1   0   0   2   1   1   1   2   2   0   1   2   1   1   1   1   0   0   1   1   2   2   1   0   1   1   1   0   0   0   1   2   2   1   1   0   1   0   0   1   2   1   2   1
 MK-5-2                 1   1   2   0   0   0   1   1   0   0   1   2   2   1   0   1   1   0   0   0   0   2   2   0   0   2   1   1   2   1   1   1   1   2   1   0   1   2   1   0   1   1   1   2   1   1   1   0   1   2   2   2   2   1   0   1   0   1   0   1   1   1   2   1   1   0   1   1   1   1   2   1   1   1   1   1   2   0   1   1   0   1   1   1   0   1   1   1   1   1   1   1   1   1   1   1   0   1   1   1   1   1   1   2   2   1   1   0   1   0   1   2   2   2   2   1   0   1   1   1   0   0   0   0   0   0   1   1   2   1   2   1   0   2   2   1   2   1   1   2   1   1   1   1   0   1   1   1   2   0   0   1   0   1   0   1   1   0   0   2   1   1   1   2   2   0   1   1   2   1   1   1   0   0   1   1   2   2   1   0   1   1   1   0   1   0   1   1   2   1   0   0   1   1   0   1   2   1   2   1
 MK-5-3                 1   1   2   0   0   0   1   1   0   0   1   2   2   1   1   1   1   0   0   1   0   2   2   0   0   2   0   1   2   0   1   1   1   2   1   0   1   1   1   1   0   1   2   2   1   1   1   0   1   2   2   2   2   1   0   1   1   1   1   1   1   1   2   1   1   0   1   1   1   1   2   1   1   1   0   1   2   0   1   1   0   1   1   1   1   1   1   1   2   1   1   1   1   1   1   1   0   1   1   1   1   1   2   2   1   1   1   0   1   0   1   2   2   2   1   1   0   1   1   1   0   0   0   0   0   0   0   1   2   1   1   0   1   2   2   1   2   1   1   2   1   1   1   1   0   1   1   0   2   0   0   2   0   1   0   1   1   1   0   2   1   1   1   2   1   0   1   0   2   1   1   1   0   1   1   1   2   2   1   0   1   1   1   0   1   0   1   1   2   1   0   1   1   1   0   1   2   1   1   1
 MK-5-4                 2   1   2   0   0   0   1   1   1   0   1   2   2   1   1   1   1   0   0   1   0   2   2   1   0   2   0   1   2   1   1   1   1   2   1   0   1   2   1   2   0   2   2   2   1   1   1   0   0   2   2   2   2   0   0   1   1   1   2   1   1   0   2   2   1   0   1   1   1   1   2   1   1   1   1   1   2   0   1   1   0   1   1   1   0   1   1   1   2   1   2   1   0   1   1   1   0   1   1   2   1   1   2   2   1   1   2   0   2   0   1   2   2   2   1   1   0   1   1   2   0   0   0   0   1   0   1   1   2   1   1   0   1   2   2   2   1   1   1   1   1   1   0   1   0   1   1   0   2   0   0   2   1   1   0   1   2   1   0   2   1   1   1   2   1   0   1   0   2   0   1   1   0   1   0   0   2   2   1   0   1   1   1   0   1   1   1   2   2   2   0   1   1   1   0   1   2   1   1   1
 MK-5-5                 2   1   2   0   0   0   1   1   1   0   1   2   2   2   1   2   1   0   1   1   1   2   2   1   0   1   0   1   2   1   1   0   1   2   1   0   0   2   1   2   0   1   2   2   1   1   1   0   0   2   2   2   1   0   0   0   1   1   2   1   1   0   2   2   1   0   1   0   1   1   2   1   1   0   1   1   2   0   1   1   0   1   0   1   0   1   1   1   2   1   2   1   1   1   1   0   0   0   1   2   1   1   2   2   1   1   1   0   1   0   1   2   2   2   2   1   0   2   1   1   0   0   0   0   1   0   1   1   2   1   1   0   1   1   2   2   1   1   0   1   1   0   0   2   0   1   1   0   2   0   0   2   1   1   0   1   1   1   0   2   1   1   1   1   2   1   1   0   2   0   2   1   1   1   0   0   2   2   1   0   0   1   1   0   0   1   1   2   2   2   0   1   1   1   0   1   1   1   1   1
 MK-5-6                 2   0   2   0   1   0   1   1   0   0   1   2   2   2   1   2   0   0   1   1   1   2   1   1   0   1   0   2   2   1   1   1   1   2   1   1   0   2   1   2   0   1   1   1   1   1   1   0   0   2   2   2   1   0   1   1   1   2   1   2   1   0   2   2   1   0   1   0   1   1   2   1   1   0   0   1   0   0   1   1   0   1   0   1   0   1   1   1   1   1   1   1   1   1   1   0   1   0   1   1   1   1   2   1   1   1   1   0   1   0   2   2   2   2   2   1   0   2   1   0   1   0   1   0   1   0   1   1   2   1   1   1   1   1   2   2   1   1   0   0   1   0   0   2   0   1   1   0   2   0   0   2   1   1   0   1   1   2   0   2   1   1   1   1   2   1   1   0   2   0   2   1   1   1   0   0   2   2   1   0   0   1   1   0   0   1   2   2   2   2   0   1   1   1   0   1   1   1   1   2
 MK-5-7                 2   0   2   0   1   1   1   2   0   0   1   2   2   2   1   1   0   0   1   1   1   2   0   1   1   0   2   2   2   1   1   1   1   2   1   1   0   2   1   2   0   1   0   1   2   1   1   0   0   1   2   1   1   0   1   1   1   2   1   2   1   0   2   2   1   0   1   0   1   1   2   1   1   0   0   1   1   0   1   1   1   1   1   1   0   1   1   1   0   1   1   1   1   1   1   1   1   1   0   1   1   0   2   2   1   1   0   0   1   0   2   2   2   2   2   1   0   2   1   1   1   0   1   0   1   0   1   1   2   0   1   1   2   1   2   2   0   1   0   0   1   0   0   2   0   1   0   0   2   0   0   2   1   1   0   2   0   2   0   2   1   1   1   1   2   1   1   0   2   0   2   1   0   1   0   0   2   2   1   1   0   1   1   0   0   1   2   2   2   2   0   1   1   1   0   1   1   0   1   2
 MK-5-8                 2   0   2   0   1   1   1   1   0   0   1   2   1   2   1   1   0   0   1   1   1   2   0   1   1   1   2   2   1   1   0   1   1   2   1   1   0   2   1   2   0   0   0   1   2   1   1   0   0   1   2   0   1   0   1   1   1   2   1   2   1   0   2   2   1   0   1   0   1   1   2   1   1   1   0   1   1   0   0   1   0   0   2   2   0   0   0   1   0   1   1   1   1   2   1   2   1   1   1   0   1   1   2   1   2   1   0   0   2   0   2   1   2   2   1   1   0   2   2   1   0   1   1   0   1   0   2   1   1   0   1   1   2   1   2   2   1   1   0   1   2   1   0   2   0   0   1   0   2   0   0   2   1   1   0   2   0   2   0   2   2   1   1   1   2   1   2   0   2   0   2   1   0   1   0   0   2   1   1   1   0   1   1   0   0   1   2   2   2   2   0   1   1   1   0   2   1   0   1   2
 MK-5-9                 2   1   2   0   1   1   1   1   0   1   1   1   1   2   1   0   1   1   1   1   1   2   0   1   1   1   2   2   2   1   0   1   1   2   2   0   0   1   1   2   0   0   0   1   2   1   1   0   0   1   2   0   1   1   1   1   1   1   1   2   1   1   2   2   1   0   1   0   1   1   2   1   1   1   0   1   0   0   0   1   0   0   2   1   0   0   0   1   0   1   2   1   1   2   1   2   1   1   1   0   1   1   2   1   2   1   0   0   2   1   2   1   2   2   1   1   0   2   2   1   0   1   1   0   1   1   2   1   1   0   1   1   2   1   2   2   1   2   0   1   2   1   0   2   0   0   1   0   2   0   1   2   1   2   0   2   0   2   0   1   2   0   2   1   2   1   2   0   2   1   2   1   1   1   0   0   2   1   1   1   0   0   1   0   0   1   2   1   2   2   0   2   1   0   1   2   1   0   1   2
 MK-5-10                2   1   2   0   1   2   2   1   0   1   2   2   1   2   1   0   1   1   1   1   1   2   1   0   1   1   1   2   2   1   0   1   2   2   2   1   0   1   1   2   0   0   0   1   2   1   1   0   0   2   2   0   1   1   1   2   0   1   1   2   0   0   1   2   0   0   1   0   1   1   2   0   1   1   0   1   0   0   0   1   0   0   2   1   0   0   0   1   0   1   1   1   1   1   1   2   1   1   1   0   2   0   1   1   2   1   0   0   2   1   2   2   2   2   1   1   0   1   2   1   0   1   1   1   1   1   2   1   1   0   2   1   2   1   2   2   1   2   0   1   2   1   0   2   0   0   1   0   2   0   1   2   1   2   0   2   0   2   0   1   2   0   2   1   2   1   2   0   1   1   2   1   1   1   0   0   2   1   2   1   0   0   1   0   0   1   2   1   2   2   0   2   1   0   1   2   2   1   1   1
 MK-5-11                2   1   2   0   1   2   2   1   0   1   2   2   1   2   1   0   1   1   1   1   1   2   1   0   1   1   1   2   2   1   0   1   2   2   1   1   0   1   1   1   1   0   0   1   2   1   1   0   0   2   1   0   1   1   1   2   0   1   0   2   1   1   1   2   0   0   1   0   1   1   2   1   1   1   0   1   1   1   0   2   0   0   2   1   0   0   0   1   1   1   0   1   2   1   1   2   1   1   1   0   2   1   2   1   2   1   0   0   2   1   2   2   2   1   1   1   0   1   2   1   1   1   1   1   1   0   2   1   1   0   2   1   2   1   2   2   1   2   0   1   2   1   1   2   0   1   1   1   2   0   2   2   1   2   0   1   0   1   0   1   1   0   2   1   2   0   2   1   1   1   2   0   1   0   0   0   2   1   2   1   0   0   1   0   0   1   2   1   2   0   0   2   1   0   1   2   2   1   1   1
 MK-5-12                2   1   2   0   1   2   1   1   0   1   2   2   2   2   1   0   1   1   1   1   1   2   2   0   1   1   1   1   2   1   0   1   2   1   1   2   1   0   1   1   1   0   0   1   1   1   1   0   0   2   1   1   1   1   1   1   0   1   1   2   1   1   2   2   0   0   1   0   1   1   2   1   1   1   0   1   1   1   0   1   0   0   2   1   0   0   0   1   1   1   0   1   2   1   1   2   1   0   1   0   2   0   1   1   2   1   0   0   2   0   1   2   2   1   0   1   0   0   2   1   1   0   0   1   1   0   1   1   1   1   2   1   2   1   2   2   1   2   0   1   1   1   2   2   1   1   1   1   2   1   2   2   1   2   1   1   1   1   0   1   1   0   2   1   2   0   1   0   1   1   2   0   1   1   0   0   1   1   2   0   0   0   0   0   0   1   2   1   1   0   0   2   1   0   1   1   1   0   1   0
 MK-5-13                2   1   2   0   1   1   1   1   0   1   2   2   2   2   2   0   1   1   2   1   0   2   2   1   1   1   1   0   2   1   1   1   2   0   1   2   0   1   1   1   1   1   0   1   2   0   1   0   0   1   1   1   1   1   2   1   0   1   1   2   1   1   1   2   0   0   1   0   1   1   1   1   1   2   0   1   1   1   0   1   1   0   2   1   1   0   0   1   1   1   0   1   2   1   2   2   1   0   1   1   1   0   0   1   2   0   1   0   2   0   1   2   1   1   0   1   1   0   1   1   1   0   0   1   1   0   1   1   1   1   2   1   2   1   2   2   1   2   0   1   1   1   2   2   1   2   1   1   2   1   2   2   1   2   1   0   1   1   0   1   1   0   2   1   1   0   1   0   1   2   2   0   1   1   0   0   1   1   1   1   0   0   0   0   0   1   1   1   1   0   0   1   1   0   1   1   2   0   1   0
 MK-5-14                2   1   2   0   1   1   1   1   0   2   2   1   1   2   2   1   1   0   2   2   0   2   2   2   1   1   1   0   2   2   1   1   2   0   1   2   0   1   1   2   1   1   0   1   2   0   1   0   1   1   1   1   1   1   1   0   1   1   0   2   1   1   1   2   1   0   1   0   1   0   1   1   1   2   0   0   1   1   0   1   0   1   2   2   1   0   0   1   1   1   0   1   2   1   2   2   1   0   1   1   1   0   0   1   2   0   1   0   2   1   1   2   2   1   0   1   1   0   1   2   1   0   0   1   1   0   2   1   1   1   2   1   2   1   2   2   1   2   0   1   1   1   2   2   2   2   1   1   2   1   2   0   1   2   1   0   1   1   0   1   1   2   2   1   1   0   1   0   1   2   2   0   1   1   0   0   1   1   1   1   1   0   0   1   0   1   1   1   1   0   0   1   1   0   1   1   2   0   1   0
 MK-5-15                2   1   2   0   1   1   1   1   0   2   1   0   0   2   2   1   1   0   2   2   0   2   2   2   0   1   2   0   2   1   0   1   2   0   1   2   1   1   1   2   1   0   0   1   2   0   1   0   0   1   0   1   1   1   1   0   1   1   0   2   0   1   1   2   1   1   1   0   1   1   1   1   1   2   0   1   1   1   0   0   0   1   2   2   1   0   0   1   1   1   0   1   2   1   2   1   1   0   1   1   1   1   0   2   2   0   1   0   2   1   1   2   1   1   0   0   1   1   2   2   1   1   0   1   1   0   2   0   1   1   2   1   2   1   2   2   1   2   0   2   1   2   2   2   2   2   1   1   2   1   2   0   1   1   1   0   1   1   0   1   1   2   2   1   1   2   1   0   1   2   2   0   1   1   1   0   1   1   1   1   1   1   0   1   0   1   1   1   1   0   0   1   1   1   1   1   2   0   0   0
 MK-5-16                2   1   2   0   1   1   1   1   0   2   1   0   0   2   2   2   1   0   2   2   0   2   2   1   0   1   2   2   2   2   0   1   2   2   1   2   1   1   0   2   1   1   0   1   2   0   1   2   0   2   0   1   0   1   1   0   1   1   1   1   0   1   1   2   1   1   1   0   1   1   1   1   1   2   0   1   2   1   1   0   0   1   2   2   1   0   1   1   1   0   0   1   1   0   2   1   1   1   1   1   0   0   0   2   1   0   1   0   2   2   1   2   1   1   0   0   1   1   2   2   2   1   1   2   1   0   2   1   1   1   2   1   2   1   2   1   2   2   0   2   1   2   1   2   2   2   1   1   1   1   2   0   1   1   2   0   1   1   0   1   0   2   1   1   1   1   0   0   1   2   2   1   1   1   0   0   1   1   1   2   1   1   0   1   0   1   1   1   1   0   0   1   1   1   1   1   2   0   0   0
 MK-6-1                 1   0   0   1   1   1   1   0   1   1   1   0   1   0   1   0   1   2   2   1   1   2   2   1   1   1   2   0   1   2   1   1   1   2   1   1   1   1   1   0   2   1   1   2   2   1   1   1   0   2   1   1   1   1   1   1   1   1   1   1   2   1   2   0   0   2   2   1   1   0   1   1   1   2   1   1   1   2   1   0   0   1   1   0   2   1   1   0   1   1   1   1   1   0   0   1   0   2   1   1   1   1   0   0   1   1   0   1   1   2   1   1   2   1   1   0   1   2   2   1   1   1   1   2   2   2   2   2   1   1   1   2   0   1   0   2   1   0   1   0   1   1   2   0   1   2   2   2   1   2   1   0   1   1   1   0   2   2   1   0   0   1   0   1   2   2   2   1   2   0   2   2   1   0   2   1   1   2   0   1   2   0   1   1   1   1   0   2   1   1   0   1   1   2   1   0   1   0   0   2
 MK-6-2                 1   0   0   1   1   1   1   1   1   1   1   0   0   0   0   0   1   2   2   1   1   2   2   1   0   1   2   0   1   2   1   1   2   2   1   2   0   1   1   0   2   2   1   2   2   1   1   1   1   2   1   1   1   1   1   1   1   1   2   1   2   1   1   0   1   2   2   1   1   0   1   1   1   2   1   1   0   2   0   1   1   2   2   0   2   1   1   0   1   1   0   1   1   0   0   2   1   2   1   1   1   1   0   0   2   1   0   1   1   1   1   1   2   1   1   0   1   2   2   2   1   1   1   2   1   2   1   2   1   1   1   2   0   1   0   2   1   2   0   0   1   0   2   0   1   2   2   2   1   2   0   0   1   1   1   0   2   2   1   0   0   1   0   1   2   2   1   1   2   0   2   2   1   0   0   1   0   2   0   1   2   0   1   1   1   1   0   2   1   1   0   1   2   1   1   0   1   2   0   2
 MK-6-3                 1   0   0   2   1   1   1   0   1   0   1   0   0   0   0   0   1   2   2   1   1   2   2   1   0   1   2   0   1   2   1   1   1   2   1   1   0   1   2   0   1   1   0   2   2   1   1   1   2   2   1   1   1   1   1   1   1   1   2   1   2   1   1   1   1   2   2   1   1   0   1   0   1   2   1   0   2   1   1   1   1   1   2   0   2   1   1   0   1   1   2   1   1   1   0   1   1   2   1   1   1   1   0   0   2   1   0   1   1   1   1   1   2   0   1   0   1   2   2   2   1   1   1   2   1   1   1   2   1   1   1   2   1   1   0   1   1   1   0   1   1   0   2   0   1   2   1   2   1   1   0   1   1   1   1   0   1   2   0   0   0   1   0   1   2   2   1   1   2   0   2   2   1   0   0   1   0   2   1   1   2   0   1   2   1   1   0   2   1   1   0   1   2   1   1   0   1   2   0   2
 MK-6-4                 1   0   0   2   1   1   1   0   1   0   1   0   1   0   0   1   1   1   2   0   1   2   2   1   0   1   2   0   1   2   1   1   1   2   1   2   0   1   2   0   1   1   0   2   2   1   1   1   2   2   1   1   2   1   1   1   1   1   2   0   2   2   1   1   1   2   2   2   2   0   1   1   2   1   1   0   2   1   2   1   1   0   2   0   1   0   2   0   1   0   2   1   1   1   0   1   1   1   1   1   0   1   0   0   2   1   1   1   2   1   1   1   2   0   1   0   1   2   2   2   1   1   1   2   1   1   1   2   1   1   1   2   1   2   0   1   0   1   0   1   1   0   2   0   2   2   1   2   1   1   1   2   1   1   1   0   1   2   0   0   0   1   1   1   2   2   1   0   1   1   2   2   1   0   0   1   1   1   1   1   2   0   1   2   2   1   0   2   1   1   0   1   2   1   1   0   1   2   0   2
 MK-6-5                 2   0   0   1   1   2   1   0   1   0   2   0   1   0   0   1   1   1   2   1   1   1   2   1   0   1   2   1   1   2   1   1   1   1   0   2   0   1   2   0   2   1   0   2   2   1   1   1   2   2   0   1   2   1   1   1   0   1   2   0   2   2   1   1   1   0   2   2   2   0   1   1   2   1   1   1   1   1   2   1   2   0   2   0   1   0   2   1   1   0   2   1   1   1   0   1   1   1   2   1   0   1   0   0   2   1   1   1   2   1   1   1   1   0   1   1   0   2   2   2   1   1   1   2   1   0   1   2   1   1   1   1   1   1   0   1   1   1   0   1   0   0   2   2   2   2   1   2   1   0   1   2   1   2   1   1   1   2   0   0   0   0   1   1   2   2   1   1   2   1   2   2   1   0   1   1   1   1   2   1   2   0   1   2   2   1   0   2   1   1   1   1   2   1   1   0   2   2   0   2
 MK-6-6                 2   0   1   1   1   1   1   0   1   0   1   0   1   1   0   1   1   1   2   0   1   1   2   2   1   1   2   1   1   2   1   1   1   1   1   2   1   1   2   1   2   0   0   2   2   1   1   1   2   2   0   1   2   1   0   1   0   1   1   1   2   1   1   1   1   0   2   2   2   0   0   1   2   1   1   1   1   1   2   1   2   0   2   0   1   0   1   1   1   0   2   1   0   1   0   1   1   1   0   1   0   1   0   0   2   0   1   1   2   1   1   1   1   0   1   1   0   2   2   2   1   1   1   2   0   0   1   2   1   1   2   1   1   1   0   0   1   1   0   1   0   0   2   2   2   1   2   2   1   0   1   2   1   2   1   2   1   2   0   0   0   1   1   1   2   1   1   1   2   1   2   2   1   0   1   1   1   1   2   1   2   0   1   1   1   1   0   2   1   1   0   1   2   1   1   0   2   2   0   2
 MK-6-7                 2   0   1   1   1   1   1   0   1   0   0   0   1   1   1   1   1   1   2   0   1   1   2   2   1   1   2   1   1   2   1   2   1   1   1   2   1   1   2   1   2   0   0   1   2   0   2   1   1   2   0   2   2   1   0   1   0   2   1   1   2   1   1   1   1   0   1   1   2   0   0   2   2   1   1   1   1   1   2   1   2   0   2   0   1   0   0   0   1   0   2   1   0   1   0   1   1   0   0   1   0   1   0   0   1   0   1   1   2   0   1   2   1   0   1   0   0   2   2   2   1   0   1   2   0   0   1   2   0   1   1   1   2   1   0   0   1   1   2   1   0   0   2   2   2   1   2   1   0   0   1   2   1   2   1   2   1   2   0   0   0   0   1   1   2   1   1   1   1   2   0   2   0   1   1   1   1   1   1   0   2   0   1   1   1   1   0   2   1   0   0   1   1   0   1   0   2   1   0   2
 MK-6-8                 1   0   1   1   2   1   1   0   1   0   1   1   1   1   1   1   1   2   2   0   1   1   2   2   1   2   2   1   1   2   1   2   1   1   2   2   1   1   2   1   2   0   0   1   2   0   2   2   0   2   0   2   2   1   0   1   0   2   1   1   2   0   1   1   1   0   1   1   2   0   0   2   2   0   1   0   1   1   2   2   1   0   2   0   1   0   0   0   1   0   2   1   1   1   1   0   1   1   1   1   0   1   0   0   1   0   1   1   2   1   0   2   1   0   1   0   1   1   2   2   0   0   1   2   0   1   0   2   1   1   1   1   2   1   1   0   1   1   2   1   0   0   2   1   2   1   1   1   0   0   2   2   1   2   0   1   1   2   0   0   0   1   1   0   2   0   1   1   1   1   0   2   0   1   1   0   1   1   1   0   2   0   1   0   1   1   0   2   1   0   0   1   1   0   1   0   1   1   0   2
 MK-6-9                 1   0   1   1   2   1   1   0   2   0   1   2   2   1   1   1   0   1   2   0   1   1   2   2   1   2   1   2   1   2   1   2   2   1   2   2   1   1   2   1   2   0   0   1   2   0   2   2   0   2   1   2   1   1   0   1   0   2   0   1   2   0   1   1   1   1   1   1   2   1   0   2   2   0   1   1   1   1   2   1   0   0   2   0   1   1   0   0   1   0   2   0   0   1   1   0   1   1   1   1   0   1   0   0   1   0   1   1   1   1   0   2   1   0   1   0   2   1   2   2   1   0   1   2   0   0   1   2   1   0   1   1   2   2   1   0   1   1   2   1   0   0   2   1   1   1   1   1   1   0   0   2   1   2   1   1   1   2   0   1   0   1   1   0   1   0   1   1   1   1   0   2   0   1   1   0   2   1   1   0   2   0   2   0   1   1   0   2   2   0   0   1   1   1   1   0   1   0   0   2
 MK-6-10                0   0   1   1   2   1   1   1   2   1   2   1   2   0   1   1   0   1   1   1   1   1   2   2   1   2   1   2   2   2   1   2   2   1   2   2   1   1   2   0   2   0   0   0   1   0   2   1   0   2   1   2   1   1   0   1   1   2   0   1   2   0   1   1   1   1   1   1   2   2   0   2   2   1   1   0   1   1   2   2   0   0   1   0   2   1   0   1   1   0   2   0   0   1   1   0   1   1   1   1   0   1   0   0   2   0   1   1   1   1   0   2   1   0   1   1   2   0   2   2   0   0   1   2   0   0   1   2   1   1   1   1   2   2   1   0   1   1   2   1   1   0   2   1   1   1   1   0   1   1   0   2   1   2   1   1   1   2   0   1   0   1   0   0   1   0   1   1   1   1   0   2   0   1   1   0   2   1   1   0   2   0   2   0   1   1   1   2   2   1   0   0   1   1   1   0   1   0   0   2
 MK-6-11                0   0   1   1   2   1   1   1   2   1   2   1   2   0   1   1   0   1   2   1   1   1   1   0   1   2   1   2   2   1   1   2   2   1   2   2   1   1   1   0   2   0   0   1   1   0   1   0   0   1   1   2   1   1   0   1   1   2   0   1   2   0   2   1   1   0   1   0   2   2   0   2   2   1   1   0   1   1   2   2   1   0   2   0   2   1   1   1   1   0   2   0   0   2   1   0   1   1   2   1   0   1   0   2   2   0   1   1   1   1   0   2   1   0   1   1   2   2   2   2   0   1   1   2   0   0   1   2   1   1   1   1   2   2   1   0   1   1   0   0   1   0   2   0   1   1   1   1   1   1   1   2   1   2   1   1   1   2   0   2   0   1   0   0   1   0   1   1   1   1   0   1   0   1   1   0   1   1   1   0   2   0   2   0   1   1   1   2   2   1   0   1   1   1   1   1   2   0   0   2
 MK-6-12                0   0   1   1   2   1   1   1   1   1   2   2   2   0   1   1   0   2   2   1   1   1   1   0   1   2   1   2   1   1   1   2   2   1   2   2   2   0   2   0   2   0   0   1   1   0   1   0   0   1   1   1   0   1   0   0   0   2   0   1   2   0   2   2   1   0   1   0   2   2   0   2   2   1   1   1   1   1   2   2   1   0   0   0   2   1   1   1   1   0   1   0   0   1   1   0   1   1   2   1   0   0   0   1   2   0   1   1   1   0   1   2   1   0   1   1   2   2   2   2   0   2   1   2   0   0   1   2   1   1   1   1   2   2   1   0   1   1   0   0   1   0   2   0   0   1   1   1   1   1   1   1   1   2   2   1   0   2   0   2   0   1   0   0   1   0   1   1   1   1   0   1   0   1   2   0   1   1   1   0   2   0   2   0   1   2   1   1   2   1   0   1   0   1   1   0   1   0   0   2
 MK-6-13                0   0   1   1   2   0   2   0   1   1   2   2   2   0   1   1   0   2   2   2   1   2   0   0   1   2   1   1   1   1   1   2   1   2   1   2   2   0   2   0   2   0   0   1   1   1   1   1   0   0   1   1   1   0   0   0   1   1   0   1   1   1   2   2   1   0   1   0   2   2   0   1   2   2   1   1   2   1   2   0   1   0   0   0   2   1   2   1   1   0   1   0   0   1   1   0   1   1   2   1   0   0   0   0   2   1   1   2   1   0   1   2   1   1   2   1   2   2   2   2   0   2   1   2   0   0   1   1   1   1   0   1   2   2   1   0   1   1   0   0   1   1   2   0   0   1   1   1   1   1   1   1   1   1   2   0   0   1   0   2   0   2   0   0   1   0   2   1   1   1   0   1   0   1   2   0   2   1   0   0   2   0   1   1   1   2   1   1   2   1   0   1   0   1   0   0   2   0   0   2
 MK-6-14                0   1   1   1   2   0   2   0   1   1   2   2   2   0   1   1   0   2   2   2   2   1   0   0   1   1   2   1   1   1   1   2   1   2   1   2   2   0   2   0   2   1   0   1   1   1   1   1   0   0   1   1   0   1   0   0   1   0   0   1   1   1   2   2   1   0   0   0   2   2   0   1   2   2   1   1   2   1   2   0   1   0   0   0   2   0   2   1   1   0   2   0   1   1   1   0   1   1   1   1   1   0   0   0   2   1   1   2   1   0   1   2   1   0   2   1   1   2   2   2   0   2   1   2   0   0   1   1   1   1   1   1   2   2   1   0   1   1   1   0   1   0   2   0   1   1   1   1   0   1   1   1   1   1   2   0   0   1   0   1   0   2   0   0   0   1   1   1   1   1   0   1   1   1   1   1   2   1   0   0   2   0   1   1   2   2   1   1   2   1   0   1   0   1   0   0   2   0   1   2
 MK-6-15                0   1   1   1   2   0   2   0   1   1   2   2   2   0   1   2   0   2   1   2   2   1   0   0   2   1   2   1   1   1   1   2   1   2   1   1   2   0   2   0   2   0   0   1   1   1   1   2   0   0   1   0   0   1   0   0   1   0   0   1   1   0   2   2   1   1   2   0   1   2   1   2   2   2   1   1   2   1   2   1   1   0   0   1   2   0   2   0   1   0   2   0   1   1   1   0   1   0   2   1   1   1   1   0   1   1   1   2   1   0   1   1   1   0   2   1   1   2   2   2   0   2   1   2   0   0   1   1   2   1   1   1   1   2   2   0   1   1   1   1   1   1   2   0   1   2   1   1   0   1   1   1   1   1   1   1   0   1   0   1   0   2   1   0   0   1   1   1   1   1   0   1   1   1   1   1   2   1   0   0   2   0   1   1   2   2   1   1   1   1   1   1   0   1   0   0   2   0   1   2
 MK-6-16                0   2   1   1   1   0   1   0   1   0   2   2   2   0   1   2   0   2   1   2   2   1   0   1   1   1   2   1   1   1   1   2   1   2   1   1   2   0   2   0   2   0   0   1   1   1   1   2   1   0   0   0   0   1   0   0   0   0   0   1   1   0   2   1   1   0   2   0   1   2   1   2   2   2   1   0   2   1   1   1   1   1   0   2   2   0   1   0   1   0   2   0   0   1   1   0   1   0   1   1   1   1   1   0   1   1   1   2   1   0   1   0   0   0   2   1   2   2   2   2   0   2   0   1   0   0   1   1   2   1   1   1   1   1   0   0   1   1   0   1   1   1   2   0   1   2   1   2   0   1   0   1   2   1   1   1   0   1   0   1   1   2   1   0   0   1   1   1   1   0   0   1   1   1   1   1   2   2   0   0   2   0   1   1   2   1   1   1   1   2   1   2   0   0   0   0   2   0   1   2
 
!****************************************** Phenotypic Data **********************************************************
!-100.0 is resevred for missing phenotype
SimulatedTrait1         8.4365    8.6873   10.6766   11.7741   11.8151    8.8756   10.3994   10.7894   10.3816    9.6559   10.0425   11.1887   10.5367   10.7885   10.6675    9.5108    9.2984   10.4939   10.1068    9.6110    9.5355    8.7319   10.9686   10.8622    9.5913   11.0901   10.1363    9.6586    9.3175    9.7196   11.5238    9.8305   11.0981   11.3737   10.8320   10.8003    9.6441    8.9000   10.6118   10.0185    8.5599    8.9477    9.6507   11.8574   10.0404   10.5923   11.4569    9.5874    9.1140   10.3273   10.2352    9.1842   10.7192   11.2874    9.4307   10.0222    9.4883    8.7246   10.8874    8.9358   10.8994    9.1299   10.9083    9.8318   11.0410    9.7226    9.6407   10.2651   10.1567    8.5519   10.1874    8.3012    8.4257   10.0477   10.4268    9.4037    8.7799    9.7169    9.4791   10.5170    9.4589   10.3125    9.4702   10.4758   12.6347    9.3296    8.5004    7.6551   10.4075   10.0147    9.1260    8.6429   11.9325   10.2724   10.3306    9.3079    9.5996   10.0928   10.2318    7.7494    9.0875    9.1091   10.7020   10.6264    8.4378   10.7694   10.3441   12.0036    9.3556    9.3333   10.1624    9.4158   11.0151   10.6843   10.5013    9.9057   10.6663   10.5969   10.6735    8.8478    9.8247    8.9771    8.8958    9.5666   10.8234    9.9286    8.3618   12.4887    9.5045    9.1830    9.2861    9.5708    8.7117    9.7904    8.1152   10.5236    8.4454   10.5173   10.5114   10.1039   10.5182   10.5458   10.9724   10.0957    9.6022    9.5031   11.7449   10.6288   10.9649   11.3566   10.0288   11.1787    9.7002   10.7388   11.4835    9.8438    9.8879   11.3586   10.1491    9.3078    9.6394   11.2290    9.9568   10.7677    9.7693    9.5916    9.2878    9.5622   10.3268   11.8778    9.3200    9.4676    9.3086   10.5996    8.6303   10.5539    8.9304    9.5930   10.1231   10.7310   10.0982   10.1339   10.2371   10.4140    8.1987    9.4880    7.0668   10.4703   11.7253    8.6864    8.2797    9.1522   10.4868   10.6483    9.5664   11.0202    9.6703    9.4074   11.6010    9.0848
 
