# Supplementary material for: Inclusive Composite Interval Mapping of QTL by Environment Interactions in Biparental Populations
Source: PLoS One. 2015 Jul 10;10(7):e0132414. doi: 10.1371/journal.pone.0132414 (PMC4498613; doi:10.1371/journal.pone.0132414)
Supplement: S2 File — (ZIP) [file pone.0132414.s002.zip › F2 population/e=1/run_00136.met]

!**********************Note: lines staring with "!" are remarks and will be ignored in the program********************
!*********************************General Information**********************************
!Assuming F1 = P1 x P2, populations available in QTL IciMapping are: 
!  1, P1BC1F1 = P1 x F1, the first backcrossing where P1 is used as the recurrent parent;
!  2, P2BC1F1 = P2 x F1, the first backcrossing where P2 is used as the recurrent parent;
!  3, F1DH, F1-derived doubled haploids; 
!  4, RIL or F1RIL, recombination inbred lines through the repeated selfing of F1;
!  5, P1BC1RIL, recombination inbred lines through the repeated selfing of P1BC1F1;
!  6, P2BC1RIL, recombination inbred lines through the repeated selfing of P2BC1F1;
!  7, F2, the selfing generation of F1;
!  8, F3, the selfing generation of F2;
!  9, P1BC2F1, the second backcrossing where P1 is used as the recurrent parent; 
! 10, P2BC2F1, the second backcrossing where P2 is used as the recurrent parent;
! 11, P1BC2RIL, recombination inred lines through the repeated selfing of P1BC2F1; 
! 12, P2BC2RIL, recombination inred lines through the repeated selfing of P2BC2F1; 
! 13, P1BC1F2, the selfing generation of P1BC1F1; 
! 14, P2BC1F2, the selfing generation of P2BC1F1; 
! 15, P1BC2F2, the selfing generation of P1BC2F1; 
! 16, P2BC2F2, the selfing generation of P2BC2F1; 
! 17, P1BC1DH, P1BC1F1-derived doubled haploids; 
! 18, P2BC1DH, P2BC1F1-derived doubled haploids; 
! 19, P1BC2DH, P1BC2F1-derived doubled haploids; 
! 20, P2BC2DH, P2BC2F1-derived doubled haploids; 
   7      !Mapping Population (see remarks above)
   2      !Mapping Function (1 for Kosambi; 2 for Haldane; 3 for Morgan)
   2      !Marker Space Type (1 for intervals; 2 for positions)
   1      !Marker Space Unit(1 for centiMorgans; 2 for Morgan)
   6      !Number of Chromosomes (or Linkage Groups)
 200      !Size of the mapping population
   1      !Number of environments
 
!***************************************** Chromosomes and Linkage Maps **********************************************
!Chromosome                 NumMarkers
-CH1                        16
-CH2                        16
-CH3                        16
-CH4                        16
-CH5                        16
-CH6                        16
!Linkage map (Marker name followed by position or the interval length)
 MK-1-1                1     0.000
 MK-1-2                1    10.000
 MK-1-3                1    20.000
 MK-1-4                1    30.000
 MK-1-5                1    40.000
 MK-1-6                1    50.000
 MK-1-7                1    60.000
 MK-1-8                1    70.000
 MK-1-9                1    80.000
 MK-1-10               1    90.000
 MK-1-11               1   100.000
 MK-1-12               1   110.000
 MK-1-13               1   120.000
 MK-1-14               1   130.000
 MK-1-15               1   140.000
 MK-1-16               1   150.000
 MK-2-1                2     0.000
 MK-2-2                2    10.000
 MK-2-3                2    20.000
 MK-2-4                2    30.000
 MK-2-5                2    40.000
 MK-2-6                2    50.000
 MK-2-7                2    60.000
 MK-2-8                2    70.000
 MK-2-9                2    80.000
 MK-2-10               2    90.000
 MK-2-11               2   100.000
 MK-2-12               2   110.000
 MK-2-13               2   120.000
 MK-2-14               2   130.000
 MK-2-15               2   140.000
 MK-2-16               2   150.000
 MK-3-1                3     0.000
 MK-3-2                3    10.000
 MK-3-3                3    20.000
 MK-3-4                3    30.000
 MK-3-5                3    40.000
 MK-3-6                3    50.000
 MK-3-7                3    60.000
 MK-3-8                3    70.000
 MK-3-9                3    80.000
 MK-3-10               3    90.000
 MK-3-11               3   100.000
 MK-3-12               3   110.000
 MK-3-13               3   120.000
 MK-3-14               3   130.000
 MK-3-15               3   140.000
 MK-3-16               3   150.000
 MK-4-1                4     0.000
 MK-4-2                4    10.000
 MK-4-3                4    20.000
 MK-4-4                4    30.000
 MK-4-5                4    40.000
 MK-4-6                4    50.000
 MK-4-7                4    60.000
 MK-4-8                4    70.000
 MK-4-9                4    80.000
 MK-4-10               4    90.000
 MK-4-11               4   100.000
 MK-4-12               4   110.000
 MK-4-13               4   120.000
 MK-4-14               4   130.000
 MK-4-15               4   140.000
 MK-4-16               4   150.000
 MK-5-1                5     0.000
 MK-5-2                5    10.000
 MK-5-3                5    20.000
 MK-5-4                5    30.000
 MK-5-5                5    40.000
 MK-5-6                5    50.000
 MK-5-7                5    60.000
 MK-5-8                5    70.000
 MK-5-9                5    80.000
 MK-5-10               5    90.000
 MK-5-11               5   100.000
 MK-5-12               5   110.000
 MK-5-13               5   120.000
 MK-5-14               5   130.000
 MK-5-15               5   140.000
 MK-5-16               5   150.000
 MK-6-1                6     0.000
 MK-6-2                6    10.000
 MK-6-3                6    20.000
 MK-6-4                6    30.000
 MK-6-5                6    40.000
 MK-6-6                6    50.000
 MK-6-7                6    60.000
 MK-6-8                6    70.000
 MK-6-9                6    80.000
 MK-6-10               6    90.000
 MK-6-11               6   100.000
 MK-6-12               6   110.000
 MK-6-13               6   120.000
 MK-6-14               6   130.000
 MK-6-15               6   140.000
 MK-6-16               6   150.000
!*********************************** Marker Types ********************************************************************
!Co-dominant marker: When heterozygote F1 is present, P1 is coded as 2, F1 is coded as 1, and P2 is coded as 0; Otherwise, P1 is coded as 2, and P2 is coded as 0. 
!Dominant marker: When heterozygote F1 is present, P1 and F1 are coded as 12, and P2 is coded as 0; Otherwise, P1 is coded as 2, and P2 is coded as 0.  
!Recessive markers: When heterozygote F1 is present, P1 is coded as 2, and F1 and P2 are coded as 10; Otherwise, P1 is coded as 2, and P2 is coded as 0. 
!Missing marker is coded as -1. 
 MK-1-1                 2   0   1   0   0   1   2   0   2   2   2   1   1   0   1   2   1   1   2   1   1   2   2   1   1   1   2   2   0   2   1   1   2   1   1   1   1   1   1   1   1   1   2   1   1   1   0   1   1   1   2   2   1   1   1   0   1   1   0   1   1   0   0   1   0   0   0   1   2   0   0   0   0   2   1   1   1   1   1   1   1   2   2   1   1   1   1   1   2   0   2   1   1   2   1   0   1   1   1   1   1   1   0   1   1   1   0   0   2   0   1   2   1   1   1   0   1   2   1   1   1   2   0   1   2   1   1   1   1   2   1   0   0   1   1   0   2   0   1   1   0   1   2   1   0   2   0   1   2   0   0   0   2   2   1   1   0   0   2   2   1   2   2   2   0   1   0   1   2   2   2   1   1   1   2   2   1   2   1   2   0   1   2   1   0   1   1   1   1   1   2   1   0   1   1   0   0   1   2   2
 MK-1-2                 2   0   1   1   0   1   2   0   2   2   2   1   1   0   1   2   1   1   2   1   1   2   2   1   1   1   2   2   0   2   1   1   2   1   1   1   1   1   1   0   1   1   2   1   1   2   0   1   1   0   2   2   1   1   1   0   1   1   1   2   1   1   1   1   0   0   1   1   2   0   0   1   0   2   1   1   1   1   1   1   1   2   2   1   1   1   1   1   2   0   2   1   1   2   1   1   1   1   1   1   2   1   1   0   1   1   1   0   1   0   1   1   2   1   2   0   1   1   1   1   2   2   0   1   2   1   1   1   1   2   1   0   0   1   1   0   2   0   0   1   0   1   2   1   0   2   0   1   2   0   0   0   1   2   1   0   0   0   2   2   0   2   2   2   0   1   0   1   2   2   2   1   2   1   1   2   1   1   1   2   0   2   2   1   0   1   1   2   1   2   2   1   0   1   1   0   0   1   2   2
 MK-1-3                 2   0   1   1   0   0   2   0   2   2   2   1   1   0   1   2   1   1   2   1   1   1   2   1   1   1   2   2   0   2   1   2   2   1   2   1   1   1   1   1   1   1   1   1   1   2   0   1   0   0   2   2   1   1   1   0   1   1   1   2   1   0   2   2   0   0   1   1   2   0   0   1   1   2   1   1   2   1   1   1   1   2   2   1   2   1   1   0   1   0   1   1   1   2   1   1   1   1   1   1   2   1   1   0   1   1   1   0   1   0   1   1   2   1   2   0   1   1   1   1   2   2   0   2   2   0   1   1   1   2   2   0   1   1   1   0   1   0   0   1   0   1   1   1   1   0   1   1   2   1   0   0   1   2   1   1   0   1   1   2   0   2   2   2   0   2   1   2   1   1   2   1   2   1   1   2   1   1   1   2   0   2   2   1   0   1   1   2   1   2   2   1   0   0   0   0   0   1   2   2
 MK-1-4                 2   0   1   1   0   0   2   0   2   2   2   1   1   1   2   2   1   1   2   1   0   1   2   1   1   2   2   2   0   2   0   2   2   1   2   1   1   1   1   1   1   2   1   0   1   2   0   1   1   0   1   2   1   1   1   0   0   1   0   2   1   1   2   2   1   0   1   0   2   1   0   1   1   2   1   1   1   1   1   1   0   2   2   1   2   1   0   0   1   0   1   2   1   2   1   2   0   2   2   2   1   1   1   0   1   1   1   1   1   1   1   1   1   1   2   0   1   1   1   1   2   2   0   2   2   0   1   1   1   2   1   0   1   1   1   1   1   0   0   1   0   1   1   1   1   0   1   1   1   1   0   0   1   2   1   1   0   1   1   1   1   2   2   2   0   2   1   2   0   1   2   1   2   1   1   2   1   1   1   2   1   1   2   1   0   2   1   2   2   2   2   2   0   1   0   0   0   1   2   1
 MK-1-5                 2   0   1   1   0   1   2   0   2   2   2   1   1   0   2   2   1   1   2   1   0   1   2   1   1   2   1   2   0   2   1   2   2   1   2   1   1   1   2   1   1   2   1   1   1   2   0   1   1   0   1   2   1   1   1   1   1   1   1   2   1   1   2   1   1   0   1   0   2   1   0   0   1   2   1   1   1   1   1   1   0   2   2   1   2   1   0   0   1   1   1   2   1   1   1   2   0   2   2   2   0   1   1   1   1   1   1   2   1   2   1   1   0   1   2   0   1   1   1   1   2   2   0   2   2   0   1   0   1   2   0   0   1   1   0   1   1   0   0   1   0   1   1   1   1   1   1   0   1   2   1   0   1   2   1   1   0   1   1   1   1   1   2   2   0   2   1   2   0   0   2   1   2   1   1   2   1   1   0   1   1   1   2   1   1   2   1   2   2   2   2   2   0   0   1   1   0   1   2   1
 MK-1-6                 2   0   2   1   0   1   2   0   2   2   2   1   1   0   2   2   1   1   1   1   1   1   2   1   1   2   1   1   0   2   1   2   2   1   2   1   1   1   2   1   1   1   1   2   2   2   1   1   2   0   1   2   1   1   1   2   0   1   1   1   1   1   2   1   0   0   1   0   2   1   0   0   1   2   1   1   1   1   0   1   0   2   2   1   2   1   1   0   1   1   0   2   1   2   1   2   0   2   2   2   1   1   1   1   1   2   1   2   1   2   1   1   0   1   2   0   1   1   1   1   2   2   0   2   1   0   1   1   1   2   1   0   1   1   0   1   2   1   0   1   0   0   2   1   1   1   1   0   1   1   1   0   1   2   1   1   0   1   1   1   1   1   2   1   0   2   1   2   0   0   2   0   0   0   0   2   1   2   0   1   1   0   1   1   1   2   1   2   2   1   2   2   0   0   2   2   0   1   1   1
 MK-1-7                 2   0   2   1   0   1   2   0   1   2   2   2   1   0   2   2   1   2   1   1   1   2   2   1   1   2   1   0   0   2   1   2   2   1   2   1   0   1   1   1   2   1   1   2   1   2   1   0   2   0   1   2   1   0   1   2   0   1   1   1   1   1   2   1   0   0   1   0   2   1   1   1   1   2   1   1   1   1   0   1   0   2   1   1   2   1   1   0   1   2   0   2   1   2   1   2   0   2   2   2   1   1   1   1   1   2   1   1   0   2   1   1   0   1   2   1   1   1   1   1   2   2   0   2   1   0   1   1   1   1   1   1   1   2   0   1   2   1   0   1   0   0   1   1   1   1   1   0   1   0   1   0   1   2   2   1   0   1   2   1   1   2   2   1   0   2   2   2   0   0   1   0   0   1   0   2   1   2   0   1   1   0   2   1   1   2   1   1   2   1   0   2   0   0   2   2   0   1   2   1
 MK-1-8                 2   0   2   1   2   1   2   1   1   2   2   2   1   0   2   2   1   2   1   1   1   2   1   1   1   1   1   0   0   2   1   2   1   1   2   0   0   1   1   1   2   1   1   1   1   2   1   0   2   1   1   1   0   0   1   1   0   1   0   1   1   1   1   1   0   0   0   0   2   1   1   2   2   2   1   1   1   1   0   0   0   2   1   1   2   1   1   0   1   2   0   2   1   2   1   1   0   2   2   2   1   2   1   1   1   2   1   1   0   2   1   1   0   1   2   1   1   1   1   2   2   2   1   2   1   0   1   1   0   1   1   1   0   2   0   1   2   1   0   0   0   0   1   1   1   1   0   1   1   0   1   0   0   2   2   1   0   1   2   1   1   2   2   0   0   2   2   2   0   0   1   0   0   1   0   2   1   2   0   2   1   0   2   1   2   2   1   1   2   1   0   2   0   0   1   2   0   2   2   1
 MK-1-9                 2   1   2   1   1   1   2   1   1   2   2   2   1   0   1   2   1   2   1   1   1   2   1   2   1   1   1   0   1   2   1   2   1   1   2   1   0   1   0   1   2   1   1   1   1   2   1   1   2   1   1   1   1   0   1   1   0   0   0   1   1   2   2   1   1   0   0   1   2   0   1   2   2   2   0   0   1   1   0   0   0   2   1   0   2   1   1   0   1   2   0   1   1   2   1   1   0   2   2   2   1   2   1   1   1   2   1   1   0   2   1   1   1   1   1   1   1   1   1   2   2   1   1   2   1   0   1   1   0   1   1   0   0   2   0   1   2   1   0   0   0   0   1   1   1   1   0   1   1   0   2   0   0   1   2   0   0   1   2   1   0   2   2   0   0   2   2   2   0   0   1   0   0   1   0   2   0   2   0   2   1   0   2   1   1   2   1   1   2   1   1   2   0   0   1   2   1   2   2   2
 MK-1-10                2   1   2   1   1   0   1   1   1   2   2   2   1   0   1   2   2   1   1   0   2   2   1   2   1   1   1   0   2   2   1   1   1   1   2   1   0   1   0   1   2   1   1   1   1   1   1   0   2   1   1   1   2   0   1   1   0   0   0   1   1   2   2   0   0   0   0   1   2   0   1   2   0   2   0   0   1   1   0   1   0   2   0   0   2   1   1   0   1   1   0   2   1   2   2   1   1   2   2   1   1   2   0   1   1   2   1   1   0   2   1   1   1   1   1   1   1   1   2   2   2   1   1   2   1   0   1   1   1   1   1   0   0   2   0   1   2   1   0   0   1   0   2   1   1   1   0   0   1   0   2   0   0   1   2   0   0   1   2   1   0   2   1   0   0   2   2   2   1   0   1   0   0   1   0   2   0   2   0   2   1   0   1   1   1   2   0   1   2   1   1   1   1   0   1   2   1   2   2   2
 MK-1-11                2   1   2   0   1   1   1   2   1   2   2   2   1   0   1   2   2   1   1   1   2   2   1   2   1   1   1   0   2   2   1   1   1   1   2   1   0   1   1   1   2   1   1   1   1   1   1   0   2   1   1   1   2   0   1   1   0   0   0   2   2   2   1   0   0   0   0   2   2   0   1   2   0   2   0   1   1   1   0   1   0   2   0   0   1   1   1   0   1   1   0   2   1   2   2   0   1   2   2   1   1   2   0   0   1   0   1   1   1   2   0   1   1   1   1   0   1   1   2   2   2   1   1   2   1   0   1   1   0   0   0   0   0   2   0   1   2   2   1   1   1   1   2   1   1   1   1   1   1   0   2   0   0   1   1   0   0   1   2   1   0   2   1   0   1   2   2   2   1   0   2   0   0   1   0   2   1   2   0   2   0   0   1   1   1   2   0   1   2   1   1   1   1   1   1   2   1   2   2   2
 MK-1-12                1   1   1   0   1   1   1   2   1   2   2   2   1   1   1   2   1   1   1   2   1   2   1   2   1   1   1   0   2   2   1   1   1   1   2   1   0   1   1   1   1   1   2   1   1   1   1   0   1   1   1   2   1   2   1   2   0   0   0   2   2   1   1   0   0   0   1   2   2   0   1   2   0   2   1   0   1   0   0   1   1   2   0   0   2   1   1   1   1   1   0   2   1   2   2   0   1   2   1   1   1   2   0   0   1   0   1   0   0   2   0   1   1   1   2   0   0   1   2   2   2   2   1   2   1   0   1   1   0   0   0   0   0   2   0   1   2   2   2   1   1   1   2   1   1   1   1   1   1   1   2   1   0   1   1   1   0   1   2   1   0   2   2   1   1   2   2   2   1   0   0   0   0   1   1   2   1   2   0   1   1   0   1   1   1   2   1   1   2   1   1   1   1   1   1   1   1   2   2   2
 MK-1-13                1   1   1   1   1   1   1   2   1   2   2   2   1   1   1   2   1   1   1   2   1   2   1   2   1   1   1   0   1   2   0   1   0   0   2   0   0   1   1   1   1   1   2   1   1   0   1   1   1   1   1   2   1   1   1   2   0   1   0   2   2   1   1   0   1   1   0   2   2   0   1   1   0   2   1   0   1   0   0   1   1   2   0   0   2   1   1   2   1   1   1   2   1   2   1   0   0   2   0   1   1   1   1   0   1   0   1   1   0   2   0   2   1   1   2   0   0   1   2   2   2   2   1   2   1   0   1   1   0   0   0   0   1   2   2   1   1   2   2   1   1   1   2   1   1   1   1   1   1   1   1   1   0   0   1   1   0   1   1   2   1   2   1   1   1   1   2   2   1   0   1   0   0   1   1   2   1   2   0   1   1   0   1   1   1   2   1   1   1   1   1   1   1   1   1   0   1   2   1   2
 MK-1-14                1   0   1   1   2   1   1   2   1   2   2   2   1   1   1   2   1   1   1   2   0   2   1   2   1   1   2   0   1   2   0   1   0   1   2   1   0   1   1   0   1   1   2   1   1   0   1   1   1   0   2   2   0   1   1   2   1   1   0   2   2   1   1   2   1   1   0   2   2   0   1   1   1   2   1   0   1   0   0   1   1   2   0   0   2   1   1   2   1   1   1   2   1   2   1   0   1   1   1   1   1   1   1   0   1   1   1   1   1   2   0   2   1   1   2   0   1   1   2   2   1   2   1   2   1   0   1   1   0   0   0   0   1   2   2   1   2   2   2   1   1   2   2   0   1   1   1   1   1   1   1   1   0   0   0   2   0   1   2   2   1   2   1   1   2   1   2   2   1   0   2   1   0   1   0   2   0   1   0   1   1   0   1   2   1   2   0   0   1   1   1   1   1   1   1   0   1   1   1   2
 MK-1-15                1   0   1   0   2   1   1   2   1   1   2   0   1   1   1   2   2   1   1   2   0   1   1   2   1   1   2   0   1   2   0   1   0   1   2   1   0   1   1   0   1   1   1   1   1   0   1   1   1   1   2   2   0   1   1   2   1   1   0   2   2   1   1   2   1   1   0   2   2   0   1   1   1   2   1   0   1   0   0   1   1   1   1   0   2   1   1   2   1   1   1   1   1   2   1   0   1   1   1   1   1   1   1   0   1   1   1   1   2   2   0   1   1   1   2   0   1   1   1   0   1   2   1   2   1   0   1   1   0   0   0   0   2   1   2   1   1   2   2   2   1   2   2   0   2   1   1   1   1   2   2   1   0   0   0   2   0   1   2   2   0   2   1   1   2   1   1   2   1   1   2   0   2   1   0   2   0   1   0   1   1   0   1   2   1   2   0   0   0   1   1   1   1   1   1   0   1   2   1   1
 MK-1-16                0   0   1   0   2   1   1   2   0   1   2   0   1   1   2   2   2   1   1   2   0   1   1   2   1   0   1   0   1   2   0   1   0   1   2   0   0   1   1   0   1   1   2   1   1   0   2   1   1   1   2   1   0   2   1   2   1   1   0   2   2   0   1   1   0   1   0   2   1   0   1   1   1   2   2   0   1   0   0   1   1   1   1   0   2   1   0   1   1   1   1   2   1   2   1   0   1   1   1   1   0   1   1   1   1   1   1   2   2   2   0   1   1   1   2   0   1   1   1   0   2   2   1   1   1   0   1   1   0   0   0   0   2   1   2   0   2   1   2   1   1   2   2   0   1   1   1   1   1   2   2   1   0   1   0   2   0   1   2   2   0   1   1   1   2   1   1   1   1   1   2   0   1   1   0   2   0   1   0   2   1   0   1   2   1   2   2   0   0   1   1   0   1   1   1   0   1   2   1   1
 MK-2-1                 1   0   2   0   1   2   0   1   1   1   1   1   0   0   0   1   0   1   2   1   0   0   0   2   1   1   1   1   1   2   0   0   1   0   1   1   2   1   1   1   1   1   2   2   1   1   2   2   0   2   2   2   1   1   2   0   1   2   1   0   2   2   1   0   1   1   1   1   1   0   1   2   2   0   1   2   1   0   0   0   0   1   1   2   2   2   2   1   1   1   1   0   1   1   2   1   0   1   0   1   0   1   0   1   0   1   2   1   2   1   0   2   1   1   0   1   1   1   2   1   0   2   0   1   1   1   1   1   2   2   0   0   0   1   0   1   0   1   0   1   0   1   2   1   1   2   0   1   0   0   0   1   0   1   1   0   1   1   0   2   2   0   0   0   2   1   0   1   0   2   1   2   1   0   0   2   0   1   1   0   2   0   1   2   1   2   1   0   2   1   1   2   1   0   0   0   0   0   1   0
 MK-2-2                 1   0   2   0   1   2   0   1   1   1   1   1   0   0   0   1   0   0   2   1   1   0   1   2   1   1   1   1   1   2   0   0   1   0   1   1   2   2   0   1   1   0   1   1   1   1   2   2   0   2   2   2   1   0   1   2   1   1   1   0   2   2   0   0   0   1   1   1   1   0   1   2   2   0   1   2   1   0   0   0   0   1   0   2   2   2   2   1   1   1   1   0   1   2   2   2   0   1   0   1   0   1   1   1   0   1   2   1   2   1   0   2   1   1   0   1   1   1   2   1   0   2   0   1   1   1   2   1   2   2   0   0   0   1   0   1   0   1   0   1   0   1   2   1   0   2   0   1   0   0   0   0   0   1   1   0   1   1   0   1   2   0   0   0   2   1   0   1   0   2   1   2   1   0   0   2   0   1   1   0   1   0   1   2   1   2   1   0   2   1   1   1   1   0   0   1   0   0   1   1
 MK-2-3                 1   0   2   0   1   1   1   1   1   1   0   1   0   0   0   1   0   0   2   1   1   0   1   2   1   1   1   1   1   2   0   0   1   1   1   1   2   2   1   1   1   0   1   0   1   0   2   0   0   2   2   2   1   0   1   2   1   2   1   0   2   2   0   0   0   1   1   1   1   0   1   2   2   0   1   2   1   0   0   0   0   1   0   1   2   2   2   1   0   1   2   0   1   1   1   1   0   1   0   1   0   1   1   1   0   1   2   0   2   1   0   2   1   1   0   0   2   1   2   1   0   2   1   1   1   1   2   1   2   1   0   0   0   1   0   1   0   0   0   2   0   1   2   1   0   2   0   1   1   0   1   0   1   0   0   0   1   1   1   1   2   0   1   1   2   1   0   1   0   2   1   2   0   0   1   2   0   1   1   0   1   0   1   1   2   2   1   0   2   1   0   1   1   0   0   1   1   1   1   1
 MK-2-4                 1   0   2   0   1   1   1   1   0   1   0   1   0   0   0   1   0   0   2   1   0   0   0   2   1   1   2   1   1   2   0   0   1   1   1   1   2   2   1   1   1   0   1   1   1   0   2   1   0   2   2   2   1   0   1   2   0   2   1   0   2   2   1   0   0   1   1   1   1   0   1   2   1   0   2   1   2   0   1   0   0   1   0   1   1   2   2   1   0   2   2   0   1   1   1   1   0   1   0   1   0   0   1   2   0   1   1   0   2   0   0   2   1   1   0   0   2   1   2   0   0   1   1   0   1   1   2   1   2   1   0   0   0   1   0   1   0   0   0   1   2   1   2   1   1   1   0   0   1   0   1   1   1   0   0   0   1   1   2   1   2   0   1   0   2   1   0   1   0   2   1   1   0   0   1   2   0   0   1   0   1   1   0   1   1   2   0   0   2   1   0   1   1   1   0   1   1   1   1   1
 MK-2-5                 1   0   2   1   1   1   1   1   1   1   0   1   0   0   0   1   0   0   2   1   0   0   0   1   1   1   2   1   1   2   0   0   1   2   1   1   1   2   1   1   0   0   1   1   1   0   2   1   0   2   1   2   1   0   0   2   0   2   1   0   2   2   2   1   0   1   1   1   1   0   1   2   1   0   2   1   2   0   1   0   0   1   0   1   1   2   2   1   0   2   2   1   1   1   1   1   0   1   0   2   1   0   1   2   0   0   2   0   2   0   0   2   1   1   0   0   2   0   2   1   0   1   1   0   0   1   2   1   2   2   0   1   1   1   0   1   0   0   0   1   1   1   2   1   1   1   0   0   1   0   1   1   0   0   0   0   1   2   2   1   2   0   1   0   2   2   0   1   0   2   1   0   0   0   1   2   0   0   1   0   2   1   0   1   2   2   0   0   2   1   0   1   1   1   0   1   1   1   2   1
 MK-2-6                 1   0   1   1   1   1   1   0   1   1   0   1   0   0   0   1   0   0   2   1   0   0   0   0   1   1   2   1   1   2   0   0   1   2   1   0   1   2   1   1   0   0   1   1   1   0   2   1   0   2   1   2   1   0   0   2   0   2   1   0   2   2   2   1   0   1   1   1   1   2   1   2   1   0   2   1   1   0   0   0   0   1   0   1   1   2   2   1   0   2   1   1   1   1   1   0   0   1   0   2   2   0   1   2   0   0   1   0   2   0   0   2   2   1   0   0   1   0   2   1   0   1   1   0   0   1   2   0   2   2   1   1   1   1   0   1   1   0   0   1   1   1   2   1   2   1   0   0   1   0   1   1   0   1   0   1   1   2   2   1   2   0   1   0   2   2   0   1   1   2   1   0   1   0   1   1   1   0   1   0   2   1   0   1   2   2   1   1   2   1   0   1   1   1   1   1   1   1   2   1
 MK-2-7                 0   1   0   2   0   1   1   0   1   0   0   1   0   1   0   1   0   2   2   1   0   0   0   0   1   1   2   1   1   2   0   0   2   2   1   0   1   2   1   1   0   0   1   1   1   0   1   1   1   1   1   2   1   0   0   2   1   2   1   0   2   2   1   1   0   1   1   1   1   2   1   1   2   0   2   1   1   0   0   0   0   1   1   2   1   2   1   1   1   2   1   1   1   1   2   0   0   1   0   2   2   0   1   2   0   0   1   0   2   0   0   2   2   2   0   0   2   0   2   0   0   2   2   0   1   1   2   0   2   1   1   1   1   1   2   1   1   0   0   1   1   0   1   1   2   1   0   0   1   1   1   1   0   1   1   0   1   2   2   1   2   0   1   0   1   2   1   1   1   1   1   1   1   0   1   1   0   0   1   0   2   1   0   1   2   2   1   2   2   1   0   1   1   1   1   1   1   1   2   1
 MK-2-8                 1   1   0   1   0   1   2   0   1   0   1   0   0   1   0   1   0   2   2   1   1   0   0   0   2   1   2   1   1   1   0   0   2   2   1   0   0   1   1   2   0   0   1   2   1   0   0   1   1   1   1   2   1   0   0   2   1   2   2   0   2   2   1   0   0   2   1   1   1   2   1   1   2   0   2   1   1   0   0   0   0   1   1   2   2   2   1   1   1   2   2   1   1   1   2   0   0   1   0   2   2   0   1   2   2   0   1   0   2   1   1   2   1   2   0   1   2   0   2   0   0   2   2   0   1   1   2   0   2   1   0   0   1   1   1   1   1   0   0   1   2   0   1   0   1   1   0   0   1   1   1   1   0   1   2   1   1   1   2   1   1   1   1   0   1   1   2   0   1   1   1   1   1   0   1   2   0   0   1   0   2   1   0   1   2   2   1   2   2   1   0   1   1   1   1   2   1   1   2   1
 MK-2-9                 1   1   0   2   1   1   2   0   1   1   1   0   0   1   0   1   0   2   2   1   2   0   2   0   2   0   2   1   0   1   0   0   2   2   1   0   2   1   1   2   0   0   1   2   1   0   0   1   0   1   1   1   1   0   1   2   0   1   2   0   2   2   1   0   0   2   1   2   1   2   1   1   2   0   2   1   1   0   0   0   0   1   0   2   2   2   1   1   1   2   2   1   1   0   2   0   0   1   1   1   2   0   1   2   2   0   1   0   1   1   1   2   1   2   0   1   2   0   2   0   0   2   2   0   1   1   2   0   1   1   0   0   2   2   1   1   1   0   1   1   2   0   1   1   0   1   0   0   2   1   2   1   1   2   2   1   1   1   2   1   1   1   1   0   1   1   2   0   1   1   1   0   1   0   1   2   0   0   1   0   2   1   0   1   2   2   1   1   1   1   1   1   1   0   1   1   1   1   2   1
 MK-2-10                0   1   0   2   0   0   2   0   1   1   1   0   0   1   0   1   0   2   2   1   2   0   1   0   2   0   2   1   0   1   0   0   2   1   1   0   1   1   1   1   0   0   1   1   1   0   0   1   0   1   1   1   1   0   0   2   0   1   2   0   2   2   1   1   1   1   1   2   1   2   1   1   2   0   2   1   1   0   0   0   1   1   0   2   1   2   1   1   0   2   2   1   1   0   2   0   0   1   1   1   2   0   1   2   2   0   1   0   2   1   1   2   0   2   0   1   2   0   2   0   0   1   2   1   1   0   2   1   1   1   1   0   2   2   0   1   1   0   1   1   1   0   2   1   0   2   0   0   2   0   2   1   0   2   2   1   1   1   2   1   1   1   1   0   0   1   1   0   1   1   1   0   1   0   1   0   0   0   1   0   2   1   0   0   2   1   0   1   1   1   1   1   1   0   1   1   1   1   2   1
 MK-2-11                0   1   0   2   0   0   2   0   1   1   2   0   0   1   0   0   0   2   2   1   2   0   1   0   2   1   1   1   0   1   0   0   2   1   1   0   1   1   1   0   0   0   1   1   1   0   0   1   0   1   1   1   1   0   0   2   0   2   2   0   2   2   1   0   1   1   1   2   1   1   1   1   1   0   1   1   1   0   0   0   1   1   0   2   1   0   1   1   0   2   2   1   1   0   2   0   0   1   2   1   1   0   1   2   2   0   1   0   2   2   1   2   0   1   0   1   2   0   2   0   0   1   2   1   1   0   2   1   1   0   2   0   2   1   0   1   1   0   1   1   1   1   2   1   0   2   0   0   2   0   2   1   0   2   2   1   1   1   1   1   1   1   1   0   0   1   2   1   2   1   1   0   1   0   1   0   0   0   1   0   2   1   1   0   2   1   0   1   1   1   1   1   1   0   1   1   2   1   2   1
 MK-2-12                0   1   0   1   0   0   2   0   1   1   0   0   0   1   0   0   0   1   2   1   2   0   0   0   2   1   1   1   0   1   0   0   2   1   1   0   1   1   1   0   0   0   1   1   1   0   0   1   0   0   1   1   1   0   0   2   1   2   2   0   2   2   0   0   1   1   1   1   1   1   1   1   1   0   1   1   1   0   1   0   1   1   0   2   1   0   1   1   0   2   2   1   1   0   2   1   1   1   2   1   1   0   0   2   2   2   2   0   2   2   1   2   0   1   0   1   1   0   2   0   0   1   2   1   0   0   2   1   1   0   2   0   2   1   0   1   1   0   2   1   0   1   1   2   0   2   0   0   1   0   2   1   1   2   2   1   1   1   1   1   1   1   2   0   1   1   1   1   2   1   1   0   1   0   2   0   0   0   1   0   2   1   0   0   2   1   0   2   1   1   1   1   1   0   1   1   2   2   2   1
 MK-2-13                1   1   0   1   1   0   2   0   1   1   1   0   0   1   1   1   0   1   2   1   1   0   0   0   2   1   1   2   0   1   0   0   1   2   0   0   1   1   1   0   0   1   1   1   1   0   0   1   0   0   1   1   1   0   0   2   1   2   2   0   2   2   0   0   1   2   0   1   1   2   1   1   1   1   1   1   1   0   2   0   1   1   1   2   1   1   1   1   0   1   2   1   1   0   2   1   1   1   2   1   1   0   0   1   2   2   2   0   2   2   1   2   0   1   0   1   1   0   2   0   0   1   2   0   0   0   2   1   1   1   2   0   2   1   0   1   1   0   1   1   0   0   1   2   0   2   0   0   0   0   2   1   1   2   2   1   1   1   1   1   1   0   2   0   1   1   1   1   1   1   1   0   1   0   1   0   0   0   1   0   1   0   1   0   2   1   0   2   1   0   1   1   1   0   1   2   0   2   2   1
 MK-2-14                1   1   1   1   1   0   2   0   1   1   1   1   0   1   1   1   0   1   2   1   1   0   1   0   2   1   1   1   0   1   0   0   1   2   0   0   1   1   1   1   0   1   1   1   1   0   1   1   1   0   1   1   1   0   1   2   1   2   2   1   2   2   0   0   1   2   0   1   0   2   1   1   1   0   1   1   1   0   2   0   1   1   0   2   1   1   0   1   0   1   2   1   1   0   2   2   2   1   2   1   1   1   1   1   2   2   2   1   2   1   1   2   0   1   1   1   1   0   2   0   0   1   2   0   0   0   2   1   0   1   2   0   2   1   1   1   1   0   1   1   0   0   1   2   0   2   0   0   0   0   2   1   1   2   2   0   1   1   1   1   1   0   2   0   1   1   2   1   0   1   0   0   2   0   2   0   0   0   1   0   1   1   1   0   2   1   0   2   1   0   1   1   1   0   1   2   0   2   2   0
 MK-2-15                1   1   1   1   0   0   2   0   1   1   1   1   0   2   1   1   0   1   2   1   1   0   0   1   2   1   0   1   0   1   0   0   2   2   0   0   1   1   2   0   0   1   1   1   1   0   1   1   1   0   1   2   1   1   1   2   1   2   2   1   1   2   0   0   1   2   0   2   0   2   1   1   1   1   1   1   1   0   2   0   1   2   0   2   1   1   0   1   1   1   2   1   1   0   2   2   2   1   2   1   1   1   1   1   2   2   2   1   1   1   1   2   0   0   0   0   1   1   2   0   1   1   2   0   1   0   1   1   0   2   2   0   1   2   1   1   0   0   1   1   0   0   1   2   0   2   0   1   0   0   2   1   1   2   2   0   1   1   1   1   1   0   1   0   1   1   2   1   0   1   0   0   2   0   2   0   0   0   1   0   1   1   1   0   2   1   0   2   1   0   1   1   1   1   1   2   0   2   1   0
 MK-2-16                2   1   1   1   0   0   1   0   1   1   2   1   0   2   1   1   0   1   2   1   1   0   0   0   2   1   1   1   0   1   0   0   2   2   1   0   1   1   2   1   0   1   1   1   0   0   0   1   1   0   1   1   1   1   0   2   1   2   2   1   2   2   0   0   1   1   0   2   0   2   1   1   1   1   1   1   1   1   2   0   1   2   0   2   1   2   0   1   1   1   2   1   1   0   2   2   2   1   2   2   1   1   1   1   2   2   2   1   0   1   1   2   0   0   0   0   0   1   2   0   1   1   2   0   1   0   1   2   0   2   1   0   0   2   0   1   0   0   1   1   0   1   1   2   0   2   0   1   0   0   2   1   1   2   2   1   1   1   1   1   1   0   2   0   1   1   2   1   1   1   0   0   2   0   1   0   0   1   1   0   1   1   1   1   2   1   0   2   1   0   1   1   1   1   1   2   1   1   1   0
 MK-3-1                 0   1   2   2   0   1   2   2   0   0   0   1   0   1   1   0   1   0   2   1   0   1   1   0   1   1   1   0   1   0   0   2   1   1   1   1   1   1   0   1   0   0   1   0   1   0   1   0   1   2   1   1   1   0   2   2   2   0   1   1   2   1   2   0   0   2   2   0   1   2   0   1   1   1   0   2   1   1   1   1   2   1   1   1   0   0   1   2   2   2   0   0   0   1   1   2   1   0   1   1   1   2   1   1   1   1   0   1   2   1   1   1   0   2   2   1   1   1   1   1   2   1   0   2   1   2   1   2   2   1   2   0   2   2   1   1   2   1   1   1   1   2   1   1   1   1   1   1   1   2   2   1   0   1   2   0   1   0   1   0   1   2   1   1   1   1   0   1   2   1   1   1   1   1   0   1   2   0   2   0   1   2   1   2   1   2   2   1   2   2   1   1   1   1   2   1   2   1   0   0
 MK-3-2                 0   2   2   2   1   1   2   2   0   0   0   1   0   1   1   0   1   0   1   1   0   1   1   0   1   1   2   0   1   1   0   1   1   1   1   1   1   1   0   1   0   0   1   0   1   0   0   0   1   2   1   1   1   0   2   2   2   0   1   1   2   0   2   0   0   2   2   0   1   2   1   1   1   1   0   2   1   1   1   2   2   0   1   0   0   0   1   2   2   2   0   0   0   1   2   2   2   1   1   0   1   2   2   2   1   1   0   0   2   2   0   1   0   2   2   1   1   1   1   0   2   1   0   2   0   2   1   2   2   1   2   0   2   2   2   1   2   1   1   0   1   2   1   0   1   1   1   1   1   2   2   1   0   1   2   0   1   0   1   0   2   1   1   2   1   1   0   1   2   0   1   1   1   1   1   1   2   0   2   0   1   2   1   2   1   1   2   1   2   1   1   1   1   1   2   1   2   1   0   0
 MK-3-3                 0   2   1   1   1   1   2   2   0   0   1   1   0   1   1   1   1   1   1   0   0   1   1   0   1   1   2   1   1   1   1   1   1   1   1   1   1   1   0   1   0   0   1   0   1   0   0   0   0   2   0   1   1   1   1   1   1   1   1   0   2   0   2   0   0   2   2   0   1   1   1   1   1   1   0   2   1   1   1   1   0   0   0   1   0   0   1   2   2   2   0   1   0   0   2   1   2   1   1   0   1   2   2   2   1   1   0   0   2   1   0   1   0   2   2   1   1   1   1   0   2   1   0   2   0   2   1   1   2   1   2   0   2   1   2   2   2   1   1   0   1   1   2   1   1   1   1   1   0   2   1   1   0   1   1   0   1   0   1   0   2   1   1   2   1   1   1   0   2   0   1   1   1   1   1   1   2   0   2   0   1   2   1   2   1   1   2   1   2   1   1   0   0   1   2   0   2   1   0   0
 MK-3-4                 0   1   1   1   0   2   2   2   0   1   2   1   0   1   1   2   1   1   1   0   0   1   1   0   1   1   2   1   1   1   1   1   1   1   1   1   1   1   0   1   0   1   0   0   1   0   0   0   0   2   0   1   1   0   1   1   1   1   1   0   2   0   2   0   0   2   2   0   1   2   1   1   1   1   1   2   1   1   1   1   0   0   0   1   0   0   2   2   2   2   0   1   0   0   2   1   2   1   1   0   0   2   2   2   1   1   0   0   2   0   0   0   0   1   2   0   1   0   1   0   1   1   1   1   0   1   1   0   2   1   2   0   2   1   2   2   2   0   1   0   1   2   2   2   1   1   1   2   0   2   1   1   0   1   1   0   1   0   1   0   2   1   1   2   1   0   1   0   2   0   1   1   1   0   1   2   2   0   1   0   1   2   1   1   1   2   2   1   1   1   1   0   0   1   2   0   2   1   1   0
 MK-3-5                 0   1   1   1   0   2   2   2   0   1   2   1   0   0   2   2   1   1   1   0   0   1   1   0   1   1   2   2   1   1   1   1   1   1   1   1   0   1   0   1   0   1   0   0   1   1   0   0   0   2   0   1   0   1   0   1   1   0   1   0   1   0   2   0   0   2   2   0   1   2   1   1   2   1   1   2   1   0   0   2   0   0   0   0   0   0   2   2   1   2   0   1   0   0   1   1   2   1   1   0   0   1   2   2   1   1   0   0   2   0   1   1   0   0   2   0   1   0   1   1   0   1   1   1   0   0   1   0   2   1   2   0   2   1   1   2   2   0   1   0   2   2   2   2   1   1   1   1   0   2   1   1   1   1   1   0   2   0   1   1   2   1   1   2   1   0   1   0   2   0   1   1   1   0   1   2   2   0   1   1   1   2   1   2   0   1   2   1   1   1   1   1   0   1   2   0   2   1   1   1
 MK-3-6                 0   0   1   1   0   1   2   2   0   1   2   1   0   0   2   2   1   1   1   1   0   1   1   0   0   1   2   2   1   1   2   1   1   1   1   1   0   1   1   1   0   2   0   0   1   1   0   0   0   1   1   0   1   1   0   2   1   0   1   0   0   1   2   1   0   2   2   0   1   2   0   0   2   1   1   2   1   0   0   2   0   0   0   0   0   1   2   2   1   2   0   1   0   0   0   0   2   1   2   1   0   2   2   2   1   1   0   0   1   0   1   1   0   0   2   0   1   0   1   1   0   1   1   1   0   1   2   0   1   1   0   0   2   2   1   2   1   0   1   0   2   2   1   2   1   1   1   1   0   2   0   1   1   2   1   1   2   0   1   1   2   1   1   2   1   0   1   1   2   0   1   0   1   0   1   2   2   0   1   1   1   2   1   2   1   1   0   1   1   1   1   1   0   1   2   0   2   0   1   1
 MK-3-7                 0   0   1   1   1   1   2   2   0   1   2   1   0   0   2   2   1   0   1   1   0   1   2   0   0   0   1   2   1   1   1   1   1   0   1   2   1   1   1   1   0   2   0   0   1   1   0   0   0   1   1   0   1   0   0   2   1   0   1   0   0   1   2   1   0   1   2   0   1   2   0   0   2   1   1   2   1   0   0   2   0   0   0   0   1   1   2   2   1   1   0   1   0   0   0   1   2   1   2   1   0   2   1   2   1   2   0   0   0   1   1   1   0   1   1   0   1   0   2   1   0   1   1   1   0   1   2   0   1   1   1   0   2   2   1   2   1   0   1   0   2   2   0   2   1   1   1   1   1   2   0   1   0   2   1   1   1   0   1   0   2   1   1   2   1   0   1   1   2   0   1   0   1   0   1   2   2   1   1   1   1   2   1   2   1   1   0   1   1   2   1   1   0   1   2   0   2   0   1   1
 MK-3-8                 1   0   1   1   1   1   2   2   0   1   2   1   1   1   2   2   1   0   1   1   1   2   2   0   1   0   2   2   1   1   1   1   1   1   1   2   0   1   1   2   0   2   0   0   1   1   0   1   0   1   1   1   1   0   1   2   1   0   1   1   0   2   2   1   0   0   2   0   1   2   0   0   2   1   1   2   1   0   1   2   0   0   1   0   1   1   2   2   1   1   0   1   1   1   0   1   1   1   1   1   0   2   1   2   1   2   0   0   0   1   1   2   0   0   1   0   1   0   2   1   1   1   1   1   0   1   2   0   1   1   2   1   2   2   1   2   1   0   1   0   1   2   1   2   1   1   1   2   2   2   0   1   1   1   0   0   1   1   0   0   2   1   1   2   1   0   0   1   2   1   1   1   1   0   1   2   2   0   1   1   1   2   1   2   1   1   0   1   1   1   1   1   0   1   2   0   2   0   0   1
 MK-3-9                 2   0   1   1   1   1   2   2   0   1   1   1   1   0   2   1   1   0   1   1   1   2   2   1   1   0   2   2   1   1   1   1   1   1   0   2   1   1   1   2   0   2   0   0   1   2   0   1   1   0   2   1   2   0   2   2   1   1   1   1   1   2   2   1   0   0   2   0   0   1   0   1   2   1   1   1   1   1   1   2   0   0   1   0   1   2   2   2   1   1   0   1   1   1   1   2   1   1   1   1   0   2   1   2   2   2   0   0   0   1   2   2   0   0   1   1   1   0   2   1   1   1   1   1   0   1   2   0   1   1   1   1   2   2   1   2   1   0   1   0   1   2   1   2   1   1   1   2   2   2   0   1   2   1   0   0   1   1   1   0   2   2   1   2   2   0   0   1   2   1   1   1   1   0   1   2   2   1   1   1   1   2   2   2   1   1   0   1   0   1   0   0   1   1   1   0   2   0   0   1
 MK-3-10                2   0   1   2   1   1   1   2   1   1   1   1   1   0   2   1   1   0   1   1   1   2   2   1   1   0   2   2   1   1   0   1   1   1   1   2   1   1   1   2   0   2   0   1   2   2   0   2   1   0   2   1   0   0   2   2   1   1   1   1   1   2   2   1   0   0   1   0   0   0   1   1   2   1   1   1   0   1   1   2   0   0   1   1   1   2   2   1   1   0   0   1   0   1   1   2   1   1   1   1   0   2   1   2   2   2   1   0   0   1   1   2   0   1   2   1   1   2   2   1   0   2   1   1   0   1   2   0   1   1   2   1   2   2   1   2   1   0   1   0   1   2   0   2   2   1   1   2   2   1   0   1   2   1   0   0   1   1   0   0   2   1   1   2   2   1   1   1   1   1   1   1   1   0   1   2   1   1   1   1   0   2   2   2   1   1   1   1   1   0   0   2   1   1   1   0   2   0   1   1
 MK-3-11                2   1   0   2   1   0   2   1   1   1   2   1   0   0   2   1   1   0   1   1   1   2   2   1   1   0   2   2   1   1   0   1   0   0   1   2   1   1   1   2   0   2   0   1   2   2   0   2   1   0   2   1   0   1   2   2   1   2   1   1   1   2   2   1   0   0   1   0   0   0   1   1   2   1   1   0   1   2   1   2   1   0   1   0   1   2   2   1   1   1   0   2   2   1   1   2   1   2   1   2   0   2   1   2   1   2   1   0   0   1   1   2   1   1   2   1   2   2   1   1   0   1   1   1   0   1   2   0   1   1   2   1   2   2   1   2   1   1   1   1   1   2   0   2   2   1   2   1   2   1   0   2   2   1   0   0   1   1   0   0   2   1   1   2   2   1   1   1   1   1   2   1   1   0   1   2   2   1   1   1   0   2   2   2   1   1   1   1   0   0   0   2   2   1   1   0   2   0   1   1
 MK-3-12                2   1   0   1   1   1   1   2   1   1   0   1   0   0   2   1   2   0   1   1   2   2   0   1   1   0   1   2   1   1   0   1   0   0   1   2   1   2   1   2   0   2   0   2   2   2   0   2   1   1   2   1   0   1   1   2   1   2   0   1   1   2   2   1   0   0   2   0   0   0   1   2   2   1   1   0   1   1   1   2   0   1   1   0   0   2   2   1   1   1   0   2   2   1   1   2   1   2   1   2   0   1   1   2   0   2   1   0   0   0   0   2   1   1   2   1   2   2   1   1   0   2   1   0   0   1   2   0   1   2   2   1   2   1   1   2   1   1   1   1   2   2   0   2   2   1   2   1   2   1   0   2   2   1   0   0   1   1   0   0   2   1   2   2   2   2   2   1   1   1   2   1   1   0   1   2   2   2   2   1   0   2   2   1   1   1   2   1   0   0   0   2   2   1   0   0   2   0   1   2
 MK-3-13                2   1   0   1   1   1   1   2   1   1   0   1   0   0   2   1   2   0   1   1   2   2   0   1   1   0   1   2   2   2   0   1   1   0   1   2   1   2   1   2   0   2   0   2   1   2   1   1   1   1   2   1   1   1   0   1   1   2   0   1   1   2   2   1   0   1   2   0   0   0   1   2   2   1   1   0   1   1   1   2   0   2   0   0   0   2   2   0   1   1   0   2   1   0   1   2   1   1   1   2   0   1   1   2   1   2   1   0   0   0   0   2   1   1   2   1   2   2   1   1   0   2   1   0   0   1   2   0   1   1   2   1   2   2   1   1   0   1   1   1   1   2   0   2   2   0   2   2   2   1   0   2   2   1   0   0   1   1   0   0   1   1   2   1   2   2   2   1   1   1   2   2   1   0   0   1   2   2   2   1   0   2   2   1   1   1   2   0   0   0   1   2   1   1   0   0   2   0   1   2
 MK-3-14                1   1   0   2   1   1   0   1   1   1   0   2   0   0   2   2   2   0   1   1   2   2   0   1   1   0   1   2   2   2   0   1   1   0   1   2   1   1   1   0   1   2   0   2   1   0   1   1   1   1   1   1   1   0   0   1   1   2   0   0   2   2   2   1   0   0   2   0   1   0   1   2   1   1   1   0   1   0   1   2   0   2   0   0   0   2   2   0   1   1   1   1   1   0   1   2   0   0   1   2   0   1   1   2   1   2   1   0   0   0   0   2   1   1   2   1   1   2   1   1   0   2   1   1   1   1   2   0   1   1   2   1   2   2   1   1   0   1   1   1   1   2   0   2   2   0   1   2   2   1   0   2   2   1   0   1   1   1   0   0   1   1   2   1   2   2   2   2   1   1   2   2   1   1   0   1   2   2   2   0   0   2   2   2   1   1   1   2   1   2   1   2   2   1   0   0   2   0   1   1
 MK-3-15                1   0   0   2   1   2   0   1   1   1   1   2   0   0   2   2   2   0   1   1   2   1   0   1   1   1   1   1   2   2   0   1   1   0   1   2   1   1   1   0   1   2   0   2   1   0   1   1   0   1   1   1   1   0   0   0   1   2   0   1   2   2   2   1   1   0   2   0   1   0   1   1   1   1   1   0   0   0   1   2   0   2   0   0   0   2   2   0   1   1   1   1   1   0   1   2   0   0   1   2   1   1   1   1   1   2   1   1   1   0   0   1   1   1   2   1   2   2   1   2   0   2   1   1   1   1   2   0   1   1   2   1   2   2   1   2   0   0   1   2   2   2   1   1   2   0   1   1   2   1   0   2   2   1   1   1   1   1   0   0   1   1   2   1   1   2   2   2   1   1   2   2   0   1   1   0   1   1   2   0   0   2   2   2   1   1   1   2   1   1   1   2   2   1   0   0   2   0   1   1
 MK-3-16                1   0   0   2   1   2   1   1   1   1   1   1   0   0   2   2   2   0   0   1   2   1   0   2   1   1   1   1   1   2   0   1   1   0   0   1   1   1   1   0   1   2   0   2   1   0   0   1   0   2   1   2   1   0   1   0   2   2   0   0   2   2   2   1   1   0   2   0   2   0   2   1   1   0   1   0   0   0   1   2   0   2   0   0   0   1   2   0   1   1   1   1   1   0   1   2   0   0   1   2   1   1   1   1   1   2   1   1   1   0   0   2   0   1   2   1   2   2   1   2   0   2   1   1   1   1   1   0   1   1   1   1   2   1   1   2   0   0   1   2   2   2   1   2   2   1   1   1   2   1   1   2   2   1   1   1   0   1   0   0   1   1   2   2   1   2   2   2   1   1   2   2   0   1   1   0   1   0   2   0   0   2   2   2   1   1   1   2   1   1   1   2   2   1   0   0   1   0   1   1
 MK-4-1                 2   1   2   0   2   1   1   1   1   1   0   0   0   1   1   1   1   0   0   0   2   2   1   1   1   1   0   2   1   1   1   2   2   2   0   1   2   0   1   0   2   0   2   2   2   2   0   2   2   1   1   1   1   2   2   2   2   1   1   2   2   2   2   2   1   1   1   0   1   2   0   0   1   1   1   1   1   1   2   0   2   2   1   2   2   0   1   1   1   2   1   1   2   1   1   2   1   1   0   1   1   2   1   2   0   2   1   1   2   2   0   0   1   1   0   2   2   0   1   2   1   2   1   1   1   0   0   0   0   1   1   2   1   0   1   0   2   0   1   1   1   0   0   0   0   0   1   0   2   1   2   1   1   0   1   1   1   2   1   0   1   1   1   2   1   1   2   2   2   1   1   1   1   1   0   0   2   1   1   1   2   2   1   2   0   1   2   1   2   1   2   0   2   2   2   1   1   0   1   2
 MK-4-2                 2   1   2   0   2   1   1   1   1   1   0   0   0   1   2   1   1   0   0   0   2   2   1   1   1   1   1   1   1   1   1   1   2   1   0   1   2   0   2   0   1   0   2   2   2   0   0   2   2   2   2   1   1   2   2   2   2   0   1   0   2   1   2   2   2   1   0   0   0   2   0   0   1   1   1   1   0   1   2   0   2   2   1   2   2   2   1   1   1   2   0   1   1   1   0   2   1   1   0   1   1   2   1   2   0   2   1   1   2   2   0   0   2   1   0   2   1   0   1   2   1   2   1   0   1   1   0   0   0   1   1   2   1   0   1   0   2   1   1   1   1   0   0   0   0   0   1   0   1   1   1   2   1   0   2   1   1   2   1   0   1   2   1   2   1   1   1   2   2   1   1   1   1   0   0   1   1   1   0   1   2   2   0   2   0   1   2   1   2   1   2   0   2   2   2   1   1   0   2   2
 MK-4-3                 2   1   2   0   2   1   1   1   1   1   0   1   0   1   2   1   1   0   0   0   2   2   1   0   1   1   1   0   1   1   1   1   2   1   0   1   2   0   1   0   1   0   2   2   2   0   0   2   2   1   2   1   0   2   2   2   2   0   1   0   2   1   2   2   2   0   0   0   1   2   0   0   1   1   1   1   0   1   2   0   2   2   1   2   2   2   1   2   1   2   0   1   1   2   0   2   2   0   0   1   1   2   1   2   0   2   1   1   2   2   0   0   2   1   0   1   0   0   1   2   1   1   1   0   1   1   0   0   0   0   1   2   1   1   0   0   2   1   1   1   1   0   0   0   0   0   1   0   1   1   1   2   0   0   2   1   1   2   1   1   0   2   1   1   1   1   1   1   1   1   2   1   2   0   0   1   1   1   0   0   1   2   0   2   1   1   2   1   2   1   2   0   1   2   2   1   1   0   2   2
 MK-4-4                 2   1   2   0   2   1   1   0   1   1   1   0   0   1   1   2   1   0   0   0   1   1   1   0   1   2   2   0   1   1   1   1   2   1   0   0   2   0   1   0   1   0   2   2   2   0   0   2   2   1   2   1   0   2   1   2   2   0   1   0   2   1   2   2   2   0   0   0   1   1   0   0   0   0   1   1   0   1   2   0   2   2   1   2   2   2   1   2   1   1   1   1   1   2   0   1   2   1   0   1   1   2   1   2   0   1   1   1   2   2   0   0   2   1   0   1   1   0   1   2   1   2   1   0   1   1   0   0   0   0   2   1   1   1   0   0   1   1   1   1   2   0   0   1   0   0   1   0   1   1   2   2   0   0   2   1   2   1   1   0   0   2   1   1   1   1   1   2   1   1   2   1   2   0   0   1   1   1   0   0   2   2   0   2   1   2   2   1   2   0   2   0   1   1   2   1   1   0   2   2
 MK-4-5                 2   1   2   0   2   0   1   0   1   1   1   1   0   1   2   2   1   0   0   0   0   1   1   0   1   2   2   0   1   1   0   1   2   1   0   0   2   0   1   0   1   0   2   2   2   0   0   2   2   1   2   1   1   2   1   2   2   0   1   0   2   1   2   2   2   0   0   0   1   1   0   1   1   0   1   0   0   1   2   1   2   0   1   2   2   1   1   2   1   2   2   1   1   2   0   1   1   1   0   1   2   2   1   1   0   0   1   1   1   2   0   1   2   1   0   1   1   0   1   2   1   2   1   0   1   1   0   1   1   0   1   1   0   1   0   0   1   2   1   1   2   0   0   1   0   1   2   1   1   1   2   2   0   0   2   1   1   1   1   0   0   1   1   1   1   1   2   2   1   2   1   1   2   0   0   1   1   1   0   0   2   2   0   2   1   2   2   1   2   0   2   1   1   0   2   1   1   0   2   2
 MK-4-6                 2   1   2   0   2   1   1   0   0   1   1   1   0   1   2   2   1   0   0   0   0   1   1   0   1   1   1   0   1   1   0   1   2   2   1   0   2   0   1   0   2   0   2   2   2   0   0   1   2   1   2   1   1   2   1   2   2   1   0   0   2   0   2   2   2   1   0   1   2   1   0   1   1   0   1   0   1   0   2   0   2   0   1   2   2   2   1   2   2   2   0   1   1   1   0   1   1   1   1   2   1   1   1   1   1   0   1   1   1   2   0   1   2   1   0   1   1   1   2   2   1   2   1   0   1   0   1   1   1   0   0   1   0   1   0   0   1   2   1   0   2   0   0   1   0   1   2   1   1   1   1   2   0   0   2   1   1   1   1   0   0   1   1   1   1   1   2   1   1   2   1   1   2   0   1   1   1   1   0   0   2   2   0   2   2   2   2   1   2   0   1   1   1   0   2   1   1   0   2   2
 MK-4-7                 2   1   2   0   1   1   2   0   0   1   1   1   0   0   2   1   1   0   0   0   2   1   1   0   1   1   1   0   1   2   0   1   2   1   1   0   2   0   1   0   2   0   1   2   1   1   1   1   2   1   2   1   1   2   1   2   2   1   0   0   1   1   2   2   2   1   0   1   2   1   0   1   1   0   1   0   1   0   2   0   2   0   1   2   2   2   1   2   2   2   0   1   1   1   0   1   0   0   1   2   0   2   1   0   2   0   1   1   1   1   0   1   2   1   0   1   1   1   2   2   1   2   1   0   1   0   1   1   1   0   1   1   0   2   0   0   1   2   0   0   2   0   0   1   1   1   2   1   1   1   1   2   0   0   2   1   1   1   1   0   1   1   1   1   0   2   1   1   1   2   2   1   2   0   0   2   1   1   0   0   2   2   0   2   2   2   2   1   2   0   1   1   1   0   2   1   1   0   2   2
 MK-4-8                 1   1   2   0   1   1   1   0   0   1   1   1   0   0   2   1   1   0   0   0   2   0   1   1   1   1   0   0   1   2   0   1   2   1   1   0   2   0   0   0   1   0   2   2   1   1   1   1   2   1   2   1   1   1   1   2   2   0   1   0   1   1   2   2   2   1   1   0   2   0   1   1   1   1   1   0   2   1   2   0   2   0   1   2   1   2   1   2   1   2   0   1   1   1   0   1   1   0   1   1   0   2   1   0   2   0   1   1   1   1   0   1   2   1   0   0   1   2   1   2   2   2   1   0   1   0   1   1   1   0   1   1   1   2   0   0   1   2   0   0   2   0   1   1   1   0   2   1   1   1   1   2   0   0   2   1   1   2   2   0   0   2   1   1   1   2   1   1   1   1   2   1   2   0   1   2   1   1   0   0   2   2   0   2   2   2   2   1   2   0   1   1   1   0   2   1   1   0   2   2
 MK-4-9                 1   1   1   0   1   1   1   0   0   2   1   1   0   0   2   1   0   0   0   0   2   0   0   1   1   0   1   1   1   2   0   1   2   1   1   0   2   0   0   1   1   0   2   2   2   1   1   1   1   2   2   0   1   1   1   2   2   0   1   0   1   1   2   2   2   1   1   0   2   0   1   1   1   1   1   0   2   0   2   1   2   0   1   2   0   2   1   1   1   2   0   1   1   1   0   1   1   0   1   1   0   2   1   1   2   0   1   1   1   0   1   1   2   1   0   1   1   2   0   1   2   2   1   0   1   0   1   1   0   0   2   1   1   2   1   0   1   2   1   0   1   1   0   1   1   0   2   1   1   1   1   0   0   1   2   1   1   1   2   0   0   2   1   2   2   2   1   1   1   1   2   1   2   1   1   2   1   1   0   0   2   1   0   2   2   2   2   1   1   0   1   1   1   0   2   1   1   0   2   2
 MK-4-10                1   1   1   0   1   1   1   0   1   1   0   1   1   0   2   1   0   0   0   0   2   0   1   1   1   0   1   1   1   2   0   1   1   1   0   0   2   0   0   1   2   0   1   2   2   1   1   1   1   2   2   0   1   1   1   2   2   0   1   1   1   1   1   2   2   2   2   0   2   0   0   1   1   1   1   0   2   0   2   1   2   0   1   2   0   2   1   1   0   2   1   1   2   1   0   1   2   0   1   1   0   2   2   1   2   0   0   1   1   1   1   1   0   1   0   1   1   1   0   2   1   1   1   0   1   0   1   1   0   0   2   1   0   2   2   0   1   2   1   2   1   1   0   1   1   0   2   1   1   2   1   0   0   1   2   1   1   1   2   0   0   2   1   2   1   2   1   1   1   1   2   1   1   1   2   2   1   2   0   0   2   1   0   2   2   2   2   1   1   0   1   1   1   0   2   1   2   0   1   1
 MK-4-11                1   1   1   0   1   1   1   0   1   0   0   1   1   1   2   1   0   0   1   1   1   1   1   2   0   0   1   1   1   2   0   2   1   1   0   0   2   0   0   1   2   0   1   2   1   1   1   1   2   2   2   0   2   2   1   2   2   0   1   2   1   1   1   2   1   2   1   0   2   0   0   1   1   1   1   1   1   0   2   1   2   0   1   2   0   2   1   2   0   2   1   1   2   1   1   1   2   0   1   1   1   1   2   1   2   0   0   2   1   1   0   1   1   1   0   1   1   1   0   2   1   1   1   0   1   0   1   1   0   1   1   2   2   2   2   1   1   2   1   2   1   1   0   2   0   0   2   1   1   2   1   0   0   1   2   1   1   1   2   0   0   2   1   2   1   2   2   1   1   1   2   1   1   1   2   2   1   2   0   0   2   1   1   2   2   2   2   1   1   0   0   0   1   0   2   1   2   0   1   1
 MK-4-12                1   0   1   0   1   1   1   0   2   0   1   2   2   0   2   1   1   1   0   1   1   1   0   2   0   0   1   1   1   2   0   2   1   1   0   0   2   1   0   1   2   0   1   1   0   1   1   1   1   2   2   0   2   2   1   2   1   0   2   2   1   1   1   2   1   2   1   1   2   0   0   1   1   1   1   1   1   0   1   1   2   0   1   1   0   2   1   2   0   2   1   2   2   1   1   1   2   0   2   1   1   1   2   1   2   0   0   2   1   1   0   1   1   1   0   1   1   1   1   2   1   2   1   1   1   0   1   1   0   1   1   2   2   2   2   1   1   2   2   0   1   1   1   2   0   1   2   0   1   2   1   0   0   1   2   1   1   1   1   1   0   2   1   2   1   2   2   1   1   2   2   0   1   1   2   2   1   2   0   0   2   1   1   2   2   2   2   1   1   2   0   0   2   0   2   1   2   0   1   2
 MK-4-13                1   0   1   0   1   1   2   1   1   0   0   2   2   0   2   1   1   1   0   1   1   1   0   2   0   0   1   1   0   2   0   2   1   2   0   0   2   1   0   1   2   0   1   1   1   1   1   1   1   2   2   0   1   2   1   2   1   0   2   2   1   1   1   1   1   2   1   1   2   0   0   1   0   1   1   0   1   0   1   1   2   0   1   1   0   2   0   2   0   2   1   2   2   1   1   1   1   0   2   1   2   2   2   0   2   0   0   2   1   1   0   0   1   1   1   1   1   1   1   1   1   2   1   1   1   0   1   0   0   1   1   1   2   2   2   1   0   2   2   0   1   1   1   2   0   1   1   0   1   2   1   0   0   1   2   1   0   1   1   1   0   1   1   2   1   2   2   1   1   1   2   0   1   2   2   2   1   2   0   0   1   1   1   2   2   1   2   1   1   2   0   1   2   0   2   1   2   0   0   1
 MK-4-14                1   0   2   0   1   1   1   1   1   0   0   2   0   0   2   1   1   1   0   1   1   0   0   2   0   0   1   1   0   2   0   2   1   1   0   0   2   1   0   1   1   0   1   1   1   1   1   1   1   1   2   0   1   1   1   2   1   0   2   2   1   1   1   1   1   2   1   1   2   0   0   1   0   1   1   0   2   0   1   1   2   0   1   1   0   2   0   2   0   1   1   2   2   1   1   1   1   0   2   1   1   2   2   0   1   0   1   2   1   1   0   0   1   1   1   1   1   1   1   0   0   1   1   1   1   0   1   0   0   0   1   1   2   2   2   1   0   2   2   0   0   1   2   2   0   1   1   0   1   2   1   0   1   1   0   1   0   2   1   1   0   1   1   2   1   2   2   0   1   1   2   0   1   2   2   2   1   2   0   0   1   1   1   2   1   1   2   1   0   2   0   1   2   0   2   0   2   0   2   1
 MK-4-15                1   0   2   0   1   0   1   1   1   1   0   2   0   0   1   1   1   1   0   1   1   0   0   2   0   0   1   1   1   2   0   1   1   1   0   1   2   1   0   1   1   0   0   1   1   1   0   0   1   1   2   1   1   1   1   2   1   0   1   2   1   1   0   1   2   2   1   1   2   0   0   1   0   0   1   0   2   0   1   1   2   0   1   0   0   2   0   2   0   1   1   2   2   1   1   1   1   1   2   1   1   2   2   1   1   0   1   2   1   1   0   0   0   1   1   1   1   1   2   0   0   1   1   1   2   0   1   0   1   0   1   1   2   2   2   0   0   2   2   0   0   2   2   2   0   2   1   0   1   2   2   0   1   0   0   1   0   2   1   1   0   1   1   1   1   2   1   0   1   1   1   0   1   1   1   2   1   2   0   1   1   1   1   2   1   1   2   1   0   1   0   1   2   1   2   1   2   0   1   1
 MK-4-16                1   1   2   0   1   0   1   1   1   1   1   2   1   0   1   1   1   1   2   1   1   0   0   2   0   0   2   1   1   1   0   1   1   1   0   2   2   2   0   1   1   0   0   1   1   1   0   0   1   1   1   1   0   0   2   2   1   0   1   2   1   1   0   1   2   2   0   0   2   0   0   1   0   0   1   0   2   0   1   1   2   0   2   0   0   2   0   2   0   1   1   2   2   1   2   0   1   1   2   1   2   2   2   1   1   1   1   2   1   1   1   2   0   1   1   1   1   1   2   0   0   1   1   1   2   1   1   0   0   1   1   1   2   2   2   0   1   2   1   1   1   1   2   2   0   2   1   0   1   2   2   0   1   0   0   1   0   2   1   1   0   1   1   1   1   2   1   0   1   1   1   0   1   2   1   2   1   2   1   2   1   0   1   1   1   1   1   1   0   1   0   1   1   1   2   0   1   0   1   1
 MK-5-1                 1   1   1   0   2   1   1   1   2   0   0   1   0   1   1   2   1   2   1   0   1   1   1   1   2   2   2   1   0   1   1   1   2   1   1   2   1   0   1   2   1   0   1   2   2   1   1   0   1   2   1   0   1   0   0   0   0   1   1   0   1   0   1   1   1   1   0   0   0   1   2   1   2   2   1   2   0   0   0   1   1   2   1   1   1   2   2   1   1   0   1   2   0   1   0   0   0   1   1   2   1   1   1   2   1   1   0   0   1   0   1   0   2   2   0   1   2   1   2   1   2   1   0   1   1   0   1   0   1   2   1   1   1   0   0   1   1   2   1   1   1   1   1   1   2   2   1   1   1   1   1   1   0   1   2   1   1   1   1   0   2   1   1   0   0   1   2   1   1   1   2   0   2   0   2   1   1   0   1   1   1   2   0   1   0   1   2   1   2   1   2   1   1   2   1   2   1   2   0   1
 MK-5-2                 1   1   1   0   2   0   1   2   1   0   0   1   0   1   1   1   1   2   1   0   0   1   1   1   2   2   2   2   1   1   1   1   2   1   1   2   0   1   1   2   2   0   1   2   2   1   1   0   1   2   0   0   2   0   0   0   0   1   1   0   1   1   1   2   1   1   0   0   0   0   2   1   2   2   1   2   0   0   0   2   1   1   2   1   1   2   1   2   1   0   1   2   0   1   0   0   0   1   1   2   1   1   1   1   1   0   0   0   1   0   1   0   2   1   0   2   2   1   2   1   2   1   0   1   1   0   1   0   0   2   0   1   1   1   0   1   1   2   1   1   1   1   1   1   2   1   1   1   1   1   1   0   0   1   2   1   1   1   1   0   2   1   1   0   0   1   1   0   1   1   2   0   2   1   2   1   0   1   1   1   1   2   0   1   0   1   2   1   2   1   2   1   1   2   1   2   1   2   1   1
 MK-5-3                 1   1   1   0   2   0   1   2   1   0   0   1   0   1   2   0   2   2   1   1   0   1   1   1   2   2   2   2   1   1   0   1   2   1   1   1   1   1   1   2   1   0   1   2   2   1   0   1   1   2   0   0   1   0   0   0   0   1   1   0   1   2   2   2   1   1   1   0   0   1   2   1   2   2   1   2   0   0   1   2   1   1   1   1   1   1   1   2   1   0   1   2   0   0   1   0   0   1   1   2   1   1   1   1   1   0   2   0   1   0   1   0   2   1   0   2   2   1   2   1   2   0   0   2   1   0   1   0   2   2   1   2   2   1   0   1   1   2   1   1   1   1   1   1   2   1   2   1   1   1   1   1   0   0   2   1   2   1   1   0   2   1   1   0   0   1   1   1   1   1   2   1   2   1   2   1   0   1   1   2   0   1   1   1   0   1   2   1   2   1   2   1   1   1   1   2   1   2   1   1
 MK-5-4                 2   1   1   1   2   2   1   1   1   0   0   1   0   2   2   0   2   2   1   1   0   1   2   1   2   2   2   2   1   0   0   1   2   1   1   1   1   1   1   2   1   0   1   2   2   1   0   1   0   2   0   0   1   0   1   1   0   1   1   0   1   2   2   1   1   0   0   0   0   1   2   1   1   2   1   2   0   1   1   2   0   1   1   1   0   1   1   2   1   0   1   2   0   0   1   0   0   1   1   2   1   1   2   1   1   0   2   0   1   0   1   0   2   0   0   2   2   1   2   1   2   2   1   2   1   0   1   0   2   2   1   1   2   1   1   0   2   2   1   1   1   1   2   0   2   1   2   1   1   2   1   1   0   0   2   1   2   1   1   0   2   1   1   0   0   1   1   1   1   1   2   1   1   1   2   1   0   0   1   2   0   1   1   1   0   1   2   0   2   1   2   1   0   2   1   2   1   2   1   1
 MK-5-5                 2   1   1   1   2   2   1   1   1   0   0   1   1   2   1   0   2   2   1   1   0   1   1   1   1   2   2   2   1   0   0   1   2   1   1   1   1   0   2   2   0   0   1   2   2   0   0   1   0   2   0   0   1   0   2   0   0   1   1   1   1   2   2   1   2   0   0   2   1   1   2   1   2   2   1   2   0   1   0   2   0   2   1   1   0   1   1   2   2   0   1   2   0   1   1   0   0   0   1   2   1   1   2   1   1   0   2   0   1   0   1   0   2   0   0   2   2   1   1   1   2   2   1   2   0   0   1   0   2   2   1   1   2   1   1   2   2   2   0   1   1   1   2   0   2   1   2   1   2   2   1   1   0   0   2   1   2   1   2   0   1   1   0   0   0   2   1   1   0   0   2   1   1   1   2   1   0   1   1   2   0   1   1   1   1   2   2   0   1   1   2   1   1   2   2   2   1   2   1   1
 MK-5-6                 1   1   1   1   2   1   1   1   1   0   2   2   1   2   0   0   2   1   1   2   0   1   1   1   1   2   2   1   1   0   1   1   1   2   1   1   1   1   2   2   0   0   0   1   2   1   0   0   1   2   0   0   1   0   2   0   0   1   1   2   1   2   2   1   2   0   0   2   1   1   2   2   2   1   1   1   0   1   0   2   1   2   0   1   0   1   0   2   2   0   2   2   0   1   1   0   0   0   2   1   1   1   2   1   1   0   2   0   1   0   1   1   2   0   0   2   2   2   1   1   2   2   0   2   1   0   0   0   2   2   1   1   1   1   1   2   2   2   0   1   1   1   1   0   2   2   2   1   2   2   1   1   0   0   1   1   2   1   2   0   2   1   1   0   0   2   1   1   1   0   2   1   1   1   2   1   0   1   2   2   0   1   1   0   1   2   2   0   1   1   1   1   1   2   2   2   1   2   1   1
 MK-5-7                 1   0   1   1   2   1   1   2   1   0   2   1   1   1   0   0   2   2   1   2   0   1   1   1   1   2   1   1   1   1   1   1   1   1   1   1   1   1   2   1   0   0   1   1   1   1   0   0   1   1   0   0   1   0   2   0   0   1   1   2   1   2   2   1   2   0   0   2   1   1   2   2   2   0   2   1   1   1   0   2   1   2   0   1   1   1   0   2   2   0   1   2   0   1   1   0   0   0   2   0   1   0   2   1   1   0   2   0   1   0   1   1   2   0   1   0   2   2   1   1   2   2   0   2   1   0   0   0   1   2   1   0   1   1   2   2   2   1   0   1   2   1   1   0   2   2   2   1   2   1   1   1   0   0   1   1   1   1   1   0   2   1   1   0   0   2   1   1   1   0   1   1   1   1   2   1   0   1   2   2   0   1   1   0   1   2   2   1   1   1   1   2   1   2   2   2   1   2   2   1
 MK-5-8                 1   1   1   1   2   1   1   2   1   0   2   1   1   1   0   0   2   2   1   2   1   1   1   1   1   2   1   1   1   1   1   1   1   1   1   1   0   1   2   1   1   1   1   1   1   1   0   0   1   1   0   1   1   0   2   0   0   1   1   2   1   2   2   2   2   0   0   2   0   2   2   0   2   0   2   1   1   1   0   2   1   1   1   1   1   1   0   2   2   0   1   2   0   2   1   0   0   0   2   0   1   0   2   2   2   0   2   0   1   1   1   1   2   0   1   1   2   2   1   1   2   1   0   2   1   0   1   0   2   2   1   0   1   1   2   2   2   1   0   1   2   1   1   0   1   1   1   1   2   1   1   1   0   0   1   1   1   1   1   0   2   1   1   0   0   1   1   1   1   0   1   2   1   1   2   0   0   2   2   2   1   2   1   0   1   2   1   1   2   1   1   2   2   2   2   2   0   2   2   1
 MK-5-9                 1   1   1   1   2   1   1   2   1   0   2   1   1   1   0   1   1   1   1   1   1   1   1   1   1   1   1   1   0   1   1   1   1   1   1   1   1   1   2   1   1   0   1   1   1   0   0   0   1   1   0   1   1   0   1   0   0   1   1   2   1   1   2   2   2   0   1   2   0   1   2   1   2   0   2   1   1   1   0   2   1   1   1   1   1   1   0   2   2   1   1   2   0   2   1   2   0   1   1   1   1   0   2   2   2   0   2   0   1   1   1   1   2   0   0   1   2   2   1   2   2   2   1   2   0   0   1   1   2   2   2   0   1   0   1   2   2   1   1   0   2   1   1   0   1   1   1   1   2   1   1   2   0   0   1   1   2   1   1   1   1   1   1   0   1   1   1   1   1   0   1   2   1   1   2   0   0   2   2   1   1   2   1   0   1   2   1   1   1   1   2   2   1   2   2   2   0   2   1   0
 MK-5-10                1   1   1   1   2   1   1   2   1   0   2   0   1   1   0   1   1   1   1   1   1   0   1   1   1   2   1   2   1   1   1   1   1   1   1   1   1   2   2   1   1   0   1   1   1   0   1   0   1   1   0   1   2   0   1   1   0   1   1   2   1   1   2   2   2   0   2   2   0   1   1   1   2   0   2   1   1   1   0   1   1   1   1   0   1   1   0   2   2   1   2   2   0   2   1   1   0   1   1   2   1   0   1   2   2   0   2   0   1   1   1   1   2   0   0   0   2   2   0   1   1   2   1   2   0   0   1   0   2   2   2   0   1   0   0   1   2   0   1   0   2   1   1   0   1   1   1   1   2   1   1   2   0   0   0   1   2   2   1   1   1   0   1   0   1   1   1   1   1   0   2   2   1   2   2   0   1   2   2   1   0   2   2   0   0   2   1   2   1   1   2   2   1   2   2   2   0   2   1   0
 MK-5-11                0   1   1   1   2   2   1   2   1   0   2   0   1   1   0   2   1   1   1   1   1   0   1   1   1   1   1   1   1   1   1   0   1   1   1   1   1   2   2   1   1   0   1   1   1   1   1   0   1   1   0   1   2   1   1   1   0   1   1   1   1   1   1   2   2   1   2   2   1   2   2   1   2   0   2   1   1   0   0   1   0   1   1   0   1   2   0   2   2   1   2   2   0   2   1   2   0   1   1   2   1   0   1   2   2   0   2   0   1   1   1   1   2   0   0   0   2   2   0   1   1   2   1   0   0   0   1   0   1   1   2   0   1   0   0   1   2   1   1   0   2   0   1   0   1   1   1   1   2   1   1   2   0   0   1   1   2   2   1   1   1   0   1   0   1   1   1   1   2   2   2   2   1   2   2   0   1   2   2   2   0   2   1   0   0   2   1   2   1   1   2   2   2   2   2   1   0   2   0   0
 MK-5-12                0   1   1   1   2   2   1   2   1   0   2   0   1   1   0   2   1   2   1   2   1   1   1   1   1   1   0   1   1   1   1   0   1   1   1   1   1   2   2   1   1   0   1   2   1   1   2   0   1   1   0   1   2   1   1   1   0   1   1   1   0   1   1   1   2   1   2   2   1   2   2   1   2   0   2   1   1   0   0   1   0   0   1   0   1   1   0   2   1   1   1   2   0   2   1   2   0   1   1   2   1   1   1   2   1   0   2   0   1   1   1   1   2   0   1   0   1   2   1   1   2   2   2   0   0   0   1   0   1   0   1   0   1   0   0   1   2   1   1   0   2   0   1   0   2   1   1   1   2   1   1   2   0   0   1   1   2   1   1   1   1   1   2   1   1   1   1   1   2   2   2   2   1   2   2   1   2   2   2   1   1   2   1   0   0   2   1   2   1   2   2   1   1   2   2   1   0   1   0   0
 MK-5-13                0   1   1   1   2   2   1   2   1   0   1   0   2   1   2   2   1   2   1   2   2   1   1   1   1   1   0   0   1   1   1   0   0   2   1   1   1   2   2   2   1   1   1   2   1   1   2   0   2   1   0   1   2   1   1   0   0   0   1   1   0   0   1   0   2   1   2   2   1   2   2   1   2   0   2   1   1   1   0   1   0   0   1   0   1   0   0   2   1   1   2   1   0   2   1   2   0   0   1   2   1   1   2   2   1   0   2   1   1   1   1   1   0   0   1   0   1   2   0   0   2   2   2   0   0   0   1   0   1   0   1   0   1   0   0   1   2   1   1   0   2   0   2   0   2   1   1   1   1   1   1   2   0   0   1   1   1   2   1   1   1   1   2   1   0   1   1   1   2   2   2   2   1   1   1   1   2   2   2   1   1   2   1   0   0   2   0   2   2   2   2   0   1   2   1   1   0   1   0   0
 MK-5-14                0   1   1   1   1   2   1   2   1   0   1   0   2   0   2   2   1   2   1   1   2   1   1   0   0   1   0   0   1   2   1   0   0   2   0   0   1   2   2   2   2   1   1   2   1   1   2   0   2   1   1   0   2   1   1   0   0   0   2   1   1   0   0   1   2   1   2   2   1   2   2   1   2   0   2   1   0   1   0   1   1   0   0   0   1   0   0   2   1   1   2   1   1   1   1   2   0   1   1   2   1   0   2   2   1   0   2   1   1   1   1   1   1   0   1   0   2   2   0   0   1   1   2   0   0   0   1   0   1   0   1   1   1   0   0   1   1   1   1   0   1   1   2   0   2   0   1   1   1   1   1   1   0   0   1   0   1   2   2   1   1   0   2   1   0   2   1   1   2   2   1   2   1   1   1   1   2   1   2   2   2   2   1   1   0   2   0   2   2   1   2   2   1   2   1   1   0   2   0   0
 MK-5-15                0   1   1   0   1   2   1   1   0   0   0   0   2   0   2   2   1   2   1   1   2   1   1   0   0   1   0   0   0   2   1   0   0   2   0   0   1   2   2   2   2   1   0   2   1   1   2   0   2   1   1   0   2   1   1   0   0   1   2   1   1   0   1   0   2   1   2   2   1   2   2   1   1   0   1   1   0   2   0   1   0   0   0   0   1   0   0   1   0   1   1   1   1   1   0   1   0   1   1   2   1   0   2   1   0   1   2   0   2   0   1   1   1   0   1   0   1   2   0   0   1   1   2   0   1   0   1   1   1   0   0   1   0   1   0   2   1   2   1   0   1   1   2   0   2   1   0   1   1   1   1   1   0   0   1   0   1   2   2   1   1   0   2   1   1   2   1   1   2   2   1   2   0   1   1   1   2   1   2   2   1   2   1   1   0   2   0   2   1   1   2   2   1   1   1   2   0   1   1   0
 MK-5-16                0   1   1   0   2   2   1   1   0   1   0   0   2   0   2   2   1   2   1   1   2   1   2   0   1   1   0   0   0   1   1   0   0   2   0   0   1   2   2   2   2   0   0   2   1   1   2   0   2   1   1   0   2   1   1   0   0   1   2   1   2   0   1   0   2   1   2   2   1   2   2   1   2   0   1   1   1   2   0   1   0   0   1   0   1   0   0   1   0   1   1   1   2   1   0   1   1   1   1   2   1   0   1   1   0   1   2   0   2   0   2   1   1   0   1   1   1   1   0   0   1   1   2   0   1   0   1   2   1   0   0   1   0   1   0   2   1   1   1   0   1   1   2   0   2   1   0   1   1   1   1   0   2   0   1   0   1   2   2   2   1   0   2   1   1   2   1   1   2   2   1   1   1   1   2   0   2   0   2   2   1   1   1   1   0   2   0   2   2   1   1   2   1   0   0   2   0   1   1   0
 MK-6-1                 1   1   1   2   1   2   1   0   1   1   2   1   1   1   0   1   0   1   1   0   0   1   2   1   1   1   0   2   1   0   2   1   1   0   1   1   2   1   1   0   0   0   0   2   2   1   0   1   2   1   1   0   1   2   1   2   2   1   1   1   1   1   0   2   1   1   2   1   2   2   2   2   2   2   2   1   1   1   1   2   1   1   0   1   0   0   2   1   2   2   2   1   1   1   1   1   1   1   1   0   1   1   2   1   2   1   0   2   1   1   2   0   1   1   0   2   1   1   1   1   1   1   1   0   1   1   0   0   1   1   1   1   0   1   1   0   1   1   1   0   2   1   0   2   1   2   2   2   2   0   1   0   1   0   1   2   1   2   0   0   0   1   1   2   1   2   0   0   1   1   0   1   0   1   1   1   1   0   1   1   1   1   1   1   1   1   2   1   1   2   2   2   0   1   1   1   0   1   1   1
 MK-6-2                 1   1   0   2   1   2   2   1   1   1   2   1   1   2   0   1   1   1   1   0   0   1   2   1   2   1   0   2   1   1   2   1   1   0   1   2   1   1   1   0   0   0   0   2   2   1   0   1   2   1   1   0   1   2   0   2   2   0   1   1   1   1   1   2   2   0   2   1   2   2   2   2   1   2   2   1   1   0   1   2   0   1   0   1   0   0   2   0   2   2   2   1   1   1   1   1   1   1   1   0   1   1   1   1   2   1   0   2   1   1   2   1   1   1   0   2   1   1   1   1   1   1   1   0   1   2   0   0   1   1   1   1   2   1   1   0   1   1   1   0   1   1   0   2   1   2   2   1   2   0   2   0   1   0   1   1   1   2   1   0   0   1   1   2   1   1   0   0   1   2   1   1   0   1   2   2   1   0   1   1   1   1   2   1   1   0   1   1   1   2   2   2   0   1   1   1   1   1   1   1
 MK-6-3                 1   1   1   1   1   2   2   1   1   1   2   1   1   2   0   0   1   1   1   0   0   1   2   1   2   1   0   2   1   1   1   1   1   0   1   0   1   1   1   1   1   0   0   2   2   1   0   2   2   1   1   0   1   2   0   2   2   0   1   0   1   0   1   2   2   0   2   1   1   2   2   2   1   2   2   1   1   0   1   2   0   1   0   1   0   0   2   0   1   2   2   1   1   1   1   1   1   0   1   1   1   1   1   1   2   1   0   2   1   1   2   1   1   1   0   2   1   1   1   1   1   1   1   0   1   2   0   0   1   1   1   1   1   1   1   0   0   1   0   0   1   1   0   2   1   2   2   1   2   1   2   1   1   0   1   1   1   2   2   0   0   1   1   2   1   1   0   0   2   2   1   1   0   2   0   2   1   0   1   1   1   1   2   1   1   0   1   0   2   2   2   2   0   1   1   2   0   1   2   1
 MK-6-4                 1   1   1   1   1   2   2   1   2   1   2   1   1   1   0   0   1   2   1   0   0   1   2   0   2   1   0   2   1   1   1   1   1   0   1   1   1   1   1   1   1   1   1   2   2   1   0   1   2   1   1   0   1   1   0   1   1   0   1   0   1   0   1   2   2   0   2   1   1   2   2   1   2   2   2   2   1   0   1   2   0   1   0   0   0   1   2   0   1   2   2   1   1   1   1   1   1   0   1   2   1   1   1   1   2   1   0   1   2   1   2   1   1   1   0   2   1   1   1   0   1   1   1   0   1   2   0   0   1   1   1   1   1   1   0   0   0   1   0   0   1   1   0   2   1   1   2   1   1   0   2   1   1   1   1   1   1   2   0   0   2   1   1   2   1   1   0   1   2   1   1   1   0   2   0   2   1   0   1   1   1   1   2   1   1   0   0   0   2   2   2   1   0   1   2   2   0   1   2   1
 MK-6-5                 1   1   1   1   1   2   2   1   2   1   1   1   1   1   0   0   1   1   1   0   0   0   2   1   2   2   0   2   1   1   2   2   1   0   1   1   1   1   1   1   1   1   1   1   2   1   0   1   2   0   1   0   1   1   0   1   2   0   0   0   1   0   1   2   2   1   2   1   1   2   2   1   1   2   2   2   1   0   1   2   0   1   1   0   0   1   2   0   2   2   2   1   1   2   1   1   1   0   2   1   1   0   1   1   2   1   0   1   2   1   2   1   1   2   0   2   1   1   2   0   0   1   1   0   1   2   0   1   1   2   1   1   1   1   0   1   0   1   0   0   1   0   0   2   1   1   0   0   1   2   2   1   1   2   1   1   1   2   0   0   1   1   0   1   2   1   0   1   2   1   1   1   0   2   1   2   1   0   1   0   1   1   2   1   1   0   0   0   1   2   2   1   0   1   2   2   0   1   2   1
 MK-6-6                 1   2   1   2   1   2   2   2   2   1   1   1   1   1   0   0   1   1   1   0   0   0   2   1   2   2   0   2   1   0   2   1   1   0   1   1   1   1   2   2   1   1   1   1   1   1   0   1   2   0   1   1   0   1   0   1   2   0   0   2   1   0   1   2   2   1   1   1   1   2   1   1   1   2   1   2   0   1   1   2   0   1   0   1   1   0   2   0   2   1   2   1   2   2   1   1   1   0   2   1   0   0   2   0   2   1   0   1   2   0   2   1   1   2   0   2   1   1   2   1   0   1   1   0   1   2   0   1   1   2   1   1   0   1   0   1   0   1   0   0   1   0   0   2   1   1   0   0   1   2   2   0   1   2   1   0   1   1   0   0   1   1   0   1   1   2   0   2   2   1   1   1   0   2   1   1   1   0   1   0   1   1   2   1   2   1   0   0   1   2   2   1   0   1   2   2   0   0   2   1
 MK-6-7                 1   2   1   1   1   2   2   2   2   1   0   1   1   1   0   1   1   2   2   1   0   0   2   1   2   2   0   1   1   1   2   1   0   0   1   1   1   1   2   2   1   1   1   1   1   1   2   1   2   0   1   1   0   2   0   1   2   2   0   1   1   2   1   2   2   0   1   1   1   1   1   1   1   2   1   2   1   1   1   2   0   1   0   1   1   1   2   0   2   1   2   1   2   2   0   0   1   0   1   0   1   0   2   0   2   1   0   2   2   2   2   1   1   2   0   2   1   1   2   1   0   1   2   0   1   1   1   2   1   2   1   1   0   1   0   1   0   1   0   0   1   1   0   2   1   1   0   1   1   2   2   0   1   1   1   0   1   1   0   1   1   1   0   1   1   2   0   2   2   1   0   1   0   2   1   1   1   0   1   1   1   1   2   1   2   1   0   0   1   2   2   1   1   1   2   2   0   0   2   1
 MK-6-8                 1   2   2   1   1   2   2   2   2   1   0   1   1   1   0   1   1   2   2   1   0   1   2   1   2   2   0   1   0   1   2   1   0   0   1   1   1   1   2   2   1   1   1   1   1   1   2   1   2   0   1   1   0   2   0   1   2   2   0   1   1   2   1   2   2   0   1   2   1   1   1   1   1   2   1   1   1   0   0   2   0   1   1   1   0   1   1   0   2   1   2   1   2   2   0   0   1   0   1   0   1   0   2   0   2   1   0   2   1   2   2   1   1   2   0   1   1   1   2   1   0   1   2   0   1   1   1   2   2   2   1   0   0   1   0   1   0   1   0   1   1   1   1   2   1   1   0   1   1   1   1   1   1   0   1   0   1   1   1   1   1   1   1   1   1   2   0   2   2   1   1   1   1   1   1   1   2   0   1   1   1   1   2   2   1   1   0   0   1   2   2   1   1   1   2   2   0   0   2   1
 MK-6-9                 0   2   1   1   2   2   2   2   2   0   1   1   1   1   0   0   1   2   2   2   2   1   2   1   1   2   0   1   0   1   2   1   0   0   1   1   1   1   2   2   1   1   1   0   1   1   1   0   2   1   1   1   0   2   0   1   2   2   0   1   1   1   1   2   2   0   1   2   1   1   1   1   1   2   1   1   1   0   0   2   0   1   1   1   2   1   1   0   2   1   1   1   2   2   0   0   1   0   1   1   1   0   2   0   2   2   0   2   1   2   2   1   1   2   1   1   1   1   2   1   0   1   2   1   2   1   1   2   2   2   1   0   0   1   0   1   0   2   0   2   1   1   1   2   1   2   0   1   1   1   2   0   1   0   1   0   0   0   1   1   1   1   1   1   0   2   0   2   2   1   0   1   1   1   1   1   2   1   1   1   1   0   2   2   1   1   0   1   1   2   2   1   1   1   2   1   0   0   1   1
 MK-6-10                0   2   1   1   2   1   2   2   1   1   1   0   1   1   0   0   1   2   2   2   2   2   2   1   1   2   0   1   0   1   1   1   0   0   1   1   0   1   2   2   1   1   1   0   1   1   1   1   1   1   1   0   1   1   0   1   2   2   0   1   1   1   1   2   1   0   1   2   1   1   1   1   0   2   1   1   1   1   0   2   0   1   1   1   2   1   1   0   2   1   1   1   2   2   0   0   1   0   1   1   1   0   2   0   2   2   0   2   2   1   2   1   1   2   0   1   1   1   1   1   0   1   2   1   2   0   1   2   2   2   1   0   0   1   0   2   0   2   1   2   1   1   1   1   1   2   0   1   1   1   0   0   1   0   1   0   0   0   1   1   1   1   1   1   0   2   0   2   2   1   0   0   1   1   1   1   2   1   1   1   1   0   2   1   1   1   0   1   1   2   2   0   1   1   1   1   0   0   1   1
 MK-6-11                0   2   1   1   2   1   2   1   2   1   1   0   1   1   0   0   1   2   2   2   2   2   2   1   1   2   0   1   0   1   1   1   0   0   1   1   0   1   1   2   1   1   1   1   1   1   1   1   1   0   1   0   1   1   0   0   1   2   1   1   1   2   1   2   2   0   2   2   0   1   1   0   0   2   0   1   1   1   0   2   0   1   1   1   1   1   1   0   2   0   1   0   2   2   0   0   1   0   1   1   2   0   2   0   1   2   0   2   1   1   2   1   1   2   1   1   0   1   1   1   0   1   2   1   2   0   1   2   2   1   2   0   0   1   0   2   0   2   1   2   1   1   0   1   1   2   0   1   1   1   1   0   0   0   1   0   0   1   1   1   1   1   2   1   0   2   0   2   1   1   0   0   1   1   0   1   2   1   1   1   1   0   2   1   0   1   0   1   1   2   2   0   1   1   1   0   0   0   1   0
 MK-6-12                0   2   1   1   2   1   1   1   2   1   1   2   1   1   0   0   1   1   2   2   2   2   2   1   2   2   0   0   0   1   1   1   0   0   1   1   0   1   0   1   1   1   1   1   1   1   1   1   1   0   1   0   1   1   0   0   1   2   1   1   1   2   1   1   2   0   2   2   0   1   1   0   1   1   0   1   1   1   0   2   0   1   0   1   2   1   1   0   2   1   1   0   2   2   0   0   1   1   1   1   2   0   2   0   1   2   0   2   1   1   2   1   1   2   1   1   0   2   1   1   0   0   2   1   1   0   1   2   2   1   2   0   1   1   0   2   0   1   1   2   2   1   1   1   1   2   0   1   1   1   1   0   0   0   1   0   0   1   1   1   1   1   1   1   0   1   0   2   1   1   0   0   1   1   0   1   1   1   1   1   2   0   2   1   1   1   0   1   1   2   2   0   1   1   1   0   0   0   1   0
 MK-6-13                0   2   1   1   1   1   1   1   2   1   1   2   1   1   0   0   1   1   2   2   1   2   2   1   2   2   0   1   1   1   1   1   0   0   1   1   0   1   0   1   1   1   1   1   1   1   1   0   2   0   1   0   1   1   0   1   1   2   1   1   1   2   2   1   2   0   1   2   0   1   1   0   1   1   0   2   1   2   0   2   0   1   1   1   2   1   1   1   2   1   2   1   1   2   0   0   1   1   2   1   2   0   1   0   1   1   0   2   1   1   1   1   1   2   1   1   0   2   1   1   0   1   2   1   1   0   1   2   2   2   2   0   1   1   0   2   0   1   1   2   2   1   1   1   1   2   0   1   1   1   1   0   1   0   1   0   0   0   0   1   1   1   1   0   0   1   0   2   1   1   0   0   0   1   0   0   1   1   1   1   2   1   2   2   0   1   0   1   1   2   2   0   1   1   1   0   0   1   1   0
 MK-6-14                0   2   1   1   1   1   1   1   2   0   1   1   1   1   0   0   1   1   2   2   1   2   2   1   2   2   0   1   1   1   1   1   0   0   1   1   0   0   1   2   1   1   1   1   1   1   1   1   2   0   1   0   1   1   0   1   1   2   1   1   1   2   2   0   2   0   1   2   0   1   1   1   1   1   0   2   1   1   1   2   0   2   1   2   2   1   2   1   1   1   2   1   1   2   0   0   1   1   2   1   2   0   1   0   0   1   0   2   1   1   1   1   1   1   2   2   0   2   1   1   0   1   2   1   1   0   1   1   2   2   2   1   1   1   0   2   0   1   0   1   1   1   1   2   1   1   0   1   1   1   1   0   1   1   1   0   1   0   0   1   1   1   1   0   1   1   0   2   0   1   1   0   0   1   0   1   1   1   1   1   2   1   2   2   0   1   0   1   1   1   2   0   1   1   1   1   0   1   0   1
 MK-6-15                0   2   1   2   0   1   1   1   2   0   1   1   2   1   0   1   1   1   2   2   1   2   2   1   1   2   1   1   1   1   1   1   0   1   1   1   0   0   0   2   1   1   1   2   1   1   1   1   2   0   1   0   1   1   0   2   0   2   1   1   0   1   2   0   2   0   1   2   0   1   1   1   1   1   0   2   0   1   1   2   0   2   2   2   2   1   1   1   2   1   2   1   1   2   0   0   1   2   2   1   2   1   1   0   0   1   0   2   1   1   1   2   1   1   2   2   1   1   0   1   1   1   2   1   1   1   1   1   2   2   2   1   1   0   0   2   0   0   2   1   1   1   1   2   0   1   0   1   1   1   0   0   1   1   1   1   1   0   0   1   1   1   1   0   0   1   0   2   0   2   1   0   0   1   0   1   1   1   1   1   2   2   2   2   0   1   0   1   1   1   2   0   1   1   2   0   0   0   0   1
 MK-6-16                1   2   1   2   0   1   2   1   2   0   1   1   2   1   0   1   1   1   1   2   1   2   2   1   1   2   1   1   1   2   1   0   0   1   1   1   0   1   0   2   2   1   1   2   1   1   1   1   2   0   1   0   0   1   0   1   0   2   1   1   0   1   1   0   1   0   1   2   1   1   1   1   1   1   0   1   1   1   2   1   0   2   2   2   2   1   2   1   2   1   2   1   0   2   0   0   1   2   2   1   2   1   1   0   0   1   0   1   1   1   1   2   1   1   2   2   1   0   0   1   1   1   2   1   1   1   1   1   2   2   2   0   0   1   0   2   0   0   2   1   1   1   1   2   1   0   1   1   1   1   1   0   1   1   1   1   1   0   0   1   1   0   0   0   0   1   0   2   0   2   1   0   0   1   0   1   1   1   1   1   2   2   1   2   0   0   0   1   1   2   2   0   1   1   1   0   0   0   0   1
 
!****************************************** Phenotypic Data **********************************************************
!-100.0 is resevred for missing phenotype
SimulatedTrait1        10.5583   10.8588    9.9124    9.8482    8.7744   11.0227   10.5944   11.3030    9.5814    9.1127    8.0245   10.5658   10.2343    9.6823   10.1136   10.1251   10.4582   10.4288    9.5377   11.8347    8.7569    8.1991    8.6151   11.2870   10.5660    9.2397   10.0351    9.6454   10.1335    9.5353    9.2673    9.2217    9.8514    8.6340   10.2975   11.5978   10.4982   10.4915   10.2597    7.5274    7.7583   11.1407    9.3958    9.7428   10.2827   10.8870   11.5122    9.3943    9.9828    8.8864   10.5614    9.7934    9.9919   10.0244   10.2331    9.1660   11.3743    9.9784   10.5307    8.8957   10.6240   10.0602   10.6942   11.2058   11.9333   10.9234    8.8855   10.0137    9.8468   10.0439   10.7376   10.4618   10.7295    9.1523   10.8967   10.2135   10.7417   10.3679    9.3873    9.8819   10.6156    8.3081    8.1299    7.4781   10.4925    9.3023    9.3231    9.0322   11.2925    9.7516    8.7806    8.4267    9.9552    8.5279    9.8175   10.0306   10.4655   10.5472   11.4180   11.3499   11.5526    8.6310   11.0719    9.1794   11.4228   10.8822    9.6354   11.0793    9.6902   11.4856   11.0123   10.2750   10.4935   10.2487   10.0799    8.7428   10.9520   11.4830    9.2250   10.5895    8.9095   10.9631   10.6490    9.4284   10.2378    9.9834   10.7179    9.7927   10.9746   10.1493   10.6235   10.5636    9.5886    9.5086   11.1556    9.9793    9.5301    9.3348   12.1968   10.0437   10.0161    8.1752   10.2544   10.7585   10.4451    9.4147    9.8957    9.0752    9.4885    9.0933    9.7450   10.5968    8.8281   10.9493    9.2308    9.9262   11.6236    9.3896   10.8899   10.9403   10.2013    9.5211    9.3336   11.3068   10.2060   11.1103    8.8097   11.4034    8.4847   12.2902    9.7114   10.5159    9.6225    8.4133    9.9640    9.9627    9.2312    9.1266   10.0953   11.3163   10.1822    9.6149    8.8630    9.3640    7.6201   10.0710    9.6518    9.6599   10.6959    9.8306    9.6692    9.6460    9.0697    9.7426    9.8146    8.4878   10.3179   10.3609   10.3259   11.5302
 
