# Supplementary material for: Inclusive Composite Interval Mapping of QTL by Environment Interactions in Biparental Populations
Source: PLoS One. 2015 Jul 10;10(7):e0132414. doi: 10.1371/journal.pone.0132414 (PMC4498613; doi:10.1371/journal.pone.0132414)
Supplement: S2 File — (ZIP) [file pone.0132414.s002.zip › F2 population/e=1/run_00137.met]

!**********************Note: lines staring with "!" are remarks and will be ignored in the program********************
!*********************************General Information**********************************
!Assuming F1 = P1 x P2, populations available in QTL IciMapping are: 
!  1, P1BC1F1 = P1 x F1, the first backcrossing where P1 is used as the recurrent parent;
!  2, P2BC1F1 = P2 x F1, the first backcrossing where P2 is used as the recurrent parent;
!  3, F1DH, F1-derived doubled haploids; 
!  4, RIL or F1RIL, recombination inbred lines through the repeated selfing of F1;
!  5, P1BC1RIL, recombination inbred lines through the repeated selfing of P1BC1F1;
!  6, P2BC1RIL, recombination inbred lines through the repeated selfing of P2BC1F1;
!  7, F2, the selfing generation of F1;
!  8, F3, the selfing generation of F2;
!  9, P1BC2F1, the second backcrossing where P1 is used as the recurrent parent; 
! 10, P2BC2F1, the second backcrossing where P2 is used as the recurrent parent;
! 11, P1BC2RIL, recombination inred lines through the repeated selfing of P1BC2F1; 
! 12, P2BC2RIL, recombination inred lines through the repeated selfing of P2BC2F1; 
! 13, P1BC1F2, the selfing generation of P1BC1F1; 
! 14, P2BC1F2, the selfing generation of P2BC1F1; 
! 15, P1BC2F2, the selfing generation of P1BC2F1; 
! 16, P2BC2F2, the selfing generation of P2BC2F1; 
! 17, P1BC1DH, P1BC1F1-derived doubled haploids; 
! 18, P2BC1DH, P2BC1F1-derived doubled haploids; 
! 19, P1BC2DH, P1BC2F1-derived doubled haploids; 
! 20, P2BC2DH, P2BC2F1-derived doubled haploids; 
   7      !Mapping Population (see remarks above)
   2      !Mapping Function (1 for Kosambi; 2 for Haldane; 3 for Morgan)
   2      !Marker Space Type (1 for intervals; 2 for positions)
   1      !Marker Space Unit(1 for centiMorgans; 2 for Morgan)
   6      !Number of Chromosomes (or Linkage Groups)
 200      !Size of the mapping population
   1      !Number of environments
 
!***************************************** Chromosomes and Linkage Maps **********************************************
!Chromosome                 NumMarkers
-CH1                        16
-CH2                        16
-CH3                        16
-CH4                        16
-CH5                        16
-CH6                        16
!Linkage map (Marker name followed by position or the interval length)
 MK-1-1                1     0.000
 MK-1-2                1    10.000
 MK-1-3                1    20.000
 MK-1-4                1    30.000
 MK-1-5                1    40.000
 MK-1-6                1    50.000
 MK-1-7                1    60.000
 MK-1-8                1    70.000
 MK-1-9                1    80.000
 MK-1-10               1    90.000
 MK-1-11               1   100.000
 MK-1-12               1   110.000
 MK-1-13               1   120.000
 MK-1-14               1   130.000
 MK-1-15               1   140.000
 MK-1-16               1   150.000
 MK-2-1                2     0.000
 MK-2-2                2    10.000
 MK-2-3                2    20.000
 MK-2-4                2    30.000
 MK-2-5                2    40.000
 MK-2-6                2    50.000
 MK-2-7                2    60.000
 MK-2-8                2    70.000
 MK-2-9                2    80.000
 MK-2-10               2    90.000
 MK-2-11               2   100.000
 MK-2-12               2   110.000
 MK-2-13               2   120.000
 MK-2-14               2   130.000
 MK-2-15               2   140.000
 MK-2-16               2   150.000
 MK-3-1                3     0.000
 MK-3-2                3    10.000
 MK-3-3                3    20.000
 MK-3-4                3    30.000
 MK-3-5                3    40.000
 MK-3-6                3    50.000
 MK-3-7                3    60.000
 MK-3-8                3    70.000
 MK-3-9                3    80.000
 MK-3-10               3    90.000
 MK-3-11               3   100.000
 MK-3-12               3   110.000
 MK-3-13               3   120.000
 MK-3-14               3   130.000
 MK-3-15               3   140.000
 MK-3-16               3   150.000
 MK-4-1                4     0.000
 MK-4-2                4    10.000
 MK-4-3                4    20.000
 MK-4-4                4    30.000
 MK-4-5                4    40.000
 MK-4-6                4    50.000
 MK-4-7                4    60.000
 MK-4-8                4    70.000
 MK-4-9                4    80.000
 MK-4-10               4    90.000
 MK-4-11               4   100.000
 MK-4-12               4   110.000
 MK-4-13               4   120.000
 MK-4-14               4   130.000
 MK-4-15               4   140.000
 MK-4-16               4   150.000
 MK-5-1                5     0.000
 MK-5-2                5    10.000
 MK-5-3                5    20.000
 MK-5-4                5    30.000
 MK-5-5                5    40.000
 MK-5-6                5    50.000
 MK-5-7                5    60.000
 MK-5-8                5    70.000
 MK-5-9                5    80.000
 MK-5-10               5    90.000
 MK-5-11               5   100.000
 MK-5-12               5   110.000
 MK-5-13               5   120.000
 MK-5-14               5   130.000
 MK-5-15               5   140.000
 MK-5-16               5   150.000
 MK-6-1                6     0.000
 MK-6-2                6    10.000
 MK-6-3                6    20.000
 MK-6-4                6    30.000
 MK-6-5                6    40.000
 MK-6-6                6    50.000
 MK-6-7                6    60.000
 MK-6-8                6    70.000
 MK-6-9                6    80.000
 MK-6-10               6    90.000
 MK-6-11               6   100.000
 MK-6-12               6   110.000
 MK-6-13               6   120.000
 MK-6-14               6   130.000
 MK-6-15               6   140.000
 MK-6-16               6   150.000
!*********************************** Marker Types ********************************************************************
!Co-dominant marker: When heterozygote F1 is present, P1 is coded as 2, F1 is coded as 1, and P2 is coded as 0; Otherwise, P1 is coded as 2, and P2 is coded as 0. 
!Dominant marker: When heterozygote F1 is present, P1 and F1 are coded as 12, and P2 is coded as 0; Otherwise, P1 is coded as 2, and P2 is coded as 0.  
!Recessive markers: When heterozygote F1 is present, P1 is coded as 2, and F1 and P2 are coded as 10; Otherwise, P1 is coded as 2, and P2 is coded as 0. 
!Missing marker is coded as -1. 
 MK-1-1                 1   1   1   2   2   1   1   2   0   0   1   2   1   1   0   0   1   1   1   1   1   0   0   2   2   1   2   2   1   1   0   0   1   0   1   1   1   1   1   0   2   1   0   0   2   2   1   0   1   1   0   0   1   2   2   1   1   1   1   2   2   1   2   1   0   1   0   2   1   2   1   1   2   2   1   1   0   1   1   0   1   0   2   1   2   0   0   1   0   1   1   1   1   1   1   2   2   2   1   2   1   1   0   1   1   1   1   2   0   0   2   1   1   1   2   0   1   1   1   0   1   2   1   2   1   2   2   2   0   0   1   2   2   1   1   2   2   2   0   1   1   1   0   1   1   0   1   0   0   2   1   1   2   1   1   2   1   1   0   2   0   2   2   1   1   2   1   0   0   1   1   1   1   2   0   2   1   0   0   2   1   1   0   1   1   1   2   0   2   0   1   2   1   1   0   2   0   0   0   1
 MK-1-2                 1   1   0   0   1   1   1   2   0   0   1   2   1   1   0   0   1   1   1   1   1   0   0   1   2   2   2   2   1   1   0   0   1   0   1   1   1   1   1   0   2   1   0   1   1   2   1   0   0   1   0   0   1   2   2   1   2   0   1   2   2   1   2   0   0   0   0   2   1   2   1   1   1   2   2   1   0   1   1   0   2   0   2   0   2   1   0   1   0   1   1   1   1   1   0   2   2   2   2   2   1   1   0   2   1   1   1   2   1   0   2   1   0   1   2   0   1   0   1   1   1   2   2   1   1   1   1   2   0   1   1   2   2   1   1   2   2   2   1   0   1   1   0   1   0   1   1   0   0   2   1   1   1   1   1   2   1   1   0   1   0   2   2   1   1   2   1   0   0   1   1   1   1   2   0   2   1   0   0   2   2   2   0   1   2   1   2   0   2   0   1   2   1   1   0   1   0   1   1   1
 MK-1-3                 1   1   0   1   2   1   1   2   0   2   1   2   1   1   0   0   1   0   1   1   1   0   0   1   1   2   2   2   1   1   0   0   1   0   1   1   1   0   0   0   2   1   0   1   1   2   1   0   0   1   0   0   1   1   2   1   2   0   2   2   2   1   2   0   0   2   0   2   1   2   1   1   1   2   2   1   0   1   1   0   2   1   1   0   2   1   1   1   0   1   1   1   1   0   0   2   2   2   0   2   1   1   0   2   1   1   1   2   1   0   1   2   0   1   1   0   1   1   1   1   1   2   2   1   1   1   1   2   1   1   1   0   2   1   1   2   2   2   2   0   1   1   2   2   0   1   0   0   0   2   1   1   1   1   1   2   1   1   0   1   0   2   1   1   1   2   1   0   0   1   1   2   1   2   0   1   1   0   0   2   1   2   0   1   2   2   2   0   2   0   1   2   1   1   0   1   0   1   0   2
 MK-1-4                 1   0   0   1   1   1   1   2   1   1   1   2   1   2   0   1   1   1   1   1   1   0   0   1   1   2   2   2   1   1   0   0   1   0   2   1   1   0   0   0   2   1   0   1   1   2   1   1   0   1   0   0   1   1   2   1   2   0   2   1   2   2   2   0   0   2   1   2   1   2   0   1   1   2   2   2   0   1   1   0   2   1   1   0   2   1   2   1   1   1   1   1   1   0   1   1   2   2   0   2   1   0   0   1   1   1   1   2   1   0   1   2   0   1   1   0   1   1   1   1   1   1   1   1   1   1   1   2   1   1   1   0   2   2   1   2   2   2   2   0   0   1   2   2   0   1   0   0   0   2   1   1   2   1   1   2   1   1   0   1   0   2   1   1   1   2   1   0   0   1   1   2   1   2   0   1   1   0   0   2   1   2   0   1   2   2   2   0   2   1   1   2   1   1   0   1   0   1   1   2
 MK-1-5                 0   0   0   1   1   2   1   1   1   1   2   2   1   2   0   1   0   1   0   1   1   1   1   1   1   2   2   1   1   1   0   0   2   0   1   1   1   0   0   0   2   1   1   1   2   2   2   1   0   1   0   0   1   1   2   1   2   0   2   1   2   2   1   0   0   2   2   2   1   2   0   1   0   2   1   2   0   1   1   0   2   1   1   0   1   1   1   1   1   2   1   1   1   0   1   1   1   2   0   2   1   0   1   1   0   1   1   2   1   0   1   1   1   1   1   1   2   1   1   1   0   1   1   1   0   1   1   2   1   0   1   1   1   2   0   2   2   2   2   0   0   2   2   2   0   1   0   0   0   2   0   1   2   1   1   1   1   1   1   1   0   1   1   1   0   2   1   0   0   1   1   2   0   2   0   1   1   1   0   2   1   2   0   2   2   2   2   0   2   1   1   2   1   1   0   1   0   1   2   2
 MK-1-6                 0   0   0   1   1   2   1   1   1   1   2   2   1   2   0   1   0   1   0   1   0   1   1   1   1   2   2   2   1   1   0   1   2   2   1   1   1   1   1   0   2   1   0   1   2   2   2   1   0   2   0   0   1   2   2   1   2   0   2   2   2   2   1   0   0   1   2   2   1   2   1   1   0   2   1   2   1   1   1   0   2   1   1   0   1   1   1   1   1   2   1   1   1   0   1   1   1   1   0   2   1   0   1   1   0   1   0   2   1   0   1   1   0   1   0   1   2   1   1   1   0   0   1   1   0   1   1   2   1   0   0   1   1   2   0   2   2   2   2   0   0   2   2   1   0   1   0   2   0   2   1   1   2   2   1   1   1   1   1   1   0   1   1   1   0   2   2   0   0   1   1   2   0   2   1   1   1   1   0   2   1   2   0   1   2   2   2   0   2   1   1   2   0   1   0   1   0   1   2   2
 MK-1-7                 0   0   0   1   1   2   1   1   1   1   2   2   2   2   0   1   0   1   0   1   0   0   1   1   1   2   2   2   1   1   0   1   2   2   1   1   1   1   1   0   2   1   0   2   2   2   2   1   0   2   0   0   1   2   2   2   2   0   2   1   2   2   0   0   0   1   2   2   1   2   1   1   0   2   2   2   1   2   1   1   2   1   1   0   2   1   1   1   1   2   1   1   1   0   1   1   1   1   0   2   1   0   2   1   0   1   0   2   0   0   1   1   0   1   0   1   2   2   0   1   0   1   1   0   0   1   1   2   1   0   1   1   1   2   0   1   2   1   2   0   0   2   2   1   0   1   0   2   0   2   1   1   2   2   1   1   1   1   1   1   0   1   1   1   0   2   2   0   0   1   1   2   0   1   1   1   1   2   0   2   2   2   1   1   2   1   2   0   2   1   1   2   1   1   0   0   0   0   2   2
 MK-1-8                 1   0   0   1   1   2   2   1   1   1   2   1   1   2   0   1   0   1   0   2   0   0   1   1   1   2   2   2   0   1   0   0   2   2   1   1   2   1   1   0   1   1   0   2   2   2   2   1   0   1   0   0   1   1   2   2   2   0   2   1   1   2   0   0   0   1   2   2   2   2   1   1   0   2   2   2   1   2   1   1   2   1   1   1   2   0   1   1   1   2   1   2   1   0   1   0   1   1   1   2   1   0   2   1   0   1   0   1   0   0   1   2   0   1   0   1   2   2   0   0   0   1   1   0   0   1   2   2   1   0   1   1   1   2   0   1   2   1   1   0   0   1   1   1   0   2   0   2   1   2   1   1   2   2   2   1   1   1   1   2   1   2   1   1   1   2   2   0   0   1   1   2   0   1   1   1   1   2   0   2   2   2   1   1   2   2   2   0   2   1   2   2   1   1   0   0   0   0   2   2
 MK-1-9                 0   0   0   0   0   2   2   1   1   1   2   1   0   2   0   1   0   1   1   2   0   0   1   1   1   2   2   1   0   1   0   0   2   1   1   1   2   1   1   0   1   0   0   2   1   2   2   1   0   1   0   0   1   1   2   2   0   0   1   1   1   2   1   0   0   0   2   2   2   2   2   1   1   2   2   2   1   1   1   1   2   1   1   1   2   0   1   1   1   2   1   1   1   0   1   0   0   1   1   2   0   0   1   1   0   1   0   1   0   0   1   2   1   1   0   1   2   1   0   0   0   1   1   0   0   1   2   2   1   0   0   0   0   2   0   1   2   2   1   0   0   1   1   1   0   2   0   2   1   2   1   1   2   2   2   1   1   1   1   1   1   2   1   1   1   2   2   0   0   1   1   2   1   0   1   1   1   2   1   2   1   2   1   1   2   2   2   0   2   1   1   1   1   1   0   1   0   1   1   2
 MK-1-10                0   0   1   1   0   0   2   1   1   1   2   1   0   2   0   1   1   1   1   2   0   0   1   1   1   2   2   1   0   1   0   0   0   1   1   1   2   1   1   0   1   0   1   1   1   2   2   0   0   1   1   0   0   2   2   2   1   0   1   1   1   2   1   0   0   0   2   2   2   2   2   1   1   2   2   1   1   1   1   1   2   1   1   1   1   0   1   1   1   2   1   0   1   0   1   0   0   1   1   2   0   1   1   2   0   0   0   0   0   0   2   2   1   1   0   1   2   1   0   1   0   1   1   0   0   1   2   2   1   0   0   0   0   0   0   1   2   2   1   0   0   1   0   2   0   1   0   2   1   2   1   1   2   2   2   2   1   0   1   1   1   2   1   1   1   2   2   0   0   1   1   2   1   0   1   1   1   2   1   2   2   2   2   1   2   2   2   1   1   1   1   1   2   1   0   1   0   1   1   2
 MK-1-11                1   0   1   1   0   0   1   1   1   1   2   1   0   2   0   1   1   1   2   2   0   1   1   1   1   1   2   1   0   1   0   1   0   1   1   1   2   1   1   0   1   2   1   1   1   2   2   0   0   1   0   0   0   2   2   1   1   1   1   1   1   2   1   0   1   0   0   2   2   2   2   1   1   2   2   1   1   1   1   1   1   1   1   1   1   0   1   1   1   2   1   0   1   0   0   0   0   1   1   2   0   1   1   2   0   1   0   0   0   0   2   2   1   1   1   1   2   1   0   1   0   1   2   0   0   1   2   2   1   0   0   0   0   0   0   1   2   1   1   0   0   1   0   2   0   1   0   2   1   2   1   1   2   2   2   2   1   0   2   1   1   2   1   1   1   2   2   0   0   0   1   2   1   1   0   0   1   2   1   2   2   2   2   0   2   2   2   1   0   1   1   1   2   1   0   1   0   1   1   2
 MK-1-12                1   0   1   1   0   1   1   1   1   1   2   1   0   2   0   1   1   1   2   2   0   1   1   1   1   0   1   1   0   1   0   1   0   1   1   1   1   1   1   0   1   2   1   1   1   2   2   0   0   2   0   0   0   2   2   1   1   1   0   1   1   2   1   0   1   0   0   2   2   2   2   1   1   2   2   1   0   1   2   1   1   1   1   1   0   0   1   2   1   1   1   0   1   0   0   1   0   1   1   2   0   1   1   2   0   1   0   1   0   1   2   2   1   1   1   1   2   2   1   1   0   1   2   0   0   1   2   2   1   0   0   0   0   0   0   0   1   1   1   0   0   1   1   1   0   0   0   2   1   2   1   2   2   1   2   1   1   0   2   0   1   2   1   1   1   2   1   0   1   0   1   2   1   1   0   0   1   2   1   2   2   2   2   1   2   2   2   1   0   1   1   1   2   1   0   2   0   1   1   2
 MK-1-13                1   0   1   1   0   1   1   1   0   1   2   1   0   2   0   1   1   1   2   2   0   0   1   0   1   1   1   1   0   2   0   1   1   1   1   1   1   1   1   0   1   2   1   0   2   2   2   0   0   2   0   0   1   1   2   1   1   0   0   1   1   2   1   1   1   1   0   2   2   2   2   1   1   2   1   1   0   1   2   1   1   1   1   1   0   1   1   2   1   1   1   0   1   0   0   1   0   2   1   2   0   1   1   2   1   1   1   1   1   1   2   2   1   2   1   1   2   2   2   1   0   1   2   0   2   1   2   2   1   0   0   0   0   0   0   0   1   1   1   0   0   1   1   1   0   0   0   2   1   2   1   2   2   2   2   1   1   0   2   1   1   2   1   1   1   2   1   0   1   0   1   2   1   1   0   0   1   2   1   2   2   2   2   1   2   2   2   2   0   1   1   1   2   1   0   2   1   1   1   1
 MK-1-14                0   0   0   0   1   1   1   2   0   1   2   2   0   2   0   1   1   1   2   2   0   0   1   0   1   1   1   1   0   2   0   1   1   1   1   1   2   1   1   0   1   2   1   0   2   1   1   0   0   2   0   0   1   1   2   1   1   0   0   1   1   2   1   1   1   2   0   1   2   2   2   1   1   2   1   0   0   1   2   1   1   1   1   1   0   1   1   1   1   1   1   0   1   0   0   1   1   1   1   2   1   1   1   2   2   1   2   1   1   1   2   2   1   1   1   2   2   2   2   1   0   1   2   0   2   2   2   2   1   0   1   0   0   0   0   0   1   1   1   1   0   1   1   0   0   0   0   2   1   2   2   2   2   0   2   1   1   0   2   1   1   2   1   1   1   2   1   0   1   1   1   2   1   1   0   0   1   2   1   2   2   2   2   1   1   2   2   1   1   1   1   1   2   2   0   2   1   1   1   1
 MK-1-15                1   0   0   0   0   1   1   2   0   1   2   2   2   2   1   1   1   1   2   2   0   0   1   0   1   1   2   2   0   2   0   1   1   1   2   1   2   2   1   0   2   2   1   0   2   1   1   0   0   2   0   0   1   1   2   1   0   0   0   1   1   2   2   1   1   2   1   1   2   1   2   1   1   2   1   0   0   1   2   1   1   1   1   1   0   1   1   1   1   1   1   0   1   0   0   1   1   1   1   2   1   1   1   1   2   1   2   1   1   1   2   2   1   1   1   2   1   2   2   1   0   0   2   1   2   2   2   2   1   0   1   0   0   0   0   0   1   1   0   1   0   1   1   0   0   0   0   1   1   1   2   2   2   0   2   1   1   0   2   1   1   2   2   1   1   2   1   0   1   1   1   1   1   1   2   0   1   2   1   2   2   2   1   0   1   2   2   1   1   1   1   1   2   2   0   1   1   1   0   1
 MK-1-16                1   0   0   0   0   1   1   2   0   1   2   2   2   2   1   1   1   1   2   2   0   0   1   0   2   1   2   2   0   2   0   1   1   1   2   1   2   2   1   0   2   2   1   0   2   1   1   0   0   2   0   0   1   1   2   1   0   0   0   1   1   2   2   1   1   2   1   0   2   1   2   1   1   2   1   0   2   1   2   1   1   1   2   1   0   1   1   1   1   1   1   0   1   0   1   1   1   1   1   2   1   1   1   1   2   0   2   0   0   1   2   2   2   1   0   2   1   1   1   1   1   1   2   1   2   2   2   2   1   0   1   0   0   1   0   0   1   1   0   1   0   1   1   0   1   0   1   2   1   1   2   2   2   1   2   0   1   0   2   2   0   2   2   1   1   2   2   0   1   1   1   1   1   1   0   1   1   1   1   1   2   2   1   0   1   2   2   1   0   1   1   1   2   2   0   2   1   1   0   1
 MK-2-1                 2   1   1   2   1   0   0   1   2   1   1   1   2   2   2   1   1   2   1   2   1   1   1   2   0   2   1   2   1   0   1   2   1   1   2   1   1   1   2   0   1   0   1   0   0   1   0   2   1   1   0   1   1   2   0   1   2   2   1   0   1   1   2   1   1   1   0   0   0   2   1   0   2   2   0   1   1   1   2   2   0   1   1   1   2   0   0   1   0   1   1   1   1   1   2   0   1   2   1   2   1   2   1   1   1   1   1   2   0   1   1   2   1   2   1   0   1   1   1   2   2   2   1   0   1   1   0   0   2   1   1   0   0   1   0   2   1   1   0   1   0   1   1   1   1   2   0   1   0   2   1   0   1   0   0   1   2   2   0   1   1   0   1   2   2   1   0   2   0   0   2   1   1   0   1   1   2   0   2   0   0   0   2   2   1   1   0   1   2   0   2   2   1   0   2   2   2   1   2   0
 MK-2-2                 2   1   1   2   1   0   0   1   1   1   1   1   2   2   1   1   1   2   1   2   1   0   1   2   1   2   0   2   2   0   2   2   2   1   2   2   1   1   2   0   1   0   1   0   0   1   0   2   0   1   0   1   1   2   0   1   2   2   1   0   1   1   2   1   0   1   0   0   0   1   1   0   2   2   0   1   1   1   2   2   1   1   1   1   2   1   0   1   0   1   1   1   1   1   2   0   1   2   1   2   1   2   1   1   1   1   1   2   0   1   1   1   1   2   1   0   1   1   1   2   2   2   1   0   0   1   0   0   2   1   1   0   0   1   1   2   1   1   0   1   1   1   1   1   1   2   1   1   0   2   1   0   1   0   0   1   1   2   0   1   1   0   1   2   2   1   0   2   0   0   2   1   1   0   2   1   2   0   2   0   1   0   1   0   1   1   0   1   2   0   2   2   1   1   2   2   2   1   2   0
 MK-2-3                 2   1   1   1   1   0   0   1   1   1   1   1   2   2   1   1   1   2   1   2   1   0   1   2   1   2   0   1   1   0   1   2   2   1   2   2   2   1   1   0   1   0   1   0   0   1   1   0   0   1   1   1   1   2   1   1   2   2   1   0   1   1   2   1   0   1   0   1   0   1   1   0   2   2   1   1   1   1   2   2   1   1   1   1   1   1   0   1   0   1   1   0   1   1   2   0   0   2   1   2   0   2   2   1   1   2   1   2   0   0   0   0   1   2   1   0   1   1   1   2   2   2   1   0   0   1   0   1   2   1   1   0   1   1   0   1   1   1   0   1   1   1   1   1   1   2   2   1   0   2   2   1   1   1   0   1   1   1   0   1   1   0   1   2   2   1   0   1   0   1   1   1   0   1   2   1   2   1   2   0   1   0   1   0   1   1   1   1   2   0   2   2   1   1   2   2   2   1   1   0
 MK-2-4                 2   1   1   1   1   0   0   2   0   1   1   1   2   2   1   1   1   1   1   2   1   0   1   2   1   2   0   1   1   0   1   2   1   1   2   2   2   1   1   0   1   0   1   0   0   1   1   0   1   1   1   1   1   1   1   1   2   2   1   0   1   1   1   0   1   1   1   0   0   1   1   1   2   1   0   0   1   1   2   1   1   1   1   1   1   1   1   1   1   0   1   1   1   1   2   1   0   2   1   2   0   2   1   1   1   1   1   2   0   0   2   0   1   1   1   0   2   1   1   2   2   2   1   1   0   1   1   1   2   1   0   0   1   1   1   1   1   2   0   1   1   1   1   1   1   1   2   2   0   2   2   1   1   1   0   1   1   1   1   1   2   0   1   2   2   1   0   1   0   1   1   1   0   1   2   1   2   0   2   1   1   0   1   0   1   1   1   1   2   0   2   1   1   1   1   2   2   0   0   0
 MK-2-5                 2   1   1   1   1   0   0   2   2   1   1   1   2   2   1   1   1   1   1   1   1   2   1   2   1   2   1   0   1   0   1   2   1   0   2   2   2   1   1   0   1   1   1   0   0   1   1   0   1   0   1   2   0   1   1   1   2   2   1   0   1   1   0   0   1   0   2   0   1   0   1   2   2   2   0   0   1   1   2   1   1   1   2   1   2   1   1   1   1   0   1   1   1   1   2   1   0   2   1   2   0   2   1   1   1   1   1   2   0   1   2   0   1   1   1   1   1   1   1   2   2   2   1   1   0   1   1   1   2   1   1   0   1   2   1   1   1   2   0   0   1   1   1   0   0   1   2   2   0   2   2   0   1   1   0   1   1   1   1   1   2   0   1   2   0   1   0   2   0   1   1   1   0   1   2   1   2   0   2   1   1   1   1   0   1   2   1   1   2   0   2   1   1   2   1   2   2   0   0   0
 MK-2-6                 2   2   1   1   1   0   0   2   2   1   2   1   2   2   1   0   1   1   2   1   1   1   1   2   1   2   1   0   1   0   2   2   1   0   2   2   1   1   1   0   1   1   1   1   0   0   1   0   1   1   1   2   0   2   1   1   1   1   1   0   1   1   0   1   2   0   2   0   1   0   1   2   2   2   1   0   1   2   1   1   1   0   2   0   1   1   1   1   1   0   0   1   1   1   1   1   0   2   1   2   0   2   1   1   1   1   1   2   0   1   2   0   1   1   2   1   2   1   1   2   2   2   1   1   0   0   1   1   2   2   1   0   1   1   1   1   1   2   1   0   1   1   1   0   0   1   2   2   0   2   2   0   1   0   0   1   1   2   1   2   2   0   1   2   0   1   1   2   1   1   1   1   0   1   2   1   2   0   2   1   1   2   0   0   1   2   1   1   2   0   2   1   2   2   0   2   1   0   1   0
 MK-2-7                 2   2   1   2   1   0   0   1   2   2   2   1   1   2   1   1   1   0   2   1   1   1   1   2   1   2   1   0   1   0   2   2   1   1   2   2   1   1   1   0   1   1   1   1   1   0   1   0   1   0   1   2   1   2   1   1   1   0   1   0   1   1   0   1   2   0   2   0   1   0   0   2   2   2   1   0   1   1   1   1   1   0   2   0   2   1   1   1   1   0   0   1   1   2   1   0   1   2   2   2   0   2   1   1   1   1   0   2   0   1   2   1   1   0   2   1   2   1   1   1   2   2   1   0   0   0   1   1   2   2   1   1   1   1   1   1   1   2   1   0   1   1   1   0   0   1   2   2   0   2   2   0   1   1   0   1   1   0   1   2   2   0   1   2   2   1   1   2   1   1   1   1   0   1   2   1   2   0   1   1   1   2   0   0   2   2   1   1   2   0   2   1   2   2   0   2   1   1   1   0
 MK-2-8                 2   2   1   2   1   0   0   1   1   2   2   1   0   2   1   1   2   0   2   1   1   1   1   2   1   2   2   0   1   0   1   2   1   0   2   2   1   2   1   0   1   1   0   1   2   0   1   0   1   0   1   2   0   1   1   0   1   0   2   0   1   0   0   1   1   0   2   0   1   0   0   2   2   2   1   0   2   1   1   1   1   1   2   1   2   2   1   1   1   0   0   1   1   2   1   1   1   2   2   1   0   2   1   1   1   1   0   2   0   0   2   1   1   0   2   1   1   2   1   1   2   1   1   2   0   0   1   1   1   2   1   1   1   1   1   1   1   1   1   0   1   1   1   0   0   1   2   2   0   2   2   0   1   1   1   1   1   1   1   2   2   2   1   2   1   1   1   2   1   1   1   1   0   1   1   1   2   0   1   1   1   2   0   0   2   1   1   0   2   0   2   1   2   2   0   2   1   2   1   0
 MK-2-9                 1   2   1   2   1   0   1   1   1   2   1   1   0   2   1   1   2   0   2   1   1   1   1   2   1   2   2   0   1   0   1   1   1   1   1   1   1   2   1   0   1   1   1   1   2   0   1   0   1   1   1   2   0   2   1   1   1   0   2   1   1   0   0   1   1   0   2   0   1   0   0   2   2   2   1   0   2   1   1   1   1   1   2   1   2   1   0   1   1   0   1   2   1   1   1   1   2   2   2   1   0   2   0   2   1   1   1   2   0   0   1   1   1   0   2   1   1   2   1   1   2   1   1   2   0   0   1   1   1   2   1   1   0   1   1   1   1   1   1   0   1   2   1   0   0   1   2   2   0   2   2   0   1   0   0   1   1   1   1   2   2   2   0   2   1   1   0   2   2   1   1   2   0   1   1   1   1   1   1   1   1   1   0   0   2   1   1   1   2   0   2   1   2   1   0   2   2   1   1   0
 MK-2-10                1   2   1   2   1   1   1   1   1   2   1   1   0   2   1   1   2   0   2   1   1   2   1   2   1   2   1   0   1   0   1   1   1   1   1   1   1   2   1   0   0   1   1   1   2   0   1   1   1   1   1   2   0   2   1   1   1   0   2   0   1   0   2   0   1   0   2   0   1   0   1   2   2   2   1   0   2   1   0   1   1   1   2   0   2   1   0   1   1   1   1   2   1   1   1   1   2   2   2   1   0   2   0   2   1   1   1   2   0   0   1   1   1   0   2   1   1   2   1   1   2   2   1   2   1   0   2   1   1   2   1   1   0   1   0   1   2   1   1   0   0   2   1   0   0   1   1   2   0   2   1   0   1   0   1   1   1   1   2   2   1   1   0   2   1   1   0   2   2   1   1   2   0   1   1   1   1   1   1   0   1   0   0   0   2   1   1   1   2   0   2   1   2   1   0   1   2   1   1   0
 MK-2-11                1   2   1   2   1   0   1   0   1   2   2   1   1   2   1   0   2   1   2   2   1   2   1   2   1   2   1   0   2   0   2   1   1   1   1   1   1   2   1   1   1   1   2   1   2   0   1   2   1   1   1   2   0   2   1   1   1   0   2   0   2   0   2   0   1   0   2   0   1   0   1   2   2   2   2   1   2   1   1   1   1   0   2   0   1   2   0   1   2   1   1   2   1   1   1   2   2   2   2   1   0   2   0   2   1   0   1   2   0   0   1   0   2   0   2   2   1   2   1   2   2   2   1   2   1   0   2   1   2   2   1   0   1   1   0   0   2   1   1   1   0   2   1   1   1   0   1   2   0   2   1   0   1   0   1   1   0   0   2   2   1   1   0   2   0   1   0   2   0   1   1   2   0   1   0   1   1   1   1   1   1   0   0   0   2   1   1   1   2   0   2   1   1   1   0   1   2   0   1   0
 MK-2-12                1   2   1   2   1   0   1   0   0   1   2   1   1   2   2   0   2   1   2   2   1   2   1   2   1   1   1   0   2   0   2   1   1   1   1   1   1   2   1   0   1   1   2   1   2   0   1   2   2   1   0   2   0   2   1   1   0   0   2   0   2   0   1   0   1   0   2   0   1   1   2   2   2   1   2   1   2   1   1   1   1   1   2   0   1   2   0   1   2   1   1   2   1   1   1   2   2   2   2   1   0   2   1   2   1   1   1   2   0   0   1   0   2   0   2   1   1   2   1   2   0   2   1   2   1   0   2   1   2   2   2   1   2   1   0   0   1   1   1   1   0   1   1   1   1   0   0   2   0   2   1   0   1   0   1   1   0   0   2   2   0   1   1   2   0   2   0   2   0   0   1   2   0   1   0   2   1   1   1   1   1   0   0   0   2   2   2   2   2   0   2   1   2   1   1   1   2   0   1   0
 MK-2-13                1   2   1   1   1   0   1   0   0   1   2   1   1   2   2   0   2   2   2   2   2   2   1   2   2   0   1   0   2   0   2   1   1   1   1   1   1   2   1   0   1   1   2   1   2   0   1   2   2   1   0   2   0   2   1   1   0   0   1   1   2   0   1   0   1   0   2   0   1   1   2   1   2   0   2   1   2   1   1   1   0   1   2   0   1   2   0   1   2   1   0   2   1   0   1   2   1   2   1   1   1   2   1   2   1   1   0   2   0   1   1   0   2   0   2   1   1   2   1   1   0   2   1   2   1   0   2   1   2   2   2   1   2   1   0   0   0   1   1   2   1   1   1   1   1   0   0   2   0   2   1   0   1   1   1   0   0   1   1   2   0   0   2   2   0   2   0   2   0   1   1   2   0   1   0   1   2   1   0   1   1   1   0   0   2   2   2   2   2   0   2   1   2   0   1   1   2   0   1   0
 MK-2-14                1   1   1   2   1   0   1   1   0   1   2   1   1   2   2   1   2   1   2   2   2   2   1   2   2   0   1   1   2   0   2   0   1   1   1   1   1   2   1   0   1   1   2   0   2   0   1   0   2   1   0   2   0   2   1   1   0   0   2   1   2   0   1   0   1   0   2   1   1   1   2   0   2   0   2   1   2   1   1   0   0   1   2   1   1   2   1   1   1   0   1   2   1   0   1   2   1   1   0   1   1   2   1   2   0   1   0   2   0   2   1   0   2   1   2   1   1   1   1   1   0   2   2   2   0   1   2   1   2   1   2   1   2   1   0   0   0   1   0   2   1   1   0   1   1   0   0   2   0   2   1   0   1   1   1   0   1   1   1   2   0   1   1   2   1   2   0   2   0   1   1   2   1   0   0   1   2   1   1   1   1   1   0   1   1   1   2   2   2   0   2   1   2   0   1   1   2   0   1   1
 MK-2-15                1   1   1   2   1   1   1   0   0   1   2   2   1   2   2   1   1   1   2   2   2   2   0   2   0   1   1   1   2   0   2   0   1   1   0   1   1   1   1   0   1   0   2   0   2   0   1   0   2   1   0   2   0   2   1   1   0   1   2   0   2   0   1   0   1   0   1   0   1   1   2   0   2   0   1   1   2   1   1   0   1   1   2   1   1   2   1   1   1   0   0   1   1   0   2   2   1   1   0   1   1   2   1   2   0   1   0   2   0   2   1   0   2   1   1   1   0   1   1   1   0   1   2   2   0   1   2   1   2   1   1   1   2   2   1   0   0   1   0   2   1   1   0   1   1   0   0   2   0   2   1   0   1   1   1   0   0   1   1   2   0   1   1   2   1   2   0   2   0   1   1   2   1   0   0   1   2   1   1   1   1   0   1   2   0   1   2   2   2   0   2   1   1   1   1   1   2   0   1   1
 MK-2-16                2   1   1   1   1   0   0   0   0   1   2   2   1   2   2   1   1   1   2   2   1   2   0   2   0   1   1   1   2   0   2   0   0   1   0   0   1   2   2   0   1   0   1   0   2   1   1   0   1   1   1   2   0   1   0   1   0   1   1   0   2   0   1   0   1   0   1   0   1   1   2   1   2   0   1   2   2   1   2   0   1   1   2   1   1   2   1   1   1   1   0   1   1   0   1   2   1   0   0   1   0   2   2   2   0   1   0   2   0   1   1   0   1   1   1   1   0   1   1   1   0   1   2   2   0   2   1   2   2   1   1   1   2   2   1   0   0   1   1   2   1   1   0   0   1   0   1   2   0   2   2   1   1   1   1   0   0   0   1   0   0   1   1   1   1   2   0   2   1   0   2   2   2   0   0   1   2   1   1   0   1   0   1   2   1   1   2   2   2   0   2   1   1   1   1   1   2   0   2   1
 MK-3-1                 2   1   0   1   1   2   1   2   0   2   2   1   1   0   1   2   0   1   0   0   0   0   2   2   1   1   1   1   1   1   1   1   1   1   1   1   1   0   1   1   1   2   2   1   2   1   1   0   0   2   1   1   2   1   2   2   1   1   2   1   2   0   1   2   2   2   0   2   2   2   2   0   1   1   1   1   0   2   0   2   1   1   1   2   2   2   2   1   1   1   1   1   1   2   0   1   2   1   1   2   0   1   0   1   2   0   0   2   0   1   2   1   2   1   2   1   1   1   1   1   2   0   1   1   2   1   2   1   0   1   2   2   1   0   2   2   0   0   2   2   2   1   0   1   2   0   1   1   1   2   0   1   1   0   1   2   1   1   2   1   1   1   2   0   1   0   2   1   2   1   0   1   1   1   1   1   0   1   0   1   0   1   2   0   1   2   1   1   2   2   1   1   0   1   1   0   0   2   1   0
 MK-3-2                 2   1   0   0   1   2   1   2   0   2   2   1   1   0   1   2   0   1   0   1   0   0   2   1   0   1   2   0   1   1   1   1   1   1   1   1   0   2   1   1   1   2   2   1   2   1   1   0   0   2   1   1   2   0   2   2   1   1   2   1   2   0   2   2   2   2   0   2   2   2   2   0   1   0   1   1   0   2   0   2   1   0   1   2   2   2   2   2   1   1   1   1   1   2   0   2   2   1   1   2   0   1   0   1   1   0   0   2   0   1   2   1   2   1   2   2   2   0   1   1   1   0   1   1   1   0   2   1   0   2   2   2   2   0   1   2   0   0   2   2   1   1   1   1   2   1   1   1   1   2   0   1   1   0   1   2   1   1   2   1   1   1   2   1   1   0   2   1   2   1   0   2   1   1   0   1   0   1   0   1   0   1   2   0   1   2   1   1   2   1   0   1   0   1   1   1   1   1   1   1
 MK-3-3                 2   1   1   0   1   2   1   2   0   2   2   1   1   0   1   2   0   1   0   1   0   0   2   1   1   1   2   0   1   1   1   1   1   1   1   1   0   2   0   1   1   2   2   1   2   1   1   0   0   0   1   1   2   1   2   2   1   1   2   1   2   1   2   2   2   1   0   2   2   2   2   0   1   0   1   1   0   1   0   2   2   1   1   2   2   2   2   2   1   1   1   1   2   1   0   2   2   1   1   1   0   0   0   1   1   1   0   2   0   1   2   1   1   1   2   2   2   0   2   1   1   0   1   1   1   0   2   2   0   2   1   2   2   1   1   2   0   0   2   2   1   1   1   1   2   1   1   1   1   2   0   1   1   0   0   2   1   1   2   0   1   1   1   1   1   1   2   1   2   1   0   1   0   1   0   1   0   1   0   1   1   1   2   0   1   2   1   2   2   1   0   1   0   1   2   1   1   2   1   2
 MK-3-4                 2   1   1   0   1   1   1   2   0   1   2   2   2   0   1   1   0   1   0   1   0   0   2   0   1   1   2   1   1   1   1   1   1   1   1   1   0   2   0   1   1   2   2   1   2   2   2   0   0   0   1   1   2   1   1   2   1   1   1   1   2   1   2   1   2   1   0   1   2   2   2   1   1   0   2   0   0   1   0   2   2   1   2   2   2   1   2   2   1   1   1   1   2   1   0   2   2   2   1   1   0   0   0   2   1   1   0   2   0   1   2   1   1   1   2   2   2   1   1   0   1   0   1   1   1   0   2   2   0   2   2   2   2   1   1   2   0   0   2   2   1   1   1   2   2   1   1   1   1   2   1   0   1   0   1   1   1   1   2   0   1   1   1   1   1   1   2   1   2   1   0   1   0   1   0   1   0   0   0   2   1   1   2   0   1   2   1   2   1   1   0   1   0   1   2   0   1   2   1   2
 MK-3-5                 0   2   1   0   1   1   1   1   1   1   2   2   2   1   1   1   0   1   1   1   1   0   2   0   1   1   2   1   1   1   1   1   1   1   1   1   0   2   0   1   1   2   2   1   2   2   2   0   0   0   1   2   2   1   1   2   1   0   1   1   2   1   2   1   2   1   0   1   2   2   2   1   1   0   2   0   0   2   1   2   1   0   2   2   2   1   2   2   1   1   1   1   2   2   0   2   1   2   1   1   0   0   0   2   1   1   1   2   0   1   1   1   1   1   2   2   2   1   2   0   1   0   1   1   0   0   2   2   0   2   2   2   2   1   1   2   2   0   2   2   0   1   1   0   2   1   1   1   1   1   1   0   1   0   1   1   1   1   2   0   1   1   1   0   1   1   0   1   2   1   1   1   0   1   0   1   0   0   0   2   1   1   2   0   1   1   1   1   1   1   1   2   0   1   2   1   2   2   2   2
 MK-3-6                 1   1   1   0   1   1   2   2   1   1   2   2   2   1   1   1   0   1   1   1   1   2   2   0   1   1   2   1   1   1   1   0   2   1   1   1   0   2   1   1   1   2   2   1   2   2   2   0   0   0   1   2   1   1   1   2   1   0   1   1   2   1   2   1   2   1   0   1   1   1   2   1   1   0   2   1   0   1   1   1   1   0   2   2   2   1   1   2   1   1   2   1   2   2   0   2   0   2   1   1   0   0   0   2   1   1   1   2   1   1   0   0   0   1   2   2   2   0   2   0   1   0   2   2   0   0   2   2   1   2   1   2   2   1   1   2   2   0   2   2   0   1   1   0   1   1   1   1   1   1   1   0   1   0   2   1   1   1   2   0   2   1   1   0   1   1   0   1   2   1   1   1   0   1   0   1   0   0   0   2   1   2   2   0   1   1   1   1   1   1   1   2   0   2   2   1   1   2   1   2
 MK-3-7                 1   1   1   0   1   1   2   2   1   1   1   1   2   1   1   1   0   1   1   0   1   1   2   0   1   1   2   0   1   1   1   0   2   1   1   1   0   2   2   2   1   2   2   1   1   1   2   0   0   2   1   2   1   0   1   2   1   0   1   1   2   1   2   1   1   1   0   1   1   1   2   2   1   0   2   1   0   1   1   1   1   0   1   2   2   1   1   1   1   1   2   1   1   2   0   2   0   2   2   1   0   0   0   1   1   0   1   2   1   1   1   0   1   0   2   2   2   1   2   0   1   0   1   2   0   0   1   2   0   2   1   2   2   1   0   2   0   0   1   2   0   1   1   0   1   1   1   0   0   1   2   0   1   0   2   1   1   1   2   0   1   1   0   0   1   1   0   1   2   1   0   1   0   1   0   1   0   0   1   2   0   2   2   1   1   1   1   1   1   0   1   2   0   2   0   1   0   2   1   2
 MK-3-8                 1   1   1   0   0   2   2   2   1   1   1   1   2   1   1   1   0   1   1   0   1   1   1   1   1   1   2   0   0   1   1   0   2   1   1   1   0   1   2   2   1   1   2   1   1   1   0   0   0   2   1   2   2   0   1   2   1   0   0   1   2   1   2   1   1   1   0   1   1   1   2   2   1   0   1   1   0   1   1   1   1   1   2   2   2   1   1   0   1   1   1   1   1   1   0   2   0   2   2   0   0   0   0   2   1   0   0   2   1   0   1   0   1   2   2   2   2   1   1   1   1   0   1   2   0   0   1   2   0   2   1   2   2   1   0   2   0   0   1   2   0   1   1   0   1   1   1   0   0   1   2   0   1   0   2   1   1   1   2   0   1   1   0   0   1   1   1   1   2   1   0   1   1   1   0   1   0   1   1   2   0   2   2   2   1   1   1   1   1   0   1   2   0   1   1   1   1   2   1   2
 MK-3-9                 1   1   1   0   0   1   2   0   1   1   1   1   2   2   1   0   0   1   1   0   1   2   0   1   1   1   2   0   0   1   2   0   2   0   1   1   0   1   2   2   1   1   2   1   1   1   0   0   0   2   2   2   2   0   1   1   1   0   0   1   1   1   2   1   1   2   0   0   1   2   2   2   0   0   1   1   0   1   1   1   0   1   2   2   2   0   1   0   1   1   1   1   1   1   1   2   1   2   2   0   0   0   0   2   1   0   0   2   2   0   1   1   1   1   2   2   2   1   1   1   1   1   1   2   0   0   1   1   0   2   1   2   2   1   1   2   0   0   1   1   0   1   0   0   1   1   1   1   1   1   2   0   1   1   2   1   1   1   2   0   2   1   0   0   1   1   0   1   2   0   0   1   1   1   0   1   0   1   1   2   0   2   2   2   1   2   1   1   1   1   1   2   0   1   2   1   1   2   1   1
 MK-3-10                1   1   1   0   0   1   1   0   2   1   1   1   1   2   1   1   1   1   1   0   1   2   0   1   1   1   2   1   0   1   2   0   1   0   1   0   0   1   2   2   1   1   2   1   1   1   1   1   0   2   2   1   2   0   1   1   0   0   0   1   1   1   1   1   1   2   0   0   1   2   2   1   0   0   1   1   0   1   1   0   1   1   2   2   2   0   1   0   1   1   1   1   1   1   1   2   1   2   1   1   0   0   1   2   1   0   0   2   2   0   1   1   1   2   2   2   2   1   1   1   1   2   1   2   0   0   1   1   1   2   1   2   1   1   1   1   0   0   1   1   0   1   0   0   1   1   2   0   1   1   1   0   1   1   2   1   1   1   2   0   2   1   0   0   1   0   0   0   2   0   1   1   1   1   0   1   1   1   1   0   0   2   1   2   1   1   1   1   1   1   1   2   0   1   2   1   1   1   0   1
 MK-3-11                1   1   1   0   0   1   1   1   2   1   1   1   1   2   0   1   1   1   0   0   1   2   0   1   0   1   2   1   0   1   2   0   2   0   1   0   0   2   2   2   1   1   2   2   1   1   1   1   0   1   2   1   2   0   1   1   0   0   0   1   1   1   1   1   1   1   1   0   1   2   2   1   0   0   2   2   0   1   1   1   1   1   1   2   2   0   1   0   1   1   1   0   1   1   1   1   1   1   1   1   1   0   0   2   1   0   0   2   2   0   1   1   1   2   2   2   2   1   1   1   1   2   1   0   1   0   1   1   1   2   1   2   1   1   1   0   1   0   1   1   0   1   0   0   1   1   2   1   1   1   1   1   1   1   2   1   1   1   2   0   2   1   0   0   1   0   0   1   2   0   1   1   1   1   0   1   1   1   2   1   0   2   1   2   1   1   0   2   1   1   1   2   0   1   2   1   1   1   0   1
 MK-3-12                1   0   1   0   0   1   1   1   1   1   0   1   1   2   0   1   1   0   1   0   2   1   0   2   0   1   2   1   0   1   2   0   0   0   2   1   0   1   2   2   1   1   2   2   2   1   1   1   0   1   2   1   2   0   1   1   0   0   0   1   1   2   0   1   1   1   1   0   1   2   2   1   0   0   2   2   0   1   1   1   2   1   1   2   2   0   1   0   1   1   1   0   1   1   1   1   1   1   2   1   1   0   0   2   0   0   0   2   1   1   1   1   1   2   2   2   2   1   1   1   1   2   1   0   1   0   1   1   2   2   1   2   1   1   1   0   1   1   1   1   0   0   0   0   1   1   2   1   0   0   1   1   1   1   1   1   1   1   2   0   2   1   0   0   1   0   0   1   2   0   2   1   1   1   0   1   1   0   2   1   1   2   1   2   1   1   0   2   0   1   1   1   0   1   1   1   1   1   0   1
 MK-3-13                1   0   1   0   0   1   0   1   1   2   0   1   1   2   1   1   1   0   1   1   2   1   0   2   0   1   2   0   0   1   2   0   0   0   1   1   0   1   2   2   1   1   2   2   2   1   1   1   0   1   2   1   2   0   1   1   0   0   0   1   0   2   0   1   0   1   1   0   2   2   2   1   0   0   1   2   0   1   1   1   1   1   1   2   2   0   1   0   0   1   1   0   1   1   1   1   1   1   2   1   1   0   1   1   0   1   0   2   0   1   1   1   1   2   2   1   2   0   1   1   1   2   1   0   0   0   1   1   2   1   0   2   1   1   1   0   1   1   1   1   0   0   0   0   1   1   1   1   1   1   1   1   1   1   1   2   1   1   2   0   2   1   0   0   1   0   0   1   2   1   2   1   1   2   0   1   1   0   2   1   1   1   0   2   1   1   0   2   0   1   0   1   0   1   1   1   1   2   0   0
 MK-3-14                1   0   2   0   0   1   1   2   1   2   0   1   1   2   1   1   1   0   1   1   2   1   0   2   0   1   2   0   1   1   1   0   0   0   1   1   0   1   1   2   1   1   2   2   2   0   0   1   0   0   2   1   2   1   2   1   0   0   0   1   1   2   0   1   0   0   1   0   2   2   2   1   0   1   1   2   0   1   1   2   0   2   2   2   2   1   1   1   1   2   0   0   1   1   1   0   2   1   2   1   0   0   2   1   0   1   0   2   0   1   1   1   1   2   2   1   2   0   1   1   1   1   2   0   1   0   1   1   2   1   0   2   1   1   2   1   1   1   1   1   0   0   0   0   1   1   1   1   0   2   2   1   1   1   1   2   1   1   2   0   2   1   0   0   1   0   0   1   1   1   2   1   1   2   0   1   1   0   2   1   1   1   0   2   1   1   0   2   0   1   0   1   1   2   0   1   1   2   0   0
 MK-3-15                1   0   2   0   0   1   1   2   1   1   0   1   1   2   1   1   1   0   1   0   2   1   0   2   0   1   2   0   1   1   1   0   0   0   1   1   1   1   2   2   1   1   2   2   2   0   0   2   0   1   2   0   2   1   2   1   0   1   1   1   1   1   1   1   1   0   1   0   1   1   1   1   0   1   0   2   0   1   0   2   0   1   2   2   2   1   2   1   1   2   1   0   1   1   1   0   2   1   2   1   0   1   2   0   0   1   0   1   0   1   1   2   1   2   2   1   2   0   1   2   1   1   2   0   2   1   1   1   2   1   0   2   1   1   2   1   1   1   1   1   0   0   0   0   1   1   1   1   0   2   1   0   1   1   1   2   1   1   2   1   2   1   0   0   1   0   0   1   1   1   2   1   1   2   0   1   1   0   2   1   1   1   0   2   2   0   0   2   0   1   0   2   1   2   0   1   1   2   1   1
 MK-3-16                1   0   2   0   0   1   1   2   1   0   0   1   1   2   1   1   1   1   0   1   2   1   0   2   0   1   2   1   1   1   1   0   0   0   1   2   1   1   2   2   1   1   2   0   2   0   0   1   0   0   2   0   2   2   2   0   1   1   1   1   1   1   1   1   1   0   1   0   1   1   1   1   0   1   0   2   0   1   0   2   0   1   2   2   2   1   1   2   1   1   2   1   1   1   1   0   2   1   2   2   0   1   2   0   0   1   0   1   0   1   1   2   1   2   2   1   2   0   1   1   1   1   1   0   2   1   1   1   2   1   0   2   1   1   2   1   2   1   1   1   0   1   0   0   1   1   1   1   0   2   1   0   1   1   1   2   1   1   2   1   2   2   0   0   1   0   0   1   1   1   2   1   1   2   0   0   1   0   2   1   1   1   0   2   2   0   0   2   0   1   0   2   2   2   0   1   1   2   1   1
 MK-4-1                 2   0   0   1   2   0   2   1   2   1   1   0   2   0   1   1   2   1   0   1   1   1   1   0   2   0   1   1   1   1   1   0   2   0   0   0   1   1   1   1   1   0   0   1   1   1   2   2   1   0   1   1   1   0   0   1   1   1   2   1   1   1   1   0   1   1   1   1   1   0   0   1   2   1   1   1   0   2   1   0   2   0   1   1   1   2   1   1   2   2   2   1   2   2   1   2   1   1   2   2   2   1   2   1   1   0   0   1   1   1   2   2   0   1   2   1   1   2   2   0   1   0   0   2   2   0   1   1   2   1   2   1   2   2   1   1   1   2   1   2   0   0   1   1   1   1   1   1   1   2   2   2   2   1   0   0   1   0   1   0   1   1   0   2   1   2   2   1   1   2   0   1   0   1   1   0   0   1   1   1   1   2   0   2   1   1   0   1   1   1   1   1   1   2   0   0   1   0   1   1
 MK-4-2                 2   0   0   1   2   0   2   1   2   1   1   0   2   0   1   0   2   1   0   2   1   2   1   0   2   1   1   1   1   1   1   0   2   0   0   0   0   1   0   1   2   0   0   1   1   1   2   2   1   0   1   2   1   0   0   1   1   1   2   1   2   1   2   0   1   1   1   1   1   0   0   1   2   1   2   1   1   2   1   0   2   1   1   1   1   2   1   2   2   2   1   1   2   2   1   2   1   2   2   2   2   1   2   0   0   0   0   1   0   2   2   2   0   1   1   1   1   2   2   0   1   0   0   2   1   1   2   1   2   1   2   1   2   1   1   2   1   2   1   1   0   0   1   1   1   1   1   1   1   1   1   2   2   1   1   1   1   0   1   0   1   1   0   2   1   2   1   1   1   2   0   1   0   2   1   1   0   1   1   1   1   2   0   0   1   1   0   1   1   1   1   2   1   2   0   0   1   0   1   1
 MK-4-3                 2   0   0   1   2   0   1   1   1   1   1   0   2   0   1   0   2   0   0   1   1   2   1   0   2   1   1   1   1   2   1   1   2   1   0   0   0   1   1   1   2   0   1   1   1   1   2   2   0   1   1   2   1   0   0   1   1   1   2   1   2   1   2   0   1   1   1   1   1   1   0   2   2   1   2   1   2   2   1   0   1   0   1   1   1   0   1   1   1   2   1   1   2   2   1   1   1   2   2   2   2   1   2   0   0   0   1   1   0   2   2   2   0   1   0   1   0   2   2   0   1   0   0   1   1   1   2   1   2   1   2   1   2   1   1   2   1   2   1   1   0   1   1   1   1   2   2   1   1   1   1   1   1   1   1   2   1   0   1   0   1   1   0   2   1   2   1   1   1   2   0   1   0   2   1   1   0   1   1   1   1   1   0   0   0   1   1   1   0   1   1   2   1   2   0   0   0   2   1   2
 MK-4-4                 2   0   0   1   2   0   1   1   0   2   1   0   2   0   1   0   1   0   1   1   1   2   1   1   2   1   1   1   1   2   0   1   2   1   0   0   0   0   2   1   2   0   1   1   0   1   1   1   1   1   1   2   1   0   1   1   1   1   2   1   2   1   1   0   1   1   1   1   1   1   0   2   2   1   2   1   2   2   1   0   1   0   1   1   1   0   2   1   2   2   1   1   2   2   1   1   0   2   2   1   2   1   2   0   0   1   2   1   0   1   2   2   0   1   0   1   0   2   1   0   1   0   0   1   0   2   2   1   1   2   1   1   2   2   1   2   1   2   1   1   0   1   1   1   1   1   2   1   1   1   1   0   1   1   1   2   1   1   1   0   1   1   0   2   1   2   1   1   1   2   0   2   0   1   1   1   0   1   1   2   1   1   0   1   1   1   1   1   0   1   1   2   1   2   0   0   0   2   2   2
 MK-4-5                 1   1   1   1   2   0   1   1   0   2   1   1   1   0   1   0   1   0   1   1   2   2   1   1   2   0   1   1   1   2   0   1   1   1   1   1   0   1   2   1   2   0   1   1   1   1   1   1   1   1   1   2   1   0   1   2   1   1   2   2   2   1   0   0   1   1   1   1   1   0   0   2   2   1   2   0   2   2   2   0   1   0   1   1   1   0   2   1   2   2   1   1   2   1   1   1   1   1   2   1   1   1   2   0   0   2   2   1   0   1   2   2   1   1   0   2   1   2   1   0   1   1   1   1   1   2   2   1   1   2   1   1   2   2   1   2   1   2   1   0   1   1   1   1   1   1   2   1   1   2   2   0   1   2   0   2   1   0   1   0   1   1   0   2   2   2   1   1   1   2   0   2   0   1   1   0   0   1   2   2   0   1   0   0   1   2   1   1   0   1   1   2   0   2   0   1   0   2   2   2
 MK-4-6                 1   1   1   1   2   0   1   0   0   1   1   1   1   0   1   0   1   0   1   1   2   2   1   1   2   1   1   1   1   2   1   1   2   1   1   1   1   1   2   1   2   0   0   1   1   1   1   1   1   1   1   2   1   0   1   1   1   1   2   2   2   0   0   2   1   1   1   1   1   1   0   2   2   1   2   0   2   1   1   0   1   0   1   1   2   0   2   1   2   2   1   1   2   1   1   1   1   1   2   1   1   1   2   0   0   2   1   0   0   1   1   2   1   1   0   2   1   1   1   0   1   0   1   1   1   2   2   1   1   2   0   1   1   1   1   2   1   2   1   0   1   1   1   1   1   1   2   1   1   2   2   0   1   1   0   2   1   1   0   2   1   1   0   2   2   1   1   1   1   2   0   2   0   1   1   0   0   1   2   2   0   1   0   0   1   2   1   1   0   1   1   2   0   2   0   1   0   2   2   2
 MK-4-7                 1   2   1   1   2   0   1   0   0   1   1   1   1   0   1   0   1   0   1   1   2   2   2   1   2   1   1   1   1   2   1   1   2   1   1   1   1   1   1   1   2   0   0   1   1   1   1   1   1   1   0   2   1   0   1   1   1   1   2   2   2   1   0   2   1   1   1   0   1   1   1   2   2   1   1   0   1   1   1   0   1   0   1   1   2   0   2   1   2   1   0   2   1   1   1   1   1   1   2   2   2   0   2   0   0   1   1   0   0   1   2   2   1   1   0   2   0   1   1   0   1   0   1   1   1   2   2   1   1   2   1   1   1   1   1   1   1   2   1   0   1   1   0   1   2   1   2   2   1   2   1   0   1   2   1   2   1   1   0   2   1   1   2   2   2   1   1   1   1   1   0   2   0   1   1   0   0   0   2   2   0   1   0   1   1   2   1   0   1   1   1   2   0   2   0   1   0   2   2   2
 MK-4-8                 0   1   1   2   1   0   1   0   0   2   1   1   1   0   1   0   1   0   1   1   2   2   1   1   2   0   1   0   2   1   1   1   2   1   1   1   1   1   1   1   2   0   0   1   1   0   1   1   1   1   0   2   1   0   2   1   0   1   1   2   2   1   0   2   1   1   1   0   1   1   1   2   2   1   1   0   2   1   1   0   1   0   1   1   2   0   1   1   2   1   0   2   1   2   1   1   2   1   2   2   2   0   2   0   0   1   1   0   0   1   2   2   0   1   0   2   0   1   2   1   1   0   1   1   1   2   2   1   1   2   1   1   1   1   1   1   1   2   1   0   1   1   1   1   2   1   2   2   2   2   1   0   1   2   1   2   0   1   0   2   1   1   2   2   2   1   1   1   0   1   0   2   0   1   1   0   0   0   2   2   1   1   0   1   1   2   1   0   1   1   1   2   0   2   0   1   0   2   2   1
 MK-4-9                 0   1   1   2   1   1   1   0   0   2   0   1   1   0   1   1   0   0   1   1   2   2   2   1   2   0   1   0   2   1   1   1   1   1   1   1   1   1   1   1   2   0   1   1   1   0   1   1   2   2   1   2   1   1   2   1   0   1   1   2   2   1   0   1   0   1   1   0   1   1   1   1   2   1   1   0   2   1   1   0   1   0   1   1   1   1   1   1   2   1   0   2   1   2   1   0   2   0   2   2   2   0   1   1   0   1   2   0   0   1   1   2   0   1   0   1   0   1   2   0   1   0   1   1   1   2   2   1   1   2   1   1   1   1   1   1   1   1   1   0   1   1   1   1   2   1   2   2   2   2   1   0   1   2   1   1   1   0   1   1   1   1   2   2   2   1   1   1   0   1   0   2   0   1   1   0   0   0   2   2   1   1   0   1   1   2   1   0   1   1   1   2   1   2   0   2   0   2   2   1
 MK-4-10                0   1   1   1   1   1   0   2   0   2   0   1   1   0   1   1   0   1   1   1   2   2   2   0   2   0   1   0   2   1   1   1   1   0   1   1   1   1   1   1   1   0   2   1   1   0   1   1   2   2   1   2   1   1   1   1   0   1   1   2   2   1   0   1   0   1   0   0   1   1   2   1   1   1   1   0   2   1   1   0   1   1   2   1   2   1   1   1   2   1   0   2   1   2   1   0   2   0   2   2   2   1   2   1   0   0   2   0   0   1   1   2   0   1   0   1   0   1   2   0   1   0   1   0   1   2   2   1   1   2   1   1   1   1   1   1   1   0   1   0   1   2   1   1   2   2   2   1   2   2   1   1   1   2   1   1   1   0   1   1   1   0   1   2   1   1   1   1   0   1   0   1   0   1   1   0   0   0   2   2   1   1   0   1   1   1   1   1   1   1   1   2   1   2   0   2   1   2   2   1
 MK-4-11                0   1   1   1   0   1   1   2   0   2   0   1   1   1   2   1   1   1   1   1   2   2   2   0   0   0   1   0   2   1   1   1   1   0   1   0   0   1   1   1   1   0   2   0   1   0   1   1   2   2   1   2   1   1   1   1   0   1   1   2   2   2   0   1   0   1   0   0   1   1   2   2   0   1   1   0   2   2   1   1   1   1   2   1   1   1   1   1   2   1   0   2   1   1   1   0   1   0   2   2   2   1   2   1   0   0   2   0   0   1   1   2   0   1   0   2   0   1   2   0   1   1   1   0   2   2   2   1   2   2   1   1   1   1   1   1   1   0   1   0   1   1   1   1   2   2   2   1   2   2   1   0   1   2   1   1   1   0   1   0   1   0   1   2   2   1   1   1   1   1   1   1   0   1   0   1   0   1   2   2   1   1   0   1   2   1   1   1   1   1   0   2   1   2   1   1   1   1   2   1
 MK-4-12                0   1   1   1   1   1   1   1   0   1   0   1   1   1   2   0   1   1   1   1   2   2   1   0   1   0   1   0   1   1   1   1   1   0   1   0   0   1   1   0   1   0   2   1   1   0   1   1   2   2   1   2   1   2   1   1   0   1   1   2   2   2   1   1   0   1   0   0   1   1   2   2   0   1   1   0   1   1   1   1   0   0   2   1   1   1   1   1   1   1   0   2   1   1   1   2   1   0   2   2   2   1   2   1   0   0   2   0   1   1   1   2   0   0   0   2   0   1   2   0   1   1   1   0   1   1   2   1   2   2   1   0   1   1   0   1   1   0   1   0   1   1   1   1   2   2   2   1   2   2   1   0   1   2   1   1   1   0   2   1   2   0   1   2   1   1   1   0   1   0   1   1   0   1   0   0   0   1   2   2   1   1   0   1   2   1   1   1   1   1   0   2   2   2   1   1   1   1   1   2
 MK-4-13                0   1   2   1   1   1   1   1   0   1   0   1   1   1   2   0   0   1   1   1   1   2   1   0   1   0   1   0   1   1   1   1   1   0   1   1   0   1   1   0   1   0   2   0   1   0   1   1   2   2   1   2   0   2   1   1   1   1   1   2   2   2   1   0   0   1   0   0   1   1   2   2   0   1   1   0   1   1   2   1   0   0   1   1   1   1   1   2   1   0   1   1   0   1   1   2   0   1   2   1   2   1   2   1   0   0   2   0   1   1   1   2   0   0   0   2   0   1   2   0   0   1   1   0   1   1   1   1   2   2   2   1   0   1   0   1   1   1   1   0   1   1   2   1   2   2   2   1   1   2   1   0   1   2   1   1   1   0   2   2   2   0   2   0   1   0   1   0   1   0   1   2   0   1   0   0   1   1   2   2   1   1   1   1   2   2   1   0   1   1   0   2   1   2   0   0   1   1   1   2
 MK-4-14                0   2   2   1   1   1   1   2   1   1   0   0   0   1   2   0   0   1   1   1   1   1   1   0   1   0   1   0   0   1   1   0   1   0   1   1   0   1   2   0   1   0   2   0   1   0   1   1   1   2   1   2   0   2   1   1   1   1   1   2   2   2   0   0   0   1   0   0   1   1   2   2   0   1   0   1   1   1   2   0   1   0   1   1   1   0   1   2   1   1   2   1   0   1   1   1   0   1   2   2   1   1   1   1   1   1   2   0   1   2   1   2   0   1   0   1   0   1   2   0   0   0   1   1   1   2   0   0   2   2   2   1   0   1   0   1   1   1   1   0   1   1   2   1   2   2   2   2   1   2   1   0   1   2   1   1   1   0   2   2   2   0   2   0   1   0   0   0   1   0   1   2   0   1   0   0   1   1   2   2   1   1   1   1   2   2   1   1   1   1   0   2   1   2   0   0   1   1   2   2
 MK-4-15                0   2   2   1   1   1   1   2   1   1   0   0   0   1   0   0   0   1   1   1   1   1   1   1   1   0   1   0   0   1   1   0   1   1   1   1   0   1   1   0   0   0   2   1   1   1   1   0   1   2   0   1   0   2   1   1   1   1   1   2   2   2   0   0   0   1   1   1   2   1   2   2   0   1   0   1   1   1   2   0   2   0   1   1   2   0   1   1   1   2   2   1   0   1   1   1   1   1   2   1   1   1   1   1   1   1   2   0   1   2   1   2   1   1   0   1   0   1   2   0   1   0   2   1   0   1   0   0   2   2   1   1   1   1   0   0   1   1   1   0   1   1   1   1   2   2   2   1   1   2   0   0   1   2   1   1   1   0   2   2   2   0   2   0   1   0   0   0   0   0   1   1   0   1   0   0   1   1   2   1   1   1   1   1   2   2   1   1   1   0   0   1   2   2   0   0   2   1   2   2
 MK-4-16                0   2   2   1   1   1   0   2   2   1   0   0   1   1   0   0   0   1   1   1   1   1   1   1   1   0   1   2   0   1   0   1   1   1   0   1   0   1   1   0   0   0   2   1   2   1   1   0   1   2   0   1   0   2   2   1   1   2   2   1   1   2   0   0   0   1   1   1   1   1   2   2   0   1   0   1   1   1   2   1   2   0   1   1   2   0   1   1   1   2   2   0   0   1   1   1   0   2   2   1   2   1   1   1   2   2   2   0   1   2   1   1   2   1   0   1   0   1   2   0   1   0   2   1   0   2   1   0   2   2   2   1   1   2   0   0   1   1   1   0   1   1   0   1   2   2   2   1   2   2   0   0   1   2   1   0   1   0   2   1   2   0   2   0   1   0   1   0   1   0   1   0   0   1   0   0   1   1   2   1   1   0   0   1   2   1   1   1   2   0   0   1   2   1   0   0   2   1   2   2
 MK-5-1                 1   2   2   1   1   0   1   0   2   1   2   2   2   1   0   1   1   0   2   1   1   1   1   0   0   2   1   1   2   0   0   2   1   0   1   0   1   0   2   0   1   1   0   1   1   2   0   0   2   2   1   2   2   1   1   0   2   1   0   0   1   1   0   2   1   1   1   1   1   1   2   1   2   1   0   0   1   2   2   2   0   0   1   0   2   2   2   2   1   0   2   0   0   1   2   1   0   0   0   1   2   0   1   1   1   1   1   0   2   0   1   2   2   1   2   1   1   1   1   1   2   1   1   1   1   1   0   1   1   1   0   1   0   2   1   1   2   0   1   2   0   1   1   2   1   2   1   1   1   2   1   0   1   1   2   1   1   1   0   0   1   0   0   2   2   1   1   0   1   2   0   0   1   1   0   1   0   1   1   1   0   0   1   1   2   1   0   2   1   2   1   1   1   1   2   1   2   2   0   1
 MK-5-2                 1   2   2   1   1   0   1   1   2   1   2   2   2   1   0   1   1   0   2   1   1   0   2   1   1   2   1   1   1   0   0   2   1   0   0   0   1   0   1   0   1   1   0   2   1   2   0   0   2   2   1   2   2   1   1   1   2   2   0   0   1   2   1   2   2   1   1   1   2   1   2   1   2   1   0   0   0   2   2   2   0   0   1   0   1   2   1   2   1   1   2   1   0   1   2   1   0   0   0   1   2   0   1   1   2   1   1   0   2   0   2   2   2   1   1   1   1   1   0   1   2   2   0   0   1   1   0   1   1   2   0   1   0   2   0   1   2   0   2   2   0   0   1   2   1   2   1   1   1   1   1   0   2   1   2   2   1   1   1   0   2   0   0   2   2   1   1   0   1   2   0   0   2   1   1   1   0   1   1   1   0   0   1   1   2   1   0   2   1   1   1   2   1   1   2   1   2   2   0   1
 MK-5-3                 1   2   2   1   2   0   0   1   2   1   2   2   2   1   1   1   0   0   2   1   1   0   2   1   1   2   1   1   1   0   0   2   1   0   0   0   1   0   1   1   1   1   0   1   1   2   0   0   2   2   1   2   2   1   1   2   1   2   0   0   1   1   1   1   2   1   1   1   1   1   2   1   2   1   0   0   0   2   2   2   0   1   1   0   1   1   1   2   1   1   2   1   0   1   2   1   0   0   0   1   2   1   1   1   1   1   1   0   2   0   2   1   2   1   1   1   1   1   0   1   2   2   0   0   1   1   0   1   1   2   0   0   1   2   0   1   2   2   1   2   0   1   1   2   1   2   0   1   2   1   2   0   2   1   1   2   1   1   1   0   2   0   0   1   2   1   1   0   1   2   0   0   2   1   0   1   0   2   1   1   0   0   1   1   1   0   0   2   2   1   1   1   1   1   2   1   2   2   0   1
 MK-5-4                 1   2   2   0   2   0   1   0   2   0   2   2   2   1   1   1   0   0   2   1   1   0   2   1   1   2   1   1   0   1   0   2   2   0   0   0   1   0   1   1   1   1   0   1   0   1   1   0   1   1   1   2   2   1   1   2   0   1   1   0   1   1   1   0   2   1   1   1   1   1   2   0   2   1   0   0   0   2   2   2   0   1   1   0   1   1   1   1   1   1   2   1   0   2   2   1   0   0   0   1   2   2   1   1   1   1   1   0   2   0   2   1   1   1   1   1   1   1   0   1   2   2   0   0   1   1   0   1   1   2   0   0   1   2   0   0   2   2   2   2   0   1   1   1   1   2   0   1   2   1   2   1   2   1   1   2   2   1   1   0   2   1   2   1   2   0   1   0   1   2   1   1   1   1   0   1   0   2   2   1   1   0   1   0   1   0   0   2   2   1   1   1   1   1   2   0   2   1   0   1
 MK-5-5                 0   2   2   0   1   1   1   0   2   0   2   0   1   1   1   1   0   0   2   1   1   0   2   1   1   2   1   1   0   1   1   2   2   0   0   2   1   0   1   1   1   1   0   1   0   2   1   0   1   1   1   2   2   2   2   2   0   1   1   0   1   1   1   1   2   1   1   2   1   1   2   0   2   1   0   0   0   2   2   2   0   1   1   0   0   1   1   1   0   0   1   1   0   2   1   1   0   0   0   1   2   2   0   1   1   1   0   0   2   0   2   1   1   1   1   1   1   1   1   1   2   2   0   0   1   1   0   2   1   2   0   0   1   2   0   1   2   2   2   2   0   1   1   1   1   2   0   1   2   1   1   1   2   1   1   2   2   2   1   0   2   1   2   1   2   0   1   0   1   2   1   1   1   1   1   1   1   2   2   1   1   0   1   0   1   0   0   2   2   2   1   1   1   2   1   0   2   1   0   1
 MK-5-6                 0   2   2   0   1   1   1   0   2   0   2   0   1   1   0   1   0   0   2   1   1   0   2   1   1   2   1   1   0   1   1   2   1   0   1   2   0   0   2   2   1   0   0   1   0   1   1   0   1   1   1   2   2   2   2   2   0   1   1   0   1   1   2   2   2   1   1   2   0   1   2   0   1   1   0   0   0   1   2   2   0   1   2   0   0   1   1   1   0   1   1   1   1   2   1   2   0   0   0   1   2   2   0   0   1   1   0   1   1   0   2   1   1   1   2   1   1   1   1   1   2   2   0   0   1   2   0   2   0   2   0   0   1   2   0   1   2   2   2   2   0   1   1   1   1   2   0   1   2   1   2   1   2   1   0   2   2   2   1   1   2   1   2   1   2   0   1   1   1   2   1   1   1   1   1   1   1   2   1   1   0   0   1   0   1   1   1   2   2   1   1   1   1   2   1   1   2   1   0   2
 MK-5-7                 1   2   2   0   1   1   1   0   2   0   2   0   1   1   0   1   1   0   2   1   1   0   2   1   1   2   1   1   0   1   1   2   1   2   1   2   0   0   2   1   1   0   1   2   0   1   1   0   1   1   1   2   2   2   2   2   0   1   1   0   2   1   2   2   2   2   1   2   0   1   2   0   2   1   0   0   0   1   1   1   0   1   2   0   0   1   1   1   1   2   1   2   1   1   1   1   0   0   1   1   2   2   1   0   2   1   1   1   1   0   2   2   1   1   2   1   1   1   1   0   2   2   0   0   1   2   0   2   0   2   0   0   1   2   0   1   2   2   2   2   0   1   1   1   1   2   0   1   2   0   2   1   2   1   0   2   2   2   1   1   2   0   2   0   2   0   1   1   2   2   1   1   0   1   1   1   1   2   1   1   0   0   1   0   1   1   1   2   2   1   1   1   1   2   1   1   2   1   0   2
 MK-5-8                 2   0   2   0   1   1   1   0   2   0   2   0   1   1   0   2   1   0   2   1   1   0   2   1   2   2   1   1   0   1   1   2   1   2   1   2   0   0   2   1   2   1   1   2   0   1   1   0   1   1   0   2   2   2   2   2   1   1   1   0   2   1   2   0   2   2   1   2   0   1   2   0   2   1   1   0   0   1   1   1   0   0   1   0   0   1   1   2   1   2   1   1   1   1   1   1   0   0   1   1   1   2   0   1   2   0   1   1   1   0   1   2   1   1   1   1   1   2   1   0   2   2   0   0   1   2   1   2   0   2   0   0   1   2   0   1   1   2   2   2   0   1   1   1   1   2   0   1   2   0   2   1   2   0   1   2   2   2   1   1   2   0   2   0   2   0   1   1   1   2   0   1   0   1   1   1   1   2   2   1   0   1   0   0   1   1   1   2   2   1   1   1   1   2   1   1   2   1   1   2
 MK-5-9                 2   0   2   0   1   1   1   0   2   0   1   0   1   1   0   2   1   1   2   1   2   0   2   1   2   2   1   1   0   1   1   2   1   2   1   1   0   0   2   1   2   1   1   2   0   1   1   0   1   1   1   2   2   2   2   2   1   1   1   0   2   1   1   0   2   2   1   2   0   1   2   0   2   0   1   0   0   1   1   1   0   0   1   0   1   1   0   2   1   2   1   1   0   1   1   1   0   0   1   0   1   2   0   1   2   0   1   1   1   0   1   1   1   1   1   1   1   1   1   0   2   2   0   0   1   2   1   2   0   2   0   1   1   2   0   1   1   2   1   2   1   1   1   1   1   2   0   1   2   1   2   1   2   0   0   2   2   2   1   1   2   0   2   1   2   1   0   1   1   1   0   1   1   1   0   1   1   2   2   1   0   0   0   0   1   0   1   2   2   1   2   1   1   2   1   1   2   1   1   1
 MK-5-10                2   2   2   0   1   1   1   1   1   0   1   0   1   2   0   2   1   1   1   1   2   0   2   0   2   2   1   1   0   1   1   2   2   2   1   1   0   0   2   1   2   1   1   2   0   1   1   0   1   1   1   2   2   2   2   2   1   1   2   0   2   1   1   0   1   2   0   2   0   1   1   0   2   0   1   0   1   1   1   1   0   0   1   0   1   1   1   2   1   2   1   1   0   1   1   1   1   0   1   0   1   1   0   1   1   0   1   1   1   0   0   1   1   1   1   1   1   1   1   0   2   2   0   0   1   2   1   2   0   1   0   1   1   2   1   1   1   2   1   2   1   1   1   1   2   1   0   1   2   1   1   1   2   0   0   2   2   2   2   1   1   0   2   1   2   1   0   2   1   1   1   1   1   1   1   1   1   2   2   1   0   0   0   0   1   0   1   2   2   1   2   1   1   2   1   1   2   1   2   1
 MK-5-11                2   2   2   0   1   1   1   1   1   0   1   0   1   2   1   1   1   1   1   1   2   0   2   1   2   2   1   0   1   1   1   2   2   2   1   1   0   0   2   1   2   1   1   2   0   1   1   0   1   1   1   2   2   1   2   2   0   1   2   0   1   1   1   0   0   2   0   1   0   1   2   0   2   0   0   1   1   1   1   1   0   0   1   0   1   1   1   2   0   2   1   1   0   1   1   1   1   0   1   0   1   1   0   1   1   1   0   1   1   0   0   1   1   1   0   1   0   0   1   0   2   2   1   1   1   2   1   1   0   0   0   1   1   2   1   1   1   2   1   2   1   0   1   1   2   1   0   1   2   1   2   0   2   0   0   2   1   2   2   2   1   0   2   1   2   1   0   2   1   1   1   0   1   1   2   1   0   2   2   1   0   0   0   0   2   0   1   2   2   1   2   1   1   2   1   1   2   0   2   1
 MK-5-12                2   2   1   0   1   1   0   2   1   0   1   0   1   2   1   1   1   2   1   0   2   0   2   2   2   1   1   1   1   1   1   2   2   1   1   1   0   0   2   0   2   1   1   2   1   1   1   0   0   0   1   2   1   1   2   2   1   0   2   0   1   1   2   0   0   2   0   1   0   1   2   0   2   0   1   1   1   1   1   1   0   0   2   1   1   1   1   2   0   2   1   1   0   1   0   1   1   1   1   0   0   1   0   1   0   2   1   1   1   0   0   1   1   1   0   1   0   0   2   0   2   1   1   1   1   2   1   0   1   0   0   1   1   2   2   2   1   2   2   2   0   0   1   1   2   1   0   1   1   2   2   0   2   0   0   2   1   2   2   1   2   0   2   1   2   1   0   1   2   1   1   1   1   1   2   1   0   2   1   1   1   0   0   1   2   0   1   2   2   1   2   1   1   1   1   1   2   0   2   1
 MK-5-13                2   2   1   0   1   1   0   2   1   0   1   0   1   2   0   1   1   2   1   0   2   0   2   1   2   1   1   1   1   2   1   2   2   1   1   2   0   0   1   0   2   1   1   2   1   1   0   1   0   1   1   2   1   1   2   2   0   0   1   0   1   1   2   0   0   1   0   1   0   1   2   0   2   0   1   1   1   1   1   1   1   0   2   1   1   1   1   2   0   1   1   1   0   1   0   1   1   1   1   0   0   1   0   1   0   2   1   0   1   0   0   1   1   1   1   2   0   0   2   0   2   1   1   1   1   2   1   1   0   0   1   1   1   2   2   2   1   1   2   2   0   0   1   1   2   1   0   1   1   2   1   0   2   1   0   2   1   2   2   1   2   0   2   1   2   1   1   1   2   1   0   1   1   1   2   1   0   2   0   0   1   1   0   1   2   0   2   2   1   1   2   1   1   1   1   1   2   0   2   1
 MK-5-14                2   2   1   0   1   1   0   1   1   1   1   0   1   2   0   1   1   2   0   1   2   0   2   1   2   1   1   1   1   2   1   2   2   1   1   2   0   0   1   0   2   1   1   2   1   1   0   1   0   2   1   2   1   2   1   2   0   0   1   0   2   1   2   0   0   1   1   1   0   1   2   0   1   0   1   1   1   1   1   1   1   0   2   1   0   2   1   2   1   1   1   1   1   1   0   1   1   1   1   0   0   1   0   1   1   2   1   0   1   0   0   1   1   1   2   2   0   0   2   1   2   1   1   1   1   2   1   2   0   0   1   2   1   2   2   1   1   1   2   2   0   0   1   1   2   1   0   0   2   2   1   1   1   0   0   2   1   2   2   1   1   0   2   1   2   1   2   0   2   1   2   1   1   1   2   1   1   2   0   0   1   1   1   1   1   0   1   1   1   2   2   1   1   2   1   1   2   0   2   1
 MK-5-15                2   2   1   0   1   1   0   1   1   0   0   1   1   2   0   1   1   2   1   1   2   0   2   1   1   1   1   1   1   1   1   2   2   1   1   2   0   0   1   1   2   1   1   2   1   1   0   1   0   1   1   2   1   2   1   2   0   0   1   0   1   1   1   0   0   1   1   1   0   1   2   0   1   0   1   1   1   1   1   1   1   0   2   1   0   2   1   2   2   1   1   1   1   1   0   1   0   1   1   0   1   1   0   1   1   1   1   0   2   0   0   2   1   1   2   2   0   0   2   1   2   1   1   1   1   2   1   2   0   0   1   2   1   2   2   2   1   1   2   2   1   1   0   1   2   1   0   0   2   2   1   1   1   0   0   1   2   1   2   1   0   0   1   1   2   1   1   0   1   1   1   1   1   1   2   1   1   2   2   0   1   1   0   2   1   0   1   1   1   2   2   1   1   2   1   1   2   0   1   1
 MK-5-16                2   2   1   0   1   1   0   1   2   1   1   1   1   2   1   1   1   2   1   1   2   1   2   1   1   1   1   1   1   1   1   2   2   1   2   2   0   1   0   2   2   2   0   2   1   1   0   1   0   1   1   2   1   2   2   2   0   1   1   1   1   1   1   0   0   0   1   1   1   1   2   0   1   1   1   1   1   1   1   0   1   0   1   1   1   2   1   1   2   1   1   1   1   1   0   1   0   0   1   0   1   1   0   1   1   1   2   0   2   1   1   2   2   2   2   2   1   0   2   1   2   1   1   1   1   2   1   2   0   0   1   2   2   2   2   2   1   1   2   2   1   1   0   2   2   1   1   1   2   1   1   1   1   0   0   1   1   1   1   1   0   0   1   1   1   1   1   0   1   1   1   1   1   1   2   1   1   2   2   0   1   1   0   2   2   0   1   1   1   1   2   1   1   2   1   1   2   0   1   0
 MK-6-1                 1   2   0   1   2   1   0   2   1   2   2   1   2   0   1   2   0   1   1   1   1   2   2   1   1   1   0   1   1   2   2   1   1   1   0   2   1   2   0   1   0   0   1   1   1   1   1   1   1   1   2   2   1   1   1   2   2   1   1   1   0   2   2   1   1   1   2   1   0   1   1   1   1   1   1   2   1   0   2   1   2   0   0   2   1   2   1   1   1   0   1   2   2   1   1   2   2   1   1   2   1   1   2   2   1   0   1   2   2   0   0   1   2   1   1   2   2   1   2   2   1   1   0   0   2   0   1   2   1   1   2   1   1   1   2   0   1   1   1   1   0   2   1   0   0   2   2   0   0   1   1   1   1   1   2   2   2   1   1   0   1   2   1   1   2   2   2   0   2   0   0   0   0   2   1   1   2   1   1   1   0   0   2   0   2   0   1   1   2   2   1   2   1   1   1   2   1   1   1   2
 MK-6-2                 1   2   1   2   2   1   0   2   1   1   2   0   1   0   1   2   1   0   1   1   2   2   2   1   1   1   0   1   0   2   2   1   1   1   0   1   1   1   0   1   0   0   1   1   2   1   1   1   1   1   2   2   2   1   1   1   2   1   2   1   0   2   1   1   1   1   2   1   0   2   1   1   1   0   1   2   1   0   2   1   2   0   0   2   1   2   1   1   0   0   0   2   2   1   0   2   2   1   1   2   0   0   2   2   1   0   1   2   2   0   0   1   2   1   1   2   2   1   1   2   1   1   1   0   2   0   1   2   1   1   2   1   1   1   1   0   1   1   1   1   0   2   1   0   0   2   2   0   0   1   1   1   1   1   2   1   1   1   2   1   1   1   1   1   2   2   2   0   2   0   0   0   0   2   1   1   2   1   1   1   0   0   2   1   2   0   1   2   2   1   1   2   1   1   1   2   1   1   1   2
 MK-6-3                 1   2   1   2   2   1   1   2   2   1   2   0   0   0   1   2   1   0   1   2   2   1   2   1   1   0   0   1   0   2   2   1   1   1   0   1   1   1   0   1   0   0   1   1   2   1   1   1   1   1   2   2   2   1   1   1   2   2   2   1   0   2   1   2   1   1   2   1   0   2   1   1   1   1   1   2   1   0   2   1   2   0   0   2   0   2   1   1   1   0   0   2   2   0   0   2   1   2   1   2   0   1   2   2   0   0   1   1   2   1   1   0   2   1   1   2   2   1   1   2   1   1   1   0   1   0   1   2   1   1   2   1   1   2   1   0   1   1   1   1   1   2   1   0   0   2   2   1   0   1   1   1   1   1   2   1   1   1   2   1   2   1   1   1   2   2   1   0   2   0   0   0   0   2   1   1   2   0   1   1   1   1   2   2   2   0   1   2   1   1   1   1   1   1   1   2   1   1   0   2
 MK-6-4                 1   2   1   2   2   1   1   2   2   1   2   0   0   0   1   2   1   0   0   2   2   1   2   1   1   0   0   1   0   1   2   1   1   1   0   1   1   1   0   1   0   0   1   1   1   1   0   1   1   1   2   2   2   1   1   1   2   2   2   1   0   2   1   2   1   1   1   0   0   0   1   1   2   1   1   2   2   0   1   1   2   0   0   2   0   2   0   1   1   0   0   2   1   0   0   2   1   2   1   2   0   1   2   2   0   0   1   1   2   1   1   0   2   1   1   2   2   2   1   2   2   1   1   1   1   0   1   2   1   1   1   1   1   2   1   0   1   1   1   1   1   2   1   0   0   1   2   1   0   1   2   1   1   1   2   1   1   1   2   1   2   1   1   0   0   2   0   0   2   0   0   0   0   2   1   1   2   0   1   2   0   1   2   2   2   0   1   2   1   1   1   1   1   1   1   2   1   1   0   2
 MK-6-5                 1   2   1   2   2   1   1   1   2   1   2   1   0   1   1   2   0   0   0   2   2   1   2   1   1   0   0   1   1   1   1   1   1   1   0   1   1   1   0   1   1   0   1   1   0   1   0   2   1   0   1   2   1   1   0   1   2   1   2   1   0   2   1   2   1   1   1   0   0   0   1   1   2   1   1   2   1   0   1   1   2   0   0   2   1   1   1   1   1   0   0   2   1   0   0   2   1   2   1   2   0   1   2   1   0   0   1   0   2   1   1   1   2   1   1   2   2   1   1   2   2   1   1   1   1   1   1   2   1   1   1   1   0   2   1   1   1   1   1   1   1   2   1   0   1   1   1   1   1   1   2   1   1   1   2   1   2   1   2   1   2   1   2   0   1   2   0   0   2   0   0   0   0   2   1   1   2   0   2   2   0   1   2   2   2   0   1   2   1   1   1   1   0   1   2   2   1   1   0   2
 MK-6-6                 1   2   1   2   2   1   1   1   2   1   2   1   1   1   0   2   0   0   0   1   1   1   2   1   1   1   0   1   1   2   1   1   1   1   0   1   1   1   0   1   1   0   1   1   0   1   0   2   1   0   1   2   1   1   0   1   2   1   2   1   0   2   1   2   1   1   1   0   0   0   1   1   2   1   1   1   2   0   1   1   1   0   0   2   1   1   1   2   1   0   0   2   1   1   1   1   1   2   0   1   0   0   2   1   0   0   1   0   2   1   1   1   2   0   1   2   2   1   1   2   2   1   1   1   1   1   1   2   1   1   1   1   0   2   2   1   1   0   1   1   1   1   1   1   1   1   1   1   1   2   2   1   2   1   2   1   2   1   2   1   2   1   2   0   2   2   0   0   1   0   0   0   0   2   1   1   2   0   2   2   0   1   1   2   1   0   1   2   1   1   1   1   0   1   0   2   2   1   0   2
 MK-6-7                 1   2   0   2   2   1   1   0   2   0   1   1   1   1   0   2   0   0   0   1   1   1   2   1   1   1   0   1   1   2   1   1   1   2   0   1   1   1   0   1   2   0   1   1   0   1   0   2   0   0   1   2   1   1   0   1   1   1   2   1   0   1   1   0   1   1   1   0   1   0   1   1   2   2   1   0   2   0   2   1   1   0   0   2   1   1   1   1   1   0   0   2   1   1   1   1   2   2   0   1   0   0   2   1   1   0   1   1   1   1   1   1   2   0   1   2   2   1   1   1   2   0   1   1   1   1   1   2   1   1   1   1   0   1   2   1   1   0   1   1   1   1   2   1   1   1   1   2   1   2   1   1   2   1   2   1   2   1   2   1   1   1   2   0   2   2   0   0   1   0   1   0   0   2   1   1   1   1   2   2   0   1   2   2   1   0   1   1   1   0   1   1   1   1   1   2   2   1   1   2
 MK-6-8                 1   2   0   2   2   1   1   0   2   1   0   1   1   1   0   2   0   0   0   1   1   1   2   1   1   2   1   1   1   2   1   2   1   1   0   1   1   1   0   2   2   0   1   1   1   1   0   2   1   1   1   2   1   1   0   1   1   1   2   1   0   1   1   1   1   1   0   0   2   0   1   2   2   2   1   0   2   0   2   2   1   0   0   1   1   1   1   1   0   0   0   2   1   1   1   1   2   2   0   0   1   0   2   1   1   0   1   1   1   1   1   1   2   1   1   2   2   1   1   1   1   0   1   1   1   0   0   2   0   1   1   0   0   1   2   1   1   1   1   1   1   1   2   1   1   1   1   1   1   1   1   1   2   1   1   1   2   1   0   1   1   1   2   1   2   2   1   0   1   0   1   0   0   2   1   1   1   1   2   2   0   1   2   2   0   0   1   1   0   0   1   2   1   2   1   2   2   0   1   1
 MK-6-9                 1   2   0   2   2   1   1   1   2   1   0   2   0   0   0   2   0   0   0   1   0   1   2   1   1   1   1   1   1   2   1   1   1   1   0   2   1   1   0   2   2   1   1   1   0   1   0   2   1   1   1   1   1   1   0   1   1   1   2   1   0   0   1   2   2   1   0   1   2   0   1   1   2   1   1   0   2   0   2   2   1   0   0   1   1   1   1   1   0   0   0   2   1   1   1   2   2   2   0   0   1   0   2   1   1   0   1   2   1   1   1   2   1   1   1   2   2   1   0   1   1   0   1   1   1   0   1   1   0   1   1   0   1   1   2   1   1   1   1   1   1   1   2   1   1   1   1   2   1   1   1   1   1   1   1   1   2   1   1   1   1   1   2   0   2   2   1   0   1   0   1   0   0   2   1   1   1   1   2   2   0   1   2   2   0   0   1   1   0   0   1   2   1   1   1   2   2   1   1   1
 MK-6-10                2   2   1   1   2   1   1   1   2   1   0   2   1   0   0   1   0   0   0   1   0   1   2   1   1   1   1   1   0   2   2   2   1   1   0   2   1   1   1   2   2   1   1   0   0   1   0   2   1   1   1   1   1   1   0   1   1   1   1   1   0   1   0   2   2   1   0   1   1   0   1   1   2   1   1   0   2   0   2   2   1   0   0   0   1   1   1   1   0   0   1   2   0   1   2   2   2   2   2   0   1   0   2   1   1   0   1   1   1   1   2   2   1   1   1   2   2   0   0   1   1   0   1   1   1   1   0   1   1   1   1   1   1   1   2   1   2   1   1   1   2   1   2   2   1   2   1   1   1   1   0   2   1   1   0   1   1   1   1   2   2   1   1   0   2   1   1   0   1   0   1   0   0   2   1   1   1   0   2   2   0   1   1   2   0   0   1   2   0   0   1   2   1   1   2   2   2   1   2   2
 MK-6-11                2   2   1   1   2   1   1   0   2   1   0   2   1   1   0   0   0   1   1   1   0   1   2   0   1   1   1   1   0   1   2   2   1   1   0   2   1   1   1   2   2   1   1   0   0   1   0   2   1   1   1   1   1   1   0   0   1   1   1   1   0   1   0   2   2   1   0   1   1   0   1   1   2   1   1   0   2   1   2   2   1   0   0   0   1   1   1   1   0   0   1   1   1   1   2   1   2   1   1   0   1   1   2   1   1   0   1   0   1   1   2   2   2   1   1   1   2   1   0   1   2   0   1   1   1   1   0   1   1   1   2   1   1   1   2   1   2   1   1   1   2   1   2   2   1   2   1   2   1   1   1   1   1   1   1   1   1   1   1   1   2   1   1   0   1   1   1   0   1   0   0   0   0   2   1   1   1   1   2   2   0   0   1   2   0   0   1   2   0   0   0   2   1   1   1   2   2   1   2   2
 MK-6-12                2   2   1   2   2   1   1   1   2   1   0   2   2   1   1   0   0   1   1   1   0   1   2   0   1   1   1   1   0   1   2   2   2   1   0   2   1   1   1   1   2   1   1   0   0   2   0   2   1   1   1   1   1   2   0   0   1   0   1   1   0   1   0   1   2   1   0   1   1   0   1   1   2   1   1   1   1   1   2   2   1   0   0   0   1   1   1   1   0   0   1   1   1   1   2   2   2   2   2   0   2   1   2   1   2   1   1   0   1   1   2   2   2   1   1   1   2   1   0   0   1   0   1   1   2   1   0   1   1   1   2   1   2   0   2   1   2   1   1   0   2   2   2   2   1   2   1   2   1   1   1   1   1   1   1   1   1   1   0   1   2   1   1   0   1   1   1   1   1   0   1   0   0   2   1   1   1   1   2   1   0   0   1   0   0   0   1   2   0   0   0   2   1   1   1   1   2   1   2   2
 MK-6-13                2   0   1   0   2   1   1   1   2   0   0   2   2   2   1   0   0   1   1   2   0   1   2   0   1   1   1   1   0   1   2   2   2   1   0   2   0   1   1   2   2   1   1   0   0   2   0   2   1   1   1   1   1   2   0   0   1   0   1   2   0   1   0   1   2   1   1   1   1   0   1   1   2   1   1   0   1   1   2   2   1   0   0   0   1   1   1   1   0   0   1   1   1   1   2   1   2   2   1   1   2   1   2   1   2   1   0   0   1   0   2   1   2   1   1   1   2   1   0   0   1   0   0   0   2   2   0   1   1   1   2   1   1   0   2   0   2   1   1   0   2   2   2   2   2   2   1   1   1   1   1   1   1   1   0   1   1   1   0   2   2   1   1   0   1   1   1   1   1   1   1   0   0   2   1   1   1   1   2   1   0   0   1   1   0   0   1   2   0   0   0   2   1   1   0   1   1   2   2   2
 MK-6-14                2   1   0   0   1   1   1   1   2   0   1   1   1   2   1   0   0   1   1   1   0   1   2   0   1   1   1   1   0   2   2   1   2   1   0   2   0   1   1   2   2   1   1   0   0   2   0   2   1   1   0   0   1   2   0   0   1   1   1   2   0   1   0   1   2   1   1   0   1   0   1   1   1   2   1   0   1   1   1   1   1   1   0   0   2   1   1   1   0   0   1   2   1   1   0   1   1   2   1   1   2   1   2   2   2   1   1   0   1   0   2   1   2   0   1   1   2   1   0   0   1   0   0   1   2   2   0   1   2   1   2   1   2   0   2   0   2   1   0   0   2   1   2   2   2   2   1   1   1   1   2   1   1   1   1   1   1   0   0   1   2   1   1   0   1   2   1   1   1   1   1   0   0   1   1   0   1   1   2   1   0   0   1   0   1   0   1   1   0   0   0   2   1   1   0   1   0   1   2   1
 MK-6-15                2   1   0   0   1   1   0   0   2   1   0   1   1   2   2   0   1   1   1   1   0   1   1   0   2   1   1   1   0   2   1   1   2   1   0   2   1   1   2   2   2   0   1   0   0   2   0   2   1   1   0   1   1   2   0   0   1   1   1   2   0   0   0   1   2   0   1   1   0   0   1   1   1   2   1   0   1   1   1   1   1   1   0   0   1   1   1   2   0   0   1   2   2   1   0   1   1   2   1   1   2   1   2   2   2   1   1   0   1   0   1   1   2   0   1   1   2   1   1   0   1   0   0   1   1   2   0   1   2   1   2   1   1   0   2   0   1   1   0   0   2   1   2   2   2   1   1   1   1   1   1   1   2   1   1   1   2   0   0   1   2   0   1   0   1   2   1   1   0   1   1   0   0   1   1   0   1   2   1   2   0   0   1   1   0   0   0   1   0   0   0   1   1   1   0   1   0   0   2   0
 MK-6-16                2   1   0   1   2   1   0   1   1   1   0   1   1   2   0   0   1   1   1   1   0   1   1   0   2   1   1   0   1   2   1   1   2   1   1   2   1   1   2   2   1   0   1   0   0   2   1   1   1   1   0   1   1   2   0   0   1   1   1   2   0   0   0   1   2   0   1   1   0   1   1   1   1   2   2   0   1   1   1   1   1   1   0   0   1   1   0   2   0   0   1   2   2   1   0   1   2   2   0   0   2   1   1   1   2   0   1   0   1   1   1   1   2   0   1   1   1   2   1   0   1   0   0   0   0   2   0   0   2   2   1   1   1   0   1   0   1   0   1   0   1   1   2   2   2   1   1   1   1   0   1   1   2   1   1   2   2   0   0   0   2   1   1   0   1   1   1   1   0   1   1   0   0   1   0   0   1   2   1   2   2   0   1   1   1   0   0   2   0   0   0   1   1   1   0   0   1   1   1   0
 
!****************************************** Phenotypic Data **********************************************************
!-100.0 is resevred for missing phenotype
SimulatedTrait1        10.9406    9.0238    9.6165   10.4772    9.5587    9.5178   11.5227    9.2063    9.8892    9.9555    9.8995   11.9158   11.0958    9.8794   11.2722   11.4895    9.8433   10.3167   10.7973    8.7232   11.3444   10.4400   10.8639    9.9204    9.8795    8.3779   10.6798    9.7132    9.0771   10.0767   11.9379    9.2207   11.2520    9.1575    9.5856    9.4895   10.8477    8.5865   10.1653    9.4376    9.2087    9.8444   10.9133    9.6096    9.7411   10.8595   10.0272    9.3270    9.5556    9.7579   10.3798    8.8375   10.0026   10.0429   12.1944    9.0873   10.2007   10.3009   11.1225    9.3329    9.5565   10.8762   10.7490   11.8006   10.5610   10.5781   10.0323    9.4078   11.0750   10.7646   10.3029    8.2160   10.1235   10.6268    7.9430    9.8626    9.2141   10.6327    9.9672    9.4238    9.6607    9.6701   11.6631   13.0377    9.1210    9.2264    7.8702   10.3877    9.3354   11.7641    9.8947    9.1646    8.4387    8.1477   10.2795   11.2951    9.0541    7.5447   10.3544    9.5733    8.5436    9.6994    8.7167    9.5565   10.9409    9.9770    9.7568   10.3291   11.8106    9.0539   11.3276    9.3190    9.4413   12.2280    9.3021    7.9847   11.4759    8.6439    8.5957    9.6763    9.4082   10.2306    9.5683   10.8388    9.2693   11.6340   11.5501    9.1311   11.8563   11.7803    8.4261    8.9032   11.5499   10.8528    8.2716   11.9497   10.7069   10.6483    8.4102    8.6155    9.1937    9.8657   10.2679    9.8382   11.2479    9.1979    9.1150   10.2973   10.6830    9.4598    9.2424   10.6905    9.4090    9.7984    8.6486   10.7015   10.3963   10.4287    9.4000   10.8586    8.3116   11.1134    9.8424    8.3308    9.1959    9.8556   10.3116    9.0580   10.9606    7.8764   10.4297    7.9613    8.4479    8.0091   10.5939   10.0500    9.4481    8.3491    9.5705   10.7699    9.5808   10.9695    9.3795   10.4093   11.5424   10.4353   10.0869    9.8778    9.6755    9.5532   10.5256    8.9128    8.8552    9.7074    9.7771    8.2305   10.2049   10.2424   10.6098   10.6736
 
