# Supplementary material for: Inclusive Composite Interval Mapping of QTL by Environment Interactions in Biparental Populations
Source: PLoS One. 2015 Jul 10;10(7):e0132414. doi: 10.1371/journal.pone.0132414 (PMC4498613; doi:10.1371/journal.pone.0132414)
Supplement: S2 File — (ZIP) [file pone.0132414.s002.zip › F2 population/e=1/run_00138.met]

!**********************Note: lines staring with "!" are remarks and will be ignored in the program********************
!*********************************General Information**********************************
!Assuming F1 = P1 x P2, populations available in QTL IciMapping are: 
!  1, P1BC1F1 = P1 x F1, the first backcrossing where P1 is used as the recurrent parent;
!  2, P2BC1F1 = P2 x F1, the first backcrossing where P2 is used as the recurrent parent;
!  3, F1DH, F1-derived doubled haploids; 
!  4, RIL or F1RIL, recombination inbred lines through the repeated selfing of F1;
!  5, P1BC1RIL, recombination inbred lines through the repeated selfing of P1BC1F1;
!  6, P2BC1RIL, recombination inbred lines through the repeated selfing of P2BC1F1;
!  7, F2, the selfing generation of F1;
!  8, F3, the selfing generation of F2;
!  9, P1BC2F1, the second backcrossing where P1 is used as the recurrent parent; 
! 10, P2BC2F1, the second backcrossing where P2 is used as the recurrent parent;
! 11, P1BC2RIL, recombination inred lines through the repeated selfing of P1BC2F1; 
! 12, P2BC2RIL, recombination inred lines through the repeated selfing of P2BC2F1; 
! 13, P1BC1F2, the selfing generation of P1BC1F1; 
! 14, P2BC1F2, the selfing generation of P2BC1F1; 
! 15, P1BC2F2, the selfing generation of P1BC2F1; 
! 16, P2BC2F2, the selfing generation of P2BC2F1; 
! 17, P1BC1DH, P1BC1F1-derived doubled haploids; 
! 18, P2BC1DH, P2BC1F1-derived doubled haploids; 
! 19, P1BC2DH, P1BC2F1-derived doubled haploids; 
! 20, P2BC2DH, P2BC2F1-derived doubled haploids; 
   7      !Mapping Population (see remarks above)
   2      !Mapping Function (1 for Kosambi; 2 for Haldane; 3 for Morgan)
   2      !Marker Space Type (1 for intervals; 2 for positions)
   1      !Marker Space Unit(1 for centiMorgans; 2 for Morgan)
   6      !Number of Chromosomes (or Linkage Groups)
 200      !Size of the mapping population
   1      !Number of environments
 
!***************************************** Chromosomes and Linkage Maps **********************************************
!Chromosome                 NumMarkers
-CH1                        16
-CH2                        16
-CH3                        16
-CH4                        16
-CH5                        16
-CH6                        16
!Linkage map (Marker name followed by position or the interval length)
 MK-1-1                1     0.000
 MK-1-2                1    10.000
 MK-1-3                1    20.000
 MK-1-4                1    30.000
 MK-1-5                1    40.000
 MK-1-6                1    50.000
 MK-1-7                1    60.000
 MK-1-8                1    70.000
 MK-1-9                1    80.000
 MK-1-10               1    90.000
 MK-1-11               1   100.000
 MK-1-12               1   110.000
 MK-1-13               1   120.000
 MK-1-14               1   130.000
 MK-1-15               1   140.000
 MK-1-16               1   150.000
 MK-2-1                2     0.000
 MK-2-2                2    10.000
 MK-2-3                2    20.000
 MK-2-4                2    30.000
 MK-2-5                2    40.000
 MK-2-6                2    50.000
 MK-2-7                2    60.000
 MK-2-8                2    70.000
 MK-2-9                2    80.000
 MK-2-10               2    90.000
 MK-2-11               2   100.000
 MK-2-12               2   110.000
 MK-2-13               2   120.000
 MK-2-14               2   130.000
 MK-2-15               2   140.000
 MK-2-16               2   150.000
 MK-3-1                3     0.000
 MK-3-2                3    10.000
 MK-3-3                3    20.000
 MK-3-4                3    30.000
 MK-3-5                3    40.000
 MK-3-6                3    50.000
 MK-3-7                3    60.000
 MK-3-8                3    70.000
 MK-3-9                3    80.000
 MK-3-10               3    90.000
 MK-3-11               3   100.000
 MK-3-12               3   110.000
 MK-3-13               3   120.000
 MK-3-14               3   130.000
 MK-3-15               3   140.000
 MK-3-16               3   150.000
 MK-4-1                4     0.000
 MK-4-2                4    10.000
 MK-4-3                4    20.000
 MK-4-4                4    30.000
 MK-4-5                4    40.000
 MK-4-6                4    50.000
 MK-4-7                4    60.000
 MK-4-8                4    70.000
 MK-4-9                4    80.000
 MK-4-10               4    90.000
 MK-4-11               4   100.000
 MK-4-12               4   110.000
 MK-4-13               4   120.000
 MK-4-14               4   130.000
 MK-4-15               4   140.000
 MK-4-16               4   150.000
 MK-5-1                5     0.000
 MK-5-2                5    10.000
 MK-5-3                5    20.000
 MK-5-4                5    30.000
 MK-5-5                5    40.000
 MK-5-6                5    50.000
 MK-5-7                5    60.000
 MK-5-8                5    70.000
 MK-5-9                5    80.000
 MK-5-10               5    90.000
 MK-5-11               5   100.000
 MK-5-12               5   110.000
 MK-5-13               5   120.000
 MK-5-14               5   130.000
 MK-5-15               5   140.000
 MK-5-16               5   150.000
 MK-6-1                6     0.000
 MK-6-2                6    10.000
 MK-6-3                6    20.000
 MK-6-4                6    30.000
 MK-6-5                6    40.000
 MK-6-6                6    50.000
 MK-6-7                6    60.000
 MK-6-8                6    70.000
 MK-6-9                6    80.000
 MK-6-10               6    90.000
 MK-6-11               6   100.000
 MK-6-12               6   110.000
 MK-6-13               6   120.000
 MK-6-14               6   130.000
 MK-6-15               6   140.000
 MK-6-16               6   150.000
!*********************************** Marker Types ********************************************************************
!Co-dominant marker: When heterozygote F1 is present, P1 is coded as 2, F1 is coded as 1, and P2 is coded as 0; Otherwise, P1 is coded as 2, and P2 is coded as 0. 
!Dominant marker: When heterozygote F1 is present, P1 and F1 are coded as 12, and P2 is coded as 0; Otherwise, P1 is coded as 2, and P2 is coded as 0.  
!Recessive markers: When heterozygote F1 is present, P1 is coded as 2, and F1 and P2 are coded as 10; Otherwise, P1 is coded as 2, and P2 is coded as 0. 
!Missing marker is coded as -1. 
 MK-1-1                 1   1   2   0   1   1   2   0   2   1   1   0   0   1   2   1   0   0   2   2   1   1   0   1   1   1   0   1   2   1   0   1   2   0   0   1   1   1   0   0   2   2   1   1   0   1   1   2   2   1   0   1   1   2   0   1   1   1   2   1   0   0   1   0   1   2   1   1   2   2   1   1   1   2   2   0   1   1   1   1   1   2   1   2   1   1   2   1   1   1   1   1   1   2   1   0   0   1   1   1   2   0   1   1   2   1   2   1   1   1   2   1   1   1   0   1   1   1   0   1   1   1   0   1   0   1   0   0   0   1   1   1   1   2   0   1   1   2   0   1   1   0   0   0   1   1   2   0   2   2   1   1   0   0   0   1   0   2   1   2   1   2   2   1   1   0   1   1   1   0   0   2   1   2   1   1   0   0   1   1   0   1   1   1   0   1   0   2   1   1   0   2   0   1   1   1   2   1   0   2
 MK-1-2                 1   1   2   0   1   1   1   1   1   1   1   0   0   1   1   1   1   1   2   2   1   1   0   2   1   1   1   1   2   1   0   1   2   0   0   1   1   0   0   0   2   2   2   1   0   1   1   2   2   1   1   1   0   2   0   1   1   1   2   1   0   0   1   1   2   2   1   0   2   2   1   1   0   2   2   0   1   1   1   1   1   1   1   2   1   1   2   1   2   1   1   1   1   2   1   0   0   0   1   1   2   0   1   1   2   1   2   0   2   1   1   1   1   1   0   1   1   1   0   0   1   1   0   1   0   1   0   0   0   1   1   1   1   2   0   1   1   2   1   1   1   1   0   0   1   1   2   0   2   2   1   0   0   0   0   1   0   2   1   2   1   1   2   1   1   0   1   1   1   1   0   1   1   2   1   1   0   1   1   1   0   1   1   1   0   1   0   1   1   1   0   2   0   1   1   2   2   1   0   2
 MK-1-3                 0   1   2   1   1   1   1   1   1   1   2   1   0   0   1   1   0   1   0   1   1   1   1   1   1   1   1   1   1   1   0   1   2   0   0   0   1   0   0   0   2   2   2   1   0   1   1   1   2   1   1   1   0   2   1   1   1   2   2   1   1   0   1   1   1   2   1   0   2   2   1   1   0   2   2   0   1   1   1   1   0   1   1   1   1   1   1   1   1   1   1   1   2   2   1   1   1   0   1   1   1   0   1   0   2   2   2   1   2   2   1   1   1   1   0   2   1   1   1   1   1   1   0   1   0   1   0   0   0   1   1   1   1   1   0   1   1   2   1   1   1   1   0   0   1   1   2   0   2   2   1   0   0   0   0   1   0   2   0   2   1   1   2   0   1   0   1   1   1   1   0   1   1   2   1   1   1   1   1   1   0   1   0   1   0   1   0   1   1   1   0   1   0   1   1   1   2   1   1   2
 MK-1-4                 0   1   1   1   0   1   1   1   1   1   2   1   0   0   1   1   0   1   1   1   0   1   1   1   1   1   0   1   1   1   0   2   2   0   0   0   1   0   0   0   2   2   2   1   0   1   0   0   1   1   1   2   0   1   1   1   1   2   1   1   1   0   1   1   1   2   1   0   2   2   1   1   0   2   2   0   1   1   1   1   0   1   1   1   1   1   1   2   2   1   1   1   2   2   0   1   1   0   1   1   0   1   1   0   2   2   1   1   2   2   2   1   1   1   0   2   1   1   1   1   1   1   0   1   1   1   0   1   0   1   0   1   1   1   0   2   1   2   0   1   0   2   0   0   1   1   2   0   2   2   1   1   0   0   0   1   1   2   0   2   1   2   2   1   1   0   1   1   1   1   1   0   1   2   1   2   1   1   1   0   0   1   1   1   1   1   0   2   1   0   0   1   0   0   1   1   2   1   1   2
 MK-1-5                 0   1   1   1   0   1   1   1   1   1   2   1   0   1   1   1   0   1   1   1   0   1   1   1   1   0   0   1   1   1   0   2   2   0   0   1   1   0   0   0   2   2   2   1   0   1   0   1   1   1   1   2   0   1   1   1   1   2   0   1   1   0   1   1   1   1   1   0   1   2   1   1   0   2   1   0   1   1   1   1   0   0   1   1   1   1   1   2   2   1   1   1   2   1   0   1   1   0   1   1   1   1   1   0   2   2   1   1   2   2   2   1   1   1   0   2   1   1   1   1   1   1   1   1   1   0   1   1   1   1   0   0   1   1   0   2   2   2   0   1   0   2   0   0   1   1   2   0   2   2   1   1   0   0   0   1   2   2   0   2   2   2   2   1   1   0   1   1   1   1   1   1   1   2   0   2   1   1   2   0   0   2   1   1   0   1   0   2   1   0   0   1   0   1   0   1   2   1   1   2
 MK-1-6                 0   1   1   1   2   1   1   0   1   1   2   1   0   1   2   1   0   1   2   1   0   1   1   1   1   1   0   1   1   1   0   2   2   0   0   1   1   0   1   0   2   2   2   1   0   1   0   1   1   0   1   1   0   1   1   0   1   2   1   1   1   0   1   1   1   1   1   0   1   2   1   1   0   2   1   0   1   1   0   1   1   0   1   1   1   1   1   1   2   1   1   0   1   1   0   1   0   0   1   0   1   1   1   0   1   1   1   2   2   2   2   1   1   1   0   2   1   2   1   1   1   1   1   1   1   0   0   1   1   1   0   0   1   1   1   2   2   1   0   1   0   2   0   0   1   1   1   1   2   1   1   1   0   0   0   0   1   2   0   2   1   2   2   1   1   0   1   1   1   1   0   1   1   1   0   2   1   1   2   0   0   2   0   1   0   1   0   1   1   1   0   1   0   1   1   1   1   1   1   2
 MK-1-7                 0   1   1   1   2   1   1   0   0   1   2   1   0   1   2   1   0   1   2   1   0   1   1   1   1   1   0   1   1   1   0   2   2   1   0   0   1   0   2   0   2   2   2   1   0   1   0   1   1   1   2   2   0   0   1   0   1   2   1   0   0   0   1   1   1   1   0   0   1   1   2   1   1   2   1   0   0   1   0   1   2   0   1   2   2   1   1   1   2   1   1   0   1   1   0   1   0   1   1   1   1   1   1   0   1   0   1   1   2   2   2   1   1   1   0   2   1   1   1   2   1   1   1   1   1   0   0   1   1   1   0   0   1   1   1   1   1   1   0   1   0   1   0   0   2   1   1   2   1   1   2   1   0   0   1   0   1   2   0   2   2   2   2   1   1   1   1   1   1   1   0   1   1   1   0   2   1   1   2   0   0   1   0   1   0   1   0   1   1   1   0   1   1   1   0   1   1   1   0   2
 MK-1-8                 0   1   1   1   1   1   1   0   0   2   2   2   0   1   2   1   0   1   2   1   0   1   2   2   1   1   1   1   1   1   0   2   1   1   0   1   0   0   2   0   1   2   2   1   0   1   0   1   1   1   2   1   0   0   1   0   1   2   0   0   1   0   1   1   1   1   0   0   1   0   2   1   2   2   1   0   0   1   0   1   2   0   1   2   2   1   0   0   1   1   1   0   1   1   1   1   0   0   1   1   1   1   1   0   1   1   1   1   2   2   1   1   1   2   0   2   1   2   0   2   1   1   1   1   0   1   0   1   1   1   0   0   1   1   1   1   1   1   0   1   1   1   0   0   2   1   1   2   1   1   2   2   0   0   1   0   1   2   1   2   2   2   2   1   1   1   1   1   2   1   0   1   1   1   0   1   1   1   2   0   0   1   1   1   0   1   0   1   1   1   0   1   1   1   0   1   1   1   1   2
 MK-1-9                 0   1   1   1   1   1   1   0   0   2   2   2   0   1   2   1   0   1   2   1   0   1   2   2   2   1   1   1   1   1   0   2   1   1   0   0   0   0   2   0   1   1   2   1   0   1   0   1   1   1   1   1   1   0   1   0   1   2   1   0   1   0   1   1   1   2   0   0   1   0   2   1   1   2   1   0   0   1   0   1   2   1   1   2   2   1   1   0   1   1   1   0   1   1   1   1   0   0   1   1   1   1   1   0   1   1   1   1   2   2   1   1   1   2   0   2   2   1   1   2   1   1   1   1   2   1   1   1   1   1   0   1   1   1   1   1   1   1   0   0   1   1   0   0   1   1   1   1   1   1   2   2   0   0   1   0   1   1   1   2   1   2   1   1   1   2   1   1   2   2   1   0   1   1   0   1   1   1   1   0   0   1   1   1   0   1   0   1   1   1   1   1   1   1   0   1   1   0   1   1
 MK-1-10                0   1   1   1   1   1   1   0   0   2   1   2   1   1   2   0   0   1   2   1   1   1   2   2   2   1   1   1   1   1   0   2   1   1   0   0   0   0   2   0   1   1   2   1   1   1   0   1   1   2   1   1   1   0   1   0   1   2   1   0   1   1   1   1   1   2   0   0   0   0   2   1   1   2   1   1   1   1   0   1   2   1   1   2   1   1   2   0   1   1   0   1   1   1   1   1   0   0   1   1   1   1   1   0   1   1   1   2   2   2   1   0   2   2   0   2   2   0   1   2   2   1   1   1   2   1   1   1   1   1   0   1   2   1   1   0   1   0   0   0   1   1   0   1   1   1   1   0   1   1   2   2   0   0   0   0   1   1   1   1   1   2   2   1   1   2   1   1   2   1   1   0   1   1   0   1   1   1   1   0   1   1   1   1   0   1   0   1   2   1   1   1   1   1   0   1   1   1   1   1
 MK-1-11                1   2   1   1   1   1   0   0   0   2   1   2   1   0   2   0   0   1   2   1   1   0   2   2   2   1   1   1   1   1   0   2   1   1   0   0   0   1   2   1   1   1   2   1   1   1   0   1   1   2   1   1   1   2   1   1   1   2   1   0   1   0   1   1   1   2   0   0   0   2   2   1   1   1   1   1   1   1   0   1   2   1   1   2   1   1   2   0   1   1   0   1   1   2   0   1   0   0   1   2   1   2   1   0   1   1   1   2   2   2   1   0   2   2   1   1   2   0   1   2   2   1   1   1   2   1   0   1   1   1   0   0   2   1   1   1   2   0   0   0   2   1   0   1   1   1   1   0   1   1   2   1   0   0   0   0   1   0   1   1   0   2   2   2   0   2   1   0   2   1   1   1   1   1   0   1   1   1   1   1   0   1   1   1   0   1   0   1   2   1   1   1   0   1   0   1   1   1   1   1
 MK-1-12                1   2   1   1   1   1   0   0   0   2   1   2   0   1   1   0   1   1   2   1   2   1   2   2   1   0   1   1   1   1   0   2   1   1   0   0   1   1   2   1   1   1   2   1   0   1   0   1   1   2   1   1   1   2   1   1   2   2   1   0   1   0   1   1   1   2   0   1   0   2   2   1   2   1   1   1   1   1   0   2   1   1   0   2   1   2   2   1   1   1   1   1   1   2   0   1   0   0   1   2   1   2   1   0   1   1   1   2   2   2   1   0   2   2   1   1   2   0   1   2   2   1   1   1   2   1   1   1   1   1   0   1   2   2   1   1   2   0   0   0   2   1   0   1   1   1   1   0   0   1   2   1   0   0   0   0   1   1   1   1   0   2   2   2   0   2   1   0   2   1   2   2   1   1   0   1   1   1   1   1   0   1   1   1   0   1   0   1   2   1   1   1   0   1   1   1   0   1   1   1
 MK-1-13                1   2   0   1   1   1   0   0   0   2   1   2   0   1   1   0   1   1   1   1   2   1   2   1   1   0   1   1   1   0   0   1   1   1   1   0   1   1   2   1   2   1   1   1   0   0   0   1   1   2   1   1   1   2   1   1   2   2   1   0   0   1   2   1   1   2   0   1   0   2   2   1   2   1   1   1   1   1   1   2   1   1   1   2   1   1   2   1   1   1   2   1   1   2   0   2   1   0   1   2   1   1   0   0   1   2   1   1   2   2   1   0   2   2   2   1   2   0   1   2   2   1   1   1   1   1   1   1   2   1   0   1   2   2   2   1   1   0   0   0   1   1   0   1   1   1   1   0   0   1   2   1   0   0   0   0   1   1   1   0   0   1   2   0   0   2   2   0   2   2   1   2   1   2   1   1   1   1   1   1   1   1   0   1   1   1   0   1   2   1   0   0   0   1   0   2   0   1   1   2
 MK-1-14                1   2   0   1   1   0   0   0   1   2   0   2   0   1   1   0   1   1   1   0   2   0   2   1   0   0   0   1   1   0   1   1   1   1   1   0   1   1   2   1   2   1   1   1   0   0   0   1   1   2   1   1   1   1   1   1   2   2   1   0   1   1   2   1   1   2   0   1   0   1   1   1   2   1   1   1   1   1   1   2   1   1   1   2   2   0   2   1   1   1   2   1   1   2   0   2   1   0   1   2   1   1   0   0   0   2   1   1   2   1   1   0   2   2   2   1   2   0   1   2   1   1   1   2   1   1   1   1   2   1   1   2   2   1   0   1   1   1   0   1   1   2   0   2   1   2   0   1   0   0   2   2   0   0   0   0   1   1   1   0   0   1   2   0   0   1   2   1   2   2   1   2   1   2   0   1   1   1   1   2   0   1   0   1   2   1   0   1   2   1   0   0   0   1   0   2   0   1   1   2
 MK-1-15                1   2   1   1   1   1   1   0   1   2   0   2   0   1   1   0   1   1   1   0   2   0   2   1   0   0   1   0   1   0   1   1   1   1   1   0   1   1   2   1   1   1   1   1   0   0   0   1   1   2   1   1   1   2   1   1   2   2   1   0   1   1   2   1   1   1   0   1   0   1   1   1   2   1   1   1   1   1   1   2   1   1   1   1   1   0   2   0   1   1   2   1   1   1   0   2   1   0   0   2   1   1   0   0   0   2   1   1   2   1   1   1   2   2   2   0   2   1   1   2   1   1   1   1   1   0   0   1   2   1   1   1   2   1   0   2   0   1   0   1   0   2   0   2   1   2   0   1   0   0   2   2   0   0   0   0   1   0   2   0   1   1   2   0   0   1   2   1   2   1   1   2   1   2   0   1   0   1   1   2   0   1   0   1   2   1   0   1   2   1   0   1   0   1   0   2   1   0   0   2
 MK-1-16                1   1   0   0   1   2   0   0   1   2   0   2   1   1   1   1   1   1   1   1   2   0   2   1   0   0   1   0   1   0   1   2   1   1   2   0   1   1   2   1   1   1   0   1   0   0   0   1   1   1   1   1   1   2   1   1   2   2   1   1   1   2   2   1   1   1   0   1   0   1   2   2   2   2   0   1   1   1   0   2   1   1   1   1   2   0   2   0   1   0   2   1   1   1   0   2   1   0   0   2   2   2   0   0   0   2   1   1   2   1   1   1   2   2   2   0   2   1   1   2   1   2   1   2   0   0   1   0   2   1   1   1   2   1   1   2   0   0   0   1   0   2   0   2   1   2   0   1   0   1   1   2   0   0   1   0   1   1   1   0   1   1   1   0   0   1   2   2   2   1   1   2   1   2   1   2   0   1   1   2   0   1   0   1   2   1   1   1   2   1   0   1   0   1   0   2   1   0   1   2
 MK-2-1                 1   2   1   1   0   0   0   2   0   2   1   2   0   1   0   1   1   2   0   1   2   2   0   0   1   1   2   1   0   2   0   0   1   0   1   2   0   1   2   2   2   0   1   0   1   1   2   2   0   2   1   0   2   0   1   1   1   1   1   1   1   0   2   1   1   1   2   2   1   2   0   0   0   0   2   2   2   1   1   1   1   2   1   1   2   0   1   2   1   1   1   1   1   2   0   2   1   1   1   2   2   2   0   2   1   0   1   2   0   1   1   1   1   1   2   1   2   2   0   0   0   1   1   2   2   1   1   2   1   1   1   2   0   0   1   0   1   2   0   2   2   2   2   2   2   0   2   1   1   1   1   1   1   0   0   1   1   1   2   1   1   0   1   1   2   2   2   0   1   2   2   2   2   1   1   0   1   2   2   1   0   0   0   0   2   0   1   1   1   0   2   2   2   2   0   2   0   0   0   1
 MK-2-2                 1   2   1   1   0   0   0   2   0   2   1   1   0   1   0   1   0   2   0   1   2   2   0   0   1   1   2   1   0   2   0   0   2   0   1   2   0   1   2   2   2   1   0   0   1   2   2   2   0   2   1   0   2   1   1   1   0   1   2   1   1   1   2   0   1   1   2   1   1   2   0   0   0   0   2   2   1   1   1   1   1   1   1   1   1   1   1   2   1   2   1   1   1   2   1   2   1   1   1   2   1   2   0   2   1   0   1   2   0   1   1   1   1   1   2   1   2   2   0   1   0   1   1   2   1   1   1   2   1   1   2   2   0   0   1   0   1   2   0   2   2   2   1   1   2   0   2   2   1   1   1   1   1   1   1   1   1   1   2   0   1   0   1   1   2   1   2   0   2   1   2   2   2   1   1   0   1   1   2   1   0   0   0   0   2   0   0   1   1   0   2   2   2   2   0   2   1   0   0   0
 MK-2-3                 1   2   1   1   0   0   0   2   1   2   1   1   0   1   0   1   0   2   0   1   2   2   0   0   1   1   2   1   0   1   0   0   2   0   1   1   0   1   2   2   2   1   1   0   1   2   2   2   0   2   1   0   2   1   2   0   0   1   2   1   1   1   2   0   1   1   2   0   1   2   0   0   0   1   2   2   1   1   0   1   1   1   1   1   1   1   2   2   1   2   1   1   1   2   0   2   1   1   1   2   1   2   0   2   1   0   1   2   0   1   1   1   1   0   1   0   2   2   0   1   0   1   1   2   0   1   1   2   1   0   1   1   1   0   1   0   1   2   0   2   2   1   1   1   2   0   2   0   1   1   1   1   1   1   1   1   1   0   2   1   1   0   1   1   2   1   2   0   2   1   1   1   2   0   1   0   1   1   2   1   2   1   0   1   1   1   0   2   1   0   1   2   1   2   0   2   1   0   0   0
 MK-2-4                 2   2   2   1   1   0   0   2   1   2   1   1   0   1   0   1   0   1   0   1   2   2   1   1   1   1   2   1   0   1   0   0   2   0   1   2   0   1   2   2   2   1   1   0   1   2   2   2   0   2   1   0   2   1   1   0   1   0   2   1   1   1   2   0   1   2   1   0   1   2   1   0   1   1   2   2   1   1   0   1   1   1   1   1   1   1   2   2   2   2   0   1   1   2   0   2   0   2   1   2   1   2   0   2   1   0   1   2   0   1   2   1   1   1   1   0   2   2   0   1   0   1   1   2   0   1   1   2   1   0   0   2   1   0   1   0   1   2   0   2   2   1   1   1   2   0   2   0   1   1   1   1   0   1   1   0   1   0   2   1   1   0   0   1   1   2   2   0   2   1   0   0   2   0   1   0   1   0   1   1   2   2   0   1   1   0   0   2   1   0   1   2   1   1   1   1   0   0   1   0
 MK-2-5                 2   2   1   1   1   0   1   2   1   2   0   1   1   1   0   1   0   0   0   1   2   1   1   2   1   1   2   1   0   1   1   0   2   0   2   1   1   1   1   1   2   2   1   0   1   2   2   2   0   2   1   0   2   1   1   0   2   0   2   2   1   1   1   0   1   2   1   0   1   1   1   1   1   1   2   2   1   0   0   1   1   1   1   0   1   1   2   1   2   1   0   1   1   2   1   2   0   2   1   2   1   2   0   2   1   0   1   2   0   1   1   1   1   1   1   0   2   2   0   1   0   1   1   2   0   1   1   2   1   0   0   2   1   0   1   0   1   2   0   2   2   1   2   1   2   0   2   0   0   1   1   0   0   1   2   0   1   0   2   1   1   0   0   1   0   1   2   0   2   1   1   0   1   0   1   1   0   0   1   1   2   2   0   1   1   0   0   2   1   0   1   2   1   1   1   1   1   0   1   0
 MK-2-6                 2   2   1   0   1   0   1   2   1   2   0   2   1   1   0   1   1   0   0   1   2   1   1   2   1   0   2   1   0   1   1   0   2   1   2   1   1   1   1   1   2   2   2   0   1   2   2   2   0   2   1   0   2   1   1   0   2   0   2   2   0   0   1   0   1   1   2   1   1   1   1   1   1   1   2   1   1   0   0   1   1   1   1   0   1   1   2   1   1   1   0   1   1   1   0   2   1   2   1   2   2   1   1   2   1   0   1   2   0   1   1   1   1   1   1   0   2   1   0   0   0   1   1   2   0   1   1   2   1   0   0   1   0   0   1   0   1   2   0   2   2   1   1   2   2   0   2   0   0   1   1   0   0   1   2   0   1   1   2   1   1   0   0   1   0   1   2   0   2   1   1   0   1   0   1   1   1   0   1   1   2   2   0   1   0   0   0   2   1   0   1   2   2   1   1   1   1   0   1   0
 MK-2-7                 2   2   1   0   1   0   2   2   1   1   0   1   2   1   1   1   0   0   0   1   2   1   1   2   2   1   2   1   0   0   0   0   2   1   2   1   0   1   1   1   2   2   2   0   1   2   2   2   0   2   1   0   2   1   1   0   2   0   2   1   1   0   2   0   1   1   2   0   1   0   1   1   1   1   2   2   1   0   1   1   1   1   0   1   1   1   2   2   1   1   0   2   1   1   0   2   1   2   1   2   1   1   1   1   1   0   0   2   0   1   1   1   1   1   1   0   1   1   0   0   0   1   1   2   0   1   1   2   1   1   0   1   0   0   1   1   1   2   0   2   1   1   1   2   1   1   2   0   1   0   2   1   0   1   2   0   1   1   2   1   2   1   0   1   0   0   2   0   2   1   1   1   0   0   1   2   1   0   1   1   2   2   0   1   0   0   0   2   1   0   1   2   1   0   1   1   1   0   1   0
 MK-2-8                 2   1   1   0   1   0   1   1   1   1   0   1   2   1   1   1   0   0   0   1   2   1   1   1   2   1   2   1   0   0   0   1   2   1   2   1   0   1   1   1   2   2   2   0   1   2   2   1   0   1   1   0   2   1   1   0   2   0   2   2   1   1   2   1   1   1   2   0   1   0   1   2   1   1   2   1   1   1   1   1   1   1   1   1   1   1   2   2   1   1   0   2   1   0   0   1   1   1   1   2   1   1   1   1   1   1   0   2   0   1   1   0   1   1   1   0   0   1   0   0   0   1   1   2   1   1   1   2   2   1   0   1   0   0   1   1   1   2   0   2   0   1   1   2   1   1   1   0   2   0   1   1   0   1   1   1   1   1   2   1   2   1   0   2   0   0   2   1   2   1   2   1   0   0   2   2   1   0   1   1   1   2   1   1   0   0   1   2   1   0   1   2   1   0   1   1   1   0   1   0
 MK-2-9                 2   1   1   0   1   0   1   1   1   1   0   2   2   2   1   1   0   0   0   1   2   1   1   1   2   1   2   1   0   0   0   2   2   1   2   1   0   1   0   1   2   1   2   0   1   2   2   1   0   1   1   0   2   2   1   1   2   0   2   2   1   1   1   1   1   1   2   1   2   0   0   2   1   1   2   2   1   1   1   1   0   2   1   1   1   1   1   1   1   1   0   0   1   1   0   1   1   1   1   1   1   1   1   1   1   0   0   2   0   2   1   0   1   1   1   0   0   1   0   1   0   1   1   2   0   1   1   2   2   1   0   1   0   0   1   1   1   2   0   2   2   1   1   2   1   1   0   0   2   0   1   1   0   1   2   1   1   1   2   1   2   2   0   2   0   0   2   1   2   1   2   1   0   0   2   2   1   1   1   2   1   2   1   1   0   1   1   2   0   0   1   2   1   1   1   1   1   0   1   0
 MK-2-10                2   1   1   0   1   0   1   1   1   1   0   2   2   2   2   0   0   1   1   1   1   1   1   1   2   1   2   1   0   0   0   2   2   1   2   1   0   1   0   1   2   1   2   0   1   2   2   1   0   1   1   1   2   2   2   1   2   0   2   1   1   1   0   1   1   0   1   1   2   0   1   1   1   1   2   2   1   0   1   1   0   2   1   1   1   1   1   1   1   1   0   0   1   1   0   1   1   1   1   1   1   1   1   1   1   0   0   2   0   2   1   0   1   1   1   0   0   1   1   1   2   1   1   2   0   1   1   2   2   1   1   1   2   0   1   1   1   2   0   2   2   1   1   2   1   1   0   0   2   0   1   1   0   1   2   1   1   1   2   1   2   2   1   2   0   0   2   1   1   1   2   1   0   0   2   2   1   1   1   2   1   2   1   1   0   1   1   1   0   0   1   2   0   1   2   1   1   0   1   0
 MK-2-11                2   1   1   0   2   0   2   2   1   1   0   2   2   2   2   1   1   1   1   1   1   1   1   1   2   1   2   1   0   0   0   2   2   2   1   1   0   1   0   1   2   0   2   1   1   2   2   2   0   1   1   0   2   2   1   2   2   0   2   1   0   1   1   2   1   0   1   1   1   1   1   0   1   1   2   2   1   0   2   1   0   1   1   2   1   1   0   2   1   1   1   0   1   1   0   1   1   1   1   1   1   1   1   1   1   1   0   2   0   1   1   0   1   1   1   0   0   1   1   1   2   1   1   2   0   1   1   2   2   1   1   1   1   0   1   1   1   2   0   2   2   1   1   2   1   1   0   0   2   0   1   1   0   1   2   1   1   2   2   1   2   2   1   2   0   0   2   1   2   1   2   1   0   0   2   2   1   1   1   2   1   2   1   1   1   1   1   1   0   0   2   2   0   2   2   1   1   1   1   0
 MK-2-12                2   0   1   0   2   0   1   2   1   0   0   1   2   2   2   1   1   2   1   1   1   1   2   1   2   1   2   1   1   0   0   2   2   1   1   1   1   1   1   1   2   1   1   1   2   2   2   2   0   1   1   0   2   2   1   2   2   0   2   1   0   1   0   2   0   0   1   1   1   1   1   0   1   1   2   2   1   0   2   1   1   1   2   1   1   1   0   2   1   1   1   0   1   1   0   1   1   1   1   0   1   0   1   2   2   1   0   2   0   1   1   1   1   1   1   0   0   1   1   1   2   1   1   2   0   1   1   2   2   1   1   1   1   0   0   2   1   2   1   1   2   1   0   2   1   0   0   0   2   0   2   1   0   1   2   1   1   2   2   1   2   1   1   2   0   0   2   2   2   0   1   1   0   0   2   2   1   1   1   2   1   1   1   1   1   2   1   1   0   0   2   2   0   2   2   1   1   0   1   0
 MK-2-13                1   0   2   0   2   0   1   1   0   1   0   2   2   2   2   0   0   2   1   1   1   1   1   1   2   1   2   1   1   0   1   2   2   1   1   1   1   1   2   0   2   2   1   0   1   2   1   2   1   1   1   0   2   2   1   2   2   0   2   1   0   0   0   2   0   1   1   1   0   1   1   0   1   2   2   2   0   0   2   1   1   1   2   1   1   1   0   2   1   1   1   0   1   1   0   1   1   1   1   0   2   0   1   2   2   1   0   2   0   1   0   1   0   1   1   1   0   1   1   1   1   1   0   2   0   1   1   1   2   0   1   1   1   0   1   2   0   1   0   1   2   1   0   2   0   0   0   1   2   0   1   0   0   1   2   1   1   2   2   1   2   1   1   2   0   0   2   1   2   0   1   1   0   0   2   2   2   1   1   2   1   1   1   1   2   2   1   1   0   0   2   2   0   2   2   1   1   0   2   0
 MK-2-14                1   0   2   0   1   0   1   2   1   1   0   2   2   2   2   0   1   2   1   1   1   1   1   1   2   1   2   1   1   0   1   2   2   1   1   1   1   1   2   0   2   2   1   0   1   1   1   2   1   1   1   0   2   2   0   1   2   0   2   1   1   0   0   0   0   1   0   2   0   1   1   0   1   2   2   1   0   0   1   1   0   1   2   1   1   1   0   1   1   0   1   0   1   1   0   1   1   0   1   0   2   1   1   2   2   1   0   2   0   1   0   1   0   1   1   1   0   1   1   1   1   1   0   2   0   1   2   1   2   0   1   1   1   0   1   1   1   1   1   1   2   1   0   2   0   0   0   1   2   0   1   1   0   1   2   1   1   2   1   1   2   2   1   2   1   0   2   1   2   0   1   1   0   0   2   1   2   1   0   2   1   1   1   0   2   1   1   1   0   0   2   2   0   2   2   1   1   0   2   0
 MK-2-15                1   0   2   0   1   0   1   2   0   1   0   2   2   2   2   1   1   2   0   1   1   1   1   1   2   0   1   1   2   0   1   2   1   1   1   2   1   1   2   0   2   2   1   0   1   1   1   2   1   1   1   0   2   2   1   1   1   0   1   1   1   0   1   0   0   1   0   2   2   2   1   0   1   2   2   1   0   1   0   1   1   0   2   1   1   1   0   1   1   0   1   1   1   2   0   0   1   2   1   0   2   0   1   2   2   1   0   2   0   1   0   1   0   1   0   1   0   1   1   0   1   1   0   2   0   1   2   1   2   0   1   1   1   0   1   1   1   1   1   1   1   1   0   1   0   0   0   1   2   0   1   1   0   1   2   1   1   2   1   1   2   2   1   2   1   0   2   1   2   0   1   1   1   0   2   1   2   1   0   1   1   1   1   0   2   1   1   1   0   0   2   2   0   2   2   1   1   0   2   0
 MK-2-16                1   1   2   0   1   0   1   1   0   1   0   2   2   2   2   1   1   1   0   1   1   2   1   1   2   1   1   1   2   0   0   2   1   1   2   2   1   1   2   0   1   2   1   0   1   1   1   2   2   0   1   0   2   2   2   2   1   0   1   1   1   0   1   1   0   1   0   1   2   2   1   0   1   2   2   1   1   1   0   1   1   0   2   1   1   1   1   1   1   0   1   2   1   2   0   0   1   1   1   0   2   0   1   2   1   1   1   2   0   1   0   1   0   1   1   1   1   1   1   0   2   2   0   2   0   1   1   1   2   1   1   1   1   1   1   1   1   1   1   1   1   1   1   1   0   0   0   1   2   1   1   1   0   1   2   2   0   2   1   1   2   2   1   2   1   0   2   1   2   0   1   1   1   0   2   1   1   1   0   1   1   1   1   0   2   1   0   1   0   1   2   2   1   2   2   1   2   0   0   0
 MK-3-1                 1   2   1   1   1   1   1   1   0   1   1   2   1   0   1   1   2   1   0   1   1   1   2   1   2   1   2   1   2   1   2   2   0   2   2   1   1   1   1   1   2   0   1   2   0   2   2   1   2   2   0   2   0   0   2   1   1   1   1   2   2   2   1   1   0   0   1   1   0   1   2   0   2   0   1   0   0   0   2   2   1   1   1   2   0   0   1   0   0   2   1   0   2   1   1   1   1   1   1   1   0   1   0   1   2   1   2   1   2   1   0   1   1   1   1   1   1   1   2   1   0   1   1   0   2   1   1   1   2   0   2   1   1   2   0   1   1   0   1   1   1   1   1   0   2   1   1   1   1   1   1   0   0   1   1   1   1   2   1   1   1   2   1   0   0   2   0   1   1   2   1   1   1   1   0   1   1   0   0   1   1   1   1   2   1   1   1   1   1   0   2   0   2   1   1   1   0   2   0   1
 MK-3-2                 1   2   0   1   1   1   1   1   0   1   1   2   0   0   1   1   2   1   1   1   0   1   1   1   2   0   2   1   1   1   2   1   0   2   2   1   1   0   1   1   2   1   1   2   1   2   2   1   0   2   0   2   0   0   2   1   1   0   1   2   2   2   1   1   0   0   1   0   1   0   2   0   2   0   1   0   0   0   2   2   1   1   1   2   0   0   1   0   1   2   1   0   2   0   1   0   1   1   0   1   0   1   0   1   2   1   2   0   2   1   1   2   1   1   0   1   2   1   2   1   0   1   1   0   2   1   1   1   1   1   2   1   1   2   0   2   1   0   1   0   1   1   1   0   1   1   1   1   0   1   1   0   0   1   1   1   1   2   1   1   1   2   1   0   0   1   1   1   2   2   1   2   1   1   0   1   1   0   0   1   1   1   1   2   1   1   2   1   1   0   2   0   2   1   2   2   0   2   0   1
 MK-3-3                 0   2   0   1   1   1   1   1   0   1   1   1   0   0   1   1   2   1   1   2   0   1   0   1   2   0   2   1   1   1   2   1   0   2   2   1   1   1   1   1   1   1   1   1   2   2   2   1   0   2   0   2   0   1   2   1   1   1   1   2   2   2   1   1   0   1   1   1   1   0   1   0   1   0   1   0   0   0   2   2   1   1   1   1   0   0   1   0   2   2   1   0   1   0   1   1   1   1   0   1   0   2   0   1   1   1   2   1   1   1   0   2   1   2   0   0   2   1   2   1   1   1   1   1   2   1   2   1   2   1   2   2   1   2   1   2   1   1   2   0   2   1   0   0   1   1   1   0   0   1   1   0   0   1   1   1   1   2   1   1   1   2   1   1   0   2   2   1   1   1   1   1   1   1   0   1   1   0   0   2   0   1   2   2   1   1   2   2   1   0   2   0   2   1   2   2   0   2   0   1
 MK-3-4                 0   2   0   1   1   1   1   1   0   0   1   1   0   0   0   0   2   1   1   1   1   1   0   1   2   1   2   0   1   1   2   1   0   2   2   1   1   1   1   1   1   1   1   1   1   2   1   1   1   2   0   2   0   1   2   2   1   1   1   2   2   1   1   2   0   1   1   1   2   0   1   0   1   0   2   0   1   0   2   2   1   1   2   1   0   0   1   1   2   2   2   0   1   0   0   1   1   1   0   1   0   2   0   1   1   1   2   0   1   0   0   1   1   1   0   0   2   1   1   1   1   1   1   2   2   1   2   1   2   1   2   1   1   2   0   1   1   0   1   0   2   1   0   0   1   1   1   0   0   1   0   0   0   1   1   1   2   2   0   1   2   2   0   1   1   2   2   1   0   0   1   1   1   1   1   1   1   0   1   2   0   1   1   1   1   0   2   2   1   0   2   0   2   1   1   2   0   2   0   1
 MK-3-5                 0   2   0   1   1   1   1   1   1   1   1   1   0   0   0   0   2   1   1   1   1   1   1   1   2   1   2   0   1   1   2   1   0   1   2   1   1   1   1   1   1   1   1   1   1   2   1   2   2   1   0   2   0   1   2   2   1   1   1   2   2   1   2   1   0   1   0   0   2   1   1   0   1   0   2   0   1   0   2   2   1   1   1   1   0   0   2   1   2   2   2   1   1   0   0   2   1   2   0   1   0   2   0   2   1   1   2   2   1   0   0   1   1   1   0   0   2   0   1   1   1   1   1   2   2   1   2   1   2   1   2   1   1   2   0   1   1   0   1   0   2   1   0   0   1   1   1   0   0   2   1   0   0   1   1   1   2   2   0   1   1   2   0   1   1   2   2   1   0   0   1   0   1   1   1   1   1   0   1   0   0   2   1   1   1   0   2   2   1   0   2   0   2   2   1   2   0   1   0   2
 MK-3-6                 0   2   0   1   1   1   0   0   1   1   0   1   0   0   1   0   2   1   1   1   1   1   1   1   2   1   2   1   0   1   2   1   1   1   2   1   1   2   1   1   1   1   1   1   0   2   1   2   2   1   0   2   1   2   2   2   1   0   1   2   2   1   2   1   0   1   0   0   2   1   1   1   1   0   2   1   1   0   1   2   1   1   1   1   1   0   2   1   2   2   2   1   1   0   0   2   1   2   1   0   0   2   0   2   1   0   2   2   1   1   1   2   1   1   0   0   1   0   2   1   1   1   1   2   2   0   2   1   2   1   1   1   2   2   0   1   1   0   1   0   2   1   0   0   1   1   1   0   0   2   1   0   0   2   1   1   2   2   0   0   1   1   1   2   1   1   1   1   0   0   2   0   1   2   1   1   0   0   1   0   0   2   1   1   1   0   2   2   1   0   1   0   2   2   2   2   0   1   0   2
 MK-3-7                 0   1   0   0   1   1   1   1   1   1   0   1   0   0   1   1   2   2   1   0   1   1   1   0   2   1   2   1   0   1   1   1   1   1   2   2   0   2   1   0   1   0   1   1   0   1   1   2   2   1   0   1   1   2   2   2   1   0   1   2   2   1   2   1   0   1   1   0   2   2   1   1   2   1   2   1   1   0   1   2   1   1   1   1   0   0   2   1   2   2   2   1   1   0   1   2   1   1   1   0   0   2   0   2   2   0   2   2   1   1   1   2   1   1   1   0   1   0   2   0   1   1   1   2   2   0   2   1   2   1   2   0   2   2   0   1   1   0   1   1   1   1   1   0   1   1   0   0   1   2   1   1   0   2   1   1   2   1   0   0   1   2   1   2   0   1   2   1   1   0   2   1   0   2   1   1   0   0   1   0   0   1   1   1   1   0   1   2   0   0   1   0   2   2   2   2   1   1   1   2
 MK-3-8                 1   2   1   1   1   1   1   1   1   1   0   1   0   0   0   1   2   2   1   1   2   1   0   0   2   1   2   1   0   0   1   1   1   0   2   2   0   2   2   0   1   0   1   1   0   1   1   2   2   1   0   1   1   1   2   2   1   1   0   2   2   1   2   1   0   1   1   0   2   2   1   1   2   1   2   1   1   0   1   2   1   2   1   1   0   0   2   1   2   2   2   1   2   0   1   2   1   1   1   0   0   2   0   2   2   0   2   2   1   1   1   2   1   2   1   0   1   0   2   0   1   1   1   2   2   0   2   1   2   1   2   1   2   1   0   1   1   1   1   1   1   1   1   0   2   1   0   0   1   2   1   1   0   1   1   1   2   1   1   0   2   1   1   2   0   1   2   1   2   1   1   1   0   2   1   1   0   0   1   0   0   1   1   1   1   0   1   1   0   0   1   0   2   2   2   2   1   1   1   1
 MK-3-9                 1   2   0   1   1   1   0   1   1   1   0   1   0   0   0   1   2   2   1   1   2   1   0   0   2   1   2   1   0   0   1   1   0   0   2   2   0   2   1   1   1   0   1   1   0   1   1   2   2   1   0   1   1   0   1   2   1   1   0   2   2   1   1   1   0   1   1   1   2   2   1   1   2   1   2   1   1   0   1   2   1   2   1   1   0   0   2   1   1   2   2   1   2   0   1   2   1   0   1   0   1   2   0   2   2   0   1   2   1   1   0   2   1   2   0   1   0   0   1   0   1   1   1   2   2   0   1   1   2   1   1   2   2   1   0   1   1   1   1   1   1   1   1   2   2   1   0   0   1   2   1   1   0   0   1   1   2   1   0   0   2   0   1   2   1   1   1   2   2   1   0   1   0   2   1   1   0   0   0   0   0   1   1   1   0   0   2   1   0   0   2   0   2   1   2   2   1   1   1   1
 MK-3-10                1   1   0   1   0   1   0   1   1   1   0   0   1   0   0   0   1   2   2   1   2   2   0   0   2   1   2   1   1   1   1   1   0   0   2   2   2   2   1   2   1   0   1   1   1   1   1   1   2   1   1   1   1   0   1   2   1   2   0   1   2   1   1   1   0   2   1   1   1   2   1   1   2   0   2   1   1   0   1   2   1   2   1   1   0   0   2   1   1   2   2   1   1   0   1   2   1   0   1   1   1   2   0   2   2   0   1   2   1   1   0   2   1   2   1   1   1   0   0   0   1   1   1   2   2   0   0   1   2   1   1   2   2   1   0   1   1   1   1   1   1   1   1   2   2   1   0   1   1   2   0   1   0   0   1   1   2   1   0   0   1   0   1   2   0   1   1   2   2   2   1   1   0   2   1   1   0   0   0   1   0   1   1   0   0   1   2   1   0   0   1   0   2   1   2   2   1   1   1   1
 MK-3-11                1   1   0   1   0   1   0   1   1   1   1   1   1   0   0   0   2   2   2   1   2   2   1   0   2   2   2   1   0   1   1   1   0   0   2   2   2   2   2   2   1   0   1   2   1   1   0   1   2   1   1   1   1   1   1   1   1   2   0   1   2   1   1   1   0   2   1   1   1   2   1   1   2   0   2   1   1   0   1   2   1   2   1   1   0   0   2   1   1   2   1   1   1   0   1   2   1   0   1   1   1   2   0   1   2   0   1   2   1   1   0   2   1   2   1   1   0   0   0   0   1   1   1   2   2   0   0   1   2   1   1   2   2   1   0   1   1   1   0   2   1   0   1   2   1   1   0   1   1   2   0   1   0   0   0   1   2   1   0   0   2   0   2   2   1   1   1   2   1   2   1   1   0   2   1   1   0   1   0   1   0   1   1   0   1   1   2   1   0   0   1   0   1   1   2   2   1   1   1   2
 MK-3-12                1   1   0   1   0   1   0   1   1   2   0   1   2   0   0   0   2   2   2   1   1   2   2   1   1   2   2   1   0   0   1   2   1   1   2   2   2   2   1   2   1   0   1   2   1   0   0   1   1   1   1   2   1   1   1   2   0   2   0   1   2   0   1   1   0   1   1   1   1   2   1   1   2   0   1   1   0   0   1   2   1   1   1   1   0   0   2   1   0   2   1   1   1   0   1   1   1   0   1   1   1   1   0   1   2   1   1   2   1   1   0   2   1   2   1   1   0   0   1   0   1   1   1   2   2   0   1   1   2   1   2   2   2   2   0   1   0   1   1   2   0   0   1   2   1   0   0   1   1   2   0   1   0   0   1   1   1   1   1   0   2   1   2   2   1   1   0   2   1   2   1   0   0   2   1   0   0   1   0   1   0   1   1   0   1   1   2   2   0   0   0   0   1   1   2   2   1   1   1   1
 MK-3-13                1   1   0   1   0   1   0   1   2   2   0   1   1   0   0   0   2   2   2   1   1   2   2   0   1   2   2   1   1   0   0   2   1   1   1   2   2   2   1   2   1   1   1   2   1   0   0   1   1   1   0   2   1   1   1   2   0   1   1   1   1   0   1   1   0   0   1   1   2   2   1   1   2   1   1   1   0   0   1   2   1   1   1   1   0   1   2   1   0   2   1   1   2   0   1   1   0   1   1   1   1   1   0   0   2   1   1   2   1   1   0   1   1   2   1   0   0   0   2   0   2   1   1   2   2   0   1   1   2   1   2   2   2   2   0   1   0   2   1   2   0   0   1   2   1   0   0   1   1   2   0   1   0   0   1   1   1   1   1   0   2   1   1   2   1   1   0   2   0   2   1   1   0   2   0   0   0   0   0   0   0   0   0   1   1   1   2   2   0   0   0   0   1   1   2   2   1   2   1   1
 MK-3-14                2   1   0   1   0   1   0   1   1   2   0   1   1   0   0   0   2   2   1   1   1   2   2   0   1   2   2   1   1   0   0   2   1   1   2   2   1   2   0   2   1   2   1   2   1   1   0   1   1   1   0   1   1   1   1   1   0   0   0   1   1   0   1   1   0   0   1   1   2   2   1   1   2   1   1   0   0   0   1   2   0   1   2   0   0   1   2   1   0   1   1   1   2   0   1   2   0   1   1   1   1   1   0   0   2   1   1   2   1   1   0   1   2   2   1   0   0   0   2   0   2   1   0   1   2   0   1   0   2   1   2   2   1   2   1   0   0   2   0   2   0   0   0   2   1   1   0   1   1   2   0   1   0   0   2   1   1   1   1   0   2   0   1   2   1   0   1   2   0   2   1   1   0   1   0   0   0   1   0   1   0   0   0   1   1   1   1   2   1   1   0   0   1   1   2   2   1   2   1   1
 MK-3-15                2   1   0   1   0   1   0   1   1   2   0   1   1   0   0   0   1   2   0   1   1   2   2   0   1   2   2   1   2   0   1   1   1   0   1   2   1   1   0   2   1   1   1   2   1   1   1   1   1   1   0   1   1   1   1   1   0   0   0   1   1   0   1   1   0   0   1   2   2   2   1   1   1   1   1   0   0   0   1   1   0   1   2   1   1   1   2   1   0   0   0   1   2   0   1   1   0   1   1   1   1   1   0   0   1   1   1   2   1   1   0   1   2   1   1   0   0   1   2   0   2   1   0   1   2   0   1   0   2   1   2   1   1   2   2   0   1   2   1   2   0   0   0   1   1   1   0   1   1   2   0   1   0   0   2   1   2   2   1   1   2   0   1   2   1   0   1   2   1   2   1   1   0   0   0   1   0   1   1   1   0   1   0   1   1   1   0   1   2   1   0   1   1   1   2   1   1   2   1   1
 MK-3-16                2   1   0   1   0   1   0   1   1   2   0   1   1   0   0   0   1   2   0   1   1   2   1   0   1   1   1   1   2   0   1   1   1   1   0   2   1   1   0   2   1   1   1   1   1   0   1   1   1   1   0   1   2   1   1   1   0   0   0   1   1   0   1   1   0   0   1   2   2   2   1   1   1   1   1   0   0   1   1   1   0   1   2   1   1   1   2   2   0   1   0   1   2   0   0   2   0   1   1   1   1   0   0   0   1   1   1   2   0   1   0   1   1   1   1   0   0   0   1   0   2   1   1   1   2   0   1   0   2   1   1   1   1   2   2   0   1   1   2   2   0   0   1   1   1   1   0   1   1   2   0   1   0   0   2   2   1   2   1   1   2   0   1   2   1   0   1   1   1   1   1   0   0   0   0   1   0   1   1   2   0   1   0   2   1   1   0   1   2   0   0   1   1   1   2   1   1   2   1   1
 MK-4-1                 1   2   1   2   1   0   0   2   2   2   1   1   1   0   1   1   1   1   1   1   0   0   1   1   1   0   1   2   1   1   2   0   1   1   2   1   0   2   0   0   0   0   1   1   1   0   0   0   0   1   0   2   2   0   2   1   1   2   1   1   1   1   0   2   2   1   2   0   1   1   2   1   1   0   0   1   2   1   2   1   2   1   0   2   1   0   0   1   0   2   1   1   1   1   1   2   0   2   0   1   1   0   1   0   1   1   2   2   2   0   1   1   1   2   1   1   0   1   2   1   0   2   1   0   1   2   0   1   1   0   1   2   1   0   1   1   1   1   1   0   1   1   1   0   2   1   1   0   1   0   2   1   0   2   1   0   0   2   1   1   2   2   1   2   0   1   1   2   1   1   0   0   1   0   1   0   1   1   1   1   0   2   1   2   0   1   1   1   2   1   0   2   0   1   1   0   1   2   1   0
 MK-4-2                 1   2   1   2   1   0   0   2   1   2   1   1   1   0   1   1   1   0   1   1   0   0   1   1   1   0   1   2   1   1   2   0   1   1   1   1   0   2   1   0   0   0   1   1   0   1   0   0   0   1   0   1   2   0   2   1   1   2   1   1   1   1   0   2   2   2   2   0   1   1   2   1   1   0   0   1   2   1   2   1   1   1   1   2   1   1   1   1   0   2   1   1   1   1   1   1   1   2   0   0   1   0   2   0   1   1   2   2   2   0   1   1   1   2   1   1   1   1   2   2   0   2   2   0   1   2   0   1   1   0   1   2   1   0   0   1   1   1   1   0   1   1   1   0   1   1   1   0   1   0   2   1   0   2   1   0   1   2   1   1   1   2   1   2   0   1   1   2   1   1   0   0   1   0   1   0   1   2   1   1   0   2   1   2   0   1   1   0   2   1   0   2   0   1   1   0   1   1   2   1
 MK-4-3                 1   2   1   2   2   1   0   2   1   0   1   1   1   0   1   1   1   0   1   1   0   1   1   1   1   1   1   2   1   1   2   1   1   2   1   1   0   1   1   2   0   0   2   1   1   1   0   0   0   0   0   1   2   0   2   1   1   2   0   1   1   1   0   2   2   2   2   0   1   1   2   1   1   0   0   1   1   1   2   0   1   1   1   2   1   1   1   1   0   2   1   1   1   1   1   1   1   2   0   0   1   0   1   0   1   1   2   2   1   0   2   1   1   1   1   2   2   2   2   2   0   2   2   0   0   2   0   1   1   0   1   2   1   0   0   1   1   1   1   0   1   2   1   1   1   1   1   1   1   0   1   1   0   2   1   0   2   2   1   1   1   0   1   1   0   1   1   2   1   1   0   0   1   0   1   0   2   2   1   2   0   2   0   2   0   1   1   0   1   1   1   2   0   1   1   0   1   2   2   1
 MK-4-4                 1   2   1   0   2   1   0   2   1   0   1   1   0   0   1   1   1   0   1   1   0   1   1   0   1   1   1   2   1   1   2   1   1   1   1   1   0   1   1   2   0   0   2   2   1   1   2   0   2   1   0   1   2   0   1   1   1   2   0   1   1   1   0   1   2   2   2   0   1   1   2   1   0   2   0   1   1   1   2   0   1   1   2   2   1   1   1   1   1   2   1   1   1   1   0   1   1   2   0   0   1   0   0   0   0   2   2   2   1   0   2   1   1   1   1   2   2   2   2   2   1   1   2   1   1   2   0   1   2   0   1   2   1   0   0   1   1   1   1   0   1   2   1   1   1   1   0   1   1   1   2   0   0   2   1   0   2   1   1   1   1   0   1   1   0   1   1   2   1   2   0   0   1   0   1   0   2   2   1   2   0   2   0   2   0   2   1   0   1   1   1   2   1   1   0   0   2   1   1   1
 MK-4-5                 1   2   1   0   2   1   0   2   1   0   1   1   1   0   1   1   0   0   2   1   0   0   1   0   1   1   1   2   2   2   2   1   1   1   2   1   1   0   1   2   0   0   2   2   1   1   2   0   2   1   0   1   2   0   1   1   1   2   0   1   1   1   0   1   2   2   1   0   1   1   2   1   0   2   0   1   1   1   2   0   1   0   2   1   1   1   1   1   1   2   0   1   1   1   0   1   1   2   0   0   1   0   0   0   0   2   2   2   1   1   2   1   1   1   1   2   2   1   2   2   1   1   2   1   1   2   0   1   2   0   0   1   1   1   0   0   1   1   1   0   1   2   1   1   2   1   0   1   1   1   2   1   1   1   1   0   2   1   1   1   1   0   1   1   0   1   1   2   1   2   0   0   1   0   2   0   2   2   1   2   0   2   0   1   1   2   1   0   1   1   1   1   1   1   0   0   2   1   1   1
 MK-4-6                 2   2   1   0   2   1   0   1   1   0   1   1   1   0   1   1   0   0   2   1   0   0   1   1   0   1   1   2   2   2   2   1   1   1   1   2   1   0   1   2   0   0   1   1   0   1   2   0   2   1   0   1   1   0   1   1   1   2   0   1   1   1   0   0   2   2   1   0   1   1   2   1   0   2   0   1   1   1   2   0   1   0   2   1   1   1   1   1   1   2   0   1   0   0   0   2   2   2   0   1   1   0   0   0   1   2   2   1   1   1   2   1   1   1   0   2   2   1   1   2   0   1   2   1   1   2   2   1   1   0   2   1   1   1   0   1   1   1   2   0   0   2   1   1   1   1   0   1   1   1   2   2   1   1   1   1   2   1   1   1   1   0   1   1   0   1   1   2   1   2   0   1   1   0   2   0   2   2   1   2   0   2   0   1   1   2   1   1   1   1   1   2   1   1   0   0   2   0   1   1
 MK-4-7                 2   2   2   0   2   0   1   1   1   0   1   1   1   0   2   1   1   0   2   1   1   1   1   1   1   1   1   2   2   2   2   1   1   1   0   1   1   0   1   2   0   0   1   1   0   0   2   0   2   1   0   1   1   1   0   1   1   2   0   1   1   1   1   0   2   2   1   0   1   1   2   1   1   2   0   0   1   2   1   0   1   0   2   1   1   1   2   1   0   1   0   1   0   0   0   2   2   2   0   1   2   0   0   1   1   1   2   1   0   1   2   1   1   1   0   2   2   1   1   2   0   1   1   1   1   1   2   1   1   0   2   1   1   1   0   0   1   1   2   1   0   2   1   1   1   1   0   1   1   1   2   2   1   1   1   1   1   1   1   2   1   1   1   1   0   1   2   2   1   2   1   1   1   1   0   0   2   1   1   2   0   1   0   1   1   2   1   1   1   1   1   2   1   1   0   0   1   0   1   1
 MK-4-8                 2   2   2   0   2   1   1   1   1   0   1   1   1   1   2   1   1   1   2   1   1   2   1   1   1   1   0   2   2   1   1   1   2   1   0   2   1   0   2   2   0   1   1   1   0   0   2   0   2   1   0   1   1   2   1   1   1   1   0   1   2   2   1   0   1   2   0   1   1   1   2   1   1   2   0   0   1   2   1   0   1   1   1   1   1   1   2   1   0   1   0   1   0   0   0   1   2   1   1   1   2   0   0   0   1   1   2   1   1   0   2   1   1   1   0   2   2   1   1   2   1   1   1   1   1   1   0   1   1   1   2   1   2   1   0   0   2   1   2   2   1   2   1   1   1   1   1   1   1   1   2   2   1   1   1   1   1   1   1   2   2   0   1   1   0   1   2   2   1   1   1   1   0   1   0   0   1   1   1   2   0   1   0   1   1   1   1   1   1   1   2   1   1   1   0   0   2   0   1   1
 MK-4-9                 2   2   2   1   2   1   1   0   1   1   1   1   1   1   2   1   1   1   2   1   1   2   1   1   1   0   0   2   1   1   1   1   2   1   0   2   1   0   2   1   2   1   1   1   0   0   1   0   2   0   0   1   1   2   1   1   1   1   0   1   2   2   1   0   0   1   0   0   1   1   2   1   1   2   0   0   1   2   1   0   1   1   1   1   1   1   2   1   0   1   0   1   0   0   0   0   2   1   1   1   2   0   0   0   0   1   2   1   1   0   2   1   1   1   0   2   2   1   1   2   0   0   1   1   1   1   1   1   1   1   2   0   2   1   0   0   2   2   2   2   1   1   1   1   1   1   0   2   1   1   2   2   1   1   1   1   1   1   1   2   2   0   1   1   1   1   2   2   1   1   1   1   0   1   1   0   1   1   1   2   0   1   0   1   2   1   1   1   2   1   2   1   1   0   0   0   1   0   1   1
 MK-4-10                1   2   2   1   2   1   1   0   0   1   1   1   1   2   2   1   1   1   2   1   1   2   1   1   1   0   0   1   1   0   1   0   2   1   0   1   1   0   1   1   2   1   1   1   0   2   1   0   2   0   0   1   1   2   0   1   1   1   0   1   2   2   1   0   1   1   0   0   1   1   2   1   1   2   1   0   0   2   1   0   1   1   1   1   0   1   1   1   0   1   0   2   0   0   0   0   2   2   1   2   2   0   1   0   0   1   2   1   2   0   2   1   0   2   0   1   2   1   1   2   0   1   1   1   1   1   1   1   1   1   2   0   2   2   0   0   2   2   2   2   1   1   1   1   1   1   0   1   1   1   2   2   1   1   1   2   1   1   1   1   2   0   1   1   1   1   1   2   0   1   1   0   0   1   1   0   1   1   1   2   0   1   0   1   2   1   1   1   1   1   2   1   1   0   0   0   1   0   1   1
 MK-4-11                0   0   2   1   1   0   2   1   0   1   0   1   1   2   1   1   1   0   2   1   1   2   1   1   1   1   1   1   1   0   1   1   2   1   0   1   1   0   2   1   2   1   1   1   2   2   1   0   2   0   0   1   2   2   0   2   1   1   0   1   2   2   0   0   1   1   1   0   1   1   2   1   1   1   1   0   0   2   1   0   1   1   1   1   0   1   1   2   0   1   1   2   0   1   0   1   1   2   1   2   1   1   1   0   0   1   2   0   2   0   2   1   0   2   0   1   2   1   2   1   0   1   1   1   1   1   1   1   1   1   2   1   2   2   0   0   2   2   1   2   1   0   1   1   1   1   0   1   1   2   1   1   1   2   1   2   0   1   1   1   2   0   1   1   1   2   1   2   0   1   1   0   0   1   1   1   1   1   1   2   0   1   0   1   1   1   1   1   1   1   2   1   1   0   0   0   1   0   1   0
 MK-4-12                0   0   2   1   1   0   1   2   1   1   1   2   1   1   1   1   1   1   2   1   1   2   1   1   1   2   1   1   1   0   1   1   2   1   0   1   1   1   2   1   2   1   0   1   2   2   1   0   2   0   0   1   2   2   0   1   1   1   0   1   2   1   0   0   1   1   1   1   1   1   2   1   1   1   1   0   0   2   1   0   1   1   1   0   0   1   0   2   0   2   1   2   1   1   1   1   2   1   1   2   2   1   1   0   1   1   2   1   2   0   1   1   0   2   0   1   2   1   2   0   0   1   1   1   2   1   1   1   1   2   2   1   2   2   1   0   0   1   1   1   1   0   1   1   1   1   0   1   1   1   1   0   1   2   1   2   0   1   1   1   2   1   1   1   1   2   2   2   1   2   1   0   0   1   1   1   1   1   2   1   0   1   0   1   1   1   1   1   1   1   2   1   1   0   0   0   2   0   1   1
 MK-4-13                0   0   2   1   1   0   1   2   1   1   1   2   1   1   1   1   1   1   2   1   2   2   1   1   1   2   1   1   1   0   1   1   2   1   1   1   1   1   2   1   2   2   0   1   2   2   1   0   2   0   0   1   2   2   0   1   1   0   0   1   2   1   0   0   1   2   1   1   1   1   2   1   1   1   0   0   0   2   2   0   0   1   1   0   0   1   0   2   1   2   1   2   1   1   1   1   2   1   1   2   2   2   1   0   1   1   1   2   2   0   1   1   0   1   0   2   2   1   2   0   0   1   1   1   1   2   1   1   1   2   2   1   2   2   1   0   0   1   2   1   1   0   1   2   1   1   0   1   1   1   1   0   1   2   1   2   0   2   1   1   2   1   1   0   2   2   2   1   0   2   1   0   0   2   1   0   1   1   2   1   0   1   0   1   0   1   1   0   1   1   2   1   1   0   0   1   2   0   1   1
 MK-4-14                0   0   2   1   1   0   2   2   2   1   1   2   1   1   1   1   2   1   2   1   2   2   1   2   1   2   1   1   1   0   1   1   2   2   1   0   1   1   1   1   1   2   1   1   1   2   2   0   2   0   1   1   2   2   0   1   1   0   1   1   2   1   0   0   1   2   1   1   1   2   2   1   1   2   0   1   0   2   2   0   0   1   1   0   0   1   0   2   1   2   1   1   1   1   1   1   2   1   1   2   2   1   1   0   1   1   1   2   2   0   1   1   0   1   0   2   2   0   2   0   0   1   1   1   1   2   1   1   1   1   2   1   2   2   0   0   0   1   1   1   1   0   1   2   1   1   0   1   1   1   1   0   1   2   1   2   0   2   1   1   2   1   1   1   1   2   1   0   0   2   1   0   0   2   1   0   1   1   2   1   0   1   1   1   0   1   0   0   1   1   2   1   1   0   0   1   1   0   1   0
 MK-4-15                0   0   2   1   0   0   2   1   1   1   2   2   2   1   1   1   2   1   2   1   2   1   1   1   1   2   1   1   1   0   2   1   2   2   1   0   1   1   0   1   1   1   1   1   1   2   1   0   2   0   1   1   1   2   0   1   1   0   1   1   2   1   0   0   1   2   1   1   1   2   2   2   1   2   0   0   0   2   2   0   0   1   1   0   0   1   0   1   1   1   0   1   1   1   1   1   2   1   1   2   2   1   1   0   1   1   1   2   2   0   2   1   1   1   0   1   0   0   2   0   0   1   1   1   1   2   1   1   1   1   1   1   1   1   0   1   1   0   1   0   1   1   1   2   1   1   1   0   1   1   1   0   1   2   1   2   0   2   2   1   2   0   1   1   1   2   1   0   0   2   0   1   0   2   1   1   1   0   1   1   0   1   1   1   0   0   0   0   1   1   2   2   1   0   0   0   2   0   1   0
 MK-4-16                0   0   0   1   0   0   2   1   1   1   2   2   1   1   1   2   2   1   2   1   2   1   1   1   1   2   1   1   1   0   2   1   2   2   1   0   1   1   1   1   1   1   0   1   1   2   1   0   1   0   1   1   2   1   0   1   1   0   1   1   2   1   0   0   1   1   1   1   1   2   2   2   1   2   0   0   0   2   1   0   1   1   1   0   0   1   0   1   1   1   0   1   1   1   1   1   1   1   1   1   1   1   1   1   1   1   1   2   1   0   2   1   1   1   0   1   1   0   1   0   0   1   1   1   1   2   1   1   1   1   1   2   1   1   0   1   1   0   1   0   1   1   1   2   1   1   1   0   1   1   1   0   1   2   1   1   0   2   2   0   2   0   2   1   2   2   2   0   0   2   1   2   1   2   2   1   0   0   1   1   2   1   1   1   0   0   0   1   1   1   2   2   1   0   0   0   2   0   1   0
 MK-5-1                 1   0   1   0   1   0   1   1   1   0   1   1   0   2   0   1   2   1   2   1   1   1   1   1   2   1   1   1   0   2   1   1   0   2   1   2   1   1   0   1   0   2   0   1   1   2   0   1   0   1   1   2   0   2   2   1   2   0   1   2   1   0   1   2   2   1   0   0   0   0   1   0   1   0   0   2   0   1   1   0   1   1   1   1   0   0   0   0   2   1   1   2   1   1   1   0   0   1   0   1   1   0   1   2   1   0   1   0   2   0   2   0   2   0   0   2   1   2   1   1   0   0   2   2   1   1   1   1   2   1   2   0   0   0   1   0   1   2   0   2   0   0   1   2   0   1   1   1   2   2   2   2   1   0   0   1   0   1   1   1   0   1   0   1   2   1   2   2   1   1   1   0   0   1   1   1   1   1   0   1   1   1   1   1   0   0   1   0   2   0   1   2   1   1   0   1   0   1   1   2
 MK-5-2                 1   0   0   1   1   0   2   1   1   0   0   1   0   2   0   1   1   1   2   1   1   1   1   2   2   1   1   1   0   2   1   1   1   2   1   2   1   1   0   1   0   1   0   1   1   1   0   1   0   1   0   2   1   2   2   1   1   0   1   1   1   0   1   2   1   1   1   0   0   1   1   0   0   0   0   2   0   1   2   0   1   1   1   1   0   1   0   0   2   1   1   2   1   1   1   0   0   1   0   1   1   0   1   2   1   1   1   1   2   0   2   0   1   0   0   2   1   2   1   1   1   0   2   2   1   1   0   1   2   0   1   1   0   0   1   0   1   1   0   2   0   0   1   1   0   1   1   1   1   2   1   2   1   0   0   1   0   1   1   1   0   1   0   1   1   1   1   2   1   1   1   0   0   1   1   1   1   1   1   1   1   1   1   1   0   0   1   1   2   0   1   2   1   1   2   1   1   2   1   2
 MK-5-3                 1   0   0   1   0   0   2   1   1   0   0   2   0   1   0   1   1   0   2   1   1   2   1   2   2   2   1   1   1   2   1   2   1   2   1   2   1   1   0   1   0   1   0   0   0   1   0   1   0   1   0   2   1   2   2   1   1   1   1   1   1   1   1   2   1   1   1   0   0   1   1   0   0   0   0   2   1   1   2   0   1   1   1   2   0   1   0   0   2   1   2   2   1   1   1   0   0   1   0   0   0   1   1   2   1   1   0   1   1   0   2   0   1   0   0   2   1   2   1   1   1   0   2   2   1   1   0   1   2   0   2   1   0   0   1   0   2   1   0   2   1   0   1   1   0   1   1   0   1   2   0   2   1   0   1   1   0   0   0   1   0   1   0   1   1   2   1   2   1   1   1   0   0   1   1   1   1   2   1   1   1   1   1   1   0   0   2   1   2   0   1   2   1   1   1   1   1   2   1   2
 MK-5-4                 1   0   0   2   0   1   1   1   1   0   0   2   0   1   0   0   0   0   2   1   2   2   1   2   2   2   1   1   1   1   1   0   1   2   1   2   1   1   0   1   0   1   0   0   1   1   0   1   0   1   0   2   1   2   2   0   1   1   1   1   1   1   2   2   1   2   0   0   0   1   1   0   1   0   0   2   1   1   1   1   1   1   0   2   1   1   0   0   1   1   2   2   1   2   2   0   0   1   0   0   0   1   2   2   1   1   0   1   0   0   2   0   1   0   0   2   0   2   1   1   1   1   2   2   1   1   0   1   2   0   2   1   0   1   2   0   2   1   0   0   0   0   1   1   0   1   1   0   1   2   0   2   1   0   2   1   0   0   1   1   1   1   0   1   0   2   1   2   1   2   1   1   0   1   1   1   1   2   1   1   1   1   1   1   0   0   2   1   2   1   1   2   1   1   1   1   1   2   1   2
 MK-5-5                 1   0   0   2   0   1   1   1   0   0   0   1   0   1   0   0   0   0   1   2   2   1   1   1   1   2   1   1   0   1   1   0   1   2   1   2   1   1   0   1   0   1   0   0   1   1   0   1   1   1   0   2   1   2   2   0   1   2   1   0   1   2   2   2   1   2   0   0   0   1   1   0   0   2   0   2   1   2   1   1   2   1   1   2   1   0   0   0   1   1   2   2   1   2   2   0   0   1   0   1   0   1   2   1   0   1   0   1   1   1   2   0   1   0   1   2   0   2   2   1   0   1   2   1   1   1   0   1   2   0   1   1   0   1   2   0   2   1   1   0   0   0   1   1   0   2   0   0   1   2   0   0   1   1   2   0   0   0   2   1   1   1   0   1   0   1   1   2   1   2   1   1   0   1   2   1   1   2   1   1   1   1   1   1   0   0   1   0   2   0   2   2   1   1   1   1   1   2   1   2
 MK-5-6                 1   0   0   2   0   1   2   1   1   0   0   1   0   1   0   0   0   0   1   2   2   1   1   1   1   2   1   1   0   1   1   0   0   1   1   2   2   2   0   1   0   1   0   0   1   1   0   1   1   1   0   2   1   2   2   0   1   2   1   0   1   2   2   2   2   1   0   0   2   1   1   0   0   1   0   2   2   2   1   2   1   1   1   2   1   0   0   0   2   1   1   2   1   2   1   0   0   1   0   2   0   1   2   1   0   2   0   0   1   1   2   0   1   0   1   1   2   2   1   1   1   0   2   1   1   1   0   1   2   0   0   0   0   1   1   0   2   1   2   0   1   0   1   0   1   2   0   0   1   1   0   0   1   1   2   1   1   0   2   1   1   1   0   0   0   1   0   2   1   2   2   1   0   1   2   1   1   2   1   1   1   1   1   0   0   1   1   0   2   0   2   1   1   1   0   1   1   2   1   2
 MK-5-7                 1   0   0   2   0   1   2   1   1   0   0   1   0   1   0   0   0   0   1   1   2   1   1   1   1   2   1   1   0   1   0   0   0   1   1   2   2   2   0   1   0   1   0   0   1   1   0   1   1   0   0   2   1   2   2   0   1   2   1   0   1   1   2   1   2   1   1   1   2   1   0   0   0   1   0   2   2   2   1   1   1   1   1   2   0   0   0   0   2   1   1   2   1   2   1   1   0   1   2   2   0   1   2   2   0   2   0   0   1   1   1   1   1   0   2   1   2   2   2   1   1   1   1   1   1   1   0   1   2   0   0   0   0   1   1   0   2   0   2   0   1   0   2   0   1   2   0   0   0   1   1   0   1   1   2   1   1   0   2   1   1   1   1   0   0   1   0   2   2   2   2   1   0   1   1   2   1   2   2   1   1   1   1   0   0   1   1   0   2   0   2   1   1   1   0   1   1   2   1   1
 MK-5-8                 1   0   0   2   0   1   2   1   2   1   0   1   0   1   0   0   1   0   1   1   2   0   1   1   0   2   1   2   0   1   0   0   0   1   1   1   2   2   1   1   0   1   0   0   1   2   0   1   1   1   0   2   1   2   2   0   1   2   1   1   2   1   2   2   2   1   0   1   2   1   0   0   1   1   0   2   2   2   1   2   1   1   1   2   0   1   0   0   1   1   1   2   1   2   0   1   0   1   2   2   1   1   2   2   0   2   1   0   1   1   2   1   1   1   2   1   2   2   2   1   1   1   0   1   1   1   0   1   2   0   0   0   0   1   0   0   2   0   2   0   1   1   2   1   1   2   0   0   1   1   1   0   0   2   2   2   1   0   2   1   1   1   1   0   0   1   0   1   2   2   1   1   0   0   2   2   1   2   2   1   1   1   1   0   0   1   1   0   1   0   2   1   1   1   0   2   1   2   1   1
 MK-5-9                 1   0   0   2   1   1   2   1   2   1   0   1   0   0   0   0   1   0   1   1   2   0   1   1   0   2   1   2   0   1   1   0   0   1   1   1   2   2   1   1   0   1   0   1   2   1   0   1   1   1   0   2   1   2   1   0   1   2   1   2   2   0   2   2   2   1   0   1   2   1   0   1   2   1   2   2   2   2   1   2   1   1   1   2   0   1   0   0   0   1   1   2   1   2   0   1   0   1   2   2   1   1   2   2   1   2   1   2   1   1   1   1   1   1   1   1   2   2   2   1   1   1   0   0   1   1   0   1   2   0   0   0   0   1   0   0   2   0   2   0   1   1   2   1   1   2   0   0   1   1   1   0   0   2   1   2   2   0   2   0   1   1   1   0   0   1   0   1   2   1   1   1   1   0   2   2   1   2   2   1   1   1   1   0   0   1   1   1   2   0   2   1   2   1   0   1   1   2   1   1
 MK-5-10                1   0   0   2   1   1   2   1   2   1   0   1   0   0   0   0   2   0   1   1   2   1   1   1   0   2   2   1   0   0   2   0   0   1   1   1   2   2   2   2   0   1   0   1   2   1   0   1   1   1   0   2   1   2   1   0   0   2   1   2   1   1   2   2   2   1   0   1   2   1   0   1   1   1   2   2   1   2   1   1   1   2   2   2   1   1   1   0   0   1   1   1   1   1   0   1   0   1   2   2   2   1   2   2   1   2   1   1   1   1   1   1   1   1   1   1   2   2   2   1   1   1   0   0   1   1   0   0   2   0   0   0   0   1   0   1   2   0   2   0   1   1   2   1   1   2   0   0   1   1   1   1   0   2   1   2   2   0   2   0   1   1   1   0   0   1   0   2   2   1   1   1   1   0   2   1   1   2   2   1   1   2   1   1   0   1   2   1   2   0   2   0   2   1   0   1   1   2   1   1
 MK-5-11                1   0   0   1   1   2   2   1   2   1   0   2   0   0   1   0   2   0   1   2   2   0   1   1   1   2   1   2   0   0   2   0   0   1   1   1   1   2   1   1   0   1   0   1   1   1   0   0   1   1   0   0   1   2   1   0   1   2   0   2   1   1   1   2   2   0   0   1   2   1   0   1   1   1   2   1   1   1   1   1   1   2   2   2   1   1   1   0   1   1   1   2   1   1   0   1   1   1   2   2   2   1   2   1   1   2   1   1   1   1   1   1   1   1   1   1   2   2   2   1   1   1   0   0   0   2   0   1   1   0   1   0   0   1   0   1   2   0   2   0   1   2   2   1   2   2   0   0   1   1   1   1   0   1   1   2   1   0   2   0   1   1   1   0   0   1   0   2   2   0   1   1   1   0   2   1   2   2   2   0   1   2   1   1   0   1   2   0   2   0   1   0   2   1   0   1   1   2   1   1
 MK-5-12                1   0   0   1   2   2   2   1   2   1   0   2   0   0   1   0   0   0   1   2   2   0   1   1   1   2   1   2   0   0   1   1   0   1   1   1   1   2   2   1   1   1   0   1   1   1   0   0   1   1   0   1   1   2   1   2   1   2   0   2   1   1   1   2   2   0   0   0   2   1   0   1   1   1   2   0   1   1   1   1   0   1   2   2   1   1   1   1   1   0   1   2   1   1   0   1   1   1   1   2   2   1   2   1   1   2   1   1   1   1   1   1   1   1   2   2   2   1   2   1   1   1   1   0   0   1   0   1   1   0   1   1   0   1   0   0   2   0   2   0   1   2   2   1   2   1   0   0   1   1   1   1   0   1   1   2   1   1   2   0   1   1   1   0   0   1   0   2   2   0   1   1   1   0   2   1   2   2   2   0   1   2   2   2   0   1   2   0   2   0   1   0   2   1   1   1   1   2   1   1
 MK-5-13                1   0   1   1   2   2   2   1   2   1   0   2   0   0   1   0   0   0   2   2   2   1   1   1   0   2   2   2   0   0   1   0   1   0   1   1   1   2   2   1   1   1   0   1   1   1   1   0   1   1   0   0   1   2   1   2   1   2   0   2   1   1   2   2   2   0   0   0   2   1   1   0   1   1   2   0   1   2   1   1   0   1   2   2   1   1   0   1   1   0   1   2   1   1   0   1   1   1   1   2   2   1   1   1   1   2   1   1   1   1   0   2   1   1   2   2   2   1   2   1   1   1   1   0   1   1   0   1   1   0   1   1   0   1   0   0   2   0   2   0   2   1   2   1   2   1   0   0   1   2   1   1   0   0   1   1   1   1   2   1   1   1   1   0   2   1   0   1   2   0   1   1   1   0   2   1   2   1   2   0   0   2   2   2   1   1   2   0   2   0   1   0   2   1   1   1   1   2   1   0
 MK-5-14                2   1   1   2   2   2   2   1   2   1   0   2   0   0   1   0   0   1   1   2   1   0   2   2   1   1   2   2   1   0   1   1   1   0   1   1   1   2   2   1   1   1   0   1   1   1   1   0   0   1   0   0   1   2   1   1   2   2   0   2   1   1   2   1   1   0   0   0   2   1   1   0   1   1   2   1   1   2   1   1   0   1   2   2   1   1   1   1   1   0   1   2   1   1   0   1   1   0   1   2   2   1   1   1   1   2   1   1   1   0   0   2   1   1   1   2   2   1   2   1   1   1   1   0   1   1   0   1   0   0   2   2   1   1   0   0   2   0   2   0   1   1   2   1   2   1   0   0   1   2   2   0   0   0   1   1   1   1   1   1   1   1   1   0   2   1   0   0   1   0   0   2   1   0   2   0   1   1   2   1   0   2   2   2   1   1   2   1   2   0   1   0   2   1   2   1   1   2   1   0
 MK-5-15                2   1   2   2   2   2   2   1   2   1   0   1   0   0   0   0   0   1   1   2   0   1   2   2   1   1   2   2   1   0   1   1   1   0   1   0   0   2   2   1   1   1   0   1   1   1   1   0   0   1   0   0   0   1   1   1   2   2   0   1   2   1   1   1   1   0   0   1   2   1   0   0   1   1   2   2   1   2   0   1   0   1   2   1   1   1   0   1   1   0   1   2   0   1   0   1   1   0   1   2   1   1   1   1   1   1   1   1   1   0   1   2   1   1   2   2   2   1   2   1   2   1   2   0   2   2   0   1   1   0   2   1   1   1   0   0   2   0   2   0   1   1   2   1   2   1   0   1   0   2   2   0   0   0   1   1   1   1   0   1   1   1   1   0   2   1   1   0   1   0   0   2   1   0   2   0   1   1   1   1   0   1   2   2   1   2   1   1   2   0   1   0   2   1   2   0   1   2   1   0
 MK-5-16                2   1   2   2   1   2   2   1   2   1   0   1   0   0   0   1   0   1   0   2   0   1   2   2   1   1   2   2   1   0   1   1   1   0   1   0   1   2   1   1   1   1   0   1   1   1   2   0   0   1   1   0   0   1   1   1   2   2   1   1   1   1   1   1   1   1   0   1   2   2   0   0   1   1   2   1   2   2   0   0   0   1   2   1   0   1   0   1   1   1   1   2   1   1   0   1   0   1   1   2   1   1   1   1   1   1   0   0   1   1   1   2   1   1   2   2   2   1   2   1   2   1   0   0   2   2   0   1   0   0   2   1   1   0   0   0   2   0   1   0   1   0   2   1   2   1   0   1   0   2   2   0   0   0   1   1   1   1   0   1   1   1   1   0   1   1   1   1   0   0   0   2   1   1   2   1   1   1   0   1   0   1   2   2   0   2   1   1   1   0   1   0   2   1   2   0   1   1   1   0
 MK-6-1                 1   1   1   0   0   0   2   0   1   1   2   0   0   0   0   1   1   1   1   1   1   1   1   2   1   1   1   0   1   2   1   0   2   2   0   1   0   0   1   0   1   2   0   1   0   0   2   0   1   1   0   2   2   1   0   1   1   2   1   1   1   1   1   0   1   1   0   0   1   1   1   0   1   1   1   2   1   1   0   2   1   1   2   2   2   1   1   1   1   0   1   2   1   1   1   1   2   2   2   1   1   1   2   0   1   1   2   1   1   1   1   2   0   1   2   2   1   1   1   2   2   1   1   1   1   2   1   0   1   1   2   1   1   0   1   0   2   2   0   1   1   1   1   2   1   0   0   2   0   2   1   1   1   2   1   1   0   2   2   1   0   2   2   1   1   1   1   1   0   2   2   1   1   2   1   2   1   1   0   1   2   1   1   0   1   0   1   2   2   1   1   1   2   0   0   1   1   1   0   0
 MK-6-2                 1   1   1   1   0   0   2   0   1   1   2   0   0   0   0   1   1   1   0   1   1   1   1   2   1   0   0   1   0   2   1   0   2   2   0   0   0   0   1   0   1   2   0   1   0   0   2   0   0   0   0   2   1   1   0   1   1   2   1   1   1   0   1   0   1   2   0   0   1   1   1   0   2   1   1   2   1   1   0   2   1   1   2   2   2   1   1   1   1   0   1   2   1   1   1   1   2   2   2   1   1   1   2   0   1   1   2   1   1   1   1   2   0   1   2   2   1   1   1   1   2   1   1   1   1   2   1   0   1   1   1   0   1   0   1   0   2   2   0   1   1   0   1   1   1   0   0   2   0   2   2   1   1   2   1   1   0   2   2   1   0   2   2   1   0   1   1   1   0   2   2   1   1   2   1   2   1   1   0   1   1   1   1   0   1   0   1   2   1   1   1   1   2   0   0   1   1   1   1   0
 MK-6-3                 1   1   1   1   0   0   2   1   1   1   2   0   0   0   0   1   1   1   0   1   1   1   1   2   1   0   1   1   1   2   2   0   2   1   0   0   0   0   1   0   1   2   0   2   0   0   1   0   0   0   0   2   1   1   0   1   1   2   1   1   1   1   1   0   0   2   0   1   1   1   1   0   1   1   1   2   1   1   0   1   1   2   2   2   2   1   0   1   1   0   1   2   1   1   1   1   2   2   2   1   2   1   2   1   0   2   2   1   1   1   1   2   1   1   2   1   1   1   1   1   2   1   1   1   1   2   1   0   1   1   1   0   1   0   2   0   2   2   0   1   1   0   1   1   1   1   0   2   1   2   2   1   1   2   1   1   0   2   2   2   2   2   2   1   0   1   1   1   0   2   2   1   1   2   1   1   2   1   0   1   1   1   1   0   0   0   2   2   2   1   0   1   2   0   0   1   1   1   1   2
 MK-6-4                 0   1   1   1   0   0   2   1   1   1   2   0   0   0   0   1   1   1   0   1   1   2   1   2   1   0   1   1   1   2   2   0   1   1   0   0   0   0   1   0   1   2   1   2   0   0   1   0   0   0   0   2   1   2   0   2   1   2   2   1   1   1   1   0   0   2   0   1   1   1   2   0   1   1   1   2   2   1   0   1   1   2   2   2   2   1   0   1   1   0   2   2   1   0   1   1   2   2   2   1   2   1   2   1   0   2   1   0   1   1   1   2   1   1   2   0   1   1   1   1   2   1   1   1   0   2   1   0   1   1   1   0   1   0   2   0   2   2   2   2   1   0   1   1   1   1   0   2   1   2   2   1   1   2   1   0   0   2   2   2   2   2   2   1   1   1   1   0   0   0   2   2   1   2   1   1   2   1   0   1   1   1   1   1   1   1   2   1   2   1   0   1   2   0   1   1   2   1   1   0
 MK-6-5                 1   1   1   1   0   0   1   1   1   2   2   0   0   0   0   1   1   1   0   1   1   2   0   1   1   0   1   1   1   2   2   0   2   1   0   0   0   0   1   0   1   1   1   2   1   1   1   0   0   0   0   2   1   2   0   2   1   2   1   1   1   1   1   0   0   1   0   1   1   1   2   0   1   1   1   2   2   1   0   1   1   2   2   2   2   1   0   1   1   1   2   2   1   1   2   1   2   2   2   1   2   1   2   2   1   1   1   0   0   1   1   2   1   1   2   0   0   1   1   0   2   1   1   1   1   2   1   0   1   1   1   0   1   0   2   1   2   2   2   2   1   1   1   1   0   1   0   1   2   1   2   1   1   1   1   1   0   2   2   1   2   2   2   0   1   1   1   1   1   0   2   2   0   2   1   1   2   1   1   1   1   1   1   1   1   1   1   1   1   1   0   1   2   0   1   1   2   1   1   1
 MK-6-6                 1   1   1   1   0   0   1   0   1   2   2   0   0   0   0   1   1   1   0   1   1   1   0   1   1   0   1   0   1   2   2   0   2   2   0   0   0   1   2   0   1   1   1   2   1   1   1   0   0   0   0   1   1   2   0   2   1   2   1   1   0   1   2   0   0   1   1   0   1   1   2   0   1   2   1   1   1   1   0   1   1   1   2   2   2   1   0   1   1   1   1   1   1   0   2   1   2   2   1   1   2   1   2   2   1   1   1   0   0   2   1   2   1   1   2   1   1   1   0   0   2   1   1   1   0   2   1   2   1   1   1   1   1   0   2   1   1   2   2   2   2   1   2   1   0   1   0   1   2   1   2   1   1   1   1   1   0   2   2   1   2   1   1   0   1   2   1   1   0   0   2   2   0   2   0   1   2   1   1   1   1   1   1   1   0   1   1   1   2   1   0   1   2   0   1   1   2   1   1   1
 MK-6-7                 0   1   2   1   0   1   1   0   1   1   2   0   0   0   0   1   1   1   0   1   1   1   0   1   1   1   1   1   1   2   2   1   2   2   0   0   0   1   2   0   1   1   1   2   1   1   1   0   0   0   0   1   1   2   0   0   1   2   1   1   0   1   2   0   0   0   1   1   0   2   2   0   2   2   0   2   1   1   0   1   1   1   1   2   1   1   0   1   1   1   1   0   1   0   2   1   2   2   1   0   2   1   2   2   1   1   1   1   0   2   1   2   1   1   2   1   1   1   0   0   2   0   1   1   0   2   1   2   1   2   2   1   1   0   1   2   1   2   2   1   2   1   2   2   0   1   0   1   2   1   2   1   1   1   1   1   1   2   2   1   2   1   1   0   1   2   1   1   0   0   2   2   0   2   0   1   1   1   1   1   1   2   1   2   1   1   1   1   2   0   0   1   2   1   1   1   2   1   1   1
 MK-6-8                 0   1   2   1   0   1   1   0   0   1   0   0   0   0   0   1   1   1   0   1   1   1   0   1   1   1   1   1   0   2   1   1   2   1   0   0   0   1   2   1   1   1   1   2   1   1   2   0   0   0   0   1   2   2   0   0   1   2   1   1   0   1   2   0   0   0   1   2   1   2   2   0   1   2   0   1   1   1   0   1   0   1   1   2   1   2   0   1   1   1   1   0   1   0   2   0   1   1   1   0   2   1   1   2   1   1   1   1   0   2   1   2   1   1   2   1   1   1   1   0   0   0   1   1   0   2   1   1   1   2   2   1   1   0   1   2   1   1   2   1   2   1   2   2   0   1   0   1   2   1   1   1   1   1   1   1   1   2   2   1   2   0   1   0   1   2   1   1   0   0   2   2   0   2   0   1   1   2   2   1   1   1   1   2   1   0   1   1   2   0   0   1   2   1   2   1   1   1   1   1
 MK-6-9                 0   1   2   0   1   1   0   0   1   1   0   0   0   1   0   1   1   1   0   1   1   1   0   0   1   1   1   1   0   2   2   1   2   1   2   0   0   1   2   0   1   2   1   2   1   0   2   0   0   0   0   1   2   2   1   0   1   2   1   1   0   1   2   0   0   0   1   2   2   2   1   0   1   2   0   0   1   1   0   1   0   1   1   2   1   2   0   1   1   1   1   0   1   1   2   0   1   1   0   0   2   1   1   2   1   1   1   1   0   1   1   2   1   1   2   1   1   1   1   1   0   0   1   1   0   2   1   1   1   1   2   1   1   1   1   2   1   0   2   1   2   1   1   2   0   1   0   1   2   1   1   1   1   1   1   1   1   2   2   1   2   0   1   1   2   2   1   1   0   0   1   1   0   2   0   1   1   2   1   1   1   1   1   2   1   0   1   1   2   0   0   0   2   1   2   2   2   1   0   1
 MK-6-10                0   1   2   1   1   0   1   0   2   1   0   0   0   1   0   1   1   2   0   1   1   0   0   0   1   1   1   1   0   2   2   1   1   1   2   0   0   1   1   0   1   2   1   2   1   0   2   0   0   0   0   1   2   2   0   0   1   1   1   1   0   1   1   0   0   0   1   1   2   2   1   0   1   2   0   0   1   0   0   1   0   1   1   1   1   2   0   1   1   1   1   0   0   1   2   0   1   1   0   0   1   1   1   2   1   1   1   1   0   2   1   2   2   1   2   1   2   1   0   1   0   0   1   1   1   2   1   1   1   1   2   0   1   0   1   2   1   0   2   1   0   1   1   2   0   1   0   1   2   1   1   1   1   1   1   1   1   2   2   1   2   0   1   1   2   2   1   1   0   0   1   1   0   2   1   1   0   1   1   1   2   2   1   2   1   0   1   1   2   0   0   0   2   1   2   2   2   1   0   1
 MK-6-11                0   1   1   2   1   0   2   0   2   2   0   1   0   1   0   1   1   2   0   0   2   0   2   0   1   2   1   0   0   1   2   2   1   1   2   0   0   1   1   0   1   1   0   2   1   0   2   0   0   0   1   1   2   2   1   1   1   1   1   1   0   1   1   1   0   1   1   1   2   2   1   1   1   2   0   0   1   0   0   2   0   1   0   1   1   2   0   1   1   0   1   0   1   1   2   1   1   1   1   0   1   2   1   2   1   1   1   1   1   1   1   2   2   1   1   2   2   1   0   1   0   0   1   1   1   2   1   1   0   0   2   0   1   0   1   2   2   0   2   1   0   1   2   2   0   1   0   0   2   1   1   0   1   1   0   1   2   1   2   1   2   0   1   1   1   2   1   1   1   1   1   1   0   2   1   1   0   0   1   1   2   2   1   2   0   1   2   1   2   1   0   0   2   1   2   1   2   2   0   1
 MK-6-12                0   1   1   2   1   0   2   0   2   2   0   1   0   1   0   1   2   1   0   0   2   1   2   1   1   2   1   0   0   1   2   2   1   1   2   0   0   1   1   0   2   1   0   2   2   0   2   0   0   1   1   1   2   1   1   1   1   1   1   1   1   1   1   1   1   1   1   1   2   2   1   1   1   2   0   0   0   0   0   1   1   1   0   1   0   2   0   1   1   0   1   0   1   1   2   0   1   1   1   0   1   2   1   2   1   1   0   1   1   1   1   2   2   1   1   1   2   1   0   1   0   0   0   1   1   2   1   2   0   0   2   0   1   0   1   2   2   0   2   1   0   0   2   2   0   1   0   1   2   1   1   1   0   1   0   1   2   1   1   1   2   1   0   2   1   2   0   1   1   1   1   1   0   1   1   1   1   0   0   2   2   2   1   2   0   1   2   1   2   1   0   0   1   1   2   1   1   2   0   2
 MK-6-13                0   1   1   2   1   0   2   0   2   2   0   1   0   1   0   1   2   1   1   1   2   0   2   2   1   1   1   0   0   2   2   2   1   1   2   0   0   1   1   0   2   1   0   2   2   0   2   0   0   1   1   0   2   1   1   1   1   2   1   0   1   1   0   2   1   1   1   1   2   1   1   1   1   1   1   0   0   0   0   1   1   1   0   2   1   2   0   1   0   0   1   0   1   1   2   0   1   1   0   0   1   2   1   2   1   1   1   1   2   1   1   2   2   1   1   1   2   2   0   2   1   0   0   1   1   2   2   2   1   0   2   0   1   0   1   2   2   0   2   1   0   0   2   2   0   1   0   1   2   1   1   1   0   1   1   0   2   1   1   1   2   1   0   2   1   2   0   1   1   1   1   1   1   1   1   1   1   0   0   2   2   2   2   2   0   1   2   1   2   0   1   1   1   1   2   0   1   2   1   2
 MK-6-14                1   1   1   1   1   0   2   0   2   2   0   1   0   1   0   1   2   2   1   1   2   0   2   2   1   1   1   0   1   1   1   2   1   1   2   1   1   1   1   0   0   1   0   2   2   0   2   0   1   1   1   0   2   1   0   1   1   1   1   1   1   1   0   1   1   1   1   1   2   1   1   1   1   1   1   0   0   0   1   1   1   1   0   2   0   2   0   1   0   0   1   0   1   2   2   0   0   1   0   0   1   2   1   2   1   1   1   1   2   0   1   2   2   1   2   0   2   2   1   1   1   0   0   1   0   2   2   2   1   0   2   0   1   0   0   2   1   0   1   1   0   0   2   1   0   1   0   1   2   1   1   1   0   1   1   1   2   1   1   1   2   1   0   2   1   2   0   1   1   0   1   1   1   1   1   1   1   0   0   2   1   1   2   2   0   1   1   1   1   0   1   1   1   1   2   0   1   2   1   2
 MK-6-15                1   1   1   0   1   0   2   0   2   1   0   1   1   1   0   1   2   2   1   1   1   1   2   1   1   1   1   0   1   1   1   1   0   1   2   1   2   1   1   0   0   1   0   1   2   1   2   0   1   1   1   0   2   1   0   1   2   1   1   1   0   1   0   2   2   1   1   1   2   1   1   1   1   1   2   0   0   1   1   1   1   1   0   2   0   2   0   1   0   0   1   0   1   0   2   1   0   1   0   0   1   2   1   2   2   1   1   1   1   0   1   2   1   1   2   2   2   2   1   1   1   0   0   1   0   1   1   1   1   0   1   0   1   0   0   1   2   0   0   1   1   1   2   1   0   1   0   0   2   1   1   1   0   1   1   1   2   1   1   1   2   1   0   2   1   2   0   1   1   0   1   1   1   1   1   1   2   0   1   2   1   1   2   2   1   1   1   1   0   0   1   2   1   1   2   0   1   2   1   2
 MK-6-16                0   1   1   0   1   0   1   0   2   1   1   1   2   1   1   1   2   1   1   1   1   1   2   1   1   1   2   1   1   2   2   1   0   1   2   1   2   1   1   1   0   0   1   1   2   1   2   0   1   1   2   0   2   1   0   1   2   1   1   1   1   1   0   1   2   1   1   1   2   1   1   1   1   1   2   0   0   1   1   1   1   0   0   2   0   2   0   2   1   0   1   0   1   0   2   1   0   1   0   0   1   2   1   1   2   1   1   1   1   0   1   2   1   1   2   2   2   2   1   0   1   0   0   1   0   1   1   1   1   0   1   0   1   0   0   1   2   0   1   1   1   1   2   1   2   1   0   1   2   1   1   1   0   1   2   1   1   1   1   1   2   1   1   1   1   2   0   1   1   0   1   0   1   1   1   1   2   0   1   1   1   1   2   2   1   1   1   1   0   1   1   2   2   0   0   0   1   2   1   2
 
!****************************************** Phenotypic Data **********************************************************
!-100.0 is resevred for missing phenotype
SimulatedTrait1         9.9602    9.6581    9.6639    8.8226   10.7630   11.3698   10.6738    9.5751    9.4745    9.3660   10.7352    9.7023   10.7104   10.6983    9.1186   10.0461    9.4451   10.1595   10.3673    9.6112    9.3879    9.5737    9.7480   10.0153    9.5509    9.4595   10.2712    9.9786    9.5120   10.7119   10.4091    9.3012    9.6977   11.3864   10.1408   10.7380   11.1465   10.5334    8.1550    9.4536    9.5785   10.2154    9.6915   11.4160   11.6751    7.7659    8.6390   10.7190    9.1497   11.2727   12.7604   10.5475    9.0049   11.1125   10.0160    9.9855    8.9798    9.0691    9.2552    9.3889   10.6764    9.4004    8.4982   10.8982    9.9863   10.0136    8.1369    8.7751    9.5598   11.6349    9.1434   11.1213    9.0878    8.8014    8.3789   10.8615   10.7171   11.0541    9.0499    9.5731   10.6843   10.6578   10.3739    9.2127   10.8996   12.6078   11.8193   10.7763   11.3411    9.7103    9.8139   11.1759    9.8436    8.6916   10.2591    8.7030    9.0977    8.7036   13.0991   11.2429    9.0339   10.4186    9.1128    8.5748    9.3203   10.1469   11.4091   10.4382    9.9572    8.8005    9.7328   10.0341    8.9083   10.4124    9.8966    9.7136    9.1344    9.0086   10.3427   10.5404    9.3879   12.5613    8.9604    9.4496    8.8515    9.3193   10.1676   10.2838   11.1128   11.4193   10.0343    9.3705   10.7080    9.8996   10.5410   11.1233   10.0714   10.6673    8.6064    8.2665   11.5847   11.1242   10.5092   10.8376    9.6033   11.9807    9.0676   11.0122    7.8205   10.6791    9.9636   11.0837    8.5888    9.4133    9.6325    8.0857    9.8780   10.8717   10.6545   10.1302   10.2898    9.7177   10.6108   10.1116    8.5638   10.6568    8.9109   10.1159   10.4061   10.0108   10.0546   10.4207   10.0181   10.2059   11.3435    9.8695   11.2315   10.4355    8.8210   10.6801    7.9138   10.1745    9.0936    9.1976   10.1299    9.7113    9.4488    9.3495   10.4161    9.1200    8.1991   10.6065    9.4926   11.7737   13.1942    9.0153    9.3096    8.7228    9.7794    8.8959
 
