# Supplementary material for: Inclusive Composite Interval Mapping of QTL by Environment Interactions in Biparental Populations
Source: PLoS One. 2015 Jul 10;10(7):e0132414. doi: 10.1371/journal.pone.0132414 (PMC4498613; doi:10.1371/journal.pone.0132414)
Supplement: S2 File — (ZIP) [file pone.0132414.s002.zip › F2 population/e=1/run_00139.met]

!**********************Note: lines staring with "!" are remarks and will be ignored in the program********************
!*********************************General Information**********************************
!Assuming F1 = P1 x P2, populations available in QTL IciMapping are: 
!  1, P1BC1F1 = P1 x F1, the first backcrossing where P1 is used as the recurrent parent;
!  2, P2BC1F1 = P2 x F1, the first backcrossing where P2 is used as the recurrent parent;
!  3, F1DH, F1-derived doubled haploids; 
!  4, RIL or F1RIL, recombination inbred lines through the repeated selfing of F1;
!  5, P1BC1RIL, recombination inbred lines through the repeated selfing of P1BC1F1;
!  6, P2BC1RIL, recombination inbred lines through the repeated selfing of P2BC1F1;
!  7, F2, the selfing generation of F1;
!  8, F3, the selfing generation of F2;
!  9, P1BC2F1, the second backcrossing where P1 is used as the recurrent parent; 
! 10, P2BC2F1, the second backcrossing where P2 is used as the recurrent parent;
! 11, P1BC2RIL, recombination inred lines through the repeated selfing of P1BC2F1; 
! 12, P2BC2RIL, recombination inred lines through the repeated selfing of P2BC2F1; 
! 13, P1BC1F2, the selfing generation of P1BC1F1; 
! 14, P2BC1F2, the selfing generation of P2BC1F1; 
! 15, P1BC2F2, the selfing generation of P1BC2F1; 
! 16, P2BC2F2, the selfing generation of P2BC2F1; 
! 17, P1BC1DH, P1BC1F1-derived doubled haploids; 
! 18, P2BC1DH, P2BC1F1-derived doubled haploids; 
! 19, P1BC2DH, P1BC2F1-derived doubled haploids; 
! 20, P2BC2DH, P2BC2F1-derived doubled haploids; 
   7      !Mapping Population (see remarks above)
   2      !Mapping Function (1 for Kosambi; 2 for Haldane; 3 for Morgan)
   2      !Marker Space Type (1 for intervals; 2 for positions)
   1      !Marker Space Unit(1 for centiMorgans; 2 for Morgan)
   6      !Number of Chromosomes (or Linkage Groups)
 200      !Size of the mapping population
   1      !Number of environments
 
!***************************************** Chromosomes and Linkage Maps **********************************************
!Chromosome                 NumMarkers
-CH1                        16
-CH2                        16
-CH3                        16
-CH4                        16
-CH5                        16
-CH6                        16
!Linkage map (Marker name followed by position or the interval length)
 MK-1-1                1     0.000
 MK-1-2                1    10.000
 MK-1-3                1    20.000
 MK-1-4                1    30.000
 MK-1-5                1    40.000
 MK-1-6                1    50.000
 MK-1-7                1    60.000
 MK-1-8                1    70.000
 MK-1-9                1    80.000
 MK-1-10               1    90.000
 MK-1-11               1   100.000
 MK-1-12               1   110.000
 MK-1-13               1   120.000
 MK-1-14               1   130.000
 MK-1-15               1   140.000
 MK-1-16               1   150.000
 MK-2-1                2     0.000
 MK-2-2                2    10.000
 MK-2-3                2    20.000
 MK-2-4                2    30.000
 MK-2-5                2    40.000
 MK-2-6                2    50.000
 MK-2-7                2    60.000
 MK-2-8                2    70.000
 MK-2-9                2    80.000
 MK-2-10               2    90.000
 MK-2-11               2   100.000
 MK-2-12               2   110.000
 MK-2-13               2   120.000
 MK-2-14               2   130.000
 MK-2-15               2   140.000
 MK-2-16               2   150.000
 MK-3-1                3     0.000
 MK-3-2                3    10.000
 MK-3-3                3    20.000
 MK-3-4                3    30.000
 MK-3-5                3    40.000
 MK-3-6                3    50.000
 MK-3-7                3    60.000
 MK-3-8                3    70.000
 MK-3-9                3    80.000
 MK-3-10               3    90.000
 MK-3-11               3   100.000
 MK-3-12               3   110.000
 MK-3-13               3   120.000
 MK-3-14               3   130.000
 MK-3-15               3   140.000
 MK-3-16               3   150.000
 MK-4-1                4     0.000
 MK-4-2                4    10.000
 MK-4-3                4    20.000
 MK-4-4                4    30.000
 MK-4-5                4    40.000
 MK-4-6                4    50.000
 MK-4-7                4    60.000
 MK-4-8                4    70.000
 MK-4-9                4    80.000
 MK-4-10               4    90.000
 MK-4-11               4   100.000
 MK-4-12               4   110.000
 MK-4-13               4   120.000
 MK-4-14               4   130.000
 MK-4-15               4   140.000
 MK-4-16               4   150.000
 MK-5-1                5     0.000
 MK-5-2                5    10.000
 MK-5-3                5    20.000
 MK-5-4                5    30.000
 MK-5-5                5    40.000
 MK-5-6                5    50.000
 MK-5-7                5    60.000
 MK-5-8                5    70.000
 MK-5-9                5    80.000
 MK-5-10               5    90.000
 MK-5-11               5   100.000
 MK-5-12               5   110.000
 MK-5-13               5   120.000
 MK-5-14               5   130.000
 MK-5-15               5   140.000
 MK-5-16               5   150.000
 MK-6-1                6     0.000
 MK-6-2                6    10.000
 MK-6-3                6    20.000
 MK-6-4                6    30.000
 MK-6-5                6    40.000
 MK-6-6                6    50.000
 MK-6-7                6    60.000
 MK-6-8                6    70.000
 MK-6-9                6    80.000
 MK-6-10               6    90.000
 MK-6-11               6   100.000
 MK-6-12               6   110.000
 MK-6-13               6   120.000
 MK-6-14               6   130.000
 MK-6-15               6   140.000
 MK-6-16               6   150.000
!*********************************** Marker Types ********************************************************************
!Co-dominant marker: When heterozygote F1 is present, P1 is coded as 2, F1 is coded as 1, and P2 is coded as 0; Otherwise, P1 is coded as 2, and P2 is coded as 0. 
!Dominant marker: When heterozygote F1 is present, P1 and F1 are coded as 12, and P2 is coded as 0; Otherwise, P1 is coded as 2, and P2 is coded as 0.  
!Recessive markers: When heterozygote F1 is present, P1 is coded as 2, and F1 and P2 are coded as 10; Otherwise, P1 is coded as 2, and P2 is coded as 0. 
!Missing marker is coded as -1. 
 MK-1-1                 1   1   1   2   0   2   1   2   1   0   1   1   2   0   1   1   0   0   2   1   1   2   0   0   2   2   0   1   2   1   0   0   0   0   1   0   1   1   1   1   1   0   1   1   2   1   2   1   0   0   0   1   0   1   1   1   2   2   0   0   1   0   0   2   2   1   1   0   2   2   2   0   1   2   1   1   1   1   1   0   1   0   1   1   0   0   2   1   1   1   0   1   1   0   0   0   2   0   1   2   1   1   0   2   2   2   1   0   1   1   2   1   1   1   1   1   0   0   1   0   1   1   1   0   1   1   0   1   2   0   1   0   0   1   0   2   0   1   2   0   0   0   1   0   1   1   2   1   0   0   1   1   1   2   0   2   1   2   0   0   0   1   2   2   1   1   1   1   1   1   1   2   0   0   0   0   0   1   1   1   1   1   0   1   1   1   2   1   1   0   2   0   2   0   2   0   2   2   1   1
 MK-1-2                 1   1   1   2   0   2   1   2   1   1   1   1   2   0   1   1   0   0   2   1   2   2   0   0   2   1   0   1   2   1   1   0   0   0   1   0   1   1   1   1   1   1   2   1   2   1   2   1   0   0   1   1   0   1   0   0   2   2   0   0   0   1   1   2   2   1   1   0   2   2   2   0   1   2   1   1   1   1   2   0   1   1   1   2   1   0   2   1   1   1   1   1   1   0   0   0   2   0   1   2   1   1   0   2   2   2   1   0   1   1   2   1   0   0   1   1   0   0   1   2   1   1   1   0   1   1   0   1   1   0   1   0   0   0   0   2   0   2   1   0   1   0   1   1   1   2   1   1   0   0   1   1   1   2   0   1   1   2   0   0   0   0   2   2   1   0   2   1   1   1   1   2   0   1   0   0   0   1   1   2   1   1   0   0   1   1   2   1   1   1   2   0   2   0   2   0   2   2   1   2
 MK-1-3                 1   1   1   2   0   2   1   2   1   1   1   1   2   0   1   2   0   0   2   1   2   2   0   0   2   2   0   1   1   1   2   0   1   2   1   1   2   0   1   1   1   1   2   1   1   2   1   2   0   0   1   2   0   1   1   1   2   2   1   0   0   1   1   2   2   1   1   1   2   2   2   0   0   1   1   1   1   2   1   0   1   0   1   1   1   0   2   1   1   1   1   1   1   0   1   1   2   0   1   2   1   1   0   2   2   2   1   0   1   1   2   1   0   0   1   1   0   0   2   2   0   1   0   0   1   1   0   1   1   1   1   0   0   0   0   2   0   1   1   0   1   0   1   1   1   2   1   1   0   0   1   1   1   2   0   1   1   2   0   0   0   0   1   2   1   0   2   1   0   1   1   2   0   1   0   1   1   1   1   2   1   1   0   1   1   1   2   1   1   1   2   1   2   0   2   0   2   2   1   2
 MK-1-4                 1   1   1   1   0   2   0   2   2   1   1   1   2   0   0   2   0   0   2   1   2   2   0   0   2   2   0   1   1   1   2   0   1   2   1   1   2   0   1   1   1   1   1   1   2   2   1   2   1   0   1   2   0   0   2   1   2   1   0   0   0   0   1   1   2   1   1   1   2   2   2   0   0   1   1   1   1   2   1   0   1   1   1   1   1   0   2   1   0   2   1   1   1   0   1   0   2   0   1   2   1   1   0   1   2   2   1   0   1   1   2   1   0   1   1   1   0   0   2   2   0   1   0   0   1   1   0   1   0   1   0   0   1   0   0   2   0   1   1   0   2   0   1   1   1   2   1   0   0   0   1   1   2   1   0   1   2   2   0   1   0   0   1   1   1   0   2   2   1   1   1   2   0   1   0   1   1   1   2   2   2   1   0   1   1   1   1   1   1   1   2   2   2   0   1   0   2   2   1   2
 MK-1-5                 2   1   1   1   1   2   0   2   2   0   1   1   2   0   0   2   0   0   2   1   2   2   1   0   2   2   0   1   2   1   2   0   1   2   2   0   1   0   2   1   1   1   1   1   2   2   1   2   1   0   1   2   0   0   2   1   2   1   1   0   0   0   0   1   2   1   1   1   2   1   2   0   0   1   1   1   1   2   1   1   1   1   2   2   1   0   2   1   0   2   1   1   1   1   1   1   2   0   1   2   2   1   0   1   2   2   1   0   1   1   2   0   0   0   1   1   0   0   2   0   0   1   0   0   1   1   1   2   0   1   0   0   1   0   1   2   1   1   1   1   1   0   0   2   1   2   1   0   0   1   1   1   2   1   0   1   2   2   0   0   0   0   1   1   1   0   2   2   1   1   2   2   0   1   1   1   1   1   1   2   2   1   0   1   1   1   1   1   1   1   2   2   1   0   1   1   2   2   1   1
 MK-1-6                 2   1   1   1   1   2   0   2   1   0   1   1   2   0   0   2   0   0   2   1   2   1   1   0   1   1   0   1   2   1   2   0   1   1   2   0   0   0   2   1   1   1   1   1   2   2   0   2   1   1   1   1   0   0   2   1   2   1   0   0   0   0   0   0   2   1   1   1   2   1   2   0   0   1   1   1   1   2   1   1   1   1   2   2   1   0   2   1   0   1   1   1   1   1   1   0   2   0   2   1   2   1   0   1   2   1   1   0   1   1   2   0   0   0   1   1   0   0   2   0   0   1   0   0   1   1   1   2   0   1   0   0   2   0   1   2   1   2   2   1   1   1   0   2   1   1   1   0   0   1   2   1   2   1   0   1   2   2   0   1   0   0   1   1   2   0   2   2   1   1   2   2   1   1   1   1   1   1   1   2   1   1   0   1   1   2   2   1   1   0   2   2   1   0   1   1   2   1   1   1
 MK-1-7                 2   1   1   1   1   1   0   2   1   1   1   1   2   0   0   2   0   1   2   1   2   1   1   1   1   1   0   1   2   0   2   0   1   1   2   1   0   0   2   1   1   1   1   0   2   2   0   2   1   1   1   1   0   1   2   1   1   2   0   1   0   0   1   0   2   1   1   1   2   1   2   0   0   1   1   1   1   2   1   1   1   1   2   2   1   0   2   1   0   2   2   1   1   1   1   1   1   1   2   1   2   2   0   1   2   1   1   0   1   1   2   0   0   0   1   1   0   1   2   0   0   1   0   0   2   1   0   2   0   1   1   0   1   0   1   2   1   2   2   0   1   1   0   1   1   1   1   1   0   1   2   2   2   0   0   2   2   2   0   1   0   0   1   1   2   1   2   1   1   1   2   2   1   1   1   1   1   1   0   2   1   2   0   1   1   2   2   1   1   1   2   2   0   1   1   1   2   1   1   1
 MK-1-8                 2   1   1   1   1   1   0   2   2   1   2   1   1   0   0   1   0   1   2   2   2   1   1   0   1   1   0   1   2   1   2   0   0   1   2   1   0   1   2   1   1   1   1   0   2   2   0   2   1   1   1   1   0   1   1   1   1   2   0   1   0   0   2   0   2   1   1   1   2   1   2   0   0   1   1   1   1   2   1   1   0   1   2   2   1   0   1   1   0   2   2   1   1   1   1   1   1   1   1   1   2   2   0   1   2   1   1   0   1   1   2   1   0   1   1   1   0   1   2   0   1   1   0   0   2   1   0   2   0   1   1   0   0   0   1   1   1   2   2   0   1   1   1   1   0   1   1   1   0   1   2   2   2   0   0   2   2   1   0   1   0   1   1   0   2   1   2   1   1   1   2   2   1   1   1   0   1   1   0   2   0   2   0   2   1   2   2   0   2   1   1   1   0   1   1   1   2   1   1   1
 MK-1-9                 2   1   1   0   1   0   0   1   2   1   2   1   1   0   0   1   0   1   1   1   1   1   2   0   0   1   0   1   1   1   2   0   0   2   2   1   0   1   2   1   1   1   1   0   1   1   0   2   1   1   1   1   1   1   1   1   1   2   0   1   1   0   2   0   1   1   1   1   2   0   2   1   1   1   1   0   1   2   1   1   1   2   2   2   1   0   1   1   0   1   2   1   1   1   0   2   1   2   1   1   2   1   0   2   2   1   1   0   2   1   2   0   1   1   1   1   0   1   2   0   1   1   0   2   2   2   0   1   0   1   1   0   0   0   1   2   0   2   2   0   1   1   1   1   0   1   1   2   0   1   2   2   2   0   0   2   2   1   0   1   0   1   1   0   2   1   2   0   1   1   2   2   1   1   2   0   1   2   0   2   0   2   0   2   1   2   1   0   1   1   1   1   0   1   1   1   2   0   1   1
 MK-1-10                1   1   1   0   1   0   0   1   2   2   2   1   1   1   0   1   0   2   1   1   1   1   2   0   0   0   0   1   1   1   2   0   0   0   2   0   0   1   2   1   1   1   1   0   0   1   1   2   1   1   1   1   1   1   1   0   1   2   0   1   1   0   2   0   1   1   1   1   2   0   2   1   1   1   1   1   1   2   1   1   1   2   2   2   1   0   1   2   0   1   2   1   1   1   0   2   1   2   1   1   2   1   0   2   2   1   1   0   1   1   2   0   1   1   1   1   1   1   2   0   1   1   0   2   2   2   0   1   0   1   1   1   0   0   1   2   1   2   2   1   1   1   1   1   0   1   1   2   0   2   2   2   2   1   0   2   2   2   0   1   0   2   1   0   2   0   2   0   0   1   2   1   1   1   2   0   1   1   0   2   0   2   0   2   1   2   1   0   1   1   1   2   1   1   1   1   2   1   1   1
 MK-1-11                1   0   1   0   1   0   0   1   2   1   2   0   1   0   0   1   1   2   1   1   1   1   2   0   0   0   0   1   1   1   2   0   0   0   2   0   0   1   2   1   1   2   0   0   0   1   2   2   2   1   1   0   1   1   1   0   2   2   0   1   1   1   2   0   1   1   1   0   2   0   2   1   1   1   1   1   1   1   1   0   1   2   2   2   1   0   1   2   0   1   2   1   1   1   1   2   1   2   1   1   1   1   0   2   2   1   0   0   1   1   2   0   2   1   1   1   1   0   2   0   1   1   0   2   2   2   0   2   0   1   1   1   0   0   1   2   2   2   2   1   1   1   1   1   1   1   2   1   0   2   2   2   2   2   1   2   2   2   0   1   0   2   1   0   1   0   2   1   0   1   2   1   1   1   2   0   1   1   0   2   0   1   0   2   1   2   1   1   1   1   1   2   1   1   1   1   2   1   1   1
 MK-1-12                1   0   1   0   1   1   1   0   2   1   2   2   1   0   0   1   2   2   1   1   1   1   1   0   0   1   0   1   1   1   2   0   0   0   1   0   0   1   2   1   1   2   1   0   0   1   2   2   1   2   1   0   1   2   1   0   1   2   0   1   1   1   2   0   1   1   1   1   2   0   2   1   0   2   1   1   1   2   2   0   1   2   1   2   1   0   1   2   0   1   2   1   1   1   1   2   1   2   1   1   1   0   0   2   1   1   1   0   0   1   2   0   2   1   1   1   1   0   2   0   1   1   0   2   2   2   0   1   1   1   1   1   0   0   1   2   2   2   2   1   1   2   1   1   1   1   2   1   0   2   2   2   1   2   2   2   2   2   0   1   0   2   1   0   0   1   1   1   0   1   2   1   1   1   2   0   1   1   0   2   0   1   0   2   1   2   1   1   1   1   1   2   1   2   2   1   2   1   2   1
 MK-1-13                1   1   1   0   1   1   1   0   2   1   2   2   1   0   0   1   2   1   1   1   1   1   1   0   0   1   1   1   1   1   2   0   0   0   1   0   1   1   2   1   1   2   0   0   1   0   1   2   1   2   1   0   1   2   1   1   1   2   0   1   1   1   2   1   1   1   1   1   2   1   2   1   0   2   1   1   0   0   2   0   1   2   1   2   1   0   1   2   0   1   2   1   0   1   1   2   1   2   2   1   1   0   0   2   1   1   1   0   0   1   2   0   2   0   1   1   0   0   1   0   1   1   0   2   2   2   0   1   1   1   1   0   0   0   1   2   1   2   2   1   0   2   1   1   1   1   1   2   0   2   2   2   1   2   2   2   1   2   0   1   2   2   1   0   0   1   1   1   0   2   2   1   0   1   2   0   1   1   0   2   0   1   0   2   1   2   1   1   1   1   1   2   1   1   2   1   2   1   2   1
 MK-1-14                1   2   1   0   1   1   1   0   2   1   2   2   1   1   0   1   2   1   1   1   1   0   2   0   0   0   1   1   1   1   2   0   0   0   2   0   2   1   2   1   1   2   0   0   1   1   0   2   1   2   1   0   1   2   1   2   1   2   0   2   1   1   2   1   1   1   1   0   2   0   2   1   1   1   1   2   0   1   2   0   1   1   0   2   1   0   1   2   1   1   1   1   0   1   1   2   1   2   1   0   1   1   0   2   1   1   2   0   1   1   1   0   2   0   1   1   0   0   2   0   1   1   0   2   1   1   0   1   2   1   1   0   0   0   1   2   1   2   2   1   0   1   1   1   1   1   1   1   0   2   2   2   1   2   2   1   1   2   1   0   2   2   1   1   0   1   1   1   0   1   2   1   0   1   2   0   2   1   0   2   0   1   0   2   1   2   2   2   2   1   1   2   1   1   2   1   2   2   2   1
 MK-1-15                1   2   1   0   1   1   0   0   2   1   1   2   0   2   0   1   2   1   1   1   1   0   2   0   0   1   2   1   1   1   2   1   0   1   1   0   2   1   2   1   1   1   0   0   2   1   0   1   1   2   0   0   1   2   1   2   1   2   0   1   1   1   2   1   1   1   1   0   2   0   2   1   1   1   1   2   0   1   2   0   1   1   1   2   1   0   1   2   1   1   1   1   0   1   1   2   1   1   1   1   1   1   0   2   1   0   2   0   2   1   1   0   2   0   1   1   0   0   1   0   1   1   0   2   1   1   0   1   2   1   2   0   0   0   1   2   1   2   2   1   0   1   1   1   1   1   1   1   0   1   2   2   1   2   2   1   1   1   1   1   2   1   1   1   1   1   1   1   1   1   2   2   1   1   2   0   1   1   0   2   1   0   0   1   1   2   2   1   2   1   1   1   1   1   2   1   2   1   2   0
 MK-1-16                1   2   0   0   1   1   0   0   2   1   1   2   0   2   0   1   2   1   1   1   1   0   2   0   1   1   2   1   1   1   2   1   0   1   2   0   2   1   2   1   1   1   0   0   2   1   0   1   1   2   0   0   1   2   1   2   1   1   0   1   1   1   2   1   0   1   1   0   2   0   2   1   0   1   1   1   0   2   2   0   1   1   1   2   1   0   1   2   1   1   2   1   0   1   1   2   1   1   0   1   2   1   0   2   1   0   2   0   1   1   1   0   2   0   2   2   0   1   1   0   1   1   1   2   1   1   0   1   1   1   2   0   1   0   1   2   1   2   2   1   0   2   1   1   2   1   1   1   0   1   2   2   1   2   2   1   1   0   1   1   0   1   1   1   1   1   1   0   1   1   2   2   2   1   2   0   2   1   0   2   1   0   0   1   1   2   2   1   2   1   1   1   1   1   1   1   2   0   1   0
 MK-2-1                 2   1   1   0   2   1   0   1   2   1   2   1   1   1   0   0   1   1   2   0   2   1   1   0   1   0   1   2   1   1   2   0   1   2   2   0   2   1   1   1   2   1   0   1   1   1   1   0   1   2   1   1   0   1   1   0   0   1   2   0   1   2   1   1   2   1   1   0   2   2   1   2   2   2   0   0   0   2   2   2   0   1   0   1   1   1   1   2   2   1   1   2   1   1   1   0   1   1   0   1   1   1   1   2   1   2   2   1   0   1   1   1   0   2   1   1   0   1   1   2   1   2   1   1   2   1   2   1   0   2   2   0   1   1   1   2   1   2   1   1   1   0   1   0   0   0   1   1   1   1   1   0   1   1   1   0   0   1   0   1   1   0   2   2   1   1   2   2   0   1   2   0   1   0   1   1   0   0   1   1   2   0   1   2   0   2   1   1   2   1   0   1   2   0   2   1   1   2   0   1
 MK-2-2                 2   1   1   0   2   1   0   1   2   1   2   1   1   1   0   0   1   1   2   0   2   1   1   0   1   1   1   2   1   1   2   0   1   2   2   0   1   1   1   1   2   1   1   1   2   1   1   0   1   2   1   1   0   1   1   0   0   1   2   0   1   1   1   1   2   1   0   0   2   2   1   2   1   2   0   0   0   2   2   2   1   1   0   1   1   1   0   1   2   2   1   2   1   1   1   0   1   1   0   1   1   1   1   2   1   2   2   1   0   1   1   1   0   1   1   1   1   1   1   2   1   2   1   0   2   1   2   1   0   2   2   0   1   1   1   1   2   2   1   1   1   0   1   0   0   0   1   1   1   1   1   0   0   1   1   1   0   1   0   1   1   0   2   1   1   1   2   2   0   1   2   1   1   1   1   1   1   1   1   1   1   0   1   1   1   2   1   1   2   1   0   1   2   0   2   0   1   2   0   2
 MK-2-3                 1   1   0   1   2   1   0   1   2   1   2   1   1   1   0   0   1   1   2   0   2   1   1   0   0   1   0   2   1   1   1   0   1   2   2   0   1   2   1   1   2   0   1   2   2   1   1   0   1   2   1   1   0   2   1   0   0   1   2   1   1   1   1   1   2   1   0   0   2   0   1   2   1   2   0   0   0   2   2   2   1   1   0   1   1   1   0   1   2   1   1   2   1   1   1   0   1   1   0   1   1   1   2   2   2   2   2   2   0   1   1   1   0   1   1   1   2   1   1   2   1   2   1   0   2   1   2   2   0   2   2   0   1   1   1   1   2   2   1   1   1   0   1   0   0   0   1   1   0   1   1   0   0   1   1   1   0   2   0   1   1   0   2   1   1   1   2   2   0   0   2   1   1   1   2   1   1   2   1   1   1   0   1   0   1   2   0   2   2   1   0   2   2   0   2   0   1   2   0   2
 MK-2-4                 1   1   0   1   2   0   0   1   2   1   2   1   1   2   0   0   1   1   2   0   1   1   1   0   0   1   0   2   2   1   1   0   1   1   2   1   1   1   1   1   2   0   1   2   1   1   1   1   1   1   2   1   0   2   1   0   0   1   2   0   1   1   1   1   2   1   0   0   2   0   1   2   1   1   0   0   0   2   2   2   1   1   0   1   1   0   0   1   2   1   1   2   2   1   1   1   1   1   1   1   0   2   2   2   2   1   2   2   1   0   1   2   1   1   1   1   1   0   1   2   2   1   1   0   2   1   2   1   0   2   2   0   1   1   1   1   2   2   1   1   1   0   1   0   0   0   1   1   0   0   1   0   1   1   1   2   0   2   0   1   1   0   1   1   1   1   2   1   0   0   1   2   1   0   1   1   1   2   1   0   1   0   1   0   1   2   0   2   2   1   0   1   1   0   2   0   1   2   0   2
 MK-2-5                 0   1   0   0   2   0   0   0   2   1   2   1   1   0   1   1   1   0   2   0   1   1   1   0   0   1   0   2   2   1   1   0   1   2   1   1   0   1   1   1   2   0   1   2   1   0   1   0   1   1   1   1   0   2   0   1   0   1   2   0   1   2   1   0   2   1   0   0   2   0   1   2   1   1   0   1   0   1   2   1   1   1   0   0   0   0   0   1   2   1   1   2   2   1   2   1   1   1   1   1   0   2   2   2   2   1   2   2   1   0   1   2   0   1   1   1   1   0   1   2   1   1   2   0   2   1   2   1   0   2   2   1   2   1   1   0   2   2   1   2   2   0   0   1   0   0   1   1   0   0   1   0   2   1   1   2   0   2   1   1   1   0   1   1   1   1   2   1   0   0   1   2   1   0   1   1   1   2   1   0   1   0   2   0   1   2   0   2   2   1   0   0   1   0   2   0   0   2   0   2
 MK-2-6                 0   1   0   0   1   0   0   0   2   0   1   1   1   1   1   1   1   0   2   1   1   1   0   0   0   1   0   2   1   0   1   1   1   2   1   1   0   1   1   1   2   0   1   2   1   0   1   0   1   1   0   1   0   2   0   1   0   1   2   0   1   2   1   1   2   1   0   0   1   0   1   2   1   1   0   1   0   1   2   1   1   0   0   0   1   0   1   1   2   0   2   2   2   1   1   1   1   1   1   1   0   2   2   2   2   1   2   2   1   0   1   2   0   1   1   1   1   0   1   2   2   1   2   0   2   1   2   1   0   2   2   1   2   1   1   0   2   2   1   2   1   0   0   1   0   0   1   1   0   1   1   1   1   1   1   2   0   2   2   1   1   0   1   1   1   1   2   2   0   1   1   2   1   1   1   1   1   1   1   1   1   0   1   0   2   2   0   2   2   1   0   1   1   0   2   0   0   2   0   1
 MK-2-7                 0   1   0   0   0   0   0   1   1   0   1   0   1   1   1   1   1   1   1   2   1   1   1   0   0   1   0   2   1   1   1   1   1   2   1   1   0   1   1   1   2   1   1   2   1   0   1   0   1   1   0   1   0   2   1   1   0   1   2   1   1   2   1   1   2   2   0   1   1   1   1   2   1   1   0   1   0   1   2   1   1   0   0   0   1   0   1   1   2   2   2   2   2   1   1   1   2   1   1   1   0   2   1   2   2   1   2   2   1   0   1   2   0   1   1   2   1   0   1   2   2   2   2   0   2   1   2   1   1   2   2   1   1   1   1   0   2   2   1   2   1   0   0   1   0   0   2   1   1   1   0   1   1   1   1   2   0   1   2   1   1   0   1   0   1   1   2   2   1   1   1   1   1   1   1   1   1   1   0   1   1   0   1   0   2   2   0   2   2   1   0   1   2   1   2   0   0   1   0   1
 MK-2-8                 0   1   0   0   1   0   0   1   1   1   1   0   2   1   1   1   1   1   1   1   1   1   1   0   0   1   0   1   1   2   2   1   1   2   1   1   0   1   1   1   2   1   1   2   0   0   1   1   1   1   0   1   0   2   1   0   0   1   2   1   1   2   1   1   2   2   0   1   1   1   1   2   1   1   0   1   1   1   2   1   1   0   0   0   1   0   1   1   2   2   2   2   2   1   1   1   1   1   1   1   1   1   1   2   2   1   2   2   2   0   1   2   0   1   1   2   1   0   1   2   2   2   2   0   2   1   1   1   1   1   2   2   1   1   1   1   2   2   1   2   0   0   0   1   0   0   2   2   1   1   0   1   1   0   1   2   1   1   2   1   1   0   1   0   1   0   2   2   1   0   1   1   1   1   1   1   1   1   0   2   1   0   0   0   2   1   1   2   2   1   0   1   2   1   2   0   0   1   0   1
 MK-2-9                 0   0   0   0   1   0   0   1   1   1   0   0   1   1   1   1   1   1   1   1   1   1   1   0   0   1   0   1   1   2   1   1   1   2   1   1   0   0   0   1   2   1   1   1   0   0   1   1   1   2   0   2   0   2   1   0   0   0   2   1   1   2   1   1   2   2   0   1   1   1   1   2   1   1   0   1   0   1   2   1   2   0   1   0   0   0   1   1   2   2   2   2   2   1   1   1   1   1   1   1   1   1   2   2   1   1   2   2   2   0   1   1   1   1   1   2   0   2   1   2   2   2   1   0   2   0   1   1   1   1   2   2   1   0   1   1   1   2   0   1   0   0   0   1   0   1   2   2   0   1   0   2   1   0   0   2   0   0   2   1   1   0   1   0   1   1   2   0   1   0   0   1   1   1   1   1   0   1   0   2   1   0   0   0   1   1   0   2   2   1   0   1   2   1   2   0   0   1   0   1
 MK-2-10                0   0   0   0   1   1   0   1   1   1   0   0   2   1   1   2   1   0   1   2   1   1   1   0   1   1   0   2   1   1   1   1   1   2   1   0   0   0   1   1   1   1   1   0   0   0   1   1   1   2   0   2   0   2   1   1   1   0   2   1   1   2   1   1   1   2   1   1   0   0   1   1   1   1   0   1   0   1   1   1   2   0   1   0   0   0   1   0   2   2   2   2   1   1   1   1   1   1   1   1   2   1   2   2   1   1   1   2   1   0   1   2   1   1   1   2   0   2   1   2   2   1   1   1   2   0   1   1   1   1   1   2   0   0   2   2   1   2   0   1   0   0   0   1   0   1   2   1   1   1   0   2   1   0   0   2   0   0   2   1   1   0   2   0   1   1   2   0   1   1   0   0   2   1   0   0   0   0   0   1   1   0   0   0   1   2   1   2   1   1   0   1   1   0   2   0   1   1   0   1
 MK-2-11                0   0   0   0   1   1   0   1   2   1   0   0   1   1   1   2   1   0   2   2   1   1   1   0   1   0   0   2   1   0   1   1   1   2   1   1   0   0   1   1   1   1   1   1   0   0   1   1   1   2   0   1   1   2   0   1   1   0   2   1   1   2   1   1   1   2   1   1   0   0   1   1   1   1   0   1   0   1   1   0   2   0   1   0   0   0   0   0   2   2   2   2   1   1   1   1   1   1   0   1   2   1   2   2   1   1   1   2   1   0   1   1   1   1   1   2   0   1   0   1   2   1   1   1   2   0   0   1   1   1   1   2   1   0   2   1   1   2   0   1   0   1   1   1   0   1   2   1   1   1   0   1   1   0   0   2   0   0   2   1   1   1   2   1   1   0   2   1   1   1   0   1   2   0   0   0   0   1   0   0   2   0   1   0   1   2   1   1   1   1   1   1   1   1   2   0   1   0   1   1
 MK-2-12                0   1   0   0   1   1   1   1   2   1   0   0   1   1   1   1   1   0   2   2   2   0   1   0   1   0   1   1   2   0   1   1   0   2   1   1   1   0   2   1   0   1   1   1   1   0   1   1   1   2   0   2   2   2   0   1   1   1   1   1   2   2   1   0   1   2   2   1   0   0   1   1   1   1   0   0   0   1   1   0   2   0   1   0   0   0   1   0   2   2   2   2   1   1   1   1   1   1   1   1   2   1   2   2   2   1   1   1   2   0   1   1   1   1   1   2   0   1   0   0   2   1   1   2   2   0   0   1   1   1   0   2   1   0   2   1   1   2   0   1   0   1   1   1   0   1   2   1   1   1   0   1   1   0   1   2   1   0   2   1   0   1   2   2   0   1   1   1   1   1   0   1   1   0   0   0   0   0   0   0   2   0   1   1   2   2   1   1   1   1   1   1   0   1   1   0   1   0   1   1
 MK-2-13                0   1   0   0   1   1   1   1   1   2   0   0   1   1   1   1   1   0   2   1   2   0   1   0   1   0   1   1   2   0   1   1   0   2   1   0   0   0   1   1   0   1   1   1   1   0   1   1   1   2   0   2   1   1   0   1   1   1   1   0   2   2   2   0   0   2   2   1   0   1   1   2   1   0   0   1   0   1   1   1   2   0   1   0   1   0   1   0   2   2   2   1   1   1   1   1   1   1   1   1   2   1   2   2   2   1   0   1   1   0   2   1   1   2   1   2   1   1   0   0   2   2   2   2   2   0   0   1   0   1   1   2   1   1   2   1   1   2   0   1   1   1   1   1   1   1   2   1   1   1   0   1   1   0   1   2   2   0   2   1   0   1   1   2   0   1   1   1   1   0   0   0   1   0   0   0   0   0   1   0   1   1   1   0   2   2   1   1   1   1   1   0   0   1   1   0   1   1   1   1
 MK-2-14                0   1   0   0   2   1   1   1   0   2   0   0   1   1   1   2   1   0   2   1   2   0   1   0   1   0   0   1   2   0   1   1   0   2   1   0   0   0   1   1   0   1   1   1   1   1   2   1   1   2   0   2   1   1   0   1   0   1   0   1   2   2   2   0   0   2   2   1   0   1   1   2   1   0   0   1   1   1   0   1   2   0   1   0   1   0   0   0   2   2   2   1   1   2   1   1   1   1   1   1   2   1   2   2   2   1   0   1   1   0   2   1   1   2   1   2   1   1   0   0   2   1   1   1   2   1   0   2   0   1   1   1   1   1   2   1   2   2   0   0   2   1   1   2   1   2   2   1   1   1   0   1   1   0   1   2   2   0   2   1   0   1   1   2   2   1   1   1   2   0   0   0   1   0   0   0   0   0   1   0   1   1   0   0   2   2   0   0   1   0   0   0   0   0   1   0   1   1   1   1
 MK-2-15                1   1   0   0   2   2   1   1   0   2   0   0   1   1   1   2   1   1   2   1   2   0   1   0   1   0   0   1   2   0   1   1   0   2   1   0   0   0   1   1   0   1   1   1   1   1   2   2   1   2   0   2   1   1   0   1   1   2   0   1   2   1   2   0   2   2   2   1   0   1   1   1   0   0   0   1   1   1   0   1   2   0   0   0   1   0   0   0   2   2   2   1   1   2   1   1   2   1   1   1   2   1   2   1   2   1   0   1   0   0   2   2   1   2   1   2   1   1   0   0   2   1   1   1   2   0   0   2   1   1   1   1   1   1   2   1   2   2   1   0   2   1   1   2   1   2   2   1   1   1   0   1   1   0   0   2   2   1   2   1   0   1   0   2   2   1   1   0   2   1   0   0   1   0   0   0   0   0   1   0   1   1   0   1   2   2   0   0   1   2   0   0   1   0   1   0   1   1   1   0
 MK-2-16                1   1   0   0   2   1   1   1   0   2   0   0   0   1   1   2   1   1   2   1   2   0   1   0   1   0   0   1   1   0   1   1   1   2   0   0   0   0   1   1   0   2   1   1   2   1   2   2   2   2   1   2   0   1   0   1   0   2   0   1   2   1   2   0   2   2   1   1   0   2   1   1   1   0   1   0   1   1   0   1   2   0   1   0   1   0   0   0   2   2   2   1   1   2   1   1   2   1   1   1   2   1   2   1   1   1   0   1   0   1   2   2   1   2   1   2   1   0   0   0   2   1   1   1   1   0   0   2   2   1   1   2   1   1   2   1   2   1   1   0   2   1   1   2   1   1   2   1   1   1   0   1   1   0   0   2   1   1   2   1   0   0   0   2   2   1   1   0   1   1   0   0   1   0   0   0   0   0   1   1   1   1   0   1   2   2   0   0   1   1   0   1   1   0   1   0   1   1   1   0
 MK-3-1                 0   2   1   0   2   1   1   1   0   1   1   2   0   1   1   2   1   1   0   0   1   1   2   2   1   2   1   1   1   1   1   1   2   2   1   1   1   2   1   1   1   1   1   1   2   2   1   1   1   1   0   0   1   1   1   1   1   2   2   1   2   1   1   0   1   0   0   1   2   1   1   1   0   1   2   1   1   1   1   2   1   0   2   1   1   0   1   1   1   2   0   0   1   0   1   2   1   0   2   2   0   1   1   2   2   1   2   1   1   1   1   2   0   2   0   0   2   1   1   0   2   1   2   1   1   1   2   1   0   1   2   1   1   0   1   1   0   1   1   2   2   1   1   2   0   1   2   1   2   1   2   1   1   1   2   0   0   1   2   1   0   2   1   0   1   1   1   1   2   1   1   0   1   1   2   2   2   1   1   1   1   2   1   2   1   1   2   1   2   2   1   0   2   0   0   0   1   1   1   2
 MK-3-2                 0   2   1   0   2   1   1   2   0   0   0   2   0   1   1   1   1   1   0   1   1   1   2   2   1   2   1   0   1   1   1   1   2   2   1   0   2   2   0   1   1   1   1   1   2   2   1   1   2   1   0   0   1   1   1   1   1   2   1   1   2   1   1   0   2   0   0   1   2   1   1   1   0   1   2   1   1   1   2   2   1   0   1   1   1   0   1   1   0   2   0   1   1   0   1   2   1   0   2   2   0   1   0   2   2   1   2   1   1   1   0   2   0   2   0   1   2   1   1   0   1   1   2   1   2   1   2   1   1   1   2   2   1   1   1   0   0   1   1   2   2   1   1   2   0   1   2   1   2   1   2   0   1   1   1   1   0   1   2   0   0   2   1   0   2   1   1   1   1   1   1   0   1   1   1   2   2   1   0   1   1   2   1   2   1   0   2   1   1   0   1   0   2   1   0   0   1   1   1   2
 MK-3-3                 0   1   1   1   2   1   1   2   1   1   0   2   0   0   1   1   1   1   0   1   1   1   2   2   1   2   1   0   1   1   2   1   2   2   1   0   2   2   1   1   1   1   1   1   2   2   1   1   2   1   0   1   1   1   1   1   0   2   1   1   2   1   1   0   2   0   0   1   2   1   1   2   0   1   2   1   1   0   2   2   1   0   1   1   1   0   0   0   0   1   0   1   1   1   1   2   1   0   2   2   0   1   0   2   2   1   2   1   1   1   0   2   0   2   1   1   2   1   1   0   1   1   2   1   2   1   2   1   1   1   2   2   1   1   1   1   2   1   1   2   2   1   1   2   0   1   2   1   2   1   1   0   2   1   1   0   0   1   2   0   0   2   1   0   1   1   0   1   1   0   1   0   1   1   1   1   2   1   0   1   1   2   1   2   1   0   2   1   1   0   1   0   2   1   1   0   1   1   1   2
 MK-3-4                 0   1   2   1   2   1   1   2   1   1   1   2   1   0   1   1   1   1   0   1   1   1   2   2   1   2   1   0   1   1   1   1   0   2   1   0   1   2   1   2   1   1   0   1   2   2   1   1   2   1   0   1   1   1   0   0   0   2   1   1   2   1   1   1   2   0   0   0   2   2   1   2   0   1   2   1   1   0   2   2   1   1   1   1   1   1   1   0   0   1   1   1   1   0   0   2   1   0   2   2   0   1   0   2   2   1   2   1   1   1   0   2   0   2   1   1   2   1   1   1   1   1   2   1   2   1   1   1   2   1   2   1   1   0   1   1   2   1   1   2   1   0   1   2   0   2   2   1   1   1   1   0   2   1   1   0   0   1   2   0   0   1   2   0   1   1   1   1   1   0   2   0   1   1   1   1   2   0   0   1   1   2   1   2   2   0   2   1   1   0   0   0   2   1   1   0   1   1   2   2
 MK-3-5                 0   1   2   1   2   1   1   2   1   2   0   1   1   0   1   2   1   2   0   0   1   1   1   2   1   2   1   0   1   1   1   1   0   1   1   0   1   2   1   2   1   1   2   1   2   1   1   1   2   1   0   1   1   0   0   0   0   2   1   1   2   1   2   1   2   0   0   0   2   2   1   2   1   1   2   1   1   0   2   2   1   1   2   1   1   1   1   0   0   2   1   0   1   0   0   2   1   0   2   1   0   1   0   2   2   1   2   1   1   1   1   2   1   2   1   0   2   1   1   0   1   1   2   1   2   0   0   2   2   1   2   1   2   0   0   1   2   1   1   2   1   0   1   2   1   2   2   2   1   1   1   0   2   1   2   0   0   1   2   0   0   0   2   0   1   1   1   1   1   0   2   1   1   1   1   1   2   0   0   1   1   2   1   2   2   1   1   1   0   0   0   0   2   1   1   0   1   0   2   2
 MK-3-6                 0   1   2   1   2   0   1   2   1   2   0   1   0   0   1   2   1   2   0   1   1   1   2   1   1   1   2   1   1   1   1   1   0   1   1   0   2   1   1   2   1   1   1   1   2   1   1   1   2   1   0   1   2   0   0   0   0   2   1   1   1   0   2   2   2   0   0   0   2   2   1   2   1   1   2   1   1   0   2   2   1   1   2   1   1   1   1   0   0   2   1   0   1   1   0   1   0   0   2   1   0   1   0   2   1   1   2   1   1   1   1   1   1   2   1   0   2   1   1   1   1   1   2   1   1   0   0   2   2   1   1   1   1   0   1   1   2   1   1   2   1   1   1   2   1   2   2   2   1   1   1   0   2   1   2   0   0   1   2   0   0   0   2   0   1   1   1   1   2   1   2   1   1   1   1   1   1   0   0   1   2   2   1   2   2   1   1   0   0   1   0   0   2   1   1   0   1   0   2   2
 MK-3-7                 0   2   1   1   1   0   1   1   1   2   0   1   0   0   2   1   1   2   0   1   1   1   2   1   0   1   2   1   2   0   1   2   0   2   1   0   2   1   1   1   1   1   2   1   2   1   1   0   2   1   0   1   2   0   0   0   0   2   0   1   1   0   2   2   2   0   0   0   2   2   1   2   2   1   2   1   2   0   2   1   1   0   2   1   1   1   1   0   1   2   1   0   1   1   0   1   0   0   1   2   0   1   0   2   1   1   2   1   1   2   1   1   1   1   1   1   2   2   1   0   1   1   2   1   1   0   0   2   2   1   1   1   1   0   1   1   2   0   1   2   1   1   1   2   1   1   2   2   1   0   1   0   2   1   2   0   0   1   2   0   1   0   2   0   0   1   1   0   2   1   2   1   1   1   1   1   1   0   0   1   2   2   1   2   1   1   1   0   0   1   0   0   2   0   1   0   1   0   2   2
 MK-3-8                 1   2   1   1   1   0   1   1   1   2   0   1   0   0   2   1   1   2   0   2   1   1   2   1   0   0   2   1   2   0   1   1   1   2   1   1   2   1   1   0   1   0   2   1   2   1   2   0   2   1   1   1   2   1   0   0   1   2   0   1   0   1   2   1   2   1   0   1   2   2   1   2   1   1   2   1   2   0   2   1   1   0   2   1   1   1   1   0   1   2   1   1   1   1   1   0   1   0   1   1   0   1   0   1   1   1   2   1   1   1   1   1   1   1   0   2   2   2   1   0   1   1   1   1   1   0   0   2   1   0   1   1   1   0   1   1   2   0   1   1   1   0   1   2   2   1   2   2   1   0   1   0   2   1   1   0   0   1   2   0   1   0   1   1   0   1   1   0   1   0   2   1   0   1   0   1   2   0   1   1   1   1   1   2   1   1   1   0   0   1   0   0   2   0   2   0   1   1   2   2
 MK-3-9                 1   0   1   1   0   1   1   1   1   2   0   1   1   1   1   1   1   2   0   2   1   0   1   1   1   0   2   1   1   0   1   1   1   2   1   1   1   1   1   1   1   0   2   1   2   0   2   2   1   1   1   1   1   1   0   0   1   2   0   1   0   1   1   1   1   2   0   1   2   1   1   2   1   0   1   0   2   0   2   1   1   0   1   1   1   1   1   0   1   2   1   2   1   1   2   0   0   0   1   0   0   1   0   1   1   1   2   1   1   1   0   1   1   1   1   2   1   2   1   0   0   1   1   2   1   0   0   1   1   1   1   1   1   0   1   1   1   1   1   1   2   0   1   2   1   1   2   2   1   0   1   0   2   1   1   0   0   1   1   0   1   2   2   1   0   1   1   1   0   1   2   1   0   0   0   1   2   0   2   0   1   1   1   2   1   1   1   0   0   1   0   0   2   1   1   0   1   1   2   2
 MK-3-10                1   0   1   1   0   1   0   1   1   2   0   1   2   1   2   1   1   2   1   1   1   1   1   1   1   0   2   1   1   0   1   1   1   2   1   1   1   1   1   1   1   0   2   1   2   0   2   2   1   1   1   0   1   1   0   0   1   2   0   1   0   2   1   1   1   2   0   2   2   1   1   2   1   0   1   0   2   0   2   0   1   0   1   1   2   1   1   0   1   1   1   2   1   1   2   0   0   2   1   1   0   1   0   1   1   1   2   1   2   1   1   0   0   1   1   2   1   1   2   0   0   0   1   1   1   0   0   1   1   1   0   1   1   0   1   1   1   1   1   1   2   0   2   2   1   1   1   2   1   1   1   1   2   1   0   1   1   1   1   1   1   2   2   1   0   1   1   1   0   1   2   0   0   0   0   1   2   0   2   0   1   1   1   2   1   0   1   0   0   1   0   0   2   1   1   0   1   1   2   1
 MK-3-11                1   0   1   0   0   1   0   2   1   2   0   1   2   2   2   2   1   2   1   0   1   1   1   1   1   0   2   1   2   1   1   1   1   2   0   1   1   1   1   1   1   1   2   1   2   0   2   2   1   1   1   0   1   1   0   1   1   2   0   1   0   1   1   0   1   2   0   2   1   1   1   2   1   1   1   0   2   1   2   0   1   0   1   1   2   1   0   0   1   1   0   2   1   2   2   0   0   2   1   1   0   1   2   1   1   1   2   1   2   1   1   1   0   1   1   2   1   1   2   1   0   0   1   1   1   0   0   1   1   1   0   1   1   0   1   1   2   1   1   1   2   0   2   2   1   1   1   2   1   1   1   2   1   1   0   1   1   1   1   1   1   2   2   1   0   1   1   0   0   1   2   0   0   1   1   1   2   0   1   0   1   1   1   2   1   0   1   0   1   0   0   1   1   1   1   0   1   1   2   1
 MK-3-12                1   0   2   0   0   1   0   2   1   2   0   1   2   2   2   2   1   2   1   0   1   1   1   1   1   0   2   1   2   1   1   1   1   2   0   1   1   1   1   1   1   0   2   1   2   0   2   2   1   1   1   0   1   1   1   1   1   2   0   1   0   1   1   1   1   2   1   1   2   1   1   2   2   1   1   0   2   1   1   0   1   0   0   1   1   1   0   0   1   1   0   2   1   2   2   0   0   1   2   1   0   1   2   1   1   1   1   1   2   1   1   1   0   1   1   2   2   0   2   0   0   0   1   1   1   0   0   1   1   1   0   1   1   0   0   1   1   1   1   0   2   0   2   2   1   1   1   2   1   1   1   1   1   1   0   1   2   1   1   1   0   2   2   1   1   1   1   0   0   1   2   0   0   0   1   1   2   0   1   0   2   1   1   2   1   0   0   0   1   0   0   1   0   1   1   0   0   1   2   1
 MK-3-13                1   0   2   1   0   1   1   2   1   1   0   1   1   2   2   2   1   2   1   0   1   1   1   1   1   1   2   1   2   1   1   1   1   1   0   1   1   1   1   1   1   0   1   1   2   0   2   2   1   1   1   0   1   1   1   1   1   1   0   1   0   1   1   1   1   2   1   1   2   1   1   2   2   1   1   1   1   1   1   0   1   0   0   2   1   1   0   0   1   1   0   2   1   2   2   0   1   1   2   2   0   2   2   1   1   1   1   1   2   1   1   1   1   1   1   2   2   0   2   0   0   0   1   1   0   0   1   1   1   2   1   1   1   0   0   1   1   1   1   0   2   0   1   2   0   1   0   2   1   0   1   1   1   1   0   1   2   1   0   1   0   2   2   1   1   1   1   0   0   1   1   0   0   0   1   1   2   0   1   0   2   0   2   2   1   1   0   0   0   0   0   1   1   1   1   0   0   1   2   1
 MK-3-14                1   0   2   1   0   1   1   2   1   1   0   1   1   2   1   2   1   2   1   0   1   1   2   1   1   1   2   1   2   1   1   1   2   1   0   1   2   1   1   1   1   1   1   1   2   0   2   2   2   1   1   1   1   1   1   1   1   1   1   1   2   1   0   1   1   1   1   1   2   0   1   2   2   2   1   1   1   1   1   0   0   1   0   1   1   1   0   0   1   2   0   2   1   2   2   0   1   1   2   2   0   2   2   1   2   1   1   1   2   0   1   1   1   1   1   2   2   0   2   0   1   0   1   1   0   0   1   1   0   2   0   0   1   1   0   1   1   1   1   0   2   0   1   2   0   1   0   2   1   0   0   0   1   1   0   0   2   1   0   1   0   1   2   0   1   1   1   0   0   1   1   0   0   0   1   1   2   1   1   0   2   0   2   2   1   1   0   0   1   0   0   1   1   1   1   0   0   1   2   1
 MK-3-15                1   1   2   1   0   1   1   2   2   1   0   1   1   2   2   2   0   2   1   1   1   1   2   1   1   1   2   1   2   0   0   1   1   1   0   1   2   1   1   0   1   1   0   0   2   0   2   2   1   1   1   1   2   1   2   1   1   1   1   1   1   1   0   1   0   1   1   1   2   0   1   2   2   2   1   1   1   1   1   1   0   2   0   1   1   1   1   0   0   2   0   2   1   2   2   0   2   1   1   2   0   2   1   1   2   1   1   1   1   0   1   1   1   1   1   2   2   0   1   0   1   0   1   1   0   0   1   1   0   2   0   1   1   1   0   1   1   1   1   0   2   0   1   2   0   1   0   1   1   0   0   0   1   1   0   0   2   0   0   1   0   0   2   0   1   1   1   0   0   1   1   0   0   0   2   1   2   1   1   0   2   1   2   2   1   1   1   1   1   0   0   1   1   1   1   0   0   1   2   1
 MK-3-16                1   1   2   1   0   1   1   2   2   0   0   2   1   2   2   2   0   2   1   1   1   1   2   1   1   1   2   1   2   0   0   1   1   1   1   1   2   1   2   0   0   1   0   0   2   0   2   2   1   1   1   1   2   1   2   1   1   1   1   1   1   1   0   1   1   1   1   1   2   0   1   2   2   2   0   1   1   2   0   1   0   2   0   1   1   1   2   0   0   2   0   2   1   2   2   0   2   1   1   2   0   2   1   1   2   1   1   1   1   0   2   2   1   1   1   2   2   0   1   0   1   0   1   1   0   0   1   1   0   2   0   1   1   1   0   1   1   1   1   1   2   0   1   2   1   1   1   1   1   0   0   0   1   1   0   0   2   1   0   1   0   0   1   0   1   1   1   0   0   1   0   0   1   0   2   1   1   1   1   0   2   0   2   2   1   1   1   1   1   0   0   1   1   1   0   0   0   1   2   1
 MK-4-1                 0   0   1   2   1   2   2   1   1   1   1   0   1   0   1   1   0   1   0   0   1   1   1   1   1   1   2   2   1   0   1   2   0   2   2   1   1   1   1   1   1   1   0   2   1   1   1   1   2   1   1   2   1   1   0   1   2   0   2   1   1   1   1   1   0   0   2   1   1   1   2   1   1   1   2   2   1   0   2   1   2   2   1   1   1   0   2   0   2   1   2   1   1   1   1   1   0   1   0   0   1   0   0   0   1   1   1   0   1   0   1   1   1   1   2   1   0   2   2   2   1   1   0   0   0   2   1   1   0   0   1   0   0   2   1   1   1   1   2   2   0   1   0   0   0   1   1   1   0   1   2   0   0   1   2   1   0   1   2   1   0   1   1   0   2   1   0   1   1   0   1   1   1   1   1   0   1   0   1   2   2   2   1   1   2   2   0   1   1   1   0   2   0   1   2   1   1   0   1   1
 MK-4-2                 0   1   1   2   1   1   2   1   1   1   1   0   1   0   1   1   0   1   0   1   1   0   1   1   1   1   2   2   1   0   1   2   0   2   2   1   1   1   1   1   1   1   0   1   0   1   1   1   2   1   1   2   1   1   0   1   2   0   2   0   1   0   1   1   0   0   2   1   1   0   2   1   1   1   2   1   1   0   1   1   2   2   1   1   1   0   1   0   2   1   2   1   1   1   1   1   0   1   0   0   0   0   1   0   0   2   0   0   1   1   2   0   1   1   2   1   0   1   2   2   1   1   0   0   0   2   1   1   0   0   1   1   0   2   1   1   1   1   2   1   0   1   0   0   0   0   1   2   0   1   2   1   0   1   2   1   1   1   2   1   1   1   1   1   1   1   0   1   1   1   0   1   1   1   1   0   1   0   2   2   2   2   1   1   2   2   1   2   2   1   0   0   1   1   2   1   1   1   1   1
 MK-4-3                 0   0   0   2   2   1   2   1   1   1   1   0   1   0   0   1   0   1   0   2   0   0   1   0   1   1   2   2   1   0   1   2   0   2   1   1   1   0   1   0   1   1   0   1   0   2   1   1   2   1   1   2   1   2   0   1   2   0   1   0   1   1   2   2   0   0   1   1   1   0   2   1   1   1   2   1   0   0   1   1   2   2   1   1   0   0   0   0   2   1   2   2   1   1   2   1   0   1   1   0   0   1   2   0   0   2   0   0   1   1   1   0   1   1   1   1   0   1   2   2   2   1   0   0   0   2   1   1   0   2   2   1   0   2   1   1   1   1   2   1   1   1   0   0   0   0   1   2   0   1   1   2   0   1   2   1   0   1   2   0   1   1   1   1   1   1   0   1   1   1   0   1   1   1   1   0   0   0   2   2   2   2   1   1   2   2   1   2   2   1   0   0   1   1   1   1   1   1   1   1
 MK-4-4                 0   0   1   2   2   1   2   1   1   1   1   0   1   0   1   1   0   1   0   2   0   0   1   0   1   1   2   2   2   1   2   1   0   2   1   1   1   0   1   1   1   1   1   1   0   1   1   1   2   2   1   2   1   2   0   0   2   0   1   0   1   1   2   1   1   0   2   1   1   0   2   1   1   1   1   1   0   0   1   1   2   2   1   2   1   1   0   0   1   1   2   2   1   1   2   1   0   1   1   0   0   1   2   0   0   2   0   0   1   1   1   0   1   1   1   1   0   1   2   2   2   1   0   1   0   2   1   1   0   2   2   1   0   2   1   1   1   1   2   1   1   0   0   0   0   0   1   2   0   2   1   1   0   1   1   2   1   1   2   0   1   1   1   1   1   2   1   1   1   1   0   1   1   1   1   0   0   0   2   2   2   1   1   1   2   2   1   2   2   1   0   0   1   1   1   1   1   1   1   1
 MK-4-5                 0   0   1   2   1   1   2   1   1   1   1   0   1   0   1   1   0   1   0   2   0   0   1   1   1   1   2   2   2   1   2   1   0   2   1   1   1   0   1   1   1   1   1   1   0   1   1   1   1   1   1   2   1   2   0   0   1   0   1   0   2   1   2   2   1   0   2   1   1   0   2   1   2   1   2   1   0   0   1   2   2   2   1   2   1   1   0   0   1   1   2   1   1   1   2   2   0   1   1   0   0   1   2   0   0   1   0   0   1   1   1   0   1   1   1   1   0   1   1   2   2   1   0   0   0   1   2   1   0   2   2   1   0   2   1   1   1   1   2   1   1   1   0   1   0   0   1   2   0   1   1   1   0   0   1   1   0   1   2   0   1   1   1   1   1   2   0   1   0   1   0   1   1   2   1   0   0   0   2   2   2   1   2   1   2   2   2   1   2   1   0   1   1   0   1   1   1   0   1   1
 MK-4-6                 0   0   1   2   1   1   2   1   1   1   1   0   1   1   1   1   0   0   0   2   1   0   1   1   0   1   2   2   2   1   2   1   0   2   1   1   2   0   0   1   1   1   1   1   0   1   2   1   1   1   1   1   1   2   0   0   1   0   1   0   2   1   2   2   1   0   2   1   1   1   2   2   2   1   2   1   0   2   2   2   1   2   1   2   1   1   0   0   1   2   2   1   1   1   2   2   0   1   1   0   0   1   2   0   0   1   1   0   1   1   1   0   1   1   1   0   0   1   1   2   2   1   0   0   1   1   2   1   0   2   2   1   0   2   1   1   2   1   2   1   1   1   0   1   1   0   1   2   0   1   1   1   0   0   1   1   0   2   1   0   1   1   1   1   2   1   0   1   1   1   0   1   1   2   1   0   0   0   1   2   2   1   2   1   2   2   1   1   2   1   0   0   1   0   1   1   2   1   1   1
 MK-4-7                 0   1   1   2   1   1   1   2   0   1   1   0   1   2   1   1   0   0   0   2   1   1   1   1   0   1   2   2   2   1   2   0   0   1   1   2   1   1   0   1   1   0   1   2   0   1   1   1   2   1   1   1   1   2   0   0   1   0   0   0   2   2   1   2   1   0   2   1   1   1   1   2   2   0   2   1   0   2   2   2   1   2   1   2   1   1   0   0   1   1   2   1   0   1   2   2   1   1   0   1   0   1   2   1   0   1   1   0   1   1   1   1   1   1   1   0   0   1   1   2   1   1   0   0   0   1   2   1   0   1   2   1   0   2   1   1   2   1   1   1   0   0   0   1   1   0   1   2   1   1   1   1   0   0   1   2   0   1   1   0   2   1   2   1   2   0   0   1   1   1   0   1   1   1   1   0   0   0   0   2   2   1   2   1   2   2   0   1   2   1   1   0   0   0   1   1   2   0   1   1
 MK-4-8                 0   1   1   2   1   1   1   2   0   1   2   0   2   2   1   1   0   1   0   2   1   1   1   1   1   1   2   2   1   1   2   0   0   1   0   2   1   1   0   1   0   0   1   2   1   1   1   1   1   1   1   2   1   2   0   1   1   0   1   0   2   1   1   2   0   0   2   1   2   2   1   2   2   0   2   1   1   2   2   2   1   2   1   1   1   1   0   1   0   1   2   1   0   1   2   2   0   0   0   1   0   1   2   1   0   1   1   0   2   1   1   2   1   1   0   1   0   1   2   2   1   1   1   0   1   1   1   1   0   1   1   1   0   2   1   1   2   1   1   1   0   0   0   1   1   0   1   2   1   2   1   1   1   0   1   2   1   1   1   0   1   1   2   1   2   0   0   1   1   1   0   1   1   0   1   0   0   0   0   1   2   1   2   2   2   1   0   1   2   1   1   0   0   0   1   1   2   0   1   1
 MK-4-9                 0   1   1   2   1   1   1   2   1   1   2   2   2   2   1   2   1   1   0   1   1   1   1   1   1   2   2   2   1   1   2   1   0   1   1   1   1   1   0   1   0   0   1   2   1   1   1   1   1   1   1   2   1   2   0   1   1   0   0   0   2   1   1   2   0   0   2   1   2   2   1   2   2   0   2   1   1   2   2   2   1   2   1   1   1   1   0   1   1   1   2   1   0   1   2   2   0   1   0   1   0   1   2   1   0   0   1   1   2   1   1   1   1   2   1   1   0   1   1   2   1   1   1   0   1   1   1   1   0   1   1   2   0   2   1   1   2   0   0   2   0   0   0   1   1   0   1   2   1   2   2   1   2   0   2   2   1   1   1   0   1   1   2   1   2   0   0   0   1   1   0   1   1   1   2   0   0   0   0   1   2   1   2   2   2   1   1   1   2   1   1   0   0   1   2   1   2   1   1   1
 MK-4-10                0   1   2   2   1   1   1   2   1   1   2   2   1   2   1   2   1   1   1   1   1   1   1   1   1   2   1   2   1   1   2   1   0   1   1   2   0   1   0   2   1   0   1   1   1   0   1   0   2   1   1   2   1   2   0   1   1   1   1   0   1   1   1   2   1   1   1   0   2   1   1   2   1   0   2   0   1   1   2   2   2   1   1   1   1   1   1   1   1   1   2   1   0   1   2   1   2   1   0   1   0   0   2   1   0   0   1   1   2   1   1   1   2   2   1   1   0   1   1   2   2   1   1   0   1   1   1   1   0   1   1   1   1   1   1   1   2   1   0   1   0   0   1   1   1   0   1   2   1   2   2   1   2   0   2   2   1   1   1   0   2   1   1   1   2   0   0   1   1   1   0   1   1   1   2   0   0   0   0   1   2   1   1   1   1   1   0   1   2   0   1   0   0   1   2   1   2   1   1   1
 MK-4-11                0   0   2   2   2   1   1   2   1   1   2   2   1   2   1   2   2   1   0   1   1   0   1   2   1   2   0   2   1   1   2   1   0   1   1   2   0   1   0   2   1   0   1   1   1   1   0   0   1   2   2   2   1   2   0   2   0   1   2   0   1   1   1   1   1   1   1   0   2   1   1   2   0   0   2   0   1   1   1   2   2   1   1   1   1   1   2   1   1   1   2   1   0   0   2   1   2   1   0   1   0   0   2   1   0   0   1   1   1   2   1   1   1   2   1   0   1   2   1   2   2   1   1   0   1   1   1   1   0   1   1   2   1   1   1   1   1   1   0   1   0   0   2   1   1   0   2   1   1   2   2   1   2   0   1   2   2   1   2   0   2   1   1   1   2   0   1   1   2   2   1   1   1   2   2   0   0   0   0   1   1   1   0   1   1   1   0   1   2   1   0   0   0   1   2   1   0   1   1   1
 MK-4-12                0   0   2   2   2   1   1   2   1   1   2   2   1   2   1   2   2   1   0   1   1   0   1   2   1   2   0   2   1   1   1   1   0   2   1   2   0   2   0   2   1   0   1   1   1   1   0   0   1   1   2   1   1   2   0   2   0   0   2   0   2   1   1   1   1   1   1   0   2   1   1   2   0   0   2   0   2   0   1   2   2   1   1   1   1   1   2   1   1   1   2   1   0   0   2   1   0   2   0   2   0   1   2   1   0   0   1   1   1   2   2   1   1   0   1   1   1   1   1   2   2   1   1   1   1   1   0   1   0   1   1   2   1   1   1   1   2   1   0   1   0   1   2   1   1   1   1   1   1   2   2   1   2   0   1   1   2   1   2   0   2   1   0   1   2   0   0   1   0   1   1   1   1   2   2   0   0   0   0   0   1   1   0   1   1   1   0   1   1   1   0   0   0   1   2   1   0   2   1   0
 MK-4-13                0   0   2   2   2   1   1   2   1   1   1   2   1   2   1   2   2   1   0   1   1   0   1   1   1   2   0   2   1   1   1   1   0   1   1   2   0   2   1   2   1   0   1   1   1   1   0   0   0   1   2   0   1   2   0   2   0   0   2   0   2   1   1   1   1   1   2   0   2   1   1   2   0   0   2   0   2   0   1   2   2   0   1   1   1   1   2   1   2   0   2   1   0   0   1   1   0   2   0   1   0   1   2   0   0   0   0   1   1   1   2   1   1   0   1   1   1   1   1   2   2   1   1   1   1   1   1   1   0   1   1   2   0   1   1   1   2   1   0   1   1   1   2   1   2   1   1   1   1   1   2   1   2   0   2   1   2   1   2   0   2   1   0   1   2   0   0   1   0   1   1   1   1   2   2   0   0   0   0   0   1   1   1   1   1   1   0   1   1   1   0   1   0   1   1   1   0   1   1   0
 MK-4-14                0   1   2   2   2   0   1   2   1   2   1   2   1   2   1   2   2   2   0   1   1   0   1   1   1   2   0   1   1   1   1   1   0   2   1   2   0   2   1   2   1   0   1   1   1   2   0   0   0   0   2   0   2   1   0   2   2   0   2   0   2   1   2   1   1   1   2   0   2   1   1   2   0   0   2   0   2   0   1   2   2   0   1   1   1   1   1   1   2   0   2   1   0   1   1   1   0   1   0   1   0   1   1   0   0   0   0   1   1   1   1   2   1   0   0   1   1   1   1   2   2   1   1   1   1   1   1   1   0   2   1   2   1   1   1   1   2   1   0   0   1   1   2   1   2   0   0   1   2   2   2   1   2   0   2   1   2   1   2   0   2   1   0   1   2   1   0   1   0   2   1   2   1   2   2   0   0   2   0   0   1   0   1   1   1   1   0   1   0   0   0   1   0   1   1   1   0   1   1   0
 MK-4-15                0   1   2   2   2   0   2   2   1   2   1   2   1   2   1   2   0   2   1   1   2   1   1   1   1   1   0   1   1   1   1   1   0   2   1   2   0   2   1   2   1   0   1   1   1   2   0   1   1   0   2   0   2   1   0   1   1   0   1   0   2   1   2   1   1   1   2   1   1   2   1   2   0   0   1   1   2   1   1   2   2   0   1   1   1   1   1   1   2   0   2   1   0   2   1   1   0   2   0   1   0   1   2   0   1   0   1   1   1   1   1   2   1   0   0   0   0   2   1   2   2   2   1   1   1   1   1   1   0   1   1   2   1   1   1   1   2   2   0   0   1   1   2   1   1   0   1   1   2   2   2   1   2   0   2   1   2   1   2   1   2   1   0   1   2   1   0   1   0   2   1   2   2   2   2   0   0   2   0   0   0   0   1   0   1   1   0   1   0   0   0   0   0   0   1   1   0   1   1   0
 MK-4-16                0   1   2   2   2   0   1   2   1   1   1   2   1   2   0   1   0   2   0   1   2   2   1   1   2   2   0   1   1   1   1   1   0   1   1   2   0   2   1   2   1   0   1   2   1   2   0   1   1   0   2   1   2   2   1   1   1   1   1   0   2   2   2   2   1   1   2   1   0   2   1   1   0   0   1   1   2   1   1   2   2   1   1   1   1   1   0   1   2   0   2   1   0   2   1   2   0   2   0   1   1   1   2   0   1   1   1   1   1   1   1   2   1   0   0   0   0   2   1   2   2   2   1   0   1   1   1   1   0   1   2   2   1   2   1   1   2   2   0   0   1   1   2   1   0   0   1   1   2   2   2   1   2   0   1   1   2   1   2   1   2   1   0   1   2   1   0   2   0   2   1   1   2   2   2   0   0   2   0   0   0   0   1   1   1   1   0   1   0   0   0   0   1   0   1   1   1   1   1   1
 MK-5-1                 1   2   1   1   2   1   1   1   1   0   0   1   1   0   1   1   2   1   2   1   1   0   0   2   2   1   2   1   0   0   1   0   1   2   1   0   1   2   1   0   1   2   2   2   0   1   1   2   1   0   0   0   1   0   0   1   2   2   1   1   1   0   2   2   0   1   1   2   1   0   1   2   1   0   0   1   2   1   1   2   1   0   2   2   0   2   1   1   2   1   2   0   1   1   0   2   1   2   1   0   1   2   0   0   1   0   1   1   0   1   1   1   1   2   1   0   1   2   2   2   1   2   1   2   1   0   1   0   2   1   2   0   0   2   2   0   0   2   1   2   1   1   1   0   2   1   0   0   1   1   1   0   1   1   0   2   1   2   1   1   1   1   1   1   0   2   2   2   0   0   1   0   0   1   0   1   1   1   2   1   1   1   1   2   1   1   1   2   2   1   0   1   2   2   2   2   1   1   1   1
 MK-5-2                 1   2   1   1   1   1   2   1   1   0   0   1   0   0   1   1   1   1   1   1   1   0   0   1   2   1   1   1   0   0   1   0   1   2   1   0   1   0   1   0   1   2   2   2   0   1   1   2   1   0   0   0   1   1   0   1   2   2   1   1   0   2   2   2   0   1   2   2   1   0   1   2   1   0   0   1   2   1   1   2   0   0   2   2   0   2   1   1   2   1   2   0   1   1   1   2   2   2   1   0   1   2   0   2   1   0   1   1   0   1   1   1   0   2   1   0   1   2   2   2   1   2   1   2   1   1   1   0   2   1   2   0   2   2   1   0   0   2   1   2   1   1   1   0   2   1   0   2   1   1   0   0   1   1   0   2   1   2   1   1   1   1   1   1   0   2   2   2   1   1   1   0   0   2   0   1   1   1   2   1   1   1   2   1   1   1   1   2   1   1   0   1   2   1   2   2   1   1   1   1
 MK-5-3                 1   2   1   1   1   1   2   1   1   0   0   1   0   0   1   1   1   1   1   1   0   0   1   1   2   1   1   1   0   1   1   0   2   1   1   0   1   0   1   0   1   2   2   2   0   1   0   2   1   0   0   0   1   1   0   0   2   2   1   1   0   2   2   2   0   1   1   2   1   0   1   2   1   1   0   1   2   1   1   2   0   0   2   2   0   2   1   1   2   1   2   0   1   1   1   2   2   2   1   0   0   2   0   2   1   0   1   1   0   1   2   1   0   2   1   1   1   2   2   2   1   2   1   2   1   1   1   1   2   1   1   0   2   2   1   0   0   2   0   2   1   1   1   1   1   1   1   2   1   1   0   0   1   1   0   2   1   2   1   1   1   1   1   1   0   2   2   2   1   2   1   0   0   2   0   1   1   1   2   1   1   1   2   1   1   1   1   2   1   0   1   1   2   0   2   2   1   1   1   1
 MK-5-4                 2   2   1   1   0   1   2   1   1   0   1   1   0   1   0   1   1   1   2   2   0   1   1   1   2   1   1   1   0   1   1   0   2   2   1   0   1   0   0   0   1   1   2   2   0   1   0   2   0   0   0   0   1   0   0   0   2   2   1   1   0   1   2   2   0   1   2   2   1   0   1   2   1   1   1   1   2   1   2   2   0   0   1   2   1   2   1   1   2   2   2   1   1   1   1   2   2   2   1   1   0   1   0   1   1   0   1   1   1   2   2   1   0   2   1   1   1   2   2   1   1   2   1   2   1   1   1   0   2   1   1   0   2   2   1   0   0   2   0   1   1   1   1   1   1   1   1   2   1   1   0   0   1   1   1   2   1   2   1   1   1   1   1   0   0   2   2   2   1   2   1   0   0   2   0   1   1   1   2   1   1   1   2   1   0   1   1   2   1   0   1   1   2   1   2   2   1   1   1   0
 MK-5-5                 2   2   1   1   0   1   2   1   1   0   1   1   0   0   0   1   1   1   2   1   0   1   1   1   2   1   1   1   0   1   1   1   2   2   1   0   1   0   0   0   1   0   2   2   0   1   0   2   0   0   0   0   1   0   0   0   2   2   1   1   0   1   1   2   0   1   2   2   1   0   1   2   0   2   1   1   2   1   1   2   0   0   1   2   1   2   1   1   1   2   2   1   1   2   1   2   2   2   1   1   1   1   0   1   1   0   1   1   0   2   2   1   0   2   1   1   1   2   2   1   0   2   2   2   2   1   1   0   2   1   2   0   1   2   1   1   0   2   0   1   1   1   1   1   1   1   1   2   0   1   1   0   1   2   2   2   1   2   1   1   1   1   1   0   0   1   1   2   1   2   1   0   0   2   0   0   1   1   2   1   1   0   2   1   1   1   1   2   1   1   1   1   2   1   2   2   1   1   1   0
 MK-5-6                 1   0   1   1   0   1   2   1   1   0   0   2   0   0   0   1   1   1   2   1   1   1   1   1   2   1   1   1   0   1   1   1   2   1   1   0   1   1   0   0   2   1   1   2   0   1   0   2   0   1   0   0   1   0   0   0   2   2   1   1   0   0   0   2   0   1   2   2   1   1   1   2   1   2   1   1   2   1   2   2   0   0   1   1   1   2   1   2   1   2   2   1   1   2   1   2   2   2   2   1   0   1   0   1   0   0   0   2   1   1   2   1   1   0   1   1   0   2   2   0   1   2   1   2   2   1   2   0   2   1   2   1   1   2   1   1   0   2   0   1   1   1   1   0   1   1   1   2   0   1   2   0   1   2   1   2   1   2   1   1   1   1   1   0   1   1   1   2   1   2   1   0   0   1   0   0   1   1   2   1   1   0   2   1   1   1   1   2   1   1   1   1   2   1   1   2   1   1   0   0
 MK-5-7                 1   0   1   1   0   1   2   1   1   0   1   2   0   0   0   2   1   2   1   0   1   0   1   0   2   1   1   1   0   1   1   1   2   1   1   1   2   2   0   0   2   1   0   2   1   1   0   1   0   1   0   0   1   0   0   0   2   1   1   2   0   0   0   2   0   0   2   2   0   0   0   2   1   2   1   0   2   1   2   1   0   1   2   1   1   1   1   2   1   2   2   1   1   1   2   1   1   2   2   1   0   2   0   1   1   0   0   1   1   1   2   1   1   1   2   0   0   2   1   1   1   2   1   1   2   1   2   0   2   1   2   0   1   2   1   1   0   2   0   1   1   1   1   0   1   1   1   2   0   1   2   0   2   2   1   1   1   2   1   1   1   1   1   0   2   1   1   1   1   2   1   0   0   1   0   0   1   1   2   1   1   0   2   1   2   1   1   2   1   1   1   1   2   1   1   2   1   0   0   1
 MK-5-8                 0   0   1   1   1   1   1   1   1   0   1   2   0   0   1   2   2   2   1   0   1   0   1   1   1   2   1   1   0   1   1   1   2   1   1   1   2   2   0   0   2   1   0   2   1   1   0   1   0   1   0   1   0   0   0   0   2   1   1   1   0   0   0   2   1   0   2   2   0   0   0   2   1   2   1   1   2   1   2   1   0   1   2   1   2   2   1   2   1   2   2   1   0   1   2   1   1   2   2   0   0   2   0   1   0   0   0   2   1   1   2   1   2   1   1   1   0   2   1   1   1   1   1   1   2   1   1   1   2   1   2   0   1   2   1   1   0   2   0   1   1   1   1   0   2   1   0   2   0   1   2   0   1   2   0   1   1   2   1   0   1   1   1   0   2   1   1   1   1   1   1   0   0   1   0   0   1   0   2   1   1   0   2   1   2   1   1   2   1   1   1   1   2   1   1   2   1   0   1   1
 MK-5-9                 0   0   1   1   1   1   1   1   1   1   1   2   0   1   1   2   2   2   1   0   1   0   1   1   0   2   1   1   0   1   1   2   2   1   0   1   2   2   0   0   2   1   0   2   1   1   0   0   0   2   0   2   0   0   0   0   2   1   2   1   0   0   0   2   1   1   2   1   0   0   0   0   1   2   1   1   2   1   2   1   0   1   2   1   2   2   1   2   1   2   2   1   0   1   2   1   1   2   2   0   0   2   0   1   0   0   0   2   1   0   2   1   2   1   0   1   0   2   1   1   1   1   1   0   1   1   1   1   2   2   2   0   1   2   1   0   0   2   0   1   1   1   1   0   2   1   0   2   0   1   1   0   1   2   0   1   1   1   2   0   1   1   1   1   1   1   1   1   2   1   1   0   0   1   0   0   1   0   2   1   1   0   2   1   2   1   1   2   1   1   1   1   2   0   2   2   1   1   1   1
 MK-5-10                0   0   1   1   1   1   1   2   1   1   1   2   0   1   1   2   2   2   1   0   1   0   1   0   0   2   1   1   0   1   1   2   2   1   0   1   1   2   0   0   2   1   1   2   1   1   0   1   0   2   0   2   0   0   0   1   2   2   2   2   0   0   1   2   1   1   1   1   0   0   0   0   1   2   1   1   1   1   2   1   0   2   2   1   1   1   1   2   1   1   1   1   0   1   1   0   1   2   1   0   0   2   0   1   1   1   0   2   1   0   2   1   2   1   0   1   0   1   1   1   1   1   1   1   1   1   1   1   2   0   2   1   0   2   1   1   0   2   0   1   1   1   1   0   2   1   0   2   0   1   1   0   1   2   0   1   0   1   2   0   1   1   1   1   1   1   2   0   2   1   1   0   0   1   0   0   0   0   2   1   1   0   2   0   1   1   1   2   1   1   0   2   2   0   2   2   1   0   1   2
 MK-5-11                0   2   1   2   1   1   1   2   1   1   1   2   0   2   1   2   2   2   2   0   1   0   1   0   0   1   0   1   0   1   1   2   2   1   0   1   1   2   0   0   1   1   1   2   1   1   1   1   0   1   0   2   0   0   0   2   2   2   1   2   0   0   1   2   1   1   1   1   0   0   1   0   1   2   1   1   1   1   2   1   0   2   1   1   0   1   1   2   1   1   1   1   1   1   1   0   2   1   1   0   0   2   0   1   1   1   0   2   1   0   2   0   2   1   0   1   0   1   1   1   1   1   0   1   2   1   0   1   2   0   2   1   0   2   1   1   0   2   0   0   1   1   1   0   2   1   0   2   0   1   1   0   1   2   0   1   0   1   2   0   1   1   1   1   2   1   2   1   1   1   1   1   0   1   0   0   0   0   2   2   1   0   1   0   1   1   1   2   1   1   0   2   2   0   2   2   1   0   1   2
 MK-5-12                0   2   0   2   1   1   2   2   1   0   1   2   0   1   0   2   2   2   2   0   1   0   0   0   0   2   2   1   0   1   1   1   2   1   0   1   2   2   0   0   1   1   1   2   1   1   1   1   1   1   0   2   0   1   1   1   2   2   1   1   1   0   1   2   2   1   1   1   0   0   1   0   1   2   1   1   0   1   2   1   0   1   1   2   0   1   0   2   0   1   1   1   2   1   1   0   1   0   1   0   0   2   1   1   1   1   0   1   1   0   1   0   2   1   0   2   0   1   1   1   2   0   0   1   2   1   0   1   0   0   2   0   0   2   1   0   0   1   0   2   1   1   1   0   1   1   1   2   0   1   0   0   1   2   0   1   0   1   2   0   1   0   1   1   2   1   2   1   1   1   1   0   0   1   0   0   0   0   2   2   1   0   1   0   1   1   1   2   2   2   0   2   2   0   2   2   1   0   1   2
 MK-5-13                0   2   0   2   0   1   2   2   1   0   1   0   0   1   0   2   2   2   2   0   1   0   1   0   0   2   2   1   0   1   1   0   2   1   0   2   2   1   0   0   1   0   1   2   1   2   1   1   1   1   0   1   0   1   1   1   1   1   1   1   2   0   0   2   2   1   1   1   0   0   1   0   1   2   0   1   0   1   2   1   0   1   0   2   0   1   0   2   0   1   1   1   2   1   1   0   1   0   1   1   1   2   1   1   1   1   0   1   1   0   1   0   2   0   0   2   0   1   1   1   2   1   0   1   2   1   0   1   0   0   1   0   0   1   1   0   1   1   0   2   1   1   1   1   1   1   1   1   1   1   0   0   1   1   0   1   0   1   2   0   1   1   0   1   2   1   1   1   1   1   1   0   0   1   0   0   0   0   2   1   1   0   1   0   1   1   1   2   2   2   0   1   2   0   2   2   1   1   1   1
 MK-5-14                1   2   0   2   0   2   2   2   1   2   1   0   0   1   0   2   2   2   2   0   1   0   1   1   0   2   2   1   0   1   1   0   2   1   0   2   1   0   1   0   1   0   0   2   1   2   1   1   1   1   0   1   0   1   1   1   1   1   1   1   1   0   0   2   2   1   1   1   1   0   1   1   1   1   0   1   0   1   2   1   0   1   0   1   1   1   0   2   0   0   1   1   2   1   1   0   1   0   1   1   1   2   0   1   1   2   0   1   1   1   1   1   1   0   0   2   0   1   1   1   2   0   0   2   1   0   0   1   0   0   1   0   0   1   1   0   1   1   0   2   0   1   1   1   1   1   1   1   2   1   0   0   1   1   0   1   0   1   2   0   1   1   0   1   1   1   1   1   1   2   2   0   1   1   1   0   0   0   2   2   1   1   1   0   1   0   1   2   2   1   0   1   2   0   2   2   1   1   1   2
 MK-5-15                1   2   0   2   0   2   2   2   0   2   1   0   0   1   1   2   2   2   2   0   1   0   1   1   1   2   2   1   0   1   1   0   2   1   0   2   1   1   0   0   1   0   0   2   1   1   1   1   2   1   0   1   0   1   1   1   1   1   1   2   0   0   0   2   2   1   1   1   1   0   2   1   1   0   1   1   0   1   2   1   0   1   0   1   2   1   0   2   0   0   1   1   2   1   1   0   1   0   1   1   1   2   0   1   1   1   0   1   1   1   0   1   2   0   0   2   0   1   0   2   2   0   1   2   1   0   0   1   0   0   1   0   0   1   1   0   1   2   1   2   0   1   1   1   2   1   2   0   2   1   0   1   1   1   0   1   0   2   2   0   1   1   0   1   1   1   1   1   1   2   2   1   1   1   1   0   1   0   1   1   1   1   1   0   0   0   1   2   2   1   1   1   2   1   2   2   1   1   1   2
 MK-5-16                1   2   1   2   0   2   1   2   0   2   1   1   0   1   1   2   2   2   2   2   1   0   0   1   0   1   2   2   1   1   1   1   2   1   0   2   1   1   1   0   1   0   1   2   1   0   1   1   2   1   0   1   1   2   1   1   1   1   1   2   0   0   0   2   2   1   2   1   1   0   2   0   1   2   1   1   0   0   2   1   0   1   0   1   1   1   0   1   0   0   1   1   2   1   1   0   0   0   1   2   1   2   0   1   2   2   0   1   2   1   1   2   1   0   0   2   1   1   0   2   1   0   1   2   1   0   0   1   0   0   0   0   0   1   0   0   0   2   1   2   0   1   1   1   2   1   2   0   2   1   0   1   1   1   0   0   0   2   2   0   1   1   1   1   2   1   1   0   1   2   2   0   1   1   1   0   1   0   2   1   1   1   1   0   0   1   1   1   2   1   0   1   2   0   1   1   1   1   1   2
 MK-6-1                 0   1   1   1   1   2   1   1   1   1   2   0   0   1   1   1   2   2   0   1   0   1   0   1   1   1   1   1   2   1   1   1   0   0   1   2   2   1   0   0   2   2   1   0   1   2   1   0   1   1   0   2   2   1   1   1   2   1   1   1   2   0   2   1   1   0   0   0   1   1   0   0   1   2   0   1   1   0   1   2   2   2   2   1   1   1   1   1   1   2   1   2   1   2   1   1   1   1   1   0   2   1   1   2   2   0   1   2   2   1   1   1   0   2   0   2   1   1   0   1   2   1   1   2   2   1   1   1   1   1   0   2   2   0   1   0   1   1   1   1   2   0   1   1   2   1   0   2   0   1   1   1   2   1   1   0   1   2   1   0   1   2   1   2   1   1   0   0   1   1   2   1   1   0   2   0   1   1   2   1   1   1   0   0   1   1   0   1   1   0   1   2   1   1   2   2   1   0   1   1
 MK-6-2                 0   1   0   2   1   1   1   1   1   1   2   1   0   1   1   1   2   2   0   1   0   2   1   1   1   1   1   1   2   1   1   1   0   0   1   2   2   1   0   0   2   2   1   0   1   2   1   0   1   1   0   2   2   1   1   1   2   2   1   0   1   0   2   1   1   0   1   0   1   1   0   0   1   2   0   1   1   0   1   2   2   2   2   2   1   1   1   1   0   2   1   2   1   2   1   1   1   1   1   0   2   1   1   2   2   1   1   2   2   1   1   1   0   2   0   1   1   1   0   1   1   0   1   1   2   2   1   1   0   1   0   1   2   0   1   0   1   1   1   0   2   1   1   1   1   1   0   2   0   1   1   1   2   1   1   0   1   2   0   1   1   2   1   2   1   1   0   0   1   1   2   2   1   0   2   0   1   1   2   1   1   1   0   0   1   1   0   1   1   0   1   2   1   2   2   2   1   0   1   1
 MK-6-3                 0   1   0   1   2   1   0   0   1   1   2   1   0   1   1   1   1   2   1   2   0   2   1   1   0   1   1   1   2   1   1   1   0   0   1   2   2   1   0   0   2   2   1   1   1   2   1   0   1   1   0   2   1   2   1   1   2   2   1   0   1   0   2   1   1   0   1   0   1   1   0   0   1   2   1   1   1   0   1   1   2   2   2   2   1   1   0   1   1   2   1   2   1   2   1   0   1   1   1   0   2   1   1   2   1   1   1   2   2   1   1   1   0   2   0   1   1   2   1   1   1   0   1   1   2   2   1   1   0   1   0   1   2   0   1   0   1   1   1   0   2   1   1   0   2   1   0   2   1   1   1   1   2   1   0   0   1   1   0   1   1   2   1   2   1   1   0   0   1   1   2   2   2   1   2   0   2   2   2   1   2   2   0   2   1   1   1   1   1   0   1   1   2   2   2   2   1   0   1   1
 MK-6-4                 0   1   0   0   2   1   0   0   1   1   1   1   0   1   1   1   1   2   1   2   0   2   1   1   0   1   0   1   2   1   1   1   1   0   1   2   2   1   0   0   2   2   1   1   1   2   1   0   2   1   0   2   1   2   1   2   2   1   1   0   1   0   2   2   1   0   1   0   1   1   0   0   1   2   1   1   1   0   1   1   2   2   2   2   0   1   0   0   1   1   1   2   1   2   1   0   0   1   1   0   2   1   1   2   1   1   1   2   2   1   1   1   0   2   1   1   1   2   1   1   1   0   1   1   1   1   1   1   0   2   0   2   2   0   1   0   0   1   1   0   2   1   1   0   2   1   0   2   0   1   1   2   2   1   0   0   1   1   0   0   1   1   1   2   1   1   0   0   1   1   2   2   2   1   2   0   2   2   1   2   2   2   0   2   0   1   1   0   1   0   1   1   2   2   2   2   1   0   1   1
 MK-6-5                 0   1   0   0   2   1   0   0   1   1   1   2   0   1   1   1   0   1   2   2   0   2   1   1   0   1   0   1   2   1   1   1   1   0   1   2   2   1   0   0   2   2   2   1   2   2   1   0   2   1   0   2   1   2   1   1   2   1   1   0   1   0   2   2   1   0   1   0   2   1   1   0   1   1   0   1   1   2   1   1   2   2   2   2   0   1   0   0   1   1   2   2   1   2   1   0   0   1   1   1   2   1   1   2   1   1   1   1   2   1   1   1   0   2   1   1   1   2   1   2   1   0   2   1   1   1   1   1   0   1   1   2   2   1   1   0   1   1   1   0   2   1   1   1   2   1   0   2   0   1   1   2   2   1   0   0   1   1   0   0   1   1   1   2   1   1   1   0   1   1   2   2   2   1   2   0   2   1   1   2   2   2   0   1   1   0   1   0   0   0   1   0   2   2   2   2   1   1   1   1
 MK-6-6                 0   1   0   0   2   1   0   0   1   0   1   2   0   1   0   1   0   2   2   2   0   2   1   1   0   1   0   1   2   0   1   1   1   0   1   2   2   1   0   1   2   1   2   2   2   1   1   0   2   1   0   2   1   2   1   1   2   2   1   0   1   0   2   2   1   0   1   0   2   2   1   0   2   1   0   1   1   2   1   1   2   0   2   2   0   1   0   0   1   2   2   2   1   2   1   0   0   1   0   1   2   1   1   2   2   1   1   1   2   1   1   2   0   2   1   1   1   2   1   2   1   1   2   2   1   1   1   1   0   2   1   2   2   1   1   0   1   1   1   0   2   1   1   1   2   1   0   2   0   1   0   2   2   1   0   0   1   1   0   0   1   1   1   2   1   1   2   0   0   1   1   2   2   1   2   1   2   1   1   2   2   2   0   1   1   0   1   0   0   0   1   1   2   2   2   2   2   1   1   1
 MK-6-7                 0   0   0   1   2   1   0   0   1   0   1   2   0   1   0   1   0   2   2   2   0   2   2   1   0   1   0   0   2   0   1   1   1   0   1   2   1   1   0   1   2   1   2   2   2   1   1   0   1   1   0   2   1   2   1   1   2   2   1   0   1   1   2   2   1   0   1   0   2   2   1   0   2   2   0   1   1   2   1   1   2   0   2   2   0   1   0   0   1   1   1   1   1   1   1   0   0   1   0   0   2   2   1   2   2   1   1   1   1   1   1   1   0   2   1   1   0   2   2   1   1   1   2   2   1   1   1   1   0   1   1   2   2   1   2   0   1   1   1   0   2   1   1   1   2   1   0   2   0   1   0   2   2   1   0   0   2   1   0   0   1   1   1   2   1   1   2   0   0   1   1   1   2   1   2   1   1   1   0   2   2   2   0   1   1   0   1   2   1   0   1   1   2   2   2   2   1   1   1   1
 MK-6-8                 0   0   0   1   1   0   1   0   1   0   1   2   0   1   0   1   0   2   2   2   0   1   2   1   0   1   0   0   2   0   1   1   1   0   1   2   1   1   0   1   1   1   1   2   2   1   1   0   1   2   0   2   1   2   1   1   2   1   1   0   1   1   2   1   1   0   1   0   2   2   0   0   2   2   1   2   1   2   2   1   2   1   1   1   0   2   1   0   0   1   1   1   1   2   1   0   0   1   0   0   2   2   1   2   2   1   1   1   1   1   1   1   0   1   1   1   1   2   2   1   1   1   2   2   1   1   1   1   0   1   1   2   2   2   2   0   1   1   2   0   2   1   1   1   2   2   0   1   0   2   0   2   2   1   0   0   2   1   0   0   1   0   1   2   2   1   2   0   0   1   1   1   2   1   2   2   1   1   1   1   2   2   0   1   0   0   1   1   1   0   1   1   2   2   1   1   1   1   1   1
 MK-6-9                 0   0   0   1   1   0   1   0   2   0   0   2   0   1   0   1   0   1   2   1   1   1   2   1   0   1   0   0   2   0   1   1   1   0   2   2   1   1   0   2   1   1   1   2   2   1   1   0   0   2   0   2   1   2   1   1   2   1   1   0   1   1   1   1   1   0   1   0   2   2   0   0   2   2   1   2   1   2   2   1   2   1   1   2   0   2   1   1   0   1   1   1   1   2   1   1   0   1   0   0   1   2   1   2   2   1   1   1   1   1   1   2   0   1   2   1   1   2   2   1   1   1   2   2   1   1   1   0   1   1   1   2   2   1   1   0   1   2   1   0   2   1   1   0   2   1   1   1   0   2   0   2   2   1   1   0   2   1   0   0   1   0   1   2   1   1   2   1   0   1   1   1   2   1   2   2   1   1   1   1   1   1   1   1   0   1   1   1   1   1   1   1   2   2   1   1   1   1   1   0
 MK-6-10                0   0   0   1   1   0   1   0   2   0   0   1   0   1   0   1   0   1   2   2   1   1   2   1   0   1   0   0   1   0   1   1   1   0   1   2   1   2   0   2   1   1   2   1   2   0   1   0   1   2   0   2   1   2   1   1   2   1   1   1   2   1   1   1   1   0   1   0   2   1   0   0   1   2   1   1   1   2   2   1   2   1   2   2   0   2   1   0   0   0   1   1   1   2   1   1   1   1   0   0   2   1   0   1   2   1   1   1   1   1   1   2   1   2   2   1   2   2   2   1   1   1   2   1   1   1   1   0   1   2   1   2   2   1   1   0   1   2   1   1   2   2   1   0   2   1   1   1   0   2   1   2   2   1   1   0   2   1   1   0   1   0   1   1   1   1   2   1   0   0   1   1   2   1   2   2   0   1   2   1   1   1   1   1   0   1   1   0   1   1   1   2   2   2   1   1   1   1   1   0
 MK-6-11                0   0   0   0   1   0   1   0   2   0   0   1   1   1   0   1   0   1   2   2   1   1   2   1   0   1   0   0   1   0   1   1   1   0   1   2   1   2   0   2   1   1   2   1   2   1   1   0   1   2   0   2   1   2   1   1   2   1   1   1   2   1   0   2   1   0   0   0   2   2   1   0   1   2   1   1   1   0   2   1   1   0   2   1   0   1   1   0   1   0   1   1   1   2   1   1   1   1   0   0   1   1   0   0   2   0   2   2   1   1   1   2   1   2   1   1   2   2   2   1   0   0   2   1   0   1   1   1   1   2   1   2   2   1   1   0   1   2   1   1   2   2   1   1   2   1   1   0   0   2   1   2   1   1   1   1   2   1   1   0   1   1   1   1   1   1   2   0   0   0   1   1   2   1   1   2   0   1   2   1   1   1   1   1   0   1   1   0   2   0   1   2   1   2   1   1   1   1   0   0
 MK-6-12                0   0   0   1   0   1   1   1   2   0   0   0   1   1   0   1   0   1   2   2   1   2   2   0   0   1   0   0   2   0   1   1   1   0   1   2   1   2   0   2   1   0   2   1   1   1   0   0   1   2   0   2   1   2   1   1   2   1   1   1   2   1   0   2   1   0   0   0   2   2   1   0   1   1   1   1   1   1   2   0   1   0   2   1   0   2   1   0   1   0   1   0   1   2   1   1   1   1   1   1   1   0   0   0   2   0   2   2   1   2   1   2   1   2   2   1   2   1   2   1   0   0   1   1   0   1   1   1   1   2   1   2   1   1   1   0   1   2   2   2   2   2   1   1   2   1   1   1   1   2   0   2   0   1   1   1   2   1   1   0   1   1   1   1   1   1   2   0   0   0   2   1   2   1   1   2   0   1   2   1   1   1   1   0   0   1   1   1   2   0   1   1   1   2   1   1   1   2   1   0
 MK-6-13                0   0   0   1   0   1   1   1   0   0   0   0   1   0   0   1   0   1   2   2   1   2   1   0   0   1   1   1   2   1   1   1   1   0   1   1   1   2   0   2   1   0   2   2   1   1   0   1   1   2   1   2   1   2   2   1   2   0   1   1   2   1   0   2   1   0   0   0   2   2   1   0   2   1   1   1   1   2   1   0   1   0   1   1   0   2   1   0   1   0   2   0   1   2   1   1   1   1   1   1   1   0   0   0   1   0   2   2   1   2   1   2   1   2   2   1   1   1   2   1   1   0   1   0   1   1   2   1   1   2   1   2   1   1   1   0   1   1   2   2   2   2   1   1   2   1   1   2   1   2   0   2   0   1   2   1   2   1   1   0   1   1   0   1   1   1   2   0   0   0   1   1   2   1   1   2   0   1   1   0   2   1   1   1   0   1   1   1   2   0   0   1   2   2   1   1   1   2   1   0
 MK-6-14                1   0   0   1   0   1   1   1   0   0   0   0   1   0   0   1   0   1   2   2   1   2   1   0   0   1   1   1   2   1   2   1   2   0   1   1   0   2   0   2   1   0   2   2   1   2   0   1   0   2   2   2   1   2   2   2   1   0   1   0   2   1   1   2   1   0   0   1   2   1   1   0   2   1   1   1   1   2   1   0   1   0   1   2   0   2   1   0   1   1   2   1   1   2   0   1   1   1   1   1   1   0   0   1   1   0   1   2   1   2   0   2   1   1   2   1   1   1   2   1   0   0   1   0   1   1   2   1   1   2   1   2   2   1   1   0   1   1   2   2   2   2   1   1   2   1   0   2   1   2   0   1   1   1   1   1   0   1   1   0   1   1   1   1   1   1   2   0   0   1   1   1   2   2   0   2   0   1   1   0   2   1   2   1   0   0   1   1   2   0   0   1   2   2   1   1   1   2   1   0
 MK-6-15                1   0   0   1   1   1   1   1   0   0   0   0   1   0   0   1   0   1   1   2   1   1   2   0   0   0   1   1   2   1   2   1   2   1   1   2   0   1   0   2   2   0   2   1   1   2   1   2   0   2   2   2   1   2   2   2   1   0   1   0   2   1   1   2   1   1   0   1   2   1   1   0   2   1   1   1   1   1   1   0   1   0   1   2   0   2   1   0   1   1   2   1   1   2   1   1   1   1   1   1   1   0   1   1   1   0   0   1   2   2   1   2   0   2   2   0   1   1   1   2   1   0   1   0   1   1   2   1   0   2   1   2   2   1   1   1   1   1   1   2   2   2   1   1   2   1   0   2   1   2   0   1   1   2   1   1   0   1   1   0   1   1   0   1   1   1   2   0   0   1   2   1   2   2   0   2   0   2   1   1   2   1   2   1   0   0   2   0   2   1   0   1   0   2   1   1   1   1   2   0
 MK-6-16                1   0   0   0   1   1   1   1   0   0   0   0   1   0   0   1   0   1   1   1   1   1   1   0   1   0   1   1   2   1   2   1   2   1   1   2   0   1   0   2   2   0   2   0   2   2   1   2   0   2   2   2   1   2   2   2   1   0   1   0   2   1   1   2   1   0   1   1   2   1   1   0   2   1   1   0   1   1   1   0   1   2   1   2   0   2   1   1   1   1   2   2   1   1   1   1   1   1   1   1   1   0   1   1   1   0   0   1   2   2   1   2   1   2   2   0   1   1   1   2   1   0   1   0   1   0   2   1   1   2   1   2   1   1   0   0   1   1   1   2   2   2   1   1   2   1   0   2   1   2   0   1   1   2   1   1   0   1   1   0   1   0   0   1   0   1   2   0   0   1   2   1   2   2   0   2   0   2   1   1   2   1   2   0   0   0   2   0   1   1   0   0   0   1   1   2   1   1   2   1
 
!****************************************** Phenotypic Data **********************************************************
!-100.0 is resevred for missing phenotype
SimulatedTrait1        10.2536    9.3787    9.9674   10.4921    8.9911   10.1131   11.3339    9.9231    7.8212    9.2234   11.9565    8.8938    8.9366   10.4019   10.8409    8.7850   11.6774   10.3092   10.5744   12.4324    8.0008   11.7002    8.7945    8.6411   10.8098   11.3019    9.7590    9.0271    9.1824   11.5731   10.5074    9.9947    9.9355   10.4866   11.3370   11.0560    8.7231    8.8976    9.2170    9.9420    9.9559    9.4871   10.7790   10.5367    8.5517   11.4623    9.2755   10.6161   10.4241   11.0889    9.1652    9.8245   10.1406   11.9566    9.8283    8.8486    8.8980    8.6981    9.6472   11.0231    9.2159   12.0680   11.7162   10.6863   11.8574   10.4935   10.2047    9.5306    9.2899    8.7471    9.5399   10.5279   10.5457   11.1040    9.8758   10.3168   10.8658    8.8731    9.5933    9.0467    9.2377   10.0184   10.8131   10.1721    9.2875   10.6750    9.2568   10.6050   10.3888    9.9486   10.3925   10.2404    7.7193    9.1204    8.3068   10.6322    9.9514   10.9328   11.0527    9.8926    9.5465    8.7955   12.1152    9.8225   11.6170    9.6910    9.4640    7.8765   10.7869    9.6533   11.4737   11.8102    9.8336   10.6008   10.3777   10.3968    8.2275    9.3364    8.1182   10.0817    9.0963    9.6246   10.1187    9.8990    8.1822   10.8719   11.3854   10.5959    9.9278   11.2366   11.7723   11.2120   10.2156   10.6362    8.8575   10.3026    8.7817   11.7227   10.9305    9.3233   10.5897   11.7799    8.6334   10.0542   10.6145    9.6232   11.1318    9.4867   11.3218    9.5525   10.8297   10.1490    9.3231   11.5015   10.5636   10.1964   10.1073   10.2886    9.8802    8.1042    9.3947   11.9060    8.9517    9.1049    9.2263    9.6271   10.7402   10.2184   10.2344   10.8051   10.7149   10.4165   11.7232   10.9532   11.8933   11.5219    8.3666    9.1956   10.1507    9.3140   10.1888    9.8361   11.8140   10.3655    9.8063   10.8971   10.0504   10.3688   11.5341    8.5994    9.9521   10.3223    9.2342    8.6607    9.6950   10.1490   11.1811    9.7687    9.9870    9.8279
 
